# Supplementary material for: Periodic Hirshfeld Atom Refinement
Source: J Phys Chem Lett. 2026 Feb 27;17(11):3170–9. doi: 10.1021/acs.jpclett.5c03918 (PMC13007019; doi:10.1021/acs.jpclett.5c03918)
Supplement: Supplementary file 2 [file jz5c03918_si_002.zip]

Archive with 133 entries (120 files):
- A_ammonia/
- A_ammonia/basis_dependancy/
- A_ammonia/basis_dependancy/NH3_6311.cif
- A_ammonia/basis_dependancy/NH3_6311.fco
- A_ammonia/basis_dependancy/NH3_6311.pdf
- A_ammonia/basis_dependancy/NH3_6311_CC.cif
- A_ammonia/basis_dependancy/NH3_6311_CC.fco
- A_ammonia/basis_dependancy/NH3_6311_CC.pdf
- A_ammonia/basis_dependancy/NH3_6311_pHAR.cif
- A_ammonia/basis_dependancy/NH3_6311_pHAR.fco
- A_ammonia/basis_dependancy/NH3_6311_pHAR.pdf
- A_ammonia/basis_dependancy/NH3_HAR_CC.cif
- A_ammonia/basis_dependancy/NH3_HAR_CC.fco
- A_ammonia/basis_dependancy/NH3_HAR_CC.pdf
- A_ammonia/basis_dependancy/NH3_STO.cif
- A_ammonia/basis_dependancy/NH3_STO.fco
- A_ammonia/basis_dependancy/NH3_STO.pdf
- A_ammonia/basis_dependancy/NH3_STO_CC.cif
- A_ammonia/basis_dependancy/NH3_STO_CC.fco
- A_ammonia/basis_dependancy/NH3_STO_CC.pdf
- A_ammonia/basis_dependancy/NH3_STO_pHAR.cif
- A_ammonia/basis_dependancy/NH3_STO_pHAR.fco
- A_ammonia/basis_dependancy/NH3_STO_pHAR.pdf
- A_ammonia/NH3_HAR.cif
- A_ammonia/NH3_HAR.fco
- A_ammonia/NH3_HAR.pdf
- A_ammonia/NH3_pHAR.cif
- A_ammonia/NH3_pHAR.fco
- A_ammonia/NH3_pHAR.pdf
- A_ammonia/NH3__IAM.cif
- A_ammonia/NH3__IAM.fco
- A_ammonia/NH3__IAM.pdf
- B_Diborane(6)/
- B_Diborane(6)/Diborane(6)_HAR.cif
- B_Diborane(6)/Diborane(6)_HAR.fco
- B_Diborane(6)/Diborane(6)_HAR.pdf
- B_Diborane(6)/Diborane(6)_pHAR.cif
- B_Diborane(6)/Diborane(6)_pHAR.fco
- B_Diborane(6)/Diborane(6)_pHAR.pdf
- B_Diborane(6)/Diborane(6)__IAM.cif
- B_Diborane(6)/Diborane(6)__IAM.fco
- B_Diborane(6)/Diborane(6)__IAM.pdf
- C_Ammonia_trifluoroborane/
- C_Ammonia_trifluoroborane/Ammonia_trifluoroborane_HAR.cif
- C_Ammonia_trifluoroborane/Ammonia_trifluoroborane_HAR.fco
- C_Ammonia_trifluoroborane/Ammonia_trifluoroborane_HAR.pdf
- C_Ammonia_trifluoroborane/Ammonia_trifluoroborane_pHAR.cif
- C_Ammonia_trifluoroborane/Ammonia_trifluoroborane_pHAR.fco
- C_Ammonia_trifluoroborane/Ammonia_trifluoroborane_pHAR.pdf
- C_Ammonia_trifluoroborane/Ammonia_trifluoroborane__IAM.cif
- C_Ammonia_trifluoroborane/Ammonia_trifluoroborane__IAM.fco
- C_Ammonia_trifluoroborane/Ammonia_trifluoroborane__IAM.pdf
- D_Hydrazine_borane/
- D_Hydrazine_borane/Hydrazine_borane_HAR.cif
- D_Hydrazine_borane/Hydrazine_borane_HAR.fco
- D_Hydrazine_borane/Hydrazine_borane_HAR.pdf
- D_Hydrazine_borane/Hydrazine_borane_pHAR.cif
- D_Hydrazine_borane/Hydrazine_borane_pHAR.fco
- D_Hydrazine_borane/Hydrazine_borane_pHAR.pdf
- D_Hydrazine_borane/Hydrazine_borane__IAM.cif
- D_Hydrazine_borane/Hydrazine_borane__IAM.fco
- D_Hydrazine_borane/Hydrazine_borane__IAM.pdf
- E_Bis(ammonium)_closo-hexaborate(6)/
- E_Bis(ammonium)_closo-hexaborate(6)/Bis(ammonium)_closo-hexaborate(6)_HAR.cif
- E_Bis(ammonium)_closo-hexaborate(6)/Bis(ammonium)_closo-hexaborate(6)_HAR.fco
- E_Bis(ammonium)_closo-hexaborate(6)/Bis(ammonium)_closo-hexaborate(6)_HAR.pdf
- E_Bis(ammonium)_closo-hexaborate(6)/Bis(ammonium)_closo-hexaborate(6)_pHAR.cif
- E_Bis(ammonium)_closo-hexaborate(6)/Bis(ammonium)_closo-hexaborate(6)_pHAR.fco
- E_Bis(ammonium)_closo-hexaborate(6)/Bis(ammonium)_closo-hexaborate(6)_pHAR.pdf
- E_Bis(ammonium)_closo-hexaborate(6)/Bis(ammonium)_closo-hexaborate(6)__IAM.cif
- E_Bis(ammonium)_closo-hexaborate(6)/Bis(ammonium)_closo-hexaborate(6)__IAM.fco
- E_Bis(ammonium)_closo-hexaborate(6)/Bis(ammonium)_closo-hexaborate(6)__IAM.pdf
- F_bi22py-closo-decaborate(10)/
- F_bi22py-closo-decaborate(10)/Bis(2,2'-bipyridinium)_closo-decaborate(10)_hydrate_HAR.cif
- F_bi22py-closo-decaborate(10)/Bis(2,2'-bipyridinium)_closo-decaborate(10)_hydrate_HAR.fco
- F_bi22py-closo-decaborate(10)/Bis(2,2'-bipyridinium)_closo-decaborate(10)_hydrate_HAR.pdf
- F_bi22py-closo-decaborate(10)/Bis(2,2'-bipyridinium)_closo-decaborate(10)_hydrate_pHAR.cif
- F_bi22py-closo-decaborate(10)/Bis(2,2'-bipyridinium)_closo-decaborate(10)_hydrate_pHAR.fco
- F_bi22py-closo-decaborate(10)/Bis(2,2'-bipyridinium)_closo-decaborate(10)_hydrate_pHAR.pdf
- F_bi22py-closo-decaborate(10)/Bis(2,2'-bipyridinium)_closo-decaborate(10)_hydrate__IAM.cif
- F_bi22py-closo-decaborate(10)/Bis(2,2'-bipyridinium)_closo-decaborate(10)_hydrate__IAM.fco
- F_bi22py-closo-decaborate(10)/Bis(2,2'-bipyridinium)_closo-decaborate(10)_hydrate__IAM.pdf
- G_Bisammonia_arachno-decaborane(12)/
- G_Bisammonia_arachno-decaborane(12)/Bis(ammonia)_arachno-decaborane(12)_HAR.cif
- G_Bisammonia_arachno-decaborane(12)/Bis(ammonia)_arachno-decaborane(12)_HAR.fco
- G_Bisammonia_arachno-decaborane(12)/Bis(ammonia)_arachno-decaborane(12)_HAR.pdf
- G_Bisammonia_arachno-decaborane(12)/Bis(ammonia)_arachno-decaborane(12)_pHAR.cif
- G_Bisammonia_arachno-decaborane(12)/Bis(ammonia)_arachno-decaborane(12)_pHAR.fco
- G_Bisammonia_arachno-decaborane(12)/Bis(ammonia)_arachno-decaborane(12)_pHAR.pdf
- G_Bisammonia_arachno-decaborane(12)/Bis(ammonia)_arachno-decaborane(12)__IAM.cif
- G_Bisammonia_arachno-decaborane(12)/Bis(ammonia)_arachno-decaborane(12)__IAM.fco
- G_Bisammonia_arachno-decaborane(12)/Bis(ammonia)_arachno-decaborane(12)__IAM.pdf
- H_Bisacetonitrile arachno-decaborane(12)/
- H_Bisacetonitrile arachno-decaborane(12)/Bis(acetonitrile)_arachno-decaborane(12)_HAR.cif
- H_Bisacetonitrile arachno-decaborane(12)/Bis(acetonitrile)_arachno-decaborane(12)_HAR.fco
- H_Bisacetonitrile arachno-decaborane(12)/Bis(acetonitrile)_arachno-decaborane(12)_HAR.pdf
- H_Bisacetonitrile arachno-decaborane(12)/Bis(acetonitrile)_arachno-decaborane(12)_pHAR.cif
- H_Bisacetonitrile arachno-decaborane(12)/Bis(acetonitrile)_arachno-decaborane(12)_pHAR.fco
- H_Bisacetonitrile arachno-decaborane(12)/Bis(acetonitrile)_arachno-decaborane(12)_pHAR.pdf
- H_Bisacetonitrile arachno-decaborane(12)/Bis(acetonitrile)_arachno-decaborane(12)__IAM.cif
- H_Bisacetonitrile arachno-decaborane(12)/Bis(acetonitrile)_arachno-decaborane(12)__IAM.fco
- H_Bisacetonitrile arachno-decaborane(12)/Bis(acetonitrile)_arachno-decaborane(12)__IAM.pdf
- I_Bis26Luti_closo-dodecaborane(12)/
- I_Bis26Luti_closo-dodecaborane(12)/Bis(2,6-lutidinium)_closo-dodecaborate(12)_HAR.cif
- I_Bis26Luti_closo-dodecaborane(12)/Bis(2,6-lutidinium)_closo-dodecaborate(12)_HAR.fco
- I_Bis26Luti_closo-dodecaborane(12)/Bis(2,6-lutidinium)_closo-dodecaborate(12)_HAR.pdf
- I_Bis26Luti_closo-dodecaborane(12)/Bis(2,6-lutidinium)_closo-dodecaborate(12)_pHAR.cif
- I_Bis26Luti_closo-dodecaborane(12)/Bis(2,6-lutidinium)_closo-dodecaborate(12)_pHAR.fco
- I_Bis26Luti_closo-dodecaborane(12)/Bis(2,6-lutidinium)_closo-dodecaborate(12)_pHAR.pdf
- I_Bis26Luti_closo-dodecaborane(12)/Bis(2,6-lutidinium)_closo-dodecaborate(12)__IAM.cif
- I_Bis26Luti_closo-dodecaborane(12)/Bis(2,6-lutidinium)_closo-dodecaborate(12)__IAM.fco
- I_Bis26Luti_closo-dodecaborane(12)/Bis(2,6-lutidinium)_closo-dodecaborate(12)__IAM.pdf
- Supple_HMA-Mg/
- Supple_HMA-Mg/HMA-Mg_pHAR.cif
- Supple_HMA-Mg/HMA-Mg_pHAR.fco
- Supple_HMA-Mg/HMA-Mg_pHAR.pdf
- Supple_L-alanine_23K/
- Supple_L-alanine_23K/pHAR_A23K.cif
- Supple_L-alanine_23K/pHAR_A23K.fco
- Supple_L-alanine_23K/pHAR_A23K.pdf
- Supple_L-alanine_23K/pHAR_A23K_Fcut3.cif
- Supple_L-alanine_23K/pHAR_A23K_Fcut3.fco
- Supple_L-alanine_23K/pHAR_A23K_Fcut3.pdf
- Supple_Xylitol/
- Supple_Xylitol/Xylitol_HAR.cif
- Supple_Xylitol/Xylitol_HAR.fcf
- Supple_Xylitol/Xylitol_HAR.pdf
- Supple_Xylitol/Xylitol_pHAR.cif
- Supple_Xylitol/Xylitol_pHAR.fcf
- Supple_Xylitol/Xylitol_pHAR.pdf
- Supple_Xylitol/Xylitol__IAM.cif
- Supple_Xylitol/Xylitol__IAM.fcf
- Supple_Xylitol/Xylitol__IAM.pdf
