# Supplementary material for: Periodic Hirshfeld Atom Refinement
Source: J Phys Chem Lett. 2026 Feb 27;17(11):3170–9. doi: 10.1021/acs.jpclett.5c03918 (PMC13007019; doi:10.1021/acs.jpclett.5c03918)
Supplement: Supplementary file 2 [file jz5c03918_si_002.zip › A_ammonia/basis_dependancy/NH3_HAR_CC.fco]

data_NH3_HAR_CC

_audit_creation_date                2025-5-7
_audit_creation_method              'Tonto 25.04.08 github v. 71242092'

# ============
# QCr software
# ============

_QCr_software                       'Tonto'
_QCr_software_version               '25.04.08 v. 71242092'
_QCr_software_platform              'Linux-6.8.0-52-generic'
_QCr_software_build_date            '2025.04.08 08:54'
_QCr_software_website               'https://github.com/dylan-jayatilaka/tonto'

# ========
# Symmetry
# ========

_symmetry_cell_setting              Cubic
_symmetry_space_group_name_H-M      'p 21 3'
_symmetry_space_group_name_Hall     'p 2ac 2ab 3'
_symmetry_Int_Tables_number         '198'

loop_
    _symmetry_equiv_pos_as_xyz
'+x, +y, +z'
'-x+1/2, -y, +z+1/2'
'+x+1/2, -y+1/2, -z'
'+z, +x, +y'
'-x, +y+1/2, -z+1/2'
'+z+1/2, -x+1/2, -y'
'-z, +x+1/2, -y+1/2'
'-z+1/2, -x, +y+1/2'
'+y, +z, +x'
'+y+1/2, -z+1/2, -x'
'-y, +z+1/2, -x+1/2'
'-y+1/2, -z, +x+1/2'

# =========
# Unit cell
# =========

_cell_measurement_temperature       160
_cell_measurement_reflns_used       25
_cell_measurement_theta_min         0.18
_cell_measurement_theta_max         0.30

_cell_length_a                      5.1305(8)
_cell_length_b                      5.1305(8)
_cell_length_c                      5.1305(8)
_cell_angle_alpha                   90.00
_cell_angle_beta                    90.00
_cell_angle_gamma                   90.00
_cell_volume                        135.05(4)
_cell_formula_units_Z               4

_exptl_crystal_F_squared_000         1600.0000


# ======================
# XD fco reflection data
# ======================

_shelx_refln_list_code              4

_reflns_d_resolution_high           0.7184
_reflns_d_resolution_low            3.6278
_reflns_limit_h_max                 5
_reflns_limit_h_min                 -6
_reflns_limit_k_max                 6
_reflns_limit_k_min                 -6
_reflns_limit_l_max                 6
_reflns_limit_l_min                 -7

# NOTE: F_squared_meas is scaled to F_squared_calc
#       and so it is on an absolute scale
_reflns_tonto_F_scale_factor        2.9556

loop_
    _refln_index_h
    _refln_index_k
    _refln_index_l
    _refln_F_squared_calc
    _refln_F_squared_meas
    _refln_F_squared_sigma
    _refln_observed_status
   1   1   0       36.44       37.47      0.49 o
   1   1   1      463.27      461.14      6.48 o
   0   2   0      314.31      322.51      5.27 o
   1   2   0        1.00        0.94      0.06 o
   1   0   2       49.61       50.21      0.57 o
  -1   2  -1        8.08        8.08      0.11 o
   0  -2  -2       87.71       88.56      1.06 o
  -2   1   2       26.04       26.32      0.30 o
   0   3   1        7.15        7.12      0.10 o
   3   0   1       42.47       42.18      0.55 o
  -1  -1  -3       37.87       37.59      0.46 o
  -2   2   2       34.26       34.17      0.41 o
   0  -3   2        4.99        4.83      0.08 o
   3   0  -2        4.28        4.28      0.08 o
  -1  -3  -2       16.62       16.58      0.20 o
   1  -2  -3        5.73        5.74      0.09 o
   0   4   0       10.11       10.12      0.13 o
  -4  -1   0       22.66       22.86      0.31 o
   0  -1   4        1.26        1.29      0.06 o
  -3  -2  -2        5.35        5.35      0.08 o
   1  -4   1        1.51        1.44      0.06 o
   0  -3   3       12.02       11.81      0.15 o
  -1  -3   3        7.57        7.52      0.10 o
  -2   0  -4        4.76        4.71      0.07 o
   0   2   4        5.06        4.96      0.09 o
   1   2   4       12.91       12.69      0.17 o
  -2  -1  -4        3.70        3.59      0.07 o
  -3   3  -2        6.14        6.09      0.09 o
   4   2   2        3.63        3.64      0.07 o
  -3   0   4        5.98        6.03      0.08 o
   3  -4   0        5.34        5.34      0.09 o
   3  -4  -1        1.85        1.87      0.06 o
  -1  -4   3        4.94        4.88      0.08 o
   0   5   1        0.28        0.25      0.05 o
   0   1  -5       12.02       12.03      0.18 o
   1  -5  -1        1.06        1.05      0.06 o
  -3  -3   3        3.70        3.72      0.08 o
  -5   0  -2        0.10        0.11      0.05 o
   2  -3  -4        3.33        3.37      0.07 o
   0   5   2        2.72        2.60      0.07 o
   3   2   4        3.87        3.85      0.07 o
   2   3  -4        3.33        3.37      0.07 o
   5  -2   1        7.07        7.10      0.10 o
   5  -1   2        2.17        2.22      0.06 o
  -4   0  -4        0.59        0.63      0.06 o
   2  -5   2        1.62        1.60      0.06 o
  -4  -1   4        2.14        2.07      0.06 o
  -5  -3   0        0.67        0.62      0.06 o
  -3  -5   0        3.88        3.92      0.07 o
   3  -4   3        2.02        2.02      0.06 o
   3   1  -5        0.45        0.46      0.05 o
  -5  -1  -3        0.50        0.52      0.05 o
  -4  -4   2        1.17        1.21      0.06 o
   1  -6   0        0.40        0.44      0.06 o
   1   0   6        5.85        5.92      0.09 o
   3   5  -2        2.35        2.36      0.06 o
   2  -5   3        0.95        0.95      0.06 o
   1   1   6        0.38        0.37      0.05 o
  -5   0   4        0.34        0.38      0.06 o
   5  -4   0        3.19        3.17      0.07 o
   3   4  -4        1.07        1.05      0.06 o
   1   6  -2        0.25        0.28      0.05 o
   1   2   6        3.40        3.43      0.07 o
  -4   1   5        1.23        1.28      0.06 o
  -5   1   4        2.71        2.69      0.06 o
   3   5   3        0.86        0.89      0.06 o
  -2   6  -2        0.21        0.24      0.05 o
  -2  -5   4        1.89        1.88      0.06 o
  -3   0   6        2.06        2.08      0.06 o
   3  -6   0        1.70        1.76      0.06 o
   2   4  -5        0.49        0.49      0.06 o
  -3   1   6        1.58        1.56      0.06 o
  -6   1   3        0.14        0.16      0.05 o
   4   4  -4        1.04        1.08      0.06 o
  -2  -3   6        1.00        1.05      0.06 o
  -6   3  -2        1.21        1.23      0.06 o
   0  -1  -7        2.39        2.43      0.06 o
   4  -3  -5        0.51        0.52      0.05 o
  -5   3   4        0.95        0.97      0.06 o
   0   5   5        0.29        0.31      0.06 o
   1  -5  -5        0.12        0.15      0.05 o
