# Supplementary material for: Periodic Hirshfeld Atom Refinement
Source: J Phys Chem Lett. 2026 Feb 27;17(11):3170–9. doi: 10.1021/acs.jpclett.5c03918 (PMC13007019; doi:10.1021/acs.jpclett.5c03918)
Supplement: Supplementary file 2 [file jz5c03918_si_002.zip › A_ammonia/basis_dependancy/NH3_STO_CC.fco]

data_NH3_STO_CC

_audit_creation_date                2025-5-8
_audit_creation_method              'Tonto 25.04.08 github v. 71242092'

# ============
# QCr software
# ============

_QCr_software                       'Tonto'
_QCr_software_version               '25.04.08 v. 71242092'
_QCr_software_platform              'Linux-6.8.0-52-generic'
_QCr_software_build_date            '2025.04.08 08:54'
_QCr_software_website               'https://github.com/dylan-jayatilaka/tonto'

# ========
# Symmetry
# ========

_symmetry_cell_setting              Cubic
_symmetry_space_group_name_H-M      'p 21 3'
_symmetry_space_group_name_Hall     'p 2ac 2ab 3'
_symmetry_Int_Tables_number         '198'

loop_
    _symmetry_equiv_pos_as_xyz
'+x, +y, +z'
'-x+1/2, -y, +z+1/2'
'+x+1/2, -y+1/2, -z'
'+z, +x, +y'
'-x, +y+1/2, -z+1/2'
'+z+1/2, -x+1/2, -y'
'-z, +x+1/2, -y+1/2'
'-z+1/2, -x, +y+1/2'
'+y, +z, +x'
'+y+1/2, -z+1/2, -x'
'-y, +z+1/2, -x+1/2'
'-y+1/2, -z, +x+1/2'

# =========
# Unit cell
# =========

_cell_measurement_temperature       160
_cell_measurement_reflns_used       25
_cell_measurement_theta_min         0.18
_cell_measurement_theta_max         0.30

_cell_length_a                      5.1305(8)
_cell_length_b                      5.1305(8)
_cell_length_c                      5.1305(8)
_cell_angle_alpha                   90.00
_cell_angle_beta                    90.00
_cell_angle_gamma                   90.00
_cell_volume                        135.05(4)
_cell_formula_units_Z               4

_exptl_crystal_F_squared_000         1600.0000


# ======================
# XD fco reflection data
# ======================

_shelx_refln_list_code              4

_reflns_d_resolution_high           0.7184
_reflns_d_resolution_low            3.6278
_reflns_limit_h_max                 5
_reflns_limit_h_min                 -6
_reflns_limit_k_max                 6
_reflns_limit_k_min                 -6
_reflns_limit_l_max                 6
_reflns_limit_l_min                 -7

# NOTE: F_squared_meas is scaled to F_squared_calc
#       and so it is on an absolute scale
_reflns_tonto_F_scale_factor        2.9891

loop_
    _refln_index_h
    _refln_index_k
    _refln_index_l
    _refln_F_squared_calc
    _refln_F_squared_meas
    _refln_F_squared_sigma
    _refln_observed_status
   1   1   0       35.52       36.64      0.48 o
   1   1   1      478.38      450.87      6.34 o
   0   2   0      325.06      315.33      5.16 o
   1   2   0        0.99        0.92      0.05 o
   1   0   2       50.60       49.09      0.56 o
  -1   2  -1        8.10        7.90      0.11 o
   0  -2  -2       86.43       86.59      1.04 o
  -2   1   2       26.24       25.74      0.29 o
   0   3   1        7.11        6.96      0.10 o
   3   0   1       43.26       41.24      0.54 o
  -1  -1  -3       36.31       36.75      0.45 o
  -2   2   2       33.00       33.41      0.40 o
   0  -3   2        5.12        4.72      0.08 o
   3   0  -2        4.12        4.19      0.08 o
  -1  -3  -2       15.93       16.21      0.19 o
   1  -2  -3        6.03        5.61      0.09 o
   0   4   0        9.44        9.89      0.13 o
  -4  -1   0       21.67       22.36      0.30 o
   0  -1   4        1.43        1.26      0.06 o
  -3  -2  -2        4.98        5.23      0.08 o
   1  -4   1        1.36        1.41      0.06 o
   0  -3   3       11.03       11.54      0.15 o
  -1  -3   3        7.27        7.36      0.10 o
  -2   0  -4        4.62        4.61      0.07 o
   0   2   4        4.72        4.85      0.09 o
   1   2   4       12.08       12.41      0.17 o
  -2  -1  -4        3.38        3.51      0.07 o
  -3   3  -2        5.61        5.96      0.08 o
   4   2   2        3.66        3.56      0.07 o
  -3   0   4        5.64        5.89      0.08 o
   3  -4   0        5.14        5.22      0.09 o
   3  -4  -1        1.82        1.82      0.06 o
  -1  -4   3        4.48        4.77      0.08 o
   0   5   1        0.26        0.24      0.05 o
   0   1  -5       11.30       11.77      0.18 o
   1  -5  -1        1.14        1.02      0.05 o
  -3  -3   3        3.71        3.64      0.08 o
  -5   0  -2        0.15        0.11      0.05 o
   2  -3  -4        3.20        3.29      0.06 o
   0   5   2        2.35        2.54      0.06 o
   3   2   4        3.73        3.77      0.07 o
   2   3  -4        3.20        3.29      0.06 o
   5  -2   1        6.77        6.94      0.10 o
   5  -1   2        2.11        2.17      0.06 o
  -4   0  -4        0.65        0.62      0.05 o
   2  -5   2        1.48        1.57      0.06 o
  -4  -1   4        2.16        2.03      0.06 o
  -5  -3   0        0.72        0.60      0.05 o
  -3  -5   0        3.92        3.83      0.07 o
   3  -4   3        2.00        1.97      0.06 o
   3   1  -5        0.50        0.45      0.05 o
  -5  -1  -3        0.53        0.51      0.05 o
  -4  -4   2        1.12        1.19      0.06 o
   1  -6   0        0.39        0.43      0.05 o
   1   0   6        5.78        5.79      0.09 o
   3   5  -2        2.49        2.31      0.06 o
   2  -5   3        1.01        0.93      0.05 o
   1   1   6        0.34        0.36      0.05 o
  -5   0   4        0.51        0.37      0.05 o
   5  -4   0        2.98        3.10      0.07 o
   3   4  -4        1.21        1.03      0.05 o
   1   6  -2        0.28        0.27      0.05 o
   1   2   6        3.56        3.35      0.07 o
  -4   1   5        1.44        1.25      0.06 o
  -5   1   4        2.64        2.63      0.06 o
   3   5   3        0.75        0.87      0.05 o
  -2   6  -2        0.19        0.23      0.05 o
  -2  -5   4        1.88        1.84      0.06 o
  -3   0   6        2.28        2.03      0.06 o
   3  -6   0        1.72        1.72      0.06 o
   2   4  -5        0.63        0.48      0.05 o
  -3   1   6        1.53        1.52      0.06 o
  -6   1   3        0.18        0.15      0.05 o
   4   4  -4        0.87        1.06      0.06 o
  -2  -3   6        1.07        1.02      0.05 o
  -6   3  -2        1.41        1.20      0.06 o
   0  -1  -7        2.63        2.38      0.06 o
   4  -3  -5        0.68        0.51      0.05 o
  -5   3   4        1.07        0.95      0.05 o
   0   5   5        0.41        0.30      0.05 o
   1  -5  -5        0.10        0.15      0.05 o
