# Supplementary material for: Periodic Hirshfeld Atom Refinement
Source: J Phys Chem Lett. 2026 Feb 27;17(11):3170–9. doi: 10.1021/acs.jpclett.5c03918 (PMC13007019; doi:10.1021/acs.jpclett.5c03918)
Supplement: Supplementary file 2 [file jz5c03918_si_002.zip › A_ammonia/basis_dependancy/NH3_STO_pHAR.fco]

data_NH3_STO_pHAR

_audit_creation_date                2025-5-7
_audit_creation_method              'Tonto 25.04.08 github v. 71242092'

# ============
# QCr software
# ============

_QCr_software                       'Tonto'
_QCr_software_version               '25.04.08 v. 71242092'
_QCr_software_platform              'Linux-6.8.0-52-generic'
_QCr_software_build_date            '2025.04.08 08:54'
_QCr_software_website               'https://github.com/dylan-jayatilaka/tonto'

# ========
# Symmetry
# ========

_symmetry_cell_setting              Cubic
_symmetry_space_group_name_H-M      'p 21 3'
_symmetry_space_group_name_Hall     'p 2ac 2ab 3'
_symmetry_Int_Tables_number         '198'

loop_
    _symmetry_equiv_pos_as_xyz
'+x, +y, +z'
'-x+1/2, -y, +z+1/2'
'+x+1/2, -y+1/2, -z'
'+z, +x, +y'
'-x, +y+1/2, -z+1/2'
'+z+1/2, -x+1/2, -y'
'-z, +x+1/2, -y+1/2'
'-z+1/2, -x, +y+1/2'
'+y, +z, +x'
'+y+1/2, -z+1/2, -x'
'-y, +z+1/2, -x+1/2'
'-y+1/2, -z, +x+1/2'

# =========
# Unit cell
# =========

_cell_measurement_temperature       160
_cell_measurement_reflns_used       25
_cell_measurement_theta_min         0.18
_cell_measurement_theta_max         0.30

_cell_length_a                      5.1305(8)
_cell_length_b                      5.1305(8)
_cell_length_c                      5.1305(8)
_cell_angle_alpha                   90.00
_cell_angle_beta                    90.00
_cell_angle_gamma                   90.00
_cell_volume                        135.05(4)
_cell_formula_units_Z               4

_exptl_crystal_F_squared_000         1600.0000

# ======================
# XD fco reflection data
# ======================

_shelx_refln_list_code              4

_reflns_d_resolution_high           0.7184
_reflns_d_resolution_low            3.6278
_reflns_limit_h_max                 5
_reflns_limit_h_min                 -6
_reflns_limit_k_max                 6
_reflns_limit_k_min                 -6
_reflns_limit_l_max                 6
_reflns_limit_l_min                 -7

# NOTE: F_squared_meas is scaled to F_squared_calc
#       and so it is on an absolute scale
_reflns_tonto_F_scale_factor        2.9933

loop_
    _refln_index_h
    _refln_index_k
    _refln_index_l
    _refln_F_squared_calc
    _refln_F_squared_meas
    _refln_F_squared_sigma
    _refln_observed_status
   1   1   0       35.61       36.54      0.48 o
   1   1   1      477.96      449.62      6.32 o
   0   2   0      324.32      314.45      5.14 o
   1   2   0        0.99        0.92      0.05 o
   1   0   2       50.44       48.96      0.56 o
  -1   2  -1        8.06        7.88      0.11 o
   0  -2  -2       86.27       86.35      1.04 o
  -2   1   2       26.11       25.66      0.29 o
   0   3   1        7.08        6.94      0.10 o
   3   0   1       43.01       41.13      0.54 o
  -1  -1  -3       36.21       36.65      0.45 o
  -2   2   2       32.90       33.32      0.40 o
   0  -3   2        5.07        4.71      0.08 o
   3   0  -2        4.12        4.17      0.08 o
  -1  -3  -2       15.89       16.17      0.19 o
   1  -2  -3        5.98        5.60      0.09 o
   0   4   0        9.42        9.86      0.13 o
  -4  -1   0       21.63       22.29      0.30 o
   0  -1   4        1.42        1.26      0.06 o
  -3  -2  -2        4.98        5.22      0.08 o
   1  -4   1        1.36        1.41      0.06 o
   0  -3   3       10.97       11.51      0.15 o
  -1  -3   3        7.24        7.34      0.10 o
  -2   0  -4        4.60        4.59      0.07 o
   0   2   4        4.72        4.83      0.09 o
   1   2   4       12.05       12.38      0.17 o
  -2  -1  -4        3.37        3.50      0.07 o
  -3   3  -2        5.60        5.94      0.08 o
   4   2   2        3.64        3.55      0.07 o
  -3   0   4        5.65        5.88      0.08 o
   3  -4   0        5.13        5.21      0.09 o
   3  -4  -1        1.82        1.82      0.06 o
  -1  -4   3        4.48        4.76      0.08 o
   0   5   1        0.26        0.24      0.05 o
   0   1  -5       11.32       11.73      0.18 o
   1  -5  -1        1.14        1.02      0.05 o
  -3  -3   3        3.70        3.63      0.08 o
  -5   0  -2        0.15        0.11      0.05 o
   2  -3  -4        3.20        3.28      0.06 o
   0   5   2        2.34        2.54      0.06 o
   3   2   4        3.73        3.76      0.07 o
   2   3  -4        3.20        3.28      0.06 o
   5  -2   1        6.78        6.92      0.10 o
   5  -1   2        2.12        2.17      0.06 o
  -4   0  -4        0.65        0.62      0.05 o
   2  -5   2        1.48        1.56      0.06 o
  -4  -1   4        2.14        2.02      0.06 o
  -5  -3   0        0.71        0.60      0.05 o
  -3  -5   0        3.90        3.82      0.07 o
   3  -4   3        2.00        1.97      0.06 o
   3   1  -5        0.50        0.45      0.05 o
  -5  -1  -3        0.52        0.51      0.05 o
  -4  -4   2        1.12        1.18      0.06 o
   1  -6   0        0.39        0.43      0.05 o
   1   0   6        5.77        5.77      0.09 o
   3   5  -2        2.47        2.30      0.06 o
   2  -5   3        1.01        0.92      0.05 o
   1   1   6        0.34        0.36      0.05 o
  -5   0   4        0.51        0.37      0.05 o
   5  -4   0        2.98        3.09      0.07 o
   3   4  -4        1.20        1.03      0.05 o
   1   6  -2        0.28        0.27      0.05 o
   1   2   6        3.54        3.34      0.07 o
  -4   1   5        1.43        1.25      0.06 o
  -5   1   4        2.64        2.62      0.06 o
   3   5   3        0.76        0.87      0.05 o
  -2   6  -2        0.19        0.23      0.05 o
  -2  -5   4        1.88        1.83      0.06 o
  -3   0   6        2.27        2.03      0.06 o
   3  -6   0        1.72        1.71      0.06 o
   2   4  -5        0.62        0.48      0.05 o
  -3   1   6        1.52        1.52      0.06 o
  -6   1   3        0.18        0.15      0.05 o
   4   4  -4        0.87        1.06      0.06 o
  -2  -3   6        1.07        1.02      0.05 o
  -6   3  -2        1.39        1.20      0.06 o
   0  -1  -7        2.61        2.37      0.06 o
   4  -3  -5        0.67        0.51      0.05 o
  -5   3   4        1.06        0.95      0.05 o
   0   5   5        0.40        0.30      0.05 o
   1  -5  -5        0.10        0.15      0.05 o
