# Supplementary material for: Periodic Hirshfeld Atom Refinement
Source: J Phys Chem Lett. 2026 Feb 27;17(11):3170–9. doi: 10.1021/acs.jpclett.5c03918 (PMC13007019; doi:10.1021/acs.jpclett.5c03918)
Supplement: Supplementary file 2 [file jz5c03918_si_002.zip › A_ammonia/NH3_HAR.cif]

data_NH3_HAR

_publ_contact_author_name           'PD Dr. Simon Grabowsky'
_publ_contact_author_address
;
    University of Bern
    Department of Chemistry, Biochemistry and Pharmaceutical Sciences
    Freiestrasse 3
    CH - 3012 Bern
    Switzerland
;
_publ_contact_author_email          simon.grabowsky@unibe.ch
_publ_contact_author_phone          '+41 31 684 4281'
loop_
   _publ_author_name
   _publ_author_address
   'Chu, Kanghyun'
;
    University of Bern
    Department of Chemistry, Biochemistry and Pharmaceutical Sciences
    Freiestrasse 3
    CH - 3012 Bern
    Switzerland
;
   'Jayatilaka, Dylan' ''
   'Malaspina, Lorraine A.' ''
   'Genoni, Alessandro' ''
   'Cametti, Georgia' ''
   'Mebs, Stefan' ''
   'Lentz, Dieter' ''
   'B\"urgi, Hans-Beat' ''
   'Churakov, Sergey V.' ''
   'Grabowsky, Simon' ''

_publ_section_title                 'Hirshfeld atom-refinement (HAR) for NH3'

_audit_creation_date                2025-3-31
_audit_creation_method              'Tonto 25.04.08 github v. 71242092'

# ============
# QCr software
# ============

_QCr_software                       'Tonto'
_QCr_software_version               '25.04.08 v. 71242092'
_QCr_software_platform              'Linux-6.8.0-52-generic'
_QCr_software_build_date            '2025.03.27 11:46'
_QCr_software_website               'https://github.com/dylan-jayatilaka/tonto'

# ========
# Chemical
# ========

_chemical_name_common               Ammonia
_chemical_formula_sum               'N H3'
_chemical_formula_moiety            'N H3'
_chemical_formula_weight            17.0306
_chemical_compound_source           'see text'
_chemical_absolute_configuration    unk

# ==========
# QCr method
# ==========

_QCr_calc_method                    'Kohn-Sham/b3lypgxb3lypgc'
_QCr_calc_spinorbital_genre          'r'
_QCr_calc_gaussian_basis_set        'pob-TZVP-rev2'
_QCr_calc_gaussian_basis_set_kind   'cartesian'
_QCr_calc_basis_max_l               '2'

_QCr_calc_unit                      'See _atom_site_* in tonto.cif2'
_QCr_calc_unit_spin_multiplicity    1
_QCr_calc_unit_n_electrons          10
_QCr_calc_unit_n_alpha_electrons    5
_QCr_calc_unit_n_beta_electrons     5

_QCr_Becke_grid_kind                mura_knowles
_QCr_Becke_grid_accuracy            low
_QCr_Becke_grid_L_angular_grid      23
_QCr_Becke_grid_L_H_angular_grid    17
_QCr_Becke_grid_reduce_L_H_ang_grid T
_QCr_Becke_grid_core_pruning_scheme treutler_ahlrichs
_QCr_Becke_grid_scale_H-He_grid     T
_QCr_Becke_grid_n_pts_for_row_1     1742
_QCr_Becke_grid_n_pts_for_row_2     3300
_QCr_Becke_grid_n_pts_for_row_3     3946
_QCr_Becke_grid_n_radial_H_pts      25
_QCr_Becke_grid_H_pts_per_n_shell   5
_QCr_Becke_grid_basis_fn_cutoff     .1E-09
_QCr_Becke_grid_rho_cutoff          .1E-05

# =======
# Crystal
# =======

_exptl_crystal_description          cylinder
_exptl_crystal_colour               colorless
_exptl_crystal_size_rad             0.3
_exptl_crystal_density_diffrn       0.838
_exptl_crystal_F_000                40

# ==============
# Absortion data
# ==============

_exptl_absorpt_coefficient_mu       0.064
_exptl_absorpt_correction_type      'none'
_exptl_absorpt_process_details      ?
_exptl_absorpt_correction_T_min     ?
_exptl_absorpt_correction_T_max     ?

# ========
# Symmetry
# ========

_symmetry_cell_setting              Cubic
_symmetry_space_group_name_H-M      'p 21 3'
_symmetry_space_group_name_Hall     'p 2ac 2ab 3'
_symmetry_Int_Tables_number         '198'

loop_
    _symmetry_equiv_pos_as_xyz
'+x, +y, +z'
'-x+1/2, -y, +z+1/2'
'+x+1/2, -y+1/2, -z'
'+z, +x, +y'
'-x, +y+1/2, -z+1/2'
'+z+1/2, -x+1/2, -y'
'-z, +x+1/2, -y+1/2'
'-z+1/2, -x, +y+1/2'
'+y, +z, +x'
'+y+1/2, -z+1/2, -x'
'-y, +z+1/2, -x+1/2'
'-y+1/2, -z, +x+1/2'

# =========
# Unit cell
# =========

_cell_measurement_temperature       160
_cell_measurement_reflns_used       25
_cell_measurement_theta_min         0.18
_cell_measurement_theta_max         0.30

_cell_length_a                      5.1305(8)
_cell_length_b                      5.1305(8)
_cell_length_c                      5.1305(8)
_cell_angle_alpha                   90.00
_cell_angle_beta                    90.00
_cell_angle_gamma                   90.00
_cell_volume                        135.05(4)
_cell_formula_units_Z               4

_atom_sites_solution_hydrogens      HAR

# ===============
# Refinement data
# ===============

_refine_ls_kind                     'Hirshfeld atom refinement (HAR)'
_refine_ls_method_description
;
   S.C. Capelli, H.-B. Burgi, B. Dittrich, S.Grabowsky
   and Dylan Jayatilaka, IUCrJ (2014). 1, 361-379
;
_refine_QCr_Psi_constraint          'none'

_refine_ls_SVD_threshold            0.1E-02
_refine_ls_coordinate_system        cartesian
_refine_ls_structure_factor_coef    F
_refine_ls_matrix_type              full
_refine_ls_R_factor_gt              0.0085
_refine_ls_R_factor_ref             0.0085
_refine_ls_R_factor_all             0.0085
_refine_ls_wR_factor_gt             0.0087
_refine_ls_wR_factor_ref            0.0087
_refine_ls_wR_factor_all            0.0087
_refine_ls_R_Fsqd_factor            0.0128
_refine_ls_chi2                     0.8998
_refine_ls_goodness_of_fit_gt       0.9486
_refine_ls_goodness_of_fit_ref      0.9486
_refine_ls_goodness_of_fit_all      0.9486
_refine_ls_number_reflns            81
_refine_ls_number_parameters        13
_refine_ls_number_restraints        0
_refine_ls_number_constraints       6
_refine_ls_hydrogen_treatment       refall
_refine_ls_weighting_scheme         sigma
_refine_ls_weighting_details        'w=1/\s(F)'
_refine_ls_shift/su_conv_tol        0.0100
_refine_ls_shift/su_max             0.0035
_refine_ls_shift/su_max_mean        0.0019
_refine_ls_shift/su_max_par         'H1 Uyz'
_refine_ls_extinction_method        none

_refine_diff_density_max            0.0310
_refine_diff_density_min            -0.0233
_refine_diff_density_rms            0.0079

_refine_special_details
;
. If constraints were applied they are defined by zero
  eigenvalues of the least-squares hessian, see the
  value of _refine_ls_SVD_threshold
;
# ======================
# Fractional coordinates
# ======================

loop_
_atom_site_label
_atom_site_fract_x
_atom_site_fract_y
_atom_site_fract_z
_atom_site_U_iso_or_equiv
_atom_site_adp_type
_atom_site_occupancy
_atom_site_disorder_group
   N  0.21077(7)  0.21077(7)  0.21077(7)  0.0357(2)  Uani  1.000000  0
  H1  0.1185(10)  0.3592(11)  0.2614(15)  0.065(3)   Uani  1.000000  0
  H2  0.2614(15)  0.1185(10)  0.3592(11)  0.065(3)   Uani  1.000000  0
  H3  0.3592(11)  0.2614(15)  0.1185(10)  0.065(3)   Uani  1.000000  0

# ====
# ADPs
# ====

loop_
_atom_site_aniso_label
_atom_site_aniso_U_11
_atom_site_aniso_U_22
_atom_site_aniso_U_33
_atom_site_aniso_U_12
_atom_site_aniso_U_13
_atom_site_aniso_U_23
   N  0.0357(2)  0.0357(2)  0.0357(2)  -0.00150(12)  -0.00150(12)  -0.00150(12)
  H1  0.060(3)   0.069(3)   0.066(3)    0.002(3)     -0.013(3)     -0.011(3)
  H2  0.066(3)   0.060(3)   0.069(3)   -0.013(3)     -0.011(3)      0.002(3)
  H3  0.069(3)   0.066(3)   0.060(3)   -0.011(3)      0.002(3)     -0.013(3)

# ===========
# Reflections
# ===========

_diffrn_ambient_temperature         160.0(5)
_diffrn_reflns_av_R_equivalents     0.021
_diffrn_measurement_device_type     'Nicolet R3m/V four-circle diffractometer'
_diffrn_reflns_limit_h_min          -7
_diffrn_reflns_limit_h_max          7
_diffrn_reflns_limit_k_min          -7
_diffrn_reflns_limit_k_max          7
_diffrn_reflns_limit_l_min          -7
_diffrn_reflns_limit_l_max          7
_diffrn_reflns_theta_min            6.890
_diffrn_reflns_theta_max            29.647
_diffrn_reflns_theta_full           25.242
_diffrn_measured_fraction_theta_max   0.576
_diffrn_measured_fraction_theta_full   0.509
_diffrn_reflns_Laue_measured_fraction_max   0.576
_diffrn_reflns_Laue_measured_fraction_full   0.509
_diffrn_reflns_point_group_measured_fraction_max   0.731
_diffrn_reflns_point_group_measured_fraction_full   0.675

_diffrn_radiation_wavelength        0.71073
_diffrn_reflns_number               3683

_shelx_F_calc_maximum               21.608458

_reflns_d_resolution_low            0.718414
_reflns_d_resolution_high           3.627811
_reflns_limit_h_min                 -6
_reflns_limit_h_max                 5
_reflns_limit_k_min                 -6
_reflns_limit_k_max                 6
_reflns_limit_l_min                 -7
_reflns_limit_l_max                 6
_reflns_number_gt                   81
_reflns_number_total                81
_reflns_threshold_expression        'F>0 & F/u(F)>4.0 & |F_calc|>10^-3'

_reflns_special_details
;
* Specify symmetry and Friedel pair averaging *

. Only reflections which satisfy the threshold expression
  are listed below, and only they are considered observed,
  thus the *_gt, *_all, & *_total data are always the same
;

# ============
# Bond lengths
# ============

loop_
 _geom_bond_atom_site_label_1
 _geom_bond_site_symmetry_1
 _geom_bond_atom_site_label_2
 _geom_bond_site_symmetry_2
 _geom_bond_distance
 _geom_bond_publ_flag
   N  .  H1  .  0.933(6)  yes
   N  .  H2  .  0.933(6)  yes
   N  .  H3  .  0.933(6)  yes

# ===========
# Bond Angles
# ===========

loop_
 _geom_angle_atom_site_label_1
 _geom_angle_site_symmetry_1
 _geom_angle_atom_site_label_2
 _geom_angle_site_symmetry_2
 _geom_angle_atom_site_label_3
 _geom_angle_site_symmetry_3
 _geom_angle
 _geom_angle_publ_flag
  H1  .  N  .  H2  .        109.1(4)  yes
  H1  .  N  .  H3  .        109.1(4)  yes
  H2  .  N  .  H3  .        109.1(4)  yes

# start Validation Reply Form
_vrf_PLAT049_NH3_HAR
;
PROBLEM: Calculated Density Less Than 1.0 gcm-3 .........     0.8378 Check 
RESPONSE: This is a re-refinement of previously reported structure. ICSD code 84461. 
;
# end Validation Reply Form
