# Supplementary material for: Periodic Hirshfeld Atom Refinement
Source: J Phys Chem Lett. 2026 Feb 27;17(11):3170–9. doi: 10.1021/acs.jpclett.5c03918 (PMC13007019; doi:10.1021/acs.jpclett.5c03918)
Supplement: Supplementary file 2 [file jz5c03918_si_002.zip › A_ammonia/NH3_HAR.fco]

data_NH3_HAR

_audit_creation_date                2025-3-31
_audit_creation_method              'Tonto 25.04.08 github v. 71242092'

# ============
# QCr software
# ============

_QCr_software                       'Tonto'
_QCr_software_version               '25.04.08 v. 71242092'
_QCr_software_platform              'Linux-6.8.0-52-generic'
_QCr_software_build_date            '2025.03.27 11:46'
_QCr_software_website               'https://github.com/dylan-jayatilaka/tonto'

# ========
# Symmetry
# ========

_symmetry_cell_setting              Cubic
_symmetry_space_group_name_H-M      'p 21 3'
_symmetry_space_group_name_Hall     'p 2ac 2ab 3'
_symmetry_Int_Tables_number         '198'

loop_
    _symmetry_equiv_pos_as_xyz
'+x, +y, +z'
'-x+1/2, -y, +z+1/2'
'+x+1/2, -y+1/2, -z'
'+z, +x, +y'
'-x, +y+1/2, -z+1/2'
'+z+1/2, -x+1/2, -y'
'-z, +x+1/2, -y+1/2'
'-z+1/2, -x, +y+1/2'
'+y, +z, +x'
'+y+1/2, -z+1/2, -x'
'-y, +z+1/2, -x+1/2'
'-y+1/2, -z, +x+1/2'

# =========
# Unit cell
# =========

_cell_measurement_temperature       160
_cell_measurement_reflns_used       25
_cell_measurement_theta_min         0.18
_cell_measurement_theta_max         0.30

_cell_length_a                      5.1305(8)
_cell_length_b                      5.1305(8)
_cell_length_c                      5.1305(8)
_cell_angle_alpha                   90.00
_cell_angle_beta                    90.00
_cell_angle_gamma                   90.00
_cell_volume                        135.05(4)
_cell_formula_units_Z               4

_exptl_crystal_F_squared_000         1600.0000


# ======================
# XD fco reflection data
# ======================

_shelx_refln_list_code              4

_reflns_d_resolution_high           0.7184
_reflns_d_resolution_low            3.6278
_reflns_limit_h_max                 5
_reflns_limit_h_min                 -6
_reflns_limit_k_max                 6
_reflns_limit_k_min                 -6
_reflns_limit_l_max                 6
_reflns_limit_l_min                 -7

# NOTE: F_squared_meas is scaled to F_squared_calc
#       and so it is on an absolute scale
_reflns_tonto_F_scale_factor        2.9436

loop_
    _refln_index_h
    _refln_index_k
    _refln_index_l
    _refln_F_squared_calc
    _refln_F_squared_meas
    _refln_F_squared_sigma
    _refln_observed_status
   1   1   0       36.10       37.78      0.49 o
   1   1   1      466.93      464.92      6.53 o
   0   2   0      317.27      325.15      5.32 o
   1   2   0        0.96        0.95      0.06 o
   1   0   2       49.77       50.62      0.58 o
  -1   2  -1        8.12        8.15      0.11 o
   0  -2  -2       88.74       89.29      1.07 o
  -2   1   2       26.39       26.54      0.30 o
   0   3   1        7.26        7.18      0.10 o
   3   0   1       43.02       42.53      0.56 o
  -1  -1  -3       38.29       37.90      0.46 o
  -2   2   2       34.54       34.45      0.41 o
   0  -3   2        5.06        4.87      0.08 o
   3   0  -2        4.34        4.32      0.08 o
  -1  -3  -2       16.81       16.72      0.20 o
   1  -2  -3        5.80        5.79      0.09 o
   0   4   0       10.20       10.20      0.13 o
  -4  -1   0       22.90       23.05      0.31 o
   0  -1   4        1.27        1.30      0.06 o
  -3  -2  -2        5.42        5.39      0.08 o
   1  -4   1        1.55        1.46      0.06 o
   0  -3   3       12.13       11.90      0.15 o
  -1  -3   3        7.62        7.59      0.10 o
  -2   0  -4        4.80        4.75      0.08 o
   0   2   4        5.10        5.00      0.09 o
   1   2   4       13.03       12.80      0.17 o
  -2  -1  -4        3.72        3.62      0.07 o
  -3   3  -2        6.19        6.14      0.09 o
   4   2   2        3.64        3.67      0.07 o
  -3   0   4        5.97        6.08      0.09 o
   3  -4   0        5.37        5.39      0.09 o
   3  -4  -1        1.84        1.88      0.06 o
  -1  -4   3        5.00        4.92      0.08 o
   0   5   1        0.28        0.25      0.05 o
   0   1  -5       12.13       12.13      0.18 o
   1  -5  -1        1.07        1.06      0.06 o
  -3  -3   3        3.71        3.75      0.08 o
  -5   0  -2        0.10        0.11      0.05 o
   2  -3  -4        3.35        3.40      0.07 o
   0   5   2        2.77        2.62      0.07 o
   3   2   4        3.88        3.89      0.07 o
   2   3  -4        3.35        3.40      0.07 o
   5  -2   1        7.10        7.16      0.10 o
   5  -1   2        2.17        2.24      0.06 o
  -4   0  -4        0.60        0.64      0.06 o
   2  -5   2        1.64        1.62      0.06 o
  -4  -1   4        2.16        2.09      0.06 o
  -5  -3   0        0.67        0.62      0.06 o
  -3  -5   0        3.92        3.95      0.07 o
   3  -4   3        2.03        2.04      0.06 o
   3   1  -5        0.45        0.46      0.05 o
  -5  -1  -3        0.51        0.52      0.06 o
  -4  -4   2        1.18        1.22      0.06 o
   1  -6   0        0.40        0.44      0.06 o
   1   0   6        5.89        5.97      0.09 o
   3   5  -2        2.37        2.38      0.06 o
   2  -5   3        0.95        0.96      0.06 o
   1   1   6        0.38        0.37      0.06 o
  -5   0   4        0.34        0.38      0.06 o
   5  -4   0        3.23        3.20      0.07 o
   3   4  -4        1.07        1.06      0.06 o
   1   6  -2        0.25        0.28      0.05 o
   1   2   6        3.43        3.46      0.07 o
  -4   1   5        1.22        1.29      0.06 o
  -5   1   4        2.73        2.71      0.06 o
   3   5   3        0.87        0.90      0.06 o
  -2   6  -2        0.21        0.24      0.06 o
  -2  -5   4        1.91        1.89      0.06 o
  -3   0   6        2.07        2.10      0.06 o
   3  -6   0        1.71        1.77      0.06 o
   2   4  -5        0.49        0.50      0.06 o
  -3   1   6        1.61        1.57      0.06 o
  -6   1   3        0.14        0.16      0.05 o
   4   4  -4        1.05        1.09      0.06 o
  -2  -3   6        1.01        1.05      0.06 o
  -6   3  -2        1.22        1.24      0.06 o
   0  -1  -7        2.42        2.45      0.06 o
   4  -3  -5        0.52        0.53      0.06 o
  -5   3   4        0.96        0.98      0.06 o
   0   5   5        0.29        0.31      0.06 o
   1  -5  -5        0.12        0.15      0.05 o
