# Supplementary material for: Periodic Hirshfeld Atom Refinement
Source: J Phys Chem Lett. 2026 Feb 27;17(11):3170–9. doi: 10.1021/acs.jpclett.5c03918 (PMC13007019; doi:10.1021/acs.jpclett.5c03918)
Supplement: Supplementary file 2 [file jz5c03918_si_002.zip › A_ammonia/NH3__IAM.fco]

data_NH3__IAM

_audit_creation_date                2025-3-31
_audit_creation_method              'Tonto 25.04.08 github v. 71242092'

# ============
# QCr software
# ============

_QCr_software                       'Tonto'
_QCr_software_version               '25.04.08 v. 71242092'
_QCr_software_platform              'Linux-6.8.0-52-generic'
_QCr_software_build_date            '2025.03.27 11:46'
_QCr_software_website               'https://github.com/dylan-jayatilaka/tonto'

# ========
# Symmetry
# ========

_symmetry_cell_setting              Cubic
_symmetry_space_group_name_H-M      'p 21 3'
_symmetry_space_group_name_Hall     'p 2ac 2ab 3'
_symmetry_Int_Tables_number         '198'

loop_
    _symmetry_equiv_pos_as_xyz
'+x, +y, +z'
'-x+1/2, -y, +z+1/2'
'+x+1/2, -y+1/2, -z'
'+z, +x, +y'
'-x, +y+1/2, -z+1/2'
'+z+1/2, -x+1/2, -y'
'-z, +x+1/2, -y+1/2'
'-z+1/2, -x, +y+1/2'
'+y, +z, +x'
'+y+1/2, -z+1/2, -x'
'-y, +z+1/2, -x+1/2'
'-y+1/2, -z, +x+1/2'

# =========
# Unit cell
# =========

_cell_measurement_temperature       160
_cell_measurement_reflns_used       25
_cell_measurement_theta_min         0.18
_cell_measurement_theta_max         0.30

_cell_length_a                      5.1305(8)
_cell_length_b                      5.1305(8)
_cell_length_c                      5.1305(8)
_cell_angle_alpha                   90.00
_cell_angle_beta                    90.00
_cell_angle_gamma                   90.00
_cell_volume                        135.05(4)
_cell_formula_units_Z               4

_exptl_crystal_F_squared_000         1600.0000


# ======================
# XD fco reflection data
# ======================

_shelx_refln_list_code              4

_reflns_d_resolution_high           0.7184
_reflns_d_resolution_low            3.6278
_reflns_limit_h_max                 5
_reflns_limit_h_min                 -6
_reflns_limit_k_max                 6
_reflns_limit_k_min                 -6
_reflns_limit_l_max                 6
_reflns_limit_l_min                 -7

# NOTE: F_squared_meas is scaled to F_squared_calc
#       and so it is on an absolute scale
_reflns_tonto_F_scale_factor        3.0429

loop_
    _refln_index_h
    _refln_index_k
    _refln_index_l
    _refln_F_squared_calc
    _refln_F_squared_meas
    _refln_F_squared_sigma
    _refln_observed_status
   1   1   0       34.09       35.36      0.46 o
   1   1   1      451.68      435.08      6.11 o
   0   2   0      305.32      304.28      4.98 o
   1   2   0        0.52        0.89      0.05 o
   1   0   2       46.14       47.38      0.54 o
  -1   2  -1        7.55        7.62      0.10 o
   0  -2  -2       83.64       83.56      1.00 o
  -2   1   2       24.84       24.83      0.28 o
   0   3   1        6.81        6.72      0.10 o
   3   0   1       40.43       39.80      0.52 o
  -1  -1  -3       36.03       35.46      0.43 o
  -2   2   2       31.98       32.24      0.39 o
   0  -3   2        4.42        4.55      0.07 o
   3   0  -2        4.26        4.04      0.07 o
  -1  -3  -2       15.87       15.65      0.19 o
   1  -2  -3        5.36        5.42      0.08 o
   0   4   0        9.62        9.55      0.12 o
  -4  -1   0       21.90       21.57      0.29 o
   0  -1   4        1.19        1.22      0.05 o
  -3  -2  -2        5.23        5.05      0.08 o
   1  -4   1        1.45        1.36      0.05 o
   0  -3   3       10.93       11.14      0.14 o
  -1  -3   3        7.07        7.10      0.10 o
  -2   0  -4        4.41        4.45      0.07 o
   0   2   4        4.82        4.68      0.08 o
   1   2   4       12.20       11.98      0.16 o
  -2  -1  -4        3.31        3.39      0.06 o
  -3   3  -2        5.73        5.75      0.08 o
   4   2   2        3.35        3.43      0.07 o
  -3   0   4        5.54        5.69      0.08 o
   3  -4   0        4.99        5.04      0.08 o
   3  -4  -1        1.73        1.76      0.05 o
  -1  -4   3        4.63        4.60      0.07 o
   0   5   1        0.22        0.23      0.05 o
   0   1  -5       11.68       11.35      0.17 o
   1  -5  -1        0.93        0.99      0.05 o
  -3  -3   3        3.50        3.51      0.07 o
  -5   0  -2        0.09        0.10      0.05 o
   2  -3  -4        3.23        3.18      0.06 o
   0   5   2        2.56        2.45      0.06 o
   3   2   4        3.56        3.64      0.07 o
   2   3  -4        3.23        3.18      0.06 o
   5  -2   1        6.65        6.70      0.10 o
   5  -1   2        2.12        2.10      0.06 o
  -4   0  -4        0.57        0.60      0.05 o
   2  -5   2        1.52        1.51      0.05 o
  -4  -1   4        1.86        1.95      0.06 o
  -5  -3   0        0.51        0.58      0.05 o
  -3  -5   0        3.58        3.70      0.07 o
   3  -4   3        1.90        1.91      0.06 o
   3   1  -5        0.43        0.43      0.05 o
  -5  -1  -3        0.49        0.49      0.05 o
  -4  -4   2        1.20        1.14      0.05 o
   1  -6   0        0.40        0.41      0.05 o
   1   0   6        5.61        5.59      0.09 o
   3   5  -2        2.14        2.23      0.06 o
   2  -5   3        0.88        0.89      0.05 o
   1   1   6        0.36        0.35      0.05 o
  -5   0   4        0.28        0.36      0.05 o
   5  -4   0        3.05        2.99      0.06 o
   3   4  -4        0.96        0.99      0.05 o
   1   6  -2        0.24        0.26      0.05 o
   1   2   6        3.20        3.24      0.06 o
  -4   1   5        1.10        1.21      0.05 o
  -5   1   4        2.64        2.54      0.06 o
   3   5   3        0.92        0.84      0.05 o
  -2   6  -2        0.21        0.23      0.05 o
  -2  -5   4        1.81        1.77      0.06 o
  -3   0   6        1.91        1.96      0.06 o
   3  -6   0        1.69        1.66      0.06 o
   2   4  -5        0.41        0.46      0.05 o
  -3   1   6        1.51        1.47      0.05 o
  -6   1   3        0.12        0.15      0.05 o
   4   4  -4        1.13        1.02      0.06 o
  -2  -3   6        0.99        0.99      0.05 o
  -6   3  -2        1.10        1.16      0.05 o
   0  -1  -7        2.27        2.30      0.06 o
   4  -3  -5        0.44        0.49      0.05 o
  -5   3   4        0.90        0.92      0.05 o
   0   5   5        0.21        0.29      0.05 o
   1  -5  -5        0.13        0.14      0.05 o
