# Supplementary material for: Periodic Hirshfeld Atom Refinement
Source: J Phys Chem Lett. 2026 Feb 27;17(11):3170–9. doi: 10.1021/acs.jpclett.5c03918 (PMC13007019; doi:10.1021/acs.jpclett.5c03918)
Supplement: Supplementary file 2 [file jz5c03918_si_002.zip › B_Diborane(6)/Diborane(6)_pHAR.cif]

data_Diborane_pHAR
_publ_contact_author_name           'PD Dr. Simon Grabowsky'
_publ_contact_author_address
;
    University of Bern
    Department of Chemistry, Biochemistry and Pharmaceutical Sciences
    Freiestrasse 3
    CH - 3012 Bern
    Switzerland
;
_publ_contact_author_email          simon.grabowsky@unibe.ch
_publ_contact_author_phone          '+41 31 684 4281'
loop_
   _publ_author_name
   _publ_author_address
   'Chu, Kanghyun'
;
    University of Bern
    Department of Chemistry, Biochemistry and Pharmaceutical Sciences
    Freiestrasse 3
    CH - 3012 Bern
    Switzerland
;
   'Jayatilaka, Dylan' ''
   'Malaspina, Lorraine A.' ''
   'Genoni, Alessandro' ''
   'Cametti, Georgia' ''
   'Mebs, Stefan' ''
   'Lentz, Dieter' ''
   'B\"urgi, Hans-Beat' ''
   'Churakov, Sergey V.' ''
   'Grabowsky, Simon' ''

_publ_section_title                  'Periodic Hirshfeld atom-refinement (pHAR) for B2H6'

_audit_creation_date                2025-3-29
_audit_creation_method              'Tonto 25.04.08 github v. 71242092'

# ============
# QCr software
# ============

_QCr_software                       'Tonto'
_QCr_software_version               '25.04.08 v. 71242092'
_QCr_software_platform              'Linux-6.8.0-52-generic'
_QCr_software_build_date            '2025.03.27 11:46'
_QCr_software_website               'https://github.com/dylan-jayatilaka/tonto'

# ========
# Chemical
# ========

_chemical_name_common               Diborane(6)
_chemical_formula_sum               'B2 H6'
_chemical_formula_moiety            'B2 H6'
_chemical_formula_weight            27.67
_chemical_compound_source           'see text'
_chemical_absolute_configuration    unk

# ==========
# QCr method
# ==========

_QCr_calc_method                    'Kohn-Sham/b3lyp'
_QCr_calc_spinorbital_genre          'r'
_QCr_calc_gaussian_basis_set        'pob-TZVP-rev2'
_QCr_calc_gaussian_basis_set_kind   'spherical-harmonic'
_QCr_calc_basis_max_l               '2'

_QCr_calc_unit                      'See _atom_site_* in tonto.cif2'
_QCr_calc_unit_spin_multiplicity    1
_QCr_calc_unit_n_electrons          32
_QCr_calc_unit_n_alpha_electrons    16
_QCr_calc_unit_n_beta_electrons     16

# =======
# Crystal
# =======

_exptl_crystal_description          capillary
_exptl_crystal_colour               ?
_exptl_crystal_density_diffrn       0.582
_exptl_crystal_density_meas         ?
_exptl_crystal_density_method       ?
_exptl_crystal_F_000                32
_exptl_crystal_size_rad             0.5

# ==============
# Absortion data
# ==============

_exptl_absorpt_coefficient_mu       0.021
_exptl_absorpt_correction_type      'none'
_exptl_absorpt_process_details      ?
_exptl_absorpt_correction_T_min     ?
_exptl_absorpt_correction_T_max     ?

# ========
# Symmetry
# ========

_symmetry_cell_setting              Monoclinic
_symmetry_space_group_name_H-M      'p 1 21/n 1'
_symmetry_space_group_name_Hall     '-p 2yn'
_symmetry_Int_Tables_number         '14'

loop_
    _symmetry_equiv_pos_as_xyz
'+x, +y, +z'
'-x, -y, -z'
'-x+1/2, +y+1/2, -z+1/2'
'+x+1/2, -y+1/2, +z+1/2'

# =========
# Unit cell
# =========

_cell_measurement_temperature       94(1)
_cell_measurement_reflns_used       1779
_cell_measurement_theta_min         4.8
_cell_measurement_theta_max         51.7

_cell_length_a                      4.400(7)
_cell_length_b                      6.487(7)
_cell_length_c                      5.734(7)
_cell_angle_alpha                   90.00
_cell_angle_beta                    105.35(5)
_cell_angle_gamma                   90.00
_cell_volume                        157.8(4)

_cell_formula_units_Z               2

_atom_sites_solution_hydrogens      HAR

# ===============
# Refinement data
# ===============

_refine_ls_kind                     'Hirshfeld atom refinement (HAR)'
_refine_ls_method_description
;
   S.C. Capelli, H.-B. Burgi, B. Dittrich, S.Grabowsky
   and Dylan Jayatilaka, IUCrJ (2014). 1, 361-379
;
_refine_QCr_Psi_constraint          'none'

_refine_ls_SVD_threshold            0.1E-02
_refine_ls_coordinate_system        cartesian
_refine_ls_structure_factor_coef    F
_refine_ls_matrix_type              full
_refine_ls_R_factor_gt              0.0320
_refine_ls_R_factor_ref             0.0320
_refine_ls_R_factor_all             0.0320
_refine_ls_wR_factor_gt             0.0329
_refine_ls_wR_factor_ref            0.0329
_refine_ls_wR_factor_all            0.0329
_refine_ls_R_Fsqd_factor            0.0517
_refine_ls_chi2                     1.4735
_refine_ls_goodness_of_fit_gt       1.2139
_refine_ls_goodness_of_fit_ref      1.2139
_refine_ls_goodness_of_fit_all      1.2139
_refine_ls_number_reflns            889
_refine_ls_number_parameters        37
_refine_ls_number_restraints        0
_refine_ls_number_constraints       0
_refine_ls_hydrogen_treatment       refall
_refine_ls_weighting_scheme         sigma
_refine_ls_weighting_details        'w=1/\s(F)'
_refine_ls_shift/su_conv_tol        0.0100
_refine_ls_shift/su_max             0.0000
_refine_ls_shift/su_max_mean        0.0000
_refine_ls_shift/su_max_par         ''
_refine_ls_extinction_method        none

_refine_diff_density_max            0.0859
_refine_diff_density_min            -0.1777
_refine_diff_density_rms            0.0192

_refine_special_details
;
. If constraints were applied they are defined by zero
  eigenvalues of the least-squares hessian, see the
  value of _refine_ls_SVD_threshold
;
# ======================
# Fractional coordinates
# ======================

loop_
_atom_site_label
_atom_site_fract_x
_atom_site_fract_y
_atom_site_fract_z
_atom_site_U_iso_or_equiv
_atom_site_adp_type
_atom_site_occupancy
_atom_site_disorder_group
  B1   0.00207(8)  0.45870(4)   0.64516(5)  0.02928(11)  Uani  1.000000  0
  H1   0.1157(12)  0.3808(9)    0.4793(10)  0.045(3)     Uani  1.000000  0
  H2   0.2103(15)  0.5065(11)   0.8067(11)  0.060(4)     Uani  1.000000  0
  B2  -0.00207(8)  0.54130(4)   0.35484(5)  0.02928(11)  Uani  1.000000  0
  H3  -0.1157(12)  0.6192(9)    0.5207(10)  0.045(3)     Uani  1.000000  0
  H4  -0.2019(14)  0.3552(11)   0.6697(11)  0.061(4)     Uani  1.000000  0
  H5  -0.2103(15)  0.4935(11)   0.1933(11)  0.060(4)     Uani  1.000000  0
  H6   0.2019(14)  0.6448(11)   0.3303(11)  0.061(4)     Uani  1.000000  0

# ====
# ADPs
# ====

loop_
_atom_site_aniso_label
_atom_site_aniso_U_11
_atom_site_aniso_U_22
_atom_site_aniso_U_33
_atom_site_aniso_U_12
_atom_site_aniso_U_13
_atom_site_aniso_U_23
  B1  0.03198(12)  0.03055(10)  0.02682(11)   0.00101(13)  0.01044(8)   0.00172(13)
  H1  0.047(3)     0.044(3)     0.045(3)      0.013(3)     0.014(3)     0.003(3)
  H2  0.068(4)     0.072(4)     0.036(3)     -0.005(4)     0.003(3)    -0.002(3)
  B2  0.03198(12)  0.03055(10)  0.02682(11)   0.00101(13)  0.01044(8)   0.00172(13)
  H3  0.047(3)     0.044(3)     0.045(3)      0.013(3)     0.014(3)     0.003(3)
  H4  0.065(4)     0.066(5)     0.056(4)     -0.014(3)     0.025(3)     0.010(4)
  H5  0.068(4)     0.072(4)     0.036(3)     -0.005(4)     0.003(3)    -0.002(3)
  H6  0.065(4)     0.066(5)     0.056(4)     -0.014(3)     0.025(3)     0.010(4)

# ===========
# Reflections
# ===========
_diffrn_reflns_av_R_equivalents     0.0
_diffrn_reflns_av_unetI/netI        0.0474
_diffrn_reflns_Laue_measured_fraction_full   1.000
_diffrn_reflns_Laue_measured_fraction_max   0.971
_diffrn_reflns_limit_h_max          9
_diffrn_reflns_limit_h_min          -9
_diffrn_reflns_limit_k_max          14
_diffrn_reflns_limit_k_min          0
_diffrn_reflns_limit_l_max          12
_diffrn_reflns_limit_l_min          0
_diffrn_reflns_number               1779
_diffrn_reflns_point_group_measured_fraction_full  1.000
_diffrn_reflns_point_group_measured_fraction_max  0.971
_diffrn_reflns_theta_full           25.242
_diffrn_reflns_theta_max            52.382
_diffrn_reflns_theta_min            4.844
_diffrn_ambient_temperature         94(1)
_diffrn_measured_fraction_theta_full   1.000
_diffrn_measured_fraction_theta_max   0.971
_diffrn_measurement_device_type     'CCD-area detector'
_diffrn_measurement_method          ?
_diffrn_radiation_type              'Mo K\a'
_diffrn_radiation_wavelength        0.710730

_shelx_F_calc_maximum               16.187170

_reflns_d_resolution_low            0.452811
_reflns_d_resolution_high           4.208139
_reflns_limit_h_min                 -9
_reflns_limit_h_max                 8
_reflns_limit_k_min                 0
_reflns_limit_k_max                 13
_reflns_limit_l_min                 0
_reflns_limit_l_max                 12
_reflns_number_gt                   889
_reflns_number_total                889
_reflns_threshold_expression        'F>0 & F/u(F)>4.0 & |F_calc|>10^-3'

_reflns_special_details
;
* Specify symmetry and Friedel pair averaging *

. Only reflections which satisfy the threshold expression
  are listed below, and only they are considered observed,
  thus the *_gt, *_all, & *_total data are always the same
;

# ============
# Bond lengths
# ============

loop_
 _geom_bond_atom_site_label_1
 _geom_bond_site_symmetry_1
 _geom_bond_atom_site_label_2
 _geom_bond_site_symmetry_2
 _geom_bond_distance
 _geom_bond_publ_flag
  B1  .  B2  .  1.7443(5)  yes
  B1  .  H1  .   1.289(5)  yes
  B1  .  H2  .   1.159(6)  yes
  B1  .  H3  .   1.291(6)  yes
  B1  .  H4  .   1.159(6)  yes
  B2  .  H1  .   1.291(6)  yes
  B2  .  H3  .   1.289(5)  yes
  B2  .  H5  .   1.159(6)  yes
  B2  .  H6  .   1.159(6)  yes

# ===========
# Bond Angles
# ===========

loop_
 _geom_angle_atom_site_label_1
 _geom_angle_site_symmetry_1
 _geom_angle_atom_site_label_2
 _geom_angle_site_symmetry_2
 _geom_angle_atom_site_label_3
 _geom_angle_site_symmetry_3
 _geom_angle
 _geom_angle_publ_flag
  B1  .  B2  .  H1  .         47.4(2)  yes
  B1  .  B2  .  H3  .         47.5(2)  yes
  B1  .  B2  .  H5  .        119.1(3)  yes
  B1  .  B2  .  H6  .        118.7(3)  yes
  B2  .  B1  .  H1  .         47.5(2)  yes
  B2  .  B1  .  H2  .        119.1(3)  yes
  B2  .  B1  .  H3  .         47.4(2)  yes
  B2  .  B1  .  H4  .        118.7(3)  yes
  B1  .  H1  .  B2  .         85.1(3)  yes
  B1  .  H3  .  B2  .         85.1(3)  yes
  H1  .  B1  .  H2  .        108.4(4)  yes
  H1  .  B1  .  H3  .         94.9(3)  yes
  H1  .  B1  .  H4  .        109.0(4)  yes
  H1  .  B2  .  H3  .         94.9(3)  yes
  H1  .  B2  .  H5  .        110.0(4)  yes
  H1  .  B2  .  H6  .        108.9(4)  yes
  H2  .  B1  .  H3  .        110.0(4)  yes
  H2  .  B1  .  H4  .        122.1(5)  yes
  H3  .  B1  .  H4  .        108.9(4)  yes
  H3  .  B2  .  H5  .        108.4(4)  yes
  H3  .  B2  .  H6  .        109.0(4)  yes
  H5  .  B2  .  H6  .        122.1(5)  yes

# ==============
# Torsion angles
# ==============

loop_
 _geom_torsion_atom_site_label_1
 _geom_torsion_site_symmetry_1
 _geom_torsion_atom_site_label_2
 _geom_torsion_site_symmetry_2
 _geom_torsion_atom_site_label_3
 _geom_torsion_site_symmetry_3
 _geom_torsion_atom_site_label_4
 _geom_torsion_site_symmetry_4
 _geom_torsion
  B1  .  H1  .  B2  .  H3  .        0.00
  B1  .  H1  .  B2  .  H5  .     -111.6(4)
  B1  .  H1  .  B2  .  H6  .      112.1(4)
  B1  .  H3  .  B2  .  H1  .        0.00
  B1  .  H3  .  B2  .  H5  .      113.0(4)
  B1  .  H3  .  B2  .  H6  .     -111.9(4)
  B2  .  H1  .  B1  .  H3  .        0.00
  B2  .  H1  .  B1  .  H4  .      111.9(4)
  B2  .  H3  .  B1  .  H4  .     -112.1(4)
  H1  .  B1  .  B2  .  H3  .     -180.00
  H1  .  B1  .  B2  .  H5  .       91.2(5)
  H1  .  B1  .  B2  .  H6  .      -89.9(5)
  H1  .  B2  .  B1  .  H2  .       88.8(5)
  H1  .  B2  .  B1  .  H3  .      180.00
  H1  .  B2  .  B1  .  H4  .      -90.1(5)
  H2  .  B1  .  B2  .  H3  .      -91.2(5)
  H2  .  B1  .  B2  .  H5  .      180.00
  H2  .  B1  .  B2  .  H6  .       -1.0(6)
  H3  .  B1  .  B2  .  H5  .      -88.8(5)
  H3  .  B1  .  B2  .  H6  .       90.1(5)
  H3  .  B2  .  B1  .  H4  .       89.9(5)
  H4  .  B1  .  B2  .  H5  .        1.0(6)
  H4  .  B1  .  B2  .  H6  .     -180.00
  H1  .  B1  .  H3  .  B2  .        0.00
  H2  .  B1  .  H1  .  B2  .     -113.0(4)
  H2  .  B1  .  H3  .  B2  .      111.6(4)

# start Validation Reply Form
_vrf_PLAT049_Diborane_pHAR
;
PROBLEM: Calculated Density Less Than 1.0 gcm-3 .........     0.5823 Check 
RESPONSE: This structure consists of light atoms. This is a re-refinement 
          of previously reported structure. ICSD code 1789586 
         (doi: 10.1002/zaac.200400104)
;
_vrf_PLAT920_Diborane_pHAR
;
PROBLEM: Theta(Max)  in CIF and FCF Differ by ...........       0.68 Degree
RESPONSE: Only the reflections satisfying _reflns_threshold_expression are 
          shown in the structure factors data. None of the reflections 
          in the range of 51.7 < theta < 52.382 degrees satisfy the 
          criteria: F>0 and F/u(F)>4.0 
;
# end Validation Reply Form
