# Supplementary material for: Periodic Hirshfeld Atom Refinement
Source: J Phys Chem Lett. 2026 Feb 27;17(11):3170–9. doi: 10.1021/acs.jpclett.5c03918 (PMC13007019; doi:10.1021/acs.jpclett.5c03918)
Supplement: Supplementary file 2 [file jz5c03918_si_002.zip › B_Diborane(6)/Diborane(6)_pHAR.fco]

data_Diborane_pHAR

_audit_creation_date                2025-3-29
_audit_creation_method              'Tonto 25.04.08 github v. 71242092'

# ============
# QCr software
# ============

_QCr_software                       'Tonto'
_QCr_software_version               '25.04.08 v. 71242092'
_QCr_software_platform              'Linux-6.8.0-52-generic'
_QCr_software_build_date            '2025.03.27 11:46'
_QCr_software_website               'https://github.com/dylan-jayatilaka/tonto'

# ========
# Symmetry
# ========

_symmetry_cell_setting              Monoclinic
_symmetry_space_group_name_H-M      'p 1 21/n 1'
_symmetry_space_group_name_Hall     '-p 2yn'
_symmetry_Int_Tables_number         '14'

loop_
    _symmetry_equiv_pos_as_xyz
'+x, +y, +z'
'-x, -y, -z'
'-x+1/2, +y+1/2, -z+1/2'
'+x+1/2, -y+1/2, +z+1/2'

# =========
# Unit cell
# =========

_cell_measurement_temperature       94(1)
_cell_measurement_reflns_used       1779
_cell_measurement_theta_min         4.8
_cell_measurement_theta_max         51.7

_cell_length_a                      4.400(7)
_cell_length_b                      6.487(7)
_cell_length_c                      5.734(7)
_cell_angle_alpha                   90.00
_cell_angle_beta                    105.35(5)
_cell_angle_gamma                   90.00
_cell_volume                        157.8(4)

_cell_formula_units_Z               2

_exptl_crystal_F_squared_000         1024.0000


# ======================
# XD fco reflection data
# ======================

_shelx_refln_list_code              4

_reflns_d_resolution_high           0.4528
_reflns_d_resolution_low            4.2081
_reflns_limit_h_max                 8
_reflns_limit_h_min                 -9
_reflns_limit_k_max                 13
_reflns_limit_k_min                 0
_reflns_limit_l_max                 12
_reflns_limit_l_min                 0

# NOTE: F_squared_meas is scaled to F_squared_calc
#       and so it is on an absolute scale
_reflns_tonto_F_scale_factor        0.9751

loop_
    _refln_index_h
    _refln_index_k
    _refln_index_l
    _refln_F_squared_calc
    _refln_F_squared_meas
    _refln_F_squared_sigma
    _refln_observed_status
  -1   0   1      130.41      141.29      2.69 o
   0   1   1      121.59      131.42      1.71 o
   1   0   1       82.74       86.90      3.43 o
   1   1   0      262.02      269.75      3.25 o
  -1   1   1       10.07       10.44      0.44 o
   1   1   1        7.06        7.37      0.33 o
   0   0   2       15.85       17.22      0.55 o
   0   2   0      191.64      200.89      3.91 o
   2   0   0       41.35       40.04      0.94 o
   0   1   2       14.35       15.09      0.54 o
   0   2   1       39.16       41.38      1.60 o
   1   2   0        0.94        0.97      0.15 o
  -2   1   1       31.49       30.55      1.05 o
  -1   1   2       20.54       21.29      0.88 o
  -1   2   1       60.44       61.08      2.10 o
   1   2   1        7.02        6.89      0.22 o
   2   1   1       15.04       14.85      0.39 o
  -2   0   2        3.22        3.17      0.10 o
   0   2   2        9.27        9.27      0.32 o
   2   0   2        0.24        0.22      0.04 o
   2   2   0       27.89       27.99      1.00 o
  -2   2   1        1.66        1.80      0.12 o
  -1   2   2        5.92        5.96      0.20 o
   1   2   2       23.56       22.10      0.72 o
   2   1   2        3.10        3.09      0.14 o
   2   2   1        6.01        6.04      0.33 o
  -3   0   1        9.00        8.65      0.23 o
  -1   0   3       56.36       54.36      6.20 o
   0   1   3       27.09       26.13      0.88 o
   0   3   1        3.08        3.05      0.08 o
   1   0   3       15.73       15.28      0.55 o
   1   3   0       24.77       23.34      0.83 o
   3   0   1        6.63        6.71      0.27 o
   3   1   0       15.62       14.00      0.55 o
  -3   1   1        0.06        0.07      0.04 o
  -1   1   3        0.79        0.90      0.06 o
  -1   3   1       15.04       14.56      0.46 o
   1   1   3        1.76        1.79      0.11 o
   1   3   1       19.47       19.71      0.78 o
   3   1   1        1.02        1.11      0.10 o
  -2   2   2        0.66        0.82      0.06 o
   2   2   2        0.50        0.60      0.08 o
   0   2   3        0.93        1.01      0.10 o
   0   3   2       24.86       23.72      1.00 o
   2   3   0        0.17        0.18      0.03 o
   3   2   0        0.30        0.34      0.07 o
  -3   1   2        0.31        0.32      0.04 o
  -3   2   1        8.02        7.66      0.24 o
  -2   1   3       37.52       34.17      1.27 o
  -2   3   1       16.91       16.26      0.67 o
  -1   2   3       29.72       27.18      0.88 o
  -1   3   2        1.77        2.07      0.16 o
   1   2   3       11.77       11.43      0.46 o
   1   3   2        3.29        3.25      0.18 o
   2   1   3       12.57       11.94      0.48 o
   2   3   1        2.04        2.42      0.15 o
   3   1   2        0.83        0.93      0.08 o
   3   2   1        4.99        5.16      0.27 o
   0   0   4       16.31       15.78      0.83 o
   0   4   0        5.48        5.24      0.20 o
   4   0   0       11.16       10.33      0.37 o
  -3   2   2        2.41        2.69      0.12 o
  -2   3   2        7.25        7.07      0.22 o
   0   1   4        1.39        1.48      0.09 o
   0   4   1       16.44       16.21      0.61 o
   1   4   0        0.18        0.17      0.06 o
   2   2   3        1.82        1.81      0.12 o
   2   3   2       11.88       10.48      0.48 o
   3   2   2        3.45        3.31      0.17 o
  -4   1   1        4.63        4.43      0.17 o
  -3   0   3       21.52       19.86      0.60 o
  -1   1   4       12.44       11.84      0.48 o
  -1   4   1        5.87        5.47      0.24 o
   0   3   3        8.44        8.47      0.29 o
   1   1   4       15.07       14.13      0.61 o
   3   0   3        9.00        8.70      0.23 o
   3   3   0        9.27        8.94      0.42 o
   4   1   1        2.65        2.76      0.14 o
  -3   1   3        0.08        0.13      0.03 o
  -3   3   1        3.79        3.65      0.21 o
  -1   3   3        0.40        0.53      0.07 o
   1   3   3        2.92        2.91      0.15 o
   3   1   3        0.19        0.17      0.05 o
   3   3   1        5.34        5.24      0.29 o
  -4   0   2        0.59        0.59      0.08 o
  -2   0   4       17.25       16.85      0.72 o
   0   2   4       10.49        9.86      0.54 o
   0   4   2        2.52        2.70      0.14 o
   2   0   4        9.82        9.32      0.30 o
   2   4   0        5.27        4.92      0.32 o
   4   0   2        0.89        0.94      0.04 o
   4   2   0        8.02        7.45      0.31 o
  -4   1   2        0.85        0.95      0.06 o
  -4   2   1        1.44        1.49      0.11 o
  -2   1   4        0.86        0.98      0.09 o
  -2   4   1        9.28        8.73      0.49 o
  -1   2   4        4.60        4.50      0.18 o
  -1   4   2       17.84       17.44      0.72 o
   1   2   4        0.79        0.96      0.09 o
   1   4   2       17.13       16.04      0.95 o
   2   4   1       11.01        9.96      0.47 o
   4   1   2        0.47        0.53      0.04 o
   4   2   1        1.57        1.61      0.09 o
  -3   2   3       15.12       14.24      0.52 o
  -3   3   2        0.14        0.16      0.05 o
  -2   3   3       16.02       15.01      0.54 o
   2   3   3        6.94        6.53      0.23 o
   3   2   3        6.37        6.21      0.23 o
   3   3   2        0.51        0.55      0.07 o
  -4   2   2        0.33        0.38      0.05 o
  -2   2   4       14.26       13.25      0.54 o
  -2   4   2        0.06        0.07      0.04 o
   2   2   4        6.36        5.89      0.20 o
   2   4   2        0.64        0.66      0.08 o
   4   2   2        0.50        0.55      0.05 o
   0   3   4        3.22        3.20      0.18 o
   0   4   3        2.23        2.43      0.16 o
  -5   0   1        2.64        2.49      0.08 o
  -4   1   3       10.64        9.78      0.49 o
  -4   3   1        2.24        2.25      0.08 o
  -3   1   4       17.29       15.55      0.67 o
  -3   4   1        2.31        2.33      0.22 o
  -1   0   5        0.08        0.14      0.05 o
  -1   3   4        7.52        7.15      0.32 o
  -1   4   3        6.01        5.67      0.29 o
   0   1   5        0.34        0.38      0.07 o
   1   0   5        0.26        0.28      0.04 o
   1   3   4        5.46        5.30      0.30 o
   1   4   3        3.35        3.44      0.17 o
   1   5   0        0.94        1.11      0.12 o
   3   1   4        4.08        3.97      0.13 o
   3   4   1        1.11        1.20      0.06 o
   4   1   3        3.83        3.66      0.17 o
   4   3   1        1.29        1.38      0.07 o
   5   0   1        1.18        1.19      0.05 o
   5   1   0        4.80        4.66      0.20 o
  -5   1   1        0.28        0.31      0.03 o
  -3   3   3        1.13        1.31      0.10 o
  -1   1   5        1.62        1.78      0.10 o
  -1   5   1       10.91       10.37      0.46 o
   1   1   5        0.90        0.95      0.05 o
   1   5   1       11.68       10.27      0.55 o
   3   3   3        0.74        0.76      0.08 o
   5   1   1        0.18        0.18      0.03 o
  -4   2   3        0.64        0.72      0.05 o
  -4   3   2        4.93        4.78      0.18 o
  -3   2   4        0.79        0.88      0.06 o
  -3   4   2       10.06        9.63      0.53 o
  -2   3   4        2.69        2.84      0.17 o
  -2   4   3        2.17        2.36      0.15 o
   0   2   5        4.65        4.24      0.21 o
   0   5   2       15.37       13.97      0.95 o
   2   3   4        0.73        0.83      0.05 o
   2   4   3        1.31        1.30      0.09 o
   3   2   4        0.20        0.26      0.03 o
   3   4   2        6.03        5.84      0.17 o
   4   2   3        0.18        0.20      0.03 o
   4   3   2        2.44        2.36      0.14 o
  -5   1   2        0.29        0.36      0.07 o
  -5   2   1        1.86        1.82      0.10 o
  -2   1   5        0.21        0.33      0.05 o
  -2   5   1        1.10        1.22      0.16 o
  -1   2   5        0.32        0.38      0.07 o
  -1   5   2        0.31        0.36      0.05 o
   1   2   5        0.14        0.16      0.02 o
   1   5   2        0.45        0.48      0.05 o
   2   1   5        0.07        0.08      0.02 o
   5   1   2        0.28        0.29      0.04 o
   5   2   1        0.77        0.80      0.09 o
  -4   0   4       11.87       10.29      0.38 o
   0   4   4        2.57        2.66      0.11 o
   4   0   4        2.07        1.90      0.10 o
   4   4   0        2.00        2.05      0.12 o
  -5   2   2        1.54        1.59      0.07 o
  -4   1   4        0.12        0.16      0.03 o
  -4   4   1        3.46        3.57      0.11 o
  -2   2   5        3.78        3.83      0.21 o
  -2   5   2       14.97       15.29      0.89 o
  -1   4   4        2.80        2.99      0.18 o
   1   4   4        1.86        2.01      0.10 o
   2   2   5        1.38        1.44      0.05 o
   2   5   2        8.94        8.28      0.28 o
   4   4   1        2.58        2.57      0.11 o
   5   2   2        0.58        0.65      0.04 o
  -5   0   3        5.80        5.60      0.30 o
  -4   3   3        3.61        3.62      0.12 o
  -3   0   5        0.70        0.76      0.06 o
  -3   3   4        6.24        6.08      0.20 o
  -3   4   3        2.91        3.00      0.12 o
   0   3   5        0.30        0.32      0.03 o
   0   5   3        0.91        1.00      0.08 o
   3   3   4        1.62        1.68      0.06 o
   3   4   3        1.48        1.62      0.06 o
   3   5   0        0.73        0.77      0.08 o
   4   3   3        1.49        1.57      0.10 o
   5   0   3        1.63        1.69      0.38 o
   5   3   0        2.01        2.07      0.11 o
  -5   1   3        0.10        0.11      0.03 o
  -5   3   1        1.38        1.43      0.10 o
  -3   1   5        0.82        0.86      0.06 o
  -3   5   1        6.31        5.81      0.68 o
  -1   3   5        7.28        6.93      0.32 o
  -1   5   3        2.96        3.09      0.17 o
   1   3   5        4.29        4.08      0.23 o
   1   5   3        1.32        1.43      0.06 o
   3   1   5        0.20        0.21      0.03 o
   3   5   1        4.73        4.64      0.27 o
   5   3   1        0.93        0.97      0.08 o
  -4   2   4        6.73        6.65      0.29 o
  -2   4   4        3.24        3.23      0.24 o
   0   0   6        5.61        5.43      0.21 o
   2   4   4        1.30        1.39      0.11 o
   4   2   4        1.29        1.34      0.04 o
   4   4   2        0.12        0.17      0.03 o
   6   0   0        1.93        1.79      0.05 o
   0   1   6        0.41        0.45      0.04 o
   0   6   1        8.24        7.51      0.33 o
  -6   1   1        1.01        0.98      0.03 o
  -5   2   3        3.43        3.36      0.12 o
  -5   3   2        0.05        0.07      0.04 o
  -3   2   5        0.24        0.31      0.04 o
  -2   3   5        0.10        0.15      0.05 o
  -2   5   3        1.12        1.22      0.07 o
  -1   1   6        4.68        4.66      0.17 o
   1   1   6        3.50        3.67      0.16 o
   1   6   1        0.06        0.06      0.02 o
   2   5   3        0.60        0.67      0.05 o
   3   5   2        0.08        0.12      0.03 o
   5   2   3        1.05        1.14      0.06 o
   5   3   2        0.12        0.14      0.02 o
   6   1   1        0.38        0.43      0.04 o
  -6   0   2        0.09        0.12      0.03 o
  -2   0   6        4.42        4.24      0.18 o
   0   2   6        3.20        3.18      0.08 o
   0   6   2        0.09        0.09      0.03 o
   2   0   6        2.00        2.01      0.09 o
   6   0   2        0.10        0.09      0.03 o
   6   2   0        1.27        1.27      0.04 o
  -6   1   2        0.18        0.21      0.02 o
  -6   2   1        0.33        0.34      0.03 o
  -4   3   4        0.80        0.85      0.08 o
  -4   4   3        1.03        1.06      0.06 o
  -3   4   4        1.70        1.92      0.11 o
  -2   1   6        0.41        0.46      0.07 o
  -2   6   1        6.95        6.30      0.38 o
  -1   2   6        1.41        1.56      0.07 o
  -1   6   2       12.22       11.28      0.55 o
   0   4   5        6.58        6.10      0.16 o
   0   5   4        1.98        2.06      0.11 o
   1   2   6        0.91        0.96      0.04 o
   1   6   2        8.63        8.11      0.19 o
   2   1   6        0.15        0.17      0.02 o
   2   6   1        5.56        5.57      0.19 o
   3   4   4        0.61        0.70      0.08 o
   4   3   4        0.23        0.26      0.03 o
   4   4   3        0.29        0.33      0.03 o
   6   1   2        0.06        0.05      0.02 o
   6   2   1        0.19        0.20      0.03 o
  -5   1   4        4.69        4.44      0.16 o
  -5   4   1        0.52        0.54      0.07 o
  -4   1   5        0.47        0.45      0.07 o
  -4   5   1        0.28        0.28      0.04 o
  -1   4   5        0.11        0.14      0.02 o
  -1   5   4        0.54        0.62      0.04 o
   1   5   4        0.43        0.50      0.03 o
   4   5   1        0.07        0.07      0.04 o
   5   1   4        0.69        0.72      0.03 o
   5   4   1        0.15        0.19      0.02 o
  -5   3   3        0.50        0.52      0.04 o
  -3   3   5        4.90        4.84      0.15 o
  -3   5   3        1.57        1.70      0.09 o
   3   3   5        1.22        1.29      0.06 o
   3   5   3        0.51        0.47      0.07 o
   5   3   3        0.09        0.08      0.02 o
  -6   2   2        0.04        0.06      0.02 o
  -2   2   6        3.29        3.24      0.15 o
   2   2   6        1.33        1.35      0.04 o
   6   2   2        0.07        0.07      0.02 o
  -5   2   4        0.24        0.29      0.04 o
  -5   4   2        2.72        2.63      0.12 o
  -4   2   5        1.89        2.00      0.09 o
  -4   5   2        5.07        5.06      0.17 o
  -2   4   5        7.45        6.97      0.18 o
  -2   5   4        1.91        2.03      0.05 o
   0   3   6        2.00        2.01      0.10 o
   0   6   3        1.51        1.67      0.05 o
   2   4   5        2.90        2.90      0.14 o
   2   5   4        1.17        1.21      0.05 o
   4   2   5        0.32        0.34      0.03 o
   4   5   2        2.35        2.35      0.07 o
   5   2   4        0.05        0.05      0.02 o
   5   4   2        1.08        1.10      0.04 o
  -6   1   3        2.02        2.19      0.16 o
  -6   3   1        0.46        0.45      0.03 o
  -3   1   6        3.63        3.53      0.14 o
  -1   3   6        1.82        1.91      0.07 o
   1   3   6        1.32        1.40      0.05 o
   3   1   6        0.85        0.90      0.04 o
   6   1   3        0.48        0.49      0.04 o
   6   3   1        0.14        0.16      0.02 o
  -4   4   4        1.26        1.31      0.06 o
   4   4   4        0.24        0.31      0.03 o
  -6   2   3        0.13        0.13      0.02 o
  -6   3   2        0.96        1.01      0.04 o
  -3   2   6        1.26        1.36      0.04 o
  -3   6   2        6.70        5.72      0.13 o
  -2   3   6        2.42        2.46      0.06 o
  -2   6   3        1.76        1.95      0.07 o
   2   3   6        0.78        0.82      0.03 o
   2   6   3        0.56        0.57      0.04 o
   3   2   6        0.22        0.23      0.03 o
   3   6   2        3.44        3.12      0.13 o
   6   3   2        0.31        0.29      0.03 o
  -7   0   1        0.37        0.39      0.05 o
  -5   0   5        0.26        0.24      0.08 o
  -5   3   4        1.78        1.71      0.07 o
  -5   4   3        0.68        0.64      0.05 o
  -4   3   5        0.10        0.13      0.03 o
  -4   5   3        0.23        0.22      0.03 o
  -3   5   4        0.41        0.44      0.03 o
  -1   0   7        6.64        6.35      0.22 o
   0   1   7        5.00        4.67      0.14 o
   0   7   1        0.19        0.22      0.02 o
   1   0   7        3.60        3.38      0.06 o
   1   7   0        0.41        0.43      0.02 o
   3   5   4        0.08        0.12      0.02 o
   4   5   3        0.13        0.18      0.02 o
   5   3   4        0.26        0.28      0.03 o
   5   4   3        0.22        0.28      0.03 o
   5   5   0        0.18        0.22      0.02 o
   7   0   1        0.13        0.15      0.05 o
   7   1   0        0.55        0.59      0.18 o
  -5   1   5        0.29        0.32      0.04 o
  -5   5   1        1.30        1.41      0.09 o
  -1   5   5        6.63        6.13      0.18 o
  -1   7   1        4.81        4.61      0.11 o
   1   5   5        4.20        3.91      0.11 o
   1   7   1        4.25        4.18      0.12 o
   5   5   1        0.99        1.05      0.10 o
  -6   0   4        2.18        2.37      0.06 o
  -4   0   6        2.84        2.78      0.12 o
   0   4   6        0.68        0.73      0.05 o
   4   0   6        0.40        0.40      0.02 o
   6   0   4        0.24        0.20      0.03 o
   6   4   0        0.28        0.33      0.04 o
  -6   4   1        0.57        0.60      0.05 o
  -4   1   6        0.25        0.26      0.04 o
  -4   6   1        2.12        1.98      0.06 o
  -1   4   6        2.72        2.68      0.08 o
  -1   6   4        1.45        1.53      0.09 o
   0   7   2        6.41        6.11      0.20 o
   1   4   6        1.51        1.47      0.07 o
   1   6   4        1.29        1.36      0.06 o
   4   6   1        1.69        1.57      0.24 o
   6   4   1        0.40        0.40      0.03 o
  -7   2   1        0.25        0.24      0.03 o
  -6   3   3        0.80        0.94      0.05 o
  -5   2   5        0.16        0.18      0.04 o
  -3   3   6        1.81        1.82      0.05 o
  -2   1   7        5.81        5.44      0.23 o
  -2   7   1        0.11        0.15      0.03 o
  -1   2   7        4.41        4.47      0.23 o
   1   2   7        2.21        2.16      0.04 o
   2   1   7        1.74        1.70      0.06 o
   2   7   1        0.16        0.18      0.03 o
   3   3   6        0.37        0.44      0.03 o
   6   3   3        0.20        0.19      0.03 o
   7   2   1        0.08        0.08      0.02 o
  -6   2   4        1.44        1.55      0.05 o
  -4   2   6        1.92        1.92      0.06 o
  -2   4   6        0.89        0.93      0.04 o
   2   4   6        0.33        0.37      0.04 o
   4   2   6        0.28        0.31      0.03 o
   6   2   4        0.15        0.15      0.02 o
   6   4   2        0.02        0.05      0.02 o
  -7   2   2        0.19        0.19      0.02 o
  -5   4   4        0.43        0.55      0.05 o
  -4   4   5        3.51        3.42      0.12 o
  -4   5   4        0.82        0.85      0.05 o
  -2   7   2        5.56        5.23      0.12 o
   2   7   2        3.41        3.13      0.12 o
   4   4   5        0.64        0.66      0.03 o
   4   5   4        0.28        0.36      0.03 o
   5   4   4        0.12        0.13      0.02 o
  -7   0   3        0.76        0.84      0.05 o
  -3   0   7        5.54        5.35      0.20 o
   0   3   7        1.89        1.82      0.04 o
   0   7   3        0.27        0.32      0.03 o
   3   0   7        0.92        0.89      0.02 o
   3   7   0        0.25        0.27      0.03 o
   7   0   3        0.15        0.16      0.05 o
   7   3   0        0.22        0.21      0.03 o
  -7   3   1        0.16        0.16      0.02 o
  -5   3   5        1.61        1.79      0.11 o
  -5   5   3        0.51        0.57      0.05 o
  -3   5   5        4.92        4.79      0.14 o
  -3   7   1        2.29        2.17      0.06 o
  -1   7   3        1.00        1.07      0.05 o
   1   7   3        0.53        0.53      0.03 o
   3   5   5        1.38        1.44      0.04 o
   3   7   1        1.92        2.11      0.11 o
   5   3   5        0.20        0.17      0.02 o
   5   5   3        0.08        0.09      0.02 o
   7   3   1        0.10        0.09      0.02 o
  -6   3   4        0.15        0.21      0.04 o
  -6   4   3        0.25        0.25      0.03 o
  -4   3   6        1.31        1.31      0.06 o
  -4   6   3        0.69        0.67      0.04 o
  -3   4   6        2.22        2.28      0.10 o
  -3   6   4        0.97        0.97      0.05 o
   0   5   6        1.88        1.91      0.06 o
   0   6   5        4.11        3.83      0.13 o
   3   4   6        0.43        0.42      0.04 o
   3   6   4        0.47        0.55      0.04 o
   4   3   6        0.15        0.14      0.02 o
   4   6   3        0.15        0.14      0.03 o
  -7   2   3        0.50        0.54      0.03 o
  -6   1   5        0.11        0.11      0.03 o
  -6   5   1        0.05        0.05      0.02 o
  -5   1   6        1.41        1.58      0.04 o
  -3   2   7        3.75        3.59      0.10 o
  -2   3   7        2.57        2.49      0.10 o
  -2   7   3        0.24        0.26      0.03 o
  -1   5   6        0.20        0.21      0.03 o
   1   5   6        0.15        0.18      0.02 o
   2   3   7        0.67        0.73      0.03 o
   2   7   3        0.14        0.15      0.02 o
   3   2   7        0.59        0.64      0.03 o
   5   1   6        0.13        0.14      0.03 o
   0   0   8        0.70        0.77      0.03 o
   0   8   0        0.99        1.04      0.03 o
   8   0   0        0.16        0.12      0.05 o
  -6   2   5        0.43        0.47      0.04 o
  -6   5   2        0.97        1.00      0.15 o
  -5   2   6        0.43        0.50      0.03 o
  -5   6   2        1.72        1.56      0.04 o
  -2   5   6        2.35        2.33      0.06 o
  -2   6   5        4.46        4.28      0.15 o
   0   1   8        0.11        0.13      0.02 o
   0   7   4        0.93        1.01      0.03 o
   0   8   1        2.30        2.31      0.07 o
   2   5   6        0.77        0.75      0.04 o
   2   6   5        1.93        1.84      0.04 o
   5   6   2        0.68        0.73      0.04 o
   6   5   2        0.34        0.31      0.03 o
  -7   1   4        0.73        0.81      0.05 o
  -5   4   5        0.04        0.05      0.02 o
  -5   5   4        0.16        0.15      0.02 o
  -4   1   7        3.77        3.48      0.07 o
  -1   1   8        0.87        0.93      0.05 o
  -1   4   7        0.99        1.01      0.03 o
  -1   7   4        0.29        0.32      0.03 o
  -1   8   1        0.36        0.39      0.02 o
   1   1   8        0.41        0.43      0.02 o
   1   4   7        0.44        0.48      0.03 o
   1   7   4        0.18        0.19      0.02 o
   1   8   1        0.37        0.39      0.02 o
   4   1   7        0.34        0.33      0.02 o
  -7   3   3        0.08        0.07      0.04 o
  -3   7   3        0.66        0.74      0.03 o
   3   7   3        0.17        0.17      0.02 o
  -6   4   4        0.33        0.35      0.04 o
  -4   4   6        0.45        0.48      0.03 o
  -2   0   8        1.12        1.18      0.03 o
   0   2   8        0.43        0.46      0.02 o
   0   8   2        0.04        0.05      0.02 o
   2   0   8        0.25        0.23      0.02 o
   2   8   0        0.81        0.82      0.04 o
   4   4   6        0.07        0.09      0.02 o
  -7   4   2        0.37        0.36      0.03 o
  -4   7   2        2.09        1.84      0.10 o
  -2   1   8        0.14        0.18      0.03 o
  -2   7   4        0.78        0.81      0.03 o
  -2   8   1        1.62        1.60      0.05 o
  -1   2   8        0.45        0.50      0.02 o
  -1   8   2        2.94        3.07      0.08 o
   1   2   8        0.24        0.26      0.06 o
   1   8   2        2.36        2.40      0.12 o
   2   1   8        0.04        0.03      0.01 o
   2   7   4        0.53        0.58      0.03 o
   2   8   1        1.48        1.56      0.04 o
   4   7   2        0.96        0.95      0.03 o
   7   4   2        0.11        0.08      0.04 o
  -6   3   5        0.05        0.05      0.02 o
  -6   5   3        0.07        0.06      0.02 o
  -5   3   6        0.55        0.61      0.03 o
  -3   5   6        0.17        0.19      0.02 o
   3   5   6        0.04        0.06      0.02 o
   5   3   6        0.06        0.05      0.02 o
  -2   2   8        0.73        0.84      0.03 o
  -2   8   2        0.04        0.05      0.01 o
   2   2   8        0.15        0.14      0.02 o
  -6   1   6        0.06        0.08      0.02 o
  -6   6   1        0.35        0.36      0.04 o
  -1   6   6        1.59        1.59      0.05 o
   0   3   8        0.62        0.64      0.04 o
   0   8   3        0.34        0.39      0.02 o
   1   6   6        0.91        0.87      0.03 o
   6   6   1        0.27        0.28      0.03 o
  -8   1   3        0.20        0.19      0.03 o
  -7   3   4        0.31        0.27      0.03 o
  -7   4   3        0.11        0.14      0.03 o
  -4   3   7        1.53        1.54      0.04 o
  -4   7   3        0.10        0.11      0.02 o
  -3   1   8        0.94        1.00      0.03 o
  -3   4   7        0.84        0.89      0.03 o
  -3   7   4        0.13        0.14      0.02 o
  -3   8   1        0.20        0.20      0.02 o
  -1   3   8        0.34        0.34      0.02 o
  -1   8   3        0.64        0.67      0.02 o
   0   5   7        0.14        0.15      0.02 o
   1   3   8        0.13        0.15      0.02 o
   1   8   3        0.51        0.53      0.04 o
   3   1   8        0.10        0.07      0.02 o
   3   4   7        0.13        0.15      0.05 o
   3   7   4        0.07        0.08      0.04 o
   3   8   1        0.19        0.21      0.02 o
   4   3   7        0.13        0.14      0.02 o
  -7   1   5        0.05        0.09      0.03 o
  -7   5   1        0.16        0.15      0.03 o
  -5   5   5        1.72        1.86      0.27 o
  -5   7   1        0.52        0.42      0.03 o
  -1   7   5        2.73        2.63      0.08 o
   1   7   5        1.77        1.72      0.05 o
   5   5   5        0.21        0.20      0.03 o
   5   7   1        0.46        0.44      0.05 o
   7   5   1        0.11        0.09      0.03 o
  -6   2   6        0.45        0.55      0.03 o
  -8   3   2        0.09        0.09      0.03 o
  -6   4   5        0.89        0.95      0.11 o
  -6   5   4        0.17        0.19      0.02 o
  -5   4   6        0.89        0.93      0.06 o
  -5   6   4        0.29        0.26      0.02 o
  -4   5   6        1.36        1.40      0.05 o
  -4   6   5        2.25        2.18      0.06 o
  -3   2   8        0.46        0.57      0.03 o
  -3   8   2        1.69        1.59      0.03 o
  -2   3   8        0.85        0.94      0.08 o
  -2   8   3        0.38        0.41      0.03 o
   2   3   8        0.23        0.23      0.04 o
   2   8   3        0.13        0.12      0.02 o
   3   2   8        0.06        0.05      0.02 o
   3   8   2        0.92        0.98      0.08 o
   4   5   6        0.15        0.16      0.03 o
   4   6   5        0.43        0.46      0.04 o
   5   6   4        0.08        0.11      0.03 o
   6   4   5        0.07        0.06      0.02 o
  -5   2   7        1.65        1.64      0.06 o
  -2   5   7        0.20        0.20      0.02 o
   2   5   7        0.05        0.05      0.02 o
   5   2   7        0.08        0.09      0.03 o
  -8   0   4        0.26        0.25      0.03 o
  -4   0   8        0.79        0.82      0.03 o
   0   4   8        0.07        0.05      0.02 o
   0   8   4        0.49        0.50      0.03 o
   4   8   0        0.27        0.25      0.03 o
  -8   4   1        0.05        0.05      0.02 o
  -7   4   4        0.07        0.07      0.02 o
  -6   3   6        0.36        0.37      0.03 o
  -6   6   3        0.16        0.17      0.03 o
  -4   1   8        0.11        0.14      0.02 o
  -4   7   4        0.34        0.33      0.03 o
  -3   6   6        1.36        1.40      0.04 o
  -1   4   8        0.94        0.93      0.03 o
  -1   8   4        0.48        0.52      0.03 o
   1   4   8        0.49        0.48      0.03 o
   1   8   4        0.40        0.45      0.03 o
   3   6   6        0.26        0.25      0.03 o
   4   7   4        0.14        0.17      0.03 o
   4   8   1        0.51        0.54      0.03 o
  -8   3   3        0.08        0.09      0.03 o
  -3   3   8        0.35        0.37      0.04 o
  -3   8   3        0.37        0.39      0.03 o
  -1   0   9        0.19        0.21      0.02 o
   0   1   9        0.13        0.13      0.02 o
   0   9   1        0.44        0.46      0.02 o
   1   0   9        0.08        0.08      0.02 o
   1   9   0        1.09        1.10      0.02 o
   3   8   3        0.17        0.17      0.05 o
  -7   3   5        0.29        0.31      0.03 o
  -5   7   3        0.21        0.22      0.02 o
  -3   7   5        2.01        1.92      0.04 o
  -1   1   9        0.09        0.09      0.02 o
  -1   9   1        0.74        0.81      0.02 o
   1   1   9        0.04        0.05      0.02 o
   1   9   1        0.74        0.80      0.02 o
   3   7   5        0.58        0.59      0.04 o
  -8   2   4        0.17        0.18      0.06 o
  -4   2   8        0.51        0.53      0.07 o
  -2   4   8        0.14        0.16      0.02 o
  -2   8   4        0.44        0.46      0.02 o
   2   8   4        0.24        0.22      0.02 o
   0   2   9        0.23        0.23      0.02 o
   0   7   6        0.77        0.76      0.03 o
   0   9   2        1.03        1.06      0.03 o
  -7   1   6        0.25        0.33      0.03 o
  -2   1   9        0.18        0.19      0.02 o
  -2   9   1        0.34        0.40      0.07 o
  -1   2   9        0.13        0.15      0.02 o
  -1   9   2        0.05        0.07      0.01 o
   1   2   9        0.06        0.05      0.02 o
   1   9   2        0.04        0.05      0.01 o
   2   1   9        0.05        0.05      0.02 o
   2   9   1        0.30        0.31      0.03 o
  -6   4   6        0.10        0.11      0.03 o
  -7   2   6        0.09        0.11      0.03 o
  -7   6   2        0.24        0.20      0.03 o
  -6   7   2        0.41        0.44      0.04 o
  -4   3   8        0.59        0.65      0.03 o
  -4   8   3        0.20        0.19      0.02 o
  -3   4   8        0.93        0.95      0.04 o
  -3   8   4        0.26        0.27      0.02 o
  -2   2   9        0.35        0.39      0.03 o
  -2   7   6        0.92        0.94      0.03 o
  -2   9   2        0.84        0.85      0.04 o
   0   5   8        0.67        0.65      0.03 o
   0   8   5        1.13        1.15      0.03 o
   2   2   9        0.08        0.06      0.02 o
   2   7   6        0.30        0.27      0.03 o
   2   9   2        0.58        0.63      0.03 o
   3   4   8        0.13        0.11      0.05 o
   3   8   4        0.15        0.18      0.03 o
   6   7   2        0.13        0.13      0.03 o
   7   6   2        0.07        0.07      0.04 o
  -5   1   8        0.47        0.48      0.03 o
  -5   4   7        0.37        0.36      0.03 o
  -4   5   7        0.12        0.13      0.02 o
  -3   0   9        0.16        0.18      0.02 o
   0   3   9        0.07        0.07      0.02 o
   0   9   3        0.68        0.72      0.03 o
   3   9   0        0.55        0.57      0.03 o
  -3   1   9        0.10        0.13      0.03 o
  -3   9   1        0.34        0.28      0.07 o
  -1   3   9        0.52        0.53      0.03 o
  -1   9   3        0.12        0.16      0.02 o
   1   3   9        0.24        0.25      0.03 o
   1   9   3        0.07        0.07      0.02 o
   3   9   1        0.36        0.41      0.03 o
  -8   2   5        0.06        0.07      0.04 o
  -8   5   2        0.10        0.07      0.04 o
  -5   2   8        0.21        0.25      0.03 o
  -5   8   2        0.50        0.43      0.03 o
  -2   5   8        0.92        0.94      0.03 o
  -2   8   5        1.17        1.21      0.04 o
   2   5   8        0.24        0.24      0.03 o
   2   8   5        0.53        0.53      0.08 o
   5   8   2        0.18        0.20      0.03 o
  -7   3   6        0.10        0.12      0.03 o
  -6   3   7        0.46        0.45      0.03 o
  -3   2   9        0.11        0.14      0.02 o
  -2   3   9        0.09        0.08      0.02 o
  -2   9   3        0.58        0.58      0.03 o
   2   9   3        0.34        0.35      0.03 o
  -4   4   8        0.10        0.11      0.02 o
  -4   8   4        0.19        0.19      0.02 o
  -6   5   6        0.42        0.40      0.04 o
  -6   6   5        0.58        0.61      0.09 o
  -5   6   6        0.59        0.59      0.03 o
   0   4   9        0.45        0.43      0.04 o
   0   9   4        0.19        0.21      0.02 o
   6   6   5        0.05        0.06      0.02 o
  -5   3   8        0.19        0.20      0.02 o
  -5   8   3        0.11        0.07      0.02 o
  -4   1   9        0.11        0.13      0.02 o
  -1   9   4        0.53        0.55      0.03 o
   0   7   7        0.05        0.05      0.02 o
   1   9   4        0.39        0.35      0.03 o
   4   9   1        0.10        0.06      0.02 o
  -7   5   5        0.30        0.34      0.04 o
  -5   7   5        0.75        0.75      0.04 o
  -3   3   9        0.56        0.60      0.03 o
  -3   9   3        0.10        0.13      0.02 o
   3   3   9        0.05        0.08      0.02 o
   5   7   5        0.09        0.08      0.04 o
   0   0  10        0.44        0.45      0.03 o
   0   8   6        0.06        0.06      0.02 o
   0  10   0        0.91        0.95      0.02 o
  -7   4   6        0.19        0.14      0.03 o
  -6   1   8        0.03        0.05      0.02 o
  -6   7   4        0.07        0.06      0.02 o
  -6   8   1        0.09        0.07      0.02 o
  -4   2   9        0.29        0.27      0.03 o
  -4   7   6        0.58        0.59      0.03 o
  -4   9   2        0.35        0.28      0.07 o
  -2   4   9        0.69        0.68      0.03 o
  -2   9   4        0.15        0.16      0.02 o
  -1   6   8        0.66        0.61      0.03 o
  -1   8   6        0.39        0.40      0.03 o
   0  10   1        0.21        0.23      0.02 o
   1   6   8        0.34        0.34      0.04 o
   1   8   6        0.22        0.21      0.02 o
   2   4   9        0.14        0.14      0.03 o
   2   9   4        0.10        0.13      0.05 o
   4   9   2        0.16        0.15      0.02 o
   6   8   1        0.08        0.08      0.04 o
  -7   2   7        0.35        0.38      0.03 o
  -2   7   7        0.07        0.07      0.02 o
  -1   1  10        0.57        0.55      0.03 o
  -1  10   1        0.32        0.33      0.02 o
   1   1  10        0.25        0.26      0.02 o
   1  10   1        0.30        0.27      0.02 o
  -8   2   6        0.06        0.07      0.04 o
  -6   2   8        0.19        0.18      0.02 o
  -2   0  10        0.75        0.77      0.03 o
  -2   8   6        0.09        0.11      0.02 o
   0   2  10        0.29        0.29      0.03 o
   0  10   2        0.04        0.05      0.02 o
   2  10   0        0.64        0.66      0.03 o
  -8   4   5        0.11        0.12      0.03 o
  -5   4   8        0.41        0.43      0.03 o
  -5   8   4        0.08        0.09      0.02 o
  -4   5   8        0.60        0.60      0.03 o
  -4   8   5        0.62        0.61      0.03 o
  -2  10   1        0.13        0.18      0.07 o
  -1  10   2        0.25        0.26      0.03 o
   1  10   2        0.21        0.21      0.02 o
   2  10   1        0.16        0.16      0.02 o
   4   8   5        0.12        0.15      0.03 o
  -5   0   9        0.07        0.09      0.02 o
  -4   3   9        0.05        0.05      0.02 o
  -4   9   3        0.26        0.20      0.02 o
  -3   9   4        0.34        0.35      0.04 o
   3   9   4        0.13        0.12      0.02 o
   5   9   0        0.13        0.07      0.02 o
  -5   1   9        0.05        0.05      0.02 o
  -5   9   1        0.08        0.05      0.02 o
  -1   5   9        0.55        0.53      0.03 o
  -1   9   5        0.49        0.49      0.03 o
   1   5   9        0.25        0.22      0.04 o
   1   9   5        0.32        0.33      0.03 o
   5   9   1        0.09        0.13      0.03 o
  -2   2  10        0.49        0.48      0.03 o
   2   2  10        0.09        0.08      0.02 o
  -6   3   8        0.18        0.17      0.03 o
  -3   6   8        0.59        0.59      0.03 o
  -3   8   6        0.36        0.39      0.03 o
   3   6   8        0.08        0.09      0.03 o
   3   8   6        0.06        0.07      0.04 o
  -6   5   7        0.04        0.05      0.02 o
  -3   1  10        0.66        0.67      0.03 o
  -3  10   1        0.18        0.16      0.02 o
  -1   3  10        0.24        0.24      0.03 o
  -1  10   3        0.52        0.53      0.04 o
   1   3  10        0.10        0.09      0.02 o
   1  10   3        0.40        0.39      0.02 o
   3  10   1        0.13        0.09      0.02 o
  -4   4   9        0.50        0.50      0.03 o
  -4   9   4        0.06        0.06      0.02 o
  -3  10   2        0.15        0.15      0.03 o
   0   7   8        0.30        0.29      0.03 o
   3  10   2        0.08        0.09      0.02 o
  -7   1   8        0.12        0.08      0.02 o
  -7   4   7        0.07        0.06      0.02 o
  -1   8   7        0.14        0.15      0.02 o
   1   8   7        0.08        0.07      0.02 o
  -5   3   9        0.30        0.28      0.03 o
  -3   5   9        0.59        0.53      0.03 o
  -3   9   5        0.36        0.35      0.03 o
   3   5   9        0.06        0.05      0.02 o
   3   9   5        0.10        0.13      0.02 o
  -4   0  10        0.59        0.56      0.03 o
  -4   8   6        0.05        0.05      0.02 o
   0   4  10        0.07        0.06      0.02 o
   0  10   4        0.35        0.35      0.03 o
   4  10   0        0.23        0.19      0.02 o
  -2   7   8        0.42        0.38      0.03 o
  -1  10   4        0.06        0.06      0.02 o
   0   6   9        0.28        0.26      0.03 o
   0   9   6        0.11        0.09      0.02 o
   1  10   4        0.05        0.05      0.02 o
   2   7   8        0.12        0.07      0.04 o
   4  10   1        0.05        0.05      0.02 o
  -9   1   6        0.02        0.08      0.02 o
  -3   3  10        0.27        0.24      0.02 o
  -3  10   3        0.31        0.27      0.02 o
  -1   9   6        0.10        0.09      0.02 o
   1   9   6        0.06        0.06      0.02 o
   3  10   3        0.16        0.15      0.03 o
  -4   2  10        0.40        0.39      0.03 o
  -2  10   4        0.34        0.35      0.03 o
   2  10   4        0.17        0.16      0.06 o
  -7   6   6        0.11        0.09      0.02 o
  -6   2   9        0.09        0.08      0.02 o
  -6   7   6        0.17        0.16      0.02 o
  -6   9   2        0.08        0.06      0.02 o
  -2   6   9        0.43        0.42      0.03 o
  -2   9   6        0.15        0.15      0.02 o
   2   6   9        0.09        0.07      0.04 o
  -8   3   7        0.07        0.05      0.02 o
  -5   9   4        0.12        0.12      0.02 o
  -3   8   7        0.13        0.13      0.02 o
  -1   0  11        0.19        0.17      0.02 o
   0   1  11        0.12        0.13      0.02 o
   0  11   1        0.19        0.19      0.03 o
   1  11   0        0.48        0.46      0.02 o
  -7   7   5        0.13        0.12      0.02 o
  -1  11   1        0.02        0.03      0.01 o
   1  11   1        0.03        0.03      0.01 o
  -8   6   5        0.07        0.06      0.02 o
  -6   5   8        0.19        0.20      0.02 o
  -6   8   5        0.16        0.15      0.02 o
  -5   6   8        0.27        0.26      0.03 o
  -5   8   6        0.15        0.15      0.02 o
  -3   4  10        0.05        0.04      0.01 o
   0  10   5        0.11        0.11      0.02 o
  -5   1  10        0.34        0.33      0.03 o
  -3   9   6        0.08        0.08      0.02 o
  -2   1  11        0.21        0.21      0.02 o
  -2  11   1        0.15        0.16      0.02 o
  -1   2  11        0.12        0.12      0.02 o
   1  11   2        0.02        0.03      0.01 o
   2  11   1        0.12        0.09      0.02 o
  -7   4   8        0.09        0.07      0.02 o
  -4   7   8        0.26        0.23      0.04 o
  -2  10   5        0.11        0.13      0.02 o
  -1   8   8        0.18        0.17      0.02 o
   1   8   8        0.09        0.11      0.03 o
   2  10   5        0.05        0.06      0.02 o
  -3   0  11        0.25        0.23      0.03 o
   0   9   7        0.14        0.13      0.02 o
   0  11   3        0.29        0.28      0.03 o
   3  11   0        0.24        0.21      0.02 o
  -5   5   9        0.30        0.29      0.03 o
  -5   9   5        0.13        0.11      0.02 o
  -1   7   9        0.23        0.19      0.02 o
   1   7   9        0.11        0.07      0.04 o
  -4   4  10        0.08        0.07      0.02 o
  -4  10   4        0.16        0.14      0.02 o
  -6   4   9        0.19        0.16      0.02 o
  -4   6   9        0.33        0.29      0.03 o
  -4   9   6        0.09        0.09      0.02 o
  -5   3  10        0.15        0.16      0.02 o
  -3   2  11        0.16        0.15      0.02 o
  -2   3  11        0.08        0.09      0.02 o
  -2   9   7        0.17        0.15      0.02 o
  -2  11   3        0.25        0.25      0.04 o
   2  11   3        0.16        0.16      0.02 o
  -6   0  10        0.25        0.21      0.02 o
   0  10   6        0.07        0.07      0.02 o
  -3   8   8        0.17        0.17      0.02 o
  -5   8   7        0.06        0.06      0.02 o
  -4   1  11        0.20        0.18      0.02 o
  -4  11   1        0.06        0.05      0.02 o
  -1  11   4        0.22        0.22      0.03 o
   1  11   4        0.15        0.15      0.03 o
  -7   3   9        0.08        0.05      0.02 o
  -3   7   9        0.23        0.20      0.03 o
  -6   2  10        0.14        0.11      0.02 o
  -2  10   6        0.08        0.07      0.02 o
  -4  10   5        0.06        0.05      0.02 o
   0  12   0        0.25        0.23      0.02 o
   0   8   9        0.07        0.05      0.02 o
  -5   0  11        0.15        0.12      0.02 o
  -4   3  11        0.07        0.06      0.02 o
  -4   9   7        0.10        0.08      0.02 o
  -3  11   4        0.15        0.14      0.02 o
  -1  12   1        0.09        0.09      0.01 o
   1  12   1        0.08        0.05      0.02 o
   2  12   0        0.17        0.15      0.02 o
  -7   6   8        0.06        0.05      0.02 o
  -6   7   8        0.09        0.06      0.02 o
  -2   8   9        0.12        0.08      0.02 o
  -2   9   8        0.08        0.06      0.02 o
  -7   1  10        0.10        0.09      0.02 o
  -5   2  11        0.11        0.09      0.02 o
  -1  10   7        0.12        0.12      0.02 o
   1  10   7        0.06        0.06      0.02 o
  -6   6   9        0.12        0.11      0.02 o
  -3  12   1        0.05        0.07      0.02 o
  -1  12   3        0.14        0.16      0.06 o
   1  12   3        0.11        0.13      0.02 o
  -7   5   9        0.08        0.06      0.02 o
  -5   7   9        0.13        0.12      0.03 o
  -2   3  12        0.05        0.05      0.02 o
  -6   1  11        0.08        0.08      0.02 o
  -3  10   7        0.10        0.09      0.02 o
   1  11   6        0.03        0.05      0.02 o
   0  12   4        0.09        0.09      0.03 o
   4  12   0        0.06        0.05      0.02 o
  -4   8   9        0.09        0.07      0.02 o
  -1   4  12        0.04        0.05      0.02 o
  -2  12   4        0.09        0.09      0.02 o
  -3   4  12        0.06        0.07      0.02 o
   0  13   1        0.03        0.03      0.01 o
   1  13   0        0.08        0.12      0.02 o
  -2  11   7        0.08        0.07      0.04 o
   0  13   3        0.05        0.04      0.01 o
  -3   7  11        0.02        0.05      0.02 o
  -2  13   3        0.05        0.05      0.02 o
