# Supplementary material for: Periodic Hirshfeld Atom Refinement
Source: J Phys Chem Lett. 2026 Feb 27;17(11):3170–9. doi: 10.1021/acs.jpclett.5c03918 (PMC13007019; doi:10.1021/acs.jpclett.5c03918)
Supplement: Supplementary file 2 [file jz5c03918_si_002.zip › B_Diborane(6)/Diborane(6)__IAM.cif]

data_Diborane__IAM
_publ_contact_author_name           'PD Dr. Simon Grabowsky'
_publ_contact_author_address
;
    University of Bern
    Department of Chemistry, Biochemistry and Pharmaceutical Sciences
    Freiestrasse 3
    CH - 3012 Bern
    Switzerland
;
_publ_contact_author_email          simon.grabowsky@unibe.ch
_publ_contact_author_phone          '+41 31 684 4281'
loop_
   _publ_author_name
   _publ_author_address
   'Chu, Kanghyun'
;
    University of Bern
    Department of Chemistry, Biochemistry and Pharmaceutical Sciences
    Freiestrasse 3
    CH - 3012 Bern
    Switzerland
;
   'Jayatilaka, Dylan' ''
   'Malaspina, Lorraine A.' ''
   'Genoni, Alessandro' ''
   'Cametti, Georgia' ''
   'Mebs, Stefan' ''
   'Lentz, Dieter' ''
   'B\"urgi, Hans-Beat' ''
   'Churakov, Sergey V.' ''
   'Grabowsky, Simon' ''

_publ_section_title                 'IAM for Diborane(6)'

_audit_creation_date                2025-3-29
_audit_creation_method              'Tonto 25.04.08 github v. 71242092'

# ============
# QCr software
# ============

_QCr_software                       'Tonto'
_QCr_software_version               '25.04.08 v. 71242092'
_QCr_software_platform              'Linux-6.8.0-52-generic'
_QCr_software_build_date            '2025.03.27 11:46'
_QCr_software_website               'https://github.com/dylan-jayatilaka/tonto'

# ========
# Chemical
# ========

_chemical_name_common               Diborane(6)
_chemical_formula_sum               'B2 H6'
_chemical_formula_moiety            'B2 H6'
_chemical_formula_weight            27.67
_chemical_compound_source           'see text'
_chemical_absolute_configuration    unk

# =======
# Crystal
# =======

_exptl_crystal_description          capillary
_exptl_crystal_colour               ?
_exptl_crystal_density_diffrn       0.582
_exptl_crystal_density_meas         ?
_exptl_crystal_density_method       ?
_exptl_crystal_F_000                32
_exptl_crystal_size_rad             0.5

# ==============
# Absortion data
# ==============

_exptl_absorpt_coefficient_mu       0.021
_exptl_absorpt_correction_type      'none'
_exptl_absorpt_process_details      ?
_exptl_absorpt_correction_T_min     ?
_exptl_absorpt_correction_T_max     ?

# ========
# Symmetry
# ========

_symmetry_cell_setting              Monoclinic
_symmetry_space_group_name_H-M      'p 1 21/n 1'
_symmetry_space_group_name_Hall     '-p 2yn'
_symmetry_Int_Tables_number         '14'

loop_
    _symmetry_equiv_pos_as_xyz
'+x, +y, +z'
'-x, -y, -z'
'-x+1/2, +y+1/2, -z+1/2'
'+x+1/2, -y+1/2, +z+1/2'

# =========
# Unit cell
# =========

_cell_measurement_temperature       94(1)
_cell_measurement_reflns_used       1779
_cell_measurement_theta_min         4.8
_cell_measurement_theta_max         51.7

_cell_length_a                      4.400(7)
_cell_length_b                      6.487(7)
_cell_length_c                      5.734(7)
_cell_angle_alpha                   90.00
_cell_angle_beta                    105.35(5)
_cell_angle_gamma                   90.00
_cell_volume                        157.8(4)

_cell_formula_units_Z               2

_atom_sites_solution_hydrogens      HAR

# ===============
# Refinement data
# ===============

_refine_ls_kind                     'IAM'
_refine_ls_method_description
;
   S.C. Capelli, H.-B. Burgi, B. Dittrich, S.Grabowsky
   and Dylan Jayatilaka, IUCrJ (2014). 1, 361-379
;
_refine_QCr_Psi_constraint          'none'

_refine_ls_SVD_threshold            0.1E-02
_refine_ls_coordinate_system        cartesian
_refine_ls_structure_factor_coef    F
_refine_ls_matrix_type              full
_refine_ls_R_factor_gt              0.0374
_refine_ls_R_factor_ref             0.0374
_refine_ls_R_factor_all             0.0374
_refine_ls_wR_factor_gt             0.0402
_refine_ls_wR_factor_ref            0.0402
_refine_ls_wR_factor_all            0.0402
_refine_ls_R_Fsqd_factor            0.0616
_refine_ls_chi2                     2.1603
_refine_ls_goodness_of_fit_gt       1.4698
_refine_ls_goodness_of_fit_ref      1.4698
_refine_ls_goodness_of_fit_all      1.4698
_refine_ls_number_reflns            889
_refine_ls_number_parameters        22
_refine_ls_number_restraints        0
_refine_ls_number_constraints       15
_refine_ls_hydrogen_treatment       refall
_refine_ls_weighting_scheme         sigma
_refine_ls_weighting_details        'w=1/\s(F)'
_refine_ls_shift/su_conv_tol        0.0100
_refine_ls_shift/su_max             -0.0070
_refine_ls_shift/su_max_mean        ?
_refine_ls_shift/su_max_par         'H2 Uyy'
_refine_ls_extinction_method        none

_refine_diff_density_max            0.1210
_refine_diff_density_min            -0.1788
_refine_diff_density_rms            0.0247

_refine_special_details
;
. If constraints were applied they are defined by zero
  eigenvalues of the least-squares hessian, see the
  value of _refine_ls_SVD_threshold
;
# ======================
# Fractional coordinates
# ======================

loop_
_atom_site_label
_atom_site_fract_x
_atom_site_fract_y
_atom_site_fract_z
_atom_site_U_iso_or_equiv
_atom_site_adp_type
_atom_site_occupancy
_atom_site_disorder_group
   B1   0.00205(10)  0.45860(5)  0.64529(6)  0.02991(13)  Uani  1.000000  0
   H1   0.1032(15)   0.3882(10)  0.4785(12)  0.0408(16)   Uiso  1.000000  0
   H2   0.1878(17)   0.5012(13)  0.7893(15)  0.0483(19)   Uiso  1.000000  0
   B2  -0.00205(10)  0.54140(5)  0.35471(6)  0.02991(13)  Uani  1.000000  0
   H3  -0.1032(15)   0.6118(10)  0.5215(12)  0.0408(16)   Uiso  1.000000  0
   H4  -0.1818(16)   0.3627(13)  0.6695(13)  0.0490(19)   Uiso  1.000000  0
   H5  -0.1878(17)   0.4988(13)  0.2107(15)  0.0483(19)   Uiso  1.000000  0
   H6   0.1818(16)   0.6373(13)  0.3305(13)  0.0490(19)   Uiso  1.000000  0

# ====
# ADPs
# ====

loop_
_atom_site_aniso_label
_atom_site_aniso_U_11
_atom_site_aniso_U_22
_atom_site_aniso_U_33
_atom_site_aniso_U_12
_atom_site_aniso_U_13
_atom_site_aniso_U_23
  B1  0.03295(14)  0.03089(12)  0.02755(13)  0.00213(16)  0.01092(9)  0.00178(15)
  B2  0.03295(14)  0.03089(12)  0.02755(13)  0.00213(16)  0.01092(9)  0.00178(15)

# ===========
# Reflections
# ===========
_diffrn_reflns_av_R_equivalents     0.0
_diffrn_reflns_av_unetI/netI        0.0474
_diffrn_reflns_Laue_measured_fraction_full   1.000
_diffrn_reflns_Laue_measured_fraction_max   0.971
_diffrn_reflns_limit_h_max          9
_diffrn_reflns_limit_h_min          -9
_diffrn_reflns_limit_k_max          14
_diffrn_reflns_limit_k_min          0
_diffrn_reflns_limit_l_max          12
_diffrn_reflns_limit_l_min          0
_diffrn_reflns_number               1779
_diffrn_reflns_point_group_measured_fraction_full  1.000
_diffrn_reflns_point_group_measured_fraction_max  0.971
_diffrn_reflns_theta_full           25.242
_diffrn_reflns_theta_max            52.382
_diffrn_reflns_theta_min            4.844
_diffrn_ambient_temperature         94(1)
_diffrn_measured_fraction_theta_full   1.000
_diffrn_measured_fraction_theta_max   0.971
_diffrn_measurement_device_type     'CCD-area detector'
_diffrn_measurement_method          ?
_diffrn_radiation_type              'Mo K\a'
_diffrn_radiation_wavelength        0.710730

_shelx_F_calc_maximum               16.138538

_reflns_d_resolution_low            0.452811
_reflns_d_resolution_high           4.208139
_reflns_limit_h_min                 -9
_reflns_limit_h_max                 8
_reflns_limit_k_min                 0
_reflns_limit_k_max                 13
_reflns_limit_l_min                 0
_reflns_limit_l_max                 12
_reflns_number_gt                   889
_reflns_number_total                889
_reflns_threshold_expression        'F>0 & F/u(F)>4.0 & |F_calc|>10^-3'

_reflns_special_details
;
* Specify symmetry and Friedel pair averaging *

. Only reflections which satisfy the threshold expression
  are listed below, and only they are considered observed,
  thus the *_gt, *_all, & *_total data are always the same
;

# ============
# Bond lengths
# ============

loop_
 _geom_bond_atom_site_label_1
 _geom_bond_site_symmetry_1
 _geom_bond_atom_site_label_2
 _geom_bond_site_symmetry_2
 _geom_bond_distance
 _geom_bond_publ_flag
   B1  .   B2  .  1.7461(6)  yes
   B1  .   H1  .   1.244(6)  yes
   B1  .   H2  .   1.034(8)  yes
   B1  .   H3  .   1.238(7)  yes
   B1  .   H4  .   1.058(7)  yes
   B2  .   H1  .   1.238(7)  yes
   B2  .   H3  .   1.244(6)  yes
   B2  .   H5  .   1.034(8)  yes
   B2  .   H6  .   1.058(7)  yes

# ===========
# Bond Angles
# ===========

loop_
 _geom_angle_atom_site_label_1
 _geom_angle_site_symmetry_1
 _geom_angle_atom_site_label_2
 _geom_angle_site_symmetry_2
 _geom_angle_atom_site_label_3
 _geom_angle_site_symmetry_3
 _geom_angle
 _geom_angle_publ_flag
   B1  .  B2  .   H1  .         45.4(3)  yes
   B1  .  B2  .   H3  .         45.1(3)  yes
   B1  .  B2  .   H5  .        119.1(4)  yes
   B1  .  B2  .   H6  .        119.4(4)  yes
   B2  .  B1  .   H1  .         45.1(3)  yes
   B2  .  B1  .   H2  .        119.1(4)  yes
   B2  .  B1  .   H3  .         45.4(3)  yes
   B2  .  B1  .   H4  .        119.4(4)  yes
   B1  .  H1  .   B2  .         89.5(4)  yes
   B1  .  H3  .   B2  .         89.5(4)  yes
   H1  .  B1  .   H2  .        110.1(5)  yes
   H1  .  B1  .   H3  .         90.5(4)  yes
   H1  .  B1  .   H4  .        109.1(5)  yes
   H1  .  B2  .   H3  .         90.5(4)  yes
   H1  .  B2  .   H5  .        109.9(6)  yes
   H1  .  B2  .   H6  .        111.4(5)  yes
   H2  .  B1  .   H3  .        109.9(6)  yes
   H2  .  B1  .   H4  .        121.5(6)  yes
   H3  .  B1  .   H4  .        111.4(5)  yes
   H3  .  B2  .   H5  .        110.1(5)  yes
   H3  .  B2  .   H6  .        109.1(5)  yes
   H5  .  B2  .   H6  .        121.5(6)  yes

# ==============
# Torsion angles
# ==============

loop_
 _geom_torsion_atom_site_label_1
 _geom_torsion_site_symmetry_1
 _geom_torsion_atom_site_label_2
 _geom_torsion_site_symmetry_2
 _geom_torsion_atom_site_label_3
 _geom_torsion_site_symmetry_3
 _geom_torsion_atom_site_label_4
 _geom_torsion_site_symmetry_4
 _geom_torsion
   B1  .  H1  .  B2  .   H3  .        0.00
   B1  .  H1  .  B2  .   H5  .     -111.7(5)
   B1  .  H1  .  B2  .   H6  .      110.8(5)
   B1  .  H3  .  B2  .   H1  .        0.00
   B1  .  H3  .  B2  .   H5  .      111.5(6)
   B1  .  H3  .  B2  .   H6  .     -112.9(5)
   B2  .  H1  .  B1  .   H3  .        0.00
   B2  .  H1  .  B1  .   H4  .      112.9(5)
   B2  .  H3  .  B1  .   H4  .     -110.8(5)
   H1  .  B1  .  B2  .   H3  .     -180.00
   H1  .  B1  .  B2  .   H5  .       89.9(6)
   H1  .  B1  .  B2  .   H6  .      -91.8(6)
   H1  .  B2  .  B1  .   H2  .       90.1(6)
   H1  .  B2  .  B1  .   H3  .      180.00
   H1  .  B2  .  B1  .   H4  .      -88.2(6)
   H2  .  B1  .  B2  .   H3  .      -89.9(6)
   H2  .  B1  .  B2  .   H5  .     -180.00
   H2  .  B1  .  B2  .   H6  .       -1.7(7)
   H3  .  B1  .  B2  .   H5  .      -90.1(6)
   H3  .  B1  .  B2  .   H6  .       88.2(6)
   H3  .  B2  .  B1  .   H4  .       91.8(6)
   H4  .  B1  .  B2  .   H5  .        1.7(7)
   H4  .  B1  .  B2  .   H6  .      180.00
   H1  .  B1  .  H3  .   B2  .        0.00
   H2  .  B1  .  H1  .   B2  .     -111.5(6)
   H2  .  B1  .  H3  .   B2  .      111.7(5)

# start Validation Reply Form
_vrf_PLAT049_Diborane__IAM
;
PROBLEM: Calculated Density Less Than 1.0 gcm-3 .........     0.5823 Check 
RESPONSE: This structure consists of light atoms. This is a re-refinement 
          of previously reported structure. ICSD code 1789586 
          (doi: 10.1002/zaac.200400104)
;
_vrf_PLAT920_Diborane__IAM
;
PROBLEM: Theta(Max)  in CIF and FCF Differ by ...........       0.68 Degree
RESPONSE: Only the reflections satisfying _reflns_threshold_expression are 
          shown in the structure factors data. None of the reflections 
          in the range of 51.7 < theta < 52.382 degrees satisfy the 
          criteria: F>0 and F/u(F)>4.0 
;
# end Validation Reply Form
