# Supplementary material for: Periodic Hirshfeld Atom Refinement
Source: J Phys Chem Lett. 2026 Feb 27;17(11):3170–9. doi: 10.1021/acs.jpclett.5c03918 (PMC13007019; doi:10.1021/acs.jpclett.5c03918)
Supplement: Supplementary file 2 [file jz5c03918_si_002.zip › B_Diborane(6)/Diborane(6)__IAM.fco]

data_Diborane__IAM

_audit_creation_date                2025-3-29
_audit_creation_method              'Tonto 25.04.08 github v. 71242092'

# ============
# QCr software
# ============

_QCr_software                       'Tonto'
_QCr_software_version               '25.04.08 v. 71242092'
_QCr_software_platform              'Linux-6.8.0-52-generic'
_QCr_software_build_date            '2025.03.27 11:46'
_QCr_software_website               'https://github.com/dylan-jayatilaka/tonto'

# ========
# Symmetry
# ========

_symmetry_cell_setting              Monoclinic
_symmetry_space_group_name_H-M      'p 1 21/n 1'
_symmetry_space_group_name_Hall     '-p 2yn'
_symmetry_Int_Tables_number         '14'

loop_
    _symmetry_equiv_pos_as_xyz
'+x, +y, +z'
'-x, -y, -z'
'-x+1/2, +y+1/2, -z+1/2'
'+x+1/2, -y+1/2, +z+1/2'

# =========
# Unit cell
# =========

_cell_measurement_temperature       94(1)
_cell_measurement_reflns_used       1779
_cell_measurement_theta_min         4.8
_cell_measurement_theta_max         51.7

_cell_length_a                      4.400(7)
_cell_length_b                      6.487(7)
_cell_length_c                      5.734(7)
_cell_angle_alpha                   90.00
_cell_angle_beta                    105.35(5)
_cell_angle_gamma                   90.00
_cell_volume                        157.8(4)

_cell_formula_units_Z               2

_exptl_crystal_F_squared_000         1024.0000


# ======================
# XD fco reflection data
# ======================

_shelx_refln_list_code              4

_reflns_d_resolution_high           0.4528
_reflns_d_resolution_low            4.2081
_reflns_limit_h_max                 8
_reflns_limit_h_min                 -9
_reflns_limit_k_max                 13
_reflns_limit_k_min                 0
_reflns_limit_l_max                 12
_reflns_limit_l_min                 0

# NOTE: F_squared_meas is scaled to F_squared_calc
#       and so it is on an absolute scale
_reflns_tonto_F_scale_factor        0.9883

loop_
    _refln_index_h
    _refln_index_k
    _refln_index_l
    _refln_F_squared_calc
    _refln_F_squared_meas
    _refln_F_squared_sigma
    _refln_observed_status
  -1   0   1      130.40      137.53      2.62 o
   0   1   1      124.74      127.92      1.66 o
   1   0   1       81.92       84.59      3.34 o
   1   1   0      260.45      262.57      3.16 o
  -1   1   1        8.59       10.17      0.42 o
   1   1   1        7.37        7.18      0.32 o
   0   0   2       13.51       16.76      0.54 o
   0   2   0      175.91      195.55      3.81 o
   2   0   0       42.88       38.98      0.92 o
   0   1   2       11.88       14.69      0.53 o
   0   2   1       34.24       40.28      1.56 o
   1   2   0        0.36        0.94      0.15 o
  -2   1   1       29.47       29.74      1.02 o
  -1   1   2       16.59       20.72      0.86 o
  -1   2   1       52.93       59.45      2.04 o
   1   2   1        7.97        6.71      0.22 o
   2   1   1       14.54       14.46      0.38 o
  -2   0   2        3.06        3.08      0.09 o
   0   2   2        7.84        9.02      0.31 o
   2   0   2        0.06        0.21      0.04 o
   2   2   0       27.59       27.24      0.97 o
  -2   2   1        1.81        1.75      0.11 o
  -1   2   2        6.52        5.80      0.20 o
   1   2   2       20.37       21.51      0.70 o
   2   1   2        2.77        3.01      0.13 o
   2   2   1        5.63        5.88      0.32 o
  -3   0   1        8.49        8.42      0.23 o
  -1   0   3       51.91       52.91      6.04 o
   0   1   3       28.63       25.43      0.86 o
   0   3   1        3.01        2.97      0.08 o
   1   0   3       18.05       14.88      0.54 o
   1   3   0       22.89       22.72      0.81 o
   3   0   1        6.23        6.53      0.26 o
   3   1   0       14.59       13.63      0.54 o
  -3   1   1        0.06        0.07      0.03 o
  -1   1   3        0.47        0.88      0.06 o
  -1   3   1       14.31       14.17      0.44 o
   1   1   3        1.45        1.74      0.10 o
   1   3   1       17.22       19.19      0.75 o
   3   1   1        0.96        1.09      0.09 o
  -2   2   2        0.90        0.80      0.06 o
   2   2   2        0.57        0.58      0.07 o
   0   2   3        0.78        0.98      0.09 o
   0   3   2       22.07       23.09      0.97 o
   2   3   0        0.14        0.17      0.03 o
   3   2   0        0.36        0.33      0.06 o
  -3   1   2        0.27        0.31      0.04 o
  -3   2   1        7.06        7.45      0.24 o
  -2   1   3       35.56       33.26      1.24 o
  -2   3   1       15.03       15.83      0.65 o
  -1   2   3       28.37       26.45      0.86 o
  -1   3   2        1.87        2.02      0.16 o
   1   2   3       12.36       11.13      0.44 o
   1   3   2        3.08        3.16      0.18 o
   2   1   3       12.50       11.62      0.47 o
   2   3   1        2.21        2.35      0.15 o
   3   1   2        0.79        0.90      0.07 o
   3   2   1        5.28        5.03      0.26 o
   0   0   4       16.42       15.36      0.81 o
   0   4   0        5.22        5.10      0.20 o
   4   0   0       10.75       10.05      0.36 o
  -3   2   2        2.72        2.62      0.11 o
  -2   3   2        8.07        6.88      0.22 o
   0   1   4        1.35        1.44      0.08 o
   0   4   1       13.99       15.78      0.59 o
   1   4   0        0.13        0.16      0.06 o
   2   2   3        1.70        1.76      0.11 o
   2   3   2       10.74       10.20      0.47 o
   3   2   2        3.12        3.22      0.17 o
  -4   1   1        4.19        4.31      0.17 o
  -3   0   3       20.91       19.33      0.59 o
  -1   1   4       13.35       11.53      0.47 o
  -1   4   1        5.10        5.32      0.24 o
   0   3   3        8.48        8.24      0.28 o
   1   1   4       14.39       13.75      0.59 o
   3   0   3        8.80        8.47      0.23 o
   3   3   0        8.89        8.70      0.40 o
   4   1   1        2.66        2.68      0.13 o
  -3   1   3        0.17        0.12      0.03 o
  -3   3   1        3.71        3.55      0.21 o
  -1   3   3        0.65        0.51      0.06 o
   1   3   3        2.54        2.84      0.15 o
   3   1   3        0.17        0.16      0.04 o
   3   3   1        5.07        5.10      0.28 o
  -4   0   2        0.50        0.57      0.07 o
  -2   0   4       17.55       16.40      0.70 o
   0   2   4       10.86        9.59      0.53 o
   0   4   2        2.35        2.63      0.13 o
   2   0   4        9.63        9.07      0.29 o
   2   4   0        4.83        4.79      0.31 o
   4   0   2        1.01        0.91      0.04 o
   4   2   0        7.78        7.25      0.30 o
  -4   1   2        0.93        0.92      0.06 o
  -4   2   1        1.33        1.45      0.10 o
  -2   1   4        0.68        0.95      0.08 o
  -2   4   1        9.63        8.50      0.48 o
  -1   2   4        3.95        4.38      0.18 o
  -1   4   2       17.90       16.97      0.70 o
   1   2   4        0.84        0.93      0.08 o
   1   4   2       14.89       15.61      0.92 o
   2   4   1       10.16        9.70      0.46 o
   4   1   2        0.43        0.51      0.04 o
   4   2   1        1.62        1.57      0.08 o
  -3   2   3       14.17       13.86      0.51 o
  -3   3   2        0.14        0.15      0.04 o
  -2   3   3       15.06       14.61      0.53 o
   2   3   3        6.93        6.36      0.23 o
   3   2   3        6.47        6.04      0.23 o
   3   3   2        0.46        0.53      0.06 o
  -4   2   2        0.32        0.37      0.05 o
  -2   2   4       13.27       12.90      0.53 o
  -2   4   2        0.07        0.07      0.03 o
   2   2   4        6.27        5.73      0.20 o
   2   4   2        0.62        0.64      0.07 o
   4   2   2        0.52        0.53      0.05 o
   0   3   4        2.94        3.11      0.18 o
   0   4   3        2.34        2.36      0.16 o
  -5   0   1        2.52        2.43      0.08 o
  -4   1   3       10.05        9.52      0.48 o
  -4   3   1        1.84        2.19      0.08 o
  -3   1   4       16.76       15.13      0.65 o
  -3   4   1        2.04        2.27      0.21 o
  -1   0   5        0.13        0.13      0.04 o
  -1   3   4        7.39        6.96      0.31 o
  -1   4   3        5.60        5.52      0.28 o
   0   1   5        0.29        0.37      0.06 o
   1   0   5        0.22        0.28      0.04 o
   1   3   4        5.32        5.16      0.29 o
   1   4   3        3.26        3.35      0.17 o
   1   5   0        0.93        1.09      0.12 o
   3   1   4        3.99        3.86      0.12 o
   3   4   1        1.24        1.17      0.06 o
   4   1   3        3.91        3.56      0.17 o
   4   3   1        1.47        1.34      0.07 o
   5   0   1        1.12        1.16      0.05 o
   5   1   0        4.86        4.54      0.20 o
  -5   1   1        0.29        0.30      0.03 o
  -3   3   3        1.13        1.28      0.09 o
  -1   1   5        1.54        1.73      0.09 o
  -1   5   1       10.29       10.09      0.45 o
   1   1   5        0.92        0.92      0.05 o
   1   5   1       10.36        9.99      0.54 o
   3   3   3        0.71        0.74      0.07 o
   5   1   1        0.19        0.17      0.03 o
  -4   2   3        0.70        0.70      0.05 o
  -4   3   2        4.82        4.65      0.18 o
  -3   2   4        0.73        0.86      0.06 o
  -3   4   2        9.76        9.38      0.52 o
  -2   3   4        2.54        2.76      0.17 o
  -2   4   3        2.16        2.29      0.15 o
   0   2   5        4.58        4.13      0.21 o
   0   5   2       14.07       13.60      0.93 o
   2   3   4        0.71        0.81      0.05 o
   2   4   3        1.18        1.27      0.08 o
   3   2   4        0.17        0.26      0.03 o
   3   4   2        5.95        5.68      0.17 o
   4   2   3        0.16        0.19      0.03 o
   4   3   2        2.40        2.29      0.14 o
  -5   1   2        0.33        0.35      0.06 o
  -5   2   1        1.68        1.77      0.09 o
  -2   1   5        0.27        0.32      0.05 o
  -2   5   1        1.01        1.19      0.16 o
  -1   2   5        0.33        0.37      0.06 o
  -1   5   2        0.36        0.35      0.05 o
   1   2   5        0.15        0.15      0.02 o
   1   5   2        0.44        0.47      0.05 o
   2   1   5        0.06        0.08      0.02 o
   5   1   2        0.34        0.29      0.04 o
   5   2   1        0.76        0.78      0.08 o
  -4   0   4       12.02       10.01      0.37 o
   0   4   4        2.53        2.59      0.10 o
   4   0   4        1.87        1.85      0.09 o
   4   4   0        1.94        2.00      0.11 o
  -5   2   2        1.61        1.55      0.07 o
  -4   1   4        0.12        0.15      0.03 o
  -4   4   1        3.40        3.47      0.10 o
  -2   2   5        3.75        3.73      0.21 o
  -2   5   2       14.86       14.89      0.86 o
  -1   4   4        2.54        2.91      0.18 o
   1   4   4        1.77        1.96      0.09 o
   2   2   5        1.34        1.40      0.05 o
   2   5   2        8.48        8.06      0.27 o
   4   4   1        2.57        2.50      0.10 o
   5   2   2        0.58        0.63      0.04 o
  -5   0   3        5.73        5.45      0.29 o
  -4   3   3        3.32        3.52      0.11 o
  -3   0   5        0.75        0.74      0.06 o
  -3   3   4        5.81        5.92      0.20 o
  -3   4   3        2.82        2.92      0.11 o
   0   3   5        0.32        0.31      0.03 o
   0   5   3        0.88        0.97      0.07 o
   3   3   4        1.67        1.64      0.06 o
   3   4   3        1.64        1.58      0.06 o
   3   5   0        0.61        0.75      0.07 o
   4   3   3        1.57        1.53      0.09 o
   5   0   3        1.64        1.65      0.37 o
   5   3   0        1.98        2.02      0.10 o
  -5   1   3        0.11        0.10      0.03 o
  -5   3   1        1.40        1.39      0.09 o
  -3   1   5        0.83        0.84      0.06 o
  -3   5   1        6.40        5.65      0.66 o
  -1   3   5        7.19        6.75      0.31 o
  -1   5   3        3.09        3.01      0.17 o
   1   3   5        4.25        3.97      0.23 o
   1   5   3        1.22        1.39      0.06 o
   3   1   5        0.17        0.20      0.03 o
   3   5   1        4.67        4.51      0.26 o
   5   3   1        0.94        0.94      0.07 o
  -4   2   4        6.63        6.47      0.28 o
  -2   4   4        2.97        3.14      0.23 o
   0   0   6        5.44        5.28      0.21 o
   2   4   4        1.37        1.35      0.10 o
   4   2   4        1.21        1.30      0.04 o
   4   4   2        0.13        0.16      0.03 o
   6   0   0        1.92        1.74      0.05 o
   0   1   6        0.41        0.44      0.04 o
   0   6   1        7.55        7.31      0.32 o
  -6   1   1        0.96        0.95      0.03 o
  -5   2   3        3.25        3.27      0.11 o
  -5   3   2        0.06        0.07      0.03 o
  -3   2   5        0.21        0.30      0.04 o
  -2   3   5        0.07        0.14      0.04 o
  -2   5   3        1.09        1.19      0.07 o
  -1   1   6        4.53        4.54      0.17 o
   1   1   6        3.50        3.57      0.16 o
   1   6   1        0.06        0.06      0.02 o
   2   5   3        0.65        0.66      0.05 o
   3   5   2        0.08        0.11      0.03 o
   5   2   3        1.02        1.11      0.06 o
   5   3   2        0.13        0.13      0.02 o
   6   1   1        0.35        0.42      0.04 o
  -6   0   2        0.13        0.11      0.03 o
  -2   0   6        4.20        4.13      0.18 o
   0   2   6        3.05        3.09      0.08 o
   0   6   2        0.13        0.09      0.03 o
   2   0   6        2.10        1.96      0.08 o
   6   0   2        0.11        0.09      0.03 o
   6   2   0        1.24        1.24      0.04 o
  -6   1   2        0.19        0.20      0.02 o
  -6   2   1        0.36        0.33      0.03 o
  -4   3   4        0.81        0.83      0.07 o
  -4   4   3        0.94        1.03      0.06 o
  -3   4   4        1.74        1.87      0.10 o
  -2   1   6        0.44        0.45      0.06 o
  -2   6   1        6.84        6.13      0.37 o
  -1   2   6        1.44        1.52      0.07 o
  -1   6   2       11.75       10.98      0.54 o
   0   4   5        6.46        5.94      0.15 o
   0   5   4        1.74        2.01      0.10 o
   1   2   6        0.91        0.93      0.04 o
   1   6   2        8.06        7.89      0.19 o
   2   1   6        0.15        0.16      0.02 o
   2   6   1        5.36        5.43      0.19 o
   3   4   4        0.60        0.69      0.07 o
   4   3   4        0.21        0.26      0.03 o
   4   4   3        0.30        0.32      0.03 o
   6   1   2        0.06        0.05      0.02 o
   6   2   1        0.18        0.19      0.03 o
  -5   1   4        4.70        4.32      0.15 o
  -5   4   1        0.46        0.52      0.06 o
  -4   1   5        0.52        0.44      0.06 o
  -4   5   1        0.23        0.28      0.04 o
  -1   4   5        0.11        0.13      0.02 o
  -1   5   4        0.47        0.60      0.04 o
   1   5   4        0.45        0.49      0.03 o
   4   5   1        0.08        0.07      0.03 o
   5   1   4        0.63        0.70      0.03 o
   5   4   1        0.15        0.18      0.02 o
  -5   3   3        0.48        0.50      0.04 o
  -3   3   5        4.81        4.71      0.14 o
  -3   5   3        1.47        1.66      0.08 o
   3   3   5        1.15        1.26      0.06 o
   3   5   3        0.50        0.46      0.06 o
   5   3   3        0.10        0.08      0.02 o
  -6   2   2        0.05        0.06      0.02 o
  -2   2   6        3.19        3.15      0.14 o
   2   2   6        1.40        1.31      0.04 o
   6   2   2        0.08        0.07      0.02 o
  -5   2   4        0.25        0.29      0.04 o
  -5   4   2        2.64        2.56      0.11 o
  -4   2   5        1.92        1.95      0.08 o
  -4   5   2        4.91        4.92      0.17 o
  -2   4   5        7.31        6.79      0.18 o
  -2   5   4        1.86        1.98      0.05 o
   0   3   6        2.02        1.96      0.09 o
   0   6   3        1.52        1.63      0.05 o
   2   4   5        2.82        2.83      0.13 o
   2   5   4        1.19        1.18      0.05 o
   4   2   5        0.28        0.33      0.03 o
   4   5   2        2.36        2.28      0.07 o
   5   2   4        0.05        0.05      0.02 o
   5   4   2        1.05        1.07      0.04 o
  -6   1   3        2.03        2.13      0.16 o
  -6   3   1        0.45        0.44      0.03 o
  -3   1   6        3.44        3.44      0.13 o
  -1   3   6        1.76        1.86      0.07 o
   1   3   6        1.28        1.36      0.05 o
   3   1   6        0.86        0.88      0.04 o
   6   1   3        0.46        0.48      0.04 o
   6   3   1        0.12        0.15      0.02 o
  -4   4   4        1.20        1.28      0.06 o
   4   4   4        0.22        0.30      0.03 o
  -6   2   3        0.12        0.12      0.02 o
  -6   3   2        0.95        0.98      0.04 o
  -3   2   6        1.27        1.32      0.04 o
  -3   6   2        6.70        5.57      0.12 o
  -2   3   6        2.40        2.40      0.06 o
  -2   6   3        1.79        1.89      0.07 o
   2   3   6        0.75        0.80      0.03 o
   2   6   3        0.52        0.55      0.04 o
   3   2   6        0.20        0.23      0.03 o
   3   6   2        3.42        3.04      0.12 o
   6   3   2        0.31        0.29      0.03 o
  -7   0   1        0.35        0.38      0.05 o
  -5   0   5        0.30        0.24      0.08 o
  -5   3   4        1.67        1.67      0.07 o
  -5   4   3        0.55        0.62      0.05 o
  -4   3   5        0.10        0.12      0.03 o
  -4   5   3        0.18        0.21      0.03 o
  -3   5   4        0.42        0.43      0.03 o
  -1   0   7        6.37        6.18      0.22 o
   0   1   7        4.93        4.55      0.13 o
   0   7   1        0.17        0.21      0.02 o
   1   0   7        3.66        3.29      0.06 o
   1   7   0        0.35        0.42      0.02 o
   3   5   4        0.09        0.11      0.02 o
   4   5   3        0.14        0.17      0.02 o
   5   3   4        0.22        0.28      0.03 o
   5   4   3        0.22        0.28      0.03 o
   5   5   0        0.17        0.21      0.02 o
   7   0   1        0.12        0.14      0.04 o
   7   1   0        0.51        0.57      0.18 o
  -5   1   5        0.31        0.31      0.04 o
  -5   5   1        1.30        1.37      0.08 o
  -1   5   5        6.45        5.97      0.18 o
  -1   7   1        4.65        4.48      0.10 o
   1   5   5        4.04        3.81      0.10 o
   1   7   1        4.06        4.06      0.11 o
   5   5   1        0.94        1.02      0.09 o
  -6   0   4        2.11        2.30      0.06 o
  -4   0   6        2.71        2.70      0.11 o
   0   4   6        0.61        0.71      0.05 o
   4   0   6        0.38        0.39      0.02 o
   6   0   4        0.22        0.19      0.03 o
   6   4   0        0.27        0.32      0.04 o
  -6   4   1        0.57        0.58      0.05 o
  -4   1   6        0.26        0.26      0.04 o
  -4   6   1        2.16        1.92      0.06 o
  -1   4   6        2.72        2.61      0.08 o
  -1   6   4        1.29        1.48      0.08 o
   0   7   2        6.16        5.95      0.20 o
   1   4   6        1.47        1.43      0.07 o
   1   6   4        1.24        1.32      0.06 o
   4   6   1        1.62        1.53      0.23 o
   6   4   1        0.37        0.39      0.03 o
  -7   2   1        0.24        0.24      0.03 o
  -6   3   3        0.73        0.91      0.05 o
  -5   2   5        0.18        0.17      0.04 o
  -3   3   6        1.78        1.77      0.05 o
  -2   1   7        5.57        5.29      0.23 o
  -2   7   1        0.11        0.14      0.03 o
  -1   2   7        4.26        4.35      0.23 o
   1   2   7        2.21        2.10      0.04 o
   2   1   7        1.70        1.66      0.06 o
   2   7   1        0.19        0.17      0.03 o
   3   3   6        0.40        0.43      0.03 o
   6   3   3        0.18        0.18      0.03 o
   7   2   1        0.07        0.08      0.02 o
  -6   2   4        1.38        1.50      0.05 o
  -4   2   6        1.87        1.87      0.06 o
  -2   4   6        0.85        0.90      0.04 o
   2   4   6        0.35        0.36      0.04 o
   4   2   6        0.27        0.30      0.03 o
   6   2   4        0.13        0.14      0.02 o
   6   4   2        0.03        0.05      0.02 o
  -7   2   2        0.19        0.18      0.02 o
  -5   4   4        0.48        0.53      0.05 o
  -4   4   5        3.52        3.33      0.11 o
  -4   5   4        0.88        0.83      0.05 o
  -2   7   2        5.52        5.09      0.11 o
   2   7   2        3.29        3.05      0.11 o
   4   4   5        0.60        0.64      0.03 o
   4   5   4        0.26        0.35      0.03 o
   5   4   4        0.10        0.12      0.02 o
  -7   0   3        0.75        0.82      0.05 o
  -3   0   7        5.32        5.21      0.20 o
   0   3   7        1.85        1.77      0.04 o
   0   7   3        0.24        0.31      0.03 o
   3   0   7        0.85        0.87      0.02 o
   3   7   0        0.31        0.27      0.03 o
   7   0   3        0.14        0.15      0.04 o
   7   3   0        0.20        0.20      0.03 o
  -7   3   1        0.17        0.15      0.02 o
  -5   3   5        1.66        1.74      0.10 o
  -5   5   3        0.45        0.55      0.05 o
  -3   5   5        4.90        4.66      0.13 o
  -3   7   1        2.33        2.11      0.06 o
  -1   7   3        1.01        1.04      0.05 o
   1   7   3        0.51        0.51      0.03 o
   3   5   5        1.33        1.40      0.04 o
   3   7   1        1.87        2.06      0.10 o
   5   3   5        0.18        0.16      0.02 o
   5   5   3        0.09        0.09      0.02 o
   7   3   1        0.09        0.09      0.02 o
  -6   3   4        0.18        0.20      0.04 o
  -6   4   3        0.22        0.25      0.03 o
  -4   3   6        1.31        1.28      0.06 o
  -4   6   3        0.63        0.66      0.04 o
  -3   4   6        2.17        2.22      0.09 o
  -3   6   4        1.00        0.94      0.05 o
   0   5   6        1.85        1.86      0.06 o
   0   6   5        3.89        3.73      0.12 o
   3   4   6        0.40        0.41      0.04 o
   3   6   4        0.48        0.53      0.04 o
   4   3   6        0.14        0.13      0.02 o
   4   6   3        0.14        0.13      0.03 o
  -7   2   3        0.48        0.52      0.03 o
  -6   1   5        0.10        0.10      0.03 o
  -6   5   1        0.06        0.05      0.02 o
  -5   1   6        1.38        1.54      0.04 o
  -3   2   7        3.58        3.49      0.09 o
  -2   3   7        2.46        2.43      0.09 o
  -2   7   3        0.23        0.26      0.03 o
  -1   5   6        0.17        0.20      0.03 o
   1   5   6        0.14        0.17      0.02 o
   2   3   7        0.64        0.71      0.03 o
   2   7   3        0.13        0.14      0.02 o
   3   2   7        0.55        0.62      0.03 o
   5   1   6        0.12        0.13      0.03 o
   0   0   8        0.69        0.75      0.03 o
   0   8   0        0.85        1.01      0.03 o
   8   0   0        0.14        0.11      0.05 o
  -6   2   5        0.44        0.46      0.04 o
  -6   5   2        0.93        0.97      0.15 o
  -5   2   6        0.43        0.49      0.03 o
  -5   6   2        1.65        1.52      0.04 o
  -2   5   6        2.31        2.27      0.06 o
  -2   6   5        4.36        4.17      0.14 o
   0   1   8        0.11        0.12      0.02 o
   0   7   4        0.87        0.98      0.03 o
   0   8   1        2.28        2.25      0.07 o
   2   5   6        0.73        0.73      0.04 o
   2   6   5        1.86        1.79      0.04 o
   5   6   2        0.65        0.71      0.04 o
   6   5   2        0.31        0.30      0.03 o
  -7   1   4        0.70        0.79      0.05 o
  -5   4   5        0.04        0.05      0.02 o
  -5   5   4        0.13        0.14      0.02 o
  -4   1   7        3.67        3.39      0.07 o
  -1   1   8        0.84        0.90      0.05 o
  -1   4   7        0.95        0.98      0.03 o
  -1   7   4        0.30        0.31      0.03 o
  -1   8   1        0.33        0.38      0.02 o
   1   1   8        0.38        0.42      0.02 o
   1   4   7        0.43        0.47      0.03 o
   1   7   4        0.16        0.18      0.02 o
   1   8   1        0.38        0.38      0.02 o
   4   1   7        0.30        0.32      0.02 o
  -7   3   3        0.07        0.07      0.03 o
  -3   7   3        0.67        0.72      0.03 o
   3   7   3        0.15        0.16      0.02 o
  -6   4   4        0.31        0.34      0.04 o
  -4   4   6        0.45        0.47      0.03 o
  -2   0   8        1.06        1.15      0.03 o
   0   2   8        0.42        0.45      0.02 o
   0   8   2        0.03        0.05      0.02 o
   2   0   8        0.23        0.23      0.02 o
   2   8   0        0.85        0.80      0.04 o
   4   4   6        0.07        0.09      0.02 o
  -7   4   2        0.36        0.35      0.03 o
  -4   7   2        2.08        1.79      0.09 o
  -2   1   8        0.13        0.17      0.03 o
  -2   7   4        0.73        0.79      0.03 o
  -2   8   1        1.59        1.56      0.05 o
  -1   2   8        0.44        0.49      0.02 o
  -1   8   2        2.89        2.99      0.08 o
   1   2   8        0.24        0.26      0.05 o
   1   8   2        2.32        2.33      0.11 o
   2   1   8        0.04        0.03      0.01 o
   2   7   4        0.54        0.56      0.03 o
   2   8   1        1.42        1.52      0.04 o
   4   7   2        0.92        0.92      0.03 o
   7   4   2        0.10        0.08      0.03 o
  -6   3   5        0.06        0.05      0.02 o
  -6   5   3        0.04        0.06      0.02 o
  -5   3   6        0.53        0.59      0.03 o
  -3   5   6        0.17        0.18      0.02 o
   3   5   6        0.05        0.06      0.02 o
   5   3   6        0.06        0.05      0.02 o
  -2   2   8        0.70        0.82      0.03 o
  -2   8   2        0.05        0.05      0.01 o
   2   2   8        0.13        0.13      0.02 o
  -6   1   6        0.06        0.08      0.02 o
  -6   6   1        0.33        0.35      0.04 o
  -1   6   6        1.56        1.55      0.05 o
   0   3   8        0.60        0.62      0.04 o
   0   8   3        0.33        0.38      0.02 o
   1   6   6        0.86        0.85      0.03 o
   6   6   1        0.26        0.28      0.03 o
  -8   1   3        0.19        0.18      0.03 o
  -7   3   4        0.30        0.27      0.03 o
  -7   4   3        0.10        0.13      0.03 o
  -4   3   7        1.48        1.49      0.04 o
  -4   7   3        0.13        0.10      0.02 o
  -3   1   8        0.88        0.97      0.03 o
  -3   4   7        0.82        0.87      0.03 o
  -3   7   4        0.12        0.13      0.02 o
  -3   8   1        0.19        0.19      0.02 o
  -1   3   8        0.33        0.33      0.02 o
  -1   8   3        0.62        0.66      0.02 o
   0   5   7        0.14        0.14      0.02 o
   1   3   8        0.12        0.14      0.02 o
   1   8   3        0.51        0.51      0.04 o
   3   1   8        0.08        0.07      0.02 o
   3   4   7        0.11        0.14      0.04 o
   3   7   4        0.08        0.08      0.03 o
   3   8   1        0.21        0.20      0.02 o
   4   3   7        0.12        0.13      0.02 o
  -7   1   5        0.05        0.09      0.03 o
  -7   5   1        0.16        0.14      0.03 o
  -5   5   5        1.70        1.81      0.27 o
  -5   7   1        0.50        0.41      0.03 o
  -1   7   5        2.60        2.56      0.08 o
   1   7   5        1.73        1.68      0.05 o
   5   5   5        0.19        0.19      0.03 o
   5   7   1        0.43        0.43      0.05 o
   7   5   1        0.10        0.09      0.03 o
  -6   2   6        0.44        0.53      0.03 o
  -8   3   2        0.09        0.09      0.03 o
  -6   4   5        0.87        0.92      0.11 o
  -6   5   4        0.18        0.18      0.02 o
  -5   4   6        0.85        0.90      0.06 o
  -5   6   4        0.30        0.26      0.02 o
  -4   5   6        1.30        1.36      0.05 o
  -4   6   5        2.23        2.12      0.06 o
  -3   2   8        0.45        0.55      0.03 o
  -3   8   2        1.67        1.55      0.03 o
  -2   3   8        0.82        0.91      0.07 o
  -2   8   3        0.38        0.40      0.03 o
   2   3   8        0.21        0.23      0.04 o
   2   8   3        0.13        0.11      0.02 o
   3   2   8        0.06        0.05      0.02 o
   3   8   2        0.86        0.95      0.07 o
   4   5   6        0.14        0.15      0.03 o
   4   6   5        0.40        0.45      0.04 o
   5   6   4        0.08        0.10      0.03 o
   6   4   5        0.06        0.06      0.02 o
  -5   2   7        1.62        1.60      0.06 o
  -2   5   7        0.19        0.19      0.02 o
   2   5   7        0.04        0.05      0.02 o
   5   2   7        0.07        0.09      0.03 o
  -8   0   4        0.24        0.25      0.03 o
  -4   0   8        0.76        0.80      0.03 o
   0   4   8        0.06        0.05      0.02 o
   0   8   4        0.49        0.49      0.03 o
   4   8   0        0.28        0.25      0.03 o
  -8   4   1        0.05        0.05      0.02 o
  -7   4   4        0.07        0.07      0.02 o
  -6   3   6        0.34        0.36      0.03 o
  -6   6   3        0.15        0.16      0.03 o
  -4   1   8        0.11        0.13      0.02 o
  -4   7   4        0.33        0.32      0.03 o
  -3   6   6        1.33        1.36      0.04 o
  -1   4   8        0.93        0.90      0.03 o
  -1   8   4        0.45        0.50      0.03 o
   1   4   8        0.46        0.47      0.03 o
   1   8   4        0.39        0.44      0.03 o
   3   6   6        0.24        0.25      0.03 o
   4   7   4        0.14        0.16      0.03 o
   4   8   1        0.49        0.52      0.03 o
  -8   3   3        0.08        0.09      0.03 o
  -3   3   8        0.34        0.36      0.04 o
  -3   8   3        0.41        0.38      0.03 o
  -1   0   9        0.19        0.20      0.02 o
   0   1   9        0.14        0.12      0.02 o
   0   9   1        0.42        0.45      0.02 o
   1   0   9        0.09        0.08      0.02 o
   1   9   0        1.05        1.07      0.02 o
   3   8   3        0.16        0.16      0.04 o
  -7   3   5        0.28        0.30      0.03 o
  -5   7   3        0.21        0.21      0.02 o
  -3   7   5        1.96        1.87      0.04 o
  -1   1   9        0.08        0.09      0.02 o
  -1   9   1        0.74        0.79      0.02 o
   1   1   9        0.04        0.05      0.02 o
   1   9   1        0.73        0.78      0.02 o
   3   7   5        0.56        0.57      0.04 o
  -8   2   4        0.16        0.17      0.06 o
  -4   2   8        0.48        0.51      0.06 o
  -2   4   8        0.14        0.15      0.02 o
  -2   8   4        0.44        0.45      0.02 o
   2   8   4        0.24        0.21      0.02 o
   0   2   9        0.21        0.23      0.02 o
   0   7   6        0.70        0.74      0.03 o
   0   9   2        1.02        1.03      0.03 o
  -7   1   6        0.24        0.32      0.03 o
  -2   1   9        0.18        0.18      0.02 o
  -2   9   1        0.30        0.39      0.06 o
  -1   2   9        0.13        0.14      0.02 o
  -1   9   2        0.05        0.07      0.01 o
   1   2   9        0.07        0.05      0.02 o
   1   9   2        0.04        0.05      0.01 o
   2   1   9        0.04        0.05      0.02 o
   2   9   1        0.31        0.30      0.03 o
  -6   4   6        0.08        0.10      0.03 o
  -7   2   6        0.08        0.10      0.03 o
  -7   6   2        0.23        0.19      0.03 o
  -6   7   2        0.40        0.43      0.04 o
  -4   3   8        0.59        0.63      0.03 o
  -4   8   3        0.21        0.18      0.02 o
  -3   4   8        0.90        0.92      0.04 o
  -3   8   4        0.24        0.27      0.02 o
  -2   2   9        0.33        0.38      0.03 o
  -2   7   6        0.89        0.91      0.03 o
  -2   9   2        0.82        0.83      0.04 o
   0   5   8        0.66        0.63      0.03 o
   0   8   5        1.11        1.12      0.03 o
   2   2   9        0.07        0.06      0.02 o
   2   7   6        0.28        0.27      0.03 o
   2   9   2        0.55        0.61      0.03 o
   3   4   8        0.11        0.10      0.05 o
   3   8   4        0.15        0.17      0.03 o
   6   7   2        0.13        0.12      0.03 o
   7   6   2        0.06        0.07      0.03 o
  -5   1   8        0.45        0.47      0.03 o
  -5   4   7        0.36        0.35      0.03 o
  -4   5   7        0.12        0.12      0.02 o
  -3   0   9        0.17        0.17      0.02 o
   0   3   9        0.07        0.07      0.02 o
   0   9   3        0.69        0.70      0.03 o
   3   9   0        0.56        0.55      0.03 o
  -3   1   9        0.10        0.12      0.03 o
  -3   9   1        0.32        0.28      0.07 o
  -1   3   9        0.49        0.51      0.03 o
  -1   9   3        0.12        0.15      0.02 o
   1   3   9        0.23        0.25      0.03 o
   1   9   3        0.07        0.07      0.02 o
   3   9   1        0.36        0.40      0.03 o
  -8   2   5        0.05        0.07      0.03 o
  -8   5   2        0.09        0.07      0.03 o
  -5   2   8        0.23        0.25      0.03 o
  -5   8   2        0.47        0.42      0.03 o
  -2   5   8        0.93        0.91      0.03 o
  -2   8   5        1.14        1.18      0.04 o
   2   5   8        0.23        0.24      0.03 o
   2   8   5        0.51        0.51      0.07 o
   5   8   2        0.17        0.19      0.03 o
  -7   3   6        0.09        0.11      0.03 o
  -6   3   7        0.45        0.44      0.03 o
  -3   2   9        0.11        0.13      0.02 o
  -2   3   9        0.08        0.08      0.02 o
  -2   9   3        0.58        0.56      0.03 o
   2   9   3        0.35        0.34      0.03 o
  -4   4   8        0.10        0.10      0.02 o
  -4   8   4        0.17        0.18      0.02 o
  -6   5   6        0.38        0.39      0.04 o
  -6   6   5        0.56        0.59      0.08 o
  -5   6   6        0.56        0.57      0.03 o
   0   4   9        0.42        0.42      0.04 o
   0   9   4        0.19        0.20      0.02 o
   6   6   5        0.04        0.06      0.02 o
  -5   3   8        0.18        0.19      0.02 o
  -5   8   3        0.13        0.07      0.02 o
  -4   1   9        0.11        0.12      0.02 o
  -1   9   4        0.53        0.53      0.03 o
   0   7   7        0.05        0.05      0.02 o
   1   9   4        0.38        0.34      0.03 o
   4   9   1        0.11        0.06      0.02 o
  -7   5   5        0.30        0.33      0.04 o
  -5   7   5        0.71        0.73      0.04 o
  -3   3   9        0.54        0.58      0.03 o
  -3   9   3        0.12        0.12      0.02 o
   3   3   9        0.05        0.08      0.02 o
   5   7   5        0.08        0.08      0.03 o
   0   0  10        0.43        0.44      0.03 o
   0   8   6        0.06        0.06      0.02 o
   0  10   0        0.88        0.92      0.02 o
  -7   4   6        0.17        0.13      0.03 o
  -6   1   8        0.04        0.05      0.02 o
  -6   7   4        0.07        0.06      0.02 o
  -6   8   1        0.08        0.07      0.02 o
  -4   2   9        0.27        0.27      0.03 o
  -4   7   6        0.55        0.57      0.03 o
  -4   9   2        0.35        0.28      0.07 o
  -2   4   9        0.66        0.67      0.03 o
  -2   9   4        0.14        0.15      0.02 o
  -1   6   8        0.63        0.59      0.03 o
  -1   8   6        0.38        0.39      0.03 o
   0  10   1        0.21        0.23      0.02 o
   1   6   8        0.32        0.33      0.04 o
   1   8   6        0.21        0.20      0.02 o
   2   4   9        0.13        0.13      0.03 o
   2   9   4        0.11        0.12      0.05 o
   4   9   2        0.15        0.14      0.02 o
   6   8   1        0.08        0.08      0.03 o
  -7   2   7        0.34        0.37      0.03 o
  -2   7   7        0.07        0.07      0.02 o
  -1   1  10        0.55        0.53      0.03 o
  -1  10   1        0.29        0.32      0.02 o
   1   1  10        0.23        0.26      0.02 o
   1  10   1        0.30        0.27      0.02 o
  -8   2   6        0.06        0.07      0.03 o
  -6   2   8        0.18        0.17      0.02 o
  -2   0  10        0.72        0.75      0.03 o
  -2   8   6        0.10        0.10      0.02 o
   0   2  10        0.28        0.29      0.03 o
   0  10   2        0.04        0.05      0.02 o
   2  10   0        0.63        0.64      0.03 o
  -8   4   5        0.11        0.11      0.03 o
  -5   4   8        0.42        0.42      0.03 o
  -5   8   4        0.07        0.09      0.02 o
  -4   5   8        0.60        0.58      0.03 o
  -4   8   5        0.60        0.59      0.03 o
  -2  10   1        0.12        0.17      0.07 o
  -1  10   2        0.25        0.26      0.03 o
   1  10   2        0.20        0.20      0.02 o
   2  10   1        0.16        0.15      0.02 o
   4   8   5        0.11        0.14      0.03 o
  -5   0   9        0.08        0.09      0.02 o
  -4   3   9        0.05        0.05      0.02 o
  -4   9   3        0.27        0.19      0.02 o
  -3   9   4        0.32        0.34      0.04 o
   3   9   4        0.13        0.11      0.02 o
   5   9   0        0.13        0.07      0.02 o
  -5   1   9        0.05        0.05      0.02 o
  -5   9   1        0.07        0.05      0.02 o
  -1   5   9        0.52        0.51      0.03 o
  -1   9   5        0.45        0.48      0.03 o
   1   5   9        0.23        0.21      0.04 o
   1   9   5        0.30        0.32      0.03 o
   5   9   1        0.09        0.12      0.03 o
  -2   2  10        0.47        0.47      0.03 o
   2   2  10        0.08        0.08      0.02 o
  -6   3   8        0.19        0.16      0.03 o
  -3   6   8        0.59        0.57      0.03 o
  -3   8   6        0.36        0.38      0.03 o
   3   6   8        0.08        0.09      0.03 o
   3   8   6        0.05        0.07      0.03 o
  -6   5   7        0.04        0.05      0.02 o
  -3   1  10        0.64        0.66      0.03 o
  -3  10   1        0.16        0.15      0.02 o
  -1   3  10        0.23        0.24      0.03 o
  -1  10   3        0.52        0.51      0.04 o
   1   3  10        0.10        0.09      0.02 o
   1  10   3        0.41        0.38      0.02 o
   3  10   1        0.13        0.09      0.02 o
  -4   4   9        0.49        0.49      0.03 o
  -4   9   4        0.05        0.06      0.02 o
  -3  10   2        0.15        0.14      0.03 o
   0   7   8        0.30        0.29      0.03 o
   3  10   2        0.07        0.09      0.02 o
  -7   1   8        0.11        0.08      0.02 o
  -7   4   7        0.07        0.06      0.02 o
  -1   8   7        0.14        0.14      0.02 o
   1   8   7        0.08        0.07      0.02 o
  -5   3   9        0.29        0.28      0.03 o
  -3   5   9        0.55        0.51      0.03 o
  -3   9   5        0.33        0.34      0.03 o
   3   5   9        0.05        0.05      0.02 o
   3   9   5        0.09        0.12      0.02 o
  -4   0  10        0.58        0.54      0.03 o
  -4   8   6        0.06        0.05      0.02 o
   0   4  10        0.07        0.06      0.02 o
   0  10   4        0.36        0.34      0.03 o
   4  10   0        0.22        0.18      0.02 o
  -2   7   8        0.40        0.37      0.03 o
  -1  10   4        0.05        0.06      0.02 o
   0   6   9        0.27        0.26      0.03 o
   0   9   6        0.10        0.09      0.02 o
   1  10   4        0.05        0.05      0.02 o
   2   7   8        0.11        0.07      0.03 o
   4  10   1        0.06        0.05      0.02 o
  -9   1   6        0.02        0.08      0.02 o
  -3   3  10        0.26        0.24      0.02 o
  -3  10   3        0.32        0.27      0.02 o
  -1   9   6        0.11        0.09      0.02 o
   1   9   6        0.06        0.06      0.02 o
   3  10   3        0.14        0.14      0.03 o
  -4   2  10        0.37        0.38      0.03 o
  -2  10   4        0.33        0.34      0.03 o
   2  10   4        0.17        0.15      0.06 o
  -7   6   6        0.11        0.09      0.02 o
  -6   2   9        0.09        0.08      0.02 o
  -6   7   6        0.16        0.15      0.02 o
  -6   9   2        0.07        0.06      0.02 o
  -2   6   9        0.42        0.41      0.03 o
  -2   9   6        0.14        0.14      0.02 o
   2   6   9        0.08        0.07      0.03 o
  -8   3   7        0.07        0.05      0.02 o
  -5   9   4        0.11        0.11      0.02 o
  -3   8   7        0.13        0.12      0.02 o
  -1   0  11        0.18        0.16      0.02 o
   0   1  11        0.11        0.12      0.02 o
   0  11   1        0.19        0.18      0.03 o
   1  11   0        0.48        0.45      0.02 o
  -7   7   5        0.12        0.11      0.02 o
  -1  11   1        0.02        0.03      0.01 o
   1  11   1        0.03        0.03      0.01 o
  -8   6   5        0.07        0.06      0.02 o
  -6   5   8        0.19        0.19      0.02 o
  -6   8   5        0.15        0.14      0.02 o
  -5   6   8        0.26        0.26      0.03 o
  -5   8   6        0.16        0.14      0.02 o
  -3   4  10        0.04        0.04      0.01 o
   0  10   5        0.11        0.10      0.02 o
  -5   1  10        0.35        0.32      0.03 o
  -3   9   6        0.09        0.08      0.02 o
  -2   1  11        0.20        0.20      0.02 o
  -2  11   1        0.14        0.15      0.02 o
  -1   2  11        0.11        0.11      0.02 o
   1  11   2        0.02        0.03      0.01 o
   2  11   1        0.12        0.09      0.02 o
  -7   4   8        0.10        0.07      0.02 o
  -4   7   8        0.25        0.23      0.04 o
  -2  10   5        0.11        0.12      0.02 o
  -1   8   8        0.18        0.16      0.02 o
   1   8   8        0.10        0.10      0.03 o
   2  10   5        0.05        0.06      0.02 o
  -3   0  11        0.24        0.23      0.03 o
   0   9   7        0.12        0.12      0.02 o
   0  11   3        0.29        0.28      0.03 o
   3  11   0        0.23        0.20      0.02 o
  -5   5   9        0.29        0.29      0.03 o
  -5   9   5        0.12        0.10      0.02 o
  -1   7   9        0.21        0.18      0.02 o
   1   7   9        0.09        0.07      0.03 o
  -4   4  10        0.08        0.07      0.02 o
  -4  10   4        0.16        0.13      0.02 o
  -6   4   9        0.18        0.15      0.02 o
  -4   6   9        0.31        0.29      0.03 o
  -4   9   6        0.09        0.09      0.02 o
  -5   3  10        0.14        0.15      0.02 o
  -3   2  11        0.15        0.14      0.02 o
  -2   3  11        0.08        0.09      0.02 o
  -2   9   7        0.16        0.14      0.02 o
  -2  11   3        0.25        0.25      0.04 o
   2  11   3        0.16        0.15      0.02 o
  -6   0  10        0.22        0.20      0.02 o
   0  10   6        0.07        0.07      0.02 o
  -3   8   8        0.17        0.16      0.02 o
  -5   8   7        0.05        0.06      0.02 o
  -4   1  11        0.19        0.17      0.02 o
  -4  11   1        0.06        0.05      0.02 o
  -1  11   4        0.21        0.21      0.03 o
   1  11   4        0.15        0.14      0.03 o
  -7   3   9        0.07        0.05      0.02 o
  -3   7   9        0.23        0.19      0.03 o
  -6   2  10        0.14        0.10      0.02 o
  -2  10   6        0.09        0.07      0.02 o
  -4  10   5        0.05        0.05      0.02 o
   0  12   0        0.24        0.23      0.02 o
   0   8   9        0.07        0.05      0.02 o
  -5   0  11        0.15        0.11      0.02 o
  -4   3  11        0.07        0.06      0.02 o
  -4   9   7        0.10        0.08      0.02 o
  -3  11   4        0.15        0.13      0.02 o
  -1  12   1        0.08        0.09      0.01 o
   1  12   1        0.08        0.05      0.02 o
   2  12   0        0.17        0.14      0.02 o
  -7   6   8        0.06        0.05      0.02 o
  -6   7   8        0.08        0.06      0.02 o
  -2   8   9        0.11        0.08      0.02 o
  -2   9   8        0.07        0.06      0.02 o
  -7   1  10        0.10        0.09      0.02 o
  -5   2  11        0.10        0.09      0.02 o
  -1  10   7        0.12        0.11      0.02 o
   1  10   7        0.06        0.06      0.02 o
  -6   6   9        0.12        0.10      0.02 o
  -3  12   1        0.05        0.07      0.02 o
  -1  12   3        0.14        0.15      0.06 o
   1  12   3        0.11        0.12      0.02 o
  -7   5   9        0.08        0.06      0.02 o
  -5   7   9        0.12        0.11      0.03 o
  -2   3  12        0.04        0.05      0.02 o
  -6   1  11        0.08        0.08      0.02 o
  -3  10   7        0.11        0.09      0.02 o
   1  11   6        0.03        0.05      0.02 o
   0  12   4        0.09        0.09      0.03 o
   4  12   0        0.06        0.05      0.02 o
  -4   8   9        0.08        0.07      0.02 o
  -1   4  12        0.04        0.05      0.02 o
  -2  12   4        0.09        0.09      0.02 o
  -3   4  12        0.06        0.07      0.02 o
   0  13   1        0.03        0.03      0.01 o
   1  13   0        0.08        0.11      0.02 o
  -2  11   7        0.07        0.07      0.03 o
   0  13   3        0.05        0.04      0.01 o
  -3   7  11        0.02        0.05      0.02 o
  -2  13   3        0.05        0.05      0.02 o
