# Supplementary material for: Periodic Hirshfeld Atom Refinement
Source: J Phys Chem Lett. 2026 Feb 27;17(11):3170–9. doi: 10.1021/acs.jpclett.5c03918 (PMC13007019; doi:10.1021/acs.jpclett.5c03918)
Supplement: Supplementary file 2 [file jz5c03918_si_002.zip › C_Ammonia_trifluoroborane/Ammonia_trifluoroborane_HAR.cif]

data_Ammonia_trifluoroborane_HAR
_publ_contact_author_name           'PD Dr. Simon Grabowsky'
_publ_contact_author_address
;
    University of Bern
    Department of Chemistry, Biochemistry and Pharmaceutical Sciences
    Freiestrasse 3
    CH - 3012 Bern
    Switzerland
;
_publ_contact_author_email          simon.grabowsky@unibe.ch
_publ_contact_author_phone          '+41 31 684 4281'
loop_
   _publ_author_name
   _publ_author_address
   'Chu, Kanghyun'
;
    University of Bern
    Department of Chemistry, Biochemistry and Pharmaceutical Sciences
    Freiestrasse 3
    CH - 3012 Bern
    Switzerland
;
   'Jayatilaka, Dylan' ''
   'Malaspina, Lorraine A.' ''
   'Genoni, Alessandro' ''
   'Cametti, Georgia' ''
   'Mebs, Stefan' ''
   'Lentz, Dieter' ''
   'B\"urgi, Hans-Beat' ''
   'Churakov, Sergey V.' ''
   'Grabowsky, Simon' ''

_publ_section_title                 'Hirshfeld atom-refinement (HAR) for Ammonia_trifluoroborane'

_audit_creation_date                2025-3-31
_audit_creation_method              'Tonto 25.04.08 github v. 71242092'

# ============
# QCr software
# ============

_QCr_software                       Tonto
_QCr_software_version               '25.04.08 v. 71242092'
_QCr_software_platform              Linux-6.8.0-52-generic
_QCr_software_build_date            '2025.03.27 11:46'
_QCr_software_website               https://github.com/dylan-jayatilaka/tonto

# ========
# Chemical
# ========

_chemical_name_common               'Ammonia trifluoroborane'
_chemical_formula_sum               'B F3 H3 N'
_chemical_formula_moiety            'B F3 H3 N'
_chemical_formula_weight            84.8368
_chemical_compound_source           'see text'
_chemical_absolute_configuration    unk

# ==========
# QCr method
# ==========

_QCr_calc_method                    'Kohn-Sham/b3lypgxb3lypgc'
_QCr_calc_spinorbital_genre         'r'
_QCr_calc_gaussian_basis_set        'pob-TZVP-rev2'
_QCr_calc_gaussian_basis_set_kind   'cartesian'
_QCr_calc_basis_max_l               '2'

_QCr_calc_unit                      'See _atom_site_* in tonto.cif2'
_QCr_calc_unit_spin_multiplicity    1
_QCr_calc_unit_n_electrons          42
_QCr_calc_unit_n_alpha_electrons    21
_QCr_calc_unit_n_beta_electrons     21

_QCr_Becke_grid_kind                mura_knowles
_QCr_Becke_grid_accuracy            low
_QCr_Becke_grid_L_angular_grid      23
_QCr_Becke_grid_L_H_angular_grid    17
_QCr_Becke_grid_reduce_L_H_ang_grid T
_QCr_Becke_grid_core_pruning_scheme treutler_ahlrichs
_QCr_Becke_grid_scale_H-He_grid     T
_QCr_Becke_grid_n_pts_for_row_1     1742
_QCr_Becke_grid_n_pts_for_row_2     3300
_QCr_Becke_grid_n_pts_for_row_3     3946
_QCr_Becke_grid_n_radial_H_pts      25
_QCr_Becke_grid_H_pts_per_n_shell   5
_QCr_Becke_grid_basis_fn_cutoff     .1E-09
_QCr_Becke_grid_rho_cutoff          .1E-05

# =======
# Crystal
# =======

_exptl_crystal_description          prism
_exptl_crystal_colour               'colourless'
_exptl_crystal_size_max             0.2
_exptl_crystal_size_mid             0.2
_exptl_crystal_size_min             0.1
_exptl_crystal_density_meas         ? 
_exptl_crystal_density_diffrn       1.920 
_exptl_crystal_density_method       'not measured' 
_exptl_crystal_F_000                336 

# ==============
# Absortion data
# ==============

_exptl_absorpt_coefficient_mu       0.249 
_exptl_absorpt_correction_type      none
_exptl_absorpt_correction_T_min     ? 
_exptl_absorpt_correction_T_max     ? 
_exptl_absorpt_process_details      ? 

# ========
# Symmetry
# ========

_symmetry_cell_setting              Orthorhombic
_symmetry_space_group_name_H-M      'p b c a'
_symmetry_space_group_name_Hall     '-p 2ac 2ab'
_symmetry_Int_Tables_number         61

loop_
    _symmetry_equiv_pos_as_xyz
'+x, +y, +z'
'-x, -y, -z'
'-x+1/2, -y, +z+1/2'
'+x+1/2, -y+1/2, -z'
'+x+1/2, +y, -z+1/2'
'-x+1/2, +y+1/2, +z'
'-x, +y+1/2, -z+1/2'
'+x, -y+1/2, +z+1/2'

# =========
# Unit cell
# =========

_cell_measurement_temperature       95(2)
_cell_measurement_reflns_used       4995
_cell_measurement_theta_min         4.23
_cell_measurement_theta_max         70.94

_cell_length_a                      8.0067(8)
_cell_length_b                      7.9511(8)
_cell_length_c                      9.2216(9)
_cell_angle_alpha                   90.00
_cell_angle_beta                    90.00
_cell_angle_gamma                   90.00
_cell_volume                        587.07(10)
_cell_formula_units_Z               8

_atom_sites_solution_hydrogens      HAR

# ===============
# Refinement data
# ===============

_refine_ls_kind                     'Hirshfeld atom refinement (HAR)'
_refine_ls_method_description
;
   S.C. Capelli, H.-B. Burgi, B. Dittrich, S.Grabowsky
   and Dylan Jayatilaka, IUCrJ (2014). 1, 361-379
;
_refine_QCr_Psi_constraint          'none'

_refine_ls_SVD_threshold            0.1E-02
_refine_ls_coordinate_system        cartesian
_refine_ls_structure_factor_coef    F
_refine_ls_matrix_type              full
_refine_ls_R_factor_gt              0.0202
_refine_ls_R_factor_ref             0.0202
_refine_ls_R_factor_all             0.0202
_refine_ls_wR_factor_gt             0.0210
_refine_ls_wR_factor_ref            0.0210
_refine_ls_wR_factor_all            0.0210
_refine_ls_R_Fsqd_factor            0.0468
_refine_ls_chi2                     5.4819
_refine_ls_goodness_of_fit_gt       2.3413
_refine_ls_goodness_of_fit_ref      2.3413
_refine_ls_goodness_of_fit_all      2.3413
_refine_ls_number_reflns            4995
_refine_ls_number_parameters        73
_refine_ls_number_restraints        0
_refine_ls_number_constraints       0
_refine_ls_hydrogen_treatment       refall
_refine_ls_weighting_scheme         sigma
_refine_ls_weighting_details        'w=1/\s(F)'
_refine_ls_shift/su_conv_tol        0.0100
_refine_ls_shift/su_max             0.0048
_refine_ls_shift/su_max_mean        0.0009
_refine_ls_shift/su_max_par         'H2 px'
_refine_ls_extinction_method        none

_refine_diff_density_max            0.5671
_refine_diff_density_min            -0.1188
_refine_diff_density_rms            0.0683

_refine_special_details
;
. If constraints were applied they are defined by zero
  eigenvalues of the least-squares hessian, see the
  value of _refine_ls_SVD_threshold
;
# ======================
# Fractional coordinates
# ======================

loop_
_atom_site_label
_atom_site_fract_x
_atom_site_fract_y
_atom_site_fract_z
_atom_site_U_iso_or_equiv
_atom_site_adp_type
_atom_site_occupancy
_atom_site_disorder_group
   B   0.160756(15)   0.104905(17)   0.170065(12)   0.00833(3)  Uani  1.000000  0
  F1   0.075621(13)  -0.047742(12)   0.172591(10)   0.01324(3)  Uani  1.000000  0
  F2   0.308450(11)   0.088195(13)   0.091790(10)   0.01326(3)  Uani  1.000000  0
  F3   0.193681(11)   0.161444(13)   0.309688(9)    0.01266(3)  Uani  1.000000  0
   N   0.045955(11)   0.238454(13)   0.091394(10)   0.00926(2)  Uani  1.000000  0
  H1   0.0952(8)      0.3553(7)      0.0924(7)      0.035(3)    Uani  1.000000  0
  H2  -0.0632(7)      0.2467(10)     0.1381(8)      0.041(3)    Uani  1.000000  0
  H3   0.0244(8)      0.2056(8)     -0.0094(6)      0.036(3)    Uani  1.000000  0

# ====
# ADPs
# ====

loop_
_atom_site_aniso_label
_atom_site_aniso_U_11
_atom_site_aniso_U_22
_atom_site_aniso_U_33
_atom_site_aniso_U_12
_atom_site_aniso_U_13
_atom_site_aniso_U_23
   B   0.00882(3)  0.00803(4)  0.00816(3)  -0.00004(3)     0.00040(2)     0.00010(3)
  F1   0.01699(3)  0.00884(3)  0.01389(3)  -0.00347(2)    -0.00047(2)     0.00174(2)
  F2   0.01115(2)  0.01333(3)  0.01530(3)   0.00306(2)     0.004711(19)   0.00182(2)
  F3   0.01319(2)  0.01590(3)  0.00889(2)   0.00077(2)    -0.002435(17)  -0.00169(2)
   N   0.00953(2)  0.00911(3)  0.00914(2)   0.000770(19)  -0.000491(17)   0.000391(19)
  H1   0.034(3)    0.025(3)    0.047(4)    -0.007(2)      -0.012(3)       0.010(2)
  H2   0.021(3)    0.067(4)    0.035(3)     0.009(3)       0.007(2)       0.013(3)
  H3   0.047(3)    0.046(4)    0.015(2)     0.013(3)      -0.003(2)      -0.003(2)

# ===========
# Reflections
# ===========

_diffrn_reflns_number               65269
_diffrn_reflns_av_R_equivalents     0.0275
_diffrn_reflns_av_sigmaI/netI       0.0093
_diffrn_measured_fraction_theta_max   0.978
_diffrn_reflns_theta_full           25.242
_diffrn_reflns_theta_max            70.936
_diffrn_reflns_theta_min            4.235
_diffrn_measured_fraction_theta_full   0.998
_diffrn_ambient_temperature         95(2) 
_diffrn_radiation_wavelength        0.71073 
_diffrn_radiation_type              MoK\a 
_diffrn_radiation_source            'fine-focus sealed tube' 
_diffrn_radiation_monochromator     graphite 
_diffrn_measurement_device_type     'BRUKER SMART CCD'
_diffrn_measurement_method          '\w'

_shelx_F_calc_maximum               82.361006

_reflns_d_resolution_low            0.375987
_reflns_d_resolution_high           4.812583
_reflns_limit_h_min                 0
_reflns_limit_h_max                 21
_reflns_limit_k_min                 0
_reflns_limit_k_max                 20
_reflns_limit_l_min                 0
_reflns_limit_l_max                 24
_reflns_number_gt                   4995
_reflns_number_total                4995
_reflns_threshold_expression        'F>0 & F/u(F)>4.0 & |F_calc|>10^-3'

_reflns_special_details
;
* Specify symmetry and Friedel pair averaging *

. Only reflections which satisfy the threshold expression
  are listed below, and only they are considered observed,
  thus the *_gt, *_all, & *_total data are always the same
;

# ============
# Bond lengths
# ============

loop_
_geom_bond_atom_site_label_1
_geom_bond_site_symmetry_1
_geom_bond_atom_site_label_2
_geom_bond_site_symmetry_2
_geom_bond_distance
_geom_bond_publ_flag
   F1 .  B . 1.39222(16)  yes
   F2 .  B . 1.39179(14)  yes
   F3 .  B . 1.38901(14)  yes
    N .  B . 1.58074(16)  yes
    N . H1 . 1.009(5)     yes
    N . H2 . 0.977(5)     yes
    N . H3 . 0.981(5)     yes

# ===========
# Bond Angles
# ===========

loop_
_geom_angle_atom_site_label_1
_geom_angle_site_symmetry_1
_geom_angle_atom_site_label_2
_geom_angle_site_symmetry_2
_geom_angle_atom_site_label_3
_geom_angle_site_symmetry_3
_geom_angle
_geom_angle_publ_flag
   F1 .  B . F2 .  109.965(11)  yes
   F1 .  B . F3 .  111.073(10)  yes
   F2 .  B . F3 .  110.511(10)  yes
   F1 .  B .  N .  107.974(9)   yes
   F2 .  B .  N .  108.673(9)   yes
   F3 .  B .  N .  108.565(10)  yes
    B .  N . H1 .  112.7(3)     yes
    B .  N . H2 .  111.3(4)     yes
    B .  N . H3 .  111.0(3)     yes
   H1 .  N . H2 .  106.5(6)     yes
   H1 .  N . H3 .  108.9(5)     yes
   H2 .  N . H3 .  106.2(6)     yes

# ==============
# Torsion angles
# ==============

loop_
 _geom_torsion_atom_site_label_1
 _geom_torsion_site_symmetry_1
 _geom_torsion_atom_site_label_2
 _geom_torsion_site_symmetry_2
 _geom_torsion_atom_site_label_3
 _geom_torsion_site_symmetry_3
 _geom_torsion_atom_site_label_4
 _geom_torsion_site_symmetry_4
 _geom_torsion
   F1 .  B .  N . H1 .  175.3(4)
   F1 .  B .  N . H2 .   55.7(5)
   F1 .  B .  N . H3 .  -62.3(4)
   F2 .  B .  N . H1 .  -65.5(4)
   F2 .  B .  N . H2 .  175.0(5)
   F2 .  B .  N . H3 .   57.0(4)
   F3 .  B .  N . H1 .   54.8(4)
   F3 .  B .  N . H2 .  -64.8(5)
   F3 .  B .  N . H3 .  177.2(4)

# start Validation Reply Form
_vrf_PLAT094_Ammonia_trifluoroborane_HAR
;
PROBLEM: Ratio of Maximum / Minimum Residual Density ....       4.80 Report
RESPONSE: The electrons near the fluorine atoms are not sufficiently captured 
in the model.
;
# end Validation Reply Form
