# Supplementary material for: Periodic Hirshfeld Atom Refinement
Source: J Phys Chem Lett. 2026 Feb 27;17(11):3170–9. doi: 10.1021/acs.jpclett.5c03918 (PMC13007019; doi:10.1021/acs.jpclett.5c03918)
Supplement: Supplementary file 2 [file jz5c03918_si_002.zip › C_Ammonia_trifluoroborane/Ammonia_trifluoroborane_HAR.fco]

data_Ammonia_trifluoroborane_HAR

_audit_creation_date                2025-3-31
_audit_creation_method              'Tonto 25.04.08 github v. 71242092'

# ============
# QCr software
# ============

_QCr_software                       Tonto
_QCr_software_version               '25.04.08 v. 71242092'
_QCr_software_platform              Linux-6.8.0-52-generic
_QCr_software_build_date            '2025.03.27 11:46'
_QCr_software_website               https://github.com/dylan-jayatilaka/tonto

# ========
# Symmetry
# ========

_symmetry_cell_setting              Orthorhombic
_symmetry_space_group_name_H-M      'p b c a'
_symmetry_space_group_name_Hall     '-p 2ac 2ab'
_symmetry_Int_Tables_number         '61'

loop_
    _symmetry_equiv_pos_as_xyz
'+x, +y, +z'
'-x, -y, -z'
'-x+1/2, -y, +z+1/2'
'+x+1/2, -y+1/2, -z'
'+x+1/2, +y, -z+1/2'
'-x+1/2, +y+1/2, +z'
'-x, +y+1/2, -z+1/2'
'+x, -y+1/2, +z+1/2'

# =========
# Unit cell
# =========

_cell_measurement_temperature       95(2)
_cell_measurement_reflns_used       ?
_cell_measurement_theta_min         ?
_cell_measurement_theta_max         ?

_cell_length_a                      8.0067(8)
_cell_length_b                      7.9511(8)
_cell_length_c                      9.2216(9)
_cell_angle_alpha                   90.00
_cell_angle_beta                    90.00
_cell_angle_gamma                   90.00
_cell_volume                        587.07(10)
_cell_formula_units_Z               8

_exptl_crystal_F_squared_000        112896

# ======================
# XD fco reflection data
# ======================

_shelx_refln_list_code              4

_reflns_d_resolution_high           0.3760
_reflns_d_resolution_low            4.8126
_reflns_limit_h_max                 21
_reflns_limit_h_min                 0
_reflns_limit_k_max                 20
_reflns_limit_k_min                 0
_reflns_limit_l_max                 24
_reflns_limit_l_min                 0

# NOTE: F_squared_meas is scaled to F_squared_calc
#       and so it is on an absolute scale
_reflns_tonto_F_scale_factor        3.7152

loop_
    _refln_index_h
    _refln_index_k
    _refln_index_l
    _refln_F_squared_calc
    _refln_F_squared_meas
    _refln_F_squared_sigma
    _refln_observed_status
   0   0   2     2264.02     2584.35     29.16 o
   0   0   4     6783.34     7245.12     80.83 o
   0   0   6      302.13      315.74      3.68 o
   0   0   8     2408.13     2543.73     28.80 o
   0   0  10     1029.66     1027.66     11.43 o
   0   0  12      960.64      959.03     10.64 o
   0   0  14      383.82      385.06      4.61 o
   0   0  16       18.39       17.21      0.29 o
   0   0  18       15.79       15.67      0.28 o
   0   0  22       49.62       50.40      0.98 o
   0   0  24        0.55        0.73      0.17 o
   0   2   0        5.71        9.99      0.21 o
   0   2   1     5649.63     6087.21     65.00 o
   0   2   2      464.79      512.25      5.46 o
   0   2   3      888.19      985.73     10.43 o
   0   2   4       85.61       92.14      1.03 o
   0   2   5        4.32        4.40      0.14 o
   0   2   6      633.14      665.80      7.10 o
   0   2   7        0.58        0.93      0.14 o
   0   2   8       36.72       37.45      0.57 o
   0   2   9      883.13      891.00      9.45 o
   0   2  10      181.38      176.99      1.95 o
   0   2  11       29.06       27.65      0.36 o
   0   2  12       46.39       46.25      0.55 o
   0   2  13      136.30      134.32      1.53 o
   0   2  14       12.84       12.49      0.28 o
   0   2  15        3.03        3.07      0.12 o
   0   2  16        0.69        0.43      0.10 o
   0   2  17        8.10        8.38      0.19 o
   0   2  18       64.24       63.84      0.76 o
   0   2  19       29.16       29.69      0.39 o
   0   2  20       27.31       27.23      0.36 o
   0   2  21        1.87        2.07      0.13 o
   0   2  22        4.76        5.14      0.16 o
   0   2  23        6.89        7.62      0.19 o
   0   2  24        2.84        2.80      0.23 o
   0   4   0      479.45      510.24      5.87 o
   0   4   1     2188.66     2403.98     25.58 o
   0   4   2      336.80      366.72      3.97 o
   0   4   3     1569.66     1716.33     18.23 o
   0   4   5      734.41      784.62      8.35 o
   0   4   6      139.68      137.96      1.55 o
   0   4   7     1450.71     1517.29     16.13 o
   0   4   8      140.83      140.28      1.58 o
   0   4   9       73.04       70.41      0.81 o
   0   4  10        4.66        4.35      0.13 o
   0   4  11        5.37        5.56      0.15 o
   0   4  12        0.01        0.46      0.11 o
   0   4  13        3.88        3.55      0.15 o
   0   4  14       19.62       18.46      0.27 o
   0   4  15       77.51       75.90      0.89 o
   0   4  16       33.06       32.62      0.43 o
   0   4  17       25.94       24.81      0.35 o
   0   4  18        0.68        0.54      0.11 o
   0   4  20        1.01        1.14      0.10 o
   0   4  21        0.42        0.30      0.09 o
   0   4  22        1.32        1.22      0.10 o
   0   4  23        2.04        2.05      0.10 o
   0   6   0     1069.67     1128.62     12.91 o
   0   6   1     1302.82     1407.47     15.04 o
   0   6   2      737.21      792.04      8.57 o
   0   6   3       77.93       76.42      0.94 o
   0   6   4      998.58     1030.76     11.03 o
   0   6   5      612.14      637.27      6.88 o
   0   6   6      711.26      732.02      7.96 o
   0   6   7      707.97      716.47      7.75 o
   0   6   8       31.48       30.35      0.40 o
   0   6   9       27.31       26.42      0.37 o
   0   6  10       14.28       14.14      0.27 o
   0   6  11       68.52       67.07      0.83 o
   0   6  12      404.81      410.84      4.69 o
   0   6  13      114.60      111.94      1.29 o
   0   6  14        4.94        5.07      0.15 o
   0   6  15       49.45       48.79      0.61 o
   0   6  16      243.63      243.43      2.75 o
   0   6  17        4.85        5.19      0.18 o
   0   6  18       10.03        9.50      0.22 o
   0   6  19       35.94       36.04      0.48 o
   0   6  20        0.53        0.64      0.11 o
   0   6  21        4.04        4.42      0.19 o
   0   6  22        7.11        7.16      0.23 o
   0   8   0       51.67       48.93      0.79 o
   0   8   1      307.96      308.67      3.41 o
   0   8   2       95.63       89.01      1.08 o
   0   8   3      700.18      715.27      7.74 o
   0   8   4        5.53        4.70      0.25 o
   0   8   5       21.69       21.25      0.36 o
   0   8   6      148.71      143.08      1.65 o
   0   8   7       60.52       58.66      0.75 o
   0   8   8       35.56       33.33      0.47 o
   0   8   9       45.68       44.24      0.63 o
   0   8  10        5.09        5.01      0.19 o
   0   8  11      102.57      101.18      1.23 o
   0   8  12        4.09        4.01      0.16 o
   0   8  13      234.27      232.60      2.70 o
   0   8  14        0.48        0.37      0.13 o
   0   8  15       38.26       37.70      0.50 o
   0   8  16       19.21       19.33      0.31 o
   0   8  17       78.91       79.70      0.97 o
   0   8  18        0.51        0.46      0.12 o
   0   8  19        4.49        4.63      0.16 o
   0   8  20        1.39        1.42      0.13 o
   0   8  21        9.43        9.83      0.26 o
   0   8  22        2.15        1.80      0.13 o
   0  10   0      153.11      155.10      2.01 o
   0  10   1       36.99       36.67      0.52 o
   0  10   2       80.10       79.57      0.98 o
   0  10   3        6.86        6.19      0.20 o
   0  10   4        0.39        0.29      0.13 o
   0  10   6       59.77       58.53      0.81 o
   0  10   7       16.15       15.85      0.41 o
   0  10   8       76.82       74.59      1.12 o
   0  10   9       28.19       27.23      0.39 o
   0  10  10       21.16       20.17      0.31 o
   0  10  11       12.94       12.49      0.23 o
   0  10  12        2.20        2.40      0.12 o
   0  10  13        1.13        1.25      0.11 o
   0  10  14       12.69       11.98      0.26 o
   0  10  15        8.63        8.20      0.24 o
   0  10  16        9.10        8.80      0.24 o
   0  10  17       13.29       14.18      0.29 o
   0  10  18        6.74        6.85      0.22 o
   0  10  19        1.87        2.05      0.16 o
   0  12   0       93.81       93.53      1.55 o
   0  12   1       32.12       29.70      0.53 o
   0  12   2       29.67       29.39      0.52 o
   0  12   3        8.55        9.03      0.36 o
   0  12   4       18.08       17.96      0.35 o
   0  12   5       69.80       70.23      0.95 o
   0  12   6      197.97      200.25      2.57 o
   0  12   7       65.30       65.31      0.95 o
   0  12   8        1.24        1.39      0.12 o
   0  12   9       10.50       11.36      0.26 o
   0  12  10      129.35      129.55      1.64 o
   0  12  11       24.36       24.69      0.41 o
   0  12  13        8.53        7.29      0.21 o
   0  12  14        0.76        0.61      0.11 o
   0  12  15        2.99        2.88      0.14 o
   0  12  16        4.40        4.33      0.18 o
   0  12  17       11.16       12.35      0.28 o
   0  12  18       36.91       39.29      0.64 o
   0  12  19       16.59       18.66      0.34 o
   0  12  20       14.65       12.76      0.34 o
   0  14   0      135.32      131.14      1.85 o
   0  14   1      293.36      291.37      3.44 o
   0  14   2       17.39       17.69      0.38 o
   0  14   3       60.85       60.04      0.84 o
   0  14   4       21.28       20.68      0.39 o
   0  14   5       17.57       17.50      0.36 o
   0  14   6       23.98       24.34      0.47 o
   0  14   7        6.31        6.48      0.26 o
   0  14   8       23.17       23.06      0.42 o
   0  14   9      147.77      150.50      1.90 o
   0  14  10        2.91        2.72      0.15 o
   0  14  11        0.91        0.91      0.18 o
   0  14  12       23.16       24.47      0.40 o
   0  14  13       92.65       96.18      1.29 o
   0  14  14       16.11       16.11      0.31 o
   0  14  16        1.47        1.28      0.20 o
   0  16   0       28.92       28.73      0.62 o
   0  16   2        4.62        4.41      0.22 o
   0  16   3        3.44        3.28      0.21 o
   0  16   4        1.06        0.99      0.17 o
   0  16   5        2.86        2.91      0.18 o
   0  16   6        2.14        1.95      0.19 o
   0  16   7        7.37        7.31      0.26 o
   0  16   8       10.21       10.64      0.28 o
   0  16   9        3.88        3.93      0.21 o
   0  16  10        7.50        7.38      0.26 o
   0  16  11        3.46        3.61      0.21 o
   0  16  14        3.44        3.41      0.23 o
   0  18   0       11.23        6.86      0.31 o
   0  18   1        2.44        2.77      0.18 o
   0  18   2       27.91       29.28      0.47 o
   0  18   3        3.95        4.73      0.23 o
   0  18   6       64.54       66.68      0.95 o
   0  18   7        0.43        0.59      0.22 o
   0  18   8       12.69       13.64      0.44 o
   0  18   9        2.71        3.38      0.28 o
   0  18  10        3.35        3.85      0.27 o
   0  18  11        0.64        0.62      0.18 o
   0  18  12        0.64        0.88      0.16 o
   0  20   2        6.63        7.35      0.27 o
   0  20   3       28.02       30.14      0.66 o
   0  20   4        5.40        5.73      0.26 o
   0  20   5        7.50        8.00      0.30 o
   0  20   6       16.14       17.03      0.43 o
   0  20   7       32.75       33.00      0.70 o
   1   0   2     4968.93     5521.54     59.22 o
   1   0   4     2851.20     3152.74     33.42 o
   1   0   6     1049.58     1135.72     12.11 o
   1   0   8       54.80       53.27      0.71 o
   1   0  10      187.52      188.97      2.05 o
   1   0  12        1.00        0.94      0.10 o
   1   0  14      489.94      495.12      5.55 o
   1   0  16       53.51       50.93      0.60 o
   1   0  18       17.71       17.56      0.25 o
   1   0  20        9.30        9.38      0.18 o
   1   0  22       36.14       37.99      0.61 o
   1   0  24       17.47       17.77      0.33 o
   1   1   1      174.09      193.80      2.02 o
   1   1   2      295.62      320.16      3.32 o
   1   1   3     1839.59     2046.84     21.09 o
   1   1   4     1411.95     1535.56     15.85 o
   1   1   5      903.55      978.41     10.13 o
   1   1   6      236.04      247.25      2.61 o
   1   1   7      218.68      227.39      2.41 o
   1   1   8      121.49      117.60      1.29 o
   1   1   9      387.70      399.98      4.22 o
   1   1  11       32.15       31.47      0.36 o
   1   1  13        6.21        6.28      0.14 o
   1   1  14       75.81       75.28      0.84 o
   1   1  15       44.13       43.18      0.47 o
   1   1  16        0.41        0.36      0.06 o
   1   1  17       33.50       32.55      0.37 o
   1   1  18       18.76       18.63      0.24 o
   1   1  19        0.10        0.16      0.07 o
   1   1  20        1.73        1.64      0.08 o
   1   1  21       14.19       14.46      0.20 o
   1   1  22        1.21        1.50      0.10 o
   1   1  23        5.95        6.44      0.20 o
   1   1  24        4.44        4.67      0.12 o
   1   2   1      688.21      765.04      7.91 o
   1   2   2     2403.74     2663.73     27.49 o
   1   2   3      830.05      936.43      9.68 o
   1   2   4      915.73      997.69     10.29 o
   1   2   5     3419.24     3693.54     38.02 o
   1   2   6      129.72      133.80      1.42 o
   1   2   7        0.01        0.30      0.11 o
   1   2   8        2.89        3.44      0.15 o
   1   2   9       43.43       41.23      0.47 o
   1   2  10      151.26      151.62      1.59 o
   1   2  11        4.99        5.19      0.11 o
   1   2  12       58.76       57.14      0.62 o
   1   2  13      161.46      160.82      1.74 o
   1   2  15      117.99      115.05      1.23 o
   1   2  16        3.49        3.41      0.09 o
   1   2  17        6.43        6.45      0.12 o
   1   2  18        4.79        4.88      0.12 o
   1   2  19       14.21       13.89      0.19 o
   1   2  20        1.38        1.34      0.07 o
   1   2  21       10.22       10.38      0.15 o
   1   2  23       15.49       15.81      0.22 o
   1   3   1      170.02      184.21      1.92 o
   1   3   2     4679.15     5087.35     52.42 o
   1   3   3     1300.30     1412.98     14.59 o
   1   3   4       60.82       59.00      0.65 o
   1   3   5      505.54      542.42      5.63 o
   1   3   6       36.65       35.03      0.41 o
   1   3   7        2.01        1.80      0.11 o
   1   3   8      200.57      204.03      2.19 o
   1   3   9       82.20       79.14      0.86 o
   1   3  10      153.59      152.32      1.60 o
   1   3  11       41.04       40.55      0.46 o
   1   3  12       86.91       85.79      0.93 o
   1   3  13       20.77       20.33      0.29 o
   1   3  14       90.47       88.66      0.97 o
   1   3  15        0.27        0.20      0.06 o
   1   3  17        9.30        9.15      0.15 o
   1   3  18       13.21       12.91      0.18 o
   1   3  19        3.35        3.43      0.09 o
   1   3  20       18.03       18.00      0.23 o
   1   3  21        0.24        0.17      0.07 o
   1   3  23        0.28        0.45      0.07 o
   1   3  24        8.15        8.32      0.20 o
   1   4   1      958.95     1059.48     10.98 o
   1   4   2       23.04       21.98      0.27 o
   1   4   3      346.31      368.44      3.84 o
   1   4   4      544.74      585.50      6.07 o
   1   4   5       11.65       12.36      0.19 o
   1   4   6      201.64      211.35      2.23 o
   1   4   7      325.50      335.86      3.52 o
   1   4   8        0.85        0.67      0.07 o
   1   4   9       12.91       12.94      0.18 o
   1   4  10        0.56        0.55      0.06 o
   1   4  11      171.39      169.99      1.79 o
   1   4  12       15.33       15.35      0.22 o
   1   4  13       22.25       21.71      0.31 o
   1   4  14       65.93       64.68      0.70 o
   1   4  15        2.15        2.09      0.07 o
   1   4  16       11.75       11.44      0.17 o
   1   4  17        7.49        7.41      0.14 o
   1   4  18        3.27        3.12      0.09 o
   1   4  19        6.23        6.42      0.12 o
   1   4  20       11.56       11.75      0.17 o
   1   4  21       16.45       16.83      0.21 o
   1   4  22        8.04        8.59      0.16 o
   1   4  23        1.55        1.38      0.07 o
   1   5   1      199.48      205.34      2.18 o
   1   5   2       21.01       21.62      0.29 o
   1   5   3       35.03       36.04      0.43 o
   1   5   4      570.28      592.20      6.17 o
   1   5   5      300.48      300.20      3.15 o
   1   5   6        7.77        7.17      0.17 o
   1   5   7       42.68       42.79      0.54 o
   1   5   8      362.04      365.00      3.79 o
   1   5   9       74.47       71.10      0.77 o
   1   5  10       22.02       21.72      0.27 o
   1   5  11       10.49       10.06      0.17 o
   1   5  12       12.23       12.27      0.21 o
   1   5  13        2.22        2.17      0.12 o
   1   5  15        1.08        1.09      0.07 o
   1   5  16       38.46       37.52      0.44 o
   1   5  17       15.80       16.01      0.23 o
   1   5  18       17.80       17.19      0.23 o
   1   5  20       23.24       24.06      0.30 o
   1   5  21        4.93        5.13      0.12 o
   1   5  22        9.25        9.58      0.17 o
   1   5  23        0.51        0.40      0.07 o
   1   6   1       83.84       85.94      0.96 o
   1   6   2     2433.11     2556.87     26.52 o
   1   6   3      231.31      239.71      2.54 o
   1   6   4      119.27      119.01      1.30 o
   1   6   5       26.94       25.20      0.35 o
   1   6   6       65.28       66.02      0.76 o
   1   6   7       19.80       19.84      0.26 o
   1   6   8      120.55      119.67      1.27 o
   1   6   9       68.35       66.67      0.73 o
   1   6  10      308.94      308.56      3.23 o
   1   6  11       23.87       23.13      0.30 o
   1   6  12      210.14      210.15      2.30 o
   1   6  13        3.79        3.85      0.11 o
   1   6  14       12.47       12.14      0.18 o
   1   6  15       30.33       29.77      0.36 o
   1   6  17        9.10        8.99      0.17 o
   1   6  19        1.29        1.08      0.09 o
   1   6  20       24.98       25.81      0.32 o
   1   6  21        6.17        6.63      0.17 o
   1   6  22        2.55        2.49      0.09 o
   1   6  23        2.40        1.99      0.08 o
   1   7   1       97.22       95.59      1.08 o
   1   7   2      822.13      858.73      8.96 o
   1   7   3      193.51      192.89      2.09 o
   1   7   4      344.11      355.10      3.78 o
   1   7   5       51.34       52.23      0.61 o
   1   7   6       23.58       22.95      0.29 o
   1   7   8       15.61       15.06      0.20 o
   1   7   9       28.97       28.52      0.35 o
   1   7  10      236.66      235.10      2.50 o
   1   7  11       46.86       46.94      0.57 o
   1   7  12       64.52       62.14      0.70 o
   1   7  14       39.72       38.49      0.45 o
   1   7  15        6.94        7.01      0.15 o
   1   7  16       17.20       16.99      0.23 o
   1   7  17        0.53        0.77      0.08 o
   1   7  18        0.64        0.59      0.08 o
   1   7  19        1.01        1.14      0.08 o
   1   7  20        3.02        3.25      0.10 o
   1   7  21        0.31        0.25      0.09 o
   1   7  22        2.35        2.12      0.09 o
   1   7  23        0.96        0.56      0.16 o
   1   8   1      687.41      705.57      7.38 o
   1   8   2        0.17        0.17      0.06 o
   1   8   3      729.96      749.75      7.82 o
   1   8   4       10.83       11.25      0.19 o
   1   8   5       24.42       24.24      0.32 o
   1   8   6        4.93        4.35      0.12 o
   1   8   7       82.59       81.98      0.92 o
   1   8   8        0.62        0.55      0.08 o
   1   8   9       34.48       32.81      0.41 o
   1   8  11      350.22      343.85      3.72 o
   1   8  12        3.44        3.33      0.10 o
   1   8  13       10.07        9.49      0.17 o
   1   8  14        1.73        1.58      0.08 o
   1   8  15       17.81       16.70      0.23 o
   1   8  16        0.20        0.31      0.09 o
   1   8  18        0.21        0.21      0.09 o
   1   8  19        8.05        8.63      0.15 o
   1   8  20        0.26        0.37      0.10 o
   1   8  21        8.51        8.65      0.16 o
   1   8  22        0.79        0.68      0.08 o
   1   9   1        6.28        6.56      0.15 o
   1   9   2       25.36       24.89      0.32 o
   1   9   3       10.81       10.59      0.19 o
   1   9   4      270.71      271.19      2.88 o
   1   9   5       26.15       24.32      0.32 o
   1   9   6       33.99       33.31      0.42 o
   1   9   7       30.81       29.78      0.39 o
   1   9   8      160.61      158.29      1.79 o
   1   9   9       19.55       19.40      0.30 o
   1   9  10        0.91        0.66      0.11 o
   1   9  11        7.52        7.54      0.14 o
   1   9  12        2.51        2.48      0.09 o
   1   9  14       22.53       21.71      0.30 o
   1   9  15        0.97        1.01      0.10 o
   1   9  16        9.67        9.45      0.18 o
   1   9  17       10.60       10.65      0.19 o
   1   9  18       20.64       20.42      0.28 o
   1   9  19        0.78        0.74      0.09 o
   1   9  20        5.02        5.14      0.14 o
   1   9  21        5.82        5.99      0.15 o
   1   9  22        0.83        0.57      0.07 o
   1  10   1        1.57        1.35      0.10 o
   1  10   2      115.93      116.16      1.28 o
   1  10   3       43.84       41.83      0.50 o
   1  10   4       15.70       15.96      0.25 o
   1  10   5      109.29      108.76      1.21 o
   1  10   6        6.74        6.30      0.19 o
   1  10   7        0.32        0.43      0.12 o
   1  10   8        6.48        6.27      0.19 o
   1  10   9        8.81        8.28      0.15 o
   1  10  10       25.59       24.50      0.31 o
   1  10  11        1.31        1.27      0.07 o
   1  10  12       29.00       28.05      0.35 o
   1  10  13       14.18       13.81      0.20 o
   1  10  15        4.10        4.09      0.15 o
   1  10  17        1.16        1.18      0.10 o
   1  10  19        0.45        0.36      0.11 o
   1  10  20        3.22        3.42      0.14 o
   1  10  21        0.64        0.58      0.07 o
   1  11   1      135.94      134.85      1.49 o
   1  11   2        1.57        1.08      0.10 o
   1  11   3       81.90       80.42      0.92 o
   1  11   4      110.56      108.96      1.29 o
   1  11   5       10.11       10.11      0.23 o
   1  11   6       13.54       13.02      0.29 o
   1  11   7       15.24       15.08      0.26 o
   1  11   8       53.63       51.27      0.61 o
   1  11   9        1.64        1.59      0.08 o
   1  11  10        5.50        5.53      0.15 o
   1  11  11       86.22       84.30      0.95 o
   1  11  13        1.49        1.57      0.08 o
   1  11  14        4.71        4.96      0.12 o
   1  11  15       20.73       20.45      0.28 o
   1  11  16        3.00        3.53      0.14 o
   1  11  17        1.32        1.27      0.10 o
   1  11  18        5.78        6.49      0.18 o
   1  11  19        0.46        0.58      0.09 o
   1  11  20        1.65        1.55      0.08 o
   1  12   1       29.74       29.10      0.42 o
   1  12   3      104.28      105.03      1.28 o
   1  12   4      228.92      229.95      2.56 o
   1  12   5       29.42       29.69      0.40 o
   1  12   6       50.21       48.83      0.60 o
   1  12   7        3.06        2.92      0.12 o
   1  12   8       51.94       50.65      0.62 o
   1  12   9       33.09       32.95      0.41 o
   1  12  10        4.56        4.26      0.15 o
   1  12  11       26.22       26.10      0.36 o
   1  12  12        5.42        5.25      0.15 o
   1  12  13        0.54        0.27      0.07 o
   1  12  14       32.02       32.00      0.40 o
   1  12  15       10.21        9.53      0.17 o
   1  12  16        1.32        1.25      0.10 o
   1  12  17        6.51        7.51      0.17 o
   1  12  18       10.17       11.04      0.20 o
   1  12  19        0.10        0.39      0.08 o
   1  13   1        0.43        0.46      0.08 o
   1  13   2       53.04       52.20      0.64 o
   1  13   3       65.19       65.67      0.80 o
   1  13   4       15.12       14.79      0.25 o
   1  13   5       93.48       93.60      1.09 o
   1  13   7        9.67        9.03      0.20 o
   1  13   8        8.24        8.24      0.18 o
   1  13   9       47.06       47.10      0.58 o
   1  13  10       27.81       27.72      0.37 o
   1  13  11        3.40        3.32      0.14 o
   1  13  12        1.41        1.41      0.10 o
   1  13  13        3.76        4.06      0.15 o
   1  13  14       17.71       18.40      0.28 o
   1  13  15        0.44        0.37      0.08 o
   1  13  16        7.03        7.43      0.19 o
   1  13  17       17.52       17.72      0.27 o
   1  13  19        0.68        0.66      0.14 o
   1  14   1       33.91       33.26      0.43 o
   1  14   2       23.80       23.22      0.34 o
   1  14   3        0.75        0.55      0.11 o
   1  14   4       20.17       20.76      0.31 o
   1  14   5       57.19       57.12      0.70 o
   1  14   8        9.68        9.94      0.20 o
   1  14  10       13.92       13.70      0.25 o
   1  14  11       10.05        9.69      0.20 o
   1  14  12        2.73        2.93      0.12 o
   1  14  13       18.00       18.99      0.28 o
   1  14  14        4.23        4.38      0.13 o
   1  14  15       24.17       25.20      0.37 o
   1  14  16        9.93        8.77      0.24 o
   1  14  17        1.32        1.42      0.17 o
   1  15   1       18.42       18.87      0.29 o
   1  15   3        6.84        6.89      0.18 o
   1  15   4       38.61       39.09      0.51 o
   1  15   5        5.32        5.46      0.16 o
   1  15   6        2.55        2.43      0.13 o
   1  15   7        1.61        1.74      0.13 o
   1  15   8       30.52       31.39      0.43 o
   1  15   9        0.82        0.70      0.11 o
   1  15  10        1.87        1.80      0.13 o
   1  15  11       14.90       14.58      0.26 o
   1  15  12        0.61        0.41      0.13 o
   1  15  13        2.55        2.67      0.12 o
   1  15  14        0.29        0.57      0.13 o
   1  15  15        7.41        7.50      0.21 o
   1  16   1        1.17        1.33      0.10 o
   1  16   2        1.51        1.17      0.11 o
   1  16   3        1.28        1.15      0.11 o
   1  16   4       11.75       11.74      0.23 o
   1  16   5        0.82        0.49      0.12 o
   1  16   6        5.52        5.61      0.18 o
   1  16   7        3.04        3.02      0.13 o
   1  16   8        1.85        1.71      0.12 o
   1  16  11        1.55        1.30      0.12 o
   1  16  13        0.95        1.05      0.13 o
   1  16  14        5.60        5.86      0.19 o
   1  17   1       27.23       28.13      0.40 o
   1  17   2       16.28       16.61      0.28 o
   1  17   3        7.69        7.96      0.18 o
   1  17   4        5.53        5.86      0.17 o
   1  17   5       12.04       12.06      0.24 o
   1  17   6        0.79        0.46      0.11 o
   1  17   7        3.20        3.33      0.14 o
   1  17  10        6.68        7.04      0.24 o
   1  17  11       17.17       18.25      0.38 o
   1  17  12        5.38        5.43      0.20 o
   1  17  13        2.38        2.61      0.15 o
   1  18   2        0.62        0.67      0.11 o
   1  18   3        0.82        0.92      0.11 o
   1  18   4        8.33        8.43      0.19 o
   1  18   5        2.30        2.10      0.12 o
   1  18   7        0.40        0.51      0.16 o
   1  18   8       17.64       18.52      0.39 o
   1  18   9        0.50        0.46      0.14 o
   1  18  10        0.22        0.36      0.14 o
   1  18  11        0.82        0.88      0.12 o
   1  18  12        1.96        1.78      0.13 o
   1  19   2        2.46        2.72      0.19 o
   1  19   3        9.01        9.52      0.26 o
   1  19   4        2.00        2.13      0.15 o
   1  19   5       16.48       17.65      0.36 o
   1  19   7        7.84        8.47      0.24 o
   1  19   8        0.57        0.62      0.13 o
   1  19   9       13.88       14.88      0.30 o
   1  19  10        1.91        1.84      0.14 o
   1  20   2        5.88        5.86      0.26 o
   1  20   4        4.70        4.76      0.18 o
   1  20   5        3.31        3.34      0.16 o
   1  20   7        4.50        4.33      0.16 o
   2   0   0      428.43      515.62      5.81 o
   2   0   2      389.19      422.38      4.55 o
   2   0   4       22.15       21.90      0.31 o
   2   0   6       11.87       13.50      0.26 o
   2   0   8      185.30      182.74      2.09 o
   2   0  10      102.15      102.08      1.13 o
   2   0  12       18.58       18.38      0.28 o
   2   0  14        2.38        1.71      0.15 o
   2   0  16       40.60       39.62      0.47 o
   2   0  18       14.20       13.92      0.21 o
   2   0  20        1.79        1.58      0.11 o
   2   0  24        5.22        5.73      0.18 o
   2   1   0     1474.96     1631.24     17.46 o
   2   1   1     3294.55     3595.22     37.13 o
   2   1   2      330.89      357.75      3.71 o
   2   1   3     1679.51     1852.69     19.11 o
   2   1   4        4.85        4.93      0.11 o
   2   1   5     1541.43     1672.94     17.30 o
   2   1   6       98.51      102.74      1.12 o
   2   1   7     2121.34     2232.25     23.08 o
   2   1   8      171.67      172.95      1.87 o
   2   1   9       14.44       14.14      0.21 o
   2   1  10       54.83       52.74      0.57 o
   2   1  11       71.13       69.42      0.75 o
   2   1  12        7.05        6.59      0.13 o
   2   1  13       67.65       66.93      0.75 o
   2   1  14       16.22       16.07      0.24 o
   2   1  15       69.30       67.89      0.73 o
   2   1  16        4.19        4.30      0.09 o
   2   1  18        8.09        8.08      0.14 o
   2   1  19       30.78       30.67      0.36 o
   2   1  20        0.32        0.24      0.08 o
   2   1  21        3.86        3.83      0.10 o
   2   1  22        3.10        3.30      0.12 o
   2   1  23        0.42        0.32      0.12 o
   2   1  24        0.42        0.46      0.09 o
   2   2   0      231.61      259.46      2.80 o
   2   2   1     5914.65     6407.20     66.33 o
   2   2   2     2347.29     2565.83     26.49 o
   2   2   3      132.84      141.57      1.49 o
   2   2   4      365.02      392.81      4.08 o
   2   2   5      212.42      218.51      2.29 o
   2   2   6     1669.78     1774.30     18.30 o
   2   2   7      258.94      265.51      2.81 o
   2   2   8      153.33      152.29      1.65 o
   2   2   9      519.82      524.74      5.43 o
   2   2  10       62.98       61.74      0.67 o
   2   2  11        0.04        0.14      0.07 o
   2   2  12       43.73       42.42      0.48 o
   2   2  13      114.91      114.13      1.25 o
   2   2  14        6.80        6.88      0.15 o
   2   2  15       15.70       15.04      0.19 o
   2   2  16       86.26       84.04      0.90 o
   2   2  17        4.45        4.44      0.11 o
   2   2  18        6.50        6.62      0.12 o
   2   2  19        2.32        2.24      0.08 o
   2   2  20        5.11        5.44      0.12 o
   2   2  21        2.29        2.49      0.09 o
   2   2  22        5.89        6.12      0.15 o
   2   2  23        2.06        2.11      0.08 o
   2   2  24        1.99        1.91      0.13 o
   2   3   0     3727.22     4052.02     42.94 o
   2   3   1      145.23      156.26      1.64 o
   2   3   2      163.38      174.74      1.84 o
   2   3   3      113.33      118.05      1.26 o
   2   3   4      689.59      734.34      7.63 o
   2   3   5        2.10        1.63      0.10 o
   2   3   6      401.31      422.37      4.39 o
   2   3   7       41.01       38.29      0.47 o
   2   3   8       10.17       10.65      0.23 o
   2   3   9       71.95       68.89      0.75 o
   2   3  10      171.04      168.83      1.77 o
   2   3  11       24.04       23.86      0.29 o
   2   3  12       63.34       62.68      0.70 o
   2   3  14        2.61        2.55      0.09 o
   2   3  15        7.55        7.51      0.12 o
   2   3  16       36.52       35.80      0.41 o
   2   3  17       16.50       16.56      0.22 o
   2   3  18       11.20       11.07      0.17 o
   2   3  19        8.40        8.30      0.15 o
   2   3  20        4.66        4.83      0.11 o
   2   3  22        8.53        8.72      0.16 o
   2   3  23        1.90        2.25      0.07 o
   2   4   0     5708.77     6084.60     64.84 o
   2   4   1      269.82      286.00      3.00 o
   2   4   2       29.34       30.47      0.37 o
   2   4   3     1073.47     1141.77     11.82 o
   2   4   4      549.12      571.80      5.94 o
   2   4   5       11.07       10.22      0.18 o
   2   4   6       18.42       18.00      0.26 o
   2   4   7       86.46       84.14      0.94 o
   2   4   8      216.54      216.50      2.27 o
   2   4   9       11.56       12.08      0.17 o
   2   4  10      235.87      234.24      2.45 o
   2   4  11       81.16       81.20      0.88 o
   2   4  12      149.14      147.84      1.58 o
   2   4  13      110.44      111.02      1.22 o
   2   4  14       48.44       46.85      0.52 o
   2   4  15       26.39       25.69      0.31 o
   2   4  16       12.50       12.22      0.18 o
   2   4  17       39.34       38.68      0.44 o
   2   4  18       12.74       12.68      0.18 o
   2   4  19        3.51        3.89      0.10 o
   2   4  20        1.27        1.25      0.07 o
   2   4  21        6.04        6.17      0.12 o
   2   4  22       15.82       16.87      0.23 o
   2   4  23        0.59        0.62      0.07 o
   2   5   0     2256.55     2457.28     26.24 o
   2   5   1      111.98      114.39      1.24 o
   2   5   2      879.69      933.75      9.69 o
   2   5   3      335.20      340.20      3.57 o
   2   5   4       48.86       52.05      0.61 o
   2   5   5      102.03      102.20      1.12 o
   2   5   6      755.87      775.32      8.07 o
   2   5   7      216.63      216.23      2.28 o
   2   5   8      361.50      361.95      3.78 o
   2   5   9      116.87      115.78      1.23 o
   2   5  10        3.42        3.62      0.10 o
   2   5  11       56.56       55.67      0.62 o
   2   5  12       20.57       20.26      0.29 o
   2   5  13        0.28        0.24      0.07 o
   2   5  14       55.90       54.45      0.60 o
   2   5  15        7.32        7.31      0.14 o
   2   5  16       34.20       33.35      0.39 o
   2   5  17        5.28        5.59      0.12 o
   2   5  18        1.03        0.97      0.08 o
   2   5  19       35.32       35.51      0.41 o
   2   5  20        5.76        5.79      0.12 o
   2   5  22        0.18        0.17      0.08 o
   2   5  23        4.81        4.48      0.12 o
   2   6   0      150.95      154.26      1.76 o
   2   6   1        1.24        0.91      0.10 o
   2   6   2      227.14      235.35      2.51 o
   2   6   3       78.46       73.25      0.84 o
   2   6   4       16.27       16.68      0.27 o
   2   6   5       37.99       37.73      0.49 o
   2   6   6       91.58       93.17      1.04 o
   2   6   7       72.95       71.39      0.78 o
   2   6   8       76.04       73.39      0.79 o
   2   6   9       14.81       14.56      0.20 o
   2   6  10       50.70       49.91      0.57 o
   2   6  11        5.03        5.10      0.14 o
   2   6  12        5.25        5.09      0.14 o
   2   6  13        2.45        2.41      0.08 o
   2   6  14        5.75        5.84      0.13 o
   2   6  15        3.83        3.89      0.11 o
   2   6  16       10.51       10.04      0.17 o
   2   6  18       18.68       18.15      0.25 o
   2   6  19        7.48        7.61      0.15 o
   2   6  20        4.65        4.46      0.12 o
   2   6  22        2.40        2.50      0.09 o
   2   6  23        1.00        0.82      0.09 o
   2   7   0      148.70      144.75      1.74 o
   2   7   1        4.06        5.01      0.18 o
   2   7   2       62.50       62.59      0.74 o
   2   7   3        5.30        5.25      0.19 o
   2   7   4       47.16       43.69      0.53 o
   2   7   5       26.79       25.59      0.33 o
   2   7   6      236.04      236.97      2.49 o
   2   7   7       13.35       13.04      0.19 o
   2   7   8       37.26       36.35      0.42 o
   2   7   9       28.38       27.84      0.36 o
   2   7  10       46.59       45.13      0.53 o
   2   7  11       23.93       23.84      0.34 o
   2   7  12      129.80      126.54      1.38 o
   2   7  13        1.48        1.33      0.08 o
   2   7  14       24.54       23.28      0.30 o
   2   7  15        1.06        0.98      0.08 o
   2   7  16       10.82       10.77      0.17 o
   2   7  17        9.74        9.95      0.17 o
   2   7  18       31.22       31.37      0.38 o
   2   7  19        7.45        7.84      0.15 o
   2   7  20       16.57       16.66      0.23 o
   2   7  22        0.23        0.16      0.07 o
   2   8   0       30.80       30.82      0.44 o
   2   8   1      120.52      118.76      1.29 o
   2   8   2       63.47       62.94      0.70 o
   2   8   3      103.15      103.84      1.13 o
   2   8   4       11.91       12.13      0.20 o
   2   8   5       31.17       29.54      0.36 o
   2   8   6      251.44      247.50      2.62 o
   2   8   7      132.81      131.59      1.42 o
   2   8   8        0.86        0.90      0.08 o
   2   8   9       33.88       33.13      0.41 o
   2   8  10       81.28       80.73      0.94 o
   2   8  11        9.40        8.48      0.17 o
   2   8  12        0.21        0.21      0.07 o
   2   8  13        0.51        0.59      0.07 o
   2   8  14        3.30        3.34      0.11 o
   2   8  15       19.05       18.83      0.26 o
   2   8  16        8.77        8.49      0.17 o
   2   8  17       14.69       14.24      0.21 o
   2   8  18       23.82       24.29      0.31 o
   2   8  19        2.54        2.47      0.10 o
   2   8  20        8.76        9.39      0.17 o
   2   8  21        0.28        0.28      0.08 o
   2   8  22        2.99        2.62      0.10 o
   2   9   0       68.06       66.90      0.83 o
   2   9   1      100.16       96.88      1.07 o
   2   9   2       59.81       58.50      0.67 o
   2   9   3       22.65       22.35      0.30 o
   2   9   4       33.96       32.12      0.40 o
   2   9   5       19.57       18.26      0.26 o
   2   9   6      206.88      207.60      2.24 o
   2   9   7       54.74       53.39      0.63 o
   2   9   8        1.86        1.46      0.11 o
   2   9   9       21.44       20.67      0.31 o
   2   9  10       64.59       62.92      0.74 o
   2   9  11        8.30        7.96      0.14 o
   2   9  12        4.36        4.48      0.12 o
   2   9  13        0.20        0.30      0.09 o
   2   9  15       16.31       15.98      0.24 o
   2   9  16       10.95       10.46      0.18 o
   2   9  17        8.28        7.85      0.15 o
   2   9  18       13.22       12.97      0.20 o
   2   9  19        0.65        0.61      0.09 o
   2   9  20        5.88        5.77      0.15 o
   2   9  22        3.57        2.83      0.18 o
   2  10   0      290.89      288.01      3.22 o
   2  10   1       73.90       72.86      0.83 o
   2  10   2        7.48        7.19      0.17 o
   2  10   3       78.09       78.12      0.89 o
   2  10   4      132.88      133.28      1.47 o
   2  10   5       11.26       11.06      0.20 o
   2  10   6       14.99       14.81      0.30 o
   2  10   7       25.24       25.27      0.39 o
   2  10   8        3.42        2.96      0.14 o
   2  10   9       93.14       91.65      1.02 o
   2  10  10        5.15        4.82      0.12 o
   2  10  11        5.89        5.81      0.13 o
   2  10  12      104.91      104.16      1.16 o
   2  10  13       12.80       12.32      0.20 o
   2  10  14        9.44        9.57      0.18 o
   2  10  15        6.59        6.78      0.15 o
   2  10  16       42.28       42.98      0.53 o
   2  10  17        1.39        1.39      0.10 o
   2  10  18        4.19        4.22      0.13 o
   2  10  19       20.14       19.92      0.31 o
   2  10  20        0.66        0.64      0.11 o
   2  10  21        0.22        0.29      0.08 o
   2  11   1       79.02       78.26      0.89 o
   2  11   2        0.86        0.60      0.10 o
   2  11   3       73.94       72.52      0.91 o
   2  11   4        2.74        2.54      0.14 o
   2  11   5        0.93        0.80      0.11 o
   2  11   6       28.69       28.00      0.39 o
   2  11   7        6.90        6.56      0.16 o
   2  11   8        0.53        0.69      0.08 o
   2  11   9       41.54       40.67      0.49 o
   2  11  10       41.40       40.28      0.49 o
   2  11  11        1.53        1.62      0.09 o
   2  11  12       10.72       10.99      0.18 o
   2  11  13       43.37       43.25      0.52 o
   2  11  15        1.68        1.70      0.10 o
   2  11  16        3.28        3.63      0.13 o
   2  11  17        2.60        2.64      0.10 o
   2  11  18       16.43       17.75      0.29 o
   2  11  19        0.88        0.88      0.10 o
   2  11  20        4.89        4.41      0.12 o
   2  12   0      125.88      125.36      1.66 o
   2  12   1        6.43        5.69      0.18 o
   2  12   2       32.91       31.44      0.45 o
   2  12   3       49.67       48.82      0.60 o
   2  12   4        2.89        2.62      0.11 o
   2  12   5        3.17        2.96      0.12 o
   2  12   6       33.44       32.11      0.42 o
   2  12   7       29.91       29.20      0.40 o
   2  12   8       47.90       46.99      0.58 o
   2  12   9       10.94       10.40      0.20 o
   2  12  10        7.72        7.27      0.16 o
   2  12  12        2.68        2.95      0.12 o
   2  12  13       11.23       11.30      0.20 o
   2  12  14        7.42        7.53      0.15 o
   2  12  15        7.95        8.34      0.15 o
   2  12  16        6.16        6.52      0.15 o
   2  12  17        3.48        3.48      0.15 o
   2  12  18        0.73        0.77      0.09 o
   2  12  19        2.33        2.49      0.11 o
   2  13   0       92.01       90.23      1.13 o
   2  13   1       16.05       16.30      0.25 o
   2  13   2       45.42       44.22      0.55 o
   2  13   4        5.01        5.17      0.15 o
   2  13   5       20.59       20.61      0.31 o
   2  13   6       89.24       89.16      1.05 o
   2  13   7       20.01       19.16      0.29 o
   2  13   8       39.64       38.86      0.49 o
   2  13   9        0.66        0.59      0.10 o
   2  13  10        0.98        1.03      0.11 o
   2  13  11       15.30       14.58      0.24 o
   2  13  12       15.93       16.62      0.26 o
   2  13  13        7.99        8.16      0.18 o
   2  13  14        8.99        9.38      0.18 o
   2  13  15        0.42        0.28      0.09 o
   2  13  16        0.39        0.33      0.10 o
   2  13  17        4.20        4.61      0.16 o
   2  13  18        1.39        1.59      0.11 o
   2  14   0       10.91       11.25      0.25 o
   2  14   2        1.82        1.77      0.11 o
   2  14   3        2.61        2.64      0.12 o
   2  14   4        3.91        4.19      0.15 o
   2  14   5        1.23        1.12      0.11 o
   2  14   6        6.88        6.77      0.20 o
   2  14   7        0.38        0.33      0.12 o
   2  14   8        0.75        0.63      0.11 o
   2  14   9        2.67        2.44      0.11 o
   2  14  10        4.05        4.19      0.15 o
   2  14  11        7.33        7.28      0.18 o
   2  14  12        4.46        4.44      0.16 o
   2  14  13        3.20        3.43      0.13 o
   2  14  14        0.51        0.38      0.09 o
   2  14  15        1.84        2.04      0.13 o
   2  14  16        0.70        0.82      0.12 o
   2  14  17        4.98        4.85      0.24 o
   2  15   0        0.44        0.62      0.13 o
   2  15   1       39.77       40.49      0.51 o
   2  15   2       20.12       19.61      0.29 o
   2  15   4        1.87        1.83      0.12 o
   2  15   5        8.63        8.85      0.20 o
   2  15   6       52.36       53.68      0.69 o
   2  15   7       20.45       20.28      0.32 o
   2  15   8        7.46        7.71      0.19 o
   2  15   9       14.90       15.38      0.26 o
   2  15  10        4.53        4.46      0.18 o
   2  15  11        0.93        0.57      0.12 o
   2  15  13        8.54        9.03      0.22 o
   2  15  14        2.67        2.56      0.18 o
   2  15  15        1.32        1.51      0.18 o
   2  16   0       45.17       44.80      0.67 o
   2  16   1        6.36        6.49      0.17 o
   2  16   3       38.96       39.72      0.52 o
   2  16   4        8.55        8.29      0.20 o
   2  16   5       25.53       25.94      0.37 o
   2  16   6        1.85        1.88      0.14 o
   2  16   7       63.30       64.84      0.78 o
   2  16   8        4.21        4.54      0.15 o
   2  16   9        2.87        3.08      0.13 o
   2  16  10       10.58       10.62      0.23 o
   2  16  11        1.03        1.15      0.13 o
   2  16  12        4.55        4.60      0.21 o
   2  16  13        0.11        0.36      0.14 o
   2  16  14        1.84        2.04      0.14 o
   2  17   1       18.82       19.17      0.28 o
   2  17   2        0.73        0.64      0.13 o
   2  17   3       16.44       17.19      0.28 o
   2  17   4        0.85        0.67      0.11 o
   2  17   6        0.93        0.74      0.11 o
   2  17   7        1.46        1.44      0.11 o
   2  17   8        0.54        0.61      0.11 o
   2  17   9        9.07        9.10      0.23 o
   2  17  11        0.92        1.02      0.14 o
   2  17  12        0.56        0.66      0.13 o
   2  17  13       10.34       10.72      0.24 o
   2  18   1       30.12       29.48      0.39 o
   2  18   2        1.50        1.54      0.11 o
   2  18   3        9.09        9.01      0.19 o
   2  18   4        1.02        0.94      0.10 o
   2  18   5        2.17        2.11      0.12 o
   2  18   6        1.25        1.22      0.12 o
   2  18   8        0.39        0.49      0.15 o
   2  18   9       16.23       16.46      0.35 o
   2  18  10        0.49        0.54      0.13 o
   2  18  12        1.55        1.62      0.11 o
   2  19   0        9.03        9.34      0.34 o
   2  19   1       20.04       22.21      0.55 o
   2  19   2        0.74        0.78      0.14 o
   2  19   3        3.01        3.04      0.19 o
   2  19   4        0.89        0.83      0.14 o
   2  19   5       15.54       16.59      0.35 o
   2  19   6        0.31        0.45      0.14 o
   2  19   7       28.46       29.43      0.52 o
   2  19   8        2.11        2.30      0.16 o
   2  19   9        0.77        0.75      0.11 o
   2  19  10        1.38        1.39      0.11 o
   2  20   1        1.14        1.25      0.16 o
   2  20   6        0.40        0.46      0.11 o
   3   0   2     3985.08     4291.33     45.91 o
   3   0   4     2907.74     3152.06     33.41 o
   3   0   6      275.15      292.79      3.23 o
   3   0   8       78.09       80.79      1.04 o
   3   0  10      357.71      358.05      3.81 o
   3   0  12      149.02      146.68      1.62 o
   3   0  14        6.08        5.84      0.16 o
   3   0  16       18.26       18.34      0.26 o
   3   0  18        2.70        2.65      0.11 o
   3   0  20        5.97        6.15      0.17 o
   3   0  24        2.19        2.18      0.20 o
   3   1   1     1611.88     1776.66     18.38 o
   3   1   2     3114.34     3331.11     34.36 o
   3   1   3      253.92      278.00      2.90 o
   3   1   4       33.63       32.73      0.39 o
   3   1   5      180.87      189.19      2.00 o
   3   1   6       42.07       44.55      0.53 o
   3   1   7      348.56      369.47      3.89 o
   3   1   8      612.58      632.78      6.62 o
   3   1   9       89.65       88.38      0.95 o
   3   1  10       52.69       51.35      0.56 o
   3   1  11      122.05      120.44      1.27 o
   3   1  12      181.60      179.43      1.89 o
   3   1  13       15.65       15.23      0.23 o
   3   1  14        0.41        0.47      0.07 o
   3   1  15        4.01        3.75      0.09 o
   3   1  16       30.67       30.07      0.34 o
   3   1  17       21.86       21.24      0.25 o
   3   1  18        8.27        8.16      0.14 o
   3   1  19        5.61        5.88      0.12 o
   3   1  20       57.46       59.05      0.65 o
   3   1  21       26.43       27.71      0.33 o
   3   1  22       18.06       18.95      0.28 o
   3   1  23        1.05        0.92      0.09 o
   3   1  24        0.40        0.57      0.16 o
   3   2   1      364.59      392.11      4.07 o
   3   2   2       18.98       20.19      0.25 o
   3   2   3       45.56       45.51      0.51 o
   3   2   4     1603.25     1716.14     17.75 o
   3   2   5      203.79      210.94      2.22 o
   3   2   6       22.43       22.84      0.31 o
   3   2   7        6.54        5.44      0.17 o
   3   2   8      648.74      666.78      6.99 o
   3   2   9       17.20       17.16      0.22 o
   3   2  10        8.67        8.68      0.14 o
   3   2  11        8.58        9.05      0.15 o
   3   2  12       13.18       12.71      0.20 o
   3   2  13       34.38       33.57      0.41 o
   3   2  14        4.99        4.64      0.10 o
   3   2  15       30.71       29.54      0.33 o
   3   2  16       43.76       42.46      0.47 o
   3   2  17        0.62        0.62      0.07 o
   3   2  18       25.56       25.08      0.30 o
   3   2  19        0.81        0.80      0.07 o
   3   2  20       22.03       22.41      0.27 o
   3   2  21        5.08        5.35      0.11 o
   3   2  22        6.09        6.41      0.13 o
   3   2  23        5.46        5.33      0.12 o
   3   3   1      261.52      276.45      2.88 o
   3   3   2        7.56        8.86      0.15 o
   3   3   3      343.43      363.85      3.81 o
   3   3   4      503.78      532.28      5.54 o
   3   3   5      201.07      209.34      2.22 o
   3   3   6       16.04       15.24      0.24 o
   3   3   7      153.15      159.84      1.72 o
   3   3   8      230.70      235.47      2.48 o
   3   3   9        9.40        9.11      0.15 o
   3   3  10       36.22       35.70      0.41 o
   3   3  11       70.21       68.23      0.74 o
   3   3  12        0.32        0.36      0.08 o
   3   3  13       69.96       69.87      0.78 o
   3   3  14       11.23       10.69      0.16 o
   3   3  15       27.43       27.28      0.32 o
   3   3  16       19.12       19.16      0.24 o
   3   3  17        3.70        3.87      0.09 o
   3   3  18        1.54        1.67      0.07 o
   3   3  19       11.30       11.69      0.17 o
   3   3  20        2.93        3.30      0.10 o
   3   3  21       26.10       27.24      0.32 o
   3   3  22        5.69        5.97      0.14 o
   3   3  23        5.44        5.40      0.12 o
   3   4   1     1236.82     1330.42     13.76 o
   3   4   2      500.41      523.82      5.45 o
   3   4   3     1582.16     1689.61     17.48 o
   3   4   4      216.49      223.43      2.36 o
   3   4   5      151.11      155.80      1.68 o
   3   4   6       47.24       45.85      0.55 o
   3   4   7       33.50       31.71      0.41 o
   3   4   8       83.61       82.55      0.89 o
   3   4   9       92.28       91.21      0.97 o
   3   4  10       43.94       43.81      0.49 o
   3   4  11      256.75      253.81      2.67 o
   3   4  12        9.40        9.35      0.18 o
   3   4  13        1.27        1.22      0.10 o
   3   4  14       84.72       81.96      0.89 o
   3   4  15       16.58       15.96      0.21 o
   3   4  17        0.51        0.49      0.07 o
   3   4  18        9.36        9.43      0.15 o
   3   4  19        4.78        5.06      0.12 o
   3   4  20        3.37        3.62      0.10 o
   3   4  21        1.37        1.29      0.08 o
   3   4  22        1.83        1.74      0.08 o
   3   4  23        1.87        2.02      0.09 o
   3   5   1       27.28       27.68      0.35 o
   3   5   2        3.38        3.12      0.12 o
   3   5   3      256.74      259.27      2.74 o
   3   5   4     1118.09     1163.56     12.07 o
   3   5   5      758.93      789.31      8.22 o
   3   5   6      263.96      271.89      2.88 o
   3   5   7       53.08       51.83      0.58 o
   3   5   8      105.83      104.43      1.12 o
   3   5   9      174.88      174.55      1.85 o
   3   5  10        3.27        3.22      0.10 o
   3   5  11        6.39        6.06      0.14 o
   3   5  12       15.17       15.04      0.23 o
   3   5  13        4.67        4.72      0.11 o
   3   5  14      123.09      120.11      1.29 o
   3   5  15        0.63        0.59      0.07 o
   3   5  17       21.42       21.31      0.27 o
   3   5  18       27.42       28.02      0.34 o
   3   5  19        0.75        0.60      0.08 o
   3   5  20        0.74        0.73      0.07 o
   3   5  21        3.05        3.02      0.10 o
   3   5  22        5.33        5.18      0.13 o
   3   6   1       34.81       37.13      0.46 o
   3   6   2        7.46       10.43      0.20 o
   3   6   3      511.90      530.01      5.56 o
   3   6   4       17.01       16.35      0.28 o
   3   6   5      333.66      335.65      3.57 o
   3   6   6       39.74       36.60      0.44 o
   3   6   7       34.72       33.11      0.39 o
   3   6   8        6.40        6.24      0.13 o
   3   6   9      173.01      171.06      1.82 o
   3   6  10        0.55        0.65      0.08 o
   3   6  11       24.66       24.01      0.33 o
   3   6  12        3.65        3.16      0.12 o
   3   6  13        1.75        1.56      0.07 o
   3   6  14       40.82       39.83      0.46 o
   3   6  15        8.39        8.32      0.15 o
   3   6  16        6.16        6.21      0.13 o
   3   6  17       31.33       30.67      0.37 o
   3   6  18        3.55        3.73      0.11 o
   3   6  19        0.73        0.67      0.08 o
   3   6  20        1.34        1.35      0.08 o
   3   6  21        4.84        5.06      0.13 o
   3   6  22        3.30        3.28      0.11 o
   3   6  23        0.69        0.54      0.08 o
   3   7   1      107.63      111.26      1.25 o
   3   7   2       14.26       13.35      0.26 o
   3   7   3       57.68       58.84      0.69 o
   3   7   4      828.73      848.14      8.84 o
   3   7   5      443.77      449.83      4.71 o
   3   7   6      155.83      155.82      1.65 o
   3   7   7       16.24       15.71      0.22 o
   3   7   8      251.37      249.04      2.62 o
   3   7   9       43.11       41.83      0.49 o
   3   7  10       17.17       16.11      0.26 o
   3   7  11        6.12        6.26      0.18 o
   3   7  12        0.41        0.46      0.06 o
   3   7  13       39.28       38.76      0.45 o
   3   7  14       49.52       48.97      0.56 o
   3   7  15       21.68       21.42      0.28 o
   3   7  16        6.58        6.74      0.14 o
   3   7  17       18.30       18.26      0.24 o
   3   7  18       27.71       28.60      0.36 o
   3   7  19        3.17        3.49      0.10 o
   3   7  20        2.54        2.53      0.09 o
   3   8   1        4.24        3.36      0.11 o
   3   8   2        5.82        5.69      0.15 o
   3   8   3       24.44       23.02      0.30 o
   3   8   4      343.02      342.78      3.60 o
   3   8   5        3.13        3.15      0.09 o
   3   8   6       26.67       24.20      0.31 o
   3   8   7       23.46       22.69      0.29 o
   3   8   8      139.02      138.07      1.48 o
   3   8   9       26.27       26.23      0.38 o
   3   8  10        6.62        6.53      0.19 o
   3   8  11        3.47        3.48      0.09 o
   3   8  13        7.89        7.67      0.15 o
   3   8  14        9.75        9.24      0.16 o
   3   8  15       24.10       22.74      0.30 o
   3   8  16       11.55       11.64      0.19 o
   3   8  17        4.71        4.42      0.13 o
   3   8  18       10.39       10.79      0.17 o
   3   8  19        0.51        0.59      0.08 o
   3   8  20        5.60        6.27      0.15 o
   3   8  21        3.93        3.83      0.12 o
   3   8  22        0.54        0.48      0.08 o
   3   9   1        3.56        2.93      0.10 o
   3   9   2        2.18        1.73      0.10 o
   3   9   3      279.58      282.95      3.01 o
   3   9   4       52.60       52.41      0.60 o
   3   9   5      393.37      393.96      4.16 o
   3   9   6        7.17        6.75      0.18 o
   3   9   7        5.64        5.00      0.13 o
   3   9   8       18.24       18.09      0.28 o
   3   9   9      121.69      119.23      1.36 o
   3   9  10        2.61        2.41      0.09 o
   3   9  11       21.14       20.40      0.26 o
   3   9  12        0.64        0.67      0.07 o
   3   9  13       20.84       20.63      0.28 o
   3   9  14        0.94        1.02      0.08 o
   3   9  15        1.14        1.20      0.09 o
   3   9  16        0.89        0.67      0.09 o
   3   9  17       23.50       23.41      0.31 o
   3   9  18        1.46        1.63      0.10 o
   3   9  19        4.11        4.48      0.14 o
   3   9  21        0.38        0.34      0.08 o
   3  10   1       31.94       30.92      0.39 o
   3  10   2      362.25      361.71      3.84 o
   3  10   3        7.52        7.48      0.17 o
   3  10   4       45.17       44.27      0.55 o
   3  10   5      115.39      115.41      1.28 o
   3  10   6        4.70        4.64      0.15 o
   3  10   7        6.79        6.53      0.20 o
   3  10   8        2.33        2.40      0.10 o
   3  10   9        7.35        6.72      0.13 o
   3  10  10      111.39      107.71      1.21 o
   3  10  11        6.75        6.75      0.14 o
   3  10  12       47.43       46.68      0.54 o
   3  10  13       18.54       18.49      0.26 o
   3  10  14       20.21       20.63      0.28 o
   3  10  15        9.76        9.49      0.17 o
   3  10  16        4.35        4.41      0.14 o
   3  10  17        8.59        8.32      0.17 o
   3  10  19        0.25        0.24      0.11 o
   3  10  20        4.93        4.48      0.13 o
   3  11   1        0.50        0.44      0.11 o
   3  11   2      208.94      208.89      2.38 o
   3  11   3       15.21       14.15      0.27 o
   3  11   4       68.23       68.04      0.84 o
   3  11   5       26.01       26.00      0.39 o
   3  11   6       18.37       18.19      0.29 o
   3  11   7       14.04       13.44      0.22 o
   3  11   8        0.51        0.67      0.08 o
   3  11   9       29.18       28.82      0.38 o
   3  11  10       81.78       79.43      0.93 o
   3  11  11        0.35        0.38      0.08 o
   3  11  12       42.91       43.61      0.52 o
   3  11  13        1.36        1.26      0.08 o
   3  11  14        1.77        2.12      0.10 o
   3  11  15        4.12        4.22      0.12 o
   3  11  16        0.80        0.79      0.10 o
   3  11  17        4.99        5.22      0.14 o
   3  11  18        0.89        0.85      0.10 o
   3  11  20        5.98        5.67      0.13 o
   3  12   1        5.26        4.77      0.17 o
   3  12   2       17.20       17.11      0.29 o
   3  12   3        9.03        8.50      0.18 o
   3  12   4       19.97       19.70      0.29 o
   3  12   5       36.69       35.23      0.44 o
   3  12   7       21.40       21.31      0.31 o
   3  12   8       26.24       26.07      0.36 o
   3  12   9       22.55       22.94      0.32 o
   3  12  10       16.01       15.41      0.26 o
   3  12  11        5.29        4.90      0.15 o
   3  12  14        5.88        5.85      0.15 o
   3  12  16       10.04       10.29      0.17 o
   3  12  17        7.44        8.31      0.19 o
   3  12  18        3.18        2.96      0.12 o
   3  12  19        0.64        0.62      0.08 o
   3  13   1       70.09       70.11      0.83 o
   3  13   2       26.07       25.10      0.33 o
   3  13   3       43.26       43.08      0.55 o
   3  13   4       29.78       29.33      0.40 o
   3  13   5        2.14        1.96      0.11 o
   3  13   7       19.17       19.54      0.29 o
   3  13   8       69.19       68.48      0.81 o
   3  13   9        0.55        0.44      0.10 o
   3  13  11       60.23       60.62      0.76 o
   3  13  12       14.64       14.60      0.28 o
   3  13  14        0.19        0.15      0.07 o
   3  13  15        3.29        3.79      0.12 o
   3  13  16        4.61        5.72      0.16 o
   3  13  17        1.77        1.78      0.13 o
   3  13  18        4.00        3.57      0.22 o
   3  14   1       25.52       26.17      0.36 o
   3  14   2       34.62       34.89      0.44 o
   3  14   3       69.29       68.97      0.83 o
   3  14   4        1.99        1.90      0.12 o
   3  14   5       17.36       17.14      0.28 o
   3  14   6        0.44        0.46      0.12 o
   3  14   8        0.90        0.79      0.11 o
   3  14   9       16.20       16.52      0.28 o
   3  14  10       14.27       13.90      0.27 o
   3  14  11       29.03       29.76      0.45 o
   3  14  12        5.74        5.72      0.19 o
   3  14  13        0.35        0.41      0.13 o
   3  14  14        3.48        3.48      0.15 o
   3  14  15        4.70        5.25      0.20 o
   3  14  16        0.50        0.63      0.11 o
   3  14  17        0.89        1.02      0.14 o
   3  15   1       14.82       14.64      0.24 o
   3  15   2       26.30       26.76      0.36 o
   3  15   3        0.49        0.40      0.11 o
   3  15   4        5.33        5.38      0.16 o
   3  15   5       11.23       11.05      0.22 o
   3  15   6        0.74        0.67      0.12 o
   3  15   7       22.75       22.81      0.35 o
   3  15   9       13.58       13.64      0.25 o
   3  15  10       11.93       12.06      0.26 o
   3  15  11       13.95       14.02      0.28 o
   3  15  12        4.31        4.41      0.18 o
   3  15  13        2.97        2.85      0.16 o
   3  15  14        0.88        1.01      0.13 o
   3  15  15        0.21        0.38      0.17 o
   3  16   1        2.57        2.64      0.11 o
   3  16   2        4.31        4.10      0.15 o
   3  16   3       13.78       14.05      0.25 o
   3  16   4        8.47        8.37      0.20 o
   3  16   5       38.47       38.90      0.49 o
   3  16   6        4.01        4.12      0.16 o
   3  16   7       16.37       16.53      0.28 o
   3  16   8        2.21        2.13      0.13 o
   3  16   9       22.75       23.58      0.36 o
   3  16  11        0.44        0.44      0.12 o
   3  16  13        0.41        0.42      0.13 o
   3  16  14        6.52        6.68      0.19 o
   3  17   1        0.66        0.59      0.10 o
   3  17   2        4.81        5.28      0.15 o
   3  17   3        1.13        1.11      0.11 o
   3  17   6        1.19        1.20      0.12 o
   3  17   8        3.66        3.61      0.15 o
   3  17   9        0.47        0.51      0.13 o
   3  17  10        3.94        3.85      0.21 o
   3  17  11        0.58        0.54      0.14 o
   3  17  12        0.61        0.64      0.12 o
   3  18   1       13.51       13.96      0.25 o
   3  18   2       11.70       12.32      0.23 o
   3  18   3        8.53        8.44      0.20 o
   3  18   4        8.98        9.39      0.19 o
   3  18   5        1.25        1.23      0.12 o
   3  18   6        0.96        0.88      0.13 o
   3  18   7        1.09        1.08      0.15 o
   3  18   8        1.95        2.17      0.15 o
   3  18   9        0.67        0.62      0.21 o
   3  18  10        6.40        6.82      0.22 o
   3  18  11       11.99       11.52      0.25 o
   3  18  12        0.77        0.68      0.15 o
   3  19   1        7.24        8.02      0.33 o
   3  19   2        0.97        1.03      0.21 o
   3  19   3        0.91        0.80      0.14 o
   3  19   4        7.11        7.47      0.23 o
   3  19   5        6.35        6.84      0.22 o
   3  19   6        1.91        1.72      0.14 o
   3  19   8        3.62        3.73      0.18 o
   3  20   2        9.68        9.80      0.31 o
   3  20   3        1.72        1.69      0.17 o
   3  20   4        6.79        6.39      0.26 o
   3  20   5        5.39        5.27      0.25 o
   4   0   2      271.95      286.89      3.12 o
   4   0   4       14.12       13.26      0.25 o
   4   0   6      436.55      460.52      5.03 o
   4   0   8       13.51       13.46      0.28 o
   4   0  10       78.53       76.58      0.86 o
   4   0  12       16.41       16.24      0.27 o
   4   0  14       21.20       19.88      0.28 o
   4   0  16        1.41        1.43      0.09 o
   4   0  18       36.42       34.83      0.44 o
   4   0  20       11.38       11.14      0.20 o
   4   0  22        1.40        1.47      0.13 o
   4   1   0       32.06       33.34      0.44 o
   4   1   1      581.07      637.76      6.62 o
   4   1   2     3182.15     3398.39     35.08 o
   4   1   3     1385.52     1488.10     15.38 o
   4   1   4      371.16      389.36      4.07 o
   4   1   5        2.77        3.20      0.12 o
   4   1   6     2701.01     2814.08     29.13 o
   4   1   7      162.01      163.00      1.77 o
   4   1   8      398.75      400.07      4.17 o
   4   1   9       43.32       43.12      0.48 o
   4   1  10       43.33       41.96      0.46 o
   4   1  11       22.36       22.29      0.28 o
   4   1  12       41.51       40.95      0.47 o
   4   1  13       70.02       70.17      0.78 o
   4   1  14       30.52       29.17      0.33 o
   4   1  15       27.92       26.92      0.31 o
   4   1  16      174.49      172.14      1.82 o
   4   1  17       21.82       21.60      0.26 o
   4   1  18        3.51        3.43      0.09 o
   4   1  20        7.95        8.24      0.14 o
   4   1  21        2.66        2.70      0.09 o
   4   1  22        5.19        5.13      0.12 o
   4   2   0      627.75      676.12      7.25 o
   4   2   1       40.31       43.43      0.49 o
   4   2   2       26.28       27.40      0.33 o
   4   2   3        8.56        8.17      0.15 o
   4   2   4       44.62       43.73      0.50 o
   4   2   5       16.03       16.51      0.24 o
   4   2   6       24.75       24.76      0.33 o
   4   2   7        2.17        2.29      0.15 o
   4   2   8       22.06       22.05      0.28 o
   4   2   9       18.68       17.94      0.23 o
   4   2  10       12.13       11.98      0.17 o
   4   2  11        7.38        7.17      0.14 o
   4   2  12       22.25       21.53      0.28 o
   4   2  13        4.11        4.41      0.12 o
   4   2  14        9.53        8.86      0.14 o
   4   2  15        1.08        1.20      0.07 o
   4   2  16        3.25        3.43      0.09 o
   4   2  17        6.01        5.76      0.12 o
   4   2  19        6.40        6.27      0.12 o
   4   2  22        1.08        1.14      0.07 o
   4   2  23        0.23        0.19      0.07 o
   4   3   0      604.87      643.87      6.87 o
   4   3   1     2568.65     2750.23     28.38 o
   4   3   2      668.64      711.62      7.37 o
   4   3   3      472.26      491.87      5.14 o
   4   3   4        4.30        3.55      0.12 o
   4   3   5      474.75      486.29      5.09 o
   4   3   6     1020.46     1060.90     11.02 o
   4   3   7     1090.48     1121.16     11.72 o
   4   3   8      200.43      201.48      2.12 o
   4   3   9      218.14      217.21      2.27 o
   4   3  10       19.65       19.13      0.24 o
   4   3  11        0.52        0.45      0.07 o
   4   3  12      107.99      107.77      1.18 o
   4   3  13       35.53       35.30      0.43 o
   4   3  14       57.26       56.53      0.62 o
   4   3  15       89.70       88.33      0.94 o
   4   3  17       24.29       24.04      0.28 o
   4   3  18       12.33       12.48      0.17 o
   4   3  19        0.42        0.41      0.07 o
   4   3  20       10.71       11.07      0.17 o
   4   3  21        1.34        1.50      0.07 o
   4   3  22        2.01        2.20      0.09 o
   4   3  23        1.90        1.89      0.07 o
   4   4   0      102.14      103.18      1.18 o
   4   4   1        1.95        2.17      0.10 o
   4   4   2        6.54        6.69      0.15 o
   4   4   3        2.63        2.59      0.11 o
   4   4   4       43.00       41.53      0.50 o
   4   4   5        2.18        2.09      0.13 o
   4   4   6        0.76        0.55      0.13 o
   4   4   7        0.82        0.61      0.07 o
   4   4   8        0.24        0.32      0.06 o
   4   4   9        0.98        1.21      0.07 o
   4   4  10        0.68        0.57      0.07 o
   4   4  11        5.09        4.75      0.11 o
   4   4  12       29.85       29.63      0.37 o
   4   4  14        6.67        6.65      0.12 o
   4   4  16        9.40        8.91      0.15 o
   4   4  18        2.03        2.03      0.08 o
   4   4  19        1.07        1.02      0.07 o
   4   4  21        0.53        0.41      0.09 o
   4   4  22        0.68        0.77      0.07 o
   4   5   0      504.58      524.70      5.72 o
   4   5   1       52.96       54.74      0.64 o
   4   5   2       32.02       30.71      0.39 o
   4   5   3      179.48      191.45      2.06 o
   4   5   4       14.16       12.38      0.23 o
   4   5   5       82.43       83.73      0.95 o
   4   5   6      402.11      412.24      4.30 o
   4   5   7      133.68      134.22      1.42 o
   4   5   8       39.69       38.87      0.44 o
   4   5   9       76.28       75.32      0.82 o
   4   5  10      356.54      358.16      3.75 o
   4   5  11       47.82       47.37      0.56 o
   4   5  12        0.43        0.39      0.09 o
   4   5  13        1.55        1.38      0.07 o
   4   5  14        0.36        0.38      0.06 o
   4   5  15        2.92        2.77      0.09 o
   4   5  16        0.66        0.38      0.07 o
   4   5  17        6.84        6.80      0.14 o
   4   5  18       86.32       87.06      0.97 o
   4   5  19       24.01       24.14      0.30 o
   4   5  20       22.84       22.76      0.28 o
   4   5  21        1.17        1.11      0.08 o
   4   5  22       13.03       13.46      0.22 o
   4   5  23        2.06        1.85      0.10 o
   4   6   0        3.45        1.98      0.18 o
   4   6   1      125.30      127.51      1.40 o
   4   6   2       97.74       97.75      1.10 o
   4   6   3        4.06        3.56      0.16 o
   4   6   4        4.62        4.45      0.18 o
   4   6   5       41.61       39.16      0.49 o
   4   6   6      165.86      164.59      1.74 o
   4   6   7       31.24       30.61      0.36 o
   4   6   8       13.91       13.95      0.20 o
   4   6   9        9.22        9.32      0.17 o
   4   6  10        7.71        7.64      0.16 o
   4   6  11       13.36       13.01      0.23 o
   4   6  12        0.30        0.32      0.07 o
   4   6  13       30.65       29.18      0.35 o
   4   6  14        5.12        4.87      0.12 o
   4   6  15        0.31        0.27      0.07 o
   4   6  16        5.62        5.06      0.12 o
   4   6  17        3.92        3.85      0.12 o
   4   6  18        4.93        5.57      0.13 o
   4   6  19        2.09        2.08      0.09 o
   4   6  20        0.68        0.70      0.08 o
   4   6  21        1.08        0.99      0.09 o
   4   6  22        1.72        1.62      0.07 o
   4   7   0     1614.36     1624.50     17.49 o
   4   7   1      757.18      773.53      8.08 o
   4   7   2       16.07       14.88      0.23 o
   4   7   3      152.27      149.06      1.61 o
   4   7   4      171.82      167.21      1.79 o
   4   7   5       14.30       12.88      0.19 o
   4   7   6       42.26       41.13      0.47 o
   4   7   7        4.66        4.49      0.11 o
   4   7   8      135.14      135.30      1.45 o
   4   7   9      280.34      280.51      2.98 o
   4   7  10      280.42      279.90      3.07 o
   4   7  11        0.22        0.31      0.09 o
   4   7  12       49.43       48.55      0.55 o
   4   7  13      100.59      100.29      1.10 o
   4   7  14       28.53       27.61      0.34 o
   4   7  16        3.25        3.15      0.11 o
   4   7  17        1.16        1.25      0.09 o
   4   7  18       32.47       33.68      0.40 o
   4   7  19       12.93       12.87      0.20 o
   4   7  20        6.84        7.13      0.15 o
   4   7  21        4.53        5.00      0.12 o
   4   7  22       15.75       14.03      0.22 o
   4   8   0       10.68       10.26      0.25 o
   4   8   1       39.61       38.50      0.47 o
   4   8   2        0.46        0.48      0.08 o
   4   8   3       25.64       25.62      0.32 o
   4   8   4        6.00        5.98      0.14 o
   4   8   5       43.96       42.83      0.49 o
   4   8   6        2.96        2.96      0.09 o
   4   8   7       68.14       66.91      0.75 o
   4   8  10        2.23        2.12      0.11 o
   4   8  11        1.73        1.59      0.07 o
   4   8  12        2.28        2.04      0.07 o
   4   8  13        2.98        2.70      0.10 o
   4   8  14        0.57        0.49      0.08 o
   4   8  15        8.47        7.90      0.17 o
   4   8  16        1.59        1.65      0.10 o
   4   8  17        0.26        0.28      0.09 o
   4   8  19        3.65        4.10      0.12 o
   4   8  22        0.68        0.59      0.08 o
   4   9   0      115.85      117.47      1.38 o
   4   9   1        0.94        0.88      0.08 o
   4   9   2        6.25        5.90      0.16 o
   4   9   3       31.71       29.94      0.37 o
   4   9   4        8.76        8.57      0.17 o
   4   9   5      121.27      119.46      1.29 o
   4   9   6        3.05        2.97      0.12 o
   4   9   7      126.07      124.80      1.43 o
   4   9   8       19.56       19.32      0.30 o
   4   9   9       85.03       84.55      0.97 o
   4   9  10        7.54        7.35      0.14 o
   4   9  11      107.51      105.01      1.18 o
   4   9  12        2.22        2.05      0.09 o
   4   9  13        7.21        7.36      0.15 o
   4   9  14        6.43        5.93      0.14 o
   4   9  15        2.00        1.91      0.09 o
   4   9  16        4.54        4.12      0.13 o
   4   9  17       25.20       26.25      0.33 o
   4   9  18        0.17        0.34      0.09 o
   4   9  19       62.45       67.99      0.85 o
   4   9  20        0.73        0.66      0.08 o
   4   9  21        0.77        0.64      0.08 o
   4  10   0       17.30       16.68      0.32 o
   4  10   1        4.24        3.80      0.12 o
   4  10   3        3.61        3.35      0.13 o
   4  10   4        4.97        4.44      0.15 o
   4  10   5        2.88        2.95      0.14 o
   4  10   6        0.37        0.45      0.12 o
   4  10   7       10.82       10.35      0.22 o
   4  10   8        0.73        0.72      0.07 o
   4  10  10        2.98        2.73      0.10 o
   4  10  11        0.67        0.70      0.07 o
   4  10  12        2.30        2.13      0.10 o
   4  10  14        1.09        0.80      0.09 o
   4  10  15        0.48        0.26      0.09 o
   4  10  16        1.23        1.43      0.10 o
   4  10  19        0.53        0.57      0.10 o
   4  10  20        0.31        0.33      0.09 o
   4  11   0        5.72        5.37      0.24 o
   4  11   1      109.97      107.79      1.27 o
   4  11   2       40.01       39.77      0.54 o
   4  11   3       21.28       20.80      0.33 o
   4  11   4       28.79       28.87      0.42 o
   4  11   5       77.50       77.27      0.90 o
   4  11   6       52.32       51.55      0.63 o
   4  11   7      135.57      134.34      1.53 o
   4  11   8        7.87        7.88      0.18 o
   4  11   9        6.02        5.76      0.16 o
   4  11  11       15.16       14.87      0.23 o
   4  11  12       35.34       34.25      0.44 o
   4  11  13       21.79       21.39      0.30 o
   4  11  15        5.91        5.80      0.15 o
   4  11  16       32.29       33.41      0.41 o
   4  11  17        0.68        0.64      0.10 o
   4  11  18        2.74        2.41      0.11 o
   4  11  19        4.84        4.59      0.13 o
   4  12   0       35.77       34.99      0.53 o
   4  12   1       47.84       47.12      0.59 o
   4  12   2        0.77        0.87      0.08 o
   4  12   3        4.71        4.67      0.12 o
   4  12   4        4.42        4.25      0.14 o
   4  12   5       14.08       13.61      0.25 o
   4  12   7        7.88        7.84      0.18 o
   4  12   8        6.79        6.78      0.18 o
   4  12   9        7.67        7.48      0.17 o
   4  12  10        3.93        3.70      0.15 o
   4  12  11        5.32        5.38      0.17 o
   4  12  12        4.84        4.14      0.13 o
   4  12  13       18.34       18.26      0.26 o
   4  12  14        0.88        0.71      0.10 o
   4  12  16        0.25        0.28      0.09 o
   4  12  17        2.12        2.06      0.10 o
   4  12  18        0.45        0.37      0.09 o
   4  13   0       51.21       49.14      0.71 o
   4  13   1        3.40        3.27      0.12 o
   4  13   2       20.83       19.50      0.28 o
   4  13   3      107.23      107.82      1.28 o
   4  13   4       41.67       40.86      0.53 o
   4  13   5       27.16       27.37      0.39 o
   4  13   6       48.17       47.43      0.63 o
   4  13   7      115.14      116.71      1.39 o
   4  13   8        1.34        1.13      0.13 o
   4  13   9        1.89        1.93      0.11 o
   4  13  10        8.00        7.84      0.20 o
   4  13  11        1.43        1.38      0.12 o
   4  13  12       27.92       29.18      0.41 o
   4  13  13        4.01        4.35      0.15 o
   4  13  14        1.37        1.30      0.09 o
   4  13  15       35.24       36.76      0.49 o
   4  13  16       20.34       21.30      0.33 o
   4  13  17        7.26        7.33      0.28 o
   4  14   0        6.03        6.06      0.23 o
   4  14   1        0.32        0.32      0.09 o
   4  14   2        3.15        3.04      0.13 o
   4  14   3        5.60        5.25      0.15 o
   4  14   4        0.64        0.60      0.11 o
   4  14   5        7.66        7.40      0.19 o
   4  14   6        9.91        9.68      0.23 o
   4  14   7       10.83       10.45      0.23 o
   4  14   8        2.71        2.69      0.14 o
   4  14   9        3.48        3.46      0.16 o
   4  14  10        1.13        0.99      0.14 o
   4  14  11        1.82        2.11      0.15 o
   4  14  12        2.45        2.20      0.14 o
   4  14  14        1.14        1.03      0.16 o
   4  14  15        1.84        1.79      0.19 o
   4  15   0       49.04       49.87      0.73 o
   4  15   1        0.54        0.43      0.10 o
   4  15   2        3.57        3.64      0.15 o
   4  15   3       49.67       49.27      0.61 o
   4  15   4       11.75       11.74      0.23 o
   4  15   5       11.46       11.20      0.22 o
   4  15   6       11.46       11.13      0.24 o
   4  15   7       54.66       55.85      0.71 o
   4  15   8        6.67        7.13      0.20 o
   4  15   9        3.65        3.54      0.16 o
   4  15  10        1.15        1.24      0.13 o
   4  15  12       18.87       18.46      0.33 o
   4  15  13        5.75        5.74      0.21 o
   4  15  14        3.15        3.06      0.17 o
   4  15  15        7.57        7.94      0.28 o
   4  16   1        0.52        0.52      0.10 o
   4  16   3        0.69        0.59      0.12 o
   4  16   6        0.30        0.43      0.13 o
   4  16   7        0.64        0.75      0.13 o
   4  16   9        1.47        1.48      0.13 o
   4  16  11        0.49        0.44      0.14 o
   4  16  13        0.24        0.29      0.13 o
   4  17   0      102.10      105.45      1.44 o
   4  17   1        1.10        1.22      0.13 o
   4  17   2       22.79       22.59      0.33 o
   4  17   4        7.51        7.57      0.19 o
   4  17   5        0.89        0.86      0.12 o
   4  17   6       33.57       34.01      0.48 o
   4  17   7        0.54        0.52      0.12 o
   4  17   8       36.16       37.76      0.55 o
   4  17  10        2.22        2.19      0.15 o
   4  17  11        1.09        1.25      0.13 o
   4  17  12       15.56       15.67      0.31 o
   4  17  13        1.33        1.44      0.16 o
   4  18   0        8.25        9.14      0.27 o
   4  18   1        0.97        0.85      0.11 o
   4  18   2        0.64        0.61      0.11 o
   4  18   3        2.46        2.40      0.12 o
   4  18   4        1.99        1.94      0.13 o
   4  18   6        2.09        2.43      0.16 o
   4  18   7        0.80        0.75      0.14 o
   4  18   8        1.44        1.54      0.15 o
   4  18   9        0.54        0.55      0.13 o
   4  19   0        1.12        1.29      0.20 o
   4  19   1        4.92        5.24      0.20 o
   4  19   2        2.94        3.03      0.27 o
   4  19   3        8.57        9.27      0.25 o
   4  19   4        0.93        0.82      0.14 o
   4  19   5        1.96        2.11      0.14 o
   4  19   6       12.55       12.93      0.28 o
   4  19   7        3.74        4.20      0.18 o
   4  19   8        0.77        0.65      0.11 o
   4  19   9       12.02       11.92      0.25 o
   4  20   1        0.65        0.60      0.15 o
   4  20   2        1.00        0.86      0.16 o
   4  20   3        1.42        1.13      0.17 o
   4  20   4        0.69        0.81      0.16 o
   4  20   6        2.29        1.76      0.19 o
   5   0   2      504.71      528.74      5.70 o
   5   0   4        3.04        3.15      0.15 o
   5   0   6       15.83       14.86      0.31 o
   5   0   8       53.43       54.49      0.65 o
   5   0  10       52.23       52.17      0.62 o
   5   0  12       30.06       30.59      0.43 o
   5   0  14        8.16        7.35      0.15 o
   5   0  16        6.40        5.81      0.16 o
   5   0  18        0.94        0.59      0.09 o
   5   0  20       24.12       24.41      0.33 o
   5   0  22        0.45        0.43      0.12 o
   5   1   1     1493.37     1595.38     16.51 o
   5   1   2      628.91      665.07      6.93 o
   5   1   3     1208.24     1287.68     13.34 o
   5   1   4       30.80       31.02      0.39 o
   5   1   5        3.64        3.87      0.14 o
   5   1   6       98.33       98.35      1.10 o
   5   1   7      145.05      145.74      1.61 o
   5   1   8      154.53      153.25      1.61 o
   5   1   9       12.95       12.35      0.18 o
   5   1  10       22.43       21.77      0.27 o
   5   1  11      278.55      275.61      2.88 o
   5   1  12       81.96       80.84      0.90 o
   5   1  13        5.83        5.83      0.14 o
   5   1  14       26.64       25.58      0.30 o
   5   1  15        6.47        5.93      0.11 o
   5   1  16       17.12       16.41      0.21 o
   5   1  17        1.10        1.18      0.07 o
   5   1  19        6.77        6.76      0.12 o
   5   1  20       21.72       21.95      0.27 o
   5   1  21        8.42        8.73      0.15 o
   5   1  22       12.36       12.53      0.19 o
   5   1  23        0.26        0.17      0.07 o
   5   2   1      163.01      166.71      1.77 o
   5   2   2      100.26       97.89      1.06 o
   5   2   3      377.01      393.96      4.12 o
   5   2   4      545.62      562.08      5.85 o
   5   2   5       15.25       15.77      0.25 o
   5   2   6       35.53       33.83      0.44 o
   5   2   7       27.11       26.46      0.32 o
   5   2   8      283.14      285.31      2.98 o
   5   2   9       81.47       81.98      0.88 o
   5   2  10        2.89        2.98      0.09 o
   5   2  11       42.46       41.95      0.48 o
   5   2  12       22.62       22.33      0.29 o
   5   2  13        4.68        5.05      0.12 o
   5   2  14       35.77       33.76      0.38 o
   5   2  15       53.18       53.06      0.58 o
   5   2  16        6.59        6.59      0.12 o
   5   2  17       12.13       12.01      0.17 o
   5   2  18       21.47       21.14      0.26 o
   5   2  19        3.37        3.54      0.09 o
   5   2  20       13.42       13.98      0.19 o
   5   2  21        8.17        8.84      0.15 o
   5   2  22        1.34        1.61      0.07 o
   5   2  23        2.88        2.79      0.11 o
   5   3   1       13.57       13.14      0.20 o
   5   3   2      147.40      152.27      1.63 o
   5   3   3      124.33      129.06      1.39 o
   5   3   4     1020.41     1060.55     11.00 o
   5   3   5      140.63      140.37      1.53 o
   5   3   6       47.39       46.26      0.57 o
   5   3   7      110.65      108.03      1.16 o
   5   3   8      489.99      492.42      5.10 o
   5   3   9        9.71       10.06      0.15 o
   5   3  10        1.80        1.80      0.08 o
   5   3  11       27.12       26.41      0.33 o
   5   3  12       11.43       11.25      0.20 o
   5   3  13       74.59       72.74      0.78 o
   5   3  14        9.04        8.52      0.13 o
   5   3  15       41.83       40.36      0.45 o
   5   3  16       24.97       24.43      0.30 o
   5   3  17        2.86        2.67      0.09 o
   5   3  18       16.87       16.33      0.21 o
   5   3  19        8.82        9.19      0.15 o
   5   3  20       14.51       14.93      0.20 o
   5   3  21       21.60       22.26      0.29 o
   5   3  22        4.02        3.88      0.12 o
   5   3  23        9.09        8.45      0.15 o
   5   4   1      401.57      406.70      4.24 o
   5   4   2      836.49      862.86      8.96 o
   5   4   3      589.53      603.83      6.29 o
   5   4   4        3.59        2.95      0.13 o
   5   4   5       39.19       41.15      0.52 o
   5   4   6       13.60       12.85      0.20 o
   5   4   7        0.28        0.20      0.06 o
   5   4   8       26.78       26.05      0.31 o
   5   4   9       71.38       71.06      0.78 o
   5   4  10      152.32      151.50      1.61 o
   5   4  11      150.17      150.97      1.66 o
   5   4  12       48.63       47.51      0.58 o
   5   4  14      122.70      120.60      1.29 o
   5   4  15       46.98       46.20      0.52 o
   5   4  16       12.85       12.35      0.19 o
   5   4  17        5.31        5.42      0.12 o
   5   4  18        8.55        9.10      0.15 o
   5   4  19        0.42        0.46      0.07 o
   5   4  20        1.40        1.38      0.08 o
   5   4  22        2.78        2.92      0.11 o
   5   4  23        3.93        4.06      0.14 o
   5   5   1      170.69      175.89      1.89 o
   5   5   2      405.77      422.55      4.45 o
   5   5   3       57.85       60.24      0.70 o
   5   5   4     1010.23     1044.28     10.87 o
   5   5   5      510.38      526.58      5.49 o
   5   5   6      183.67      182.61      1.93 o
   5   5   7       35.10       35.13      0.41 o
   5   5   8       50.26       48.27      0.54 o
   5   5   9       52.20       50.98      0.57 o
   5   5  10      103.42      101.20      1.10 o
   5   5  11       11.81       11.77      0.21 o
   5   5  12       83.73       81.63      0.90 o
   5   5  13       23.75       23.10      0.28 o
   5   5  14       23.33       22.73      0.28 o
   5   5  15       12.87       12.58      0.19 o
   5   5  16        4.29        4.25      0.11 o
   5   5  17       16.33       15.64      0.21 o
   5   5  18       13.40       13.05      0.19 o
   5   5  19        0.66        0.64      0.07 o
   5   5  20        5.41        5.64      0.12 o
   5   5  21        0.87        0.74      0.08 o
   5   5  22        2.68        2.74      0.11 o
   5   5  23        2.02        1.70      0.11 o
   5   6   1       14.52       13.62      0.25 o
   5   6   3       23.22       22.96      0.32 o
   5   6   4      160.25      161.28      1.73 o
   5   6   5       89.02       85.90      0.93 o
   5   6   6        8.68        8.35      0.14 o
   5   6   7        8.80        8.82      0.15 o
   5   6   8       78.56       77.42      0.84 o
   5   6   9       15.34       15.74      0.23 o
   5   6  10        1.46        1.36      0.10 o
   5   6  11        4.44        4.15      0.14 o
   5   6  12        0.27        0.33      0.05 o
   5   6  13        4.63        4.54      0.10 o
   5   6  14       11.54       11.41      0.17 o
   5   6  15        3.92        3.60      0.10 o
   5   6  16       13.47       12.80      0.19 o
   5   6  17        7.37        7.82      0.15 o
   5   6  18       11.26       11.01      0.17 o
   5   6  19        0.67        0.60      0.07 o
   5   6  20        4.31        3.97      0.12 o
   5   6  21        0.58        0.54      0.08 o
   5   7   1       68.56       65.29      0.74 o
   5   7   2       24.57       23.02      0.30 o
   5   7   3        0.78        0.84      0.07 o
   5   7   4       97.31       95.56      1.04 o
   5   7   5      162.61      161.57      1.71 o
   5   7   6       53.07       51.09      0.58 o
   5   7   8        2.83        2.58      0.10 o
   5   7  10        2.13        2.06      0.13 o
   5   7  11        3.91        3.71      0.10 o
   5   7  12        3.04        2.96      0.09 o
   5   7  13       38.59       38.15      0.45 o
   5   7  14       44.69       43.98      0.52 o
   5   7  15       26.10       25.95      0.33 o
   5   7  16        5.14        4.67      0.12 o
   5   7  17        2.00        1.92      0.09 o
   5   7  18        1.66        1.85      0.09 o
   5   7  19        2.87        3.01      0.10 o
   5   7  20        1.59        1.78      0.09 o
   5   7  21        3.33        3.33      0.11 o
   5   7  22        4.69        4.30      0.14 o
   5   8   1        1.28        1.24      0.08 o
   5   8   2        3.00        3.00      0.10 o
   5   8   3        6.55        6.29      0.15 o
   5   8   4      247.78      248.02      2.62 o
   5   8   5       10.87       10.58      0.17 o
   5   8   6       16.27       15.68      0.23 o
   5   8   7        6.95        6.35      0.15 o
   5   8   8      157.33      156.13      1.74 o
   5   8   9        4.41        4.64      0.15 o
   5   8  10       12.00       12.12      0.18 o
   5   8  11        0.34        0.29      0.07 o
   5   8  12        1.54        1.46      0.09 o
   5   8  13        2.11        2.18      0.09 o
   5   8  14        3.55        3.58      0.11 o
   5   8  16       15.96       16.44      0.24 o
   5   8  17        4.47        4.80      0.13 o
   5   8  18       13.39       14.43      0.21 o
   5   8  19        0.31        0.35      0.09 o
   5   8  20        7.91        8.67      0.17 o
   5   8  21        0.45        0.40      0.08 o
   5   9   1       51.73       51.27      0.60 o
   5   9   2       86.10       84.33      0.95 o
   5   9   3      324.51      324.97      3.45 o
   5   9   4       75.75       74.39      0.84 o
   5   9   5      238.58      239.73      2.56 o
   5   9   6       11.61       10.97      0.21 o
   5   9   7        0.71        0.76      0.11 o
   5   9   8       53.36       52.42      0.62 o
   5   9   9       77.53       75.65      0.85 o
   5   9  10        8.54        8.14      0.15 o
   5   9  11       69.65       67.73      0.77 o
   5   9  12        3.88        3.80      0.12 o
   5   9  13       18.08       17.69      0.25 o
   5   9  14       24.60       24.11      0.31 o
   5   9  17        7.79        8.16      0.16 o
   5   9  18        4.80        5.59      0.14 o
   5   9  19        5.48        5.97      0.15 o
   5   9  20        0.74        0.69      0.10 o
   5   9  21        0.71        0.66      0.11 o
   5  10   1       12.51       12.33      0.25 o
   5  10   2      411.57      412.44      4.45 o
   5  10   3       12.34       12.40      0.28 o
   5  10   4       49.59       49.32      0.63 o
   5  10   5       83.23       83.70      1.01 o
   5  10   7       13.81       13.44      0.22 o
   5  10   8        0.54        0.69      0.07 o
   5  10   9       27.63       27.32      0.35 o
   5  10  10      137.70      137.82      1.56 o
   5  10  11        3.21        3.51      0.12 o
   5  10  12       44.74       44.48      0.53 o
   5  10  13        3.33        3.39      0.12 o
   5  10  14       52.51       52.55      0.62 o
   5  10  15        1.59        1.82      0.10 o
   5  10  16       20.37       21.18      0.28 o
   5  10  17       13.42       13.64      0.20 o
   5  10  18        0.06        0.23      0.11 o
   5  10  19        0.35        0.46      0.09 o
   5  10  20        0.77        0.82      0.11 o
   5  11   1       14.52       14.25      0.31 o
   5  11   2       28.33       29.26      0.47 o
   5  11   3       26.17       25.93      0.39 o
   5  11   4       29.33       28.98      0.39 o
   5  11   5      107.80      108.25      1.26 o
   5  11   6       24.65       24.43      0.33 o
   5  11   7       43.95       43.80      0.55 o
   5  11   8        2.58        2.66      0.11 o
   5  11   9       60.43       60.21      0.73 o
   5  11  10       13.25       12.87      0.23 o
   5  11  11        2.49        2.73      0.11 o
   5  11  12       18.71       18.02      0.26 o
   5  11  13        0.22        0.21      0.09 o
   5  11  14        8.42        8.59      0.17 o
   5  11  15        1.15        1.13      0.09 o
   5  11  16        1.61        1.85      0.09 o
   5  11  17       22.92       23.27      0.34 o
   5  11  18        2.15        2.33      0.12 o
   5  12   1       56.75       55.94      0.68 o
   5  12   2        0.54        0.59      0.09 o
   5  12   3       25.48       25.52      0.36 o
   5  12   4       34.19       32.91      0.43 o
   5  12   5       11.71       11.84      0.23 o
   5  12   6        1.10        0.62      0.10 o
   5  12   7        6.51        6.63      0.19 o
   5  12   8       24.39       24.13      0.34 o
   5  12  10        1.23        1.24      0.11 o
   5  12  11       41.26       40.99      0.54 o
   5  12  13        1.56        1.69      0.12 o
   5  12  15       13.60       13.47      0.22 o
   5  12  16        5.26        5.66      0.15 o
   5  12  17        0.88        1.31      0.13 o
   5  12  18        2.06        1.83      0.12 o
   5  13   1        8.59        8.48      0.19 o
   5  13   2       62.15       61.96      0.76 o
   5  13   3        3.03        2.85      0.14 o
   5  13   4        6.16        6.06      0.17 o
   5  13   6        2.13        1.95      0.13 o
   5  13   7       10.89       10.67      0.24 o
   5  13   8        4.28        4.06      0.17 o
   5  13   9        0.81        0.57      0.12 o
   5  13  10       15.12       15.19      0.30 o
   5  13  11        7.81        7.98      0.23 o
   5  13  12       13.28       13.17      0.25 o
   5  13  13        1.51        1.59      0.13 o
   5  13  14        0.63        0.46      0.15 o
   5  13  15        1.51        1.51      0.18 o
   5  13  17        1.38        1.05      0.17 o
   5  14   1       19.98       19.37      0.30 o
   5  14   2        0.95        0.90      0.10 o
   5  14   3       14.00       13.66      0.24 o
   5  14   4        7.55        7.55      0.20 o
   5  14   5        0.41        0.49      0.12 o
   5  14   7        2.96        2.56      0.14 o
   5  14   8       10.76       11.03      0.25 o
   5  14   9        2.10        2.23      0.16 o
   5  14  11       18.60       18.94      0.35 o
   5  14  12        1.71        1.62      0.14 o
   5  14  13        0.76        0.48      0.17 o
   5  14  15        3.35        3.71      0.24 o
   5  14  16        0.84        0.83      0.15 o
   5  15   1        2.03        1.75      0.13 o
   5  15   2       73.24       74.19      0.89 o
   5  15   3        3.91        4.12      0.15 o
   5  15   4        8.18        7.86      0.20 o
   5  15   5        2.21        2.25      0.13 o
   5  15   6        0.83        0.78      0.13 o
   5  15   7        5.75        5.82      0.19 o
   5  15   9        0.82        0.97      0.13 o
   5  15  10       29.89       30.92      0.48 o
   5  15  11        4.47        4.25      0.18 o
   5  15  12       11.27       11.22      0.24 o
   5  15  13        6.48        6.27      0.21 o
   5  15  14        5.44        5.33      0.26 o
   5  15  15        1.87        1.98      0.19 o
   5  16   2        9.66        9.88      0.20 o
   5  16   3       28.65       27.48      0.38 o
   5  16   4        2.65        2.83      0.13 o
   5  16   5       48.95       50.03      0.65 o
   5  16   6        2.34        2.43      0.14 o
   5  16   7       15.29       15.40      0.28 o
   5  16   8        2.08        2.36      0.13 o
   5  16   9       32.29       35.78      0.51 o
   5  16  10        0.78        1.01      0.13 o
   5  16  12        0.42        0.49      0.13 o
   5  16  14        5.08        4.96      0.23 o
   5  17   1        4.74        4.61      0.18 o
   5  17   2        2.24        2.44      0.11 o
   5  17   3        0.85        0.87      0.11 o
   5  17   4        0.67        0.62      0.11 o
   5  17   5       14.53       14.58      0.27 o
   5  17   6        0.47        0.39      0.13 o
   5  17   7        5.00        5.35      0.17 o
   5  17   8        4.63        5.23      0.20 o
   5  17   9        4.13        4.56      0.22 o
   5  17  10        3.02        3.38      0.18 o
   5  17  11        2.96        3.20      0.18 o
   5  17  12        0.61        0.63      0.11 o
   5  18   1       24.00       24.79      0.35 o
   5  18   3       16.88       17.27      0.29 o
   5  18   5        1.81        2.07      0.16 o
   5  18   7        1.15        1.17      0.14 o
   5  18   9        1.36        1.31      0.13 o
   5  18  11       17.53       17.62      0.42 o
   5  19   1        0.58        0.44      0.12 o
   5  19   3        8.32        8.51      0.34 o
   5  19   4        7.86        7.77      0.22 o
   5  19   5        7.33        8.17      0.22 o
   5  19   6        2.16        2.14      0.14 o
   5  19   8        2.43        2.01      0.14 o
   6   0   0      184.83      186.18      2.31 o
   6   0   2        2.87        2.81      0.16 o
   6   0   4       10.56       10.64      0.28 o
   6   0   6       39.38       39.57      0.60 o
   6   0   8       12.90       12.82      0.23 o
   6   0  10       71.35       70.55      0.83 o
   6   0  12        2.48        2.57      0.15 o
   6   0  14       12.91       12.61      0.20 o
   6   0  18        2.98        3.17      0.13 o
   6   0  20        2.51        2.37      0.11 o
   6   0  22        1.20        1.43      0.12 o
   6   1   0      480.90      490.68      5.34 o
   6   1   1       38.08       36.86      0.44 o
   6   1   2       78.22       78.61      0.88 o
   6   1   3      456.00      475.21      4.98 o
   6   1   4        0.24        0.50      0.11 o
   6   1   5       81.41       79.41      0.90 o
   6   1   6        0.63        0.64      0.11 o
   6   1   7      249.57      249.60      2.62 o
   6   1   8       83.89       82.44      0.89 o
   6   1   9        0.12        0.18      0.06 o
   6   1  10      149.74      147.30      1.56 o
   6   1  11        8.56        7.91      0.15 o
   6   1  13        5.23        4.75      0.10 o
   6   1  14        7.72        7.19      0.12 o
   6   1  15       32.43       31.58      0.36 o
   6   1  16        1.02        0.98      0.07 o
   6   1  17        9.51        8.87      0.14 o
   6   1  18       32.93       32.81      0.38 o
   6   1  19        0.20        0.18      0.07 o
   6   1  20        9.30        9.29      0.15 o
   6   1  21        0.31        0.25      0.09 o
   6   1  22        6.50        6.62      0.13 o
   6   1  23        0.43        0.44      0.08 o
   6   2   0      156.76      163.59      1.85 o
   6   2   1     1728.86     1803.39     18.70 o
   6   2   2      267.15      275.14      2.91 o
   6   2   3       37.65       34.67      0.43 o
   6   2   4        4.03        3.67      0.15 o
   6   2   5      299.61      298.66      3.17 o
   6   2   6      366.87      370.62      3.89 o
   6   2   7      243.85      248.75      2.61 o
   6   2   8       80.45       79.23      0.86 o
   6   2   9      195.53      195.18      2.05 o
   6   2  10        4.98        4.85      0.12 o
   6   2  11       19.46       18.67      0.27 o
   6   2  12        1.19        1.05      0.10 o
   6   2  13      196.63      193.29      2.05 o
   6   2  14       10.75       10.11      0.15 o
   6   2  15       20.65       20.20      0.25 o
   6   2  16       15.30       15.09      0.20 o
   6   2  17        3.88        3.71      0.09 o
   6   2  18        1.20        1.01      0.07 o
   6   2  19        2.93        2.82      0.09 o
   6   2  20        3.42        3.23      0.09 o
   6   2  21        4.77        4.88      0.12 o
   6   2  23        1.03        1.07      0.08 o
   6   3   0     1603.14     1671.06     17.84 o
   6   3   1      216.45      219.22      2.33 o
   6   3   2      153.84      155.28      1.67 o
   6   3   3       27.76       28.84      0.38 o
   6   3   4      406.40      416.75      4.39 o
   6   3   6      382.55      383.24      4.00 o
   6   3   7       37.88       37.14      0.43 o
   6   3   8       27.67       28.01      0.33 o
   6   3   9      110.67      109.99      1.18 o
   6   3  10      153.30      151.66      1.61 o
   6   3  11       38.37       38.07      0.46 o
   6   3  12      191.31      193.11      2.08 o
   6   3  14        6.80        7.39      0.13 o
   6   3  15        7.53        7.21      0.14 o
   6   3  16       77.87       76.62      0.84 o
   6   3  17       24.47       24.21      0.30 o
   6   3  18        8.99        8.47      0.15 o
   6   3  19       17.72       17.89      0.23 o
   6   3  20        1.78        1.56      0.07 o
   6   3  22       13.51       13.69      0.20 o
   6   3  23        3.03        2.72      0.12 o
   6   4   0     1130.27     1176.15     12.57 o
   6   4   1      353.51      362.23      3.81 o
   6   4   2       99.83      102.95      1.15 o
   6   4   3      100.34       96.11      1.08 o
   6   4   4      142.18      140.48      1.53 o
   6   4   5      123.56      125.27      1.34 o
   6   4   6       81.21       81.30      0.89 o
   6   4   7       18.67       19.19      0.24 o
   6   4   8      131.01      131.01      1.39 o
   6   4   9       10.82       10.49      0.17 o
   6   4  10       23.20       22.55      0.30 o
   6   4  11       52.66       52.82      0.62 o
   6   4  12       94.90       93.29      1.01 o
   6   4  13      102.62      100.98      1.09 o
   6   4  14       57.19       55.94      0.62 o
   6   4  15        0.66        0.66      0.07 o
   6   4  16        0.54        0.66      0.07 o
   6   4  17       32.01       32.57      0.39 o
   6   4  18        1.46        1.33      0.08 o
   6   4  19       10.40       10.48      0.16 o
   6   4  20        2.12        2.04      0.08 o
   6   4  21        2.12        2.12      0.10 o
   6   4  22        3.52        3.69      0.12 o
   6   4  23        1.07        1.02      0.17 o
   6   5   0      179.05      181.51      2.13 o
   6   5   1      334.99      339.54      3.62 o
   6   5   2      242.87      248.70      2.67 o
   6   5   3      200.30      201.44      2.15 o
   6   5   4       10.88       11.27      0.18 o
   6   5   5        1.23        1.06      0.07 o
   6   5   6      232.09      231.41      2.43 o
   6   5   7       10.36       10.55      0.16 o
   6   5   8      118.06      116.65      1.25 o
   6   5   9      174.96      174.18      1.85 o
   6   5  10        2.47        2.49      0.12 o
   6   5  11        0.04        0.22      0.11 o
   6   5  12       11.25       10.51      0.15 o
   6   5  13       54.79       53.43      0.59 o
   6   5  14        6.65        6.75      0.13 o
   6   5  15        6.02        6.01      0.12 o
   6   5  16       58.05       57.71      0.64 o
   6   5  18        1.80        1.56      0.07 o
   6   5  19       11.84       11.45      0.16 o
   6   5  20        0.44        0.54      0.08 o
   6   5  21        1.73        1.85      0.09 o
   6   5  22        0.65        0.57      0.07 o
   6   6   0        6.85        7.09      0.20 o
   6   6   1       10.05        9.74      0.17 o
   6   6   2       45.48       44.08      0.51 o
   6   6   3       13.70       12.75      0.19 o
   6   6   4       39.10       37.65      0.44 o
   6   6   5       13.39       12.82      0.18 o
   6   6   6       44.67       42.59      0.49 o
   6   6   7       27.11       26.27      0.33 o
   6   6   8       16.25       15.90      0.22 o
   6   6   9        0.40        0.26      0.10 o
   6   6  10        0.16        0.22      0.11 o
   6   6  11        1.78        1.70      0.07 o
   6   6  12       13.49       13.04      0.17 o
   6   6  14        0.32        0.23      0.06 o
   6   6  15        1.08        0.96      0.07 o
   6   6  16       19.67       20.08      0.25 o
   6   6  18        7.46        6.97      0.14 o
   6   6  19        1.28        1.22      0.07 o
   6   6  22        0.20        0.25      0.08 o
   6   7   0       11.46       12.22      0.23 o
   6   7   1       62.95       61.82      0.69 o
   6   7   2       30.44       29.83      0.36 o
   6   7   4        9.22        8.66      0.16 o
   6   7   5        0.14        0.25      0.07 o
   6   7   6       24.19       23.64      0.31 o
   6   7   7       11.40       10.61      0.19 o
   6   7   8       18.32       17.57      0.28 o
   6   7   9       35.39       34.36      0.46 o
   6   7  10        2.60        2.64      0.10 o
   6   7  11        3.66        3.65      0.09 o
   6   7  12       14.48       14.35      0.20 o
   6   7  13        0.35        0.26      0.07 o
   6   7  15        3.94        3.72      0.10 o
   6   7  16       18.70       18.69      0.25 o
   6   7  17        8.48        8.43      0.15 o
   6   7  18        2.12        2.23      0.09 o
   6   7  19        1.66        1.68      0.10 o
   6   7  20        0.36        0.30      0.09 o
   6   7  22        1.29        0.97      0.14 o
   6   8   0       97.28       96.19      1.13 o
   6   8   1        4.91        4.81      0.12 o
   6   8   2       54.50       52.87      0.61 o
   6   8   3       68.12       67.37      0.76 o
   6   8   4       12.97       12.74      0.20 o
   6   8   5        4.54        4.72      0.12 o
   6   8   6      147.10      143.98      1.54 o
   6   8   7       65.23       64.58      0.77 o
   6   8   8       26.87       26.47      0.39 o
   6   8   9        2.45        2.61      0.10 o
   6   8  10       17.03       16.69      0.23 o
   6   8  11        1.91        1.93      0.07 o
   6   8  12       27.31       27.69      0.33 o
   6   8  13        3.15        3.29      0.10 o
   6   8  14       14.19       14.50      0.21 o
   6   8  15       13.13       13.40      0.20 o
   6   8  17       15.39       16.66      0.24 o
   6   8  18       14.26       15.85      0.23 o
   6   8  20        6.53        7.21      0.17 o
   6   8  21        0.68        0.64      0.08 o
   6   9   0      226.47      226.34      2.57 o
   6   9   1       69.97       69.64      0.80 o
   6   9   2       34.33       33.23      0.41 o
   6   9   3       53.67       53.45      0.62 o
   6   9   4       72.03       70.31      0.81 o
   6   9   5       32.14       31.94      0.43 o
   6   9   6      150.12      149.75      1.69 o
   6   9   7      109.33      106.71      1.21 o
   6   9   8        5.54        5.49      0.13 o
   6   9   9        9.66        9.56      0.16 o
   6   9  10       79.37       78.30      0.88 o
   6   9  11        2.51        2.41      0.09 o
   6   9  12       39.53       38.78      0.46 o
   6   9  14        1.17        1.09      0.08 o
   6   9  15       21.62       22.65      0.30 o
   6   9  16       18.92       19.59      0.26 o
   6   9  17        6.74        7.10      0.15 o
   6   9  18       12.32       13.32      0.21 o
   6   9  19        0.08        0.33      0.10 o
   6   9  20        2.66        2.76      0.14 o
   6  10   0      322.19      325.67      4.28 o
   6  10   1        3.58        3.43      0.16 o
   6  10   2       17.74       16.61      0.31 o
   6  10   3        8.24        8.02      0.21 o
   6  10   4       84.61       85.47      1.04 o
   6  10   5        2.93        2.87      0.12 o
   6  10   6       45.00       44.09      0.55 o
   6  10   7        7.59        7.48      0.17 o
   6  10   8       28.28       27.81      0.36 o
   6  10   9        9.17        8.77      0.17 o
   6  10  10        0.28        0.19      0.09 o
   6  10  11        3.79        3.71      0.12 o
   6  10  12       91.65       91.66      1.04 o
   6  10  13        0.25        0.25      0.09 o
   6  10  14       25.48       25.29      0.33 o
   6  10  15        0.51        0.56      0.08 o
   6  10  16       12.64       13.86      0.20 o
   6  10  17        0.52        0.50      0.09 o
   6  10  18       13.90       15.79      0.26 o
   6  10  19        4.06        4.53      0.16 o
   6  10  20        3.29        3.64      0.12 o
   6  11   0      115.71      115.41      1.54 o
   6  11   1       64.18       63.64      0.79 o
   6  11   2       14.97       14.68      0.25 o
   6  11   3      117.89      117.44      1.38 o
   6  11   4        6.70        6.51      0.15 o
   6  11   5        0.33        0.31      0.08 o
   6  11   6        2.98        2.76      0.12 o
   6  11   7       22.50       22.05      0.34 o
   6  11   8       29.12       28.13      0.41 o
   6  11   9       51.04       51.00      0.62 o
   6  11  10       31.73       31.45      0.42 o
   6  11  11        4.34        4.46      0.15 o
   6  11  12        3.10        3.67      0.15 o
   6  11  13       52.01       52.57      0.67 o
   6  11  14        8.92        9.40      0.17 o
   6  11  15        9.59        9.81      0.17 o
   6  11  16        0.46        0.41      0.09 o
   6  11  17        3.71        4.48      0.17 o
   6  11  18        4.76        4.85      0.19 o
   6  11  19        2.58        2.14      0.12 o
   6  12   0      125.40      125.77      1.68 o
   6  12   1        3.31        3.40      0.12 o
   6  12   2       19.15       19.04      0.29 o
   6  12   3        7.78        7.67      0.17 o
   6  12   4       12.72       12.48      0.22 o
   6  12   6       21.42       20.87      0.35 o
   6  12   7        2.22        2.07      0.13 o
   6  12   8       29.62       29.66      0.43 o
   6  12   9        1.08        1.18      0.13 o
   6  12  10        7.19        7.74      0.26 o
   6  12  11        0.32        0.24      0.12 o
   6  12  12       11.40       11.64      0.23 o
   6  12  13        3.58        3.16      0.16 o
   6  12  14       15.44       15.33      0.28 o
   6  12  15        0.77        0.72      0.14 o
   6  12  16        0.73        0.75      0.11 o
   6  12  17        1.92        1.84      0.10 o
   6  13   0        5.45        5.39      0.21 o
   6  13   1        6.62        6.77      0.16 o
   6  13   2        2.60        2.51      0.10 o
   6  13   3        0.37        0.27      0.10 o
   6  13   6        0.45        0.28      0.12 o
   6  13   8        2.93        2.74      0.14 o
   6  13   9       10.21       10.16      0.23 o
   6  13  10        4.20        4.18      0.20 o
   6  13  11        3.60        3.76      0.18 o
   6  13  13        1.09        1.22      0.13 o
   6  13  14        0.19        0.47      0.12 o
   6  13  16        0.38        0.43      0.12 o
   6  14   0        1.43        1.36      0.14 o
   6  14   1        0.52        0.43      0.09 o
   6  14   2        0.63        0.76      0.11 o
   6  14   3        3.06        3.21      0.15 o
   6  14   4        0.55        0.51      0.10 o
   6  14   5        6.91        6.87      0.20 o
   6  14   6        2.71        2.39      0.14 o
   6  14   7       11.90       11.85      0.25 o
   6  14   9        3.36        3.77      0.17 o
   6  14  10        0.93        0.99      0.14 o
   6  14  11        8.16        8.62      0.23 o
   6  14  12        0.32        0.33      0.13 o
   6  14  13        0.44        0.37      0.13 o
   6  14  15        0.01        0.48      0.17 o
   6  15   0        5.54        6.14      0.26 o
   6  15   1       20.58       21.11      0.32 o
   6  15   2       15.62       15.19      0.24 o
   6  15   3        2.75        2.79      0.13 o
   6  15   4        6.62        6.61      0.19 o
   6  15   6       45.34       45.54      0.62 o
   6  15   8        1.75        1.66      0.13 o
   6  15   9       21.15       21.97      0.36 o
   6  15  10        6.96        6.90      0.22 o
   6  15  11        1.00        1.06      0.13 o
   6  15  12        2.81        2.51      0.26 o
   6  15  13        3.93        4.01      0.18 o
   6  15  14        0.78        0.75      0.17 o
   6  16   0       32.95       33.98      0.58 o
   6  16   1       39.82       40.09      0.55 o
   6  16   2        0.94        0.86      0.10 o
   6  16   3        4.58        4.74      0.14 o
   6  16   4        7.07        7.82      0.18 o
   6  16   5       30.75       32.02      0.47 o
   6  16   6        0.53        0.46      0.12 o
   6  16   7       49.95       50.99      0.68 o
   6  16   8        3.28        3.62      0.16 o
   6  16   9        1.47        1.17      0.13 o
   6  16  10        2.08        2.04      0.16 o
   6  16  11        5.82        6.59      0.22 o
   6  16  12        4.80        5.64      0.19 o
   6  16  13        9.97        9.56      0.31 o
   6  16  14        2.63        2.61      0.18 o
   6  17   0        0.87        0.62      0.17 o
   6  17   1        6.95        6.93      0.19 o
   6  17   3       30.71       30.94      0.41 o
   6  17   4        2.41        2.33      0.12 o
   6  17   5        3.65        3.87      0.15 o
   6  17   6        0.00        0.34      0.10 o
   6  17   7       17.78       18.32      0.33 o
   6  17   8        0.45        0.54      0.12 o
   6  17   9       14.06       14.61      0.32 o
   6  17  10        0.69        0.91      0.13 o
   6  17  12        2.86        2.90      0.21 o
   6  18   0        0.67        0.67      0.17 o
   6  18   1       24.52       25.33      0.44 o
   6  18   3        0.61        0.76      0.14 o
   6  18   4        0.82        0.96      0.14 o
   6  18   5        7.32        8.90      0.25 o
   6  18   7        7.46        7.06      0.22 o
   6  18   9        5.92        5.82      0.18 o
   6  19   0        6.77        6.34      0.28 o
   6  19   2        0.53        0.50      0.19 o
   6  19   3        3.93        3.54      0.25 o
   6  19   4        0.60        0.38      0.19 o
   6  19   7        4.09        3.65      0.22 o
   6  19   8        1.65        1.35      0.15 o
   7   0   2      388.91      384.48      4.26 o
   7   0   4      993.88     1013.02     11.03 o
   7   0   6      261.59      259.47      2.80 o
   7   0   8      250.42      249.22      2.72 o
   7   0  10       27.72       27.46      0.39 o
   7   0  12        4.70        4.72      0.15 o
   7   0  14      265.59      265.03      2.91 o
   7   0  16        2.73        3.25      0.12 o
   7   0  18       50.83       50.69      0.62 o
   7   0  22        5.53        6.16      0.18 o
   7   1   1       27.73       26.99      0.36 o
   7   1   2      201.43      211.90      2.27 o
   7   1   3       26.08       24.92      0.36 o
   7   1   4      357.87      364.03      3.85 o
   7   1   5       59.87       60.74      0.67 o
   7   1   6       91.16       88.67      0.95 o
   7   1   7       72.78       71.39      0.78 o
   7   1   8       23.75       23.25      0.28 o
   7   1   9       21.60       21.37      0.27 o
   7   1  10       65.48       63.80      0.71 o
   7   1  11        7.90        7.61      0.16 o
   7   1  12       21.19       20.62      0.25 o
   7   1  14        5.52        5.50      0.11 o
   7   1  15        4.00        3.98      0.09 o
   7   1  16        1.71        1.73      0.07 o
   7   1  17       11.98       11.74      0.17 o
   7   1  18        6.25        6.51      0.12 o
   7   1  19        0.75        0.66      0.07 o
   7   1  21        3.78        3.69      0.12 o
   7   1  23        0.51        0.44      0.15 o
   7   2   1      229.37      227.41      2.43 o
   7   2   4       90.91       89.88      1.00 o
   7   2   5      381.12      381.49      3.99 o
   7   2   6       20.16       19.90      0.25 o
   7   2   8       16.14       15.81      0.22 o
   7   2   9        1.39        1.37      0.08 o
   7   2  11       27.79       26.94      0.35 o
   7   2  12        0.82        1.07      0.06 o
   7   2  13       57.75       57.00      0.62 o
   7   2  14       28.13       27.09      0.31 o
   7   2  15       85.10       83.57      0.90 o
   7   2  16        0.35        0.27      0.07 o
   7   2  17        2.51        2.83      0.08 o
   7   2  18        7.54        7.58      0.13 o
   7   2  19        9.43        9.72      0.15 o
   7   2  20        0.43        0.19      0.08 o
   7   2  21        4.29        4.21      0.11 o
   7   2  22        0.77        0.67      0.07 o
   7   3   1      105.28      109.01      1.21 o
   7   3   2     1046.44     1080.44     11.26 o
   7   3   3      497.79      513.13      5.36 o
   7   3   4       41.97       41.74      0.48 o
   7   3   5      304.06      303.80      3.17 o
   7   3   6        0.98        0.97      0.07 o
   7   3   7        2.23        2.37      0.08 o
   7   3   9       72.46       70.86      0.78 o
   7   3  10      272.21      273.60      2.97 o
   7   3  11       75.87       75.74      0.86 o
   7   3  12       38.11       37.12      0.41 o
   7   3  13       19.99       19.71      0.24 o
   7   3  14       90.69       89.88      0.97 o
   7   3  16       11.24       11.45      0.17 o
   7   3  17        6.91        6.97      0.14 o
   7   3  19        3.13        2.94      0.09 o
   7   3  20        2.01        1.83      0.08 o
   7   3  21        0.49        0.44      0.08 o
   7   3  22        6.47        6.36      0.14 o
   7   4   1      185.16      183.14      1.93 o
   7   4   2        2.05        1.96      0.08 o
   7   4   3      290.53      296.41      3.09 o
   7   4   4        0.01        0.18      0.06 o
   7   4   5       24.93       25.30      0.31 o
   7   4   6       14.93       13.97      0.19 o
   7   4   7       20.78       19.95      0.25 o
   7   4   8       37.13       36.83      0.43 o
   7   4   9       12.61       11.89      0.20 o
   7   4  10        0.90        0.75      0.11 o
   7   4  11       98.99       96.82      1.07 o
   7   4  12       13.79       13.53      0.18 o
   7   4  13       12.19       12.22      0.17 o
   7   4  14        3.38        3.38      0.09 o
   7   4  15        2.36        2.16      0.07 o
   7   4  16       11.54       11.26      0.18 o
   7   4  17        1.07        0.82      0.07 o
   7   4  19        2.60        2.51      0.09 o
   7   4  20       15.98       16.76      0.24 o
   7   4  21        3.01        3.56      0.11 o
   7   4  22        3.97        3.78      0.11 o
   7   5   1      106.41      104.71      1.13 o
   7   5   2       21.77       20.79      0.26 o
   7   5   3       30.15       30.04      0.35 o
   7   5   4       15.52       15.32      0.20 o
   7   5   5       32.41       31.23      0.36 o
   7   5   6        5.61        5.35      0.12 o
   7   5   7        2.10        1.92      0.08 o
   7   5   8       64.98       65.04      0.73 o
   7   5   9       14.69       14.42      0.25 o
   7   5  10       15.42       15.78      0.26 o
   7   5  11       43.15       41.72      0.47 o
   7   5  12        6.83        6.58      0.12 o
   7   5  13       18.98       18.26      0.23 o
   7   5  14       17.71       17.25      0.22 o
   7   5  15       26.86       26.42      0.32 o
   7   5  16       19.79       19.98      0.25 o
   7   5  18        3.01        3.28      0.09 o
   7   5  20        7.77        7.89      0.15 o
   7   5  21        0.90        1.00      0.08 o
   7   5  22        9.22        7.94      0.17 o
   7   6   1        0.95        0.92      0.07 o
   7   6   2      748.03      760.49      7.88 o
   7   6   3        1.12        1.12      0.07 o
   7   6   4        5.39        4.89      0.12 o
   7   6   5        1.20        1.18      0.07 o
   7   6   6        0.66        0.76      0.07 o
   7   6   7        6.22        5.89      0.14 o
   7   6   8      169.26      170.67      1.89 o
   7   6   9        2.72        2.51      0.12 o
   7   6  10      126.09      124.09      1.35 o
   7   6  11        1.90        1.91      0.07 o
   7   6  12      142.12      142.30      1.53 o
   7   6  13        0.18        0.25      0.06 o
   7   6  14       28.12       27.28      0.33 o
   7   6  15        0.82        0.91      0.07 o
   7   6  17        1.90        1.82      0.08 o
   7   6  18        5.65        5.49      0.12 o
   7   6  19        1.33        1.19      0.08 o
   7   6  20       27.88       29.60      0.40 o
   7   6  21        2.29        2.41      0.10 o
   7   6  22        3.15        2.89      0.15 o
   7   7   1        1.74        1.32      0.07 o
   7   7   2       49.63       48.35      0.54 o
   7   7   3       81.98       80.99      0.89 o
   7   7   4       71.00       71.15      0.78 o
   7   7   5       82.31       81.33      0.89 o
   7   7   6       19.93       19.72      0.26 o
   7   7   7        2.07        1.91      0.10 o
   7   7   8        0.46        0.31      0.10 o
   7   7   9       14.74       14.26      0.22 o
   7   7  10       10.81       10.70      0.17 o
   7   7  11        7.25        7.24      0.14 o
   7   7  12       22.48       21.73      0.28 o
   7   7  13        9.26        8.89      0.15 o
   7   7  14        4.27        4.00      0.11 o
   7   7  17        3.12        3.20      0.10 o
   7   7  18        0.41        0.27      0.08 o
   7   7  19        0.32        0.31      0.10 o
   7   7  20        3.52        3.51      0.17 o
   7   8   1      264.62      264.97      2.80 o
   7   8   2       99.77      100.24      1.10 o
   7   8   3      170.18      168.59      1.82 o
   7   8   4        7.39        6.71      0.15 o
   7   8   5        8.03        7.57      0.17 o
   7   8   6        0.46        0.33      0.09 o
   7   8   7       52.87       51.90      0.65 o
   7   8   8        2.78        2.89      0.11 o
   7   8   9        0.08        0.21      0.07 o
   7   8  10       29.93       28.82      0.36 o
   7   8  11      181.83      180.44      1.96 o
   7   8  12       15.16       14.65      0.21 o
   7   8  13        2.15        2.17      0.09 o
   7   8  14       10.10        9.70      0.17 o
   7   8  15       15.75       16.06      0.23 o
   7   8  16        0.84        0.72      0.09 o
   7   8  17        3.08        3.30      0.12 o
   7   8  18        0.83        1.00      0.10 o
   7   8  19        2.93        3.35      0.18 o
   7   8  20        1.48        1.63      0.10 o
   7   8  21       10.61        9.09      0.20 o
   7   9   1        9.43        9.11      0.22 o
   7   9   2       17.97       17.74      0.29 o
   7   9   3       66.41       65.58      0.80 o
   7   9   4       86.20       85.83      1.00 o
   7   9   5       19.08       18.81      0.29 o
   7   9   6        9.56        9.36      0.19 o
   7   9   7       43.17       42.66      0.51 o
   7   9   8       42.74       41.09      0.48 o
   7   9   9       76.99       75.76      0.85 o
   7   9  10        1.42        1.55      0.09 o
   7   9  11        4.49        4.77      0.15 o
   7   9  13       11.32       10.98      0.18 o
   7   9  14       17.87       18.04      0.25 o
   7   9  15       34.66       35.41      0.43 o
   7   9  16        3.84        3.83      0.12 o
   7   9  17       16.75       18.37      0.27 o
   7   9  18        6.40        6.37      0.20 o
   7   9  19        1.03        1.20      0.10 o
   7   9  20        0.99        0.99      0.08 o
   7  10   1        3.44        3.46      0.15 o
   7  10   2       69.11       69.36      0.86 o
   7  10   3       10.74       10.28      0.20 o
   7  10   4       86.18       85.02      0.96 o
   7  10   5        7.34        7.43      0.15 o
   7  10   6        9.45        8.83      0.17 o
   7  10   7        4.05        4.22      0.14 o
   7  10   8       12.86       12.16      0.20 o
   7  10   9        0.38        0.19      0.08 o
   7  10  10       28.09       27.68      0.36 o
   7  10  11        8.52        8.43      0.20 o
   7  10  12       14.61       14.66      0.23 o
   7  10  13        2.57        2.90      0.11 o
   7  10  14        0.41        0.44      0.08 o
   7  10  15        0.41        0.47      0.09 o
   7  10  16        6.55        7.05      0.15 o
   7  10  17        0.25        0.35      0.14 o
   7  10  18        4.28        4.55      0.15 o
   7  10  19        1.15        1.25      0.09 o
   7  11   1       90.98       89.18      1.03 o
   7  11   3      111.22      110.21      1.25 o
   7  11   4        3.37        3.31      0.12 o
   7  11   5        2.79        2.66      0.10 o
   7  11   6        6.36        6.41      0.16 o
   7  11   7        2.73        2.56      0.11 o
   7  11   8        1.11        0.99      0.10 o
   7  11   9       26.54       26.65      0.39 o
   7  11  11       67.27       67.32      0.84 o
   7  11  12        1.00        0.95      0.13 o
   7  11  13        2.40        2.67      0.16 o
   7  11  14        8.86        8.74      0.20 o
   7  11  15       16.60       16.94      0.26 o
   7  11  16        2.75        2.77      0.13 o
   7  11  17        0.21        0.36      0.08 o
   7  11  18        0.25        0.25      0.10 o
   7  12   2       26.46       25.94      0.36 o
   7  12   3       10.45       10.16      0.19 o
   7  12   4       77.59       76.94      0.89 o
   7  12   5       17.73       17.52      0.26 o
   7  12   6       23.29       23.45      0.35 o
   7  12   7        3.18        2.94      0.14 o
   7  12   8       34.72       34.70      0.48 o
   7  12   9        6.22        6.00      0.18 o
   7  12  10        1.30        1.23      0.12 o
   7  12  12        0.55        0.30      0.14 o
   7  12  13        2.55        2.70      0.14 o
   7  12  14       31.69       32.05      0.47 o
   7  12  17        4.75        4.92      0.25 o
   7  13   1        5.11        4.82      0.15 o
   7  13   3       17.13       17.00      0.25 o
   7  13   5       11.31       11.32      0.21 o
   7  13   6        1.40        1.10      0.12 o
   7  13   7        1.57        1.59      0.13 o
   7  13   8        2.02        1.93      0.13 o
   7  13   9        4.10        4.22      0.18 o
   7  13  11        8.25        7.87      0.21 o
   7  13  13        2.51        2.47      0.13 o
   7  13  14        1.98        2.27      0.15 o
   7  13  16        1.63        1.70      0.12 o
   7  14   1       24.66       24.65      0.35 o
   7  14   2       24.31       23.72      0.32 o
   7  14   3        4.81        4.96      0.15 o
   7  14   4        1.13        1.13      0.10 o
   7  14   5       99.05      101.71      1.22 o
   7  14   6        0.50        0.43      0.13 o
   7  14   7        8.76        8.73      0.22 o
   7  14   9       17.06       17.22      0.30 o
   7  14  10        8.16        8.40      0.23 o
   7  14  11        6.85        7.04      0.21 o
   7  14  12        2.40        2.23      0.18 o
   7  14  13        9.90       10.40      0.37 o
   7  14  14        6.04        6.38      0.29 o
   7  14  15       10.02        9.95      0.31 o
   7  15   2        1.87        1.96      0.10 o
   7  15   3        4.84        4.98      0.15 o
   7  15   4       44.12       44.69      0.57 o
   7  15   5        8.05        9.12      0.21 o
   7  15   6        1.06        0.99      0.13 o
   7  15   7        0.38        0.51      0.12 o
   7  15   8       33.60       33.52      0.47 o
   7  15   9        1.90        1.93      0.13 o
   7  15  10        4.04        4.51      0.18 o
   7  16   1        6.91        7.17      0.17 o
   7  16   2        2.44        2.40      0.12 o
   7  16   3        3.90        4.45      0.13 o
   7  16   4        0.56        0.55      0.09 o
   7  16   5        1.74        1.70      0.12 o
   7  16   6        1.92        1.88      0.12 o
   7  16   9        1.09        1.08      0.15 o
   7  16  11        4.76        4.88      0.19 o
   7  16  12        0.17        0.39      0.17 o
   7  16  13        1.50        1.46      0.16 o
   7  17   1        8.30        8.34      0.20 o
   7  17   2       28.54       29.18      0.40 o
   7  17   3        1.43        1.46      0.10 o
   7  17   4       33.97       35.26      0.45 o
   7  17   5        4.62        4.55      0.15 o
   7  17   6        3.29        3.09      0.16 o
   7  17   7        1.21        1.14      0.12 o
   7  17   8        6.74        6.11      0.18 o
   7  17  10       17.07       16.80      0.29 o
   7  17  11        4.76        4.77      0.14 o
   7  18   1        1.02        0.92      0.14 o
   7  18   2        7.09        7.45      0.23 o
   7  18   5        0.90        0.84      0.13 o
   7  18   7        1.85        1.82      0.13 o
   7  18   8        4.18        3.85      0.17 o
   7  18   9        0.41        0.36      0.10 o
   7  19   2        2.45        2.05      0.19 o
   7  19   4        0.92        0.93      0.17 o
   8   0   0     3590.27     3553.88     41.08 o
   8   0   2       90.02       90.58      1.05 o
   8   0   4      413.43      405.66      4.32 o
   8   0   6        0.05        0.31      0.08 o
   8   0   8      361.62      362.95      3.98 o
   8   0  10      327.27      330.08      3.79 o
   8   0  12      179.05      177.24      1.95 o
   8   0  14       93.47       94.82      1.08 o
   8   0  16        2.95        2.92      0.12 o
   8   0  18       22.43       22.02      0.31 o
   8   0  20        1.34        1.12      0.11 o
   8   0  22       23.01       22.25      0.34 o
   8   1   0      232.60      234.09      2.60 o
   8   1   1        4.29        3.99      0.11 o
   8   1   2       12.42       11.94      0.17 o
   8   1   3       29.25       29.28      0.35 o
   8   1   4       87.64       86.75      0.93 o
   8   1   5        6.49        6.17      0.12 o
   8   1   6        6.35        5.98      0.12 o
   8   1   7        5.70        5.42      0.12 o
   8   1   8       10.61       10.55      0.17 o
   8   1  10        1.50        1.60      0.10 o
   8   1  11       13.42       13.41      0.20 o
   8   1  12      115.15      112.44      1.20 o
   8   1  13        3.22        3.61      0.09 o
   8   1  14        7.82        8.03      0.14 o
   8   1  15        5.45        5.08      0.11 o
   8   1  16       28.09       27.09      0.32 o
   8   1  17        0.99        0.75      0.07 o
   8   1  18        1.21        1.10      0.07 o
   8   1  19        0.35        0.36      0.06 o
   8   1  20        2.08        1.99      0.08 o
   8   1  21        1.07        1.22      0.08 o
   8   1  22        4.55        4.55      0.12 o
   8   2   0        7.29        6.88      0.17 o
   8   2   1      331.26      333.05      3.49 o
   8   2   2        1.90        1.77      0.07 o
   8   2   3      102.25       98.45      1.06 o
   8   2   4        8.12        8.00      0.14 o
   8   2   5        4.62        4.63      0.10 o
   8   2   6       32.77       32.70      0.37 o
   8   2   7        6.52        6.36      0.12 o
   8   2   8        0.01        0.21      0.09 o
   8   2   9      235.36      232.85      2.46 o
   8   2  10       26.40       25.76      0.34 o
   8   2  11       26.16       26.21      0.31 o
   8   2  12        8.61        8.53      0.13 o
   8   2  13       32.09       30.95      0.36 o
   8   2  14        2.19        2.22      0.07 o
   8   2  15        0.50        0.54      0.07 o
   8   2  16        0.29        0.33      0.07 o
   8   2  17        8.53        8.55      0.14 o
   8   2  18       17.12       17.33      0.23 o
   8   2  19       26.10       27.02      0.33 o
   8   2  20        5.38        5.54      0.13 o
   8   2  21        0.54        0.43      0.08 o
   8   2  22        1.00        0.98      0.07 o
   8   3   0      109.15      110.94      1.26 o
   8   3   1       17.48       17.27      0.23 o
   8   3   2      106.60      106.55      1.14 o
   8   3   3       10.21       10.01      0.16 o
   8   3   4        3.53        3.83      0.09 o
   8   3   5       21.34       20.71      0.25 o
   8   3   6      279.94      276.51      2.88 o
   8   3   7        6.63        6.38      0.13 o
   8   3   8       72.66       71.56      0.79 o
   8   3   9        0.25        0.25      0.10 o
   8   3  10       49.16       48.57      0.59 o
   8   3  11       27.22       26.06      0.31 o
   8   3  12       30.02       29.40      0.34 o
   8   3  13       24.75       23.74      0.28 o
   8   3  14        7.55        6.90      0.13 o
   8   3  16        4.12        4.18      0.12 o
   8   3  17        8.13        7.72      0.17 o
   8   3  18       15.40       15.57      0.21 o
   8   3  19        6.15        5.88      0.12 o
   8   3  20       16.01       16.74      0.24 o
   8   3  21        2.66        2.50      0.10 o
   8   3  22        1.50        1.54      0.07 o
   8   4   0       52.28       51.92      0.64 o
   8   4   1      157.73      158.81      1.69 o
   8   4   2       14.77       14.64      0.20 o
   8   4   3      197.10      197.57      2.08 o
   8   4   5      103.40      102.13      1.10 o
   8   4   6        4.73        4.55      0.11 o
   8   4   7      321.20      320.83      3.38 o
   8   4   8       15.89       15.21      0.23 o
   8   4   9       13.65       13.99      0.23 o
   8   4  10       12.71       12.18      0.20 o
   8   4  11        0.15        0.20      0.05 o
   8   4  12        3.01        3.04      0.08 o
   8   4  13        0.97        1.01      0.07 o
   8   4  14        3.38        3.36      0.09 o
   8   4  15       38.24       38.91      0.46 o
   8   4  16       10.27       10.32      0.17 o
   8   4  17       12.57       12.51      0.19 o
   8   4  18        1.88        1.91      0.08 o
   8   4  19        0.67        0.83      0.08 o
   8   4  20        0.43        0.39      0.08 o
   8   4  21        0.28        0.41      0.07 o
   8   5   0      375.96      382.35      4.18 o
   8   5   1       60.94       62.42      0.70 o
   8   5   2        4.25        4.18      0.10 o
   8   5   3        5.16        5.06      0.12 o
   8   5   4       44.72       44.21      0.50 o
   8   5   5       26.88       26.79      0.33 o
   8   5   6        2.16        2.34      0.09 o
   8   5   7       73.68       72.25      0.80 o
   8   5   8       44.83       44.14      0.53 o
   8   5   9        4.61        4.43      0.15 o
   8   5  10       43.86       42.35      0.48 o
   8   5  11       16.45       15.78      0.20 o
   8   5  12       31.69       30.39      0.36 o
   8   5  13        7.16        7.17      0.13 o
   8   5  14        5.91        5.38      0.12 o
   8   5  15        1.13        1.26      0.07 o
   8   5  16        3.93        4.36      0.11 o
   8   5  18        4.81        5.05      0.12 o
   8   5  19        3.63        4.08      0.12 o
   8   5  20        0.62        0.70      0.07 o
   8   5  21        0.56        0.60      0.07 o
   8   6   0      105.81      104.52      1.22 o
   8   6   1      122.33      122.68      1.33 o
   8   6   2      173.29      172.91      1.84 o
   8   6   3        5.36        4.77      0.12 o
   8   6   4      157.47      156.89      1.68 o
   8   6   5       62.54       60.33      0.68 o
   8   6   6      292.68      290.56      3.06 o
   8   6   7       86.04       84.57      0.97 o
   8   6   8       27.02       26.96      0.36 o
   8   6   9        8.04        8.01      0.14 o
   8   6  10       11.43       11.16      0.16 o
   8   6  11        6.08        5.93      0.12 o
   8   6  12       90.23       90.35      0.99 o
   8   6  13       20.99       21.37      0.26 o
   8   6  15       11.87       11.94      0.17 o
   8   6  16       97.81      100.03      1.10 o
   8   6  17        0.24        0.28      0.08 o
   8   6  18        1.05        1.15      0.07 o
   8   6  19        4.77        5.23      0.14 o
   8   6  20        0.23        0.25      0.08 o
   8   6  21        1.03        1.17      0.09 o
   8   7   0      132.87      133.71      1.55 o
   8   7   1        2.58        2.25      0.10 o
   8   7   3       23.34       22.79      0.30 o
   8   7   4       20.79       21.05      0.28 o
   8   7   5       16.62       16.51      0.25 o
   8   7   6        3.78        3.76      0.12 o
   8   7   7       16.63       16.65      0.28 o
   8   7   8       17.77       17.13      0.23 o
   8   7   9       23.34       22.66      0.28 o
   8   7  10       15.44       14.83      0.21 o
   8   7  11        1.60        1.67      0.07 o
   8   7  12       22.98       23.32      0.30 o
   8   7  13        0.57        0.54      0.08 o
   8   7  14        1.05        1.16      0.07 o
   8   7  15        4.98        5.15      0.12 o
   8   7  16        6.48        6.70      0.13 o
   8   7  17        1.56        1.47      0.09 o
   8   7  18        2.00        1.85      0.09 o
   8   7  19        7.47        7.27      0.18 o
   8   7  20        0.38        0.32      0.09 o
   8   8   0       13.98       13.30      0.26 o
   8   8   1       30.58       29.77      0.36 o
   8   8   2       22.54       22.74      0.31 o
   8   8   3      187.98      189.03      2.10 o
   8   8   4        0.22        0.27      0.11 o
   8   8   6       40.25       40.32      0.51 o
   8   8   7       63.05       62.80      0.73 o
   8   8   8       11.76       11.76      0.17 o
   8   8   9       11.24       11.11      0.17 o
   8   8  10        0.93        0.67      0.08 o
   8   8  11       17.29       17.03      0.25 o
   8   8  12        0.05        0.17      0.08 o
   8   8  13       56.46       55.61      0.64 o
   8   8  14        1.26        1.39      0.08 o
   8   8  15       23.19       23.75      0.31 o
   8   8  16        4.55        4.94      0.12 o
   8   8  17       27.51       28.17      0.39 o
   8   8  18        0.35        0.55      0.14 o
   8   8  20        0.43        0.46      0.08 o
   8   9   0        1.11        0.91      0.16 o
   8   9   1      181.93      184.59      2.07 o
   8   9   2        2.36        1.96      0.13 o
   8   9   3        0.75        0.57      0.10 o
   8   9   4        2.43        2.29      0.09 o
   8   9   5       52.61       51.93      0.60 o
   8   9   6       11.00       10.34      0.17 o
   8   9   7       63.52       62.21      0.72 o
   8   9   8        1.88        1.75      0.10 o
   8   9   9       34.40       33.44      0.41 o
   8   9  10        6.75        6.93      0.15 o
   8   9  11       11.64       11.30      0.20 o
   8   9  13       45.32       44.91      0.54 o
   8   9  14        0.87        0.94      0.09 o
   8   9  15        0.78        0.72      0.09 o
   8   9  16        1.90        2.04      0.10 o
   8   9  17        1.75        1.81      0.13 o
   8   9  19        0.55        0.34      0.09 o
   8  10   0       57.04       55.56      0.73 o
   8  10   1       32.79       32.41      0.41 o
   8  10   2       41.42       40.86      0.49 o
   8  10   3        0.25        0.21      0.08 o
   8  10   5        1.75        1.74      0.09 o
   8  10   6       59.84       59.46      0.69 o
   8  10   7        8.89        8.91      0.17 o
   8  10   8       42.62       41.91      0.52 o
   8  10   9       19.51       19.00      0.29 o
   8  10  10        1.65        1.20      0.10 o
   8  10  11        2.72        2.59      0.12 o
   8  10  12        3.14        3.26      0.12 o
   8  10  13        1.51        1.52      0.13 o
   8  10  14        8.44        8.94      0.20 o
   8  10  15        3.44        3.45      0.13 o
   8  10  16        6.53        6.65      0.17 o
   8  10  17        3.06        3.17      0.12 o
   8  10  18        0.69        0.57      0.09 o
   8  10  19        0.94        1.12      0.11 o
   8  11   1       16.71       16.42      0.25 o
   8  11   2       19.56       18.74      0.27 o
   8  11   3        7.66        8.03      0.17 o
   8  11   4        4.75        4.78      0.13 o
   8  11   5       24.44       24.13      0.32 o
   8  11   6       43.70       42.72      0.52 o
   8  11   7       51.21       51.67      0.62 o
   8  11   8        4.36        4.16      0.13 o
   8  11   9        0.26        0.43      0.09 o
   8  11  10        3.41        3.04      0.13 o
   8  11  11       14.70       14.31      0.26 o
   8  11  12        2.06        2.14      0.14 o
   8  11  13        3.66        3.18      0.15 o
   8  11  14        0.54        0.48      0.11 o
   8  11  15        2.92        3.11      0.14 o
   8  11  16        5.13        5.17      0.18 o
   8  11  18        0.62        0.81      0.16 o
   8  12   0       49.24       48.90      0.69 o
   8  12   2        8.25        7.83      0.17 o
   8  12   4        9.18        9.23      0.18 o
   8  12   5        2.77        3.08      0.12 o
   8  12   6       65.63       65.69      0.79 o
   8  12   7        0.62        0.59      0.10 o
   8  12   8        1.47        1.34      0.10 o
   8  12   9        3.57        3.70      0.15 o
   8  12  10       56.48       55.99      0.71 o
   8  12  11        1.34        1.33      0.11 o
   8  12  12        0.43        0.36      0.14 o
   8  12  16        1.47        1.38      0.13 o
   8  12  17        2.41        2.06      0.21 o
   8  13   0        1.77        1.55      0.14 o
   8  13   1        0.82        0.77      0.10 o
   8  13   2        3.36        3.40      0.12 o
   8  13   3       23.16       22.93      0.32 o
   8  13   4        2.64        2.26      0.12 o
   8  13   5        5.35        5.72      0.16 o
   8  13   6        6.63        6.22      0.18 o
   8  13   7       15.50       15.11      0.28 o
   8  13   9        7.55        7.81      0.21 o
   8  13  10        0.28        0.28      0.14 o
   8  13  12        3.55        3.30      0.16 o
   8  13  13        3.54        3.05      0.18 o
   8  13  15        3.43        3.53      0.17 o
   8  14   0       26.76       26.60      0.44 o
   8  14   1       92.06       92.61      1.07 o
   8  14   2        2.45        2.35      0.10 o
   8  14   3       24.04       23.74      0.32 o
   8  14   4        4.01        3.96      0.14 o
   8  14   5        3.10        2.96      0.12 o
   8  14   6        2.07        2.05      0.14 o
   8  14   7        0.49        0.28      0.13 o
   8  14   8        4.54        4.64      0.18 o
   8  14   9       58.18       58.96      0.76 o
   8  14  10        1.76        1.76      0.15 o
   8  14  12        3.85        4.06      0.20 o
   8  14  13       30.25       33.08      0.74 o
   8  14  14        2.81        2.96      0.23 o
   8  15   0       23.36       25.39      0.41 o
   8  15   1        9.85        9.89      0.20 o
   8  15   2        6.55        6.72      0.16 o
   8  15   3        7.20        6.84      0.16 o
   8  15   4        3.68        4.00      0.13 o
   8  15   5        2.13        2.41      0.12 o
   8  15   6       12.59       13.17      0.26 o
   8  15   8        5.03        4.98      0.17 o
   8  15   9        1.82        1.66      0.14 o
   8  15  11        4.95        5.18      0.20 o
   8  15  12        4.77        4.98      0.18 o
   8  15  13        9.22        9.47      0.31 o
   8  15  14        5.01        5.11      0.22 o
   8  16   0       17.40       18.00      0.33 o
   8  16   1        1.02        0.87      0.10 o
   8  16   2        1.63        1.54      0.11 o
   8  16   4        1.10        1.07      0.09 o
   8  16   5        3.34        3.35      0.14 o
   8  16   7        3.79        3.66      0.16 o
   8  16   8        5.04        4.95      0.18 o
   8  16   9        0.60        0.63      0.14 o
   8  16  10        5.39        5.66      0.20 o
   8  16  11        2.90        2.93      0.15 o
   8  16  12        0.40        0.46      0.12 o
   8  17   0        3.67        3.89      0.24 o
   8  17   2        4.82        5.10      0.16 o
   8  17   3        3.16        3.45      0.16 o
   8  17   4        0.41        0.45      0.10 o
   8  17   5        1.18        1.24      0.12 o
   8  17   6       16.14       17.77      0.31 o
   8  17   7        4.98        5.46      0.17 o
   8  17   8        2.81        2.63      0.14 o
   8  17   9        0.90        1.04      0.10 o
   8  17  10        3.36        3.09      0.13 o
   8  17  11        0.65        0.71      0.15 o
   8  18   1        1.62        1.61      0.14 o
   8  18   2        6.92        7.18      0.22 o
   8  18   3        0.28        0.33      0.13 o
   8  18   5        0.52        0.71      0.11 o
   8  18   6       15.66       16.23      0.31 o
   8  18   7        0.48        0.45      0.11 o
   8  18   8        2.43        2.27      0.21 o
   8  19   0        0.98        0.78      0.15 o
   8  19   1        3.36        2.96      0.20 o
   8  19   3        4.21        3.60      0.21 o
   8  19   5        0.16        0.33      0.16 o
   9   0   2       34.25       33.68      0.42 o
   9   0   4      143.82      141.83      1.55 o
   9   0   6       79.54       76.82      0.89 o
   9   0   8        0.46        0.29      0.12 o
   9   0  10        2.03        1.90      0.11 o
   9   0  12       14.67       14.19      0.23 o
   9   0  14       66.90       66.14      0.79 o
   9   0  16        7.83        7.33      0.18 o
   9   0  18        1.89        2.01      0.11 o
   9   0  20        7.17        7.27      0.18 o
   9   0  22       10.98       10.43      0.23 o
   9   1   1       19.47       19.29      0.24 o
   9   1   2       97.95       96.24      1.03 o
   9   1   3       98.93       98.57      1.05 o
   9   1   4        8.85        9.10      0.15 o
   9   1   5       63.63       61.99      0.68 o
   9   1   6        0.36        0.22      0.06 o
   9   1   7        3.57        3.41      0.09 o
   9   1   8       18.16       17.99      0.25 o
   9   1   9       77.96       78.36      0.89 o
   9   1  10       30.37       29.44      0.35 o
   9   1  11       16.31       16.07      0.20 o
   9   1  12        4.20        3.90      0.10 o
   9   1  13        3.96        4.09      0.10 o
   9   1  14       29.01       29.04      0.34 o
   9   1  15        5.89        6.29      0.12 o
   9   1  16        0.63        0.60      0.07 o
   9   1  17        4.59        4.97      0.12 o
   9   1  18        4.67        4.82      0.11 o
   9   1  19        0.33        0.24      0.07 o
   9   1  20        1.69        1.51      0.08 o
   9   1  21        3.95        4.34      0.10 o
   9   1  22        0.78        0.86      0.09 o
   9   2   1        0.55        0.43      0.07 o
   9   2   2      444.38      446.68      4.64 o
   9   2   3      312.72      312.28      3.25 o
   9   2   4       16.77       17.50      0.23 o
   9   2   5      582.61      587.20      6.07 o
   9   2   6        6.77        6.80      0.14 o
   9   2   7       10.96       10.18      0.17 o
   9   2   8       29.11       28.86      0.37 o
   9   2   9      109.19      110.17      1.24 o
   9   2  10       98.32       95.85      1.03 o
   9   2  11       14.50       14.07      0.19 o
   9   2  12       62.92       62.66      0.68 o
   9   2  13       44.72       43.85      0.49 o
   9   2  14       14.06       13.32      0.18 o
   9   2  15        5.41        5.31      0.12 o
   9   2  16        0.26        0.17      0.08 o
   9   2  17       23.69       23.21      0.28 o
   9   2  18        0.47        0.46      0.08 o
   9   2  19        5.27        5.32      0.12 o
   9   2  20        9.84        9.95      0.17 o
   9   2  21        0.13        0.17      0.08 o
   9   3   1        0.20        0.20      0.06 o
   9   3   2       53.77       51.59      0.57 o
   9   3   3        0.64        0.48      0.07 o
   9   3   4      107.11      105.60      1.13 o
   9   3   5        1.90        1.64      0.07 o
   9   3   6       20.45       19.79      0.25 o
   9   3   7        0.97        0.78      0.08 o
   9   3   8      128.11      126.13      1.40 o
   9   3   9        0.73        0.62      0.11 o
   9   3  10        0.28        0.24      0.05 o
   9   3  12       19.89       19.81      0.25 o
   9   3  13        1.02        1.00      0.07 o
   9   3  14        8.93        9.23      0.15 o
   9   3  16        2.52        1.91      0.09 o
   9   3  17        2.10        2.34      0.10 o
   9   3  18       12.51       12.22      0.18 o
   9   3  19        0.54        0.68      0.08 o
   9   3  20        7.73        7.88      0.15 o
   9   4   1       69.92       68.89      0.76 o
   9   4   2        2.79        2.74      0.10 o
   9   4   3        0.79        0.73      0.08 o
   9   4   4      389.69      390.67      4.08 o
   9   4   5       58.79       57.19      0.64 o
   9   4   6       70.09       69.97      0.78 o
   9   4   7      136.95      136.94      1.53 o
   9   4   8      123.17      123.82      1.39 o
   9   4   9       67.25       66.01      0.73 o
   9   4  10        5.62        5.43      0.11 o
   9   4  11       39.43       38.45      0.44 o
   9   4  12        1.39        1.28      0.07 o
   9   4  13        9.76        9.53      0.15 o
   9   4  14       41.86       41.67      0.47 o
   9   4  15       10.04        9.78      0.16 o
   9   4  16        3.87        3.85      0.12 o
   9   4  17       26.97       26.81      0.33 o
   9   4  18       20.93       21.61      0.28 o
   9   4  19        4.12        4.44      0.14 o
   9   4  20        0.48        0.63      0.08 o
   9   4  21       23.41       23.47      0.31 o
   9   5   1        1.44        1.25      0.09 o
   9   5   2        9.42        9.72      0.17 o
   9   5   3       21.00       21.06      0.28 o
   9   5   4      101.97      101.71      1.10 o
   9   5   5       62.03       60.82      0.68 o
   9   5   6        7.29        7.31      0.16 o
   9   5   7       15.07       14.55      0.25 o
   9   5   8       63.51       63.01      0.73 o
   9   5   9       58.44       56.53      0.63 o
   9   5  10        0.85        0.75      0.07 o
   9   5  12        2.18        2.05      0.07 o
   9   5  13        1.66        1.43      0.07 o
   9   5  14        9.72        9.37      0.15 o
   9   5  15        0.48        0.42      0.08 o
   9   5  16        4.70        5.59      0.14 o
   9   5  17        8.36        9.28      0.17 o
   9   5  18        3.56        3.83      0.11 o
   9   5  19        0.29        0.24      0.09 o
   9   5  20        6.48        7.39      0.13 o
   9   5  21        4.40        4.77      0.15 o
   9   6   1       30.43       31.23      0.39 o
   9   6   2      155.35      153.71      1.66 o
   9   6   3       24.55       24.84      0.32 o
   9   6   4       27.58       27.87      0.36 o
   9   6   5        0.81        0.73      0.10 o
   9   6   6       26.42       25.84      0.36 o
   9   6   8       20.18       19.60      0.25 o
   9   6   9        3.04        2.87      0.09 o
   9   6  10       32.92       32.60      0.39 o
   9   6  11       15.96       15.97      0.22 o
   9   6  12       43.44       43.45      0.50 o
   9   6  13        1.76        1.62      0.07 o
   9   6  14        4.72        4.88      0.12 o
   9   6  15       10.00        9.74      0.16 o
   9   6  16        2.36        2.40      0.09 o
   9   6  18        0.76        0.98      0.07 o
   9   6  20        9.31        9.61      0.17 o
   9   7   1       12.57       12.16      0.23 o
   9   7   2      159.63      161.04      1.82 o
   9   7   3        3.60        3.68      0.13 o
   9   7   4       31.29       30.49      0.41 o
   9   7   5        1.77        1.67      0.11 o
   9   7   6        0.89        0.88      0.08 o
   9   7   7        2.53        2.75      0.10 o
   9   7   8        6.50        6.01      0.12 o
   9   7   9        2.31        2.52      0.09 o
   9   7  10       92.06       91.19      1.02 o
   9   7  11        9.64        9.91      0.17 o
   9   7  12        9.61        9.69      0.17 o
   9   7  13        2.66        2.56      0.10 o
   9   7  14       32.61       32.35      0.39 o
   9   7  15        1.52        1.62      0.09 o
   9   7  16        7.70        8.38      0.15 o
   9   7  18        0.53        0.62      0.09 o
   9   7  19        1.06        1.14      0.10 o
   9   7  20        0.71        0.73      0.09 o
   9   8   1       73.21       72.63      0.86 o
   9   8   2       94.55       94.50      1.09 o
   9   8   3       93.64       93.81      1.08 o
   9   8   5       10.97       10.81      0.17 o
   9   8   6        3.62        3.83      0.10 o
   9   8   7       30.85       30.10      0.37 o
   9   8   9        1.78        1.63      0.09 o
   9   8  10       34.62       33.81      0.44 o
   9   8  11       71.92       71.38      0.84 o
   9   8  12        3.54        3.19      0.12 o
   9   8  13       13.69       13.53      0.22 o
   9   8  14       31.83       32.43      0.41 o
   9   8  16        5.52        5.77      0.14 o
   9   8  19        6.21        5.84      0.15 o
   9   9   1       11.76       11.35      0.20 o
   9   9   2        2.65        2.63      0.10 o
   9   9   3       10.14       10.02      0.17 o
   9   9   4       61.96       60.08      0.68 o
   9   9   6       10.50       10.02      0.17 o
   9   9   8       51.85       52.22      0.60 o
   9   9   9        5.33        5.18      0.14 o
   9   9  10        3.02        2.97      0.11 o
   9   9  11       11.59       11.12      0.20 o
   9   9  12        2.94        3.11      0.11 o
   9   9  13        2.26        2.22      0.11 o
   9   9  14        3.27        3.41      0.12 o
   9   9  15        5.65        5.35      0.13 o
   9   9  16        2.27        2.35      0.10 o
   9   9  18        8.59        8.90      0.18 o
   9   9  19        0.34        0.27      0.10 o
   9  10   1       24.44       23.42      0.31 o
   9  10   2        9.02        8.67      0.16 o
   9  10   3        2.78        2.78      0.10 o
   9  10   4       57.61       58.12      0.68 o
   9  10   5       79.59       79.23      0.89 o
   9  10   7        4.29        4.19      0.12 o
   9  10   8       99.91      100.67      1.16 o
   9  10   9        4.16        4.12      0.13 o
   9  10  10        0.42        0.33      0.10 o
   9  10  11        8.55        7.82      0.18 o
   9  10  12       14.37       14.38      0.24 o
   9  10  13       13.35       13.23      0.21 o
   9  10  14        0.49        0.50      0.09 o
   9  10  15       12.80       12.51      0.21 o
   9  10  16       12.58       13.00      0.24 o
   9  10  17        3.22        3.41      0.14 o
   9  10  18        3.85        3.53      0.14 o
   9  11   1       16.09       15.92      0.25 o
   9  11   2        1.96        1.83      0.10 o
   9  11   3        1.16        1.13      0.10 o
   9  11   4       36.06       35.83      0.45 o
   9  11   5       18.24       18.71      0.27 o
   9  11   6        1.64        1.50      0.10 o
   9  11   7        4.76        5.29      0.14 o
   9  11   8       34.71       34.25      0.44 o
   9  11   9        4.84        5.43      0.15 o
   9  11  10        0.43        0.35      0.10 o
   9  11  11       10.85       11.14      0.23 o
   9  11  12        1.02        0.76      0.11 o
   9  11  14        0.96        0.70      0.09 o
   9  11  15        3.50        3.45      0.15 o
   9  11  16        4.29        4.35      0.15 o
   9  11  17        1.73        1.84      0.13 o
   9  12   1       21.39       21.35      0.32 o
   9  12   2       10.24       10.80      0.20 o
   9  12   3       12.34       12.05      0.21 o
   9  12   4       95.96       96.85      1.14 o
   9  12   5        2.05        2.18      0.11 o
   9  12   6       19.66       19.21      0.28 o
   9  12   7        4.27        4.12      0.15 o
   9  12   8       14.48       14.40      0.25 o
   9  12  10       10.25       10.44      0.20 o
   9  12  11       18.94       19.43      0.31 o
   9  12  12        9.01        9.36      0.22 o
   9  12  14        6.60        6.80      0.23 o
   9  12  15        2.73        2.73      0.17 o
   9  12  16        1.49        1.38      0.11 o
   9  13   1        0.62        0.49      0.10 o
   9  13   2       15.88       14.97      0.23 o
   9  13   3       20.29       19.72      0.28 o
   9  13   4        2.99        2.76      0.11 o
   9  13   5       36.67       36.17      0.47 o
   9  13   7       11.80       12.12      0.24 o
   9  13   8        0.51        0.75      0.11 o
   9  13   9       19.64       20.36      0.34 o
   9  13  10        9.50        9.58      0.23 o
   9  13  12        0.37        0.33      0.14 o
   9  13  13        1.03        1.03      0.13 o
   9  13  14        4.26        4.47      0.18 o
   9  13  15        1.01        1.25      0.16 o
   9  14   1        4.56        4.59      0.15 o
   9  14   2        1.33        1.43      0.10 o
   9  14   3        1.17        0.98      0.09 o
   9  14   4        2.20        1.83      0.10 o
   9  14   5        4.79        4.65      0.14 o
   9  14   7        1.70        1.49      0.13 o
   9  14   8        2.17        1.89      0.14 o
   9  14   9        2.20        2.31      0.14 o
   9  14  11        0.76        0.61      0.14 o
   9  14  13        6.20        6.43      0.29 o
   9  15   1       11.37       11.46      0.21 o
   9  15   2        2.62        2.93      0.12 o
   9  15   3       15.36       14.58      0.22 o
   9  15   4        1.34        1.25      0.09 o
   9  15   6        0.63        0.58      0.11 o
   9  15   8        2.47        2.32      0.15 o
   9  15   9        4.58        4.50      0.21 o
   9  15  11       10.57       10.06      0.25 o
   9  15  12        1.12        1.10      0.17 o
   9  15  13        0.94        1.20      0.16 o
   9  16   1       25.66       26.23      0.35 o
   9  16   3       28.29       27.94      0.39 o
   9  16   4       22.38       22.17      0.31 o
   9  16   6        4.24        3.89      0.18 o
   9  16   7        2.51        2.57      0.15 o
   9  16   8        8.85        9.49      0.22 o
   9  16   9        3.40        3.69      0.16 o
   9  16  10        0.53        0.67      0.10 o
   9  16  11       23.47       22.98      0.41 o
   9  17   1        5.69        6.16      0.18 o
   9  17   2        1.65        1.91      0.13 o
   9  17   3        0.48        0.61      0.14 o
   9  17   4        1.57        1.62      0.10 o
   9  17   5        5.99        6.69      0.18 o
   9  17   6        0.15        0.24      0.11 o
   9  17   7        1.45        1.65      0.10 o
   9  17   8        2.07        2.01      0.11 o
   9  17   9        1.06        1.09      0.09 o
   9  18   1        0.40        0.37      0.13 o
   9  18   2        0.93        0.96      0.12 o
   9  18   3        5.83        5.87      0.28 o
   9  18   4        1.82        1.65      0.19 o
   9  18   5       16.75       15.69      0.42 o
   9  18   7        1.47        1.30      0.16 o
  10   0   0       33.01       34.39      0.52 o
  10   0   2       13.56       14.23      0.25 o
  10   0   4       10.66       10.35      0.21 o
  10   0   6        0.19        0.32      0.12 o
  10   0   8       29.87       28.51      0.44 o
  10   0  10       38.00       37.09      0.44 o
  10   0  12       27.27       26.76      0.36 o
  10   0  14        0.35        0.43      0.09 o
  10   0  16       28.69       29.00      0.39 o
  10   0  18       21.41       22.73      0.31 o
  10   0  20        2.91        3.23      0.15 o
  10   1   0        5.20        5.01      0.16 o
  10   1   1      121.17      121.13      1.29 o
  10   1   2       22.40       21.83      0.27 o
  10   1   3       54.22       53.27      0.59 o
  10   1   4       12.67       12.61      0.19 o
  10   1   5      107.71      105.52      1.13 o
  10   1   6       50.06       48.32      0.54 o
  10   1   7      253.07      254.85      2.72 o
  10   1   8       11.65       11.30      0.20 o
  10   1   9        2.43        2.61      0.07 o
  10   1  10        5.85        5.67      0.10 o
  10   1  11       34.11       33.16      0.38 o
  10   1  12        1.29        1.31      0.07 o
  10   1  13       17.36       17.00      0.22 o
  10   1  15       15.00       15.30      0.20 o
  10   1  16       12.69       13.59      0.19 o
  10   1  17        0.20        0.28      0.07 o
  10   1  19       14.24       15.07      0.22 o
  10   1  20        2.07        2.06      0.08 o
  10   1  21        3.81        3.62      0.11 o
  10   2   0       65.73       64.08      0.76 o
  10   2   1       45.29       43.99      0.50 o
  10   2   2      101.80      100.47      1.08 o
  10   2   3       14.08       13.94      0.20 o
  10   2   4       69.49       68.55      0.76 o
  10   2   5       24.26       23.61      0.29 o
  10   2   6      225.47      225.53      2.43 o
  10   2   7        7.59        7.46      0.16 o
  10   2   8        6.19        6.51      0.17 o
  10   2   9       99.04       97.21      1.05 o
  10   2  10       27.55       26.31      0.31 o
  10   2  11       32.80       32.62      0.38 o
  10   2  12       44.15       42.50      0.47 o
  10   2  14        0.38        0.49      0.07 o
  10   2  16       44.97       45.64      0.52 o
  10   2  17       21.68       21.18      0.26 o
  10   2  18        2.99        3.23      0.09 o
  10   2  19       26.43       25.01      0.33 o
  10   2  20        1.00        1.11      0.08 o
  10   3   0       40.07       38.55      0.50 o
  10   3   1        0.78        0.85      0.07 o
  10   3   3        6.00        5.92      0.14 o
  10   3   4       14.24       13.55      0.20 o
  10   3   5        0.25        0.20      0.09 o
  10   3   6        0.47        0.37      0.08 o
  10   3   7        2.24        2.37      0.11 o
  10   3   9        0.33        0.38      0.06 o
  10   3  10        4.80        4.88      0.10 o
  10   3  11        1.62        1.64      0.07 o
  10   3  12        1.06        1.04      0.07 o
  10   3  13        1.24        1.01      0.07 o
  10   3  14        3.73        3.88      0.10 o
  10   3  15        2.01        2.11      0.08 o
  10   3  16        0.66        0.67      0.07 o
  10   3  17        3.76        4.09      0.12 o
  10   3  18        0.37        0.43      0.08 o
  10   3  19        0.30        0.38      0.08 o
  10   3  20        0.28        0.23      0.07 o
  10   4   0      221.26      220.65      2.45 o
  10   4   1       18.98       19.72      0.26 o
  10   4   2       16.70       16.68      0.24 o
  10   4   3      170.48      169.76      1.82 o
  10   4   4       36.14       36.02      0.44 o
  10   4   5       51.95       51.48      0.60 o
  10   4   6      147.58      150.20      1.66 o
  10   4   7      173.32      174.72      1.93 o
  10   4   8       12.90       12.45      0.18 o
  10   4   9        0.78        0.72      0.06 o
  10   4  10      135.80      132.38      1.42 o
  10   4  11        3.03        3.04      0.09 o
  10   4  12       10.65       10.46      0.16 o
  10   4  13        4.80        4.93      0.12 o
  10   4  14        0.53        0.50      0.08 o
  10   4  15       35.35       34.37      0.41 o
  10   4  16        5.53        5.86      0.13 o
  10   4  17        6.65        6.90      0.14 o
  10   4  18       34.64       33.97      0.41 o
  10   4  19        1.76        1.46      0.08 o
  10   4  20        7.64        7.49      0.13 o
  10   4  21        1.36        1.20      0.11 o
  10   5   0      253.93      251.75      2.85 o
  10   5   2       39.68       39.09      0.47 o
  10   5   3       13.90       13.15      0.24 o
  10   5   4       30.92       30.36      0.40 o
  10   5   5        6.73        6.39      0.16 o
  10   5   6       53.93       54.43      0.64 o
  10   5   7       28.14       27.58      0.33 o
  10   5   8       51.62       50.36      0.56 o
  10   5   9        4.73        4.83      0.12 o
  10   5  10        6.73        6.96      0.14 o
  10   5  11       12.60       12.66      0.18 o
  10   5  12       32.97       32.52      0.39 o
  10   5  13        0.08        0.17      0.08 o
  10   5  14       30.96       31.36      0.38 o
  10   5  16        0.19        0.20      0.08 o
  10   5  18        0.54        0.49      0.08 o
  10   5  19        3.46        4.41      0.12 o
  10   5  20        1.34        1.41      0.07 o
  10   6   0       87.41       88.54      1.17 o
  10   6   2       51.72       51.59      0.65 o
  10   6   3       14.08       14.04      0.25 o
  10   6   4        0.19        0.32      0.10 o
  10   6   5       11.25       11.34      0.20 o
  10   6   6       41.98       41.09      0.47 o
  10   6   7       20.25       20.27      0.26 o
  10   6   8       40.65       40.31      0.47 o
  10   6   9       10.29        9.97      0.16 o
  10   6  10       19.46       19.03      0.25 o
  10   6  11        4.10        4.32      0.12 o
  10   6  13        0.38        0.21      0.08 o
  10   6  14       10.21       10.75      0.17 o
  10   6  15        1.57        1.88      0.08 o
  10   6  16        4.63        4.62      0.11 o
  10   6  17        0.68        0.78      0.07 o
  10   6  18        3.77        3.80      0.12 o
  10   6  19        5.26        6.37      0.13 o
  10   6  20        1.40        1.28      0.08 o
  10   7   0       10.72       10.75      0.31 o
  10   7   2       39.44       39.58      0.52 o
  10   7   3        9.61        9.05      0.18 o
  10   7   5        5.57        5.45      0.12 o
  10   7   6      128.23      127.15      1.37 o
  10   7   7       17.32       17.16      0.23 o
  10   7   8       19.83       19.34      0.25 o
  10   7   9        7.40        6.97      0.15 o
  10   7  10       30.00       29.63      0.37 o
  10   7  11        8.27        8.27      0.17 o
  10   7  12       10.64       10.61      0.20 o
  10   7  13        0.73        0.68      0.08 o
  10   7  14        2.46        2.42      0.10 o
  10   7  16        0.95        0.99      0.08 o
  10   7  17        0.23        0.33      0.09 o
  10   7  18        9.19       10.51      0.18 o
  10   7  19        4.04        4.51      0.14 o
  10   8   0      180.29      178.16      2.06 o
  10   8   1       69.63       67.34      0.76 o
  10   8   3       25.51       24.97      0.31 o
  10   8   4       36.58       35.99      0.42 o
  10   8   5       32.96       31.99      0.38 o
  10   8   6       10.31        9.51      0.15 o
  10   8   7       79.54       78.73      0.89 o
  10   8   8       16.26       16.08      0.23 o
  10   8   9       13.87       13.43      0.21 o
  10   8  10       27.78       27.25      0.36 o
  10   8  11        0.44        0.30      0.09 o
  10   8  12       29.37       28.35      0.36 o
  10   8  13        4.38        4.89      0.15 o
  10   8  14        3.25        2.85      0.11 o
  10   8  15       12.51       12.81      0.20 o
  10   8  16        7.60        7.62      0.15 o
  10   8  17        2.46        2.46      0.10 o
  10   8  18        2.52        2.66      0.12 o
  10   9   0        1.22        0.96      0.14 o
  10   9   1       36.86       36.60      0.44 o
  10   9   2        4.75        4.96      0.12 o
  10   9   3        3.61        3.80      0.11 o
  10   9   5        4.50        4.41      0.12 o
  10   9   6       15.25       14.81      0.21 o
  10   9   7        2.69        2.70      0.10 o
  10   9   8        4.75        4.71      0.13 o
  10   9   9       16.09       16.55      0.25 o
  10   9  10        3.70        3.61      0.13 o
  10   9  12        1.92        1.43      0.10 o
  10   9  13       12.19       12.61      0.21 o
  10   9  15        1.40        1.43      0.10 o
  10   9  16        0.26        0.28      0.10 o
  10   9  18        0.55        0.46      0.11 o
  10  10   1       50.10       48.99      0.60 o
  10  10   2       61.29       60.75      0.71 o
  10  10   3       37.66       36.31      0.47 o
  10  10   4       12.06       11.62      0.19 o
  10  10   5        2.50        2.24      0.09 o
  10  10   6      147.90      144.91      1.63 o
  10  10   7        6.71        6.16      0.15 o
  10  10   8       15.71       15.42      0.23 o
  10  10   9       60.78       61.29      0.72 o
  10  10  10       11.62       11.80      0.23 o
  10  10  11        1.38        1.41      0.11 o
  10  10  12        4.81        4.85      0.15 o
  10  10  13       13.30       13.11      0.21 o
  10  10  14        3.59        3.42      0.14 o
  10  10  15        3.18        3.09      0.12 o
  10  10  16       21.16       21.60      0.32 o
  10  10  17        0.69        0.75      0.08 o
  10  11   0        3.08        2.80      0.16 o
  10  11   1       18.85       18.68      0.28 o
  10  11   2        0.08        0.19      0.09 o
  10  11   3        1.27        1.42      0.10 o
  10  11   4        2.39        2.37      0.10 o
  10  11   5        6.83        7.11      0.16 o
  10  11   6        1.30        1.31      0.09 o
  10  11   7        2.50        2.22      0.10 o
  10  11   9        2.81        2.98      0.12 o
  10  11  10        1.75        1.75      0.11 o
  10  11  12        3.40        3.50      0.16 o
  10  11  13        8.20        8.48      0.18 o
  10  11  15        0.96        0.77      0.11 o
  10  11  16        2.81        3.08      0.15 o
  10  12   0       23.40       22.23      0.42 o
  10  12   2        5.43        5.43      0.15 o
  10  12   3       24.59       25.08      0.34 o
  10  12   5        9.39        8.67      0.19 o
  10  12   6        2.51        2.56      0.11 o
  10  12   7       29.59       29.55      0.40 o
  10  12   8       12.05       12.15      0.21 o
  10  12   9        4.68        4.79      0.15 o
  10  12  10        5.08        4.86      0.15 o
  10  12  13        1.44        1.43      0.15 o
  10  12  14        0.44        0.57      0.13 o
  10  12  15        6.41        6.38      0.20 o
  10  13   0        6.56        6.33      0.25 o
  10  13   1       16.12       16.88      0.28 o
  10  13   2       14.93       15.39      0.26 o
  10  13   3        1.95        1.80      0.10 o
  10  13   5        6.27        6.08      0.15 o
  10  13   6       42.82       43.41      0.57 o
  10  13   7        2.20        2.30      0.13 o
  10  13   8       10.39       10.67      0.23 o
  10  13   9        2.11        2.21      0.12 o
  10  13  10        5.61        6.04      0.22 o
  10  13  11        2.23        1.78      0.23 o
  10  13  12        2.99        2.88      0.18 o
  10  13  13        9.46        9.37      0.24 o
  10  13  14        1.46        1.51      0.18 o
  10  14   0       34.11       34.41      0.55 o
  10  14   1        6.58        6.55      0.18 o
  10  14   3        2.01        2.02      0.10 o
  10  14   4       10.74       10.32      0.19 o
  10  14   5        0.65        0.72      0.11 o
  10  14   7        6.22        6.74      0.18 o
  10  14   8        3.39        3.43      0.18 o
  10  14   9        4.05        4.00      0.21 o
  10  14  10        0.62        0.44      0.14 o
  10  14  11        0.94        0.64      0.20 o
  10  14  12       13.58       13.87      0.39 o
  10  14  14        2.36        2.22      0.14 o
  10  15   0        6.71        6.30      0.23 o
  10  15   1        1.88        1.81      0.11 o
  10  15   2        5.16        5.35      0.15 o
  10  15   3        7.85        7.90      0.18 o
  10  15   4        0.14        0.25      0.10 o
  10  15   5        4.70        4.54      0.14 o
  10  15   6       12.59       13.49      0.25 o
  10  15   7       16.19       17.50      0.32 o
  10  15   8        5.28        5.42      0.19 o
  10  15  10        0.55        0.69      0.11 o
  10  15  11        0.88        0.76      0.13 o
  10  15  12        1.83        1.98      0.13 o
  10  16   0        7.38        6.82      0.22 o
  10  16   1        7.83        7.79      0.17 o
  10  16   2        1.30        1.34      0.10 o
  10  16   3       21.29       20.87      0.31 o
  10  16   4        1.27        1.19      0.10 o
  10  16   6       10.39       10.94      0.23 o
  10  16   7        4.59        4.41      0.16 o
  10  16   8        0.40        0.53      0.10 o
  10  16   9        6.32        6.31      0.17 o
  10  16  10       10.02        9.89      0.23 o
  10  17   0        2.47        2.59      0.16 o
  10  17   1        1.71        1.81      0.12 o
  10  17   3        0.18        0.33      0.11 o
  10  17   4        0.59        0.75      0.11 o
  10  17   5        1.04        1.07      0.10 o
  10  17   6        0.24        0.20      0.10 o
  10  18   1        3.54        3.27      0.15 o
  10  18   2        1.39        1.26      0.17 o
  10  18   3        6.31        5.93      0.26 o
  10  18   4        0.63        0.46      0.16 o
  10  18   5        0.41        0.36      0.15 o
  11   0   2      128.39      127.20      1.43 o
  11   0   4      561.08      572.03      6.41 o
  11   0   6       58.20       59.98      0.75 o
  11   0   8      111.56      111.09      1.23 o
  11   0  10       67.34       68.23      0.78 o
  11   0  12       34.19       33.24      0.41 o
  11   0  14        5.10        5.22      0.14 o
  11   0  16       21.71       23.00      0.33 o
  11   0  18        9.96       11.20      0.21 o
  11   0  20        0.55        0.82      0.09 o
  11   1   1       32.17       30.68      0.36 o
  11   1   2      272.54      271.72      2.84 o
  11   1   4        9.66        9.22      0.18 o
  11   1   5       40.00       39.98      0.48 o
  11   1   6        0.20        0.24      0.09 o
  11   1   7       25.93       24.76      0.29 o
  11   1   8       93.33       91.54      0.97 o
  11   1   9       24.26       23.87      0.28 o
  11   1  10       49.92       49.53      0.54 o
  11   1  11       18.41       18.31      0.23 o
  11   1  12       67.05       67.66      0.74 o
  11   1  13        2.42        2.34      0.08 o
  11   1  14       17.48       16.90      0.22 o
  11   1  15        0.18        0.18      0.07 o
  11   1  16        0.31        0.28      0.07 o
  11   1  17        5.53        5.48      0.11 o
  11   1  18        4.09        4.38      0.12 o
  11   1  19        0.23        0.25      0.08 o
  11   1  20       18.12       18.58      0.25 o
  11   2   1        1.13        1.01      0.09 o
  11   2   2        1.84        1.55      0.09 o
  11   2   3       64.44       63.87      0.73 o
  11   2   4       42.15       40.78      0.49 o
  11   2   5      124.66      126.41      1.39 o
  11   2   6        0.38        0.32      0.09 o
  11   2   7        3.90        3.87      0.09 o
  11   2   8       48.31       46.55      0.51 o
  11   2   9       13.84       13.13      0.17 o
  11   2  10        4.13        4.01      0.09 o
  11   2  11        1.20        1.14      0.07 o
  11   2  12        0.24        0.17      0.06 o
  11   2  13       20.70       20.06      0.25 o
  11   2  14        2.82        2.64      0.08 o
  11   2  15        1.96        1.80      0.07 o
  11   2  16       16.30       16.74      0.22 o
  11   2  17        5.07        5.08      0.11 o
  11   2  18        1.61        1.50      0.09 o
  11   2  20        4.17        4.00      0.11 o
  11   3   1       30.83       30.75      0.39 o
  11   3   2        5.68        5.67      0.15 o
  11   3   3       53.92       53.40      0.63 o
  11   3   4       14.03       14.19      0.24 o
  11   3   5       10.97       10.35      0.20 o
  11   3   7        9.03        8.75      0.13 o
  11   3   8        5.41        5.30      0.10 o
  11   3   9        2.76        2.67      0.08 o
  11   3  11       37.13       36.92      0.42 o
  11   3  12        1.05        0.96      0.07 o
  11   3  13        7.27        7.51      0.14 o
  11   3  14        0.92        0.95      0.07 o
  11   3  16        4.14        4.05      0.11 o
  11   3  18        0.80        0.66      0.08 o
  11   3  19        3.87        3.97      0.11 o
  11   3  20        1.28        1.14      0.07 o
  11   4   1       51.60       50.51      0.60 o
  11   4   2        5.51        5.30      0.14 o
  11   4   3       50.15       50.74      0.62 o
  11   4   4       75.02       75.31      0.88 o
  11   4   5        4.61        4.71      0.11 o
  11   4   6        7.54        7.05      0.12 o
  11   4   7       28.55       28.12      0.33 o
  11   4   8       16.00       15.92      0.21 o
  11   4   9        1.75        1.71      0.07 o
  11   4  10        2.54        2.43      0.08 o
  11   4  11       42.04       42.03      0.47 o
  11   4  12        3.73        3.51      0.09 o
  11   4  13        2.06        2.03      0.08 o
  11   4  14        3.82        3.59      0.10 o
  11   4  15        0.58        0.47      0.08 o
  11   4  16        2.52        2.27      0.08 o
  11   4  17        1.52        1.20      0.08 o
  11   4  18        0.99        0.85      0.08 o
  11   4  19        4.06        3.84      0.11 o
  11   4  20        0.38        0.24      0.07 o
  11   5   1        3.72        3.37      0.14 o
  11   5   2       63.00       63.04      0.76 o
  11   5   3        2.96        2.80      0.14 o
  11   5   4       63.76       60.81      0.68 o
  11   5   5       31.93       31.27      0.36 o
  11   5   6       26.39       25.26      0.30 o
  11   5   7        0.60        0.49      0.07 o
  11   5   8       29.86       28.92      0.34 o
  11   5   9       10.14       10.06      0.16 o
  11   5  10        7.70        7.42      0.14 o
  11   5  12        1.00        0.93      0.08 o
  11   5  13        0.32        0.26      0.08 o
  11   5  14       55.49       54.63      0.62 o
  11   5  15        2.13        2.33      0.09 o
  11   5  16        0.37        0.16      0.07 o
  11   5  17        0.89        0.79      0.08 o
  11   5  18       11.99       13.16      0.20 o
  11   5  19        1.38        1.49      0.07 o
  11   6   1       27.13       25.81      0.32 o
  11   6   2       10.68       10.61      0.16 o
  11   6   3      114.60      111.52      1.21 o
  11   6   4        9.36        9.09      0.15 o
  11   6   5       42.99       42.29      0.48 o
  11   6   6        8.17        7.67      0.13 o
  11   6   7        5.45        5.59      0.12 o
  11   6   8       55.69       54.81      0.62 o
  11   6   9       49.04       48.38      0.55 o
  11   6  10        0.69        0.59      0.08 o
  11   6  11       26.48       25.90      0.33 o
  11   6  12       10.09        9.64      0.17 o
  11   6  14        5.21        5.30      0.13 o
  11   6  15       11.94       12.13      0.18 o
  11   6  16       16.80       17.49      0.23 o
  11   6  17        8.95        9.54      0.18 o
  11   6  18        0.43        0.57      0.09 o
  11   7   1       13.39       12.83      0.18 o
  11   7   2       26.68       25.99      0.31 o
  11   7   3       15.68       15.01      0.20 o
  11   7   4      156.93      157.41      1.70 o
  11   7   5      109.11      107.69      1.18 o
  11   7   6       34.26       34.41      0.40 o
  11   7   7       10.01       10.27      0.16 o
  11   7   8       91.33       90.96      1.00 o
  11   7   9       30.35       30.71      0.38 o
  11   7  11        2.03        2.02      0.10 o
  11   7  12        1.77        1.71      0.10 o
  11   7  13        6.62        6.47      0.15 o
  11   7  14       32.12       33.42      0.41 o
  11   7  15        4.87        4.96      0.12 o
  11   7  16        1.45        1.26      0.08 o
  11   7  17       12.16       13.71      0.21 o
  11   7  18       17.29       18.13      0.25 o
  11   7  19        1.57        1.76      0.10 o
  11   8   1        0.68        0.69      0.06 o
  11   8   2        0.46        0.33      0.06 o
  11   8   3       18.56       17.71      0.23 o
  11   8   4       12.98       12.72      0.19 o
  11   8   5       18.15       17.92      0.24 o
  11   8   6        2.35        2.47      0.09 o
  11   8   7       42.09       41.57      0.49 o
  11   8   8        2.23        2.04      0.08 o
  11   8   9       34.22       33.73      0.41 o
  11   8  11        0.51        0.33      0.09 o
  11   8  12        0.38        0.33      0.09 o
  11   8  13        2.57        2.65      0.10 o
  11   8  14        3.21        3.09      0.11 o
  11   8  15       15.37       15.97      0.23 o
  11   8  17       14.68       15.23      0.22 o
  11   9   1       21.33       21.63      0.28 o
  11   9   2        1.80        1.69      0.07 o
  11   9   4        0.91        0.78      0.08 o
  11   9   5       42.85       42.96      0.50 o
  11   9   6        1.39        1.19      0.07 o
  11   9   7        1.14        1.09      0.08 o
  11   9   9        1.87        1.85      0.10 o
  11   9  10        3.51        3.17      0.13 o
  11   9  11        6.44        6.29      0.15 o
  11   9  12        0.71        0.62      0.10 o
  11   9  13        9.58       10.04      0.18 o
  11   9  15       12.86       13.55      0.23 o
  11   9  17        2.80        2.84      0.14 o
  11  10   1        3.16        2.94      0.12 o
  11  10   2       13.69       12.97      0.21 o
  11  10   3        2.96        2.85      0.09 o
  11  10   4        0.78        0.64      0.07 o
  11  10   5       21.92       20.80      0.28 o
  11  10   6        3.74        3.51      0.11 o
  11  10   8        4.97        4.77      0.13 o
  11  10  10        5.96        5.72      0.16 o
  11  10  12        5.57        5.48      0.15 o
  11  10  13        8.77        8.75      0.17 o
  11  10  15        2.90        2.78      0.12 o
  11  10  16        1.33        1.13      0.09 o
  11  10  17        0.56        0.55      0.16 o
  11  11   1        1.27        1.35      0.11 o
  11  11   2       44.06       43.46      0.53 o
  11  11   3        5.38        6.11      0.15 o
  11  11   4        2.70        2.80      0.11 o
  11  11   5        1.18        1.13      0.09 o
  11  11   6        1.01        0.78      0.09 o
  11  11   8        3.70        3.25      0.12 o
  11  11  10       15.85       15.87      0.27 o
  11  11  11        0.86        0.80      0.10 o
  11  11  12       12.90       13.11      0.23 o
  11  11  13        0.80        0.84      0.11 o
  11  11  14        1.70        1.75      0.10 o
  11  11  15        0.45        0.33      0.10 o
  11  12   1        3.28        3.02      0.13 o
  11  12   2       14.43       13.79      0.24 o
  11  12   3       13.13       13.90      0.23 o
  11  12   4        0.67        0.50      0.09 o
  11  12   5        3.07        3.17      0.12 o
  11  12   6        1.72        1.52      0.10 o
  11  12   7        4.12        4.51      0.15 o
  11  12   8        0.42        0.43      0.10 o
  11  12   9        8.80        9.32      0.18 o
  11  12  10        9.31        9.01      0.18 o
  11  12  11        1.41        1.57      0.13 o
  11  12  13        1.10        1.09      0.13 o
  11  12  14       11.76       11.48      0.25 o
  11  12  15        5.15        5.27      0.18 o
  11  13   1       24.63       25.38      0.36 o
  11  13   2       12.16       12.70      0.25 o
  11  13   3       10.11       10.19      0.20 o
  11  13   4       20.83       21.23      0.31 o
  11  13   5        4.36        4.58      0.15 o
  11  13   6        1.89        1.74      0.11 o
  11  13   7        8.56        8.65      0.18 o
  11  13   8       31.46       33.36      0.45 o
  11  13  11       24.32       24.82      0.61 o
  11  13  12        5.89        6.54      0.30 o
  11  13  14        1.46        1.41      0.12 o
  11  14   2       24.34       25.18      0.36 o
  11  14   3       18.71       18.94      0.29 o
  11  14   4       11.89       11.76      0.20 o
  11  14   5       26.28       25.30      0.34 o
  11  14   6        0.81        0.93      0.10 o
  11  14   7        1.43        1.37      0.11 o
  11  14   8        1.93        2.22      0.12 o
  11  14   9        7.27        7.82      0.20 o
  11  14  10       13.07       13.63      0.25 o
  11  14  11        1.22        1.60      0.14 o
  11  14  12        2.14        2.06      0.13 o
  11  14  13        2.68        2.41      0.14 o
  11  15   1       18.62       19.13      0.28 o
  11  15   3        4.87        5.33      0.15 o
  11  15   4        0.68        0.96      0.10 o
  11  15   5        7.34        7.61      0.17 o
  11  15   7        6.23        6.84      0.20 o
  11  15   8        0.99        1.06      0.11 o
  11  15   9        1.05        0.99      0.10 o
  11  15  10        0.48        0.62      0.12 o
  11  15  11       14.39       15.09      0.29 o
  11  16   1        0.98        1.07      0.10 o
  11  16   2        0.33        0.39      0.10 o
  11  16   4       10.17        9.29      0.19 o
  11  16   5        0.94        0.90      0.09 o
  11  16   6        1.67        1.52      0.11 o
  11  16   7        1.78        1.65      0.10 o
  11  16   8        1.67        1.56      0.10 o
  11  16   9        0.60        0.31      0.10 o
  11  17   2        0.79        0.88      0.10 o
  11  17   3        2.17        2.06      0.11 o
  11  17   4        3.66        3.62      0.18 o
  11  17   5        2.20        1.76      0.13 o
  11  17   6        0.94        0.88      0.16 o
  12   0   0        4.27        4.75      0.24 o
  12   0   2       63.63       63.79      0.81 o
  12   0   4        0.24        0.25      0.11 o
  12   0   6      281.73      278.72      3.02 o
  12   0   8        0.44        0.51      0.08 o
  12   0  10       89.39       89.86      1.02 o
  12   0  12        1.87        1.86      0.11 o
  12   0  14       19.70       17.69      0.26 o
  12   0  16        4.73        4.98      0.15 o
  12   0  18       49.79       52.77      0.71 o
  12   0  20       12.44       12.33      0.25 o
  12   1   0        2.94        3.11      0.15 o
  12   1   1       33.52       33.10      0.41 o
  12   1   2       45.04       44.70      0.53 o
  12   1   3       63.52       62.82      0.73 o
  12   1   4       25.63       25.35      0.30 o
  12   1   5        1.94        2.12      0.07 o
  12   1   6       73.73       72.44      0.77 o
  12   1   7       10.37        9.85      0.14 o
  12   1   8       16.32       16.19      0.20 o
  12   1   9        7.57        7.49      0.12 o
  12   1  10        0.19        0.26      0.06 o
  12   1  11        7.22        7.02      0.12 o
  12   1  12       16.47       16.13      0.21 o
  12   1  13       31.52       31.72      0.36 o
  12   1  14        1.04        1.03      0.07 o
  12   1  15        5.62        5.42      0.11 o
  12   1  16       30.83       31.52      0.36 o
  12   1  17       12.15       13.08      0.18 o
  12   1  18        1.08        1.28      0.08 o
  12   1  19        0.09        0.17      0.07 o
  12   2   0      176.45      178.10      2.10 o
  12   2   1        6.46        6.61      0.17 o
  12   2   2        5.59        5.83      0.16 o
  12   2   3        2.61        2.56      0.10 o
  12   2   4       32.39       31.34      0.36 o
  12   2   5        9.68        9.53      0.14 o
  12   2   6        0.71        0.67      0.05 o
  12   2   7        0.86        0.88      0.06 o
  12   2   8       17.57       17.43      0.21 o
  12   2   9       25.09       24.79      0.29 o
  12   2  10       19.93       19.95      0.24 o
  12   2  11        2.75        2.70      0.08 o
  12   2  12       23.73       23.66      0.28 o
  12   2  13        0.29        0.35      0.07 o
  12   2  14       11.76       11.89      0.17 o
  12   2  15        1.44        1.51      0.07 o
  12   2  16        4.56        4.76      0.11 o
  12   2  17        6.82        7.34      0.14 o
  12   2  19        7.22        7.25      0.14 o
  12   3   0       24.87       24.47      0.42 o
  12   3   1       46.21       44.68      0.55 o
  12   3   2        7.57        7.07      0.14 o
  12   3   3       17.37       17.38      0.23 o
  12   3   4       15.42       15.21      0.20 o
  12   3   5       10.74       10.22      0.15 o
  12   3   6       22.32       21.20      0.25 o
  12   3   7       50.02       49.59      0.55 o
  12   3   8        1.07        1.05      0.07 o
  12   3   9       21.08       20.42      0.25 o
  12   3  10        6.64        6.75      0.13 o
  12   3  11        3.16        3.20      0.09 o
  12   3  12        3.80        3.47      0.09 o
  12   3  13        1.26        1.14      0.07 o
  12   3  14        0.32        0.27      0.07 o
  12   3  15       13.70       14.69      0.20 o
  12   3  16        5.96        6.40      0.12 o
  12   3  17        9.06        9.67      0.17 o
  12   3  19        0.61        0.50      0.07 o
  12   4   0       51.56       49.38      0.60 o
  12   4   2        3.45        3.40      0.09 o
  12   4   3        1.72        1.78      0.06 o
  12   4   4       33.13       31.61      0.36 o
  12   4   6        7.19        6.82      0.13 o
  12   4   7        0.55        0.50      0.07 o
  12   4   9        0.78        0.72      0.07 o
  12   4  10        3.32        3.24      0.09 o
  12   4  11       10.93       10.53      0.16 o
  12   4  12       24.98       24.83      0.30 o
  12   4  13        1.07        0.87      0.07 o
  12   4  14        4.87        5.25      0.12 o
  12   4  15        0.48        0.24      0.08 o
  12   4  16       14.24       14.58      0.20 o
  12   4  17        0.23        0.21      0.09 o
  12   4  18        1.37        1.21      0.07 o
  12   4  19        2.66        2.61      0.10 o
  12   5   0       41.77       39.69      0.51 o
  12   5   1       44.22       43.79      0.49 o
  12   5   3       25.91       25.08      0.30 o
  12   5   4        2.16        1.99      0.07 o
  12   5   5        0.43        0.46      0.06 o
  12   5   6       11.95       11.35      0.17 o
  12   5   7        2.42        2.33      0.08 o
  12   5   8        8.66        7.90      0.14 o
  12   5   9       26.27       26.63      0.32 o
  12   5  10       37.73       37.09      0.44 o
  12   5  11        0.38        0.47      0.08 o
  12   5  13       15.57       15.45      0.21 o
  12   5  14        0.95        0.90      0.07 o
  12   5  15        0.30        0.17      0.07 o
  12   5  16        0.69        0.70      0.07 o
  12   5  17        0.52        0.48      0.08 o
  12   5  18       12.49       13.04      0.20 o
  12   5  19        2.30        2.42      0.12 o
  12   6   1       72.61       71.90      0.79 o
  12   6   2       68.98       68.05      0.75 o
  12   6   3        6.46        6.17      0.12 o
  12   6   4        8.79        8.48      0.14 o
  12   6   5       23.46       23.11      0.28 o
  12   6   6      152.97      150.57      1.61 o
  12   6   7       14.22       14.45      0.20 o
  12   6   8        7.38        7.42      0.14 o
  12   6   9       11.10       11.58      0.19 o
  12   6  10        9.66        9.93      0.17 o
  12   6  11        9.50        9.32      0.17 o
  12   6  12        9.12        8.90      0.17 o
  12   6  13       32.51       32.33      0.39 o
  12   6  14        5.06        5.16      0.13 o
  12   6  16       14.78       14.75      0.22 o
  12   6  17        4.21        4.27      0.13 o
  12   6  18        5.76        5.81      0.12 o
  12   7   0      227.46      228.28      2.59 o
  12   7   1       48.72       45.85      0.52 o
  12   7   2        8.61        8.01      0.14 o
  12   7   3       12.94       12.19      0.17 o
  12   7   4       32.35       32.02      0.37 o
  12   7   5        0.67        0.64      0.07 o
  12   7   6        1.59        1.39      0.07 o
  12   7   8       36.70       37.29      0.44 o
  12   7   9       36.13       35.87      0.43 o
  12   7  10       27.76       28.62      0.36 o
  12   7  11        0.83        0.78      0.09 o
  12   7  12       24.99       25.76      0.33 o
  12   7  13       14.47       15.37      0.23 o
  12   7  14       14.70       15.71      0.23 o
  12   7  15        0.14        0.37      0.08 o
  12   7  16        0.46        0.62      0.08 o
  12   7  17        0.37        0.33      0.08 o
  12   7  18        1.26        1.25      0.10 o
  12   8   0       13.72       13.44      0.25 o
  12   8   1       24.19       24.74      0.30 o
  12   8   2        1.05        0.95      0.07 o
  12   8   3       36.53       35.99      0.42 o
  12   8   4        7.62        7.15      0.14 o
  12   8   5       39.75       39.87      0.47 o
  12   8   6        3.24        3.46      0.10 o
  12   8   7       70.91       71.15      0.81 o
  12   8   9        0.36        0.36      0.08 o
  12   8  10        2.61        2.49      0.10 o
  12   8  12        6.41        6.41      0.15 o
  12   8  13        0.48        0.52      0.08 o
  12   8  14        1.57        1.60      0.09 o
  12   8  15       15.67       16.27      0.25 o
  12   8  16        3.23        3.68      0.13 o
  12   9   0       53.74       52.68      0.65 o
  12   9   1       22.19       23.12      0.30 o
  12   9   2        1.09        0.88      0.07 o
  12   9   3        1.05        1.07      0.07 o
  12   9   4       10.78       10.87      0.17 o
  12   9   6        0.12        0.17      0.08 o
  12   9   7        1.07        0.93      0.08 o
  12   9   8        6.10        5.65      0.14 o
  12   9   9       19.07       19.72      0.28 o
  12   9  10        6.32        6.11      0.18 o
  12   9  11        2.20        2.12      0.10 o
  12   9  12        7.14        7.43      0.16 o
  12   9  13        2.99        2.96      0.12 o
  12   9  14        5.60        6.03      0.16 o
  12   9  15        0.72        0.63      0.09 o
  12   9  17        1.64        1.43      0.16 o
  12  10   0       15.67       14.74      0.30 o
  12  10   1        2.06        1.94      0.09 o
  12  10   2        0.25        0.17      0.06 o
  12  10   3        4.17        4.54      0.12 o
  12  10   4        4.34        4.11      0.12 o
  12  10   5        1.21        1.25      0.08 o
  12  10   6        5.00        5.35      0.13 o
  12  10   7        9.37        9.93      0.17 o
  12  10  10        8.80        8.83      0.19 o
  12  10  12        0.48        0.45      0.10 o
  12  10  13        0.71        0.41      0.11 o
  12  10  14        0.72        0.64      0.09 o
  12  10  15        0.41        0.45      0.08 o
  12  10  16        1.29        1.35      0.16 o
  12  11   0        4.77        4.53      0.22 o
  12  11   2       10.00        9.72      0.20 o
  12  11   3       13.33       13.67      0.23 o
  12  11   4        0.57        0.36      0.09 o
  12  11   5        2.46        2.40      0.10 o
  12  11   6       15.92       14.95      0.23 o
  12  11   7       15.04       15.57      0.23 o
  12  11   8        6.67        6.92      0.15 o
  12  11   9        1.19        1.01      0.09 o
  12  11  12        0.48        0.27      0.11 o
  12  11  13        1.19        1.12      0.09 o
  12  11  14        1.50        1.58      0.08 o
  12  11  15        1.55        1.54      0.11 o
  12  12   0       67.14       64.74      0.89 o
  12  12   1       44.47       42.63      0.54 o
  12  12   2        0.65        0.81      0.11 o
  12  12   3        8.81        8.92      0.17 o
  12  12   4        8.10        7.96      0.17 o
  12  12   5        8.15        8.07      0.17 o
  12  12   6        0.38        0.32      0.11 o
  12  12   7        2.51        2.31      0.10 o
  12  12   8       12.99       13.15      0.20 o
  12  12   9       11.27       11.45      0.20 o
  12  12  10        8.86        8.67      0.20 o
  12  12  11        2.88        3.24      0.15 o
  12  12  12        9.80        9.61      0.19 o
  12  12  13       19.83       20.40      0.33 o
  12  12  14        1.24        1.14      0.11 o
  12  13   0       16.42       15.50      0.34 o
  12  13   1        8.89        8.18      0.20 o
  12  13   2        2.75        2.96      0.12 o
  12  13   3       12.13       11.75      0.20 o
  12  13   4       10.12       10.64      0.19 o
  12  13   5       10.72       10.98      0.20 o
  12  13   6        6.12        6.72      0.17 o
  12  13   7       31.44       30.90      0.41 o
  12  13  10        1.08        1.13      0.12 o
  12  13  11        0.26        0.34      0.11 o
  12  13  12        8.24        8.77      0.23 o
  12  13  13        0.37        0.43      0.11 o
  12  14   0        4.21        3.76      0.20 o
  12  14   2        2.54        2.70      0.12 o
  12  14   3       10.24       10.01      0.20 o
  12  14   4        0.35        0.39      0.09 o
  12  14   5       10.60       10.85      0.20 o
  12  14   6        9.21        8.92      0.18 o
  12  14   7       14.65       14.40      0.23 o
  12  14   8        2.43        2.35      0.11 o
  12  14   9        8.74        8.71      0.17 o
  12  14  10        1.11        1.05      0.13 o
  12  14  11        2.04        2.01      0.13 o
  12  15   0        2.50        2.47      0.18 o
  12  15   1        2.22        2.19      0.12 o
  12  15   2        0.40        0.36      0.11 o
  12  15   3        5.68        6.19      0.18 o
  12  15   4        1.75        1.90      0.11 o
  12  15   5        0.32        0.23      0.09 o
  12  15   6        1.10        1.06      0.09 o
  12  15   7        0.79        0.80      0.09 o
  12  15   9        0.44        0.37      0.11 o
  12  16   1        3.33        3.58      0.16 o
  12  16   2        0.40        0.47      0.09 o
  12  16   3        0.73        0.80      0.09 o
  12  16   4        0.44        0.25      0.10 o
  12  16   6        0.72        0.80      0.12 o
  12  17   0        5.14        4.19      0.24 o
  12  17   1        0.54        0.59      0.11 o
  12  17   2        1.53        1.30      0.12 o
  12  17   3        1.26        0.90      0.16 o
  13   0   2        0.19        0.30      0.08 o
  13   0   4       34.60       35.64      0.44 o
  13   0   6        0.43        0.43      0.08 o
  13   0   8       10.91       10.30      0.18 o
  13   0  10        2.92        3.17      0.11 o
  13   0  12        0.53        0.59      0.10 o
  13   0  14        4.78        5.09      0.15 o
  13   0  16        4.05        3.16      0.14 o
  13   1   1      115.03      112.70      1.19 o
  13   1   2       12.14       11.89      0.16 o
  13   1   3      160.33      160.01      1.69 o
  13   1   4       57.70       56.26      0.61 o
  13   1   5        8.33        7.92      0.12 o
  13   1   6       19.49       18.40      0.23 o
  13   1   7        5.30        5.04      0.10 o
  13   1   8        3.39        3.19      0.08 o
  13   1   9       25.10       24.36      0.29 o
  13   1  10        6.69        6.80      0.12 o
  13   1  11       94.91       97.58      1.05 o
  13   1  12        8.00        8.18      0.14 o
  13   1  14       11.31       11.35      0.16 o
  13   1  15       16.22       15.16      0.20 o
  13   1  17        0.85        0.75      0.08 o
  13   1  18        3.60        3.66      0.10 o
  13   1  19        1.42        1.40      0.08 o
  13   2   1        2.38        2.41      0.07 o
  13   2   2       11.26       10.99      0.15 o
  13   2   3       15.64       15.23      0.19 o
  13   2   4        8.10        7.82      0.12 o
  13   2   5        3.94        3.96      0.09 o
  13   2   6        4.11        3.94      0.09 o
  13   2   7        0.85        0.74      0.06 o
  13   2   8        6.97        6.81      0.12 o
  13   2  10        1.22        1.13      0.07 o
  13   2  11        1.56        1.76      0.07 o
  13   2  12        2.41        2.43      0.08 o
  13   2  13        2.66        2.62      0.09 o
  13   2  14        6.02        6.17      0.12 o
  13   2  15        1.29        1.61      0.07 o
  13   2  17        0.27        0.39      0.08 o
  13   2  18        1.23        1.46      0.08 o
  13   2  19        1.38        1.32      0.10 o
  13   3   1        1.31        1.44      0.07 o
  13   3   2      139.57      136.32      1.45 o
  13   3   3       16.70       16.29      0.20 o
  13   3   4       70.13       69.09      0.75 o
  13   3   5       26.05       24.56      0.29 o
  13   3   6       10.50       10.99      0.17 o
  13   3   7        5.23        5.03      0.12 o
  13   3   8       88.99       88.69      0.97 o
  13   3   9        0.38        0.36      0.08 o
  13   3  10       23.37       21.84      0.27 o
  13   3  11        6.07        6.20      0.12 o
  13   3  12       19.10       19.16      0.24 o
  13   3  13       13.88       13.90      0.19 o
  13   3  14       36.46       39.17      0.44 o
  13   3  15        6.29        6.22      0.12 o
  13   3  16        1.05        0.85      0.07 o
  13   3  18        9.89       10.38      0.15 o
  13   4   1        1.75        1.40      0.06 o
  13   4   2       47.74       47.04      0.52 o
  13   4   3        3.33        2.94      0.08 o
  13   4   5        0.63        0.86      0.07 o
  13   4   6        0.72        0.59      0.07 o
  13   4   7        1.79        1.60      0.07 o
  13   4   8        5.45        5.34      0.12 o
  13   4  10        7.75        8.01      0.14 o
  13   4  11        1.94        1.98      0.08 o
  13   4  12        8.72        8.66      0.15 o
  13   4  14        6.02        6.47      0.12 o
  13   4  15        5.17        5.83      0.12 o
  13   4  16        0.64        0.75      0.07 o
  13   4  17        1.02        1.13      0.07 o
  13   4  18        1.77        1.93      0.08 o
  13   5   1       63.40       61.92      0.69 o
  13   5   2      105.58      104.40      1.13 o
  13   5   3       10.09        9.37      0.15 o
  13   5   4       69.52       67.13      0.74 o
  13   5   5       46.97       47.26      0.53 o
  13   5   6       15.58       15.18      0.20 o
  13   5   7        3.91        3.57      0.09 o
  13   5   8        0.28        0.33      0.08 o
  13   5  10       46.91       47.98      0.54 o
  13   5  11       30.59       30.41      0.36 o
  13   5  12       33.68       33.45      0.40 o
  13   5  13       12.85       12.74      0.19 o
  13   5  15       24.10       24.82      0.31 o
  13   5  16        1.54        1.70      0.09 o
  13   5  17        2.48        2.75      0.10 o
  13   5  18        1.36        1.27      0.07 o
  13   6   1        5.74        5.89      0.12 o
  13   6   2        0.52        0.58      0.07 o
  13   6   3        1.97        2.18      0.07 o
  13   6   4       16.91       15.90      0.21 o
  13   6   5        2.29        2.11      0.07 o
  13   6   6        0.47        0.57      0.07 o
  13   6   7        0.48        0.50      0.07 o
  13   6   8       18.27       17.95      0.23 o
  13   6  10        0.24        0.30      0.09 o
  13   6  11        2.99        3.06      0.10 o
  13   6  13        0.23        0.22      0.09 o
  13   6  14        0.24        0.28      0.09 o
  13   6  15        1.45        1.28      0.10 o
  13   6  16       10.15        9.84      0.17 o
  13   6  17        0.19        0.28      0.09 o
  13   6  18        1.26        0.77      0.19 o
  13   7   1        3.12        3.04      0.09 o
  13   7   2       14.07       13.94      0.19 o
  13   7   4       10.37        9.60      0.15 o
  13   7   5        9.55        8.59      0.15 o
  13   7   6        1.58        1.64      0.07 o
  13   7   7        1.10        1.08      0.07 o
  13   7   8       24.98       23.92      0.30 o
  13   7   9        0.29        0.20      0.09 o
  13   7  10       11.32       11.13      0.18 o
  13   7  12        1.05        1.06      0.09 o
  13   7  13        6.90        6.71      0.15 o
  13   7  14       12.88       13.19      0.21 o
  13   7  15        6.03        6.21      0.15 o
  13   7  16       12.13       12.25      0.19 o
  13   8   1        0.25        0.18      0.07 o
  13   8   2        1.16        1.26      0.07 o
  13   8   3        0.75        0.61      0.07 o
  13   8   4        2.41        2.02      0.08 o
  13   8   7        4.78        5.10      0.12 o
  13   8   8        4.83        4.75      0.13 o
  13   8  12        0.77        0.70      0.08 o
  13   8  13        0.50        0.54      0.08 o
  13   8  14        0.32        0.37      0.08 o
  13   8  15        2.02        2.18      0.09 o
  13   8  16        0.35        0.33      0.08 o
  13   9   1        7.98        7.64      0.14 o
  13   9   2       70.85       70.65      0.78 o
  13   9   3       17.65       17.94      0.23 o
  13   9   4       18.40       17.40      0.23 o
  13   9   5        7.75        8.38      0.15 o
  13   9   6        5.08        5.01      0.12 o
  13   9   7        5.97        6.09      0.13 o
  13   9   8       23.76       24.48      0.31 o
  13   9   9        0.48        0.52      0.08 o
  13   9  10       14.83       14.62      0.22 o
  13   9  11       14.04       14.10      0.20 o
  13   9  12        6.91        7.26      0.15 o
  13   9  13        5.13        5.56      0.15 o
  13   9  14       23.90       24.02      0.33 o
  13   9  15        0.57        0.59      0.08 o
  13  10   2       19.12       18.58      0.25 o
  13  10   3        0.82        0.70      0.07 o
  13  10   5        2.31        2.47      0.09 o
  13  10   6        1.57        1.58      0.09 o
  13  10   7        0.90        0.99      0.08 o
  13  10   8        1.04        1.09      0.08 o
  13  10   9        4.62        4.77      0.14 o
  13  10  10        4.03        4.16      0.14 o
  13  10  12        3.48        3.59      0.14 o
  13  10  14        4.95        5.09      0.12 o
  13  11   1       21.44       21.52      0.31 o
  13  11   2        2.41        2.66      0.12 o
  13  11   4        2.56        2.53      0.10 o
  13  11   5       42.86       42.43      0.50 o
  13  11   6        5.89        5.92      0.14 o
  13  11   7       16.54       16.89      0.23 o
  13  11   8        0.73        0.66      0.08 o
  13  11   9       12.76       12.70      0.20 o
  13  11  10        0.67        0.87      0.10 o
  13  11  11       10.61       10.91      0.20 o
  13  11  12        1.36        1.28      0.09 o
  13  11  13        1.36        1.15      0.08 o
  13  11  14       11.87       11.89      0.33 o
  13  12   1       10.90       10.98      0.20 o
  13  12   2        0.47        0.29      0.11 o
  13  12   3        6.83        7.45      0.16 o
  13  12   4        5.85        5.39      0.14 o
  13  12   5        0.89        0.99      0.10 o
  13  12   8        1.89        1.79      0.10 o
  13  12   9        0.48        0.50      0.11 o
  13  12  10        0.76        0.52      0.10 o
  13  12  11        7.51        7.80      0.17 o
  13  13   1        1.56        1.45      0.11 o
  13  13   2       22.71       23.86      0.33 o
  13  13   3        2.35        2.92      0.12 o
  13  13   4       12.96       14.20      0.22 o
  13  13   6        1.54        1.57      0.10 o
  13  13   7        1.64        1.43      0.11 o
  13  13   8        1.52        1.35      0.10 o
  13  13   9        2.91        2.78      0.14 o
  13  13  10       10.45       11.07      0.22 o
  13  13  11        0.69        0.78      0.11 o
  13  13  12        3.02        3.04      0.19 o
  13  14   3        0.45        0.58      0.13 o
  13  14   5        1.96        1.96      0.10 o
  13  14   7        0.74        0.75      0.08 o
  13  15   1        0.30        0.42      0.10 o
  13  15   2       22.83       22.66      0.34 o
  13  15   3        7.64        8.85      0.18 o
  13  15   5       11.07       10.51      0.19 o
  13  15   8        2.32        2.04      0.21 o
  13  16   2        0.47        0.64      0.08 o
  13  16   3        1.06        1.06      0.10 o
  13  16   4        1.41        1.34      0.12 o
  13  16   5        1.86        1.54      0.16 o
  14   0   0       14.07       13.06      0.25 o
  14   0   2       14.49       14.47      0.22 o
  14   0   4       13.43       13.75      0.22 o
  14   0   6       57.20       57.28      0.66 o
  14   0   8        3.76        4.05      0.12 o
  14   0  10       31.62       31.92      0.41 o
  14   0  12        0.72        0.91      0.09 o
  14   0  14        2.65        2.62      0.10 o
  14   0  16        4.70        4.87      0.15 o
  14   0  18        2.32        2.20      0.15 o
  14   1   0       16.46       16.25      0.23 o
  14   1   1       20.24       20.53      0.25 o
  14   1   2        2.54        2.55      0.07 o
  14   1   3       30.52       29.83      0.34 o
  14   1   5        2.57        2.78      0.08 o
  14   1   6        0.88        0.65      0.06 o
  14   1   7        0.72        0.67      0.06 o
  14   1   8        7.21        7.47      0.12 o
  14   1   9        3.47        3.44      0.09 o
  14   1  10       23.23       23.02      0.28 o
  14   1  11       15.24       15.03      0.20 o
  14   1  12        1.43        1.60      0.07 o
  14   1  13       20.92       21.26      0.25 o
  14   1  14        0.64        0.58      0.07 o
  14   1  15        4.68        5.07      0.12 o
  14   1  16        2.31        2.15      0.09 o
  14   1  17        8.03        6.92      0.13 o
  14   1  18        9.40        8.41      0.15 o
  14   2   0       46.39       44.83      0.53 o
  14   2   1       25.83       24.74      0.29 o
  14   2   2        1.03        0.83      0.06 o
  14   2   3        6.03        6.11      0.11 o
  14   2   4        7.82        7.59      0.12 o
  14   2   5        5.76        5.72      0.11 o
  14   2   6        0.88        0.73      0.06 o
  14   2   8       10.52       10.69      0.17 o
  14   2   9        8.60        8.63      0.15 o
  14   2  10        1.78        1.97      0.07 o
  14   2  11        0.21        0.29      0.08 o
  14   2  12       14.30       14.45      0.20 o
  14   2  13       15.98       17.01      0.22 o
  14   2  14        2.83        3.01      0.09 o
  14   2  15        1.82        2.22      0.08 o
  14   2  16        0.40        0.41      0.07 o
  14   2  17        1.05        1.07      0.07 o
  14   3   0      158.54      155.72      1.72 o
  14   3   1       17.88       17.63      0.22 o
  14   3   2       10.54       10.01      0.15 o
  14   3   3        2.49        2.72      0.08 o
  14   3   4       53.33       52.68      0.58 o
  14   3   6       45.07       44.01      0.49 o
  14   3   7        6.70        6.63      0.13 o
  14   3   8        6.15        6.04      0.13 o
  14   3   9       19.44       18.98      0.25 o
  14   3  10       24.52       25.03      0.31 o
  14   3  11        8.28        8.06      0.15 o
  14   3  12       50.88       50.07      0.56 o
  14   3  14        1.06        1.35      0.07 o
  14   3  15        3.23        3.39      0.11 o
  14   3  16       19.34       20.99      0.26 o
  14   3  17        6.70        7.39      0.12 o
  14   3  18        2.21        1.79      0.16 o
  14   4   0        1.37        1.38      0.09 o
  14   4   1        8.70        8.84      0.14 o
  14   4   2        5.01        4.69      0.11 o
  14   4   5        6.34        6.44      0.13 o
  14   4   6       12.17       11.30      0.17 o
  14   4   7        1.15        1.18      0.07 o
  14   4   8        0.95        0.80      0.07 o
  14   4  13        3.21        3.35      0.09 o
  14   4  14        3.48        3.67      0.10 o
  14   4  15        0.34        0.43      0.08 o
  14   4  16        1.85        2.09      0.07 o
  14   4  17        2.65        2.70      0.10 o
  14   5   1       81.89       81.51      0.89 o
  14   5   2        7.77        7.60      0.13 o
  14   5   3       24.10       23.71      0.28 o
  14   5   4        5.81        5.91      0.12 o
  14   5   5        3.95        3.88      0.10 o
  14   5   6        4.99        5.05      0.12 o
  14   5   7        1.38        1.33      0.08 o
  14   5   8        5.89        5.78      0.13 o
  14   5   9       40.73       41.88      0.49 o
  14   5  10        3.35        3.25      0.10 o
  14   5  11        2.72        2.72      0.10 o
  14   5  12        8.88        8.84      0.15 o
  14   5  13       29.57       29.72      0.36 o
  14   5  15        1.14        1.14      0.09 o
  14   5  16       10.51       11.07      0.17 o
  14   5  17        0.33        0.28      0.08 o
  14   6   0       11.71       12.50      0.24 o
  14   6   1        9.41        9.28      0.15 o
  14   6   2        6.87        6.57      0.13 o
  14   6   4       10.02        9.97      0.15 o
  14   6   5        4.41        4.05      0.10 o
  14   6   6       29.17       28.90      0.34 o
  14   6   7        6.01        6.08      0.13 o
  14   6   8        3.46        3.62      0.11 o
  14   6   9        1.10        1.11      0.09 o
  14   6  10       12.91       13.44      0.20 o
  14   6  11        2.42        2.20      0.10 o
  14   6  12        0.89        0.77      0.08 o
  14   6  13        3.72        3.75      0.12 o
  14   6  14        0.44        0.41      0.09 o
  14   6  16        8.26        8.82      0.15 o
  14   7   0       47.47       50.18      0.63 o
  14   7   1       26.06       25.18      0.31 o
  14   7   2       23.67       24.08      0.29 o
  14   7   3        0.33        0.22      0.07 o
  14   7   4        0.84        0.90      0.07 o
  14   7   5        1.97        2.09      0.08 o
  14   7   6       36.50       37.15      0.43 o
  14   7   7        5.88        6.06      0.12 o
  14   7   8       25.49       25.12      0.31 o
  14   7   9       14.30       13.46      0.21 o
  14   7  12        2.21        2.33      0.10 o
  14   7  13        3.82        3.80      0.14 o
  14   7  14        4.42        4.75      0.13 o
  14   7  15        0.77        0.93      0.07 o
  14   7  16        2.64        2.47      0.11 o
  14   8   0       24.49       24.23      0.35 o
  14   8   1        0.66        0.59      0.07 o
  14   8   3       17.81       17.98      0.23 o
  14   8   4        5.50        5.81      0.12 o
  14   8   5        6.59        6.48      0.13 o
  14   8   7       35.58       36.59      0.44 o
  14   8   8        2.60        2.65      0.10 o
  14   8   9        0.85        0.93      0.09 o
  14   8  10        1.50        1.45      0.08 o
  14   8  11        4.12        4.17      0.12 o
  14   8  12        6.34        7.20      0.16 o
  14   8  13        0.16        0.26      0.09 o
  14   8  14        0.78        0.95      0.08 o
  14   8  15        3.90        3.95      0.12 o
  14   9   0       71.17       69.95      0.84 o
  14   9   1       12.94       13.16      0.19 o
  14   9   2        3.03        3.01      0.09 o
  14   9   3        7.48        7.17      0.15 o
  14   9   4       19.62       19.01      0.25 o
  14   9   5        5.22        5.09      0.12 o
  14   9   6       19.35       19.89      0.26 o
  14   9   7       18.75       20.08      0.26 o
  14   9   8        4.79        4.46      0.12 o
  14   9   9        3.32        3.38      0.12 o
  14   9  10       18.07       17.69      0.25 o
  14   9  11        0.35        0.33      0.10 o
  14   9  12       16.79       16.44      0.23 o
  14   9  13        0.10        0.20      0.09 o
  14   9  14        1.10        1.11      0.09 o
  14  10   0        5.75        6.40      0.20 o
  14  10   1        1.09        1.03      0.08 o
  14  10   2        1.74        1.72      0.09 o
  14  10   3        1.66        1.48      0.08 o
  14  10   4        1.34        1.38      0.08 o
  14  10   5        0.23        0.21      0.08 o
  14  10   6        4.03        3.59      0.11 o
  14  10   8        0.35        0.32      0.09 o
  14  10   9        1.66        1.46      0.09 o
  14  10  12        0.74        0.79      0.08 o
  14  10  13        0.43        0.26      0.09 o
  14  10  14        1.37        1.47      0.15 o
  14  11   0       47.60       50.01      0.71 o
  14  11   1        7.28        6.94      0.17 o
  14  11   2        9.95        9.82      0.19 o
  14  11   3       26.43       26.23      0.33 o
  14  11   4        3.25        3.40      0.11 o
  14  11   5        0.98        0.94      0.07 o
  14  11   6       11.37       10.87      0.17 o
  14  11   7        8.78        9.47      0.16 o
  14  11   8       15.20       15.98      0.24 o
  14  11   9        9.82        9.48      0.17 o
  14  11  10        3.42        3.43      0.12 o
  14  11  11        0.94        0.99      0.08 o
  14  11  12        4.18        4.47      0.12 o
  14  11  13        9.03        8.72      0.27 o
  14  12   0       26.68       25.67      0.42 o
  14  12   1        1.55        1.49      0.10 o
  14  12   2        1.02        0.86      0.10 o
  14  12   4        6.31        6.57      0.15 o
  14  12   5        0.35        0.32      0.09 o
  14  12   6        0.83        0.64      0.10 o
  14  12   7        0.57        0.55      0.10 o
  14  12   8        2.26        2.13      0.09 o
  14  12   9        0.53        0.36      0.09 o
  14  12  10        2.57        2.59      0.11 o
  14  12  11        0.49        0.56      0.09 o
  14  13   0        4.99        3.83      0.21 o
  14  13   1        8.24        7.64      0.19 o
  14  13   2        0.24        0.46      0.12 o
  14  13   3        0.63        0.59      0.11 o
  14  13   4        1.79        1.85      0.12 o
  14  13   5        2.26        2.41      0.12 o
  14  13   6        2.84        2.48      0.10 o
  14  13   7        5.84        4.88      0.13 o
  14  13   8        0.57        0.36      0.08 o
  14  13   9        2.44        2.31      0.12 o
  14  13  10        1.71        1.73      0.12 o
  14  14   2        2.11        2.19      0.11 o
  14  14   3        6.34        7.03      0.17 o
  14  14   4        0.23        0.39      0.10 o
  14  14   5        1.67        1.81      0.10 o
  14  14   6        5.81        5.72      0.15 o
  14  14   7        8.83        9.22      0.23 o
  14  14   8        0.75        0.86      0.16 o
  14  15   0        6.21        6.22      0.20 o
  14  15   1        0.93        1.24      0.09 o
  14  15   2        2.39        1.98      0.10 o
  14  15   3        0.18        0.33      0.09 o
  14  15   4        3.21        3.10      0.12 o
  14  15   5        0.23        0.36      0.11 o
  15   0   2        5.27        5.61      0.15 o
  15   0   4      170.45      168.80      1.87 o
  15   0   6       30.54       31.03      0.40 o
  15   0   8      110.25      112.47      1.28 o
  15   0  10        6.21        6.88      0.16 o
  15   0  12        1.36        1.66      0.10 o
  15   0  14       16.37       16.90      0.26 o
  15   0  16        5.36        4.27      0.13 o
  15   1   1       16.49       16.15      0.20 o
  15   1   2       65.35       65.31      0.70 o
  15   1   3        5.45        5.85      0.12 o
  15   1   4        7.17        7.56      0.12 o
  15   1   5        1.13        1.20      0.07 o
  15   1   6        5.00        5.25      0.11 o
  15   1   7       10.17        9.64      0.15 o
  15   1   8        5.14        5.30      0.11 o
  15   1  10       23.88       24.05      0.29 o
  15   1  11       12.50       12.40      0.17 o
  15   1  12       14.38       15.19      0.20 o
  15   1  14        0.86        0.93      0.07 o
  15   1  16        0.17        0.28      0.07 o
  15   1  17        2.07        2.12      0.15 o
  15   2   1        6.23        6.66      0.12 o
  15   2   2       18.63       18.67      0.23 o
  15   2   3        2.35        2.00      0.07 o
  15   2   4        1.66        1.59      0.07 o
  15   2   5       38.85       38.01      0.43 o
  15   2   6        0.53        0.46      0.07 o
  15   2   7        1.85        1.75      0.07 o
  15   2   8        1.53        1.46      0.07 o
  15   2   9       12.98       13.37      0.20 o
  15   2  10        8.01        8.07      0.14 o
  15   2  11        0.82        1.11      0.07 o
  15   2  12        0.29        0.23      0.07 o
  15   2  13        1.56        1.45      0.07 o
  15   2  14        9.53        9.98      0.15 o
  15   2  15        4.21        4.34      0.10 o
  15   2  17        3.57        3.43      0.15 o
  15   3   1       10.35       10.54      0.16 o
  15   3   2       34.26       33.10      0.38 o
  15   3   3       39.28       39.27      0.44 o
  15   3   4        7.30        7.09      0.13 o
  15   3   5       23.14       23.00      0.28 o
  15   3   6        1.49        1.26      0.07 o
  15   3   7        2.53        2.49      0.09 o
  15   3   8        1.78        1.80      0.08 o
  15   3   9        5.42        5.47      0.12 o
  15   3  10       25.19       24.08      0.30 o
  15   3  11       16.39       16.50      0.22 o
  15   3  12        0.93        0.83      0.07 o
  15   3  13        4.71        4.93      0.11 o
  15   3  14        5.07        5.31      0.12 o
  15   3  16        0.42        0.70      0.07 o
  15   4   1        7.23        6.97      0.12 o
  15   4   2       13.88       12.88      0.18 o
  15   4   3       15.03       15.10      0.20 o
  15   4   4        0.71        0.59      0.07 o
  15   4   5        1.34        1.20      0.07 o
  15   4   6        0.80        0.59      0.07 o
  15   4   8        0.44        0.26      0.08 o
  15   4   9        0.38        0.34      0.08 o
  15   4  10        9.16        9.35      0.15 o
  15   4  11        9.70        9.88      0.15 o
  15   4  12        2.02        1.80      0.07 o
  15   4  13        2.96        2.97      0.10 o
  15   4  14        1.56        1.52      0.08 o
  15   4  15        1.35        1.41      0.08 o
  15   5   1       10.86       10.61      0.16 o
  15   5   2        5.62        5.07      0.12 o
  15   5   3        5.76        5.23      0.12 o
  15   5   4       15.74       15.24      0.21 o
  15   5   5        1.04        1.06      0.08 o
  15   5   6        7.71        7.34      0.14 o
  15   5   8        1.34        1.31      0.08 o
  15   5   9        5.89        6.11      0.13 o
  15   5  10        1.96        1.79      0.09 o
  15   5  11        6.36        6.50      0.13 o
  15   5  12        0.32        0.25      0.08 o
  15   5  13        5.83        5.85      0.15 o
  15   5  14       15.47       15.33      0.23 o
  15   5  15        5.33        5.21      0.12 o
  15   5  16        0.90        0.92      0.08 o
  15   6   1        6.00        5.79      0.12 o
  15   6   2       39.09       39.04      0.45 o
  15   6   3       16.38       15.92      0.22 o
  15   6   4       21.67       21.97      0.27 o
  15   6   5        4.07        4.07      0.10 o
  15   6   6        2.19        2.33      0.08 o
  15   6   8       50.81       51.64      0.58 o
  15   6   9        7.78        8.01      0.15 o
  15   6  10        3.30        3.00      0.09 o
  15   6  11        6.53        6.59      0.14 o
  15   6  12       19.77       21.28      0.29 o
  15   6  14        3.56        3.79      0.12 o
  15   6  15        2.47        2.30      0.09 o
  15   7   1        5.24        4.87      0.12 o
  15   7   2        2.96        2.93      0.09 o
  15   7   3        2.95        2.64      0.09 o
  15   7   4       15.68       16.21      0.21 o
  15   7   5       26.37       25.90      0.31 o
  15   7   6        5.47        5.72      0.12 o
  15   7   7        2.16        1.97      0.08 o
  15   7   8        1.43        1.70      0.09 o
  15   7   9        1.68        1.56      0.09 o
  15   7  10        1.28        1.12      0.08 o
  15   7  11        1.23        0.99      0.08 o
  15   7  12        0.69        0.58      0.09 o
  15   7  13        6.26        6.37      0.14 o
  15   7  14       11.85       12.30      0.18 o
  15   7  15        2.33        1.93      0.12 o
  15   8   1       14.03       14.37      0.20 o
  15   8   2       15.31       15.92      0.21 o
  15   8   3        0.09        0.20      0.07 o
  15   8   4        0.80        0.76      0.07 o
  15   8   5       19.43       21.51      0.26 o
  15   8   7       11.72       11.89      0.18 o
  15   8   8        3.53        3.90      0.12 o
  15   8   9       11.44       10.82      0.17 o
  15   8  10        5.22        5.41      0.13 o
  15   8  11       12.14       12.88      0.20 o
  15   8  12        2.20        2.44      0.10 o
  15   8  13        0.66        0.72      0.07 o
  15   8  14        2.73        2.69      0.11 o
  15   9   1        3.42        3.39      0.10 o
  15   9   2        0.43        0.32      0.08 o
  15   9   3        2.69        2.19      0.08 o
  15   9   4        6.87        6.42      0.12 o
  15   9   5        1.24        1.36      0.07 o
  15   9   6        0.36        0.20      0.08 o
  15   9   7        2.11        2.14      0.09 o
  15   9   8        2.07        1.87      0.09 o
  15   9   9        4.90        4.62      0.12 o
  15   9  11        1.72        1.51      0.09 o
  15   9  12        0.56        0.49      0.09 o
  15   9  13        5.31        5.25      0.13 o
  15  10   1        0.66        0.67      0.08 o
  15  10   2        1.92        2.19      0.09 o
  15  10   4        5.04        5.02      0.12 o
  15  10   6        0.54        0.47      0.07 o
  15  10   7        1.94        2.19      0.08 o
  15  10   8        0.48        0.38      0.08 o
  15  10  10        0.64        0.51      0.08 o
  15  10  11        1.12        1.19      0.10 o
  15  10  12        2.10        2.01      0.10 o
  15  11   1        5.44        5.70      0.15 o
  15  11   2        1.60        1.29      0.10 o
  15  11   3        9.25        9.48      0.17 o
  15  11   4        1.47        1.14      0.07 o
  15  11   5        1.67        1.68      0.09 o
  15  11   6        0.37        0.28      0.08 o
  15  11   7        0.25        0.20      0.08 o
  15  11   8        7.86        7.85      0.15 o
  15  11   9        4.18        4.32      0.11 o
  15  11  11        4.92        4.87      0.17 o
  15  12   1        2.19        2.40      0.15 o
  15  12   2       12.88       13.83      0.25 o
  15  12   3        2.97        3.35      0.16 o
  15  12   4        4.22        4.21      0.16 o
  15  12   6        2.61        2.61      0.11 o
  15  12   8        4.90        4.80      0.14 o
  15  12   9        1.94        1.98      0.11 o
  15  12  10        1.45        1.58      0.15 o
  15  13   1        7.61        7.13      0.17 o
  15  13   2        5.48        6.19      0.17 o
  15  13   3        3.23        3.01      0.14 o
  15  13   4        0.07        0.25      0.11 o
  15  13   5        0.61        0.69      0.10 o
  15  13   6        0.44        0.52      0.08 o
  15  13   7        4.23        3.99      0.18 o
  15  14   1        3.17        3.10      0.13 o
  15  14   2        0.44        0.45      0.09 o
  15  14   3        3.20        3.25      0.12 o
  15  14   4        3.71        4.29      0.13 o
  15  14   5       23.22       24.69      0.41 o
  16   0   0       26.32       24.60      0.39 o
  16   0   4        2.96        3.00      0.12 o
  16   0   6       11.11       11.37      0.20 o
  16   0   8        3.02        2.59      0.11 o
  16   0  10       28.17       29.20      0.39 o
  16   0  14        2.18        2.33      0.10 o
  16   1   0       28.91       27.63      0.36 o
  16   1   1        2.64        2.92      0.08 o
  16   1   2        9.09        9.39      0.15 o
  16   1   3        8.19        8.25      0.14 o
  16   1   4       18.44       18.34      0.23 o
  16   1   5        6.06        6.11      0.12 o
  16   1   6       18.12       18.56      0.23 o
  16   1   7        8.47        8.60      0.13 o
  16   1  10        1.76        1.46      0.07 o
  16   1  11        1.49        1.36      0.07 o
  16   1  12       25.51       26.49      0.32 o
  16   1  14        0.18        0.28      0.06 o
  16   1  15        4.45        4.41      0.09 o
  16   2   0        0.75        0.59      0.09 o
  16   2   1        4.31        4.33      0.10 o
  16   2   2        3.31        3.28      0.09 o
  16   2   3        8.15        8.56      0.14 o
  16   2   4        2.38        2.32      0.07 o
  16   2   5        3.93        3.62      0.09 o
  16   2   6        7.95        7.98      0.13 o
  16   2   7        8.79        9.10      0.15 o
  16   2   8        1.64        1.60      0.08 o
  16   2   9       17.62       17.03      0.23 o
  16   2  10        0.95        0.93      0.07 o
  16   2  11        9.51        9.13      0.15 o
  16   2  12        0.77        0.80      0.07 o
  16   2  13        1.37        1.40      0.07 o
  16   3   0        0.97        0.98      0.10 o
  16   3   2        6.84        7.30      0.14 o
  16   3   3        2.62        2.84      0.08 o
  16   3   4        0.58        0.59      0.07 o
  16   3   5        0.95        0.80      0.07 o
  16   3   6       24.68       25.81      0.31 o
  16   3   8        7.20        7.26      0.13 o
  16   3   9        0.58        0.44      0.08 o
  16   3  10        8.02        8.01      0.14 o
  16   3  11        5.82        5.86      0.12 o
  16   3  12        1.92        1.50      0.08 o
  16   3  13        3.91        3.80      0.10 o
  16   3  15        0.34        0.31      0.09 o
  16   4   0        3.16        3.08      0.13 o
  16   4   1        3.89        3.57      0.09 o
  16   4   2        2.33        2.33      0.08 o
  16   4   3       19.27       18.91      0.24 o
  16   4   4        0.77        0.88      0.07 o
  16   4   5        7.54        7.40      0.14 o
  16   4   6       15.99       16.90      0.23 o
  16   4   7       35.90       36.54      0.42 o
  16   4  10       13.72       14.10      0.20 o
  16   4  11        0.41        0.38      0.08 o
  16   4  13        0.17        0.22      0.07 o
  16   4  15        5.90        5.57      0.14 o
  16   5   0       93.25       92.99      1.10 o
  16   5   1        3.41        3.50      0.10 o
  16   5   2        0.46        0.41      0.07 o
  16   5   3        0.37        0.43      0.08 o
  16   5   4       13.37       13.11      0.19 o
  16   5   5        0.23        0.26      0.09 o
  16   5   6        2.12        1.88      0.08 o
  16   5   7        5.24        5.83      0.12 o
  16   5   8       14.60       15.27      0.21 o
  16   5   9        1.86        1.93      0.08 o
  16   5  10       16.98       17.92      0.23 o
  16   5  11        0.89        0.90      0.08 o
  16   5  12       11.82       11.98      0.19 o
  16   5  14        1.98        2.09      0.08 o
  16   6   0        1.95        1.96      0.15 o
  16   6   2       18.77       18.29      0.23 o
  16   6   3        1.10        1.32      0.07 o
  16   6   4        2.29        2.02      0.08 o
  16   6   5        0.81        0.84      0.07 o
  16   6   6       41.34       41.83      0.48 o
  16   6   7        1.64        1.79      0.08 o
  16   6   8       12.08       12.48      0.18 o
  16   6   9        1.55        1.53      0.08 o
  16   6  10        1.28        1.52      0.08 o
  16   6  11        0.71        0.72      0.08 o
  16   6  14        1.52        1.34      0.07 o
  16   7   0       18.43       18.86      0.29 o
  16   7   1        2.96        2.76      0.10 o
  16   7   2        1.44        1.22      0.07 o
  16   7   3        8.75        8.59      0.15 o
  16   7   4        2.60        2.57      0.09 o
  16   7   5        4.23        4.08      0.10 o
  16   7   6       12.85       12.85      0.19 o
  16   7   7        4.61        4.71      0.11 o
  16   7   8        2.43        2.45      0.09 o
  16   7   9       11.94       11.27      0.18 o
  16   7  10       10.26       10.59      0.18 o
  16   7  11        0.30        0.36      0.08 o
  16   7  12        1.94        2.20      0.09 o
  16   7  13        0.58        0.43      0.07 o
  16   8   0        6.18        6.01      0.17 o
  16   8   1        1.70        1.48      0.07 o
  16   8   2        0.60        0.65      0.07 o
  16   8   3       13.32       13.69      0.18 o
  16   8   4        1.04        0.91      0.07 o
  16   8   5        4.14        4.56      0.10 o
  16   8   6        0.49        0.59      0.07 o
  16   8   7       21.90       23.20      0.30 o
  16   8   8        0.88        0.91      0.10 o
  16   8  10        0.50        0.50      0.08 o
  16   8  12        0.71        0.64      0.07 o
  16   9   0        1.82        2.31      0.11 o
  16   9   1       24.70       26.33      0.31 o
  16   9   3        0.27        0.32      0.07 o
  16   9   4        1.43        1.43      0.07 o
  16   9   5        3.24        3.38      0.10 o
  16   9   6        0.38        0.53      0.08 o
  16   9   7        6.21        7.01      0.15 o
  16   9   8        0.26        0.24      0.08 o
  16   9   9       10.38       10.82      0.18 o
  16   9  10        1.07        1.22      0.08 o
  16   9  11        0.45        0.25      0.09 o
  16  10   0        1.69        1.54      0.13 o
  16  10   1       11.70       12.51      0.19 o
  16  10   2       10.08       10.16      0.16 o
  16  10   3        1.71        1.61      0.08 o
  16  10   4        0.47        0.61      0.07 o
  16  10   5        1.16        1.18      0.07 o
  16  10   6       23.31       25.33      0.32 o
  16  10   7        0.26        0.48      0.08 o
  16  10   8        5.95        6.31      0.13 o
  16  10   9        6.03        6.01      0.12 o
  16  10  10        1.65        1.62      0.09 o
  16  11   0        2.92        3.00      0.16 o
  16  11   1        1.45        1.39      0.09 o
  16  11   2        4.87        5.14      0.16 o
  16  11   3        1.21        1.45      0.11 o
  16  11   4        4.27        4.35      0.14 o
  16  11   5        2.66        2.56      0.10 o
  16  11   6       10.74       10.35      0.16 o
  16  11   7        7.88        8.02      0.14 o
  16  11   8        0.55        0.58      0.08 o
  16  12   0        6.83        8.06      0.25 o
  16  12   1        2.11        2.05      0.11 o
  16  12   3        3.20        3.27      0.15 o
  16  12   4        1.24        1.22      0.10 o
  16  12   5        4.55        4.07      0.14 o
  16  12   6        2.12        2.12      0.12 o
  16  12   7       10.49       10.43      0.23 o
  16  13   1        2.69        2.40      0.12 o
  16  13   2        2.81        2.68      0.12 o
  16  13   3        9.38        8.53      0.17 o
  16  13   4        0.45        0.32      0.09 o
  17   0   2        6.50        6.45      0.16 o
  17   0   4       14.04       13.61      0.22 o
  17   0   6        5.32        5.34      0.14 o
  17   0  10        3.86        4.46      0.13 o
  17   0  12        4.19        3.93      0.13 o
  17   0  14        1.80        1.51      0.12 o
  17   1   2        1.15        1.26      0.08 o
  17   1   3        0.62        0.49      0.07 o
  17   1   6        1.43        1.54      0.07 o
  17   1   7        2.36        2.37      0.08 o
  17   1   8        1.16        1.00      0.07 o
  17   1  10        0.92        0.87      0.07 o
  17   1  13        0.25        0.17      0.06 o
  17   2   2       52.52       52.72      0.57 o
  17   2   3       37.47       37.30      0.42 o
  17   2   4        2.39        2.30      0.08 o
  17   2   5       60.11       61.12      0.68 o
  17   2   7        2.63        2.57      0.09 o
  17   2   8       17.83       18.21      0.23 o
  17   2   9       23.25       24.43      0.30 o
  17   2  10       13.19       13.54      0.20 o
  17   2  11        3.26        3.39      0.11 o
  17   2  12       13.18       13.55      0.18 o
  17   2  13        4.23        4.07      0.09 o
  17   2  14        6.09        5.69      0.18 o
  17   3   3        0.34        0.53      0.08 o
  17   3   4        0.09        0.27      0.07 o
  17   3   5        1.39        1.73      0.07 o
  17   3   6        1.15        1.31      0.07 o
  17   3   7        0.52        0.69      0.07 o
  17   3   8        0.44        0.74      0.07 o
  17   3  10        0.85        0.72      0.07 o
  17   3  12        0.88        0.88      0.07 o
  17   3  13        0.35        0.32      0.06 o
  17   4   1        7.91        7.92      0.14 o
  17   4   2        1.92        2.21      0.08 o
  17   4   4       79.09       80.59      0.89 o
  17   4   5       12.93       13.48      0.19 o
  17   4   6       11.60       12.31      0.18 o
  17   4   7       16.96       16.71      0.23 o
  17   4   8       43.47       46.59      0.54 o
  17   4   9       11.37       12.36      0.19 o
  17   4  10        0.85        0.96      0.08 o
  17   4  11        7.40        7.47      0.14 o
  17   4  13        1.03        0.96      0.07 o
  17   5   1        0.29        0.30      0.07 o
  17   5   2        1.59        1.43      0.07 o
  17   5   3        1.97        2.12      0.08 o
  17   5   4        1.66        1.54      0.08 o
  17   5   6        0.42        0.52      0.08 o
  17   5   7        0.23        0.23      0.08 o
  17   5   9        0.28        0.29      0.08 o
  17   5  10        1.75        1.60      0.08 o
  17   5  11        0.16        0.17      0.07 o
  17   5  13        1.03        0.92      0.07 o
  17   6   1        3.02        3.25      0.09 o
  17   6   2        1.22        1.10      0.07 o
  17   6   4        1.40        1.50      0.07 o
  17   6   5        4.42        4.44      0.11 o
  17   6   6        2.35        2.17      0.08 o
  17   6   7        1.42        1.64      0.08 o
  17   6   8        1.82        1.77      0.09 o
  17   6   9        0.55        0.54      0.08 o
  17   6  11        1.93        2.01      0.07 o
  17   6  12        3.25        3.46      0.10 o
  17   7   2        0.36        0.46      0.08 o
  17   7   3        1.42        1.41      0.07 o
  17   7   4        1.64        1.65      0.07 o
  17   7   5        1.75        1.80      0.08 o
  17   7   7        0.56        0.43      0.08 o
  17   7  12        0.65        0.61      0.07 o
  17   8   1        2.99        3.40      0.09 o
  17   8   2       23.25       22.70      0.28 o
  17   8   3        3.46        3.41      0.09 o
  17   8   4        0.55        0.34      0.07 o
  17   8   5        0.55        0.33      0.08 o
  17   8   6        1.15        1.14      0.09 o
  17   8   7        3.41        3.37      0.12 o
  17   8   8        1.26        1.18      0.08 o
  17   8  10        7.83        6.61      0.13 o
  17   8  11        5.06        4.78      0.12 o
  17   9   1        0.19        0.30      0.08 o
  17   9   6        0.35        0.32      0.08 o
  17   9   7        0.42        0.41      0.08 o
  17   9   8        0.24        0.37      0.08 o
  17   9   9        0.91        0.83      0.07 o
  17   9  10        0.59        0.37      0.11 o
  17  10   1        8.97        8.96      0.17 o
  17  10   2        2.68        3.03      0.11 o
  17  10   4       21.19       21.61      0.28 o
  17  10   5       13.58       13.90      0.19 o
  17  10   6        0.43        0.67      0.07 o
  17  10   7        1.34        1.34      0.08 o
  17  10   8       26.50       28.28      0.47 o
  17  11   2        4.54        4.42      0.12 o
  17  11   5        0.44        0.76      0.11 o
  17  12   1        3.77        3.30      0.12 o
  17  12   2        2.09        1.97      0.10 o
  17  12   4        8.87        7.69      0.20 o
  18   0   0       16.66       17.01      0.30 o
  18   0   2        0.98        1.03      0.10 o
  18   0   4        0.30        0.26      0.10 o
  18   0   8        6.41        6.48      0.16 o
  18   0  10        9.65       10.17      0.18 o
  18   1   0       24.86       26.84      0.34 o
  18   1   1        0.14        0.18      0.07 o
  18   1   2        0.53        0.34      0.07 o
  18   1   3        1.33        1.47      0.07 o
  18   1   4        8.99        9.27      0.14 o
  18   1   6        5.31        5.59      0.11 o
  18   1   7        3.06        2.97      0.09 o
  18   1  10        6.52        7.22      0.13 o
  18   1  11        1.16        1.18      0.07 o
  18   1  12        3.85        3.86      0.11 o
  18   2   0        5.96        5.90      0.15 o
  18   2   1        2.33        2.32      0.07 o
  18   2   2        3.97        4.09      0.09 o
  18   2   3        3.45        3.54      0.09 o
  18   2   4        4.91        5.19      0.11 o
  18   2   5        4.41        4.53      0.10 o
  18   2   6        9.31        9.10      0.15 o
  18   2   7        3.56        3.75      0.12 o
  18   2   9       13.37       13.66      0.20 o
  18   2  10        1.01        1.06      0.07 o
  18   2  11        4.53        4.47      0.09 o
  18   2  12        5.24        4.84      0.12 o
  18   3   1        3.49        3.72      0.10 o
  18   3   2        5.13        5.10      0.11 o
  18   3   3        0.71        0.65      0.07 o
  18   3   5        0.31        0.34      0.08 o
  18   3   6       14.80       14.92      0.21 o
  18   3   9        0.99        1.25      0.07 o
  18   3  10        1.29        1.26      0.07 o
  18   4   0        9.78        9.51      0.19 o
  18   4   1        4.88        5.34      0.12 o
  18   4   2        1.51        1.61      0.08 o
  18   4   3       15.92       16.20      0.22 o
  18   4   4        1.44        1.49      0.07 o
  18   4   5        8.65        9.09      0.15 o
  18   4   6       12.38       13.40      0.20 o
  18   4   7       26.31       28.02      0.35 o
  18   4   8        1.01        0.95      0.08 o
  18   4  10       10.41       10.93      0.17 o
  18   4  12        0.40        0.35      0.15 o
  18   5   0       15.60       14.90      0.25 o
  18   5   1        2.64        2.55      0.10 o
  18   5   4        5.51        5.76      0.12 o
  18   5   5        3.49        3.64      0.12 o
  18   5   6        0.46        0.54      0.08 o
  18   5   7        0.71        0.73      0.09 o
  18   5   8        0.72        0.71      0.07 o
  18   5  10        2.63        2.89      0.10 o
  18   6   0        1.63        1.64      0.10 o
  18   6   1        0.53        0.43      0.08 o
  18   6   2        7.20        7.09      0.13 o
  18   6   3        0.36        0.52      0.08 o
  18   6   4        0.80        0.82      0.09 o
  18   6   6       10.19       10.07      0.16 o
  18   6   8        3.96        3.90      0.10 o
  18   6   9        1.07        0.96      0.07 o
  18   6  10        0.28        0.25      0.08 o
  18   7   0       10.51       11.49      0.23 o
  18   7   1        0.74        0.80      0.08 o
  18   7   2        1.69        1.89      0.08 o
  18   7   3        2.24        2.60      0.10 o
  18   7   4        6.48        7.12      0.15 o
  18   7   6        6.28        6.93      0.14 o
  18   7   7        1.88        2.14      0.09 o
  18   7   8        0.09        0.20      0.08 o
  18   7   9        0.80        0.69      0.07 o
  18   7  10        4.13        3.32      0.21 o
  18   8   0       19.34       21.37      0.33 o
  18   8   1        2.13        2.21      0.08 o
  18   8   2        0.28        0.43      0.08 o
  18   8   3        7.07        7.27      0.13 o
  18   8   4        3.54        3.58      0.10 o
  18   8   5        2.78        3.00      0.11 o
  18   8   7       10.66       10.36      0.17 o
  18   8   8        2.89        2.81      0.09 o
  18   9   0        2.08        2.21      0.10 o
  18   9   1        9.45        9.79      0.15 o
  18   9   2        0.21        0.17      0.07 o
  18   9   3        4.68        4.69      0.11 o
  18   9   4        0.28        0.25      0.08 o
  18   9   5        1.25        1.43      0.08 o
  18   9   6        0.70        0.78      0.07 o
  18  10   0        1.06        0.96      0.10 o
  18  10   1        5.38        5.24      0.12 o
  18  10   2        9.80        9.39      0.15 o
  18  10   3        2.84        2.21      0.10 o
  18  10   4        0.42        0.55      0.13 o
  18  11   1        1.60        1.39      0.18 o
  18  11   2        0.68        0.59      0.17 o
  18  11   3        0.76        0.60      0.17 o
  19   0   2        2.34        2.16      0.10 o
  19   0   4       44.89       47.90      0.65 o
  19   0   6        7.62        7.98      0.19 o
  19   0   8       15.27       15.88      0.24 o
  19   0  10        0.21        0.22      0.10 o
  19   1   1        3.05        3.04      0.09 o
  19   1   2       24.64       25.27      0.31 o
  19   1   3        1.49        1.39      0.07 o
  19   1   5        1.55        2.00      0.08 o
  19   1   6        0.21        0.33      0.07 o
  19   1   8        2.05        2.10      0.07 o
  19   1   9        0.55        0.57      0.06 o
  19   1  10        7.13        7.17      0.14 o
  19   2   1        1.34        1.33      0.07 o
  19   2   2        0.71        0.70      0.08 o
  19   2   3        3.82        4.17      0.12 o
  19   2   4        0.65        0.82      0.08 o
  19   2   5       16.22       16.84      0.23 o
  19   2   6        1.10        1.15      0.08 o
  19   2   7        0.73        0.59      0.08 o
  19   2   9        0.77        0.89      0.07 o
  19   3   1        3.32        3.57      0.12 o
  19   3   2        6.33        6.61      0.13 o
  19   3   3        6.62        6.59      0.15 o
  19   3   4        9.09        9.24      0.17 o
  19   3   5        0.97        0.88      0.08 o
  19   3   8        3.19        3.12      0.11 o
  19   3   9        1.96        1.86      0.07 o
  19   3  10        1.54        1.53      0.10 o
  19   4   1        3.08        3.12      0.12 o
  19   4   2        2.80        2.97      0.10 o
  19   4   3        2.42        2.52      0.10 o
  19   4   4        0.73        0.71      0.08 o
  19   4   5        0.27        0.27      0.08 o
  19   4   7        3.34        3.36      0.09 o
  19   4   8        0.60        0.59      0.07 o
  19   5   1        2.80        3.01      0.12 o
  19   5   2        4.70        5.29      0.14 o
  19   5   3        3.62        3.75      0.12 o
  19   5   4        1.63        1.36      0.08 o
  19   5   5        0.23        0.25      0.07 o
  19   5   6        0.98        0.72      0.07 o
  19   5   8        1.84        1.80      0.09 o
  19   6   1        1.72        1.52      0.09 o
  19   6   2       18.50       18.71      0.27 o
  19   6   3        2.24        2.01      0.09 o
  19   6   4        1.73        1.54      0.07 o
  19   6   6        0.39        0.36      0.07 o
  19   6   8       12.47       11.43      0.21 o
  19   7   1        0.57        0.61      0.07 o
  19   7   2        8.04        8.11      0.15 o
  19   7   3        0.57        0.51      0.08 o
  19   7   4        4.23        4.44      0.11 o
  19   7   5        5.68        5.33      0.13 o
  19   7   6        1.89        1.91      0.09 o
  19   7   7        0.40        0.39      0.13 o
  19   8   1        5.02        4.87      0.11 o
  19   8   2        0.31        0.32      0.07 o
  19   8   5        2.51        2.17      0.15 o
  19   9   1        5.31        4.25      0.26 o
  19   9   3        4.12        3.27      0.24 o
  20   0   0       16.36       16.97      0.33 o
  20   0   2        1.17        0.99      0.09 o
  20   0   4        1.93        2.09      0.10 o
  20   0   6       10.87       10.40      0.21 o
  20   0   8        2.90        2.82      0.15 o
  20   1   1        2.00        2.26      0.08 o
  20   1   3        3.58        4.01      0.09 o
  20   1   4        0.22        0.31      0.06 o
  20   1   5        0.16        0.14      0.07 o
  20   1   7        1.19        1.36      0.08 o
  20   2   0        9.25       10.85      0.23 o
  20   2   1        7.39        7.77      0.14 o
  20   2   2        0.25        0.36      0.07 o
  20   2   3        0.45        0.38      0.07 o
  20   2   4        1.53        1.52      0.08 o
  20   2   7        1.35        1.49      0.07 o
  20   3   0       23.24       24.79      0.36 o
  20   3   1        0.55        0.55      0.08 o
  20   3   2        0.20        0.17      0.08 o
  20   3   3        0.23        0.26      0.07 o
  20   3   4        8.96        9.35      0.15 o
  20   3   6        1.99        1.91      0.07 o
  20   3   7        0.52        0.43      0.09 o
  20   4   2        2.23        2.33      0.10 o
  20   4   3        1.02        0.91      0.07 o
  20   4   4        0.97        1.01      0.08 o
  20   4   6        4.87        4.59      0.14 o
  20   5   0        0.34        0.58      0.11 o
  20   5   1        7.91        8.82      0.17 o
  20   5   2        0.96        1.03      0.08 o
  20   5   3        4.65        4.76      0.12 o
  20   5   5        0.44        0.45      0.08 o
  20   5   6        1.32        0.85      0.18 o
  20   6   0        3.16        2.83      0.16 o
  20   6   1        1.42        1.48      0.08 o
  20   6   2        5.09        4.85      0.12 o
  20   6   3        0.80        0.66      0.08 o
  20   6   4        3.21        2.72      0.12 o
  21   1   1        6.06        6.05      0.18 o
  21   1   3        6.59        5.80      0.24 o
  21   2   1        0.34        0.30      0.12 o
  21   2   2        0.52        0.48      0.17 o
