# Supplementary material for: Periodic Hirshfeld Atom Refinement
Source: J Phys Chem Lett. 2026 Feb 27;17(11):3170–9. doi: 10.1021/acs.jpclett.5c03918 (PMC13007019; doi:10.1021/acs.jpclett.5c03918)
Supplement: Supplementary file 2 [file jz5c03918_si_002.zip › C_Ammonia_trifluoroborane/Ammonia_trifluoroborane_pHAR.fco]

data_Ammonia_trifluoroborane_pHAR

_audit_creation_date                2025-3-31
_audit_creation_method              'Tonto 25.04.08 github v. 71242092'

# ============
# QCr software
# ============

_QCr_software                       Tonto
_QCr_software_version               '25.04.08 v. 71242092'
_QCr_software_platform              Linux-6.8.0-52-generic
_QCr_software_build_date            '2025.03.27 11:46'
_QCr_software_website               https://github.com/dylan-jayatilaka/tonto

# ========
# Symmetry
# ========

_symmetry_cell_setting              Orthorhombic
_symmetry_space_group_name_H-M      'p b c a'
_symmetry_space_group_name_Hall     '-p 2ac 2ab'
_symmetry_Int_Tables_number         '61'

loop_
    _symmetry_equiv_pos_as_xyz
'+x, +y, +z'
'-x, -y, -z'
'-x+1/2, -y, +z+1/2'
'+x+1/2, -y+1/2, -z'
'+x+1/2, +y, -z+1/2'
'-x+1/2, +y+1/2, +z'
'-x, +y+1/2, -z+1/2'
'+x, -y+1/2, +z+1/2'

# =========
# Unit cell
# =========

_cell_measurement_temperature       95(2)
_cell_measurement_reflns_used       ?
_cell_measurement_theta_min         ?
_cell_measurement_theta_max         ?

_cell_length_a                      8.0067(8)
_cell_length_b                      7.9511(8)
_cell_length_c                      9.2216(9)
_cell_angle_alpha                   90.00
_cell_angle_beta                    90.00
_cell_angle_gamma                   90.00
_cell_volume                        587.07(10)
_cell_formula_units_Z               8

_exptl_crystal_F_squared_000        112896


# ======================
# XD fco reflection data
# ======================

_shelx_refln_list_code              4

_reflns_d_resolution_high           0.3760
_reflns_d_resolution_low            4.8126
_reflns_limit_h_max                 21
_reflns_limit_h_min                 0
_reflns_limit_k_max                 20
_reflns_limit_k_min                 0
_reflns_limit_l_max                 24
_reflns_limit_l_min                 0

# NOTE: F_squared_meas is scaled to F_squared_calc
#       and so it is on an absolute scale
_reflns_tonto_F_scale_factor        3.7195

loop_
    _refln_index_h
    _refln_index_k
    _refln_index_l
    _refln_F_squared_calc
    _refln_F_squared_meas
    _refln_F_squared_sigma
    _refln_observed_status
   0   0   2     2283.31     2578.37     29.10 o
   0   0   4     6817.24     7228.35     80.64 o
   0   0   6      305.47      315.00      3.68 o
   0   0   8     2407.66     2537.84     28.73 o
   0   0  10     1020.05     1025.29     11.40 o
   0   0  12      959.79      956.81     10.61 o
   0   0  14      381.89      384.17      4.60 o
   0   0  16       18.40       17.17      0.29 o
   0   0  18       15.72       15.63      0.28 o
   0   0  22       49.53       50.28      0.97 o
   0   0  24        0.61        0.73      0.17 o
   0   2   0        6.06        9.97      0.21 o
   0   2   1     5649.14     6073.12     64.85 o
   0   2   2      463.18      511.06      5.44 o
   0   2   3      898.08      983.45     10.41 o
   0   2   4       82.91       91.93      1.03 o
   0   2   5        3.77        4.39      0.14 o
   0   2   6      626.83      664.26      7.08 o
   0   2   7        0.44        0.93      0.13 o
   0   2   8       36.06       37.36      0.57 o
   0   2   9      879.10      888.94      9.43 o
   0   2  10      179.95      176.58      1.94 o
   0   2  11       28.75       27.59      0.36 o
   0   2  12       46.29       46.15      0.55 o
   0   2  13      135.99      134.01      1.52 o
   0   2  14       12.97       12.46      0.28 o
   0   2  15        2.98        3.06      0.12 o
   0   2  16        0.68        0.43      0.10 o
   0   2  17        8.07        8.36      0.19 o
   0   2  18       63.93       63.70      0.75 o
   0   2  19       29.33       29.62      0.39 o
   0   2  20       27.29       27.17      0.36 o
   0   2  21        1.87        2.07      0.12 o
   0   2  22        4.74        5.13      0.16 o
   0   2  23        6.98        7.60      0.19 o
   0   2  24        2.85        2.79      0.23 o
   0   4   0      472.36      509.06      5.86 o
   0   4   1     2188.48     2398.41     25.52 o
   0   4   2      341.88      365.87      3.96 o
   0   4   3     1569.40     1712.36     18.19 o
   0   4   5      733.72      782.80      8.33 o
   0   4   6      140.99      137.64      1.55 o
   0   4   7     1451.07     1513.78     16.09 o
   0   4   8      139.43      139.96      1.58 o
   0   4   9       72.57       70.25      0.80 o
   0   4  10        4.66        4.34      0.13 o
   0   4  11        5.17        5.55      0.15 o
   0   4  12        0.02        0.46      0.11 o
   0   4  13        3.81        3.54      0.15 o
   0   4  14       19.43       18.42      0.27 o
   0   4  15       77.32       75.72      0.88 o
   0   4  16       33.08       32.54      0.43 o
   0   4  17       25.68       24.76      0.35 o
   0   4  18        0.63        0.54      0.11 o
   0   4  20        0.98        1.13      0.10 o
   0   4  21        0.43        0.30      0.09 o
   0   4  22        1.29        1.21      0.10 o
   0   4  23        2.09        2.05      0.10 o
   0   6   0     1070.77     1126.01     12.88 o
   0   6   1     1303.27     1404.21     15.01 o
   0   6   2      734.19      790.21      8.55 o
   0   6   3       74.99       76.24      0.94 o
   0   6   4      992.42     1028.37     11.00 o
   0   6   5      612.42      635.80      6.86 o
   0   6   6      710.26      730.32      7.94 o
   0   6   7      703.49      714.81      7.73 o
   0   6   8       31.04       30.28      0.40 o
   0   6   9       26.71       26.35      0.37 o
   0   6  10       14.43       14.11      0.27 o
   0   6  11       67.99       66.91      0.83 o
   0   6  12      404.32      409.88      4.68 o
   0   6  13      114.22      111.68      1.28 o
   0   6  14        4.97        5.06      0.15 o
   0   6  15       49.27       48.68      0.61 o
   0   6  16      243.29      242.87      2.75 o
   0   6  17        4.70        5.18      0.17 o
   0   6  18       10.02        9.48      0.22 o
   0   6  19       35.96       35.95      0.48 o
   0   6  20        0.53        0.64      0.11 o
   0   6  21        4.05        4.41      0.19 o
   0   6  22        7.00        7.14      0.23 o
   0   8   0       49.51       48.82      0.79 o
   0   8   1      305.74      307.96      3.40 o
   0   8   2       95.84       88.80      1.07 o
   0   8   3      696.29      713.61      7.72 o
   0   8   4        5.97        4.69      0.25 o
   0   8   5       21.65       21.20      0.36 o
   0   8   6      149.17      142.75      1.65 o
   0   8   7       60.25       58.53      0.75 o
   0   8   8       35.35       33.25      0.46 o
   0   8   9       46.41       44.14      0.62 o
   0   8  10        5.07        5.00      0.19 o
   0   8  11      103.24      100.94      1.23 o
   0   8  12        3.99        4.00      0.16 o
   0   8  13      232.53      232.06      2.70 o
   0   8  14        0.46        0.37      0.13 o
   0   8  15       38.25       37.62      0.50 o
   0   8  16       19.08       19.29      0.30 o
   0   8  17       79.17       79.52      0.96 o
   0   8  18        0.51        0.46      0.12 o
   0   8  19        4.37        4.62      0.16 o
   0   8  20        1.41        1.42      0.13 o
   0   8  21        9.27        9.81      0.26 o
   0   8  22        2.14        1.79      0.13 o
   0  10   0      153.65      154.74      2.00 o
   0  10   1       37.43       36.58      0.52 o
   0  10   2       79.61       79.39      0.98 o
   0  10   3        6.76        6.17      0.20 o
   0  10   4        0.43        0.29      0.13 o
   0  10   6       59.41       58.39      0.81 o
   0  10   7       16.17       15.81      0.41 o
   0  10   8       77.06       74.42      1.12 o
   0  10   9       28.13       27.16      0.39 o
   0  10  10       21.04       20.12      0.30 o
   0  10  11       13.18       12.46      0.23 o
   0  10  12        1.82        2.39      0.12 o
   0  10  13        1.24        1.25      0.11 o
   0  10  14       12.61       11.96      0.26 o
   0  10  15        8.55        8.18      0.24 o
   0  10  16        9.34        8.78      0.24 o
   0  10  17       13.43       14.15      0.29 o
   0  10  18        6.76        6.83      0.22 o
   0  10  19        1.85        2.05      0.16 o
   0  12   0       93.91       93.31      1.55 o
   0  12   1       32.21       29.63      0.53 o
   0  12   2       29.56       29.33      0.52 o
   0  12   3        8.32        9.01      0.36 o
   0  12   4       17.97       17.92      0.35 o
   0  12   5       69.41       70.07      0.94 o
   0  12   6      197.42      199.78      2.56 o
   0  12   7       64.67       65.16      0.94 o
   0  12   8        1.23        1.39      0.12 o
   0  12   9       10.45       11.33      0.25 o
   0  12  10      128.51      129.25      1.64 o
   0  12  11       23.90       24.63      0.41 o
   0  12  13        8.95        7.27      0.21 o
   0  12  14        0.74        0.61      0.11 o
   0  12  15        3.21        2.88      0.14 o
   0  12  16        4.41        4.32      0.18 o
   0  12  17       11.03       12.32      0.28 o
   0  12  18       36.72       39.20      0.64 o
   0  12  19       16.50       18.61      0.34 o
   0  12  20       14.65       12.73      0.33 o
   0  14   0      134.63      130.83      1.85 o
   0  14   1      293.12      290.70      3.44 o
   0  14   2       17.40       17.64      0.38 o
   0  14   3       60.76       59.90      0.84 o
   0  14   4       20.96       20.64      0.39 o
   0  14   5       17.67       17.46      0.36 o
   0  14   6       24.11       24.29      0.46 o
   0  14   7        6.32        6.46      0.26 o
   0  14   8       23.00       23.01      0.42 o
   0  14   9      147.42      150.15      1.90 o
   0  14  10        2.86        2.71      0.15 o
   0  14  11        0.92        0.91      0.17 o
   0  14  12       22.71       24.41      0.40 o
   0  14  13       92.89       95.96      1.28 o
   0  14  14       16.21       16.07      0.31 o
   0  14  16        1.53        1.28      0.20 o
   0  16   0       28.95       28.67      0.62 o
   0  16   2        4.56        4.40      0.22 o
   0  16   3        3.46        3.27      0.21 o
   0  16   4        1.08        0.99      0.17 o
   0  16   5        2.88        2.90      0.18 o
   0  16   6        2.07        1.94      0.19 o
   0  16   7        7.46        7.29      0.26 o
   0  16   8       10.11       10.62      0.28 o
   0  16   9        3.82        3.92      0.21 o
   0  16  10        7.57        7.37      0.26 o
   0  16  11        3.43        3.60      0.21 o
   0  16  14        3.47        3.40      0.23 o
   0  18   0       11.44        6.85      0.31 o
   0  18   1        2.46        2.77      0.18 o
   0  18   2       27.81       29.21      0.47 o
   0  18   3        3.92        4.72      0.23 o
   0  18   6       64.34       66.52      0.94 o
   0  18   7        0.44        0.59      0.22 o
   0  18   8       12.75       13.61      0.44 o
   0  18   9        2.70        3.37      0.28 o
   0  18  10        3.30        3.84      0.26 o
   0  18  11        0.62        0.61      0.18 o
   0  18  12        0.72        0.87      0.16 o
   0  20   2        6.61        7.33      0.27 o
   0  20   3       27.79       30.07      0.65 o
   0  20   4        5.40        5.72      0.26 o
   0  20   5        7.47        7.98      0.30 o
   0  20   6       16.22       16.99      0.43 o
   0  20   7       32.58       32.93      0.70 o
   1   0   2     4974.08     5508.76     59.08 o
   1   0   4     2844.04     3145.44     33.34 o
   1   0   6     1043.09     1133.10     12.08 o
   1   0   8       53.61       53.15      0.71 o
   1   0  10      189.03      188.54      2.04 o
   1   0  12        0.99        0.94      0.10 o
   1   0  14      488.67      493.97      5.54 o
   1   0  16       53.63       50.82      0.59 o
   1   0  18       17.78       17.52      0.25 o
   1   0  20        9.33        9.35      0.18 o
   1   0  22       35.79       37.91      0.61 o
   1   0  24       17.46       17.72      0.33 o
   1   1   1      175.21      193.35      2.01 o
   1   1   2      295.76      319.42      3.31 o
   1   1   3     1839.32     2042.11     21.05 o
   1   1   4     1411.17     1532.01     15.81 o
   1   1   5      900.82      976.15     10.11 o
   1   1   6      232.77      246.68      2.60 o
   1   1   7      218.23      226.86      2.41 o
   1   1   8      119.37      117.33      1.29 o
   1   1   9      388.46      399.06      4.21 o
   1   1  11       32.23       31.40      0.36 o
   1   1  13        6.24        6.27      0.14 o
   1   1  14       75.46       75.10      0.84 o
   1   1  15       44.09       43.08      0.47 o
   1   1  16        0.39        0.36      0.06 o
   1   1  17       33.43       32.47      0.37 o
   1   1  18       18.82       18.59      0.24 o
   1   1  19        0.10        0.16      0.07 o
   1   1  20        1.73        1.63      0.08 o
   1   1  21       14.10       14.43      0.20 o
   1   1  22        1.17        1.50      0.10 o
   1   1  23        5.89        6.43      0.20 o
   1   1  24        4.41        4.66      0.12 o
   1   2   1      682.89      763.26      7.89 o
   1   2   2     2399.06     2657.56     27.42 o
   1   2   3      833.28      934.27      9.66 o
   1   2   4      911.68      995.38     10.27 o
   1   2   5     3405.46     3684.99     37.93 o
   1   2   6      128.51      133.49      1.42 o
   1   2   7        0.01        0.30      0.11 o
   1   2   8        2.83        3.43      0.15 o
   1   2   9       42.82       41.14      0.47 o
   1   2  10      150.50      151.27      1.59 o
   1   2  11        5.12        5.18      0.11 o
   1   2  12       58.79       57.01      0.62 o
   1   2  13      160.95      160.45      1.74 o
   1   2  15      117.85      114.78      1.22 o
   1   2  16        3.49        3.40      0.09 o
   1   2  17        6.39        6.43      0.12 o
   1   2  18        4.78        4.86      0.12 o
   1   2  19       14.24       13.86      0.19 o
   1   2  20        1.36        1.34      0.07 o
   1   2  21       10.25       10.36      0.15 o
   1   2  23       15.34       15.77      0.22 o
   1   3   1      164.50      183.78      1.92 o
   1   3   2     4709.06     5075.57     52.29 o
   1   3   3     1281.74     1409.71     14.55 o
   1   3   4       60.97       58.87      0.65 o
   1   3   5      500.14      541.17      5.62 o
   1   3   6       36.16       34.95      0.41 o
   1   3   7        2.00        1.79      0.11 o
   1   3   8      200.41      203.56      2.18 o
   1   3   9       80.90       78.96      0.86 o
   1   3  10      154.37      151.97      1.59 o
   1   3  11       40.78       40.46      0.46 o
   1   3  12       86.03       85.59      0.93 o
   1   3  13       20.81       20.28      0.29 o
   1   3  14       90.32       88.45      0.96 o
   1   3  15        0.28        0.20      0.06 o
   1   3  17        9.32        9.13      0.15 o
   1   3  18       13.25       12.88      0.18 o
   1   3  19        3.36        3.43      0.09 o
   1   3  20       18.02       17.96      0.22 o
   1   3  21        0.23        0.17      0.07 o
   1   3  23        0.28        0.45      0.07 o
   1   3  24        8.11        8.30      0.20 o
   1   4   1      956.87     1057.03     10.95 o
   1   4   2       22.73       21.93      0.27 o
   1   4   3      345.30      367.58      3.83 o
   1   4   4      538.09      584.15      6.06 o
   1   4   5       11.77       12.33      0.19 o
   1   4   6      201.17      210.87      2.22 o
   1   4   7      325.59      335.09      3.51 o
   1   4   8        0.80        0.67      0.07 o
   1   4   9       12.97       12.91      0.18 o
   1   4  10        0.56        0.55      0.06 o
   1   4  11      170.79      169.59      1.78 o
   1   4  12       15.11       15.32      0.22 o
   1   4  13       22.23       21.66      0.30 o
   1   4  14       65.83       64.53      0.70 o
   1   4  15        2.15        2.08      0.07 o
   1   4  16       11.81       11.41      0.17 o
   1   4  17        7.49        7.39      0.14 o
   1   4  18        3.27        3.12      0.09 o
   1   4  19        6.24        6.40      0.12 o
   1   4  20       11.53       11.72      0.17 o
   1   4  21       16.51       16.79      0.21 o
   1   4  22        7.99        8.57      0.16 o
   1   4  23        1.53        1.37      0.07 o
   1   5   1      194.48      204.87      2.17 o
   1   5   2       21.45       21.57      0.29 o
   1   5   3       36.27       35.96      0.43 o
   1   5   4      568.93      590.83      6.15 o
   1   5   5      295.76      299.51      3.14 o
   1   5   6        7.60        7.16      0.17 o
   1   5   7       42.64       42.69      0.54 o
   1   5   8      363.31      364.15      3.78 o
   1   5   9       73.44       70.94      0.77 o
   1   5  10       21.69       21.67      0.27 o
   1   5  11       10.58       10.03      0.17 o
   1   5  12       12.13       12.24      0.21 o
   1   5  13        2.28        2.17      0.12 o
   1   5  15        1.08        1.09      0.07 o
   1   5  16       38.35       37.43      0.43 o
   1   5  17       15.79       15.97      0.22 o
   1   5  18       17.90       17.15      0.23 o
   1   5  20       23.17       24.01      0.30 o
   1   5  21        4.91        5.12      0.12 o
   1   5  22        9.23        9.56      0.17 o
   1   5  23        0.50        0.40      0.07 o
   1   6   1       84.43       85.74      0.96 o
   1   6   2     2418.52     2550.95     26.46 o
   1   6   3      231.80      239.16      2.54 o
   1   6   4      118.92      118.73      1.30 o
   1   6   5       26.53       25.14      0.35 o
   1   6   6       65.76       65.86      0.75 o
   1   6   7       19.83       19.79      0.26 o
   1   6   8      121.23      119.39      1.27 o
   1   6   9       67.98       66.52      0.72 o
   1   6  10      307.65      307.85      3.23 o
   1   6  11       23.98       23.07      0.30 o
   1   6  12      209.94      209.66      2.29 o
   1   6  13        3.76        3.85      0.11 o
   1   6  14       12.46       12.11      0.18 o
   1   6  15       30.11       29.70      0.36 o
   1   6  17        8.98        8.97      0.17 o
   1   6  19        1.28        1.08      0.09 o
   1   6  20       24.90       25.75      0.32 o
   1   6  21        6.12        6.61      0.17 o
   1   6  22        2.57        2.49      0.09 o
   1   6  23        2.40        1.98      0.08 o
   1   7   1       95.99       95.37      1.07 o
   1   7   2      822.53      856.74      8.94 o
   1   7   3      190.40      192.44      2.09 o
   1   7   4      341.90      354.28      3.77 o
   1   7   5       51.92       52.11      0.61 o
   1   7   6       23.29       22.90      0.29 o
   1   7   8       15.38       15.03      0.20 o
   1   7   9       28.93       28.46      0.35 o
   1   7  10      236.40      234.55      2.49 o
   1   7  11       46.80       46.83      0.57 o
   1   7  12       64.41       62.00      0.70 o
   1   7  14       39.93       38.40      0.45 o
   1   7  15        6.99        7.00      0.15 o
   1   7  16       17.15       16.95      0.23 o
   1   7  17        0.53        0.77      0.08 o
   1   7  18        0.63        0.59      0.08 o
   1   7  19        0.99        1.14      0.08 o
   1   7  20        3.01        3.24      0.10 o
   1   7  21        0.32        0.25      0.09 o
   1   7  22        2.32        2.12      0.09 o
   1   7  23        0.95        0.56      0.16 o
   1   8   1      684.83      703.93      7.36 o
   1   8   2        0.13        0.17      0.06 o
   1   8   3      727.18      748.01      7.81 o
   1   8   4       10.74       11.23      0.19 o
   1   8   5       24.43       24.19      0.32 o
   1   8   6        4.91        4.34      0.12 o
   1   8   7       82.77       81.79      0.91 o
   1   8   8        0.69        0.55      0.08 o
   1   8   9       34.41       32.74      0.41 o
   1   8  11      348.97      343.06      3.71 o
   1   8  12        3.43        3.32      0.10 o
   1   8  13       10.07        9.47      0.17 o
   1   8  14        1.72        1.58      0.08 o
   1   8  15       17.85       16.66      0.23 o
   1   8  16        0.20        0.31      0.09 o
   1   8  18        0.21        0.21      0.09 o
   1   8  19        8.04        8.61      0.15 o
   1   8  20        0.27        0.37      0.10 o
   1   8  21        8.58        8.63      0.16 o
   1   8  22        0.80        0.68      0.08 o
   1   9   1        6.27        6.55      0.15 o
   1   9   2       26.18       24.83      0.32 o
   1   9   3       10.85       10.56      0.19 o
   1   9   4      271.33      270.56      2.88 o
   1   9   5       25.62       24.27      0.32 o
   1   9   6       34.13       33.23      0.42 o
   1   9   7       30.86       29.71      0.38 o
   1   9   8      160.65      157.93      1.79 o
   1   9   9       19.45       19.36      0.30 o
   1   9  10        0.91        0.66      0.11 o
   1   9  11        7.59        7.52      0.14 o
   1   9  12        2.53        2.47      0.09 o
   1   9  14       22.57       21.66      0.30 o
   1   9  15        1.03        1.00      0.10 o
   1   9  16        9.61        9.43      0.18 o
   1   9  17       10.43       10.63      0.19 o
   1   9  18       20.67       20.37      0.28 o
   1   9  19        0.76        0.74      0.09 o
   1   9  20        4.97        5.13      0.14 o
   1   9  21        5.85        5.98      0.15 o
   1   9  22        0.81        0.57      0.07 o
   1  10   1        1.59        1.34      0.10 o
   1  10   2      115.60      115.89      1.28 o
   1  10   3       43.52       41.74      0.50 o
   1  10   4       15.81       15.92      0.25 o
   1  10   5      109.17      108.50      1.20 o
   1  10   6        6.73        6.29      0.19 o
   1  10   7        0.30        0.43      0.12 o
   1  10   8        6.52        6.26      0.19 o
   1  10   9        8.66        8.26      0.15 o
   1  10  10       25.30       24.44      0.31 o
   1  10  11        1.29        1.26      0.07 o
   1  10  12       29.05       27.98      0.35 o
   1  10  13       14.18       13.78      0.20 o
   1  10  15        4.17        4.08      0.15 o
   1  10  17        1.17        1.18      0.10 o
   1  10  19        0.45        0.35      0.11 o
   1  10  20        3.20        3.41      0.14 o
   1  10  21        0.63        0.58      0.07 o
   1  11   1      135.02      134.53      1.49 o
   1  11   2        1.44        1.08      0.10 o
   1  11   3       81.46       80.23      0.91 o
   1  11   4      110.66      108.71      1.28 o
   1  11   5       10.00       10.08      0.23 o
   1  11   6       13.54       12.99      0.29 o
   1  11   7       15.25       15.05      0.26 o
   1  11   8       53.29       51.15      0.61 o
   1  11   9        1.68        1.59      0.08 o
   1  11  10        5.42        5.52      0.15 o
   1  11  11       86.09       84.11      0.95 o
   1  11  13        1.46        1.57      0.08 o
   1  11  14        4.77        4.94      0.12 o
   1  11  15       20.77       20.41      0.28 o
   1  11  16        2.97        3.52      0.14 o
   1  11  17        1.26        1.26      0.10 o
   1  11  18        5.68        6.48      0.17 o
   1  11  19        0.45        0.58      0.09 o
   1  11  20        1.68        1.55      0.08 o
   1  12   1       29.92       29.03      0.42 o
   1  12   3      103.96      104.78      1.28 o
   1  12   4      228.57      229.41      2.56 o
   1  12   5       29.14       29.62      0.40 o
   1  12   6       50.11       48.72      0.60 o
   1  12   7        3.03        2.91      0.12 o
   1  12   8       51.68       50.53      0.62 o
   1  12   9       33.23       32.87      0.41 o
   1  12  10        4.55        4.25      0.15 o
   1  12  11       25.92       26.04      0.36 o
   1  12  12        5.44        5.24      0.15 o
   1  12  13        0.50        0.27      0.07 o
   1  12  14       31.74       31.93      0.40 o
   1  12  15       10.38        9.51      0.17 o
   1  12  16        1.30        1.25      0.10 o
   1  12  17        6.43        7.50      0.17 o
   1  12  18       10.23       11.02      0.20 o
   1  12  19        0.10        0.39      0.08 o
   1  13   1        0.44        0.46      0.08 o
   1  13   2       52.65       52.08      0.64 o
   1  13   3       65.03       65.52      0.80 o
   1  13   4       15.19       14.76      0.25 o
   1  13   5       93.45       93.38      1.09 o
   1  13   7        9.64        9.01      0.20 o
   1  13   8        8.37        8.22      0.18 o
   1  13   9       47.02       46.99      0.58 o
   1  13  10       27.66       27.66      0.37 o
   1  13  11        3.41        3.31      0.14 o
   1  13  12        1.34        1.40      0.10 o
   1  13  13        3.74        4.05      0.15 o
   1  13  14       17.93       18.36      0.28 o
   1  13  15        0.39        0.37      0.08 o
   1  13  16        7.02        7.41      0.19 o
   1  13  17       17.45       17.68      0.27 o
   1  13  19        0.72        0.66      0.14 o
   1  14   1       33.89       33.19      0.43 o
   1  14   2       23.86       23.17      0.34 o
   1  14   3        0.76        0.55      0.11 o
   1  14   4       20.13       20.72      0.31 o
   1  14   5       57.08       56.99      0.70 o
   1  14   8        9.62        9.92      0.20 o
   1  14  10       13.98       13.67      0.25 o
   1  14  11       10.03        9.66      0.20 o
   1  14  12        2.71        2.92      0.12 o
   1  14  13       18.00       18.95      0.28 o
   1  14  14        4.15        4.37      0.13 o
   1  14  15       23.93       25.14      0.37 o
   1  14  16       10.05        8.75      0.24 o
   1  14  17        1.30        1.42      0.17 o
   1  15   1       18.42       18.83      0.29 o
   1  15   3        6.80        6.87      0.18 o
   1  15   4       38.46       39.00      0.51 o
   1  15   5        5.36        5.44      0.16 o
   1  15   6        2.49        2.42      0.13 o
   1  15   7        1.63        1.73      0.13 o
   1  15   8       30.35       31.31      0.43 o
   1  15   9        0.80        0.70      0.11 o
   1  15  10        1.85        1.80      0.13 o
   1  15  11       14.96       14.54      0.26 o
   1  15  12        0.58        0.40      0.13 o
   1  15  13        2.48        2.67      0.12 o
   1  15  14        0.25        0.57      0.13 o
   1  15  15        7.51        7.48      0.21 o
   1  16   1        1.16        1.33      0.10 o
   1  16   2        1.51        1.17      0.11 o
   1  16   3        1.27        1.15      0.11 o
   1  16   4       11.78       11.71      0.23 o
   1  16   5        0.84        0.49      0.12 o
   1  16   6        5.50        5.59      0.17 o
   1  16   7        3.03        3.01      0.13 o
   1  16   8        1.87        1.71      0.12 o
   1  16  11        1.51        1.29      0.12 o
   1  16  13        0.93        1.05      0.13 o
   1  16  14        5.61        5.85      0.19 o
   1  17   1       27.30       28.07      0.40 o
   1  17   2       16.09       16.57      0.28 o
   1  17   3        7.78        7.94      0.18 o
   1  17   4        5.57        5.85      0.17 o
   1  17   5       11.97       12.04      0.24 o
   1  17   6        0.80        0.46      0.11 o
   1  17   7        3.15        3.32      0.14 o
   1  17  10        6.76        7.02      0.24 o
   1  17  11       17.23       18.21      0.38 o
   1  17  12        5.31        5.41      0.20 o
   1  17  13        2.40        2.60      0.15 o
   1  18   2        0.60        0.67      0.11 o
   1  18   3        0.79        0.92      0.11 o
   1  18   4        8.27        8.41      0.19 o
   1  18   5        2.32        2.10      0.12 o
   1  18   7        0.41        0.51      0.16 o
   1  18   8       17.58       18.48      0.39 o
   1  18   9        0.50        0.46      0.14 o
   1  18  10        0.22        0.35      0.14 o
   1  18  11        0.83        0.87      0.12 o
   1  18  12        1.91        1.78      0.13 o
   1  19   2        2.48        2.72      0.19 o
   1  19   3        9.08        9.50      0.26 o
   1  19   4        1.99        2.13      0.15 o
   1  19   5       16.42       17.61      0.36 o
   1  19   7        7.81        8.45      0.24 o
   1  19   8        0.54        0.61      0.13 o
   1  19   9       13.88       14.85      0.30 o
   1  19  10        1.90        1.84      0.14 o
   1  20   2        5.81        5.85      0.26 o
   1  20   4        4.78        4.75      0.18 o
   1  20   5        3.31        3.33      0.16 o
   1  20   7        4.46        4.32      0.16 o
   2   0   0      438.54      514.43      5.80 o
   2   0   2      387.71      421.41      4.54 o
   2   0   4       22.25       21.85      0.30 o
   2   0   6       11.33       13.47      0.26 o
   2   0   8      183.02      182.32      2.09 o
   2   0  10      102.16      101.84      1.13 o
   2   0  12       18.81       18.34      0.28 o
   2   0  14        2.36        1.71      0.15 o
   2   0  16       40.55       39.52      0.47 o
   2   0  18       14.33       13.89      0.21 o
   2   0  20        1.77        1.58      0.11 o
   2   0  24        5.22        5.72      0.18 o
   2   1   0     1475.19     1627.47     17.42 o
   2   1   1     3288.60     3586.90     37.05 o
   2   1   2      323.31      356.92      3.70 o
   2   1   3     1673.33     1848.40     19.07 o
   2   1   4        4.40        4.92      0.11 o
   2   1   5     1541.49     1669.06     17.26 o
   2   1   6      100.36      102.50      1.12 o
   2   1   7     2114.21     2227.08     23.02 o
   2   1   8      172.01      172.55      1.86 o
   2   1   9       14.25       14.11      0.21 o
   2   1  10       53.97       52.62      0.57 o
   2   1  11       71.21       69.25      0.75 o
   2   1  12        6.97        6.57      0.13 o
   2   1  13       67.62       66.78      0.75 o
   2   1  14       16.06       16.03      0.24 o
   2   1  15       69.05       67.73      0.72 o
   2   1  16        4.20        4.29      0.09 o
   2   1  18        8.07        8.06      0.14 o
   2   1  19       30.66       30.60      0.36 o
   2   1  20        0.31        0.24      0.08 o
   2   1  21        3.87        3.82      0.10 o
   2   1  22        3.11        3.30      0.12 o
   2   1  23        0.41        0.32      0.12 o
   2   1  24        0.44        0.46      0.09 o
   2   2   0      237.02      258.85      2.79 o
   2   2   1     5898.12     6392.36     66.17 o
   2   2   2     2337.01     2559.89     26.43 o
   2   2   3      129.72      141.24      1.49 o
   2   2   4      365.32      391.90      4.07 o
   2   2   5      213.70      218.00      2.28 o
   2   2   6     1663.07     1770.19     18.26 o
   2   2   7      256.83      264.89      2.80 o
   2   2   8      151.28      151.94      1.65 o
   2   2   9      517.51      523.53      5.42 o
   2   2  10       62.78       61.59      0.67 o
   2   2  11        0.04        0.14      0.07 o
   2   2  12       43.89       42.32      0.48 o
   2   2  13      114.65      113.86      1.25 o
   2   2  14        6.78        6.86      0.15 o
   2   2  15       15.64       15.01      0.19 o
   2   2  16       86.20       83.84      0.90 o
   2   2  17        4.42        4.43      0.11 o
   2   2  18        6.44        6.61      0.12 o
   2   2  19        2.28        2.23      0.08 o
   2   2  20        5.11        5.43      0.12 o
   2   2  21        2.32        2.48      0.09 o
   2   2  22        5.87        6.11      0.15 o
   2   2  23        2.05        2.10      0.08 o
   2   2  24        1.98        1.91      0.13 o
   2   3   0     3750.66     4042.64     42.84 o
   2   3   1      147.58      155.90      1.64 o
   2   3   2      162.78      174.33      1.83 o
   2   3   3      110.36      117.78      1.25 o
   2   3   4      685.16      732.64      7.61 o
   2   3   5        1.72        1.63      0.10 o
   2   3   6      401.14      421.39      4.38 o
   2   3   7       40.90       38.20      0.46 o
   2   3   8       10.43       10.63      0.23 o
   2   3   9       71.52       68.73      0.75 o
   2   3  10      170.30      168.44      1.77 o
   2   3  11       23.99       23.80      0.29 o
   2   3  12       63.27       62.53      0.70 o
   2   3  14        2.65        2.54      0.09 o
   2   3  15        7.50        7.49      0.12 o
   2   3  16       36.53       35.72      0.41 o
   2   3  17       16.50       16.52      0.22 o
   2   3  18       11.03       11.04      0.17 o
   2   3  19        8.38        8.28      0.15 o
   2   3  20        4.77        4.82      0.11 o
   2   3  22        8.51        8.70      0.16 o
   2   3  23        1.90        2.25      0.07 o
   2   4   0     5691.75     6070.51     64.69 o
   2   4   1      270.63      285.34      2.99 o
   2   4   2       28.67       30.40      0.37 o
   2   4   3     1063.65     1139.12     11.79 o
   2   4   4      544.32      570.48      5.93 o
   2   4   5       10.82       10.20      0.18 o
   2   4   6       18.36       17.96      0.26 o
   2   4   7       84.64       83.95      0.94 o
   2   4   8      216.30      216.00      2.26 o
   2   4   9       11.76       12.06      0.17 o
   2   4  10      235.46      233.69      2.44 o
   2   4  11       81.69       81.02      0.88 o
   2   4  12      149.57      147.49      1.57 o
   2   4  13      110.38      110.76      1.22 o
   2   4  14       48.39       46.74      0.52 o
   2   4  15       26.27       25.63      0.30 o
   2   4  16       12.52       12.19      0.18 o
   2   4  17       39.43       38.59      0.44 o
   2   4  18       12.68       12.65      0.18 o
   2   4  19        3.48        3.88      0.10 o
   2   4  20        1.29        1.25      0.07 o
   2   4  21        5.96        6.15      0.12 o
   2   4  22       15.78       16.83      0.23 o
   2   4  23        0.60        0.62      0.07 o
   2   5   0     2268.07     2451.59     26.18 o
   2   5   1      108.05      114.12      1.23 o
   2   5   2      875.63      931.59      9.67 o
   2   5   3      329.18      339.41      3.56 o
   2   5   4       50.71       51.93      0.61 o
   2   5   5      101.86      101.96      1.12 o
   2   5   6      755.34      773.52      8.05 o
   2   5   7      215.29      215.73      2.28 o
   2   5   8      358.39      361.11      3.77 o
   2   5   9      116.79      115.51      1.23 o
   2   5  10        3.31        3.61      0.10 o
   2   5  11       56.15       55.54      0.62 o
   2   5  12       20.47       20.22      0.29 o
   2   5  13        0.30        0.24      0.07 o
   2   5  14       55.68       54.33      0.60 o
   2   5  15        7.31        7.29      0.14 o
   2   5  16       34.20       33.27      0.38 o
   2   5  17        5.24        5.57      0.12 o
   2   5  18        1.03        0.97      0.08 o
   2   5  19       35.78       35.43      0.41 o
   2   5  20        5.76        5.78      0.12 o
   2   5  22        0.19        0.17      0.08 o
   2   5  23        4.85        4.47      0.12 o
   2   6   0      152.60      153.91      1.75 o
   2   6   1        1.36        0.90      0.10 o
   2   6   2      224.52      234.81      2.50 o
   2   6   3       76.83       73.08      0.83 o
   2   6   4       16.11       16.64      0.27 o
   2   6   5       38.06       37.65      0.49 o
   2   6   6       90.76       92.96      1.04 o
   2   6   7       72.57       71.22      0.78 o
   2   6   8       75.59       73.22      0.79 o
   2   6   9       15.06       14.53      0.20 o
   2   6  10       50.74       49.80      0.57 o
   2   6  11        4.88        5.09      0.14 o
   2   6  12        5.27        5.08      0.14 o
   2   6  13        2.46        2.40      0.08 o
   2   6  14        5.69        5.83      0.13 o
   2   6  15        3.79        3.88      0.11 o
   2   6  16       10.51       10.02      0.17 o
   2   6  18       18.73       18.11      0.25 o
   2   6  19        7.42        7.60      0.15 o
   2   6  20        4.66        4.45      0.12 o
   2   6  22        2.42        2.49      0.09 o
   2   6  23        1.00        0.82      0.09 o
   2   7   0      146.97      144.42      1.74 o
   2   7   1        4.28        4.99      0.18 o
   2   7   2       61.81       62.45      0.74 o
   2   7   3        5.63        5.23      0.19 o
   2   7   4       46.97       43.59      0.53 o
   2   7   5       26.32       25.53      0.33 o
   2   7   6      234.80      236.43      2.49 o
   2   7   7       13.34       13.01      0.19 o
   2   7   8       37.19       36.26      0.42 o
   2   7   9       28.09       27.78      0.36 o
   2   7  10       46.41       45.03      0.53 o
   2   7  11       24.05       23.78      0.34 o
   2   7  12      130.94      126.24      1.38 o
   2   7  13        1.51        1.33      0.08 o
   2   7  14       24.98       23.22      0.30 o
   2   7  15        1.06        0.98      0.08 o
   2   7  16       10.83       10.74      0.17 o
   2   7  17        9.81        9.92      0.17 o
   2   7  18       31.13       31.30      0.38 o
   2   7  19        7.42        7.82      0.15 o
   2   7  20       16.37       16.63      0.23 o
   2   7  22        0.22        0.16      0.07 o
   2   8   0       31.66       30.75      0.44 o
   2   8   1      119.09      118.49      1.29 o
   2   8   2       63.29       62.79      0.70 o
   2   8   3      103.47      103.60      1.12 o
   2   8   4       12.08       12.10      0.20 o
   2   8   5       31.10       29.47      0.36 o
   2   8   6      251.01      246.93      2.61 o
   2   8   7      132.51      131.28      1.42 o
   2   8   8        0.83        0.90      0.08 o
   2   8   9       34.03       33.06      0.41 o
   2   8  10       81.02       80.54      0.94 o
   2   8  11        9.18        8.46      0.17 o
   2   8  12        0.21        0.21      0.07 o
   2   8  13        0.50        0.59      0.07 o
   2   8  14        3.31        3.33      0.11 o
   2   8  15       18.88       18.79      0.26 o
   2   8  16        8.83        8.47      0.17 o
   2   8  17       14.57       14.21      0.21 o
   2   8  18       23.76       24.23      0.30 o
   2   8  19        2.53        2.46      0.09 o
   2   8  20        8.68        9.37      0.17 o
   2   8  21        0.28        0.27      0.08 o
   2   8  22        2.97        2.62      0.10 o
   2   9   0       68.54       66.75      0.83 o
   2   9   1      100.00       96.66      1.07 o
   2   9   2       60.14       58.36      0.67 o
   2   9   3       22.28       22.30      0.30 o
   2   9   4       34.16       32.04      0.40 o
   2   9   5       19.53       18.22      0.26 o
   2   9   6      207.91      207.12      2.23 o
   2   9   7       53.90       53.27      0.63 o
   2   9   8        1.88        1.46      0.11 o
   2   9   9       21.44       20.62      0.31 o
   2   9  10       64.70       62.77      0.74 o
   2   9  11        8.05        7.94      0.14 o
   2   9  12        4.32        4.47      0.12 o
   2   9  13        0.24        0.30      0.09 o
   2   9  15       16.19       15.94      0.24 o
   2   9  16       10.95       10.44      0.18 o
   2   9  17        8.37        7.84      0.15 o
   2   9  18       13.15       12.94      0.20 o
   2   9  19        0.61        0.61      0.09 o
   2   9  20        5.79        5.75      0.15 o
   2   9  22        3.56        2.82      0.18 o
   2  10   0      292.08      287.34      3.21 o
   2  10   1       73.46       72.70      0.83 o
   2  10   2        7.57        7.17      0.17 o
   2  10   3       77.46       77.94      0.89 o
   2  10   4      133.37      132.97      1.47 o
   2  10   5       11.33       11.03      0.20 o
   2  10   6       15.18       14.77      0.30 o
   2  10   7       25.37       25.21      0.39 o
   2  10   8        3.46        2.95      0.14 o
   2  10   9       93.22       91.44      1.01 o
   2  10  10        5.14        4.81      0.12 o
   2  10  11        5.79        5.80      0.13 o
   2  10  12      104.39      103.92      1.16 o
   2  10  13       12.81       12.30      0.20 o
   2  10  14        9.27        9.55      0.18 o
   2  10  15        6.50        6.77      0.15 o
   2  10  16       42.10       42.88      0.53 o
   2  10  17        1.36        1.39      0.10 o
   2  10  18        4.20        4.21      0.13 o
   2  10  19       20.09       19.87      0.31 o
   2  10  20        0.66        0.64      0.11 o
   2  10  21        0.22        0.29      0.08 o
   2  11   1       78.27       78.08      0.89 o
   2  11   2        0.88        0.60      0.10 o
   2  11   3       73.52       72.35      0.91 o
   2  11   4        2.66        2.53      0.14 o
   2  11   5        0.95        0.80      0.11 o
   2  11   6       28.62       27.94      0.39 o
   2  11   7        6.90        6.55      0.16 o
   2  11   8        0.50        0.69      0.08 o
   2  11   9       41.40       40.57      0.49 o
   2  11  10       41.40       40.19      0.49 o
   2  11  11        1.59        1.62      0.09 o
   2  11  12       10.51       10.97      0.18 o
   2  11  13       43.86       43.15      0.51 o
   2  11  15        1.64        1.69      0.10 o
   2  11  16        3.31        3.62      0.13 o
   2  11  17        2.66        2.64      0.10 o
   2  11  18       16.23       17.71      0.29 o
   2  11  19        0.91        0.88      0.10 o
   2  11  20        4.86        4.39      0.12 o
   2  12   0      125.77      125.07      1.65 o
   2  12   1        6.42        5.68      0.18 o
   2  12   2       32.86       31.36      0.45 o
   2  12   3       49.56       48.70      0.60 o
   2  12   4        2.91        2.61      0.11 o
   2  12   5        3.18        2.96      0.12 o
   2  12   6       33.35       32.04      0.42 o
   2  12   7       29.90       29.13      0.40 o
   2  12   8       47.71       46.88      0.58 o
   2  12   9       11.04       10.37      0.20 o
   2  12  10        7.76        7.25      0.16 o
   2  12  12        2.73        2.94      0.12 o
   2  12  13       11.08       11.27      0.20 o
   2  12  14        7.40        7.51      0.15 o
   2  12  15        7.95        8.32      0.15 o
   2  12  16        6.07        6.51      0.15 o
   2  12  17        3.44        3.48      0.15 o
   2  12  18        0.76        0.77      0.09 o
   2  12  19        2.33        2.48      0.11 o
   2  13   0       91.44       90.02      1.13 o
   2  13   1       16.03       16.26      0.25 o
   2  13   2       45.38       44.11      0.55 o
   2  13   4        4.96        5.15      0.15 o
   2  13   5       20.70       20.56      0.31 o
   2  13   6       89.69       88.95      1.05 o
   2  13   7       19.98       19.12      0.29 o
   2  13   8       39.59       38.77      0.49 o
   2  13   9        0.65        0.59      0.10 o
   2  13  10        1.01        1.03      0.11 o
   2  13  11       15.19       14.55      0.24 o
   2  13  12       15.66       16.58      0.26 o
   2  13  13        7.94        8.14      0.18 o
   2  13  14        8.92        9.36      0.18 o
   2  13  15        0.41        0.28      0.09 o
   2  13  16        0.41        0.33      0.10 o
   2  13  17        4.12        4.60      0.16 o
   2  13  18        1.40        1.58      0.11 o
   2  14   0       10.75       11.23      0.25 o
   2  14   2        1.83        1.76      0.11 o
   2  14   3        2.60        2.63      0.12 o
   2  14   4        3.85        4.18      0.15 o
   2  14   5        1.22        1.11      0.11 o
   2  14   6        6.82        6.76      0.20 o
   2  14   7        0.37        0.33      0.12 o
   2  14   8        0.76        0.63      0.11 o
   2  14   9        2.61        2.44      0.11 o
   2  14  10        4.07        4.18      0.15 o
   2  14  11        7.29        7.26      0.18 o
   2  14  12        4.46        4.43      0.16 o
   2  14  13        3.23        3.42      0.13 o
   2  14  14        0.53        0.38      0.09 o
   2  14  15        1.81        2.03      0.12 o
   2  14  16        0.69        0.82      0.12 o
   2  14  17        5.01        4.84      0.24 o
   2  15   0        0.49        0.61      0.13 o
   2  15   1       39.73       40.40      0.51 o
   2  15   2       20.03       19.56      0.29 o
   2  15   4        1.81        1.82      0.12 o
   2  15   5        8.59        8.83      0.20 o
   2  15   6       52.04       53.55      0.69 o
   2  15   7       20.34       20.23      0.32 o
   2  15   8        7.50        7.69      0.19 o
   2  15   9       14.87       15.35      0.26 o
   2  15  10        4.47        4.45      0.18 o
   2  15  11        0.93        0.57      0.12 o
   2  15  13        8.23        9.01      0.22 o
   2  15  14        2.77        2.55      0.18 o
   2  15  15        1.34        1.51      0.18 o
   2  16   0       44.86       44.70      0.67 o
   2  16   1        6.37        6.48      0.17 o
   2  16   3       38.95       39.63      0.51 o
   2  16   4        8.48        8.27      0.20 o
   2  16   5       25.57       25.88      0.37 o
   2  16   6        1.77        1.87      0.14 o
   2  16   7       63.59       64.69      0.78 o
   2  16   8        4.21        4.53      0.15 o
   2  16   9        2.84        3.07      0.13 o
   2  16  10       10.42       10.60      0.23 o
   2  16  11        1.04        1.15      0.13 o
   2  16  12        4.56        4.59      0.21 o
   2  16  13        0.10        0.36      0.14 o
   2  16  14        1.82        2.04      0.14 o
   2  17   1       18.92       19.13      0.28 o
   2  17   2        0.76        0.64      0.13 o
   2  17   3       16.47       17.15      0.28 o
   2  17   4        0.83        0.67      0.11 o
   2  17   6        0.97        0.74      0.11 o
   2  17   7        1.44        1.44      0.11 o
   2  17   8        0.53        0.61      0.11 o
   2  17   9        9.03        9.08      0.23 o
   2  17  11        0.90        1.02      0.14 o
   2  17  12        0.52        0.66      0.13 o
   2  17  13       10.40       10.70      0.24 o
   2  18   1       30.05       29.41      0.39 o
   2  18   2        1.50        1.53      0.11 o
   2  18   3        9.04        8.99      0.19 o
   2  18   4        1.06        0.94      0.10 o
   2  18   5        2.15        2.10      0.12 o
   2  18   6        1.23        1.22      0.12 o
   2  18   8        0.39        0.49      0.15 o
   2  18   9       16.10       16.42      0.35 o
   2  18  10        0.49        0.54      0.13 o
   2  18  12        1.53        1.62      0.11 o
   2  19   0        9.01        9.32      0.34 o
   2  19   1       19.96       22.15      0.55 o
   2  19   2        0.73        0.78      0.14 o
   2  19   3        3.01        3.04      0.19 o
   2  19   4        0.88        0.83      0.14 o
   2  19   5       15.47       16.55      0.35 o
   2  19   6        0.30        0.45      0.14 o
   2  19   7       28.54       29.36      0.52 o
   2  19   8        2.08        2.30      0.16 o
   2  19   9        0.77        0.74      0.11 o
   2  19  10        1.42        1.39      0.11 o
   2  20   1        1.14        1.25      0.16 o
   2  20   6        0.41        0.46      0.11 o
   3   0   2     4020.89     4281.40     45.81 o
   3   0   4     2901.04     3144.76     33.33 o
   3   0   6      274.60      292.11      3.22 o
   3   0   8       79.04       80.60      1.04 o
   3   0  10      358.66      357.22      3.81 o
   3   0  12      147.46      146.34      1.62 o
   3   0  14        6.00        5.83      0.16 o
   3   0  16       18.32       18.30      0.26 o
   3   0  18        2.68        2.65      0.11 o
   3   0  20        5.96        6.14      0.17 o
   3   0  24        2.17        2.18      0.20 o
   3   1   1     1613.54     1772.55     18.34 o
   3   1   2     3108.22     3323.40     34.28 o
   3   1   3      252.84      277.36      2.89 o
   3   1   4       34.69       32.65      0.38 o
   3   1   5      181.85      188.75      2.00 o
   3   1   6       42.20       44.45      0.53 o
   3   1   7      348.97      368.61      3.88 o
   3   1   8      613.58      631.31      6.60 o
   3   1   9       89.55       88.17      0.95 o
   3   1  10       52.66       51.23      0.56 o
   3   1  11      121.47      120.16      1.27 o
   3   1  12      180.60      179.01      1.88 o
   3   1  13       15.57       15.19      0.22 o
   3   1  14        0.40        0.47      0.07 o
   3   1  15        3.98        3.74      0.09 o
   3   1  16       30.57       30.00      0.34 o
   3   1  17       21.77       21.19      0.25 o
   3   1  18        8.27        8.14      0.14 o
   3   1  19        5.60        5.86      0.12 o
   3   1  20       57.47       58.91      0.65 o
   3   1  21       26.44       27.65      0.33 o
   3   1  22       18.02       18.90      0.28 o
   3   1  23        1.06        0.92      0.09 o
   3   1  24        0.40        0.56      0.16 o
   3   2   1      355.85      391.21      4.06 o
   3   2   2       20.25       20.15      0.25 o
   3   2   3       44.88       45.40      0.51 o
   3   2   4     1591.43     1712.17     17.71 o
   3   2   5      201.78      210.45      2.22 o
   3   2   6       21.68       22.78      0.30 o
   3   2   7        6.27        5.43      0.17 o
   3   2   8      646.12      665.24      6.97 o
   3   2   9       17.10       17.12      0.22 o
   3   2  10        8.47        8.66      0.14 o
   3   2  11        8.63        9.03      0.15 o
   3   2  12       12.97       12.68      0.20 o
   3   2  13       34.28       33.49      0.41 o
   3   2  14        4.90        4.63      0.10 o
   3   2  15       30.65       29.47      0.33 o
   3   2  16       43.59       42.37      0.47 o
   3   2  17        0.63        0.61      0.07 o
   3   2  18       25.52       25.02      0.30 o
   3   2  19        0.81        0.80      0.07 o
   3   2  20       21.98       22.36      0.27 o
   3   2  21        5.11        5.33      0.11 o
   3   2  22        6.06        6.40      0.13 o
   3   2  23        5.38        5.31      0.12 o
   3   3   1      257.59      275.81      2.88 o
   3   3   2        7.34        8.84      0.15 o
   3   3   3      340.44      363.01      3.80 o
   3   3   4      502.08      531.05      5.53 o
   3   3   5      201.20      208.86      2.21 o
   3   3   6       16.06       15.20      0.24 o
   3   3   7      154.20      159.47      1.72 o
   3   3   8      229.42      234.93      2.48 o
   3   3   9        9.42        9.09      0.15 o
   3   3  10       36.86       35.61      0.41 o
   3   3  11       69.87       68.07      0.74 o
   3   3  12        0.33        0.35      0.08 o
   3   3  13       69.57       69.71      0.78 o
   3   3  14       11.11       10.67      0.16 o
   3   3  15       27.26       27.21      0.32 o
   3   3  16       19.02       19.11      0.24 o
   3   3  17        3.65        3.86      0.09 o
   3   3  18        1.51        1.66      0.07 o
   3   3  19       11.25       11.66      0.17 o
   3   3  20        2.92        3.30      0.10 o
   3   3  21       26.05       27.18      0.32 o
   3   3  22        5.60        5.96      0.14 o
   3   3  23        5.43        5.39      0.12 o
   3   4   1     1229.81     1327.34     13.73 o
   3   4   2      488.13      522.61      5.44 o
   3   4   3     1578.21     1685.70     17.44 o
   3   4   4      217.89      222.92      2.36 o
   3   4   5      152.96      155.44      1.67 o
   3   4   6       46.01       45.74      0.55 o
   3   4   7       33.06       31.64      0.41 o
   3   4   8       84.02       82.36      0.89 o
   3   4   9       92.59       91.00      0.97 o
   3   4  10       44.49       43.71      0.49 o
   3   4  11      256.22      253.22      2.66 o
   3   4  12        9.44        9.33      0.18 o
   3   4  13        1.25        1.21      0.10 o
   3   4  14       84.68       81.77      0.88 o
   3   4  15       16.61       15.92      0.21 o
   3   4  17        0.50        0.48      0.07 o
   3   4  18        9.36        9.40      0.15 o
   3   4  19        4.73        5.05      0.12 o
   3   4  20        3.33        3.61      0.10 o
   3   4  21        1.38        1.29      0.08 o
   3   4  22        1.81        1.73      0.08 o
   3   4  23        1.85        2.02      0.09 o
   3   5   1       26.90       27.61      0.35 o
   3   5   2        3.76        3.12      0.12 o
   3   5   3      255.67      258.67      2.73 o
   3   5   4     1114.73     1160.87     12.04 o
   3   5   5      758.51      787.48      8.20 o
   3   5   6      264.04      271.26      2.88 o
   3   5   7       52.46       51.71      0.58 o
   3   5   8      105.64      104.19      1.12 o
   3   5   9      174.40      174.15      1.84 o
   3   5  10        3.09        3.22      0.10 o
   3   5  11        6.31        6.04      0.14 o
   3   5  12       15.17       15.01      0.23 o
   3   5  13        4.67        4.71      0.11 o
   3   5  14      122.98      119.83      1.28 o
   3   5  15        0.62        0.59      0.07 o
   3   5  17       21.37       21.26      0.27 o
   3   5  18       27.38       27.96      0.34 o
   3   5  19        0.74        0.60      0.08 o
   3   5  20        0.75        0.73      0.07 o
   3   5  21        2.99        3.01      0.10 o
   3   5  22        5.32        5.17      0.13 o
   3   6   1       36.13       37.05      0.46 o
   3   6   2        7.96       10.40      0.20 o
   3   6   3      512.96      528.78      5.54 o
   3   6   4       17.50       16.31      0.28 o
   3   6   5      329.70      334.88      3.57 o
   3   6   6       39.06       36.51      0.43 o
   3   6   7       35.13       33.03      0.38 o
   3   6   8        6.14        6.22      0.13 o
   3   6   9      172.82      170.67      1.81 o
   3   6  10        0.55        0.65      0.08 o
   3   6  11       24.58       23.95      0.33 o
   3   6  12        3.62        3.15      0.12 o
   3   6  13        1.72        1.55      0.07 o
   3   6  14       40.54       39.73      0.46 o
   3   6  15        8.37        8.30      0.15 o
   3   6  16        6.17        6.19      0.13 o
   3   6  17       31.26       30.60      0.37 o
   3   6  18        3.58        3.72      0.11 o
   3   6  19        0.73        0.67      0.08 o
   3   6  20        1.34        1.34      0.08 o
   3   6  21        4.84        5.05      0.13 o
   3   6  22        3.28        3.27      0.11 o
   3   6  23        0.68        0.53      0.08 o
   3   7   1      107.88      111.00      1.25 o
   3   7   2       14.43       13.31      0.26 o
   3   7   3       57.64       58.71      0.69 o
   3   7   4      828.40      846.18      8.82 o
   3   7   5      441.74      448.79      4.70 o
   3   7   6      156.08      155.46      1.65 o
   3   7   7       16.12       15.68      0.22 o
   3   7   8      251.22      248.46      2.61 o
   3   7   9       42.87       41.73      0.49 o
   3   7  10       17.15       16.07      0.26 o
   3   7  11        6.15        6.25      0.17 o
   3   7  12        0.42        0.46      0.06 o
   3   7  13       39.21       38.67      0.45 o
   3   7  14       49.39       48.86      0.56 o
   3   7  15       21.69       21.37      0.28 o
   3   7  16        6.32        6.72      0.14 o
   3   7  17       18.21       18.22      0.24 o
   3   7  18       27.79       28.54      0.36 o
   3   7  19        3.18        3.48      0.10 o
   3   7  20        2.47        2.52      0.09 o
   3   8   1        4.01        3.35      0.11 o
   3   8   2        5.52        5.67      0.15 o
   3   8   3       24.02       22.96      0.30 o
   3   8   4      342.88      341.99      3.59 o
   3   8   5        3.23        3.14      0.09 o
   3   8   6       26.60       24.14      0.30 o
   3   8   7       23.52       22.64      0.29 o
   3   8   8      139.20      137.75      1.48 o
   3   8   9       26.51       26.17      0.38 o
   3   8  10        6.59        6.51      0.19 o
   3   8  11        3.49        3.48      0.09 o
   3   8  13        7.94        7.65      0.15 o
   3   8  14        9.77        9.22      0.16 o
   3   8  15       24.13       22.68      0.30 o
   3   8  16       11.53       11.62      0.19 o
   3   8  17        4.68        4.41      0.13 o
   3   8  18       10.32       10.76      0.17 o
   3   8  19        0.51        0.59      0.08 o
   3   8  20        5.57        6.26      0.15 o
   3   8  21        3.87        3.82      0.12 o
   3   8  22        0.54        0.48      0.08 o
   3   9   1        3.49        2.92      0.10 o
   3   9   2        2.13        1.73      0.10 o
   3   9   3      279.36      282.30      3.00 o
   3   9   4       52.34       52.29      0.60 o
   3   9   5      392.92      393.05      4.15 o
   3   9   6        7.19        6.74      0.18 o
   3   9   7        5.59        4.99      0.13 o
   3   9   8       18.26       18.05      0.28 o
   3   9   9      121.67      118.95      1.36 o
   3   9  10        2.57        2.41      0.09 o
   3   9  11       20.95       20.35      0.26 o
   3   9  12        0.63        0.67      0.07 o
   3   9  13       20.77       20.58      0.28 o
   3   9  14        0.91        1.02      0.08 o
   3   9  15        1.03        1.20      0.09 o
   3   9  16        0.93        0.67      0.09 o
   3   9  17       23.76       23.35      0.30 o
   3   9  18        1.43        1.63      0.10 o
   3   9  19        4.13        4.47      0.14 o
   3   9  21        0.38        0.34      0.08 o
   3  10   1       31.56       30.85      0.39 o
   3  10   2      363.57      360.87      3.83 o
   3  10   3        7.58        7.47      0.17 o
   3  10   4       44.31       44.17      0.54 o
   3  10   5      114.79      115.14      1.28 o
   3  10   6        4.65        4.63      0.15 o
   3  10   7        6.79        6.51      0.20 o
   3  10   8        2.39        2.39      0.10 o
   3  10   9        7.32        6.70      0.13 o
   3  10  10      110.89      107.46      1.20 o
   3  10  11        6.66        6.74      0.14 o
   3  10  12       47.52       46.57      0.54 o
   3  10  13       18.54       18.45      0.26 o
   3  10  14       20.11       20.58      0.28 o
   3  10  15        9.76        9.47      0.17 o
   3  10  16        4.32        4.39      0.14 o
   3  10  17        8.59        8.30      0.17 o
   3  10  19        0.26        0.24      0.11 o
   3  10  20        4.91        4.47      0.13 o
   3  11   1        0.49        0.44      0.11 o
   3  11   2      208.02      208.41      2.38 o
   3  11   3       15.16       14.12      0.27 o
   3  11   4       68.28       67.88      0.83 o
   3  11   5       25.94       25.94      0.39 o
   3  11   6       18.48       18.14      0.29 o
   3  11   7       13.86       13.41      0.22 o
   3  11   8        0.49        0.67      0.08 o
   3  11   9       29.52       28.75      0.38 o
   3  11  10       81.93       79.24      0.93 o
   3  11  11        0.34        0.38      0.08 o
   3  11  12       42.73       43.51      0.52 o
   3  11  13        1.35        1.26      0.08 o
   3  11  14        1.67        2.11      0.10 o
   3  11  15        4.07        4.21      0.12 o
   3  11  16        0.80        0.79      0.10 o
   3  11  17        4.92        5.20      0.14 o
   3  11  18        0.90        0.85      0.10 o
   3  11  20        5.94        5.66      0.13 o
   3  12   1        5.22        4.76      0.17 o
   3  12   2       17.16       17.07      0.29 o
   3  12   3        8.95        8.48      0.18 o
   3  12   4       19.95       19.65      0.29 o
   3  12   5       36.53       35.14      0.44 o
   3  12   7       21.34       21.26      0.31 o
   3  12   8       26.12       26.01      0.36 o
   3  12   9       22.55       22.88      0.32 o
   3  12  10       15.97       15.37      0.26 o
   3  12  11        5.22        4.89      0.15 o
   3  12  14        6.05        5.84      0.15 o
   3  12  16       10.10       10.26      0.17 o
   3  12  17        7.36        8.29      0.19 o
   3  12  18        3.16        2.95      0.12 o
   3  12  19        0.64        0.61      0.08 o
   3  13   1       69.85       69.95      0.83 o
   3  13   2       25.98       25.05      0.33 o
   3  13   3       42.95       42.98      0.55 o
   3  13   4       29.63       29.26      0.40 o
   3  13   5        2.13        1.96      0.11 o
   3  13   7       19.33       19.49      0.29 o
   3  13   8       68.69       68.32      0.80 o
   3  13   9        0.57        0.44      0.10 o
   3  13  11       60.42       60.48      0.75 o
   3  13  12       14.54       14.57      0.28 o
   3  13  14        0.18        0.15      0.07 o
   3  13  15        3.19        3.78      0.12 o
   3  13  16        4.43        5.70      0.16 o
   3  13  17        1.77        1.77      0.13 o
   3  13  18        3.93        3.56      0.22 o
   3  14   1       25.51       26.11      0.36 o
   3  14   2       34.29       34.81      0.44 o
   3  14   3       69.30       68.81      0.83 o
   3  14   4        2.00        1.89      0.12 o
   3  14   5       17.31       17.10      0.28 o
   3  14   6        0.46        0.46      0.12 o
   3  14   8        0.86        0.79      0.11 o
   3  14   9       16.12       16.48      0.28 o
   3  14  10       14.19       13.87      0.27 o
   3  14  11       29.19       29.69      0.45 o
   3  14  12        5.68        5.71      0.19 o
   3  14  13        0.34        0.40      0.13 o
   3  14  14        3.34        3.48      0.15 o
   3  14  15        4.70        5.24      0.20 o
   3  14  16        0.49        0.63      0.11 o
   3  14  17        0.92        1.02      0.14 o
   3  15   1       14.80       14.60      0.24 o
   3  15   2       26.29       26.70      0.36 o
   3  15   3        0.52        0.40      0.11 o
   3  15   4        5.29        5.36      0.16 o
   3  15   5       11.16       11.02      0.22 o
   3  15   6        0.74        0.67      0.12 o
   3  15   7       22.69       22.75      0.35 o
   3  15   9       13.54       13.61      0.25 o
   3  15  10       11.90       12.04      0.26 o
   3  15  11       13.68       13.99      0.28 o
   3  15  12        4.34        4.40      0.18 o
   3  15  13        2.98        2.84      0.16 o
   3  15  14        0.88        1.01      0.13 o
   3  15  15        0.21        0.38      0.17 o
   3  16   1        2.59        2.64      0.11 o
   3  16   2        4.27        4.09      0.15 o
   3  16   3       13.79       14.02      0.25 o
   3  16   4        8.30        8.35      0.20 o
   3  16   5       38.59       38.81      0.49 o
   3  16   6        3.97        4.11      0.16 o
   3  16   7       16.39       16.50      0.28 o
   3  16   8        2.13        2.13      0.13 o
   3  16   9       22.93       23.53      0.36 o
   3  16  11        0.46        0.44      0.12 o
   3  16  13        0.41        0.42      0.12 o
   3  16  14        6.49        6.66      0.19 o
   3  17   1        0.66        0.59      0.10 o
   3  17   2        4.89        5.27      0.15 o
   3  17   3        1.13        1.11      0.11 o
   3  17   6        1.17        1.20      0.12 o
   3  17   8        3.65        3.60      0.15 o
   3  17   9        0.46        0.51      0.13 o
   3  17  10        3.88        3.84      0.21 o
   3  17  11        0.57        0.53      0.14 o
   3  17  12        0.60        0.64      0.12 o
   3  18   1       13.44       13.93      0.25 o
   3  18   2       11.79       12.29      0.23 o
   3  18   3        8.50        8.42      0.20 o
   3  18   4        9.02        9.37      0.19 o
   3  18   5        1.24        1.23      0.12 o
   3  18   6        0.95        0.88      0.13 o
   3  18   7        1.10        1.08      0.15 o
   3  18   8        1.95        2.16      0.15 o
   3  18   9        0.65        0.62      0.20 o
   3  18  10        6.46        6.81      0.22 o
   3  18  11       11.98       11.49      0.25 o
   3  18  12        0.77        0.68      0.15 o
   3  19   1        7.19        8.00      0.33 o
   3  19   2        0.95        1.03      0.21 o
   3  19   3        0.89        0.80      0.14 o
   3  19   4        7.04        7.45      0.23 o
   3  19   5        6.33        6.82      0.22 o
   3  19   6        1.88        1.72      0.14 o
   3  19   8        3.58        3.72      0.18 o
   3  20   2        9.68        9.77      0.31 o
   3  20   3        1.68        1.68      0.17 o
   3  20   4        6.83        6.38      0.26 o
   3  20   5        5.36        5.26      0.25 o
   4   0   2      267.07      286.23      3.12 o
   4   0   4       14.45       13.23      0.25 o
   4   0   6      438.63      459.46      5.02 o
   4   0   8       13.45       13.43      0.28 o
   4   0  10       79.16       76.40      0.86 o
   4   0  12       16.15       16.20      0.27 o
   4   0  14       21.06       19.83      0.28 o
   4   0  16        1.42        1.43      0.09 o
   4   0  18       36.09       34.75      0.44 o
   4   0  20       11.27       11.11      0.20 o
   4   0  22        1.39        1.47      0.13 o
   4   1   0       30.93       33.26      0.44 o
   4   1   1      581.22      636.28      6.61 o
   4   1   2     3173.70     3390.52     35.00 o
   4   1   3     1383.00     1484.65     15.34 o
   4   1   4      365.41      388.46      4.06 o
   4   1   5        2.69        3.19      0.12 o
   4   1   6     2688.31     2807.57     29.06 o
   4   1   7      161.57      162.62      1.77 o
   4   1   8      394.76      399.14      4.16 o
   4   1   9       43.28       43.02      0.48 o
   4   1  10       43.00       41.86      0.46 o
   4   1  11       22.51       22.24      0.28 o
   4   1  12       41.48       40.85      0.46 o
   4   1  13       70.08       70.01      0.78 o
   4   1  14       30.31       29.10      0.33 o
   4   1  15       27.81       26.85      0.31 o
   4   1  16      174.04      171.74      1.81 o
   4   1  17       21.88       21.55      0.26 o
   4   1  18        3.45        3.43      0.09 o
   4   1  20        7.94        8.22      0.14 o
   4   1  21        2.67        2.70      0.09 o
   4   1  22        5.13        5.12      0.12 o
   4   2   0      628.49      674.55      7.23 o
   4   2   1       40.25       43.33      0.49 o
   4   2   2       26.10       27.34      0.33 o
   4   2   3        7.91        8.15      0.15 o
   4   2   4       44.92       43.63      0.50 o
   4   2   5       16.76       16.47      0.24 o
   4   2   6       23.97       24.71      0.33 o
   4   2   7        2.11        2.28      0.15 o
   4   2   8       21.99       22.00      0.28 o
   4   2   9       18.78       17.90      0.22 o
   4   2  10       12.28       11.95      0.17 o
   4   2  11        7.25        7.16      0.14 o
   4   2  12       22.40       21.48      0.28 o
   4   2  13        4.06        4.40      0.12 o
   4   2  14        9.52        8.84      0.14 o
   4   2  15        1.09        1.19      0.07 o
   4   2  16        3.27        3.42      0.09 o
   4   2  17        5.96        5.75      0.12 o
   4   2  19        6.41        6.26      0.12 o
   4   2  22        1.07        1.13      0.07 o
   4   2  23        0.23        0.19      0.07 o
   4   3   0      604.46      642.38      6.86 o
   4   3   1     2558.44     2743.86     28.31 o
   4   3   2      666.20      709.98      7.36 o
   4   3   3      464.86      490.73      5.12 o
   4   3   4        3.98        3.54      0.12 o
   4   3   5      472.84      485.16      5.08 o
   4   3   6     1016.15     1058.44     10.99 o
   4   3   7     1084.64     1118.56     11.69 o
   4   3   8      201.38      201.01      2.12 o
   4   3   9      216.71      216.71      2.26 o
   4   3  10       19.69       19.08      0.24 o
   4   3  11        0.55        0.45      0.07 o
   4   3  12      108.03      107.52      1.17 o
   4   3  13       35.30       35.22      0.43 o
   4   3  14       57.08       56.40      0.62 o
   4   3  15       89.41       88.13      0.94 o
   4   3  17       24.36       23.98      0.28 o
   4   3  18       12.27       12.45      0.17 o
   4   3  19        0.42        0.40      0.07 o
   4   3  20       10.62       11.04      0.17 o
   4   3  21        1.35        1.50      0.07 o
   4   3  22        1.98        2.20      0.09 o
   4   3  23        1.91        1.89      0.07 o
   4   4   0      105.28      102.94      1.17 o
   4   4   1        1.93        2.16      0.10 o
   4   4   2        6.78        6.67      0.15 o
   4   4   3        2.49        2.59      0.11 o
   4   4   4       43.57       41.43      0.50 o
   4   4   5        2.35        2.08      0.12 o
   4   4   6        0.75        0.55      0.13 o
   4   4   7        0.82        0.61      0.07 o
   4   4   8        0.24        0.32      0.06 o
   4   4   9        1.01        1.21      0.07 o
   4   4  10        0.69        0.56      0.07 o
   4   4  11        4.97        4.73      0.11 o
   4   4  12       29.99       29.56      0.37 o
   4   4  14        6.70        6.64      0.12 o
   4   4  16        9.33        8.89      0.15 o
   4   4  18        2.02        2.02      0.08 o
   4   4  19        1.08        1.02      0.07 o
   4   4  21        0.54        0.41      0.09 o
   4   4  22        0.68        0.77      0.07 o
   4   5   0      498.23      523.49      5.70 o
   4   5   1       54.26       54.62      0.64 o
   4   5   2       32.53       30.64      0.39 o
   4   5   3      181.95      191.00      2.05 o
   4   5   4       13.73       12.35      0.23 o
   4   5   5       82.14       83.54      0.95 o
   4   5   6      403.71      411.29      4.29 o
   4   5   7      134.37      133.91      1.42 o
   4   5   8       39.88       38.78      0.44 o
   4   5   9       75.76       75.15      0.82 o
   4   5  10      356.36      357.33      3.74 o
   4   5  11       48.33       47.26      0.56 o
   4   5  12        0.40        0.39      0.09 o
   4   5  13        1.54        1.37      0.07 o
   4   5  14        0.37        0.38      0.06 o
   4   5  15        2.97        2.77      0.09 o
   4   5  16        0.66        0.38      0.07 o
   4   5  17        6.80        6.79      0.14 o
   4   5  18       86.04       86.86      0.96 o
   4   5  19       23.76       24.08      0.30 o
   4   5  20       22.84       22.71      0.28 o
   4   5  21        1.14        1.11      0.08 o
   4   5  22       13.04       13.43      0.22 o
   4   5  23        2.05        1.84      0.10 o
   4   6   0        3.07        1.97      0.18 o
   4   6   1      125.55      127.22      1.40 o
   4   6   2       98.06       97.53      1.09 o
   4   6   3        4.21        3.55      0.16 o
   4   6   4        4.71        4.44      0.18 o
   4   6   5       41.72       39.07      0.49 o
   4   6   6      165.37      164.21      1.74 o
   4   6   7       31.05       30.54      0.36 o
   4   6   8       13.75       13.91      0.20 o
   4   6   9        9.24        9.30      0.17 o
   4   6  10        7.75        7.63      0.16 o
   4   6  11       13.35       12.97      0.23 o
   4   6  12        0.35        0.32      0.07 o
   4   6  13       30.26       29.11      0.35 o
   4   6  14        5.01        4.86      0.12 o
   4   6  15        0.32        0.27      0.07 o
   4   6  16        5.60        5.05      0.12 o
   4   6  17        3.90        3.85      0.12 o
   4   6  18        4.91        5.56      0.13 o
   4   6  19        2.08        2.07      0.09 o
   4   6  20        0.67        0.69      0.08 o
   4   6  21        1.08        0.99      0.09 o
   4   6  22        1.73        1.62      0.07 o
   4   7   0     1608.95     1620.74     17.45 o
   4   7   1      750.00      771.74      8.06 o
   4   7   2       15.64       14.85      0.22 o
   4   7   3      150.44      148.72      1.60 o
   4   7   4      171.62      166.82      1.79 o
   4   7   5       14.04       12.85      0.19 o
   4   7   6       42.98       41.04      0.46 o
   4   7   7        4.59        4.48      0.11 o
   4   7   8      135.08      134.99      1.45 o
   4   7   9      279.86      279.86      2.97 o
   4   7  10      280.57      279.25      3.07 o
   4   7  11        0.22        0.31      0.09 o
   4   7  12       49.76       48.44      0.55 o
   4   7  13      100.14      100.05      1.09 o
   4   7  14       28.91       27.55      0.34 o
   4   7  16        3.22        3.14      0.11 o
   4   7  17        1.14        1.25      0.09 o
   4   7  18       32.36       33.60      0.40 o
   4   7  19       12.93       12.84      0.20 o
   4   7  20        6.75        7.11      0.15 o
   4   7  21        4.51        4.99      0.12 o
   4   7  22       15.74       13.99      0.22 o
   4   8   0       10.47       10.24      0.25 o
   4   8   1       39.22       38.41      0.46 o
   4   8   2        0.46        0.48      0.08 o
   4   8   3       25.73       25.56      0.32 o
   4   8   4        5.85        5.97      0.14 o
   4   8   5       43.85       42.73      0.49 o
   4   8   6        2.94        2.95      0.09 o
   4   8   7       68.25       66.75      0.75 o
   4   8  10        2.23        2.11      0.11 o
   4   8  11        1.75        1.59      0.07 o
   4   8  12        2.24        2.03      0.07 o
   4   8  13        2.98        2.69      0.09 o
   4   8  14        0.57        0.49      0.08 o
   4   8  15        8.37        7.88      0.17 o
   4   8  16        1.61        1.65      0.10 o
   4   8  17        0.24        0.27      0.09 o
   4   8  19        3.62        4.09      0.12 o
   4   8  22        0.67        0.59      0.08 o
   4   9   0      114.17      117.19      1.38 o
   4   9   1        0.91        0.87      0.08 o
   4   9   2        6.33        5.89      0.16 o
   4   9   3       31.46       29.87      0.37 o
   4   9   4        8.58        8.55      0.17 o
   4   9   5      121.38      119.18      1.29 o
   4   9   6        3.21        2.96      0.12 o
   4   9   7      125.55      124.51      1.43 o
   4   9   8       19.54       19.27      0.30 o
   4   9   9       85.18       84.35      0.97 o
   4   9  10        7.43        7.34      0.14 o
   4   9  11      107.72      104.77      1.17 o
   4   9  12        2.20        2.05      0.09 o
   4   9  13        7.32        7.34      0.15 o
   4   9  14        6.39        5.91      0.14 o
   4   9  15        2.01        1.90      0.09 o
   4   9  16        4.59        4.11      0.13 o
   4   9  17       25.04       26.19      0.33 o
   4   9  18        0.18        0.34      0.09 o
   4   9  19       62.32       67.83      0.85 o
   4   9  20        0.72        0.66      0.08 o
   4   9  21        0.76        0.64      0.08 o
   4  10   0       16.88       16.64      0.32 o
   4  10   1        4.19        3.79      0.12 o
   4  10   3        3.60        3.34      0.13 o
   4  10   4        4.88        4.43      0.15 o
   4  10   5        2.88        2.94      0.14 o
   4  10   6        0.36        0.45      0.12 o
   4  10   7       10.76       10.32      0.22 o
   4  10   8        0.71        0.72      0.07 o
   4  10  10        2.96        2.73      0.10 o
   4  10  11        0.67        0.70      0.07 o
   4  10  12        2.30        2.13      0.10 o
   4  10  14        1.12        0.80      0.09 o
   4  10  15        0.49        0.26      0.09 o
   4  10  16        1.26        1.42      0.10 o
   4  10  19        0.55        0.56      0.10 o
   4  10  20        0.30        0.33      0.08 o
   4  11   0        5.79        5.36      0.24 o
   4  11   1      109.45      107.54      1.27 o
   4  11   2       39.97       39.68      0.54 o
   4  11   3       21.48       20.75      0.33 o
   4  11   4       28.87       28.81      0.42 o
   4  11   5       77.70       77.09      0.90 o
   4  11   6       52.15       51.43      0.63 o
   4  11   7      135.10      134.03      1.52 o
   4  11   8        7.99        7.86      0.18 o
   4  11   9        6.01        5.75      0.16 o
   4  11  11       15.19       14.83      0.23 o
   4  11  12       35.14       34.18      0.44 o
   4  11  13       21.86       21.35      0.30 o
   4  11  15        5.90        5.79      0.15 o
   4  11  16       32.19       33.33      0.41 o
   4  11  17        0.72        0.64      0.10 o
   4  11  18        2.72        2.40      0.11 o
   4  11  19        4.75        4.58      0.13 o
   4  12   0       35.54       34.91      0.53 o
   4  12   1       47.78       47.01      0.59 o
   4  12   2        0.76        0.87      0.08 o
   4  12   3        4.74        4.66      0.12 o
   4  12   4        4.38        4.24      0.14 o
   4  12   5       14.12       13.58      0.25 o
   4  12   7        7.71        7.82      0.18 o
   4  12   8        6.81        6.77      0.17 o
   4  12   9        7.70        7.46      0.17 o
   4  12  10        3.96        3.69      0.15 o
   4  12  11        5.37        5.37      0.17 o
   4  12  12        4.81        4.13      0.13 o
   4  12  13       18.36       18.22      0.26 o
   4  12  14        0.87        0.71      0.10 o
   4  12  16        0.24        0.27      0.09 o
   4  12  17        2.11        2.06      0.10 o
   4  12  18        0.45        0.37      0.09 o
   4  13   0       51.09       49.02      0.70 o
   4  13   1        3.40        3.27      0.12 o
   4  13   2       20.87       19.45      0.28 o
   4  13   3      106.84      107.57      1.28 o
   4  13   4       41.55       40.77      0.53 o
   4  13   5       26.93       27.31      0.39 o
   4  13   6       47.97       47.32      0.62 o
   4  13   7      115.38      116.44      1.38 o
   4  13   8        1.27        1.13      0.13 o
   4  13   9        1.83        1.93      0.11 o
   4  13  10        7.94        7.82      0.20 o
   4  13  11        1.43        1.38      0.12 o
   4  13  12       27.53       29.12      0.41 o
   4  13  13        4.15        4.34      0.15 o
   4  13  14        1.36        1.29      0.09 o
   4  13  15       35.23       36.68      0.49 o
   4  13  16       20.20       21.25      0.33 o
   4  13  17        7.31        7.32      0.28 o
   4  14   0        6.00        6.04      0.23 o
   4  14   1        0.32        0.32      0.09 o
   4  14   2        3.19        3.04      0.13 o
   4  14   3        5.60        5.23      0.15 o
   4  14   4        0.63        0.60      0.11 o
   4  14   5        7.67        7.38      0.19 o
   4  14   6        9.84        9.66      0.23 o
   4  14   7       10.81       10.42      0.23 o
   4  14   8        2.59        2.68      0.14 o
   4  14   9        3.48        3.46      0.16 o
   4  14  10        1.12        0.98      0.13 o
   4  14  11        1.86        2.10      0.15 o
   4  14  12        2.49        2.19      0.14 o
   4  14  14        1.14        1.03      0.16 o
   4  14  15        1.81        1.79      0.19 o
   4  15   0       49.15       49.75      0.73 o
   4  15   1        0.52        0.43      0.10 o
   4  15   2        3.56        3.64      0.15 o
   4  15   3       49.65       49.16      0.61 o
   4  15   4       11.83       11.71      0.23 o
   4  15   5       11.37       11.18      0.22 o
   4  15   6       11.42       11.10      0.24 o
   4  15   7       54.74       55.72      0.71 o
   4  15   8        6.66        7.11      0.20 o
   4  15   9        3.61        3.53      0.16 o
   4  15  10        1.11        1.24      0.13 o
   4  15  12       18.74       18.42      0.33 o
   4  15  13        5.68        5.72      0.21 o
   4  15  14        3.24        3.06      0.17 o
   4  15  15        7.50        7.92      0.28 o
   4  16   1        0.52        0.52      0.10 o
   4  16   3        0.68        0.59      0.12 o
   4  16   6        0.30        0.43      0.12 o
   4  16   7        0.65        0.74      0.13 o
   4  16   9        1.44        1.47      0.13 o
   4  16  11        0.49        0.44      0.14 o
   4  16  13        0.21        0.29      0.13 o
   4  17   0      101.43      105.20      1.44 o
   4  17   1        1.14        1.21      0.13 o
   4  17   2       22.82       22.54      0.33 o
   4  17   4        7.38        7.55      0.19 o
   4  17   5        0.92        0.86      0.12 o
   4  17   6       33.61       33.93      0.48 o
   4  17   7        0.55        0.52      0.12 o
   4  17   8       36.15       37.67      0.55 o
   4  17  10        2.18        2.18      0.15 o
   4  17  11        1.07        1.24      0.13 o
   4  17  12       15.61       15.63      0.31 o
   4  17  13        1.36        1.44      0.16 o
   4  18   0        8.14        9.11      0.27 o
   4  18   1        0.95        0.85      0.11 o
   4  18   2        0.64        0.61      0.11 o
   4  18   3        2.43        2.39      0.12 o
   4  18   4        1.97        1.94      0.12 o
   4  18   6        2.10        2.42      0.16 o
   4  18   7        0.81        0.74      0.14 o
   4  18   8        1.46        1.53      0.15 o
   4  18   9        0.53        0.55      0.13 o
   4  19   0        1.10        1.29      0.20 o
   4  19   1        4.83        5.23      0.20 o
   4  19   2        2.89        3.02      0.27 o
   4  19   3        8.52        9.25      0.25 o
   4  19   4        0.91        0.82      0.14 o
   4  19   5        1.97        2.10      0.14 o
   4  19   6       12.38       12.90      0.28 o
   4  19   7        3.76        4.19      0.18 o
   4  19   8        0.75        0.65      0.11 o
   4  19   9       11.98       11.89      0.25 o
   4  20   1        0.65        0.60      0.15 o
   4  20   2        1.01        0.86      0.16 o
   4  20   3        1.41        1.13      0.17 o
   4  20   4        0.69        0.81      0.16 o
   4  20   6        2.31        1.76      0.19 o
   5   0   2      492.01      527.52      5.69 o
   5   0   4        2.94        3.14      0.15 o
   5   0   6       16.17       14.83      0.31 o
   5   0   8       54.19       54.36      0.65 o
   5   0  10       52.54       52.05      0.62 o
   5   0  12       29.84       30.52      0.43 o
   5   0  14        8.10        7.34      0.15 o
   5   0  16        6.34        5.80      0.16 o
   5   0  18        0.95        0.59      0.09 o
   5   0  20       24.00       24.35      0.33 o
   5   0  22        0.44        0.43      0.12 o
   5   1   1     1490.39     1591.68     16.47 o
   5   1   2      622.43      663.53      6.91 o
   5   1   3     1202.98     1284.70     13.31 o
   5   1   4       31.23       30.94      0.38 o
   5   1   5        3.58        3.86      0.14 o
   5   1   6       98.47       98.12      1.09 o
   5   1   7      143.61      145.40      1.60 o
   5   1   8      152.50      152.89      1.61 o
   5   1   9       12.87       12.32      0.18 o
   5   1  10       22.04       21.72      0.27 o
   5   1  11      277.51      274.97      2.88 o
   5   1  12       81.27       80.65      0.90 o
   5   1  13        5.78        5.81      0.14 o
   5   1  14       26.65       25.52      0.30 o
   5   1  15        6.48        5.91      0.11 o
   5   1  16       17.19       16.37      0.21 o
   5   1  17        1.10        1.18      0.07 o
   5   1  19        6.76        6.74      0.12 o
   5   1  20       21.73       21.90      0.27 o
   5   1  21        8.39        8.71      0.15 o
   5   1  22       12.36       12.51      0.19 o
   5   1  23        0.25        0.17      0.07 o
   5   2   1      165.82      166.32      1.77 o
   5   2   2       98.88       97.66      1.06 o
   5   2   3      381.76      393.05      4.11 o
   5   2   4      544.26      560.78      5.83 o
   5   2   5       14.98       15.74      0.25 o
   5   2   6       34.83       33.76      0.44 o
   5   2   7       27.62       26.40      0.32 o
   5   2   8      283.93      284.65      2.97 o
   5   2   9       81.87       81.79      0.88 o
   5   2  10        2.94        2.97      0.09 o
   5   2  11       42.33       41.85      0.48 o
   5   2  12       22.43       22.28      0.29 o
   5   2  13        4.65        5.04      0.12 o
   5   2  14       35.37       33.68      0.38 o
   5   2  15       53.48       52.93      0.58 o
   5   2  16        6.48        6.57      0.12 o
   5   2  17       12.14       11.98      0.17 o
   5   2  18       21.55       21.09      0.26 o
   5   2  19        3.37        3.53      0.09 o
   5   2  20       13.39       13.94      0.19 o
   5   2  21        8.02        8.82      0.15 o
   5   2  22        1.35        1.60      0.07 o
   5   2  23        2.87        2.78      0.11 o
   5   3   1       13.57       13.11      0.20 o
   5   3   2      147.60      151.92      1.62 o
   5   3   3      124.62      128.77      1.38 o
   5   3   4     1019.36     1058.09     10.97 o
   5   3   5      141.31      140.04      1.52 o
   5   3   6       47.92       46.15      0.57 o
   5   3   7      109.60      107.78      1.16 o
   5   3   8      490.82      491.28      5.09 o
   5   3   9        9.84       10.04      0.15 o
   5   3  10        1.76        1.80      0.08 o
   5   3  11       26.91       26.35      0.33 o
   5   3  12       11.47       11.23      0.20 o
   5   3  13       74.39       72.57      0.78 o
   5   3  14        9.06        8.50      0.13 o
   5   3  15       41.64       40.26      0.45 o
   5   3  16       24.92       24.37      0.30 o
   5   3  17        2.83        2.67      0.09 o
   5   3  18       16.78       16.29      0.21 o
   5   3  19        8.83        9.17      0.15 o
   5   3  20       14.48       14.90      0.20 o
   5   3  21       21.63       22.21      0.29 o
   5   3  22        3.97        3.87      0.12 o
   5   3  23        9.07        8.43      0.15 o
   5   4   1      396.59      405.76      4.23 o
   5   4   2      834.12      860.86      8.94 o
   5   4   3      583.51      602.43      6.28 o
   5   4   4        3.64        2.94      0.13 o
   5   4   5       39.99       41.05      0.51 o
   5   4   6       13.51       12.82      0.20 o
   5   4   7        0.24        0.20      0.06 o
   5   4   8       26.72       25.99      0.31 o
   5   4   9       71.38       70.90      0.78 o
   5   4  10      152.87      151.15      1.61 o
   5   4  11      150.19      150.62      1.65 o
   5   4  12       48.54       47.40      0.58 o
   5   4  14      122.52      120.32      1.29 o
   5   4  15       47.24       46.10      0.52 o
   5   4  16       12.89       12.32      0.19 o
   5   4  17        5.24        5.41      0.12 o
   5   4  18        8.59        9.08      0.15 o
   5   4  19        0.41        0.46      0.07 o
   5   4  20        1.40        1.37      0.08 o
   5   4  22        2.76        2.91      0.11 o
   5   4  23        3.92        4.05      0.14 o
   5   5   1      172.02      175.48      1.88 o
   5   5   2      406.89      421.57      4.44 o
   5   5   3       57.64       60.10      0.70 o
   5   5   4     1006.30     1041.86     10.85 o
   5   5   5      511.84      525.36      5.48 o
   5   5   6      182.34      182.19      1.93 o
   5   5   7       35.11       35.05      0.41 o
   5   5   8       49.71       48.16      0.54 o
   5   5   9       52.34       50.87      0.57 o
   5   5  10      103.13      100.97      1.10 o
   5   5  11       11.78       11.74      0.21 o
   5   5  12       83.28       81.44      0.90 o
   5   5  13       23.63       23.05      0.28 o
   5   5  14       23.35       22.68      0.28 o
   5   5  15       12.69       12.56      0.19 o
   5   5  16        4.26        4.24      0.11 o
   5   5  17       16.22       15.61      0.21 o
   5   5  18       13.38       13.02      0.19 o
   5   5  19        0.66        0.64      0.07 o
   5   5  20        5.40        5.62      0.12 o
   5   5  21        0.85        0.74      0.08 o
   5   5  22        2.68        2.73      0.11 o
   5   5  23        2.03        1.69      0.11 o
   5   6   1       14.14       13.59      0.25 o
   5   6   3       23.24       22.91      0.32 o
   5   6   4      161.75      160.91      1.72 o
   5   6   5       87.99       85.70      0.93 o
   5   6   6        8.79        8.33      0.14 o
   5   6   7        8.79        8.80      0.15 o
   5   6   8       78.94       77.24      0.84 o
   5   6   9       15.21       15.70      0.23 o
   5   6  10        1.44        1.36      0.10 o
   5   6  11        4.44        4.14      0.14 o
   5   6  12        0.26        0.33      0.05 o
   5   6  13        4.59        4.52      0.10 o
   5   6  14       11.40       11.38      0.17 o
   5   6  15        3.96        3.59      0.10 o
   5   6  16       13.53       12.77      0.19 o
   5   6  17        7.28        7.80      0.15 o
   5   6  18       11.32       10.98      0.17 o
   5   6  19        0.68        0.60      0.07 o
   5   6  20        4.25        3.96      0.12 o
   5   6  21        0.60        0.53      0.07 o
   5   7   1       67.16       65.13      0.74 o
   5   7   2       24.81       22.96      0.30 o
   5   7   3        0.86        0.84      0.07 o
   5   7   4       97.52       95.34      1.04 o
   5   7   5      161.93      161.20      1.70 o
   5   7   6       53.49       50.97      0.58 o
   5   7   8        2.77        2.57      0.10 o
   5   7  10        2.16        2.06      0.12 o
   5   7  11        3.87        3.70      0.10 o
   5   7  12        3.00        2.95      0.09 o
   5   7  13       38.51       38.06      0.45 o
   5   7  14       44.81       43.88      0.51 o
   5   7  15       26.14       25.89      0.33 o
   5   7  16        5.21        4.66      0.12 o
   5   7  17        2.02        1.92      0.09 o
   5   7  18        1.68        1.84      0.09 o
   5   7  19        2.89        3.01      0.10 o
   5   7  20        1.60        1.78      0.09 o
   5   7  21        3.35        3.33      0.11 o
   5   7  22        4.66        4.29      0.14 o
   5   8   1        1.26        1.24      0.08 o
   5   8   2        2.91        2.99      0.10 o
   5   8   3        6.48        6.27      0.15 o
   5   8   4      247.91      247.44      2.62 o
   5   8   5       10.95       10.55      0.17 o
   5   8   6       16.30       15.64      0.22 o
   5   8   7        6.89        6.34      0.15 o
   5   8   8      157.08      155.76      1.74 o
   5   8   9        4.29        4.63      0.15 o
   5   8  10       11.95       12.09      0.18 o
   5   8  11        0.35        0.29      0.07 o
   5   8  12        1.54        1.46      0.09 o
   5   8  13        2.11        2.18      0.09 o
   5   8  14        3.56        3.57      0.11 o
   5   8  16       15.70       16.40      0.24 o
   5   8  17        4.33        4.79      0.13 o
   5   8  18       13.24       14.39      0.21 o
   5   8  19        0.29        0.35      0.09 o
   5   8  20        7.76        8.65      0.17 o
   5   8  21        0.45        0.40      0.08 o
   5   9   1       51.45       51.15      0.60 o
   5   9   2       85.03       84.14      0.95 o
   5   9   3      322.79      324.21      3.44 o
   5   9   4       75.19       74.21      0.84 o
   5   9   5      238.12      239.18      2.55 o
   5   9   6       11.47       10.94      0.21 o
   5   9   7        0.73        0.76      0.11 o
   5   9   8       53.14       52.30      0.62 o
   5   9   9       77.06       75.48      0.85 o
   5   9  10        8.52        8.12      0.15 o
   5   9  11       69.43       67.57      0.77 o
   5   9  12        3.86        3.79      0.12 o
   5   9  13       18.05       17.65      0.25 o
   5   9  14       24.49       24.06      0.31 o
   5   9  17        7.79        8.14      0.16 o
   5   9  18        4.81        5.57      0.14 o
   5   9  19        5.52        5.96      0.15 o
   5   9  20        0.74        0.69      0.10 o
   5   9  21        0.71        0.66      0.11 o
   5  10   1       12.33       12.30      0.25 o
   5  10   2      411.55      411.49      4.44 o
   5  10   3       12.34       12.37      0.28 o
   5  10   4       49.02       49.21      0.63 o
   5  10   5       83.13       83.50      1.01 o
   5  10   7       13.75       13.41      0.22 o
   5  10   8        0.51        0.69      0.07 o
   5  10   9       27.47       27.26      0.35 o
   5  10  10      137.19      137.51      1.56 o
   5  10  11        3.19        3.51      0.12 o
   5  10  12       44.78       44.37      0.53 o
   5  10  13        3.32        3.38      0.12 o
   5  10  14       52.52       52.43      0.62 o
   5  10  15        1.62        1.81      0.10 o
   5  10  16       20.47       21.13      0.28 o
   5  10  17       13.34       13.61      0.20 o
   5  10  18        0.05        0.23      0.11 o
   5  10  19        0.37        0.46      0.09 o
   5  10  20        0.76        0.82      0.11 o
   5  11   1       14.66       14.22      0.31 o
   5  11   2       28.40       29.20      0.46 o
   5  11   3       26.00       25.87      0.39 o
   5  11   4       29.27       28.91      0.39 o
   5  11   5      108.12      108.00      1.25 o
   5  11   6       24.56       24.37      0.33 o
   5  11   7       44.04       43.70      0.54 o
   5  11   8        2.62        2.65      0.11 o
   5  11   9       60.47       60.07      0.73 o
   5  11  10       13.32       12.84      0.23 o
   5  11  11        2.49        2.73      0.11 o
   5  11  12       18.66       17.98      0.26 o
   5  11  13        0.21        0.21      0.09 o
   5  11  14        8.36        8.57      0.17 o
   5  11  15        1.14        1.13      0.09 o
   5  11  16        1.58        1.84      0.09 o
   5  11  17       22.74       23.22      0.34 o
   5  11  18        2.15        2.33      0.12 o
   5  12   1       56.60       55.81      0.67 o
   5  12   2        0.53        0.59      0.09 o
   5  12   3       25.22       25.46      0.36 o
   5  12   4       34.15       32.84      0.43 o
   5  12   5       11.60       11.81      0.23 o
   5  12   6        1.09        0.62      0.10 o
   5  12   7        6.51        6.61      0.19 o
   5  12   8       24.21       24.08      0.34 o
   5  12  10        1.28        1.24      0.11 o
   5  12  11       41.33       40.90      0.54 o
   5  12  13        1.54        1.68      0.12 o
   5  12  15       13.60       13.44      0.22 o
   5  12  16        5.23        5.65      0.15 o
   5  12  17        0.90        1.31      0.13 o
   5  12  18        2.03        1.82      0.12 o
   5  13   1        8.53        8.46      0.19 o
   5  13   2       61.93       61.82      0.75 o
   5  13   3        3.02        2.85      0.14 o
   5  13   4        6.20        6.04      0.17 o
   5  13   6        2.12        1.94      0.12 o
   5  13   7       10.86       10.65      0.24 o
   5  13   8        4.20        4.05      0.17 o
   5  13   9        0.84        0.57      0.12 o
   5  13  10       15.23       15.15      0.30 o
   5  13  11        7.81        7.97      0.23 o
   5  13  12       13.21       13.14      0.25 o
   5  13  13        1.50        1.59      0.13 o
   5  13  14        0.63        0.46      0.15 o
   5  13  15        1.47        1.51      0.18 o
   5  13  17        1.36        1.05      0.17 o
   5  14   1       20.02       19.33      0.30 o
   5  14   2        0.89        0.90      0.10 o
   5  14   3       14.03       13.63      0.24 o
   5  14   4        7.44        7.53      0.20 o
   5  14   5        0.43        0.49      0.12 o
   5  14   7        2.98        2.56      0.14 o
   5  14   8       10.49       11.01      0.25 o
   5  14   9        2.17        2.23      0.16 o
   5  14  11       18.59       18.89      0.35 o
   5  14  12        1.65        1.62      0.14 o
   5  14  13        0.74        0.48      0.17 o
   5  14  15        3.38        3.70      0.24 o
   5  14  16        0.85        0.82      0.15 o
   5  15   1        2.04        1.75      0.13 o
   5  15   2       73.28       74.02      0.89 o
   5  15   3        3.87        4.11      0.15 o
   5  15   4        8.18        7.84      0.20 o
   5  15   5        2.19        2.25      0.13 o
   5  15   6        0.83        0.78      0.13 o
   5  15   7        5.82        5.80      0.19 o
   5  15   9        0.83        0.97      0.13 o
   5  15  10       30.13       30.85      0.48 o
   5  15  11        4.57        4.24      0.18 o
   5  15  12       11.29       11.20      0.24 o
   5  15  13        6.46        6.25      0.21 o
   5  15  14        5.40        5.31      0.26 o
   5  15  15        1.85        1.97      0.19 o
   5  16   2        9.73        9.86      0.20 o
   5  16   3       28.94       27.42      0.38 o
   5  16   4        2.57        2.82      0.13 o
   5  16   5       48.84       49.91      0.65 o
   5  16   6        2.32        2.43      0.14 o
   5  16   7       15.34       15.37      0.28 o
   5  16   8        2.00        2.36      0.13 o
   5  16   9       32.12       35.70      0.51 o
   5  16  10        0.74        1.00      0.13 o
   5  16  12        0.40        0.49      0.13 o
   5  16  14        5.12        4.94      0.23 o
   5  17   1        4.67        4.60      0.18 o
   5  17   2        2.26        2.44      0.11 o
   5  17   3        0.87        0.87      0.11 o
   5  17   4        0.68        0.62      0.11 o
   5  17   5       14.40       14.55      0.27 o
   5  17   6        0.47        0.39      0.13 o
   5  17   7        4.96        5.34      0.17 o
   5  17   8        4.60        5.22      0.20 o
   5  17   9        4.18        4.55      0.22 o
   5  17  10        2.97        3.38      0.18 o
   5  17  11        2.91        3.19      0.18 o
   5  17  12        0.61        0.63      0.11 o
   5  18   1       23.90       24.74      0.35 o
   5  18   3       16.79       17.23      0.29 o
   5  18   5        1.79        2.07      0.15 o
   5  18   7        1.16        1.16      0.14 o
   5  18   9        1.36        1.31      0.13 o
   5  18  11       17.40       17.58      0.41 o
   5  19   1        0.58        0.44      0.12 o
   5  19   3        8.32        8.49      0.34 o
   5  19   4        7.78        7.76      0.22 o
   5  19   5        7.39        8.15      0.22 o
   5  19   6        2.17        2.13      0.14 o
   5  19   8        2.37        2.01      0.14 o
   6   0   0      187.41      185.75      2.31 o
   6   0   2        2.90        2.80      0.16 o
   6   0   4       11.18       10.61      0.28 o
   6   0   6       39.94       39.47      0.59 o
   6   0   8       12.82       12.79      0.23 o
   6   0  10       72.32       70.38      0.83 o
   6   0  12        2.40        2.57      0.15 o
   6   0  14       12.79       12.58      0.20 o
   6   0  18        3.04        3.16      0.13 o
   6   0  20        2.44        2.36      0.11 o
   6   0  22        1.21        1.43      0.12 o
   6   1   0      477.32      489.54      5.33 o
   6   1   1       37.59       36.78      0.44 o
   6   1   2       77.36       78.43      0.88 o
   6   1   3      455.28      474.11      4.96 o
   6   1   4        0.29        0.50      0.11 o
   6   1   5       80.44       79.23      0.90 o
   6   1   6        0.53        0.64      0.11 o
   6   1   7      248.99      249.02      2.61 o
   6   1   8       83.84       82.24      0.88 o
   6   1   9        0.11        0.18      0.06 o
   6   1  10      149.62      146.96      1.56 o
   6   1  11        8.51        7.89      0.15 o
   6   1  13        5.26        4.73      0.10 o
   6   1  14        7.74        7.18      0.12 o
   6   1  15       32.36       31.51      0.36 o
   6   1  16        1.04        0.98      0.07 o
   6   1  17        9.47        8.85      0.14 o
   6   1  18       32.83       32.73      0.38 o
   6   1  19        0.19        0.18      0.07 o
   6   1  20        9.32        9.27      0.15 o
   6   1  21        0.31        0.25      0.09 o
   6   1  22        6.52        6.61      0.13 o
   6   1  23        0.43        0.44      0.08 o
   6   2   0      156.98      163.21      1.85 o
   6   2   1     1725.70     1799.21     18.65 o
   6   2   2      265.13      274.50      2.90 o
   6   2   3       38.11       34.59      0.43 o
   6   2   4        3.75        3.66      0.15 o
   6   2   5      298.06      297.97      3.17 o
   6   2   6      363.89      369.77      3.88 o
   6   2   7      243.30      248.18      2.60 o
   6   2   8       79.92       79.05      0.86 o
   6   2   9      195.08      194.73      2.04 o
   6   2  10        4.78        4.84      0.12 o
   6   2  11       19.54       18.63      0.27 o
   6   2  12        1.20        1.05      0.10 o
   6   2  13      196.16      192.85      2.04 o
   6   2  14       10.74       10.08      0.15 o
   6   2  15       20.66       20.15      0.25 o
   6   2  16       15.26       15.06      0.20 o
   6   2  17        3.84        3.70      0.09 o
   6   2  18        1.19        1.00      0.07 o
   6   2  19        3.11        2.81      0.09 o
   6   2  20        3.42        3.22      0.09 o
   6   2  21        4.74        4.86      0.12 o
   6   2  23        1.00        1.07      0.08 o
   6   3   0     1598.34     1667.19     17.80 o
   6   3   1      212.54      218.72      2.33 o
   6   3   2      153.88      154.92      1.67 o
   6   3   3       28.42       28.78      0.38 o
   6   3   4      405.70      415.79      4.38 o
   6   3   6      383.04      382.35      3.99 o
   6   3   7       37.68       37.05      0.43 o
   6   3   8       27.69       27.94      0.33 o
   6   3   9      110.72      109.73      1.17 o
   6   3  10      153.41      151.31      1.60 o
   6   3  11       38.13       37.98      0.46 o
   6   3  12      190.40      192.66      2.08 o
   6   3  14        6.74        7.37      0.13 o
   6   3  15        7.59        7.19      0.14 o
   6   3  16       77.51       76.45      0.83 o
   6   3  17       24.36       24.15      0.30 o
   6   3  18        8.97        8.45      0.15 o
   6   3  19       17.73       17.85      0.22 o
   6   3  20        1.79        1.56      0.07 o
   6   3  22       13.49       13.65      0.20 o
   6   3  23        3.05        2.72      0.12 o
   6   4   0     1121.65     1173.43     12.54 o
   6   4   1      350.75      361.40      3.80 o
   6   4   2       99.85      102.71      1.15 o
   6   4   3       98.07       95.89      1.08 o
   6   4   4      141.39      140.15      1.52 o
   6   4   5      123.71      124.98      1.34 o
   6   4   6       81.46       81.12      0.88 o
   6   4   7       19.07       19.14      0.24 o
   6   4   8      130.85      130.70      1.38 o
   6   4   9       10.68       10.47      0.17 o
   6   4  10       23.00       22.49      0.30 o
   6   4  11       52.71       52.69      0.62 o
   6   4  12       93.52       93.07      1.01 o
   6   4  13      102.26      100.74      1.09 o
   6   4  14       56.83       55.81      0.62 o
   6   4  15        0.67        0.66      0.07 o
   6   4  16        0.52        0.66      0.07 o
   6   4  17       32.05       32.49      0.38 o
   6   4  18        1.48        1.33      0.08 o
   6   4  19       10.38       10.45      0.16 o
   6   4  20        2.07        2.03      0.08 o
   6   4  21        2.06        2.12      0.10 o
   6   4  22        3.53        3.68      0.12 o
   6   4  23        1.07        1.02      0.17 o
   6   5   0      175.84      181.09      2.12 o
   6   5   1      332.26      338.76      3.61 o
   6   5   2      242.98      248.13      2.66 o
   6   5   3      198.89      200.97      2.15 o
   6   5   4       11.21       11.25      0.18 o
   6   5   5        1.24        1.06      0.07 o
   6   5   6      232.53      230.87      2.42 o
   6   5   7       10.48       10.52      0.16 o
   6   5   8      117.60      116.38      1.25 o
   6   5   9      175.20      173.78      1.84 o
   6   5  10        2.43        2.48      0.12 o
   6   5  11        0.04        0.22      0.11 o
   6   5  12       11.18       10.49      0.15 o
   6   5  13       54.78       53.30      0.59 o
   6   5  14        6.61        6.74      0.13 o
   6   5  15        5.97        5.99      0.12 o
   6   5  16       57.88       57.58      0.64 o
   6   5  18        1.78        1.56      0.07 o
   6   5  19       11.88       11.43      0.16 o
   6   5  20        0.44        0.53      0.08 o
   6   5  21        1.71        1.84      0.09 o
   6   5  22        0.64        0.57      0.07 o
   6   6   0        6.81        7.08      0.20 o
   6   6   1       10.27        9.71      0.17 o
   6   6   2       45.35       43.98      0.51 o
   6   6   3       13.27       12.72      0.19 o
   6   6   4       38.73       37.56      0.43 o
   6   6   5       13.48       12.79      0.18 o
   6   6   6       44.00       42.49      0.49 o
   6   6   7       26.88       26.21      0.33 o
   6   6   8       16.15       15.86      0.22 o
   6   6   9        0.39        0.26      0.10 o
   6   6  10        0.17        0.22      0.11 o
   6   6  11        1.77        1.70      0.07 o
   6   6  12       13.62       13.01      0.17 o
   6   6  14        0.36        0.23      0.06 o
   6   6  15        1.05        0.95      0.07 o
   6   6  16       19.50       20.04      0.25 o
   6   6  18        7.57        6.95      0.14 o
   6   6  19        1.24        1.22      0.07 o
   6   6  22        0.20        0.25      0.08 o
   6   7   0       11.32       12.19      0.23 o
   6   7   1       62.73       61.67      0.69 o
   6   7   2       30.44       29.76      0.36 o
   6   7   4        9.22        8.64      0.16 o
   6   7   5        0.12        0.25      0.07 o
   6   7   6       24.17       23.59      0.30 o
   6   7   7       11.45       10.59      0.19 o
   6   7   8       18.23       17.53      0.28 o
   6   7   9       35.24       34.28      0.46 o
   6   7  10        2.61        2.64      0.10 o
   6   7  11        3.69        3.64      0.09 o
   6   7  12       14.41       14.31      0.20 o
   6   7  13        0.36        0.26      0.07 o
   6   7  15        3.94        3.72      0.10 o
   6   7  16       18.75       18.65      0.25 o
   6   7  17        8.53        8.41      0.15 o
   6   7  18        2.09        2.23      0.09 o
   6   7  19        1.64        1.68      0.10 o
   6   7  20        0.34        0.30      0.09 o
   6   7  22        1.30        0.97      0.14 o
   6   8   0       95.33       95.97      1.13 o
   6   8   1        4.96        4.80      0.12 o
   6   8   2       54.28       52.75      0.61 o
   6   8   3       68.01       67.22      0.75 o
   6   8   4       12.71       12.71      0.20 o
   6   8   5        4.57        4.71      0.12 o
   6   8   6      146.91      143.64      1.54 o
   6   8   7       65.21       64.43      0.77 o
   6   8   8       26.82       26.41      0.38 o
   6   8   9        2.43        2.60      0.09 o
   6   8  10       16.97       16.65      0.22 o
   6   8  11        1.90        1.93      0.07 o
   6   8  12       27.24       27.63      0.33 o
   6   8  13        3.06        3.28      0.10 o
   6   8  14       14.07       14.46      0.21 o
   6   8  15       13.20       13.37      0.20 o
   6   8  17       15.34       16.62      0.24 o
   6   8  18       14.08       15.82      0.22 o
   6   8  20        6.46        7.19      0.17 o
   6   8  21        0.68        0.64      0.08 o
   6   9   0      226.51      225.81      2.57 o
   6   9   1       70.12       69.48      0.80 o
   6   9   2       34.49       33.16      0.41 o
   6   9   3       53.23       53.33      0.62 o
   6   9   4       72.23       70.14      0.80 o
   6   9   5       31.84       31.87      0.43 o
   6   9   6      150.12      149.40      1.69 o
   6   9   7      109.13      106.46      1.21 o
   6   9   8        5.47        5.48      0.13 o
   6   9   9        9.63        9.53      0.16 o
   6   9  10       79.18       78.12      0.88 o
   6   9  11        2.52        2.41      0.09 o
   6   9  12       39.31       38.69      0.46 o
   6   9  14        1.17        1.09      0.08 o
   6   9  15       21.55       22.60      0.30 o
   6   9  16       18.77       19.55      0.26 o
   6   9  17        6.87        7.08      0.15 o
   6   9  18       12.28       13.29      0.21 o
   6   9  19        0.07        0.33      0.10 o
   6   9  20        2.62        2.75      0.14 o
   6  10   0      322.35      324.91      4.27 o
   6  10   1        3.51        3.42      0.16 o
   6  10   2       17.77       16.57      0.31 o
   6  10   3        8.06        8.00      0.21 o
   6  10   4       84.40       85.27      1.04 o
   6  10   5        2.89        2.86      0.12 o
   6  10   6       45.00       43.99      0.55 o
   6  10   7        7.53        7.46      0.17 o
   6  10   8       28.18       27.74      0.36 o
   6  10   9        9.08        8.75      0.17 o
   6  10  10        0.27        0.19      0.09 o
   6  10  11        3.76        3.70      0.12 o
   6  10  12       91.30       91.45      1.04 o
   6  10  13        0.28        0.25      0.09 o
   6  10  14       25.40       25.23      0.33 o
   6  10  15        0.52        0.56      0.08 o
   6  10  16       12.59       13.83      0.20 o
   6  10  17        0.49        0.50      0.09 o
   6  10  18       13.72       15.75      0.26 o
   6  10  19        4.04        4.52      0.16 o
   6  10  20        3.30        3.63      0.12 o
   6  11   0      115.58      115.15      1.54 o
   6  11   1       64.31       63.49      0.79 o
   6  11   2       14.96       14.64      0.25 o
   6  11   3      117.94      117.17      1.38 o
   6  11   4        6.68        6.49      0.15 o
   6  11   5        0.33        0.31      0.08 o
   6  11   6        2.98        2.75      0.12 o
   6  11   7       22.54       22.00      0.34 o
   6  11   8       28.97       28.06      0.41 o
   6  11   9       51.02       50.88      0.62 o
   6  11  10       31.62       31.38      0.42 o
   6  11  11        4.27        4.45      0.15 o
   6  11  12        3.05        3.66      0.15 o
   6  11  13       52.12       52.45      0.67 o
   6  11  14        8.87        9.38      0.17 o
   6  11  15        9.53        9.79      0.17 o
   6  11  16        0.48        0.41      0.09 o
   6  11  17        3.78        4.47      0.17 o
   6  11  18        4.78        4.84      0.19 o
   6  11  19        2.58        2.14      0.12 o
   6  12   0      125.08      125.48      1.68 o
   6  12   1        3.27        3.39      0.12 o
   6  12   2       19.22       19.00      0.29 o
   6  12   3        7.71        7.65      0.17 o
   6  12   4       12.73       12.45      0.22 o
   6  12   6       21.38       20.82      0.35 o
   6  12   7        2.04        2.07      0.13 o
   6  12   8       29.45       29.59      0.43 o
   6  12   9        1.06        1.18      0.13 o
   6  12  10        7.20        7.72      0.26 o
   6  12  11        0.30        0.24      0.12 o
   6  12  12       11.43       11.61      0.23 o
   6  12  13        3.56        3.15      0.16 o
   6  12  14       15.29       15.30      0.28 o
   6  12  15        0.77        0.72      0.14 o
   6  12  16        0.71        0.75      0.10 o
   6  12  17        1.92        1.84      0.10 o
   6  13   0        5.45        5.38      0.21 o
   6  13   1        6.62        6.75      0.16 o
   6  13   2        2.60        2.51      0.10 o
   6  13   3        0.38        0.27      0.10 o
   6  13   6        0.45        0.28      0.12 o
   6  13   8        2.89        2.73      0.14 o
   6  13   9       10.20       10.14      0.23 o
   6  13  10        4.13        4.17      0.20 o
   6  13  11        3.65        3.75      0.18 o
   6  13  13        1.12        1.21      0.13 o
   6  13  14        0.18        0.47      0.12 o
   6  13  16        0.38        0.43      0.12 o
   6  14   0        1.40        1.36      0.14 o
   6  14   1        0.54        0.43      0.09 o
   6  14   2        0.62        0.76      0.10 o
   6  14   3        3.04        3.20      0.15 o
   6  14   4        0.54        0.51      0.10 o
   6  14   5        6.95        6.85      0.20 o
   6  14   6        2.85        2.39      0.14 o
   6  14   7       11.71       11.83      0.25 o
   6  14   9        3.33        3.76      0.17 o
   6  14  10        0.92        0.98      0.14 o
   6  14  11        8.18        8.60      0.23 o
   6  14  12        0.31        0.33      0.13 o
   6  14  13        0.45        0.37      0.13 o
   6  14  15        0.01        0.48      0.17 o
   6  15   0        5.50        6.13      0.26 o
   6  15   1       20.59       21.06      0.32 o
   6  15   2       15.56       15.16      0.24 o
   6  15   3        2.76        2.78      0.13 o
   6  15   4        6.56        6.59      0.19 o
   6  15   6       45.08       45.44      0.62 o
   6  15   8        1.77        1.66      0.13 o
   6  15   9       21.15       21.92      0.36 o
   6  15  10        6.83        6.88      0.22 o
   6  15  11        1.00        1.06      0.13 o
   6  15  12        2.80        2.51      0.26 o
   6  15  13        3.95        4.00      0.18 o
   6  15  14        0.78        0.75      0.17 o
   6  16   0       32.87       33.90      0.58 o
   6  16   1       39.86       40.00      0.54 o
   6  16   2        0.98        0.86      0.10 o
   6  16   3        4.64        4.73      0.14 o
   6  16   4        7.13        7.80      0.18 o
   6  16   5       30.76       31.95      0.46 o
   6  16   6        0.56        0.46      0.12 o
   6  16   7       50.22       50.87      0.68 o
   6  16   8        3.30        3.61      0.16 o
   6  16   9        1.44        1.17      0.13 o
   6  16  10        2.07        2.04      0.15 o
   6  16  11        5.76        6.58      0.22 o
   6  16  12        4.76        5.63      0.19 o
   6  16  13        9.98        9.53      0.31 o
   6  16  14        2.64        2.60      0.18 o
   6  17   0        0.88        0.62      0.17 o
   6  17   1        6.97        6.92      0.19 o
   6  17   3       30.65       30.87      0.41 o
   6  17   4        2.38        2.33      0.12 o
   6  17   5        3.58        3.86      0.15 o
   6  17   6        0.00        0.34      0.10 o
   6  17   7       17.66       18.28      0.33 o
   6  17   8        0.43        0.53      0.12 o
   6  17   9       13.95       14.57      0.32 o
   6  17  10        0.73        0.91      0.13 o
   6  17  12        2.83        2.89      0.21 o
   6  18   0        0.70        0.67      0.17 o
   6  18   1       24.45       25.27      0.44 o
   6  18   3        0.62        0.76      0.14 o
   6  18   4        0.83        0.96      0.13 o
   6  18   5        7.30        8.88      0.25 o
   6  18   7        7.39        7.04      0.22 o
   6  18   9        5.94        5.80      0.18 o
   6  19   0        6.79        6.32      0.28 o
   6  19   2        0.53        0.50      0.19 o
   6  19   3        3.93        3.53      0.25 o
   6  19   4        0.61        0.38      0.19 o
   6  19   7        4.07        3.64      0.22 o
   6  19   8        1.63        1.34      0.15 o
   7   0   2      389.04      383.59      4.25 o
   7   0   4      989.24     1010.68     11.00 o
   7   0   6      261.88      258.87      2.80 o
   7   0   8      249.47      248.64      2.71 o
   7   0  10       27.99       27.40      0.38 o
   7   0  12        4.60        4.71      0.15 o
   7   0  14      264.91      264.42      2.90 o
   7   0  16        2.68        3.24      0.12 o
   7   0  18       50.96       50.58      0.62 o
   7   0  22        5.46        6.14      0.17 o
   7   1   1       27.74       26.93      0.36 o
   7   1   2      203.73      211.41      2.27 o
   7   1   3       25.67       24.86      0.36 o
   7   1   4      356.01      363.19      3.84 o
   7   1   5       60.09       60.60      0.67 o
   7   1   6       89.88       88.47      0.95 o
   7   1   7       72.47       71.22      0.78 o
   7   1   8       23.34       23.20      0.28 o
   7   1   9       21.82       21.32      0.27 o
   7   1  10       65.08       63.65      0.71 o
   7   1  11        7.82        7.59      0.16 o
   7   1  12       21.22       20.57      0.25 o
   7   1  14        5.48        5.49      0.11 o
   7   1  15        3.98        3.97      0.09 o
   7   1  16        1.67        1.73      0.07 o
   7   1  17       11.95       11.72      0.17 o
   7   1  18        6.24        6.49      0.12 o
   7   1  19        0.76        0.66      0.07 o
   7   1  21        3.77        3.68      0.12 o
   7   1  23        0.49        0.44      0.15 o
   7   2   1      227.76      226.88      2.43 o
   7   2   4       91.50       89.67      0.99 o
   7   2   5      378.39      380.61      3.98 o
   7   2   6       20.70       19.86      0.25 o
   7   2   8       16.37       15.77      0.22 o
   7   2   9        1.33        1.37      0.08 o
   7   2  11       27.93       26.88      0.35 o
   7   2  12        0.81        1.06      0.06 o
   7   2  13       57.79       56.87      0.62 o
   7   2  14       27.96       27.03      0.31 o
   7   2  15       85.33       83.37      0.90 o
   7   2  16        0.32        0.27      0.07 o
   7   2  17        2.51        2.83      0.08 o
   7   2  18        7.54        7.56      0.13 o
   7   2  19        9.47        9.70      0.15 o
   7   2  20        0.42        0.19      0.08 o
   7   2  21        4.24        4.20      0.11 o
   7   2  22        0.75        0.67      0.07 o
   7   3   1      106.49      108.76      1.21 o
   7   3   2     1042.77     1077.94     11.23 o
   7   3   3      498.53      511.94      5.35 o
   7   3   4       42.16       41.64      0.48 o
   7   3   5      300.48      303.09      3.16 o
   7   3   6        0.99        0.97      0.07 o
   7   3   7        2.16        2.36      0.08 o
   7   3   9       72.18       70.69      0.78 o
   7   3  10      272.06      272.96      2.96 o
   7   3  11       75.86       75.57      0.86 o
   7   3  12       37.99       37.03      0.41 o
   7   3  13       19.95       19.67      0.24 o
   7   3  14       90.46       89.68      0.96 o
   7   3  16       11.01       11.43      0.17 o
   7   3  17        6.89        6.95      0.14 o
   7   3  19        3.17        2.93      0.09 o
   7   3  20        2.02        1.82      0.08 o
   7   3  21        0.49        0.44      0.08 o
   7   3  22        6.48        6.35      0.14 o
   7   4   1      184.52      182.71      1.93 o
   7   4   2        2.25        1.96      0.08 o
   7   4   3      290.76      295.73      3.09 o
   7   4   4        0.02        0.18      0.06 o
   7   4   5       25.24       25.24      0.30 o
   7   4   6       14.68       13.94      0.19 o
   7   4   7       20.69       19.90      0.25 o
   7   4   8       37.64       36.75      0.43 o
   7   4   9       12.54       11.86      0.20 o
   7   4  10        0.89        0.74      0.10 o
   7   4  11       98.69       96.59      1.07 o
   7   4  12       13.75       13.50      0.18 o
   7   4  13       12.19       12.19      0.17 o
   7   4  14        3.43        3.38      0.09 o
   7   4  15        2.32        2.15      0.07 o
   7   4  16       11.12       11.23      0.18 o
   7   4  17        1.03        0.82      0.07 o
   7   4  19        2.62        2.51      0.09 o
   7   4  20       15.86       16.72      0.24 o
   7   4  21        3.00        3.55      0.11 o
   7   4  22        4.02        3.77      0.11 o
   7   5   1      105.42      104.46      1.12 o
   7   5   2       21.20       20.75      0.26 o
   7   5   3       30.12       29.97      0.35 o
   7   5   4       15.63       15.29      0.20 o
   7   5   5       31.94       31.16      0.36 o
   7   5   6        5.53        5.33      0.12 o
   7   5   7        2.09        1.92      0.08 o
   7   5   8       64.74       64.89      0.72 o
   7   5   9       14.73       14.38      0.25 o
   7   5  10       15.50       15.74      0.26 o
   7   5  11       43.05       41.63      0.47 o
   7   5  12        6.79        6.56      0.12 o
   7   5  13       18.93       18.22      0.23 o
   7   5  14       17.80       17.21      0.22 o
   7   5  15       26.58       26.35      0.32 o
   7   5  16       19.69       19.94      0.25 o
   7   5  18        2.97        3.27      0.09 o
   7   5  20        7.72        7.87      0.15 o
   7   5  21        0.87        1.00      0.08 o
   7   5  22        9.20        7.92      0.17 o
   7   6   1        0.94        0.92      0.07 o
   7   6   2      748.36      758.73      7.86 o
   7   6   3        1.12        1.12      0.07 o
   7   6   4        5.34        4.88      0.12 o
   7   6   5        1.20        1.18      0.07 o
   7   6   6        0.66        0.76      0.07 o
   7   6   7        6.18        5.88      0.14 o
   7   6   8      169.29      170.28      1.88 o
   7   6   9        2.70        2.50      0.12 o
   7   6  10      125.49      123.80      1.35 o
   7   6  11        1.88        1.90      0.07 o
   7   6  12      141.90      141.97      1.53 o
   7   6  13        0.18        0.25      0.06 o
   7   6  14       28.01       27.21      0.33 o
   7   6  15        0.81        0.91      0.07 o
   7   6  17        1.98        1.81      0.08 o
   7   6  18        5.63        5.48      0.12 o
   7   6  19        1.30        1.19      0.08 o
   7   6  20       27.67       29.53      0.40 o
   7   6  21        2.36        2.41      0.09 o
   7   6  22        3.12        2.88      0.15 o
   7   7   1        1.65        1.32      0.07 o
   7   7   2       50.03       48.23      0.54 o
   7   7   3       81.73       80.81      0.88 o
   7   7   4       70.64       70.99      0.78 o
   7   7   5       82.34       81.14      0.88 o
   7   7   6       19.85       19.68      0.26 o
   7   7   7        2.09        1.91      0.10 o
   7   7   8        0.45        0.31      0.10 o
   7   7   9       14.72       14.23      0.22 o
   7   7  10       10.78       10.68      0.17 o
   7   7  11        7.19        7.22      0.14 o
   7   7  12       22.37       21.68      0.28 o
   7   7  13        9.26        8.87      0.15 o
   7   7  14        4.25        3.99      0.11 o
   7   7  17        3.06        3.19      0.10 o
   7   7  18        0.38        0.27      0.08 o
   7   7  19        0.31        0.31      0.10 o
   7   7  20        3.58        3.51      0.17 o
   7   8   1      263.59      264.36      2.80 o
   7   8   2       99.96      100.01      1.10 o
   7   8   3      170.47      168.20      1.81 o
   7   8   4        7.29        6.69      0.15 o
   7   8   5        7.95        7.55      0.17 o
   7   8   6        0.45        0.33      0.09 o
   7   8   7       52.91       51.78      0.65 o
   7   8   8        2.78        2.88      0.11 o
   7   8   9        0.07        0.21      0.07 o
   7   8  10       29.74       28.75      0.36 o
   7   8  11      181.34      180.02      1.96 o
   7   8  12       15.18       14.62      0.21 o
   7   8  13        2.16        2.16      0.09 o
   7   8  14       10.10        9.68      0.17 o
   7   8  15       15.85       16.03      0.22 o
   7   8  16        0.87        0.72      0.09 o
   7   8  17        3.05        3.30      0.12 o
   7   8  18        0.82        1.00      0.10 o
   7   8  19        2.88        3.35      0.18 o
   7   8  20        1.48        1.63      0.10 o
   7   8  21       10.50        9.06      0.20 o
   7   9   1        9.57        9.09      0.22 o
   7   9   2       18.19       17.70      0.29 o
   7   9   3       66.66       65.42      0.80 o
   7   9   4       86.41       85.63      1.00 o
   7   9   5       18.76       18.76      0.29 o
   7   9   6        9.65        9.34      0.19 o
   7   9   7       43.04       42.56      0.51 o
   7   9   8       42.78       40.99      0.48 o
   7   9   9       76.89       75.58      0.85 o
   7   9  10        1.40        1.55      0.09 o
   7   9  11        4.46        4.76      0.15 o
   7   9  13       11.28       10.96      0.18 o
   7   9  14       17.80       18.00      0.25 o
   7   9  15       34.50       35.33      0.43 o
   7   9  16        3.83        3.82      0.12 o
   7   9  17       16.74       18.33      0.27 o
   7   9  18        6.38        6.35      0.20 o
   7   9  19        1.02        1.19      0.10 o
   7   9  20        0.95        0.99      0.08 o
   7  10   1        3.47        3.46      0.15 o
   7  10   2       69.28       69.20      0.86 o
   7  10   3       10.85       10.26      0.20 o
   7  10   4       85.83       84.82      0.96 o
   7  10   5        7.20        7.42      0.15 o
   7  10   6        9.47        8.81      0.17 o
   7  10   7        4.10        4.21      0.14 o
   7  10   8       12.87       12.14      0.20 o
   7  10   9        0.37        0.19      0.08 o
   7  10  10       28.13       27.62      0.36 o
   7  10  11        8.46        8.41      0.20 o
   7  10  12       14.60       14.63      0.23 o
   7  10  13        2.61        2.89      0.11 o
   7  10  14        0.40        0.44      0.08 o
   7  10  15        0.41        0.47      0.09 o
   7  10  16        6.53        7.03      0.15 o
   7  10  17        0.24        0.35      0.14 o
   7  10  18        4.15        4.54      0.15 o
   7  10  19        1.14        1.25      0.09 o
   7  11   1       90.84       88.97      1.03 o
   7  11   3      111.39      109.96      1.25 o
   7  11   4        3.41        3.30      0.12 o
   7  11   5        2.77        2.65      0.10 o
   7  11   6        6.39        6.40      0.16 o
   7  11   7        2.72        2.55      0.11 o
   7  11   8        1.12        0.99      0.10 o
   7  11   9       26.49       26.59      0.38 o
   7  11  11       67.14       67.17      0.83 o
   7  11  12        0.99        0.95      0.13 o
   7  11  13        2.42        2.67      0.16 o
   7  11  14        8.73        8.72      0.20 o
   7  11  15       16.67       16.90      0.26 o
   7  11  16        2.72        2.77      0.13 o
   7  11  17        0.21        0.35      0.08 o
   7  11  18        0.24        0.25      0.10 o
   7  12   2       26.36       25.88      0.36 o
   7  12   3       10.56       10.13      0.19 o
   7  12   4       77.51       76.77      0.89 o
   7  12   5       17.53       17.48      0.26 o
   7  12   6       23.27       23.40      0.35 o
   7  12   7        3.22        2.93      0.14 o
   7  12   8       34.50       34.62      0.48 o
   7  12   9        6.28        5.99      0.18 o
   7  12  10        1.28        1.23      0.12 o
   7  12  12        0.54        0.30      0.14 o
   7  12  13        2.52        2.69      0.14 o
   7  12  14       31.59       31.97      0.46 o
   7  12  17        4.73        4.91      0.25 o
   7  13   1        5.07        4.81      0.15 o
   7  13   3       17.11       16.96      0.25 o
   7  13   5       11.50       11.29      0.21 o
   7  13   6        1.38        1.10      0.12 o
   7  13   7        1.55        1.58      0.13 o
   7  13   8        1.96        1.93      0.13 o
   7  13   9        4.06        4.21      0.18 o
   7  13  11        8.23        7.85      0.21 o
   7  13  13        2.49        2.46      0.13 o
   7  13  14        1.97        2.26      0.15 o
   7  13  16        1.61        1.69      0.12 o
   7  14   1       24.56       24.59      0.35 o
   7  14   2       24.28       23.67      0.32 o
   7  14   3        4.81        4.95      0.15 o
   7  14   4        1.06        1.13      0.10 o
   7  14   5       99.10      101.48      1.22 o
   7  14   6        0.50        0.43      0.13 o
   7  14   7        8.71        8.71      0.22 o
   7  14   9       16.94       17.18      0.30 o
   7  14  10        8.17        8.38      0.23 o
   7  14  11        6.76        7.03      0.21 o
   7  14  12        2.35        2.23      0.18 o
   7  14  13        9.82       10.38      0.37 o
   7  14  14        6.01        6.37      0.29 o
   7  14  15        9.99        9.93      0.31 o
   7  15   2        1.92        1.95      0.10 o
   7  15   3        4.85        4.97      0.15 o
   7  15   4       44.00       44.58      0.57 o
   7  15   5        8.05        9.10      0.21 o
   7  15   6        1.07        0.99      0.13 o
   7  15   7        0.40        0.51      0.12 o
   7  15   8       33.34       33.44      0.47 o
   7  15   9        1.98        1.92      0.13 o
   7  15  10        4.08        4.50      0.18 o
   7  16   1        6.83        7.15      0.17 o
   7  16   2        2.46        2.39      0.12 o
   7  16   3        3.93        4.44      0.13 o
   7  16   4        0.57        0.55      0.09 o
   7  16   5        1.69        1.69      0.12 o
   7  16   6        1.93        1.88      0.12 o
   7  16   9        1.08        1.08      0.15 o
   7  16  11        4.63        4.87      0.19 o
   7  16  12        0.17        0.39      0.17 o
   7  16  13        1.48        1.45      0.16 o
   7  17   1        8.35        8.32      0.20 o
   7  17   2       28.30       29.11      0.40 o
   7  17   3        1.49        1.46      0.10 o
   7  17   4       34.08       35.18      0.45 o
   7  17   5        4.61        4.54      0.15 o
   7  17   6        3.29        3.08      0.16 o
   7  17   7        1.18        1.13      0.12 o
   7  17   8        6.80        6.10      0.18 o
   7  17  10       17.00       16.76      0.29 o
   7  17  11        4.75        4.76      0.14 o
   7  18   1        1.02        0.92      0.14 o
   7  18   2        7.03        7.43      0.23 o
   7  18   5        0.88        0.84      0.13 o
   7  18   7        1.86        1.81      0.13 o
   7  18   8        4.21        3.85      0.17 o
   7  18   9        0.43        0.35      0.10 o
   7  19   2        2.44        2.05      0.18 o
   7  19   4        0.90        0.93      0.17 o
   8   0   0     3571.66     3545.66     40.98 o
   8   0   2       90.34       90.37      1.05 o
   8   0   4      409.15      404.72      4.31 o
   8   0   6        0.04        0.31      0.08 o
   8   0   8      361.61      362.11      3.97 o
   8   0  10      326.23      329.32      3.78 o
   8   0  12      178.00      176.83      1.94 o
   8   0  14       93.44       94.60      1.07 o
   8   0  16        3.02        2.91      0.12 o
   8   0  18       22.40       21.97      0.31 o
   8   0  20        1.36        1.11      0.11 o
   8   0  22       23.00       22.20      0.34 o
   8   1   0      234.99      233.55      2.59 o
   8   1   1        4.21        3.98      0.11 o
   8   1   2       12.42       11.91      0.17 o
   8   1   3       29.07       29.21      0.35 o
   8   1   4       88.87       86.55      0.93 o
   8   1   5        6.44        6.15      0.12 o
   8   1   6        6.49        5.97      0.12 o
   8   1   7        5.77        5.41      0.12 o
   8   1   8       10.45       10.52      0.17 o
   8   1  10        1.56        1.60      0.10 o
   8   1  11       13.22       13.38      0.20 o
   8   1  12      113.92      112.18      1.20 o
   8   1  13        3.16        3.60      0.09 o
   8   1  14        7.84        8.02      0.14 o
   8   1  15        5.43        5.07      0.11 o
   8   1  16       28.01       27.03      0.32 o
   8   1  17        1.02        0.74      0.07 o
   8   1  18        1.22        1.10      0.07 o
   8   1  19        0.33        0.35      0.06 o
   8   1  20        2.06        1.98      0.08 o
   8   1  21        1.06        1.21      0.08 o
   8   1  22        4.54        4.54      0.12 o
   8   2   0        7.38        6.87      0.17 o
   8   2   1      328.65      332.28      3.48 o
   8   2   2        1.91        1.76      0.07 o
   8   2   3      100.47       98.22      1.06 o
   8   2   4        8.18        7.98      0.14 o
   8   2   5        4.73        4.62      0.10 o
   8   2   6       32.92       32.63      0.37 o
   8   2   7        6.37        6.35      0.12 o
   8   2   8        0.00        0.21      0.09 o
   8   2   9      235.17      232.31      2.46 o
   8   2  10       26.26       25.70      0.34 o
   8   2  11       26.21       26.14      0.31 o
   8   2  12        8.62        8.52      0.13 o
   8   2  13       32.04       30.88      0.36 o
   8   2  14        2.17        2.22      0.07 o
   8   2  15        0.49        0.54      0.07 o
   8   2  16        0.26        0.33      0.07 o
   8   2  17        8.44        8.53      0.14 o
   8   2  18       17.04       17.29      0.22 o
   8   2  19       26.17       26.96      0.33 o
   8   2  20        5.36        5.53      0.13 o
   8   2  21        0.53        0.43      0.08 o
   8   2  22        1.01        0.98      0.07 o
   8   3   0      107.56      110.68      1.25 o
   8   3   1       17.56       17.23      0.23 o
   8   3   2      106.60      106.30      1.14 o
   8   3   3       10.25        9.98      0.16 o
   8   3   4        3.36        3.82      0.09 o
   8   3   5       21.33       20.66      0.25 o
   8   3   6      279.40      275.87      2.88 o
   8   3   7        6.58        6.36      0.13 o
   8   3   8       72.90       71.39      0.79 o
   8   3   9        0.22        0.25      0.10 o
   8   3  10       49.13       48.46      0.59 o
   8   3  11       27.27       26.00      0.30 o
   8   3  12       30.53       29.33      0.34 o
   8   3  13       24.94       23.69      0.28 o
   8   3  14        7.71        6.89      0.13 o
   8   3  16        4.11        4.17      0.12 o
   8   3  17        8.15        7.70      0.17 o
   8   3  18       15.29       15.53      0.21 o
   8   3  19        6.14        5.86      0.12 o
   8   3  20       15.86       16.70      0.24 o
   8   3  21        2.67        2.49      0.09 o
   8   3  22        1.49        1.54      0.07 o
   8   4   0       51.65       51.80      0.64 o
   8   4   1      156.75      158.44      1.68 o
   8   4   2       14.80       14.60      0.20 o
   8   4   3      197.57      197.12      2.07 o
   8   4   5      102.67      101.90      1.09 o
   8   4   6        4.69        4.54      0.11 o
   8   4   7      320.51      320.09      3.37 o
   8   4   8       15.77       15.17      0.22 o
   8   4   9       13.72       13.96      0.23 o
   8   4  10       12.76       12.15      0.20 o
   8   4  11        0.15        0.20      0.05 o
   8   4  12        3.01        3.04      0.08 o
   8   4  13        0.94        1.01      0.07 o
   8   4  14        3.36        3.35      0.09 o
   8   4  15       38.30       38.82      0.46 o
   8   4  16       10.25       10.30      0.17 o
   8   4  17       12.57       12.48      0.19 o
   8   4  18        1.92        1.91      0.08 o
   8   4  19        0.68        0.82      0.08 o
   8   4  20        0.44        0.39      0.08 o
   8   4  21        0.28        0.41      0.07 o
   8   5   0      376.63      381.46      4.17 o
   8   5   1       61.07       62.27      0.70 o
   8   5   2        4.20        4.17      0.10 o
   8   5   3        5.04        5.05      0.12 o
   8   5   4       45.23       44.11      0.50 o
   8   5   5       26.81       26.72      0.33 o
   8   5   6        2.22        2.33      0.09 o
   8   5   7       73.49       72.08      0.80 o
   8   5   8       44.52       44.04      0.53 o
   8   5   9        4.57        4.42      0.15 o
   8   5  10       43.67       42.25      0.48 o
   8   5  11       16.25       15.74      0.20 o
   8   5  12       31.63       30.32      0.36 o
   8   5  13        7.04        7.16      0.13 o
   8   5  14        5.93        5.36      0.12 o
   8   5  15        1.06        1.26      0.07 o
   8   5  16        3.88        4.35      0.11 o
   8   5  18        4.76        5.04      0.12 o
   8   5  19        3.45        4.07      0.12 o
   8   5  20        0.61        0.69      0.07 o
   8   5  21        0.56        0.60      0.07 o
   8   6   0      105.88      104.28      1.22 o
   8   6   1      122.45      122.40      1.33 o
   8   6   2      173.10      172.50      1.83 o
   8   6   3        5.18        4.76      0.12 o
   8   6   4      157.78      156.52      1.67 o
   8   6   5       62.37       60.19      0.67 o
   8   6   6      292.25      289.89      3.05 o
   8   6   7       85.55       84.38      0.96 o
   8   6   8       26.94       26.90      0.36 o
   8   6   9        8.04        7.99      0.14 o
   8   6  10       11.31       11.14      0.16 o
   8   6  11        6.06        5.91      0.12 o
   8   6  12       90.17       90.14      0.99 o
   8   6  13       20.85       21.32      0.26 o
   8   6  15       11.83       11.91      0.17 o
   8   6  16       97.82       99.79      1.09 o
   8   6  17        0.22        0.27      0.08 o
   8   6  18        1.09        1.15      0.07 o
   8   6  19        4.77        5.22      0.14 o
   8   6  20        0.24        0.25      0.08 o
   8   6  21        1.02        1.16      0.09 o
   8   7   0      134.20      133.40      1.54 o
   8   7   1        2.63        2.25      0.09 o
   8   7   3       23.38       22.74      0.30 o
   8   7   4       21.10       21.00      0.28 o
   8   7   5       16.47       16.47      0.25 o
   8   7   6        3.93        3.75      0.12 o
   8   7   7       16.73       16.61      0.28 o
   8   7   8       17.56       17.09      0.23 o
   8   7   9       23.41       22.60      0.28 o
   8   7  10       15.37       14.80      0.21 o
   8   7  11        1.57        1.67      0.07 o
   8   7  12       22.80       23.27      0.30 o
   8   7  13        0.57        0.53      0.07 o
   8   7  14        1.07        1.16      0.07 o
   8   7  15        4.95        5.14      0.12 o
   8   7  16        6.50        6.69      0.13 o
   8   7  17        1.50        1.47      0.09 o
   8   7  18        1.97        1.84      0.09 o
   8   7  19        7.47        7.26      0.18 o
   8   7  20        0.37        0.32      0.09 o
   8   8   0       13.54       13.27      0.26 o
   8   8   1       30.52       29.70      0.36 o
   8   8   2       22.61       22.68      0.31 o
   8   8   3      187.27      188.60      2.09 o
   8   8   4        0.26        0.27      0.11 o
   8   8   6       40.39       40.23      0.51 o
   8   8   7       62.80       62.66      0.73 o
   8   8   8       11.71       11.73      0.17 o
   8   8   9       11.19       11.08      0.17 o
   8   8  10        0.94        0.67      0.08 o
   8   8  11       17.25       16.99      0.25 o
   8   8  12        0.05        0.17      0.08 o
   8   8  13       56.37       55.48      0.64 o
   8   8  14        1.23        1.39      0.08 o
   8   8  15       23.12       23.69      0.30 o
   8   8  16        4.56        4.93      0.12 o
   8   8  17       27.49       28.10      0.39 o
   8   8  18        0.35        0.55      0.14 o
   8   8  20        0.43        0.46      0.08 o
   8   9   0        1.04        0.91      0.16 o
   8   9   1      181.52      184.16      2.07 o
   8   9   2        2.31        1.95      0.12 o
   8   9   3        0.78        0.57      0.10 o
   8   9   4        2.42        2.28      0.09 o
   8   9   5       52.54       51.81      0.60 o
   8   9   6       10.81       10.31      0.17 o
   8   9   7       62.90       62.06      0.72 o
   8   9   8        1.92        1.75      0.10 o
   8   9   9       34.45       33.36      0.41 o
   8   9  10        6.71        6.92      0.15 o
   8   9  11       11.56       11.28      0.20 o
   8   9  13       45.28       44.81      0.54 o
   8   9  14        0.87        0.94      0.09 o
   8   9  15        0.81        0.72      0.09 o
   8   9  16        1.90        2.04      0.10 o
   8   9  17        1.74        1.81      0.13 o
   8   9  19        0.58        0.34      0.09 o
   8  10   0       57.24       55.43      0.73 o
   8  10   1       32.78       32.33      0.41 o
   8  10   2       41.37       40.76      0.49 o
   8  10   3        0.26        0.21      0.08 o
   8  10   5        1.75        1.73      0.09 o
   8  10   6       59.98       59.32      0.69 o
   8  10   7        8.88        8.89      0.17 o
   8  10   8       42.54       41.82      0.51 o
   8  10   9       19.39       18.95      0.29 o
   8  10  10        1.65        1.20      0.10 o
   8  10  11        2.71        2.58      0.12 o
   8  10  12        3.10        3.25      0.12 o
   8  10  13        1.47        1.52      0.13 o
   8  10  14        8.44        8.92      0.20 o
   8  10  15        3.44        3.44      0.13 o
   8  10  16        6.62        6.64      0.17 o
   8  10  17        3.10        3.17      0.12 o
   8  10  18        0.67        0.57      0.09 o
   8  10  19        0.91        1.11      0.11 o
   8  11   1       16.47       16.38      0.25 o
   8  11   2       19.54       18.69      0.27 o
   8  11   3        7.74        8.01      0.17 o
   8  11   4        4.65        4.77      0.13 o
   8  11   5       24.40       24.07      0.32 o
   8  11   6       43.11       42.63      0.51 o
   8  11   7       51.21       51.55      0.62 o
   8  11   8        4.38        4.15      0.13 o
   8  11   9        0.27        0.43      0.09 o
   8  11  10        3.36        3.04      0.13 o
   8  11  11       14.74       14.28      0.26 o
   8  11  12        2.02        2.13      0.14 o
   8  11  13        3.72        3.17      0.15 o
   8  11  14        0.55        0.48      0.11 o
   8  11  15        2.87        3.10      0.14 o
   8  11  16        5.14        5.15      0.17 o
   8  11  18        0.61        0.81      0.16 o
   8  12   0       48.97       48.78      0.69 o
   8  12   2        8.17        7.81      0.17 o
   8  12   4        9.11        9.21      0.18 o
   8  12   5        2.76        3.07      0.12 o
   8  12   6       65.49       65.54      0.79 o
   8  12   7        0.62        0.59      0.10 o
   8  12   8        1.46        1.34      0.10 o
   8  12   9        3.61        3.69      0.15 o
   8  12  10       56.19       55.86      0.71 o
   8  12  11        1.37        1.33      0.11 o
   8  12  12        0.42        0.35      0.14 o
   8  12  16        1.45        1.38      0.13 o
   8  12  17        2.39        2.06      0.21 o
   8  13   0        1.73        1.55      0.14 o
   8  13   1        0.83        0.77      0.10 o
   8  13   2        3.28        3.39      0.12 o
   8  13   3       23.29       22.88      0.32 o
   8  13   4        2.63        2.26      0.12 o
   8  13   5        5.12        5.70      0.16 o
   8  13   6        6.88        6.21      0.18 o
   8  13   7       15.30       15.08      0.28 o
   8  13   9        7.50        7.79      0.21 o
   8  13  10        0.27        0.28      0.14 o
   8  13  12        3.50        3.29      0.16 o
   8  13  13        3.56        3.04      0.18 o
   8  13  15        3.40        3.52      0.17 o
   8  14   0       26.51       26.54      0.44 o
   8  14   1       91.92       92.40      1.07 o
   8  14   2        2.46        2.35      0.09 o
   8  14   3       24.09       23.68      0.32 o
   8  14   4        3.96        3.95      0.14 o
   8  14   5        3.12        2.96      0.12 o
   8  14   6        2.11        2.05      0.14 o
   8  14   7        0.48        0.28      0.13 o
   8  14   8        4.53        4.63      0.18 o
   8  14   9       57.92       58.82      0.75 o
   8  14  10        1.73        1.76      0.15 o
   8  14  12        3.82        4.05      0.20 o
   8  14  13       30.32       33.00      0.74 o
   8  14  14        2.79        2.96      0.23 o
   8  15   0       23.45       25.34      0.41 o
   8  15   1        9.86        9.87      0.20 o
   8  15   2        6.51        6.70      0.16 o
   8  15   3        7.15        6.82      0.16 o
   8  15   4        3.67        3.99      0.13 o
   8  15   5        2.10        2.41      0.12 o
   8  15   6       12.69       13.14      0.26 o
   8  15   8        5.07        4.97      0.17 o
   8  15   9        1.85        1.66      0.14 o
   8  15  11        4.95        5.17      0.20 o
   8  15  12        4.72        4.97      0.18 o
   8  15  13        9.21        9.45      0.31 o
   8  15  14        5.00        5.10      0.22 o
   8  16   0       17.44       17.96      0.33 o
   8  16   1        1.03        0.87      0.10 o
   8  16   2        1.61        1.53      0.11 o
   8  16   4        1.11        1.06      0.09 o
   8  16   5        3.36        3.34      0.14 o
   8  16   7        3.81        3.65      0.16 o
   8  16   8        4.95        4.94      0.18 o
   8  16   9        0.62        0.63      0.14 o
   8  16  10        5.39        5.65      0.20 o
   8  16  11        2.89        2.93      0.15 o
   8  16  12        0.39        0.46      0.12 o
   8  17   0        3.60        3.88      0.23 o
   8  17   2        4.76        5.09      0.16 o
   8  17   3        3.12        3.44      0.16 o
   8  17   4        0.40        0.45      0.10 o
   8  17   5        1.21        1.24      0.12 o
   8  17   6       15.91       17.73      0.31 o
   8  17   7        4.99        5.45      0.17 o
   8  17   8        2.84        2.62      0.14 o
   8  17   9        0.94        1.03      0.10 o
   8  17  10        3.35        3.08      0.13 o
   8  17  11        0.64        0.71      0.14 o
   8  18   1        1.63        1.60      0.14 o
   8  18   2        6.95        7.16      0.22 o
   8  18   3        0.28        0.33      0.13 o
   8  18   5        0.52        0.71      0.11 o
   8  18   6       15.64       16.19      0.31 o
   8  18   7        0.47        0.45      0.11 o
   8  18   8        2.41        2.27      0.21 o
   8  19   0        0.96        0.78      0.15 o
   8  19   1        3.37        2.96      0.20 o
   8  19   3        4.20        3.59      0.21 o
   8  19   5        0.18        0.33      0.16 o
   9   0   2       33.00       33.60      0.42 o
   9   0   4      142.82      141.50      1.55 o
   9   0   6       78.22       76.64      0.88 o
   9   0   8        0.39        0.29      0.12 o
   9   0  10        2.02        1.89      0.11 o
   9   0  12       14.59       14.15      0.22 o
   9   0  14       67.94       65.99      0.79 o
   9   0  16        7.83        7.32      0.18 o
   9   0  18        1.96        2.01      0.11 o
   9   0  20        7.21        7.25      0.18 o
   9   0  22       10.99       10.40      0.23 o
   9   1   1       19.51       19.25      0.24 o
   9   1   2       97.73       96.02      1.03 o
   9   1   3       98.85       98.34      1.05 o
   9   1   4        8.88        9.08      0.15 o
   9   1   5       63.32       61.85      0.67 o
   9   1   6        0.39        0.22      0.06 o
   9   1   7        3.58        3.40      0.09 o
   9   1   8       18.14       17.95      0.25 o
   9   1   9       77.66       78.18      0.89 o
   9   1  10       30.48       29.38      0.35 o
   9   1  11       16.45       16.03      0.20 o
   9   1  12        4.14        3.89      0.10 o
   9   1  13        3.92        4.08      0.10 o
   9   1  14       28.44       28.97      0.34 o
   9   1  15        5.75        6.27      0.12 o
   9   1  16        0.62        0.60      0.07 o
   9   1  17        4.67        4.96      0.12 o
   9   1  18        4.69        4.81      0.11 o
   9   1  19        0.33        0.24      0.07 o
   9   1  20        1.70        1.51      0.08 o
   9   1  21        3.95        4.33      0.10 o
   9   1  22        0.75        0.86      0.09 o
   9   2   1        0.52        0.43      0.07 o
   9   2   2      445.94      445.64      4.63 o
   9   2   3      312.29      311.56      3.25 o
   9   2   4       16.78       17.46      0.22 o
   9   2   5      580.10      585.84      6.06 o
   9   2   6        6.51        6.78      0.14 o
   9   2   7       10.91       10.16      0.17 o
   9   2   8       29.35       28.79      0.37 o
   9   2   9      108.59      109.91      1.23 o
   9   2  10       98.18       95.63      1.03 o
   9   2  11       14.32       14.04      0.19 o
   9   2  12       62.68       62.51      0.68 o
   9   2  13       44.58       43.75      0.49 o
   9   2  14       13.95       13.29      0.18 o
   9   2  15        5.30        5.30      0.12 o
   9   2  16        0.25        0.17      0.08 o
   9   2  17       23.72       23.15      0.28 o
   9   2  18        0.47        0.46      0.08 o
   9   2  19        5.24        5.31      0.12 o
   9   2  20        9.80        9.92      0.17 o
   9   2  21        0.13        0.17      0.08 o
   9   3   1        0.18        0.20      0.06 o
   9   3   2       53.51       51.47      0.57 o
   9   3   3        0.69        0.48      0.07 o
   9   3   4      107.11      105.35      1.12 o
   9   3   5        1.94        1.63      0.07 o
   9   3   6       20.31       19.74      0.25 o
   9   3   7        0.97        0.78      0.08 o
   9   3   8      128.13      125.84      1.40 o
   9   3   9        0.70        0.62      0.11 o
   9   3  10        0.27        0.24      0.05 o
   9   3  12       19.80       19.76      0.25 o
   9   3  13        1.02        1.00      0.07 o
   9   3  14        8.84        9.21      0.15 o
   9   3  16        2.69        1.91      0.09 o
   9   3  17        2.08        2.33      0.09 o
   9   3  18       12.68       12.19      0.18 o
   9   3  19        0.54        0.68      0.08 o
   9   3  20        7.75        7.86      0.15 o
   9   4   1       69.74       68.73      0.75 o
   9   4   2        2.93        2.73      0.10 o
   9   4   3        0.77        0.73      0.08 o
   9   4   4      389.46      389.77      4.07 o
   9   4   5       58.64       57.06      0.64 o
   9   4   6       70.66       69.80      0.78 o
   9   4   7      136.78      136.62      1.52 o
   9   4   8      123.17      123.53      1.39 o
   9   4   9       67.37       65.86      0.73 o
   9   4  10        5.67        5.41      0.11 o
   9   4  11       39.17       38.36      0.43 o
   9   4  12        1.41        1.27      0.07 o
   9   4  13        9.74        9.51      0.15 o
   9   4  14       41.65       41.57      0.47 o
   9   4  15       10.06        9.76      0.16 o
   9   4  16        3.88        3.85      0.12 o
   9   4  17       26.78       26.75      0.33 o
   9   4  18       20.88       21.56      0.28 o
   9   4  19        4.13        4.43      0.14 o
   9   4  20        0.45        0.63      0.08 o
   9   4  21       23.40       23.42      0.30 o
   9   5   1        1.33        1.25      0.09 o
   9   5   2        9.67        9.70      0.17 o
   9   5   3       20.94       21.01      0.28 o
   9   5   4      101.78      101.48      1.10 o
   9   5   5       61.63       60.67      0.68 o
   9   5   6        7.22        7.29      0.16 o
   9   5   7       14.98       14.51      0.25 o
   9   5   8       63.41       62.87      0.73 o
   9   5   9       57.84       56.40      0.63 o
   9   5  10        0.84        0.75      0.07 o
   9   5  12        2.17        2.05      0.07 o
   9   5  13        1.66        1.43      0.07 o
   9   5  14        9.75        9.35      0.15 o
   9   5  15        0.43        0.42      0.08 o
   9   5  16        4.67        5.58      0.14 o
   9   5  17        8.31        9.26      0.17 o
   9   5  18        3.51        3.82      0.11 o
   9   5  19        0.31        0.24      0.09 o
   9   5  20        6.41        7.37      0.13 o
   9   5  21        4.42        4.76      0.15 o
   9   6   1       30.53       31.16      0.39 o
   9   6   2      153.84      153.35      1.66 o
   9   6   3       24.56       24.78      0.32 o
   9   6   4       27.59       27.81      0.36 o
   9   6   5        0.83        0.73      0.10 o
   9   6   6       26.69       25.78      0.36 o
   9   6   8       20.23       19.55      0.25 o
   9   6   9        3.06        2.86      0.09 o
   9   6  10       32.96       32.52      0.38 o
   9   6  11       15.94       15.93      0.22 o
   9   6  12       43.51       43.35      0.50 o
   9   6  13        1.78        1.61      0.07 o
   9   6  14        4.59        4.86      0.12 o
   9   6  15       10.02        9.72      0.16 o
   9   6  16        2.36        2.39      0.09 o
   9   6  18        0.74        0.98      0.07 o
   9   6  20        9.38        9.59      0.17 o
   9   7   1       12.46       12.14      0.23 o
   9   7   2      160.28      160.66      1.81 o
   9   7   3        3.64        3.67      0.13 o
   9   7   4       31.29       30.42      0.41 o
   9   7   5        1.76        1.67      0.11 o
   9   7   6        0.89        0.87      0.08 o
   9   7   7        2.55        2.75      0.09 o
   9   7   8        6.47        6.00      0.12 o
   9   7   9        2.31        2.52      0.09 o
   9   7  10       91.99       90.98      1.02 o
   9   7  11        9.66        9.89      0.17 o
   9   7  12        9.55        9.66      0.17 o
   9   7  13        2.65        2.55      0.09 o
   9   7  14       32.43       32.27      0.39 o
   9   7  15        1.57        1.61      0.09 o
   9   7  16        7.71        8.36      0.15 o
   9   7  18        0.52        0.61      0.09 o
   9   7  19        1.03        1.13      0.10 o
   9   7  20        0.70        0.73      0.09 o
   9   8   1       72.96       72.46      0.86 o
   9   8   2       94.03       94.28      1.09 o
   9   8   3       93.50       93.59      1.08 o
   9   8   5       11.04       10.78      0.17 o
   9   8   6        3.64        3.82      0.10 o
   9   8   7       30.77       30.03      0.37 o
   9   8   9        1.76        1.63      0.09 o
   9   8  10       34.43       33.73      0.44 o
   9   8  11       71.76       71.21      0.83 o
   9   8  12        3.50        3.18      0.12 o
   9   8  13       13.64       13.50      0.22 o
   9   8  14       31.74       32.35      0.41 o
   9   8  16        5.47        5.76      0.14 o
   9   8  19        6.17        5.83      0.15 o
   9   9   1       11.82       11.33      0.20 o
   9   9   2        2.68        2.62      0.09 o
   9   9   3        9.90       10.00      0.17 o
   9   9   4       61.79       59.94      0.67 o
   9   9   6       10.47       10.00      0.17 o
   9   9   8       51.58       52.10      0.60 o
   9   9   9        5.32        5.17      0.14 o
   9   9  10        3.02        2.96      0.11 o
   9   9  11       11.62       11.10      0.20 o
   9   9  12        2.96        3.10      0.11 o
   9   9  13        2.24        2.21      0.11 o
   9   9  14        3.25        3.40      0.12 o
   9   9  15        5.70        5.33      0.13 o
   9   9  16        2.23        2.35      0.09 o
   9   9  18        8.50        8.88      0.18 o
   9   9  19        0.32        0.27      0.10 o
   9  10   1       24.53       23.37      0.31 o
   9  10   2        9.15        8.65      0.16 o
   9  10   3        2.76        2.78      0.10 o
   9  10   4       57.61       57.99      0.67 o
   9  10   5       79.52       79.04      0.89 o
   9  10   7        4.29        4.18      0.12 o
   9  10   8       99.47      100.44      1.15 o
   9  10   9        4.20        4.11      0.13 o
   9  10  10        0.44        0.33      0.10 o
   9  10  11        8.49        7.81      0.18 o
   9  10  12       14.30       14.35      0.24 o
   9  10  13       13.23       13.20      0.21 o
   9  10  14        0.49        0.50      0.09 o
   9  10  15       12.67       12.48      0.21 o
   9  10  16       12.54       12.97      0.24 o
   9  10  17        3.20        3.40      0.14 o
   9  10  18        3.80        3.52      0.14 o
   9  11   1       16.16       15.89      0.25 o
   9  11   2        2.01        1.82      0.10 o
   9  11   3        1.17        1.13      0.10 o
   9  11   4       36.33       35.74      0.45 o
   9  11   5       18.36       18.66      0.27 o
   9  11   6        1.64        1.50      0.10 o
   9  11   7        4.74        5.28      0.14 o
   9  11   8       34.35       34.18      0.44 o
   9  11   9        4.89        5.41      0.15 o
   9  11  10        0.45        0.35      0.10 o
   9  11  11       10.92       11.12      0.23 o
   9  11  12        1.01        0.76      0.11 o
   9  11  14        0.95        0.69      0.09 o
   9  11  15        3.62        3.44      0.15 o
   9  11  16        4.28        4.34      0.15 o
   9  11  17        1.76        1.84      0.13 o
   9  12   1       21.47       21.30      0.32 o
   9  12   2       10.26       10.78      0.20 o
   9  12   3       12.40       12.02      0.21 o
   9  12   4       95.55       96.63      1.14 o
   9  12   5        2.08        2.18      0.11 o
   9  12   6       19.71       19.17      0.28 o
   9  12   7        4.20        4.11      0.15 o
   9  12   8       14.59       14.36      0.25 o
   9  12  10       10.26       10.42      0.20 o
   9  12  11       18.83       19.39      0.30 o
   9  12  12        8.97        9.34      0.22 o
   9  12  14        6.61        6.79      0.23 o
   9  12  15        2.74        2.73      0.17 o
   9  12  16        1.48        1.37      0.11 o
   9  13   1        0.63        0.49      0.10 o
   9  13   2       15.87       14.93      0.23 o
   9  13   3       20.48       19.68      0.28 o
   9  13   4        3.15        2.75      0.11 o
   9  13   5       36.81       36.09      0.46 o
   9  13   7       11.73       12.09      0.24 o
   9  13   8        0.53        0.75      0.11 o
   9  13   9       19.74       20.31      0.34 o
   9  13  10        9.47        9.56      0.23 o
   9  13  12        0.35        0.33      0.14 o
   9  13  13        1.03        1.03      0.13 o
   9  13  14        4.19        4.46      0.18 o
   9  13  15        1.00        1.25      0.16 o
   9  14   1        4.55        4.58      0.15 o
   9  14   2        1.37        1.43      0.10 o
   9  14   3        1.15        0.98      0.09 o
   9  14   4        2.14        1.82      0.10 o
   9  14   5        4.81        4.64      0.14 o
   9  14   7        1.67        1.48      0.13 o
   9  14   8        2.16        1.89      0.14 o
   9  14   9        2.18        2.31      0.14 o
   9  14  11        0.76        0.61      0.14 o
   9  14  13        6.20        6.42      0.29 o
   9  15   1       11.48       11.44      0.21 o
   9  15   2        2.64        2.93      0.12 o
   9  15   3       15.54       14.54      0.22 o
   9  15   4        1.33        1.25      0.09 o
   9  15   6        0.62        0.58      0.11 o
   9  15   8        2.43        2.31      0.15 o
   9  15   9        4.51        4.49      0.21 o
   9  15  11       10.51       10.04      0.25 o
   9  15  12        1.10        1.10      0.17 o
   9  15  13        0.94        1.19      0.16 o
   9  16   1       25.64       26.17      0.35 o
   9  16   3       28.09       27.88      0.38 o
   9  16   4       22.42       22.12      0.31 o
   9  16   6        4.23        3.88      0.18 o
   9  16   7        2.49        2.57      0.15 o
   9  16   8        8.93        9.47      0.22 o
   9  16   9        3.43        3.68      0.16 o
   9  16  10        0.55        0.67      0.10 o
   9  16  11       23.32       22.93      0.41 o
   9  17   1        5.71        6.14      0.18 o
   9  17   2        1.63        1.91      0.12 o
   9  17   3        0.49        0.61      0.14 o
   9  17   4        1.52        1.61      0.10 o
   9  17   5        5.93        6.67      0.18 o
   9  17   6        0.14        0.24      0.11 o
   9  17   7        1.42        1.65      0.10 o
   9  17   8        2.06        2.01      0.11 o
   9  17   9        1.05        1.09      0.09 o
   9  18   1        0.38        0.37      0.13 o
   9  18   2        0.91        0.95      0.12 o
   9  18   3        5.82        5.85      0.28 o
   9  18   4        1.84        1.65      0.19 o
   9  18   5       16.63       15.66      0.41 o
   9  18   7        1.45        1.29      0.16 o
  10   0   0       32.72       34.31      0.52 o
  10   0   2       13.61       14.20      0.25 o
  10   0   4       10.79       10.32      0.21 o
  10   0   6        0.18        0.32      0.12 o
  10   0   8       29.94       28.44      0.44 o
  10   0  10       37.87       37.00      0.44 o
  10   0  12       28.62       26.70      0.36 o
  10   0  14        0.35        0.43      0.09 o
  10   0  16       28.44       28.93      0.39 o
  10   0  18       21.66       22.68      0.31 o
  10   0  20        2.83        3.22      0.15 o
  10   1   0        5.36        4.99      0.16 o
  10   1   1      121.50      120.85      1.28 o
  10   1   2       22.51       21.78      0.27 o
  10   1   3       54.02       53.15      0.59 o
  10   1   4       13.07       12.58      0.19 o
  10   1   5      107.38      105.27      1.12 o
  10   1   6       50.20       48.21      0.54 o
  10   1   7      252.95      254.26      2.71 o
  10   1   8       11.79       11.28      0.20 o
  10   1   9        2.45        2.60      0.07 o
  10   1  10        5.82        5.65      0.10 o
  10   1  11       34.25       33.08      0.38 o
  10   1  12        1.23        1.31      0.07 o
  10   1  13       17.34       16.96      0.22 o
  10   1  15       14.92       15.27      0.20 o
  10   1  16       12.72       13.56      0.19 o
  10   1  17        0.19        0.28      0.07 o
  10   1  19       14.12       15.03      0.22 o
  10   1  20        2.07        2.05      0.08 o
  10   1  21        3.80        3.61      0.11 o
  10   2   0       65.69       63.93      0.75 o
  10   2   1       45.23       43.88      0.50 o
  10   2   2      101.57      100.24      1.07 o
  10   2   3       14.04       13.91      0.20 o
  10   2   4       69.52       68.39      0.75 o
  10   2   5       24.25       23.56      0.29 o
  10   2   6      224.88      225.01      2.42 o
  10   2   7        7.76        7.44      0.16 o
  10   2   8        6.15        6.49      0.17 o
  10   2   9       98.65       96.98      1.04 o
  10   2  10       27.34       26.25      0.30 o
  10   2  11       32.48       32.55      0.38 o
  10   2  12       44.15       42.40      0.47 o
  10   2  14        0.36        0.49      0.07 o
  10   2  16       45.01       45.53      0.51 o
  10   2  17       21.61       21.14      0.26 o
  10   2  18        2.96        3.22      0.09 o
  10   2  19       26.25       24.95      0.33 o
  10   2  20        1.02        1.11      0.08 o
  10   3   0       39.10       38.46      0.50 o
  10   3   1        0.78        0.85      0.07 o
  10   3   3        6.06        5.91      0.14 o
  10   3   4       13.76       13.52      0.20 o
  10   3   5        0.28        0.20      0.09 o
  10   3   6        0.41        0.37      0.08 o
  10   3   7        2.23        2.36      0.11 o
  10   3   9        0.34        0.38      0.06 o
  10   3  10        4.82        4.86      0.10 o
  10   3  11        1.67        1.64      0.07 o
  10   3  12        1.13        1.04      0.07 o
  10   3  13        1.24        1.00      0.07 o
  10   3  14        3.83        3.87      0.10 o
  10   3  15        2.02        2.10      0.08 o
  10   3  16        0.65        0.67      0.07 o
  10   3  17        3.69        4.08      0.12 o
  10   3  18        0.34        0.43      0.08 o
  10   3  19        0.29        0.38      0.08 o
  10   3  20        0.29        0.23      0.07 o
  10   4   0      222.02      220.14      2.44 o
  10   4   1       19.02       19.68      0.26 o
  10   4   2       16.67       16.64      0.24 o
  10   4   3      169.79      169.37      1.81 o
  10   4   4       36.21       35.94      0.44 o
  10   4   5       52.00       51.36      0.60 o
  10   4   6      147.64      149.85      1.65 o
  10   4   7      172.42      174.32      1.92 o
  10   4   8       13.06       12.42      0.18 o
  10   4   9        0.80        0.72      0.06 o
  10   4  10      135.83      132.07      1.41 o
  10   4  11        2.98        3.04      0.09 o
  10   4  12       10.57       10.44      0.16 o
  10   4  13        4.76        4.92      0.12 o
  10   4  14        0.51        0.50      0.08 o
  10   4  15       35.32       34.29      0.41 o
  10   4  16        5.56        5.85      0.13 o
  10   4  17        6.58        6.89      0.14 o
  10   4  18       34.61       33.89      0.41 o
  10   4  19        1.76        1.46      0.08 o
  10   4  20        7.66        7.47      0.13 o
  10   4  21        1.35        1.20      0.11 o
  10   5   0      254.14      251.17      2.84 o
  10   5   2       39.81       39.00      0.47 o
  10   5   3       13.67       13.12      0.24 o
  10   5   4       31.05       30.29      0.40 o
  10   5   5        6.81        6.38      0.16 o
  10   5   6       54.08       54.30      0.64 o
  10   5   7       27.89       27.52      0.33 o
  10   5   8       51.23       50.24      0.56 o
  10   5   9        4.71        4.81      0.12 o
  10   5  10        6.69        6.94      0.14 o
  10   5  11       12.62       12.64      0.18 o
  10   5  12       32.77       32.44      0.38 o
  10   5  13        0.08        0.17      0.08 o
  10   5  14       30.81       31.28      0.38 o
  10   5  16        0.19        0.20      0.08 o
  10   5  18        0.54        0.49      0.08 o
  10   5  19        3.42        4.40      0.12 o
  10   5  20        1.36        1.41      0.07 o
  10   6   0       87.26       88.34      1.17 o
  10   6   2       51.82       51.47      0.65 o
  10   6   3       14.05       14.01      0.25 o
  10   6   4        0.18        0.32      0.10 o
  10   6   5       11.07       11.31      0.20 o
  10   6   6       41.78       40.99      0.47 o
  10   6   7       20.31       20.22      0.26 o
  10   6   8       40.63       40.22      0.46 o
  10   6   9       10.30        9.95      0.16 o
  10   6  10       19.39       18.98      0.25 o
  10   6  11        4.07        4.31      0.12 o
  10   6  13        0.39        0.21      0.08 o
  10   6  14       10.17       10.73      0.17 o
  10   6  15        1.57        1.88      0.08 o
  10   6  16        4.71        4.60      0.11 o
  10   6  17        0.64        0.78      0.07 o
  10   6  18        3.83        3.79      0.12 o
  10   6  19        5.22        6.35      0.13 o
  10   6  20        1.39        1.28      0.08 o
  10   7   0       10.50       10.73      0.31 o
  10   7   2       39.24       39.49      0.51 o
  10   7   3        9.57        9.03      0.18 o
  10   7   5        5.55        5.44      0.12 o
  10   7   6      127.39      126.86      1.37 o
  10   7   7       17.30       17.12      0.22 o
  10   7   8       19.92       19.30      0.25 o
  10   7   9        7.43        6.95      0.15 o
  10   7  10       29.83       29.56      0.37 o
  10   7  11        8.27        8.25      0.17 o
  10   7  12       10.59       10.58      0.20 o
  10   7  13        0.71        0.68      0.08 o
  10   7  14        2.47        2.41      0.09 o
  10   7  16        0.94        0.98      0.08 o
  10   7  17        0.24        0.33      0.09 o
  10   7  18        9.03       10.48      0.18 o
  10   7  19        4.05        4.50      0.14 o
  10   8   0      179.43      177.75      2.05 o
  10   8   1       68.96       67.19      0.75 o
  10   8   3       25.46       24.91      0.30 o
  10   8   4       36.57       35.90      0.42 o
  10   8   5       32.85       31.91      0.38 o
  10   8   6       10.30        9.49      0.15 o
  10   8   7       79.37       78.55      0.88 o
  10   8   8       16.26       16.04      0.22 o
  10   8   9       13.93       13.40      0.21 o
  10   8  10       27.70       27.19      0.36 o
  10   8  11        0.45        0.30      0.09 o
  10   8  12       29.16       28.28      0.36 o
  10   8  13        4.45        4.88      0.15 o
  10   8  14        3.25        2.84      0.11 o
  10   8  15       12.52       12.78      0.20 o
  10   8  16        7.50        7.60      0.15 o
  10   8  17        2.45        2.46      0.09 o
  10   8  18        2.55        2.65      0.12 o
  10   9   0        1.32        0.96      0.13 o
  10   9   1       36.78       36.51      0.43 o
  10   9   2        4.75        4.95      0.12 o
  10   9   3        3.60        3.79      0.11 o
  10   9   5        4.42        4.40      0.12 o
  10   9   6       15.26       14.77      0.21 o
  10   9   7        2.72        2.70      0.10 o
  10   9   8        4.69        4.70      0.13 o
  10   9   9       16.07       16.51      0.25 o
  10   9  10        3.73        3.60      0.13 o
  10   9  12        1.89        1.42      0.10 o
  10   9  13       12.11       12.58      0.21 o
  10   9  15        1.41        1.43      0.10 o
  10   9  16        0.25        0.27      0.09 o
  10   9  18        0.53        0.46      0.11 o
  10  10   1       50.24       48.88      0.59 o
  10  10   2       61.06       60.61      0.71 o
  10  10   3       37.61       36.23      0.46 o
  10  10   4       11.94       11.59      0.19 o
  10  10   5        2.51        2.23      0.09 o
  10  10   6      147.41      144.57      1.62 o
  10  10   7        6.79        6.14      0.15 o
  10  10   8       15.62       15.38      0.22 o
  10  10   9       60.74       61.14      0.72 o
  10  10  10       11.53       11.77      0.23 o
  10  10  11        1.40        1.40      0.11 o
  10  10  12        4.79        4.84      0.15 o
  10  10  13       13.33       13.08      0.21 o
  10  10  14        3.55        3.41      0.14 o
  10  10  15        3.14        3.09      0.12 o
  10  10  16       21.03       21.55      0.32 o
  10  10  17        0.66        0.75      0.08 o
  10  11   0        3.30        2.80      0.16 o
  10  11   1       18.81       18.63      0.28 o
  10  11   2        0.08        0.19      0.09 o
  10  11   3        1.27        1.42      0.10 o
  10  11   4        2.40        2.36      0.10 o
  10  11   5        6.73        7.09      0.16 o
  10  11   6        1.32        1.31      0.09 o
  10  11   7        2.51        2.22      0.10 o
  10  11   9        2.86        2.98      0.12 o
  10  11  10        1.76        1.74      0.11 o
  10  11  12        3.43        3.49      0.16 o
  10  11  13        8.23        8.46      0.18 o
  10  11  15        0.96        0.77      0.11 o
  10  11  16        2.82        3.07      0.15 o
  10  12   0       23.24       22.18      0.42 o
  10  12   2        5.37        5.42      0.15 o
  10  12   3       24.54       25.02      0.34 o
  10  12   5        9.55        8.65      0.19 o
  10  12   6        2.49        2.55      0.11 o
  10  12   7       29.51       29.48      0.40 o
  10  12   8       12.06       12.12      0.21 o
  10  12   9        4.65        4.78      0.15 o
  10  12  10        5.13        4.85      0.15 o
  10  12  13        1.46        1.43      0.15 o
  10  12  14        0.44        0.57      0.13 o
  10  12  15        6.40        6.36      0.20 o
  10  13   0        6.40        6.32      0.25 o
  10  13   1       15.84       16.84      0.28 o
  10  13   2       14.91       15.35      0.26 o
  10  13   3        1.92        1.79      0.10 o
  10  13   5        6.34        6.06      0.15 o
  10  13   6       42.93       43.31      0.57 o
  10  13   7        2.23        2.29      0.13 o
  10  13   8       10.35       10.65      0.23 o
  10  13   9        2.08        2.20      0.12 o
  10  13  10        5.62        6.02      0.22 o
  10  13  11        2.20        1.78      0.23 o
  10  13  12        2.97        2.88      0.18 o
  10  13  13        9.40        9.35      0.24 o
  10  13  14        1.47        1.51      0.18 o
  10  14   0       33.86       34.33      0.55 o
  10  14   1        6.59        6.53      0.18 o
  10  14   3        2.08        2.02      0.10 o
  10  14   4       10.79       10.29      0.19 o
  10  14   5        0.64        0.72      0.11 o
  10  14   7        6.22        6.72      0.17 o
  10  14   8        3.37        3.43      0.18 o
  10  14   9        4.07        3.99      0.21 o
  10  14  10        0.61        0.44      0.14 o
  10  14  11        0.94        0.64      0.20 o
  10  14  12       13.60       13.84      0.39 o
  10  14  14        2.34        2.21      0.14 o
  10  15   0        6.75        6.29      0.23 o
  10  15   1        1.88        1.81      0.11 o
  10  15   2        5.08        5.33      0.15 o
  10  15   3        7.75        7.89      0.18 o
  10  15   4        0.14        0.25      0.10 o
  10  15   5        4.64        4.52      0.14 o
  10  15   6       12.69       13.46      0.25 o
  10  15   7       15.87       17.46      0.32 o
  10  15   8        5.36        5.41      0.19 o
  10  15  10        0.55        0.69      0.11 o
  10  15  11        0.85        0.76      0.13 o
  10  15  12        1.82        1.97      0.13 o
  10  16   0        7.26        6.80      0.22 o
  10  16   1        7.83        7.77      0.17 o
  10  16   2        1.31        1.34      0.10 o
  10  16   3       21.27       20.82      0.30 o
  10  16   4        1.21        1.19      0.10 o
  10  16   6       10.24       10.91      0.23 o
  10  16   7        4.66        4.39      0.16 o
  10  16   8        0.40        0.53      0.10 o
  10  16   9        6.31        6.30      0.17 o
  10  16  10        9.89        9.87      0.23 o
  10  17   0        2.46        2.58      0.16 o
  10  17   1        1.74        1.81      0.12 o
  10  17   3        0.19        0.33      0.11 o
  10  17   4        0.57        0.75      0.10 o
  10  17   5        1.04        1.07      0.10 o
  10  17   6        0.25        0.20      0.10 o
  10  18   1        3.48        3.26      0.15 o
  10  18   2        1.37        1.26      0.17 o
  10  18   3        6.23        5.91      0.26 o
  10  18   4        0.65        0.46      0.16 o
  10  18   5        0.40        0.36      0.15 o
  11   0   2      127.02      126.90      1.43 o
  11   0   4      560.18      570.71      6.39 o
  11   0   6       58.57       59.84      0.75 o
  11   0   8      111.09      110.83      1.22 o
  11   0  10       66.77       68.08      0.78 o
  11   0  12       34.59       33.16      0.41 o
  11   0  14        4.61        5.20      0.14 o
  11   0  16       21.29       22.95      0.33 o
  11   0  18        9.94       11.18      0.21 o
  11   0  20        0.56        0.82      0.09 o
  11   1   1       31.92       30.60      0.36 o
  11   1   2      272.23      271.09      2.83 o
  11   1   4        9.57        9.20      0.18 o
  11   1   5       39.75       39.89      0.48 o
  11   1   6        0.19        0.24      0.09 o
  11   1   7       25.99       24.71      0.29 o
  11   1   8       93.54       91.33      0.96 o
  11   1   9       24.17       23.81      0.28 o
  11   1  10       49.88       49.41      0.54 o
  11   1  11       18.36       18.27      0.22 o
  11   1  12       67.15       67.50      0.74 o
  11   1  13        2.45        2.33      0.08 o
  11   1  14       17.48       16.86      0.22 o
  11   1  15        0.17        0.18      0.07 o
  11   1  16        0.30        0.28      0.07 o
  11   1  17        5.55        5.47      0.11 o
  11   1  18        4.00        4.37      0.12 o
  11   1  19        0.24        0.25      0.08 o
  11   1  20       18.06       18.53      0.25 o
  11   2   1        1.14        1.00      0.09 o
  11   2   2        1.96        1.55      0.09 o
  11   2   3       63.97       63.73      0.73 o
  11   2   4       42.33       40.68      0.49 o
  11   2   5      124.41      126.12      1.39 o
  11   2   6        0.42        0.32      0.09 o
  11   2   7        3.91        3.86      0.09 o
  11   2   8       48.35       46.44      0.51 o
  11   2   9       14.05       13.10      0.17 o
  11   2  10        4.09        4.00      0.09 o
  11   2  11        1.12        1.14      0.07 o
  11   2  12        0.26        0.17      0.06 o
  11   2  13       20.94       20.02      0.25 o
  11   2  14        2.75        2.64      0.08 o
  11   2  15        2.08        1.80      0.07 o
  11   2  16       16.21       16.70      0.22 o
  11   2  17        4.98        5.07      0.11 o
  11   2  18        1.60        1.50      0.09 o
  11   2  20        4.17        3.99      0.11 o
  11   3   1       30.81       30.68      0.38 o
  11   3   2        5.56        5.66      0.15 o
  11   3   3       53.95       53.28      0.63 o
  11   3   4       14.12       14.16      0.24 o
  11   3   5       11.04       10.32      0.20 o
  11   3   7        9.03        8.73      0.13 o
  11   3   8        5.44        5.29      0.10 o
  11   3   9        2.73        2.67      0.08 o
  11   3  11       37.10       36.84      0.42 o
  11   3  12        1.11        0.96      0.07 o
  11   3  13        7.33        7.49      0.14 o
  11   3  14        0.87        0.95      0.07 o
  11   3  16        4.15        4.04      0.11 o
  11   3  18        0.82        0.66      0.08 o
  11   3  19        3.84        3.96      0.11 o
  11   3  20        1.28        1.13      0.07 o
  11   4   1       51.38       50.40      0.59 o
  11   4   2        5.59        5.29      0.14 o
  11   4   3       49.95       50.63      0.62 o
  11   4   4       75.26       75.14      0.88 o
  11   4   5        4.55        4.70      0.11 o
  11   4   6        7.43        7.03      0.12 o
  11   4   7       28.37       28.05      0.33 o
  11   4   8       15.75       15.88      0.21 o
  11   4   9        1.74        1.71      0.07 o
  11   4  10        2.59        2.43      0.08 o
  11   4  11       41.87       41.93      0.47 o
  11   4  12        3.69        3.51      0.09 o
  11   4  13        2.03        2.02      0.08 o
  11   4  14        3.76        3.59      0.10 o
  11   4  15        0.59        0.47      0.08 o
  11   4  16        2.56        2.27      0.08 o
  11   4  17        1.53        1.20      0.08 o
  11   4  18        1.02        0.85      0.08 o
  11   4  19        4.03        3.83      0.11 o
  11   4  20        0.38        0.24      0.07 o
  11   5   1        3.69        3.36      0.14 o
  11   5   2       62.81       62.89      0.75 o
  11   5   3        2.97        2.80      0.14 o
  11   5   4       63.58       60.67      0.68 o
  11   5   5       31.85       31.20      0.36 o
  11   5   6       26.40       25.20      0.30 o
  11   5   7        0.58        0.48      0.07 o
  11   5   8       29.57       28.85      0.34 o
  11   5   9       10.11       10.04      0.16 o
  11   5  10        7.69        7.40      0.14 o
  11   5  12        1.01        0.93      0.08 o
  11   5  13        0.31        0.26      0.08 o
  11   5  14       55.39       54.50      0.62 o
  11   5  15        2.06        2.33      0.09 o
  11   5  16        0.38        0.16      0.07 o
  11   5  17        0.88        0.79      0.08 o
  11   5  18       11.98       13.13      0.20 o
  11   5  19        1.33        1.48      0.07 o
  11   6   1       27.02       25.75      0.32 o
  11   6   2       10.60       10.59      0.16 o
  11   6   3      114.11      111.26      1.21 o
  11   6   4        9.05        9.06      0.15 o
  11   6   5       42.70       42.19      0.48 o
  11   6   6        8.09        7.65      0.13 o
  11   6   7        5.51        5.58      0.12 o
  11   6   8       55.69       54.68      0.62 o
  11   6   9       48.88       48.26      0.55 o
  11   6  10        0.70        0.59      0.08 o
  11   6  11       26.39       25.84      0.33 o
  11   6  12       10.04        9.62      0.17 o
  11   6  14        5.26        5.28      0.13 o
  11   6  15       11.80       12.10      0.18 o
  11   6  16       16.73       17.45      0.23 o
  11   6  17        8.90        9.52      0.18 o
  11   6  18        0.39        0.56      0.09 o
  11   7   1       13.29       12.80      0.18 o
  11   7   2       26.50       25.93      0.31 o
  11   7   3       15.66       14.98      0.20 o
  11   7   4      156.54      157.05      1.70 o
  11   7   5      108.92      107.44      1.17 o
  11   7   6       34.15       34.33      0.40 o
  11   7   7       10.01       10.25      0.16 o
  11   7   8       91.23       90.74      1.00 o
  11   7   9       30.36       30.64      0.38 o
  11   7  11        2.04        2.02      0.10 o
  11   7  12        1.78        1.71      0.10 o
  11   7  13        6.60        6.45      0.15 o
  11   7  14       32.01       33.34      0.41 o
  11   7  15        4.92        4.95      0.12 o
  11   7  16        1.43        1.26      0.08 o
  11   7  17       12.20       13.68      0.21 o
  11   7  18       17.23       18.09      0.25 o
  11   7  19        1.60        1.76      0.10 o
  11   8   1        0.72        0.69      0.06 o
  11   8   2        0.46        0.33      0.06 o
  11   8   3       18.88       17.67      0.23 o
  11   8   4       12.77       12.69      0.19 o
  11   8   5       18.21       17.88      0.24 o
  11   8   6        2.32        2.46      0.09 o
  11   8   7       41.96       41.48      0.49 o
  11   8   8        2.25        2.04      0.08 o
  11   8   9       34.03       33.65      0.41 o
  11   8  11        0.50        0.33      0.09 o
  11   8  12        0.37        0.33      0.09 o
  11   8  13        2.60        2.65      0.10 o
  11   8  14        3.19        3.09      0.11 o
  11   8  15       15.29       15.93      0.22 o
  11   8  17       14.60       15.19      0.22 o
  11   9   1       21.31       21.58      0.28 o
  11   9   2        1.76        1.68      0.07 o
  11   9   4        0.91        0.77      0.08 o
  11   9   5       43.08       42.86      0.50 o
  11   9   6        1.41        1.19      0.07 o
  11   9   7        1.13        1.08      0.08 o
  11   9   9        1.89        1.84      0.10 o
  11   9  10        3.49        3.16      0.13 o
  11   9  11        6.46        6.27      0.15 o
  11   9  12        0.70        0.61      0.10 o
  11   9  13        9.51       10.02      0.18 o
  11   9  15       12.87       13.52      0.23 o
  11   9  17        2.81        2.83      0.14 o
  11  10   1        3.16        2.93      0.12 o
  11  10   2       14.00       12.94      0.21 o
  11  10   3        3.07        2.85      0.09 o
  11  10   4        0.80        0.64      0.07 o
  11  10   5       21.79       20.75      0.28 o
  11  10   6        3.71        3.51      0.11 o
  11  10   8        4.89        4.76      0.13 o
  11  10  10        5.87        5.70      0.16 o
  11  10  12        5.57        5.47      0.15 o
  11  10  13        8.75        8.73      0.17 o
  11  10  15        2.91        2.78      0.12 o
  11  10  16        1.33        1.13      0.09 o
  11  10  17        0.55        0.55      0.16 o
  11  11   1        1.19        1.34      0.11 o
  11  11   2       43.74       43.36      0.53 o
  11  11   3        5.50        6.10      0.15 o
  11  11   4        2.77        2.80      0.11 o
  11  11   5        1.20        1.13      0.09 o
  11  11   6        1.00        0.78      0.09 o
  11  11   8        3.61        3.24      0.12 o
  11  11  10       15.82       15.83      0.27 o
  11  11  11        0.87        0.80      0.10 o
  11  11  12       12.84       13.08      0.23 o
  11  11  13        0.78        0.84      0.11 o
  11  11  14        1.69        1.75      0.10 o
  11  11  15        0.45        0.33      0.10 o
  11  12   1        3.30        3.01      0.13 o
  11  12   2       14.51       13.76      0.24 o
  11  12   3       12.68       13.87      0.22 o
  11  12   4        0.69        0.50      0.09 o
  11  12   5        3.16        3.17      0.12 o
  11  12   6        1.70        1.52      0.10 o
  11  12   7        4.14        4.50      0.15 o
  11  12   8        0.42        0.43      0.10 o
  11  12   9        8.91        9.30      0.18 o
  11  12  10        9.32        8.98      0.18 o
  11  12  11        1.38        1.57      0.13 o
  11  12  13        1.12        1.09      0.13 o
  11  12  14       11.71       11.45      0.25 o
  11  12  15        5.14        5.26      0.17 o
  11  13   1       24.68       25.32      0.36 o
  11  13   2       12.01       12.67      0.25 o
  11  13   3       10.19       10.17      0.20 o
  11  13   4       20.77       21.18      0.30 o
  11  13   5        4.41        4.57      0.15 o
  11  13   6        1.86        1.73      0.11 o
  11  13   7        8.58        8.63      0.18 o
  11  13   8       31.35       33.29      0.45 o
  11  13  11       24.30       24.76      0.60 o
  11  13  12        5.84        6.53      0.30 o
  11  13  14        1.45        1.41      0.12 o
  11  14   2       23.92       25.13      0.36 o
  11  14   3       18.74       18.89      0.29 o
  11  14   4       11.91       11.73      0.20 o
  11  14   5       25.99       25.24      0.34 o
  11  14   6        0.82        0.93      0.10 o
  11  14   7        1.41        1.37      0.11 o
  11  14   8        1.89        2.21      0.12 o
  11  14   9        7.26        7.81      0.20 o
  11  14  10       12.96       13.60      0.25 o
  11  14  11        1.26        1.60      0.14 o
  11  14  12        2.16        2.05      0.13 o
  11  14  13        2.66        2.41      0.14 o
  11  15   1       18.55       19.08      0.28 o
  11  15   3        4.96        5.31      0.15 o
  11  15   4        0.67        0.95      0.10 o
  11  15   5        7.38        7.59      0.17 o
  11  15   7        6.21        6.82      0.20 o
  11  15   8        1.01        1.06      0.11 o
  11  15   9        1.04        0.98      0.10 o
  11  15  10        0.47        0.62      0.12 o
  11  15  11       14.36       15.06      0.29 o
  11  16   1        0.96        1.06      0.10 o
  11  16   2        0.32        0.39      0.10 o
  11  16   4       10.06        9.27      0.19 o
  11  16   5        0.91        0.90      0.09 o
  11  16   6        1.65        1.52      0.11 o
  11  16   7        1.80        1.65      0.10 o
  11  16   8        1.64        1.56      0.10 o
  11  16   9        0.60        0.31      0.10 o
  11  17   2        0.80        0.87      0.10 o
  11  17   3        2.16        2.06      0.11 o
  11  17   4        3.58        3.61      0.18 o
  11  17   5        2.22        1.76      0.13 o
  11  17   6        0.93        0.88      0.16 o
  12   0   0        4.27        4.74      0.24 o
  12   0   2       63.63       63.64      0.80 o
  12   0   4        0.25        0.25      0.10 o
  12   0   6      281.00      278.08      3.02 o
  12   0   8        0.44        0.51      0.08 o
  12   0  10       88.93       89.65      1.01 o
  12   0  12        1.90        1.86      0.11 o
  12   0  14       20.23       17.65      0.26 o
  12   0  16        4.66        4.97      0.15 o
  12   0  18       49.32       52.65      0.70 o
  12   0  20       12.62       12.30      0.25 o
  12   1   0        2.82        3.10      0.15 o
  12   1   1       33.32       33.02      0.41 o
  12   1   2       45.09       44.60      0.53 o
  12   1   3       63.32       62.68      0.72 o
  12   1   4       25.39       25.29      0.30 o
  12   1   5        1.93        2.11      0.07 o
  12   1   6       73.53       72.28      0.77 o
  12   1   7       10.35        9.83      0.14 o
  12   1   8       16.23       16.15      0.20 o
  12   1   9        7.60        7.47      0.12 o
  12   1  10        0.20        0.26      0.06 o
  12   1  11        7.13        7.00      0.12 o
  12   1  12       16.29       16.10      0.21 o
  12   1  13       31.48       31.65      0.36 o
  12   1  14        0.95        1.03      0.07 o
  12   1  15        5.59        5.41      0.11 o
  12   1  16       30.89       31.44      0.36 o
  12   1  17       12.06       13.05      0.18 o
  12   1  18        1.09        1.28      0.08 o
  12   1  19        0.09        0.17      0.07 o
  12   2   0      176.05      177.69      2.10 o
  12   2   1        6.47        6.60      0.17 o
  12   2   2        5.58        5.81      0.16 o
  12   2   3        2.63        2.56      0.09 o
  12   2   4       32.41       31.26      0.36 o
  12   2   5        9.62        9.51      0.14 o
  12   2   6        0.70        0.67      0.05 o
  12   2   7        0.88        0.87      0.06 o
  12   2   8       17.63       17.39      0.21 o
  12   2   9       24.86       24.74      0.29 o
  12   2  10       19.90       19.91      0.24 o
  12   2  11        2.62        2.70      0.08 o
  12   2  12       23.40       23.60      0.28 o
  12   2  13        0.25        0.35      0.07 o
  12   2  14       11.77       11.86      0.17 o
  12   2  15        1.42        1.51      0.07 o
  12   2  16        4.48        4.75      0.11 o
  12   2  17        6.70        7.32      0.14 o
  12   2  19        7.17        7.23      0.14 o
  12   3   0       24.78       24.42      0.42 o
  12   3   1       46.24       44.58      0.54 o
  12   3   2        7.51        7.05      0.14 o
  12   3   3       17.42       17.34      0.22 o
  12   3   4       15.43       15.17      0.20 o
  12   3   5       10.75       10.20      0.15 o
  12   3   6       22.29       21.15      0.25 o
  12   3   7       50.04       49.47      0.55 o
  12   3   8        1.09        1.05      0.07 o
  12   3   9       20.97       20.37      0.25 o
  12   3  10        6.51        6.74      0.13 o
  12   3  11        3.19        3.19      0.09 o
  12   3  12        3.71        3.46      0.09 o
  12   3  13        1.25        1.14      0.07 o
  12   3  14        0.32        0.27      0.07 o
  12   3  15       13.74       14.65      0.20 o
  12   3  16        6.01        6.38      0.12 o
  12   3  17        9.05        9.64      0.17 o
  12   3  19        0.61        0.50      0.07 o
  12   4   0       51.07       49.26      0.60 o
  12   4   2        3.43        3.39      0.09 o
  12   4   3        1.73        1.77      0.06 o
  12   4   4       32.98       31.54      0.36 o
  12   4   6        7.14        6.81      0.13 o
  12   4   7        0.58        0.50      0.07 o
  12   4   9        0.77        0.72      0.07 o
  12   4  10        3.31        3.23      0.09 o
  12   4  11       10.79       10.50      0.16 o
  12   4  12       25.08       24.77      0.30 o
  12   4  13        1.04        0.87      0.07 o
  12   4  14        4.88        5.24      0.12 o
  12   4  15        0.50        0.24      0.08 o
  12   4  16       14.16       14.54      0.20 o
  12   4  17        0.22        0.21      0.09 o
  12   4  18        1.39        1.21      0.07 o
  12   4  19        2.60        2.60      0.10 o
  12   5   0       41.68       39.60      0.51 o
  12   5   1       44.04       43.69      0.49 o
  12   5   3       25.85       25.02      0.30 o
  12   5   4        2.11        1.98      0.07 o
  12   5   5        0.45        0.46      0.06 o
  12   5   6       12.01       11.33      0.17 o
  12   5   7        2.38        2.33      0.08 o
  12   5   8        8.74        7.89      0.14 o
  12   5   9       26.34       26.56      0.32 o
  12   5  10       37.70       37.00      0.43 o
  12   5  11        0.36        0.47      0.08 o
  12   5  13       15.49       15.41      0.21 o
  12   5  14        0.98        0.90      0.07 o
  12   5  15        0.28        0.17      0.07 o
  12   5  16        0.69        0.69      0.07 o
  12   5  17        0.50        0.48      0.08 o
  12   5  18       12.33       13.01      0.20 o
  12   5  19        2.20        2.41      0.12 o
  12   6   1       72.39       71.73      0.79 o
  12   6   2       68.88       67.90      0.75 o
  12   6   3        6.42        6.15      0.12 o
  12   6   4        8.79        8.46      0.14 o
  12   6   5       23.38       23.06      0.28 o
  12   6   6      153.23      150.22      1.61 o
  12   6   7       14.42       14.41      0.20 o
  12   6   8        7.41        7.40      0.14 o
  12   6   9       11.08       11.55      0.19 o
  12   6  10        9.52        9.90      0.17 o
  12   6  11        9.46        9.30      0.17 o
  12   6  12        9.11        8.88      0.17 o
  12   6  13       32.47       32.25      0.39 o
  12   6  14        5.04        5.15      0.13 o
  12   6  16       14.65       14.72      0.22 o
  12   6  17        4.25        4.26      0.13 o
  12   6  18        5.72        5.80      0.12 o
  12   7   0      227.12      227.75      2.58 o
  12   7   1       48.64       45.75      0.51 o
  12   7   2        8.65        7.99      0.14 o
  12   7   3       12.87       12.16      0.17 o
  12   7   4       32.08       31.95      0.37 o
  12   7   5        0.67        0.64      0.07 o
  12   7   6        1.54        1.39      0.07 o
  12   7   8       36.66       37.20      0.44 o
  12   7   9       36.12       35.79      0.43 o
  12   7  10       27.82       28.55      0.36 o
  12   7  11        0.84        0.78      0.09 o
  12   7  12       24.97       25.70      0.33 o
  12   7  13       14.54       15.33      0.22 o
  12   7  14       14.76       15.68      0.23 o
  12   7  15        0.14        0.37      0.08 o
  12   7  16        0.46        0.61      0.08 o
  12   7  17        0.36        0.33      0.08 o
  12   7  18        1.24        1.24      0.10 o
  12   8   0       13.53       13.41      0.25 o
  12   8   1       24.15       24.68      0.30 o
  12   8   2        1.05        0.95      0.07 o
  12   8   3       36.64       35.90      0.42 o
  12   8   4        7.55        7.13      0.14 o
  12   8   5       39.37       39.78      0.46 o
  12   8   6        3.01        3.45      0.10 o
  12   8   7       70.47       70.99      0.80 o
  12   8   9        0.36        0.35      0.08 o
  12   8  10        2.59        2.48      0.09 o
  12   8  12        6.37        6.40      0.15 o
  12   8  13        0.48        0.52      0.08 o
  12   8  14        1.56        1.60      0.09 o
  12   8  15       15.59       16.23      0.25 o
  12   8  16        3.23        3.67      0.13 o
  12   9   0       53.74       52.56      0.65 o
  12   9   1       21.94       23.07      0.30 o
  12   9   2        1.08        0.88      0.07 o
  12   9   3        1.07        1.07      0.07 o
  12   9   4       10.75       10.85      0.17 o
  12   9   6        0.12        0.17      0.08 o
  12   9   7        1.02        0.93      0.08 o
  12   9   8        6.11        5.64      0.14 o
  12   9   9       19.12       19.68      0.28 o
  12   9  10        6.29        6.10      0.17 o
  12   9  11        2.22        2.12      0.10 o
  12   9  12        7.16        7.42      0.16 o
  12   9  13        3.01        2.96      0.12 o
  12   9  14        5.57        6.01      0.16 o
  12   9  15        0.72        0.63      0.09 o
  12   9  17        1.63        1.43      0.16 o
  12  10   0       15.48       14.71      0.30 o
  12  10   1        2.07        1.94      0.09 o
  12  10   2        0.28        0.17      0.06 o
  12  10   3        4.12        4.53      0.12 o
  12  10   4        4.38        4.10      0.12 o
  12  10   5        1.24        1.24      0.08 o
  12  10   6        4.91        5.34      0.13 o
  12  10   7        9.39        9.91      0.17 o
  12  10  10        8.78        8.81      0.19 o
  12  10  12        0.47        0.45      0.10 o
  12  10  13        0.71        0.41      0.11 o
  12  10  14        0.71        0.64      0.09 o
  12  10  15        0.41        0.45      0.08 o
  12  10  16        1.30        1.35      0.16 o
  12  11   0        4.99        4.52      0.22 o
  12  11   2       10.00        9.69      0.20 o
  12  11   3       13.32       13.64      0.23 o
  12  11   4        0.57        0.36      0.09 o
  12  11   5        2.41        2.39      0.09 o
  12  11   6       15.87       14.92      0.22 o
  12  11   7       14.88       15.53      0.22 o
  12  11   8        6.70        6.90      0.15 o
  12  11   9        1.19        1.00      0.09 o
  12  11  12        0.46        0.27      0.11 o
  12  11  13        1.17        1.12      0.09 o
  12  11  14        1.50        1.58      0.08 o
  12  11  15        1.55        1.54      0.11 o
  12  12   0       66.74       64.59      0.89 o
  12  12   1       45.42       42.53      0.54 o
  12  12   2        0.68        0.81      0.11 o
  12  12   3        8.74        8.90      0.17 o
  12  12   4        8.05        7.94      0.17 o
  12  12   5        8.21        8.05      0.17 o
  12  12   6        0.38        0.32      0.11 o
  12  12   7        2.49        2.31      0.10 o
  12  12   8       13.02       13.12      0.20 o
  12  12   9       11.17       11.42      0.20 o
  12  12  10        8.80        8.65      0.20 o
  12  12  11        2.83        3.23      0.15 o
  12  12  12        9.75        9.58      0.19 o
  12  12  13       19.74       20.36      0.33 o
  12  12  14        1.23        1.14      0.11 o
  12  13   0       16.47       15.46      0.33 o
  12  13   1        8.78        8.16      0.20 o
  12  13   2        2.72        2.96      0.12 o
  12  13   3       12.22       11.72      0.20 o
  12  13   4       10.14       10.61      0.19 o
  12  13   5       10.70       10.96      0.20 o
  12  13   6        6.00        6.70      0.17 o
  12  13   7       31.43       30.83      0.41 o
  12  13  10        1.07        1.13      0.12 o
  12  13  11        0.26        0.34      0.11 o
  12  13  12        8.20        8.75      0.23 o
  12  13  13        0.35        0.43      0.11 o
  12  14   0        4.21        3.75      0.20 o
  12  14   2        2.47        2.70      0.12 o
  12  14   3       10.09        9.99      0.20 o
  12  14   4        0.36        0.39      0.09 o
  12  14   5       10.49       10.83      0.20 o
  12  14   6        9.14        8.90      0.18 o
  12  14   7       14.53       14.37      0.23 o
  12  14   8        2.40        2.34      0.11 o
  12  14   9        8.66        8.69      0.17 o
  12  14  10        1.08        1.05      0.13 o
  12  14  11        2.06        2.00      0.13 o
  12  15   0        2.62        2.46      0.18 o
  12  15   1        2.23        2.18      0.12 o
  12  15   2        0.41        0.36      0.11 o
  12  15   3        5.71        6.18      0.17 o
  12  15   4        1.76        1.89      0.11 o
  12  15   5        0.31        0.23      0.09 o
  12  15   6        1.10        1.06      0.09 o
  12  15   7        0.79        0.80      0.09 o
  12  15   9        0.46        0.37      0.11 o
  12  16   1        3.36        3.57      0.16 o
  12  16   2        0.41        0.47      0.09 o
  12  16   3        0.71        0.80      0.09 o
  12  16   4        0.42        0.25      0.10 o
  12  16   6        0.71        0.80      0.12 o
  12  17   0        5.07        4.19      0.23 o
  12  17   1        0.53        0.59      0.11 o
  12  17   2        1.53        1.29      0.12 o
  12  17   3        1.23        0.90      0.16 o
  13   0   2        0.19        0.30      0.08 o
  13   0   4       34.62       35.56      0.44 o
  13   0   6        0.42        0.43      0.08 o
  13   0   8       10.98       10.27      0.18 o
  13   0  10        3.03        3.16      0.11 o
  13   0  12        0.53        0.59      0.10 o
  13   0  14        4.71        5.07      0.15 o
  13   0  16        4.11        3.15      0.14 o
  13   1   1      114.75      112.44      1.19 o
  13   1   2       12.12       11.86      0.16 o
  13   1   3      159.86      159.64      1.68 o
  13   1   4       57.66       56.13      0.61 o
  13   1   5        8.39        7.90      0.12 o
  13   1   6       19.43       18.36      0.22 o
  13   1   7        5.32        5.03      0.10 o
  13   1   8        3.43        3.18      0.08 o
  13   1   9       25.16       24.30      0.29 o
  13   1  10        6.61        6.78      0.12 o
  13   1  11       94.47       97.35      1.05 o
  13   1  12        8.05        8.16      0.14 o
  13   1  14       11.17       11.33      0.16 o
  13   1  15       16.26       15.13      0.20 o
  13   1  17        0.84        0.75      0.08 o
  13   1  18        3.56        3.65      0.10 o
  13   1  19        1.45        1.40      0.08 o
  13   2   1        2.34        2.40      0.07 o
  13   2   2       11.22       10.97      0.15 o
  13   2   3       15.54       15.19      0.19 o
  13   2   4        8.08        7.81      0.12 o
  13   2   5        3.96        3.95      0.09 o
  13   2   6        4.08        3.93      0.09 o
  13   2   7        0.85        0.74      0.06 o
  13   2   8        6.94        6.79      0.12 o
  13   2  10        1.24        1.13      0.07 o
  13   2  11        1.54        1.76      0.07 o
  13   2  12        2.43        2.43      0.08 o
  13   2  13        2.69        2.61      0.09 o
  13   2  14        6.03        6.15      0.12 o
  13   2  15        1.28        1.60      0.07 o
  13   2  17        0.24        0.39      0.08 o
  13   2  18        1.24        1.46      0.08 o
  13   2  19        1.40        1.32      0.10 o
  13   3   1        1.31        1.44      0.07 o
  13   3   2      138.86      136.00      1.44 o
  13   3   3       16.57       16.25      0.20 o
  13   3   4       70.09       68.93      0.75 o
  13   3   5       25.97       24.50      0.29 o
  13   3   6       10.41       10.97      0.17 o
  13   3   7        5.31        5.02      0.12 o
  13   3   8       89.10       88.48      0.97 o
  13   3   9        0.38        0.35      0.08 o
  13   3  10       23.90       21.79      0.27 o
  13   3  11        6.09        6.19      0.12 o
  13   3  12       19.06       19.11      0.24 o
  13   3  13       13.91       13.86      0.19 o
  13   3  14       36.29       39.08      0.44 o
  13   3  15        6.33        6.21      0.12 o
  13   3  16        1.12        0.85      0.07 o
  13   3  18        9.91       10.35      0.15 o
  13   4   1        1.76        1.40      0.06 o
  13   4   2       47.76       46.93      0.52 o
  13   4   3        3.32        2.93      0.08 o
  13   4   5        0.62        0.86      0.07 o
  13   4   6        0.72        0.59      0.07 o
  13   4   7        1.78        1.60      0.07 o
  13   4   8        5.55        5.33      0.12 o
  13   4  10        7.76        7.99      0.14 o
  13   4  11        1.99        1.97      0.08 o
  13   4  12        8.82        8.64      0.15 o
  13   4  14        5.98        6.45      0.12 o
  13   4  15        5.24        5.81      0.12 o
  13   4  16        0.63        0.75      0.07 o
  13   4  17        1.03        1.13      0.07 o
  13   4  18        1.76        1.93      0.08 o
  13   5   1       63.30       61.77      0.69 o
  13   5   2      105.26      104.16      1.13 o
  13   5   3       10.14        9.35      0.15 o
  13   5   4       69.68       66.98      0.74 o
  13   5   5       46.70       47.15      0.53 o
  13   5   6       15.56       15.14      0.20 o
  13   5   7        3.90        3.56      0.09 o
  13   5   8        0.30        0.33      0.08 o
  13   5  10       46.73       47.87      0.54 o
  13   5  11       30.53       30.34      0.36 o
  13   5  12       33.63       33.37      0.40 o
  13   5  13       12.78       12.71      0.19 o
  13   5  15       24.10       24.76      0.30 o
  13   5  16        1.54        1.69      0.09 o
  13   5  17        2.42        2.74      0.10 o
  13   5  18        1.37        1.26      0.07 o
  13   6   1        5.72        5.88      0.12 o
  13   6   2        0.50        0.58      0.07 o
  13   6   3        1.95        2.18      0.07 o
  13   6   4       16.82       15.86      0.21 o
  13   6   5        2.31        2.10      0.07 o
  13   6   6        0.46        0.56      0.07 o
  13   6   7        0.48        0.50      0.07 o
  13   6   8       18.28       17.90      0.23 o
  13   6  10        0.24        0.30      0.09 o
  13   6  11        3.02        3.05      0.10 o
  13   6  13        0.23        0.22      0.09 o
  13   6  14        0.23        0.27      0.09 o
  13   6  15        1.48        1.28      0.10 o
  13   6  16       10.07        9.82      0.17 o
  13   6  17        0.19        0.28      0.09 o
  13   6  18        1.24        0.77      0.18 o
  13   7   1        3.13        3.04      0.09 o
  13   7   2       14.26       13.91      0.19 o
  13   7   4       10.02        9.58      0.15 o
  13   7   5        9.64        8.57      0.15 o
  13   7   6        1.59        1.63      0.07 o
  13   7   7        1.09        1.08      0.07 o
  13   7   8       25.26       23.86      0.30 o
  13   7   9        0.30        0.20      0.09 o
  13   7  10       11.28       11.10      0.18 o
  13   7  12        1.03        1.06      0.09 o
  13   7  13        6.96        6.69      0.15 o
  13   7  14       12.78       13.16      0.21 o
  13   7  15        5.97        6.19      0.15 o
  13   7  16       12.04       12.22      0.19 o
  13   8   1        0.26        0.18      0.07 o
  13   8   2        1.11        1.26      0.07 o
  13   8   3        0.79        0.61      0.07 o
  13   8   4        2.43        2.02      0.08 o
  13   8   7        4.76        5.09      0.12 o
  13   8   8        4.89        4.74      0.13 o
  13   8  12        0.77        0.69      0.08 o
  13   8  13        0.49        0.53      0.08 o
  13   8  14        0.31        0.37      0.08 o
  13   8  15        2.00        2.18      0.09 o
  13   8  16        0.35        0.33      0.08 o
  13   9   1        8.07        7.63      0.14 o
  13   9   2       70.55       70.48      0.78 o
  13   9   3       17.20       17.90      0.23 o
  13   9   4       18.31       17.36      0.23 o
  13   9   5        7.65        8.36      0.15 o
  13   9   6        5.05        4.99      0.12 o
  13   9   7        5.88        6.08      0.13 o
  13   9   8       23.62       24.42      0.31 o
  13   9   9        0.47        0.52      0.08 o
  13   9  10       14.83       14.59      0.22 o
  13   9  11       14.03       14.07      0.20 o
  13   9  12        6.86        7.24      0.15 o
  13   9  13        5.10        5.54      0.15 o
  13   9  14       23.81       23.97      0.33 o
  13   9  15        0.57        0.59      0.08 o
  13  10   2       18.84       18.53      0.25 o
  13  10   3        0.82        0.69      0.07 o
  13  10   5        2.39        2.46      0.09 o
  13  10   6        1.57        1.58      0.09 o
  13  10   7        0.91        0.98      0.08 o
  13  10   8        1.03        1.08      0.08 o
  13  10   9        4.66        4.76      0.14 o
  13  10  10        3.97        4.15      0.14 o
  13  10  12        3.47        3.58      0.14 o
  13  10  14        4.96        5.07      0.12 o
  13  11   1       21.44       21.47      0.31 o
  13  11   2        2.30        2.65      0.12 o
  13  11   4        2.51        2.52      0.09 o
  13  11   5       42.62       42.33      0.50 o
  13  11   6        5.82        5.91      0.14 o
  13  11   7       16.45       16.85      0.23 o
  13  11   8        0.75        0.66      0.08 o
  13  11   9       12.82       12.67      0.20 o
  13  11  10        0.63        0.87      0.10 o
  13  11  11       10.51       10.89      0.20 o
  13  11  12        1.36        1.27      0.09 o
  13  11  13        1.35        1.15      0.08 o
  13  11  14       11.82       11.86      0.33 o
  13  12   1       11.06       10.95      0.20 o
  13  12   2        0.44        0.29      0.11 o
  13  12   3        6.80        7.43      0.16 o
  13  12   4        5.75        5.38      0.14 o
  13  12   5        0.91        0.99      0.10 o
  13  12   8        1.83        1.79      0.10 o
  13  12   9        0.46        0.50      0.11 o
  13  12  10        0.76        0.52      0.10 o
  13  12  11        7.54        7.78      0.17 o
  13  13   1        1.63        1.45      0.11 o
  13  13   2       22.72       23.80      0.33 o
  13  13   3        2.32        2.91      0.12 o
  13  13   4       12.89       14.17      0.22 o
  13  13   6        1.53        1.57      0.10 o
  13  13   7        1.62        1.43      0.11 o
  13  13   8        1.53        1.34      0.10 o
  13  13   9        2.86        2.78      0.14 o
  13  13  10       10.43       11.04      0.22 o
  13  13  11        0.70        0.77      0.11 o
  13  13  12        3.03        3.04      0.19 o
  13  14   3        0.44        0.58      0.13 o
  13  14   5        1.97        1.96      0.10 o
  13  14   7        0.73        0.75      0.08 o
  13  15   1        0.30        0.42      0.10 o
  13  15   2       23.02       22.61      0.34 o
  13  15   3        7.51        8.83      0.18 o
  13  15   5       11.03       10.48      0.19 o
  13  15   8        2.30        2.03      0.21 o
  13  16   2        0.45        0.64      0.08 o
  13  16   3        1.03        1.06      0.10 o
  13  16   4        1.39        1.34      0.12 o
  13  16   5        1.91        1.53      0.16 o
  14   0   0       13.95       13.03      0.25 o
  14   0   2       14.40       14.44      0.22 o
  14   0   4       13.31       13.72      0.22 o
  14   0   6       57.16       57.15      0.66 o
  14   0   8        3.74        4.04      0.12 o
  14   0  10       31.44       31.85      0.41 o
  14   0  12        0.70        0.91      0.09 o
  14   0  14        2.62        2.62      0.10 o
  14   0  16        4.84        4.86      0.15 o
  14   0  18        2.34        2.19      0.15 o
  14   1   0       16.46       16.21      0.23 o
  14   1   1       20.31       20.49      0.25 o
  14   1   2        2.50        2.54      0.07 o
  14   1   3       30.49       29.76      0.34 o
  14   1   5        2.62        2.78      0.08 o
  14   1   6        0.90        0.65      0.06 o
  14   1   7        0.75        0.67      0.06 o
  14   1   8        7.24        7.45      0.12 o
  14   1   9        3.47        3.43      0.09 o
  14   1  10       23.39       22.96      0.28 o
  14   1  11       15.24       15.00      0.20 o
  14   1  12        1.40        1.60      0.07 o
  14   1  13       20.68       21.21      0.25 o
  14   1  14        0.69        0.58      0.07 o
  14   1  15        4.63        5.06      0.12 o
  14   1  16        2.16        2.15      0.09 o
  14   1  17        8.02        6.90      0.13 o
  14   1  18        9.42        8.39      0.15 o
  14   2   0       46.16       44.73      0.53 o
  14   2   1       25.83       24.68      0.29 o
  14   2   2        1.03        0.82      0.06 o
  14   2   3        5.97        6.10      0.11 o
  14   2   4        7.76        7.58      0.12 o
  14   2   5        5.79        5.71      0.11 o
  14   2   6        0.88        0.73      0.06 o
  14   2   8       10.56       10.66      0.17 o
  14   2   9        8.55        8.61      0.15 o
  14   2  10        1.78        1.97      0.07 o
  14   2  11        0.21        0.29      0.08 o
  14   2  12       14.22       14.42      0.20 o
  14   2  13       16.13       16.97      0.22 o
  14   2  14        2.82        3.00      0.09 o
  14   2  15        1.80        2.22      0.08 o
  14   2  16        0.41        0.40      0.07 o
  14   2  17        1.07        1.06      0.07 o
  14   3   0      157.98      155.36      1.72 o
  14   3   1       17.91       17.59      0.22 o
  14   3   2       10.54        9.98      0.15 o
  14   3   3        2.48        2.71      0.08 o
  14   3   4       53.13       52.56      0.58 o
  14   3   6       45.10       43.91      0.49 o
  14   3   7        6.79        6.61      0.13 o
  14   3   8        6.00        6.03      0.13 o
  14   3   9       19.35       18.94      0.25 o
  14   3  10       24.44       24.97      0.31 o
  14   3  11        8.35        8.05      0.15 o
  14   3  12       50.92       49.96      0.56 o
  14   3  14        1.02        1.35      0.07 o
  14   3  15        3.27        3.38      0.11 o
  14   3  16       19.35       20.94      0.26 o
  14   3  17        6.68        7.37      0.12 o
  14   3  18        2.15        1.79      0.16 o
  14   4   0        1.44        1.38      0.09 o
  14   4   1        8.66        8.82      0.14 o
  14   4   2        4.97        4.68      0.11 o
  14   4   5        6.31        6.43      0.13 o
  14   4   6       12.06       11.27      0.17 o
  14   4   7        1.14        1.18      0.07 o
  14   4   8        0.92        0.80      0.07 o
  14   4  13        3.21        3.34      0.09 o
  14   4  14        3.47        3.66      0.10 o
  14   4  15        0.34        0.43      0.08 o
  14   4  16        1.82        2.08      0.07 o
  14   4  17        2.67        2.69      0.10 o
  14   5   1       81.90       81.33      0.88 o
  14   5   2        7.75        7.58      0.13 o
  14   5   3       24.06       23.65      0.28 o
  14   5   4        5.81        5.90      0.12 o
  14   5   5        3.94        3.87      0.10 o
  14   5   6        4.96        5.04      0.12 o
  14   5   7        1.40        1.32      0.08 o
  14   5   8        5.92        5.77      0.13 o
  14   5   9       40.61       41.79      0.49 o
  14   5  10        3.37        3.25      0.10 o
  14   5  11        2.73        2.71      0.09 o
  14   5  12        8.84        8.82      0.15 o
  14   5  13       29.49       29.65      0.36 o
  14   5  15        1.12        1.13      0.09 o
  14   5  16       10.44       11.04      0.17 o
  14   5  17        0.35        0.28      0.08 o
  14   6   0       11.54       12.47      0.24 o
  14   6   1        9.37        9.26      0.15 o
  14   6   2        6.84        6.56      0.13 o
  14   6   4        9.91        9.95      0.15 o
  14   6   5        4.43        4.04      0.10 o
  14   6   6       29.09       28.83      0.34 o
  14   6   7        5.92        6.06      0.13 o
  14   6   8        3.45        3.61      0.11 o
  14   6   9        1.09        1.11      0.09 o
  14   6  10       12.87       13.41      0.20 o
  14   6  11        2.42        2.19      0.09 o
  14   6  12        0.88        0.77      0.08 o
  14   6  13        3.68        3.74      0.12 o
  14   6  14        0.43        0.40      0.09 o
  14   6  16        8.22        8.80      0.15 o
  14   7   0       47.08       50.06      0.63 o
  14   7   1       25.99       25.13      0.31 o
  14   7   2       23.54       24.02      0.29 o
  14   7   3        0.32        0.22      0.07 o
  14   7   4        0.81        0.90      0.07 o
  14   7   5        1.96        2.08      0.08 o
  14   7   6       36.27       37.07      0.43 o
  14   7   7        5.93        6.04      0.12 o
  14   7   8       25.74       25.06      0.31 o
  14   7   9       14.13       13.43      0.21 o
  14   7  12        2.23        2.32      0.09 o
  14   7  13        3.79        3.79      0.14 o
  14   7  14        4.41        4.74      0.13 o
  14   7  15        0.77        0.93      0.07 o
  14   7  16        2.64        2.46      0.11 o
  14   8   0       24.36       24.18      0.35 o
  14   8   1        0.67        0.59      0.07 o
  14   8   3       17.78       17.93      0.23 o
  14   8   4        5.46        5.80      0.12 o
  14   8   5        6.57        6.47      0.13 o
  14   8   7       35.57       36.50      0.43 o
  14   8   8        2.60        2.65      0.10 o
  14   8   9        0.86        0.93      0.09 o
  14   8  10        1.47        1.45      0.08 o
  14   8  11        4.11        4.16      0.12 o
  14   8  12        6.36        7.18      0.16 o
  14   8  13        0.16        0.26      0.09 o
  14   8  14        0.77        0.95      0.08 o
  14   8  15        3.88        3.94      0.12 o
  14   9   0       70.99       69.79      0.84 o
  14   9   1       12.85       13.13      0.19 o
  14   9   2        2.99        3.00      0.09 o
  14   9   3        7.63        7.15      0.15 o
  14   9   4       19.61       18.97      0.25 o
  14   9   5        5.20        5.08      0.12 o
  14   9   6       19.25       19.84      0.26 o
  14   9   7       18.71       20.04      0.26 o
  14   9   8        4.79        4.45      0.12 o
  14   9   9        3.29        3.37      0.12 o
  14   9  10       18.00       17.65      0.25 o
  14   9  11        0.34        0.33      0.10 o
  14   9  12       16.68       16.40      0.23 o
  14   9  13        0.09        0.20      0.09 o
  14   9  14        1.10        1.11      0.09 o
  14  10   0        5.98        6.38      0.20 o
  14  10   1        1.08        1.03      0.08 o
  14  10   2        1.72        1.71      0.09 o
  14  10   3        1.62        1.47      0.08 o
  14  10   4        1.33        1.38      0.08 o
  14  10   5        0.23        0.21      0.08 o
  14  10   6        4.02        3.59      0.11 o
  14  10   8        0.35        0.32      0.09 o
  14  10   9        1.64        1.46      0.09 o
  14  10  12        0.74        0.79      0.08 o
  14  10  13        0.42        0.26      0.09 o
  14  10  14        1.38        1.47      0.15 o
  14  11   0       46.94       49.90      0.71 o
  14  11   1        7.18        6.92      0.17 o
  14  11   2        9.92        9.79      0.19 o
  14  11   3       26.40       26.17      0.33 o
  14  11   4        3.30        3.39      0.11 o
  14  11   5        0.95        0.94      0.07 o
  14  11   6       11.40       10.85      0.17 o
  14  11   7        8.89        9.45      0.16 o
  14  11   8       15.13       15.95      0.24 o
  14  11   9        9.79        9.46      0.17 o
  14  11  10        3.39        3.43      0.12 o
  14  11  11        0.92        0.98      0.08 o
  14  11  12        4.20        4.46      0.12 o
  14  11  13        9.08        8.70      0.27 o
  14  12   0       26.25       25.61      0.42 o
  14  12   1        1.58        1.48      0.10 o
  14  12   2        1.03        0.86      0.10 o
  14  12   4        6.31        6.56      0.15 o
  14  12   5        0.36        0.32      0.09 o
  14  12   6        0.79        0.64      0.10 o
  14  12   7        0.59        0.55      0.10 o
  14  12   8        2.25        2.13      0.09 o
  14  12   9        0.52        0.36      0.09 o
  14  12  10        2.57        2.59      0.11 o
  14  12  11        0.48        0.56      0.09 o
  14  13   0        5.11        3.82      0.21 o
  14  13   1        8.31        7.63      0.19 o
  14  13   2        0.23        0.46      0.12 o
  14  13   3        0.68        0.59      0.11 o
  14  13   4        1.77        1.84      0.12 o
  14  13   5        2.28        2.40      0.12 o
  14  13   6        2.83        2.47      0.10 o
  14  13   7        5.77        4.86      0.13 o
  14  13   8        0.57        0.35      0.08 o
  14  13   9        2.45        2.31      0.12 o
  14  13  10        1.71        1.73      0.12 o
  14  14   2        2.09        2.18      0.11 o
  14  14   3        6.30        7.01      0.17 o
  14  14   4        0.23        0.39      0.10 o
  14  14   5        1.68        1.81      0.10 o
  14  14   6        5.77        5.71      0.15 o
  14  14   7        8.81        9.20      0.23 o
  14  14   8        0.74        0.86      0.16 o
  14  15   0        5.95        6.20      0.20 o
  14  15   1        0.91        1.24      0.09 o
  14  15   2        2.36        1.97      0.10 o
  14  15   3        0.18        0.33      0.08 o
  14  15   4        3.18        3.09      0.12 o
  14  15   5        0.24        0.35      0.11 o
  15   0   2        5.30        5.60      0.15 o
  15   0   4      169.95      168.41      1.86 o
  15   0   6       30.59       30.96      0.40 o
  15   0   8      109.83      112.21      1.28 o
  15   0  10        6.29        6.86      0.16 o
  15   0  12        1.33        1.66      0.10 o
  15   0  14       16.16       16.86      0.26 o
  15   0  16        5.50        4.26      0.13 o
  15   1   1       16.45       16.11      0.20 o
  15   1   2       64.98       65.16      0.70 o
  15   1   3        5.42        5.83      0.12 o
  15   1   4        7.14        7.55      0.12 o
  15   1   5        1.14        1.20      0.07 o
  15   1   6        5.03        5.23      0.11 o
  15   1   7       10.18        9.62      0.15 o
  15   1   8        5.14        5.28      0.11 o
  15   1  10       23.96       23.99      0.29 o
  15   1  11       12.64       12.37      0.17 o
  15   1  12       14.24       15.15      0.20 o
  15   1  14        0.84        0.93      0.07 o
  15   1  16        0.15        0.27      0.07 o
  15   1  17        1.95        2.11      0.15 o
  15   2   1        6.23        6.64      0.12 o
  15   2   2       18.64       18.63      0.22 o
  15   2   3        2.32        2.00      0.07 o
  15   2   4        1.64        1.58      0.07 o
  15   2   5       38.83       37.92      0.43 o
  15   2   6        0.53        0.46      0.07 o
  15   2   7        1.83        1.74      0.07 o
  15   2   8        1.52        1.45      0.07 o
  15   2   9       12.98       13.34      0.20 o
  15   2  10        8.03        8.05      0.14 o
  15   2  11        0.82        1.11      0.07 o
  15   2  12        0.28        0.23      0.07 o
  15   2  13        1.59        1.45      0.07 o
  15   2  14        9.33        9.96      0.15 o
  15   2  15        4.35        4.33      0.10 o
  15   2  17        3.64        3.42      0.15 o
  15   3   1       10.28       10.52      0.16 o
  15   3   2       34.32       33.02      0.38 o
  15   3   3       39.04       39.18      0.44 o
  15   3   4        7.13        7.08      0.13 o
  15   3   5       23.11       22.95      0.28 o
  15   3   6        1.48        1.26      0.07 o
  15   3   7        2.51        2.49      0.09 o
  15   3   8        1.72        1.80      0.08 o
  15   3   9        5.45        5.46      0.12 o
  15   3  10       25.14       24.02      0.30 o
  15   3  11       16.32       16.46      0.22 o
  15   3  12        0.93        0.83      0.07 o
  15   3  13        4.72        4.92      0.11 o
  15   3  14        5.05        5.30      0.12 o
  15   3  16        0.41        0.69      0.07 o
  15   4   1        7.20        6.95      0.12 o
  15   4   2       13.79       12.85      0.18 o
  15   4   3       15.05       15.06      0.20 o
  15   4   4        0.71        0.59      0.07 o
  15   4   5        1.35        1.20      0.07 o
  15   4   6        0.80        0.59      0.07 o
  15   4   8        0.42        0.26      0.08 o
  15   4   9        0.40        0.34      0.08 o
  15   4  10        9.02        9.32      0.15 o
  15   4  11        9.60        9.85      0.15 o
  15   4  12        2.08        1.80      0.07 o
  15   4  13        2.91        2.96      0.10 o
  15   4  14        1.56        1.52      0.08 o
  15   4  15        1.37        1.41      0.08 o
  15   5   1       10.87       10.58      0.16 o
  15   5   2        5.48        5.06      0.12 o
  15   5   3        5.76        5.22      0.12 o
  15   5   4       15.71       15.20      0.21 o
  15   5   5        1.05        1.06      0.08 o
  15   5   6        7.69        7.32      0.14 o
  15   5   8        1.31        1.31      0.08 o
  15   5   9        5.76        6.10      0.13 o
  15   5  10        1.97        1.79      0.09 o
  15   5  11        6.33        6.48      0.13 o
  15   5  12        0.33        0.25      0.08 o
  15   5  13        5.80        5.83      0.15 o
  15   5  14       15.35       15.30      0.22 o
  15   5  15        5.35        5.20      0.12 o
  15   5  16        0.87        0.92      0.08 o
  15   6   1        6.00        5.78      0.12 o
  15   6   2       39.01       38.95      0.45 o
  15   6   3       16.34       15.89      0.22 o
  15   6   4       21.64       21.92      0.27 o
  15   6   5        4.07        4.06      0.10 o
  15   6   6        2.22        2.32      0.08 o
  15   6   8       51.00       51.52      0.58 o
  15   6   9        7.68        7.99      0.15 o
  15   6  10        3.24        2.99      0.09 o
  15   6  11        6.49        6.58      0.14 o
  15   6  12       19.78       21.23      0.29 o
  15   6  14        3.57        3.78      0.12 o
  15   6  15        2.46        2.29      0.09 o
  15   7   1        5.21        4.86      0.12 o
  15   7   2        2.92        2.93      0.09 o
  15   7   3        2.95        2.64      0.09 o
  15   7   4       15.78       16.17      0.21 o
  15   7   5       26.27       25.84      0.31 o
  15   7   6        5.42        5.71      0.12 o
  15   7   7        2.15        1.97      0.08 o
  15   7   8        1.35        1.70      0.09 o
  15   7   9        1.67        1.55      0.09 o
  15   7  10        1.27        1.12      0.08 o
  15   7  11        1.20        0.98      0.08 o
  15   7  12        0.73        0.58      0.09 o
  15   7  13        6.27        6.35      0.14 o
  15   7  14       11.81       12.27      0.18 o
  15   7  15        2.30        1.92      0.12 o
  15   8   1       14.06       14.34      0.20 o
  15   8   2       15.23       15.89      0.21 o
  15   8   3        0.09        0.20      0.07 o
  15   8   4        0.77        0.76      0.07 o
  15   8   5       19.47       21.46      0.26 o
  15   8   7       11.70       11.86      0.18 o
  15   8   8        3.56        3.89      0.12 o
  15   8   9       11.56       10.80      0.17 o
  15   8  10        5.18        5.40      0.13 o
  15   8  11       12.26       12.85      0.20 o
  15   8  12        2.17        2.44      0.09 o
  15   8  13        0.67        0.72      0.07 o
  15   8  14        2.73        2.68      0.11 o
  15   9   1        3.40        3.38      0.10 o
  15   9   2        0.43        0.32      0.08 o
  15   9   3        2.79        2.18      0.08 o
  15   9   4        6.72        6.40      0.12 o
  15   9   5        1.22        1.36      0.07 o
  15   9   6        0.39        0.20      0.08 o
  15   9   7        2.11        2.13      0.09 o
  15   9   8        2.11        1.86      0.09 o
  15   9   9        4.88        4.61      0.12 o
  15   9  11        1.67        1.51      0.09 o
  15   9  12        0.56        0.48      0.09 o
  15   9  13        5.31        5.23      0.13 o
  15  10   1        0.65        0.67      0.08 o
  15  10   2        1.92        2.18      0.09 o
  15  10   4        4.94        5.01      0.12 o
  15  10   6        0.52        0.47      0.07 o
  15  10   7        1.90        2.18      0.08 o
  15  10   8        0.47        0.38      0.08 o
  15  10  10        0.65        0.51      0.08 o
  15  10  11        1.13        1.19      0.10 o
  15  10  12        2.08        2.01      0.10 o
  15  11   1        5.49        5.69      0.15 o
  15  11   2        1.66        1.29      0.10 o
  15  11   3        9.08        9.46      0.17 o
  15  11   4        1.53        1.14      0.07 o
  15  11   5        1.67        1.68      0.09 o
  15  11   6        0.38        0.28      0.08 o
  15  11   7        0.25        0.20      0.08 o
  15  11   8        7.81        7.84      0.15 o
  15  11   9        4.16        4.31      0.11 o
  15  11  11        4.93        4.86      0.17 o
  15  12   1        2.15        2.39      0.15 o
  15  12   2       12.80       13.80      0.25 o
  15  12   3        2.89        3.34      0.16 o
  15  12   4        4.23        4.20      0.16 o
  15  12   6        2.60        2.60      0.11 o
  15  12   8        4.88        4.79      0.14 o
  15  12   9        1.93        1.97      0.11 o
  15  12  10        1.45        1.58      0.15 o
  15  13   1        7.50        7.11      0.17 o
  15  13   2        5.39        6.18      0.17 o
  15  13   3        3.30        3.00      0.14 o
  15  13   4        0.06        0.25      0.11 o
  15  13   5        0.60        0.69      0.10 o
  15  13   6        0.45        0.52      0.07 o
  15  13   7        4.21        3.98      0.18 o
  15  14   1        3.20        3.09      0.13 o
  15  14   2        0.45        0.45      0.09 o
  15  14   3        3.21        3.24      0.12 o
  15  14   4        3.74        4.28      0.13 o
  15  14   5       23.28       24.63      0.41 o
  16   0   0       26.46       24.54      0.38 o
  16   0   4        3.05        2.99      0.12 o
  16   0   6       11.22       11.35      0.20 o
  16   0   8        3.04        2.58      0.11 o
  16   0  10       28.37       29.13      0.38 o
  16   0  14        2.30        2.32      0.10 o
  16   1   0       28.84       27.57      0.36 o
  16   1   1        2.67        2.91      0.08 o
  16   1   2        9.07        9.37      0.15 o
  16   1   3        8.17        8.23      0.14 o
  16   1   4       18.38       18.29      0.23 o
  16   1   5        6.06        6.10      0.12 o
  16   1   6       18.04       18.52      0.23 o
  16   1   7        8.43        8.58      0.13 o
  16   1  10        1.77        1.45      0.07 o
  16   1  11        1.51        1.36      0.07 o
  16   1  12       25.41       26.43      0.32 o
  16   1  14        0.17        0.27      0.06 o
  16   1  15        4.49        4.40      0.09 o
  16   2   0        0.72        0.59      0.09 o
  16   2   1        4.34        4.32      0.10 o
  16   2   2        3.30        3.27      0.09 o
  16   2   3        8.20        8.54      0.14 o
  16   2   4        2.34        2.31      0.07 o
  16   2   5        3.95        3.61      0.09 o
  16   2   6        8.00        7.97      0.13 o
  16   2   7        9.01        9.08      0.15 o
  16   2   8        1.62        1.60      0.08 o
  16   2   9       17.60       16.99      0.22 o
  16   2  10        0.94        0.93      0.07 o
  16   2  11        9.49        9.11      0.15 o
  16   2  12        0.76        0.80      0.07 o
  16   2  13        1.40        1.40      0.07 o
  16   3   0        0.95        0.98      0.10 o
  16   3   2        6.81        7.28      0.14 o
  16   3   3        2.61        2.83      0.08 o
  16   3   4        0.58        0.59      0.07 o
  16   3   5        0.96        0.80      0.07 o
  16   3   6       24.82       25.75      0.30 o
  16   3   8        7.26        7.24      0.13 o
  16   3   9        0.59        0.44      0.08 o
  16   3  10        8.09        7.99      0.14 o
  16   3  11        5.76        5.85      0.12 o
  16   3  12        1.84        1.50      0.08 o
  16   3  13        3.88        3.79      0.10 o
  16   3  15        0.34        0.31      0.09 o
  16   4   0        3.15        3.07      0.13 o
  16   4   1        3.86        3.56      0.09 o
  16   4   2        2.32        2.32      0.08 o
  16   4   3       19.21       18.87      0.24 o
  16   4   4        0.77        0.88      0.07 o
  16   4   5        7.46        7.38      0.14 o
  16   4   6       15.91       16.86      0.22 o
  16   4   7       35.92       36.45      0.42 o
  16   4  10       13.63       14.07      0.20 o
  16   4  11        0.40        0.38      0.08 o
  16   4  13        0.15        0.22      0.07 o
  16   4  15        5.91        5.56      0.14 o
  16   5   0       92.98       92.78      1.09 o
  16   5   1        3.38        3.49      0.10 o
  16   5   2        0.46        0.40      0.07 o
  16   5   3        0.39        0.43      0.08 o
  16   5   4       13.34       13.08      0.19 o
  16   5   5        0.22        0.26      0.09 o
  16   5   6        2.13        1.87      0.08 o
  16   5   7        5.31        5.81      0.12 o
  16   5   8       14.58       15.23      0.21 o
  16   5   9        1.86        1.93      0.08 o
  16   5  10       16.84       17.88      0.23 o
  16   5  11        0.91        0.90      0.08 o
  16   5  12       11.73       11.96      0.19 o
  16   5  14        1.95        2.08      0.08 o
  16   6   0        1.86        1.96      0.15 o
  16   6   2       18.83       18.24      0.23 o
  16   6   3        1.08        1.32      0.07 o
  16   6   4        2.30        2.02      0.08 o
  16   6   5        0.82        0.84      0.07 o
  16   6   6       41.46       41.74      0.48 o
  16   6   7        1.66        1.79      0.08 o
  16   6   8       12.08       12.45      0.18 o
  16   6   9        1.53        1.53      0.08 o
  16   6  10        1.31        1.52      0.08 o
  16   6  11        0.66        0.72      0.08 o
  16   6  14        1.55        1.34      0.07 o
  16   7   0       18.18       18.82      0.29 o
  16   7   1        2.95        2.75      0.09 o
  16   7   2        1.42        1.22      0.07 o
  16   7   3        8.78        8.57      0.15 o
  16   7   4        2.56        2.57      0.09 o
  16   7   5        4.23        4.07      0.10 o
  16   7   6       12.73       12.82      0.19 o
  16   7   7        4.56        4.70      0.11 o
  16   7   8        2.44        2.44      0.09 o
  16   7   9       11.95       11.24      0.18 o
  16   7  10       10.13       10.57      0.18 o
  16   7  11        0.32        0.35      0.08 o
  16   7  12        1.87        2.19      0.09 o
  16   7  13        0.58        0.43      0.07 o
  16   8   0        6.13        5.99      0.17 o
  16   8   1        1.65        1.47      0.07 o
  16   8   2        0.59        0.65      0.07 o
  16   8   3       13.38       13.65      0.18 o
  16   8   4        1.01        0.90      0.07 o
  16   8   5        4.10        4.55      0.10 o
  16   8   6        0.46        0.59      0.07 o
  16   8   7       21.82       23.15      0.30 o
  16   8   8        0.87        0.90      0.10 o
  16   8  10        0.47        0.50      0.08 o
  16   8  12        0.72        0.64      0.07 o
  16   9   0        1.81        2.31      0.11 o
  16   9   1       24.65       26.27      0.31 o
  16   9   3        0.29        0.32      0.07 o
  16   9   4        1.40        1.42      0.07 o
  16   9   5        3.25        3.37      0.10 o
  16   9   6        0.33        0.53      0.07 o
  16   9   7        6.22        7.00      0.15 o
  16   9   8        0.25        0.24      0.08 o
  16   9   9       10.32       10.80      0.18 o
  16   9  10        1.08        1.21      0.08 o
  16   9  11        0.43        0.25      0.09 o
  16  10   0        1.69        1.54      0.13 o
  16  10   1       11.58       12.48      0.19 o
  16  10   2       10.03       10.13      0.16 o
  16  10   3        1.70        1.60      0.08 o
  16  10   4        0.45        0.61      0.07 o
  16  10   5        1.13        1.18      0.07 o
  16  10   6       23.15       25.27      0.32 o
  16  10   7        0.25        0.48      0.08 o
  16  10   8        5.85        6.30      0.13 o
  16  10   9        6.00        5.99      0.12 o
  16  10  10        1.62        1.62      0.09 o
  16  11   0        2.85        2.99      0.16 o
  16  11   1        1.44        1.39      0.09 o
  16  11   2        4.86        5.12      0.16 o
  16  11   3        1.25        1.45      0.11 o
  16  11   4        4.22        4.34      0.14 o
  16  11   5        2.65        2.55      0.09 o
  16  11   6       10.62       10.32      0.16 o
  16  11   7        7.89        8.00      0.14 o
  16  11   8        0.55        0.58      0.08 o
  16  12   0        6.85        8.05      0.25 o
  16  12   1        2.08        2.05      0.11 o
  16  12   3        3.16        3.27      0.15 o
  16  12   4        1.25        1.22      0.10 o
  16  12   5        4.63        4.06      0.14 o
  16  12   6        2.10        2.11      0.12 o
  16  12   7       10.45       10.41      0.23 o
  16  13   1        2.67        2.39      0.12 o
  16  13   2        2.79        2.67      0.12 o
  16  13   3        9.34        8.51      0.17 o
  16  13   4        0.44        0.32      0.09 o
  17   0   2        6.46        6.43      0.16 o
  17   0   4       13.98       13.57      0.22 o
  17   0   6        5.29        5.33      0.14 o
  17   0  10        3.72        4.45      0.13 o
  17   0  12        4.16        3.92      0.13 o
  17   0  14        1.84        1.50      0.12 o
  17   1   2        1.18        1.26      0.08 o
  17   1   3        0.63        0.48      0.07 o
  17   1   6        1.42        1.54      0.07 o
  17   1   7        2.37        2.36      0.08 o
  17   1   8        1.16        1.00      0.07 o
  17   1  10        0.91        0.87      0.07 o
  17   1  13        0.26        0.17      0.06 o
  17   2   2       52.37       52.59      0.57 o
  17   2   3       37.77       37.21      0.42 o
  17   2   4        2.39        2.29      0.08 o
  17   2   5       60.01       60.98      0.67 o
  17   2   7        2.68        2.57      0.09 o
  17   2   8       17.71       18.16      0.23 o
  17   2   9       22.94       24.37      0.30 o
  17   2  10       13.12       13.51      0.20 o
  17   2  11        3.23        3.38      0.11 o
  17   2  12       13.14       13.52      0.18 o
  17   2  13        4.20        4.06      0.09 o
  17   2  14        6.03        5.67      0.17 o
  17   3   3        0.35        0.53      0.07 o
  17   3   4        0.09        0.27      0.07 o
  17   3   5        1.40        1.73      0.07 o
  17   3   6        1.16        1.31      0.07 o
  17   3   7        0.51        0.69      0.07 o
  17   3   8        0.46        0.74      0.07 o
  17   3  10        0.85        0.72      0.07 o
  17   3  12        0.90        0.87      0.07 o
  17   3  13        0.35        0.32      0.06 o
  17   4   1        7.92        7.90      0.14 o
  17   4   2        1.91        2.20      0.08 o
  17   4   4       78.48       80.40      0.88 o
  17   4   5       12.87       13.45      0.19 o
  17   4   6       11.54       12.28      0.18 o
  17   4   7       16.94       16.68      0.22 o
  17   4   8       43.09       46.49      0.54 o
  17   4   9       11.33       12.33      0.19 o
  17   4  10        0.85        0.96      0.08 o
  17   4  11        7.39        7.45      0.14 o
  17   4  13        1.01        0.96      0.07 o
  17   5   1        0.31        0.30      0.07 o
  17   5   2        1.59        1.43      0.07 o
  17   5   3        1.99        2.11      0.08 o
  17   5   4        1.66        1.54      0.08 o
  17   5   6        0.43        0.52      0.07 o
  17   5   7        0.22        0.23      0.08 o
  17   5   9        0.29        0.29      0.08 o
  17   5  10        1.73        1.60      0.08 o
  17   5  11        0.17        0.17      0.07 o
  17   5  13        1.03        0.92      0.07 o
  17   6   1        2.99        3.25      0.09 o
  17   6   2        1.18        1.10      0.07 o
  17   6   4        1.34        1.50      0.07 o
  17   6   5        4.37        4.43      0.11 o
  17   6   6        2.34        2.17      0.08 o
  17   6   7        1.43        1.63      0.08 o
  17   6   8        1.81        1.76      0.09 o
  17   6   9        0.55        0.54      0.07 o
  17   6  11        1.95        2.01      0.07 o
  17   6  12        3.30        3.45      0.10 o
  17   7   2        0.36        0.46      0.08 o
  17   7   3        1.43        1.40      0.07 o
  17   7   4        1.62        1.65      0.07 o
  17   7   5        1.78        1.80      0.08 o
  17   7   7        0.56        0.43      0.08 o
  17   7  12        0.66        0.61      0.07 o
  17   8   1        3.07        3.39      0.09 o
  17   8   2       23.06       22.65      0.28 o
  17   8   3        3.50        3.40      0.09 o
  17   8   4        0.53        0.34      0.07 o
  17   8   5        0.56        0.33      0.08 o
  17   8   6        1.14        1.14      0.09 o
  17   8   7        3.41        3.36      0.12 o
  17   8   8        1.28        1.18      0.08 o
  17   8  10        7.92        6.60      0.13 o
  17   8  11        4.97        4.77      0.12 o
  17   9   1        0.19        0.30      0.08 o
  17   9   6        0.36        0.32      0.08 o
  17   9   7        0.43        0.41      0.08 o
  17   9   8        0.24        0.37      0.08 o
  17   9   9        0.88        0.82      0.07 o
  17   9  10        0.56        0.37      0.11 o
  17  10   1        8.93        8.94      0.17 o
  17  10   2        2.65        3.02      0.11 o
  17  10   4       21.19       21.56      0.28 o
  17  10   5       13.66       13.86      0.19 o
  17  10   6        0.43        0.67      0.07 o
  17  10   7        1.35        1.34      0.08 o
  17  10   8       26.46       28.22      0.47 o
  17  11   2        4.49        4.41      0.12 o
  17  11   5        0.45        0.76      0.10 o
  17  12   1        3.76        3.29      0.12 o
  17  12   2        2.06        1.97      0.10 o
  17  12   4        8.77        7.68      0.20 o
  18   0   0       16.60       16.97      0.30 o
  18   0   2        0.99        1.03      0.10 o
  18   0   4        0.31        0.26      0.10 o
  18   0   8        6.47        6.47      0.16 o
  18   0  10        9.61       10.15      0.18 o
  18   1   0       24.79       26.78      0.34 o
  18   1   1        0.14        0.18      0.07 o
  18   1   2        0.53        0.34      0.07 o
  18   1   3        1.34        1.47      0.07 o
  18   1   4        8.94        9.25      0.14 o
  18   1   6        5.28        5.57      0.11 o
  18   1   7        3.06        2.96      0.09 o
  18   1  10        6.52        7.21      0.13 o
  18   1  11        1.16        1.18      0.07 o
  18   1  12        3.89        3.85      0.11 o
  18   2   0        6.02        5.89      0.15 o
  18   2   1        2.30        2.31      0.07 o
  18   2   2        3.99        4.08      0.09 o
  18   2   3        3.44        3.53      0.09 o
  18   2   4        4.94        5.18      0.11 o
  18   2   5        4.36        4.52      0.10 o
  18   2   6        9.28        9.08      0.15 o
  18   2   7        3.53        3.74      0.12 o
  18   2   9       13.36       13.63      0.20 o
  18   2  10        1.03        1.06      0.07 o
  18   2  11        4.48        4.46      0.09 o
  18   2  12        5.24        4.83      0.12 o
  18   3   1        3.48        3.72      0.10 o
  18   3   2        5.13        5.09      0.11 o
  18   3   3        0.70        0.65      0.07 o
  18   3   5        0.30        0.34      0.08 o
  18   3   6       14.60       14.88      0.21 o
  18   3   9        1.00        1.25      0.07 o
  18   3  10        1.23        1.26      0.07 o
  18   4   0        9.92        9.49      0.19 o
  18   4   1        4.81        5.33      0.12 o
  18   4   2        1.48        1.60      0.08 o
  18   4   3       15.94       16.16      0.22 o
  18   4   4        1.46        1.49      0.07 o
  18   4   5        8.65        9.06      0.15 o
  18   4   6       12.30       13.37      0.20 o
  18   4   7       26.23       27.96      0.35 o
  18   4   8        1.00        0.95      0.08 o
  18   4  10       10.43       10.91      0.17 o
  18   4  12        0.40        0.35      0.15 o
  18   5   0       15.47       14.87      0.25 o
  18   5   1        2.61        2.54      0.09 o
  18   5   4        5.48        5.75      0.12 o
  18   5   5        3.45        3.63      0.12 o
  18   5   6        0.45        0.54      0.07 o
  18   5   7        0.67        0.73      0.09 o
  18   5   8        0.70        0.71      0.07 o
  18   5  10        2.54        2.88      0.10 o
  18   6   0        1.62        1.64      0.10 o
  18   6   1        0.54        0.43      0.08 o
  18   6   2        7.15        7.08      0.13 o
  18   6   3        0.37        0.52      0.08 o
  18   6   4        0.80        0.82      0.09 o
  18   6   6       10.12       10.05      0.16 o
  18   6   8        3.95        3.89      0.10 o
  18   6   9        1.07        0.95      0.07 o
  18   6  10        0.27        0.25      0.08 o
  18   7   0       10.47       11.46      0.23 o
  18   7   1        0.74        0.80      0.08 o
  18   7   2        1.69        1.89      0.08 o
  18   7   3        2.24        2.59      0.09 o
  18   7   4        6.44        7.11      0.15 o
  18   7   6        6.27        6.91      0.14 o
  18   7   7        1.86        2.13      0.09 o
  18   7   8        0.07        0.20      0.08 o
  18   7   9        0.80        0.69      0.07 o
  18   7  10        4.11        3.31      0.21 o
  18   8   0       19.34       21.32      0.33 o
  18   8   1        2.11        2.20      0.08 o
  18   8   2        0.28        0.43      0.08 o
  18   8   3        7.01        7.25      0.13 o
  18   8   4        3.55        3.57      0.10 o
  18   8   5        2.76        2.99      0.11 o
  18   8   7       10.53       10.34      0.17 o
  18   8   8        2.88        2.80      0.09 o
  18   9   0        2.04        2.20      0.10 o
  18   9   1        9.42        9.77      0.15 o
  18   9   2        0.20        0.17      0.07 o
  18   9   3        4.68        4.68      0.11 o
  18   9   4        0.27        0.25      0.08 o
  18   9   5        1.24        1.42      0.08 o
  18   9   6        0.67        0.78      0.07 o
  18  10   0        1.10        0.96      0.10 o
  18  10   1        5.39        5.23      0.12 o
  18  10   2        9.76        9.37      0.15 o
  18  10   3        2.87        2.20      0.09 o
  18  10   4        0.41        0.55      0.13 o
  18  11   1        1.65        1.39      0.18 o
  18  11   2        0.68        0.59      0.17 o
  18  11   3        0.74        0.60      0.17 o
  19   0   2        2.33        2.15      0.10 o
  19   0   4       44.60       47.79      0.65 o
  19   0   6        7.55        7.97      0.19 o
  19   0   8       15.15       15.84      0.24 o
  19   0  10        0.22        0.22      0.10 o
  19   1   1        3.04        3.04      0.09 o
  19   1   2       24.49       25.21      0.30 o
  19   1   3        1.48        1.39      0.07 o
  19   1   5        1.59        2.00      0.08 o
  19   1   6        0.22        0.33      0.07 o
  19   1   8        2.07        2.10      0.07 o
  19   1   9        0.57        0.56      0.06 o
  19   1  10        7.04        7.16      0.14 o
  19   2   1        1.34        1.33      0.07 o
  19   2   2        0.70        0.70      0.08 o
  19   2   3        3.82        4.16      0.12 o
  19   2   4        0.64        0.82      0.08 o
  19   2   5       16.09       16.80      0.23 o
  19   2   6        1.10        1.15      0.08 o
  19   2   7        0.73        0.59      0.08 o
  19   2   9        0.76        0.89      0.07 o
  19   3   1        3.33        3.56      0.12 o
  19   3   2        6.34        6.60      0.13 o
  19   3   3        6.55        6.57      0.15 o
  19   3   4        8.91        9.22      0.17 o
  19   3   5        0.94        0.87      0.08 o
  19   3   8        3.24        3.12      0.11 o
  19   3   9        1.98        1.86      0.07 o
  19   3  10        1.59        1.53      0.10 o
  19   4   1        3.09        3.11      0.12 o
  19   4   2        2.77        2.96      0.10 o
  19   4   3        2.43        2.52      0.09 o
  19   4   4        0.73        0.71      0.08 o
  19   4   5        0.26        0.27      0.08 o
  19   4   7        3.34        3.35      0.09 o
  19   4   8        0.58        0.59      0.07 o
  19   5   1        2.78        3.00      0.12 o
  19   5   2        4.71        5.28      0.14 o
  19   5   3        3.59        3.74      0.12 o
  19   5   4        1.62        1.36      0.08 o
  19   5   5        0.23        0.25      0.07 o
  19   5   6        0.99        0.72      0.07 o
  19   5   8        1.85        1.79      0.09 o
  19   6   1        1.70        1.52      0.09 o
  19   6   2       18.38       18.67      0.27 o
  19   6   3        2.24        2.01      0.09 o
  19   6   4        1.72        1.53      0.07 o
  19   6   6        0.40        0.35      0.07 o
  19   6   8       12.47       11.41      0.21 o
  19   7   1        0.58        0.61      0.07 o
  19   7   2        8.07        8.10      0.15 o
  19   7   3        0.55        0.51      0.08 o
  19   7   4        4.11        4.43      0.11 o
  19   7   5        5.71        5.32      0.13 o
  19   7   6        1.88        1.90      0.09 o
  19   7   7        0.41        0.39      0.13 o
  19   8   1        5.00        4.86      0.11 o
  19   8   2        0.29        0.32      0.07 o
  19   8   5        2.47        2.17      0.15 o
  19   9   1        5.31        4.24      0.26 o
  19   9   3        4.14        3.27      0.24 o
  20   0   0       16.48       16.93      0.33 o
  20   0   2        1.16        0.99      0.09 o
  20   0   4        1.92        2.09      0.10 o
  20   0   6       10.79       10.37      0.21 o
  20   0   8        2.89        2.81      0.15 o
  20   1   1        2.00        2.26      0.08 o
  20   1   3        3.59        4.00      0.09 o
  20   1   4        0.23        0.31      0.06 o
  20   1   5        0.16        0.14      0.07 o
  20   1   7        1.19        1.36      0.08 o
  20   2   0        9.18       10.82      0.23 o
  20   2   1        7.34        7.76      0.14 o
  20   2   2        0.25        0.36      0.07 o
  20   2   3        0.44        0.38      0.07 o
  20   2   4        1.53        1.52      0.08 o
  20   2   7        1.36        1.49      0.07 o
  20   3   0       23.20       24.73      0.36 o
  20   3   1        0.53        0.55      0.07 o
  20   3   2        0.20        0.17      0.08 o
  20   3   3        0.22        0.26      0.07 o
  20   3   4        8.93        9.32      0.15 o
  20   3   6        1.95        1.90      0.07 o
  20   3   7        0.50        0.43      0.09 o
  20   4   2        2.22        2.32      0.10 o
  20   4   3        1.01        0.91      0.07 o
  20   4   4        0.97        1.01      0.08 o
  20   4   6        4.86        4.58      0.14 o
  20   5   0        0.35        0.58      0.11 o
  20   5   1        7.87        8.80      0.17 o
  20   5   2        0.95        1.03      0.08 o
  20   5   3        4.64        4.75      0.12 o
  20   5   5        0.44        0.45      0.08 o
  20   5   6        1.31        0.85      0.18 o
  20   6   0        3.15        2.82      0.16 o
  20   6   1        1.43        1.47      0.08 o
  20   6   2        5.04        4.84      0.12 o
  20   6   3        0.82        0.66      0.08 o
  20   6   4        3.20        2.71      0.12 o
  21   1   1        6.05        6.04      0.18 o
  21   1   3        6.58        5.78      0.24 o
  21   2   1        0.33        0.30      0.12 o
  21   2   2        0.52        0.48      0.17 o
