# Supplementary material for: Periodic Hirshfeld Atom Refinement
Source: J Phys Chem Lett. 2026 Feb 27;17(11):3170–9. doi: 10.1021/acs.jpclett.5c03918 (PMC13007019; doi:10.1021/acs.jpclett.5c03918)
Supplement: Supplementary file 2 [file jz5c03918_si_002.zip › C_Ammonia_trifluoroborane/Ammonia_trifluoroborane__IAM.cif]

data_Ammonia_trifluoroborane__IAM
_publ_contact_author_name           'PD Dr. Simon Grabowsky'
_publ_contact_author_address
;
    University of Bern
    Department of Chemistry, Biochemistry and Pharmaceutical Sciences
    Freiestrasse 3
    CH - 3012 Bern
    Switzerland
;
_publ_contact_author_email          simon.grabowsky@unibe.ch
_publ_contact_author_phone          '+41 31 684 4281'
loop_
   _publ_author_name
   _publ_author_address
   'Chu, Kanghyun'
;
    University of Bern
    Department of Chemistry, Biochemistry and Pharmaceutical Sciences
    Freiestrasse 3
    CH - 3012 Bern
    Switzerland
;
   'Jayatilaka, Dylan' ''
   'Malaspina, Lorraine A.' ''
   'Genoni, Alessandro' ''
   'Cametti, Georgia' ''
   'Mebs, Stefan' ''
   'Lentz, Dieter' ''
   'B\"urgi, Hans-Beat' ''
   'Churakov, Sergey V.' ''
   'Grabowsky, Simon' ''

_publ_section_title                 'IAM for Ammonia_trifluoroborane'

_audit_creation_date                2025-3-31
_audit_creation_method              'Tonto 25.04.08 github v. 71242092'

# ============
# QCr software
# ============

_QCr_software                       Tonto
_QCr_software_version               '25.04.08 v. 71242092'
_QCr_software_platform              Linux-6.8.0-52-generic
_QCr_software_build_date            '2025.03.27 11:46'
_QCr_software_website               https://github.com/dylan-jayatilaka/tonto

# ========
# Chemical
# ========

_chemical_name_common               'Ammonia trifluoroborane'
_chemical_formula_sum               'B F3 H3 N'
_chemical_formula_moiety            'B F3 H3 N'
_chemical_formula_weight            84.8368
_chemical_compound_source           'see text'
_chemical_absolute_configuration    unk

# =======
# Crystal
# =======

_exptl_crystal_description          prism
_exptl_crystal_colour               'colourless'
_exptl_crystal_size_max             0.2
_exptl_crystal_size_mid             0.2
_exptl_crystal_size_min             0.1
_exptl_crystal_density_meas         ?
_exptl_crystal_density_diffrn       1.920
_exptl_crystal_density_method       'not measured'
_exptl_crystal_F_000                336

# ==============
# Absortion data
# ==============

_exptl_absorpt_coefficient_mu       0.249
_exptl_absorpt_correction_type      none
_exptl_absorpt_correction_T_min     ?
_exptl_absorpt_correction_T_max     ?
_exptl_absorpt_process_details      ?

# ========
# Symmetry
# ========

_symmetry_cell_setting              Orthorhombic
_symmetry_space_group_name_H-M      'p b c a'
_symmetry_space_group_name_Hall     '-p 2ac 2ab'
_symmetry_Int_Tables_number         61

loop_
    _symmetry_equiv_pos_as_xyz
'+x, +y, +z'
'-x, -y, -z'
'-x+1/2, -y, +z+1/2'
'+x+1/2, -y+1/2, -z'
'+x+1/2, +y, -z+1/2'
'-x+1/2, +y+1/2, +z'
'-x, +y+1/2, -z+1/2'
'+x, -y+1/2, +z+1/2'

# =========
# Unit cell
# =========

_cell_measurement_temperature       95(2)
_cell_measurement_reflns_used       4995
_cell_measurement_theta_min         4.23
_cell_measurement_theta_max         70.94

_cell_length_a                      8.0067(8)
_cell_length_b                      7.9511(8)
_cell_length_c                      9.2216(9)
_cell_angle_alpha                   90.00
_cell_angle_beta                    90.00
_cell_angle_gamma                   90.00
_cell_volume                        587.07(10)
_cell_formula_units_Z               8

_atom_sites_solution_hydrogens      HAR

# ===============
# Refinement data
# ===============

_refine_ls_kind                     'IAM'
_refine_ls_method_description
;
   S.C. Capelli, H.-B. Burgi, B. Dittrich, S.Grabowsky
   and Dylan Jayatilaka, IUCrJ (2014). 1, 361-379
;
_refine_QCr_Psi_constraint          'none'

_refine_ls_SVD_threshold            0.1E-02
_refine_ls_coordinate_system        cartesian
_refine_ls_structure_factor_coef    F
_refine_ls_matrix_type              full
_refine_ls_R_factor_gt              0.0249
_refine_ls_R_factor_ref             0.0249
_refine_ls_R_factor_all             0.0249
_refine_ls_wR_factor_gt             0.0295
_refine_ls_wR_factor_ref            0.0295
_refine_ls_wR_factor_all            0.0295
_refine_ls_R_Fsqd_factor            0.0613
_refine_ls_chi2                     10.8217
_refine_ls_goodness_of_fit_gt       3.2896
_refine_ls_goodness_of_fit_ref      3.2896
_refine_ls_goodness_of_fit_all      3.2896
_refine_ls_number_reflns            4995
_refine_ls_number_parameters        58
_refine_ls_number_restraints        0
_refine_ls_number_constraints       15
_refine_ls_hydrogen_treatment       refall
_refine_ls_weighting_scheme         sigma
_refine_ls_weighting_details        w=1/\s(F)
_refine_ls_shift/su_conv_tol        0.0100
_refine_ls_shift/su_max             0.0065
_refine_ls_shift/su_max_mean        ?
_refine_ls_shift/su_max_par         'H1 Uyy'
_refine_ls_extinction_method        none

_refine_diff_density_max            0.6843
_refine_diff_density_min            -0.2192
_refine_diff_density_rms            0.0929

_refine_special_details
;
. If constraints were applied they are defined by zero
  eigenvalues of the least-squares hessian, see the
  value of _refine_ls_SVD_threshold
;
# ======================
# Fractional coordinates
# ======================

loop_
_atom_site_label
_atom_site_fract_x
_atom_site_fract_y
_atom_site_fract_z
_atom_site_U_iso_or_equiv
_atom_site_adp_type
_atom_site_occupancy
_atom_site_disorder_group
   B   0.16073(2)     0.10498(2)     0.170075(17)   0.00864(4)  Uani  1.000000  0
  F1   0.075543(18)  -0.047907(16)   0.172589(14)   0.01337(4)  Uani  1.000000  0
  F2   0.308580(15)   0.088234(18)   0.091711(15)   0.01341(4)  Uani  1.000000  0
  F3   0.193729(15)   0.161555(18)   0.309820(12)   0.01279(4)  Uani  1.000000  0
   N   0.046002(16)   0.238414(18)   0.091417(14)   0.00941(3)  Uani  1.000000  0
  H1   0.0884(8)      0.3284(8)      0.0915(7)      0.0215(13)  Uiso  1.000000  0
  H2  -0.0506(8)      0.2446(10)     0.1355(8)      0.0254(14)  Uiso  1.000000  0
  H3   0.0279(8)      0.2167(9)      0.0003(7)      0.0242(14)  Uiso  1.000000  0

# ====
# ADPs
# ====

loop_
_atom_site_aniso_label
_atom_site_aniso_U_11
_atom_site_aniso_U_22
_atom_site_aniso_U_33
_atom_site_aniso_U_12
_atom_site_aniso_U_13
_atom_site_aniso_U_23
   B   0.00911(4)  0.00835(5)  0.00846(4)  -0.00003(4)   0.00038(3)   0.00013(4)
  F1   0.01719(4)  0.00872(4)  0.01419(4)  -0.00372(3)  -0.00049(3)   0.00180(3)
  F2   0.01105(3)  0.01364(4)  0.01552(4)   0.00315(3)   0.00497(3)   0.00180(3)
  F3   0.01347(3)  0.01616(5)  0.00873(3)   0.00075(3)  -0.00256(2)  -0.00184(3)
   N   0.00970(3)  0.00925(4)  0.00930(3)   0.00065(3)  -0.00043(2)   0.00032(3)

# ===========
# Reflections
# ===========

_diffrn_reflns_number               65269
_diffrn_reflns_av_R_equivalents     0.0275
_diffrn_reflns_av_sigmaI/netI       0.0093
_diffrn_measured_fraction_theta_max   0.978
_diffrn_reflns_theta_full           25.242
_diffrn_reflns_theta_max            70.936
_diffrn_reflns_theta_min            4.235
_diffrn_measured_fraction_theta_full   0.998
_diffrn_ambient_temperature         95(2)
_diffrn_radiation_wavelength        0.71073
_diffrn_radiation_type              MoK\a
_diffrn_radiation_source            'fine-focus sealed tube'
_diffrn_radiation_monochromator     graphite
_diffrn_measurement_device_type     'BRUKER SMART CCD'
_diffrn_measurement_method          '\w'

_shelx_F_calc_maximum               79.742645

_reflns_d_resolution_low            0.375987
_reflns_d_resolution_high           4.812583
_reflns_limit_h_min                 0
_reflns_limit_h_max                 21
_reflns_limit_k_min                 0
_reflns_limit_k_max                 20
_reflns_limit_l_min                 0
_reflns_limit_l_max                 24
_reflns_number_gt                   4995
_reflns_number_total                4995
_reflns_threshold_expression        'F>0 & F/u(F)>4.0 & |F_calc|>10^-3'

_reflns_special_details
;
* Specify symmetry and Friedel pair averaging *

. Only reflections which satisfy the threshold expression
  are listed below, and only they are considered observed,
  thus the *_gt, *_all, & *_total data are always the same
;

# ============
# Bond lengths
# ============

loop_
_geom_bond_atom_site_label_1
_geom_bond_site_symmetry_1
_geom_bond_atom_site_label_2
_geom_bond_site_symmetry_2
_geom_bond_distance
_geom_bond_publ_flag
   F1 .  B .  1.3941(2)  yes
   F2 .  B .  1.3933(2)  yes
   F3 .  B .  1.3903(2)  yes
    N .  B .  1.5798(2)  yes
    N . H1 .  0.792(6)   yes
    N . H2 .  0.876(7)   yes
    N . H3 .  0.870(7)   yes

# ===========
# Bond Angles
# ===========

loop_
_geom_angle_atom_site_label_1
_geom_angle_site_symmetry_1
_geom_angle_atom_site_label_2
_geom_angle_site_symmetry_2
_geom_angle_atom_site_label_3
_geom_angle_site_symmetry_3
_geom_angle
_geom_angle_publ_flag
   F1 .  B . F2 .  109.938(15)  yes
   F1 .  B . F3 .  111.082(14)  yes
   F2 .  B . F3 .  110.502(14)  yes
   F1 .  B .  N .  107.983(13)  yes
   F2 .  B .  N .  108.668(13)  yes
   F3 .  B .  N .  108.590(14)  yes
    B .  N . H1 .  110.9(5)     yes
    B .  N . H2 .  109.8(5)     yes
    B .  N . H3 .  114.0(4)     yes
   H1 .  N . H2 .  109.2(7)     yes
   H1 .  N . H3 .  104.5(6)     yes
   H2 .  N . H3 .  108.2(6)     yes

# ==============
# Torsion angles
# ==============

loop_
_geom_torsion_atom_site_label_1
_geom_torsion_site_symmetry_1
_geom_torsion_atom_site_label_2
_geom_torsion_site_symmetry_2
_geom_torsion_atom_site_label_3
_geom_torsion_site_symmetry_3
_geom_torsion_atom_site_label_4
_geom_torsion_site_symmetry_4
_geom_torsion
   F1 .  B .  N . H1 .  177.1(5)
   F1 .  B .  N . H2 .   56.4(5)
   F1 .  B .  N . H3 .  -65.2(5)
   F2 .  B .  N . H1 .  -63.7(5)
   F2 .  B .  N . H2 .  175.6(5)
   F2 .  B .  N . H3 .   54.0(5)
   F3 .  B .  N . H1 .   56.5(5)
   F3 .  B .  N . H2 .  -64.2(5)
   F3 .  B .  N . H3 .  174.2(5)
