# Supplementary material for: Periodic Hirshfeld Atom Refinement
Source: J Phys Chem Lett. 2026 Feb 27;17(11):3170–9. doi: 10.1021/acs.jpclett.5c03918 (PMC13007019; doi:10.1021/acs.jpclett.5c03918)
Supplement: Supplementary file 2 [file jz5c03918_si_002.zip › C_Ammonia_trifluoroborane/Ammonia_trifluoroborane__IAM.fco]

data_Ammonia_trifluoroborane__IAM

_audit_creation_date                2025-3-31
_audit_creation_method              'Tonto 25.04.08 github v. 71242092'

# ============
# QCr software
# ============

_QCr_software                       Tonto
_QCr_software_version               '25.04.08 v. 71242092'
_QCr_software_platform              Linux-6.8.0-52-generic
_QCr_software_build_date            '2025.03.27 11:46'
_QCr_software_website               https://github.com/dylan-jayatilaka/tonto

# ========
# Symmetry
# ========

_symmetry_cell_setting              Orthorhombic
_symmetry_space_group_name_H-M      'p b c a'
_symmetry_space_group_name_Hall     '-p 2ac 2ab'
_symmetry_Int_Tables_number         '61'

loop_
    _symmetry_equiv_pos_as_xyz
'+x, +y, +z'
'-x, -y, -z'
'-x+1/2, -y, +z+1/2'
'+x+1/2, -y+1/2, -z'
'+x+1/2, +y, -z+1/2'
'-x+1/2, +y+1/2, +z'
'-x, +y+1/2, -z+1/2'
'+x, -y+1/2, +z+1/2'

# =========
# Unit cell
# =========

_cell_measurement_temperature       95(2)
_cell_measurement_reflns_used       ?
_cell_measurement_theta_min         ?
_cell_measurement_theta_max         ?

_cell_length_a                      8.0067(8)
_cell_length_b                      7.9511(8)
_cell_length_c                      9.2216(9)
_cell_angle_alpha                   90.00
_cell_angle_beta                    90.00
_cell_angle_gamma                   90.00
_cell_volume                        587.07(10)
_cell_formula_units_Z               8

_exptl_crystal_F_squared_000        112896

# ======================
# XD fco reflection data
# ======================

_shelx_refln_list_code              4

_reflns_d_resolution_low            0.375987
_reflns_d_resolution_high           4.812583
_reflns_limit_h_max                 21
_reflns_limit_h_min                 0
_reflns_limit_k_max                 20
_reflns_limit_k_min                 0
_reflns_limit_l_max                 24
_reflns_limit_l_min                 0

# NOTE: F_squared_meas is scaled to F_squared_calc
#       and so it is on an absolute scale
_reflns_tonto_F_scale_factor        3.7405

loop_
    _refln_index_h
    _refln_index_k
    _refln_index_l
    _refln_F_squared_calc
    _refln_F_squared_meas
    _refln_F_squared_sigma
    _refln_observed_status
   0   0   2     2152.33     2549.51     28.77 o
   0   0   4     6358.89     7147.45     79.74 o
   0   0   6      285.60      311.48      3.63 o
   0   0   8     2489.36     2509.44     28.41 o
   0   0  10     1010.60     1013.81     11.27 o
   0   0  12      949.05      946.10     10.49 o
   0   0  14      373.24      379.87      4.55 o
   0   0  16       18.59       16.98      0.29 o
   0   0  18       15.66       15.46      0.28 o
   0   0  22       49.68       49.72      0.96 o
   0   0  24        0.36        0.72      0.17 o
   0   2   0        1.06        9.86      0.21 o
   0   2   1     5535.73     6005.14     64.12 o
   0   2   2      493.62      505.34      5.38 o
   0   2   3      810.66      972.44     10.29 o
   0   2   4       77.59       90.90      1.02 o
   0   2   5        6.34        4.34      0.14 o
   0   2   6      587.59      656.82      7.00 o
   0   2   7        0.22        0.92      0.13 o
   0   2   8       29.59       36.95      0.56 o
   0   2   9      893.74      878.99      9.32 o
   0   2  10      170.44      174.61      1.92 o
   0   2  11       30.58       27.28      0.36 o
   0   2  12       45.47       45.63      0.54 o
   0   2  13      131.61      132.51      1.51 o
   0   2  14       13.75       12.32      0.27 o
   0   2  15        2.71        3.03      0.12 o
   0   2  16        0.72        0.43      0.10 o
   0   2  17        8.07        8.27      0.19 o
   0   2  18       63.19       62.98      0.75 o
   0   2  19       28.03       29.29      0.39 o
   0   2  20       26.71       26.87      0.36 o
   0   2  21        2.07        2.04      0.12 o
   0   2  22        4.89        5.07      0.16 o
   0   2  23        7.19        7.52      0.19 o
   0   2  24        2.90        2.76      0.23 o
   0   4   0      391.13      503.36      5.79 o
   0   4   1     2013.41     2371.57     25.23 o
   0   4   2      336.91      361.78      3.92 o
   0   4   3     1598.65     1693.19     17.99 o
   0   4   5      748.62      774.04      8.24 o
   0   4   6      138.61      136.10      1.53 o
   0   4   7     1472.45     1496.83     15.91 o
   0   4   8      144.16      138.39      1.56 o
   0   4   9       70.43       69.46      0.80 o
   0   4  10        6.38        4.29      0.13 o
   0   4  11        4.33        5.49      0.15 o
   0   4  12        0.06        0.46      0.11 o
   0   4  13        3.77        3.50      0.15 o
   0   4  14       19.57       18.21      0.27 o
   0   4  15       75.23       74.88      0.87 o
   0   4  16       32.27       32.18      0.42 o
   0   4  17       25.39       24.48      0.34 o
   0   4  18        0.69        0.54      0.11 o
   0   4  20        1.19        1.12      0.10 o
   0   4  21        0.43        0.29      0.09 o
   0   4  22        1.15        1.20      0.10 o
   0   4  23        2.31        2.02      0.10 o
   0   6   0     1100.89     1113.41     12.74 o
   0   6   1     1293.30     1388.49     14.84 o
   0   6   2      731.59      781.37      8.45 o
   0   6   3       56.83       75.39      0.92 o
   0   6   4      963.71     1016.86     10.88 o
   0   6   5      608.30      628.68      6.79 o
   0   6   6      688.44      722.15      7.85 o
   0   6   7      689.28      706.81      7.65 o
   0   6   8       31.40       29.94      0.39 o
   0   6   9       28.79       26.06      0.37 o
   0   6  10       13.65       13.95      0.27 o
   0   6  11       65.53       66.16      0.82 o
   0   6  12      402.01      405.30      4.62 o
   0   6  13      113.64      110.43      1.27 o
   0   6  14        4.81        5.00      0.15 o
   0   6  15       49.24       48.13      0.60 o
   0   6  16      239.47      240.15      2.72 o
   0   6  17        4.88        5.12      0.17 o
   0   6  18        9.96        9.37      0.22 o
   0   6  19       35.65       35.55      0.47 o
   0   6  20        0.50        0.63      0.11 o
   0   6  21        4.12        4.36      0.19 o
   0   6  22        6.42        7.06      0.22 o
   0   8   0       49.79       48.27      0.78 o
   0   8   1      300.73      304.51      3.36 o
   0   8   2       95.76       87.81      1.06 o
   0   8   3      678.98      705.63      7.63 o
   0   8   4        5.48        4.64      0.25 o
   0   8   5       22.63       20.96      0.35 o
   0   8   6      137.14      141.15      1.63 o
   0   8   7       58.30       57.87      0.74 o
   0   8   8       34.63       32.88      0.46 o
   0   8   9       46.47       43.64      0.62 o
   0   8  10        4.99        4.95      0.19 o
   0   8  11      102.80       99.81      1.21 o
   0   8  12        4.00        3.96      0.16 o
   0   8  13      235.56      229.46      2.67 o
   0   8  14        0.44        0.36      0.13 o
   0   8  15       38.18       37.20      0.49 o
   0   8  16       19.27       19.07      0.30 o
   0   8  17       77.43       78.63      0.95 o
   0   8  18        0.43        0.45      0.11 o
   0   8  19        4.35        4.57      0.16 o
   0   8  20        1.27        1.40      0.12 o
   0   8  21        8.86        9.70      0.26 o
   0   8  22        2.18        1.77      0.12 o
   0  10   0      147.76      153.01      1.98 o
   0  10   1       39.14       36.17      0.52 o
   0  10   2       78.82       78.50      0.97 o
   0  10   3        7.40        6.10      0.20 o
   0  10   4        0.32        0.29      0.13 o
   0  10   6       59.57       57.74      0.80 o
   0  10   7       17.01       15.63      0.40 o
   0  10   8       74.50       73.58      1.10 o
   0  10   9       27.18       26.86      0.39 o
   0  10  10       20.24       19.90      0.30 o
   0  10  11       12.60       12.32      0.23 o
   0  10  12        2.31        2.37      0.12 o
   0  10  13        1.36        1.24      0.11 o
   0  10  14       12.44       11.82      0.26 o
   0  10  15        8.59        8.09      0.24 o
   0  10  16        9.08        8.68      0.24 o
   0  10  17       14.22       13.99      0.29 o
   0  10  18        6.95        6.75      0.22 o
   0  10  19        1.91        2.02      0.16 o
   0  12   0       97.10       92.27      1.53 o
   0  12   1       30.70       29.30      0.52 o
   0  12   2       28.94       29.00      0.52 o
   0  12   3        8.38        8.91      0.35 o
   0  12   4       18.72       17.72      0.34 o
   0  12   5       68.20       69.29      0.93 o
   0  12   6      197.12      197.55      2.53 o
   0  12   7       65.00       64.43      0.93 o
   0  12   8        1.21        1.37      0.12 o
   0  12   9       10.31       11.21      0.25 o
   0  12  10      127.48      127.80      1.62 o
   0  12  11       24.31       24.36      0.41 o
   0  12  13        7.08        7.19      0.21 o
   0  12  14        0.67        0.60      0.11 o
   0  12  15        2.77        2.84      0.14 o
   0  12  16        4.03        4.27      0.18 o
   0  12  17       10.71       12.19      0.28 o
   0  12  18       37.00       38.76      0.63 o
   0  12  19       17.92       18.40      0.34 o
   0  12  20       14.54       12.59      0.33 o
   0  14   0      136.19      129.37      1.83 o
   0  14   1      288.37      287.44      3.40 o
   0  14   2       17.25       17.45      0.37 o
   0  14   3       60.31       59.23      0.83 o
   0  14   4       21.58       20.41      0.39 o
   0  14   5       17.21       17.27      0.35 o
   0  14   6       23.22       24.02      0.46 o
   0  14   7        6.21        6.39      0.25 o
   0  14   8       23.17       22.75      0.42 o
   0  14   9      145.47      148.47      1.88 o
   0  14  10        3.02        2.68      0.15 o
   0  14  11        1.00        0.90      0.17 o
   0  14  12       23.48       24.14      0.39 o
   0  14  13       92.54       94.88      1.27 o
   0  14  14       14.88       15.89      0.31 o
   0  14  16        1.11        1.27      0.20 o
   0  16   0       27.34       28.35      0.61 o
   0  16   2        4.26        4.35      0.22 o
   0  16   3        3.50        3.24      0.20 o
   0  16   4        0.96        0.98      0.17 o
   0  16   5        2.82        2.87      0.18 o
   0  16   6        1.85        1.92      0.18 o
   0  16   7        7.40        7.21      0.25 o
   0  16   8        9.73       10.50      0.28 o
   0  16   9        4.01        3.88      0.20 o
   0  16  10        7.42        7.28      0.25 o
   0  16  11        3.51        3.56      0.20 o
   0  16  14        3.48        3.36      0.23 o
   0  18   0       12.06        6.77      0.30 o
   0  18   1        2.58        2.74      0.18 o
   0  18   2       27.67       28.88      0.47 o
   0  18   3        3.85        4.67      0.22 o
   0  18   6       63.95       65.78      0.93 o
   0  18   7        0.43        0.58      0.22 o
   0  18   8       12.91       13.46      0.43 o
   0  18   9        2.84        3.33      0.28 o
   0  18  10        3.16        3.80      0.26 o
   0  18  11        0.55        0.61      0.18 o
   0  18  12        0.75        0.86      0.16 o
   0  20   2        6.58        7.25      0.27 o
   0  20   3       27.09       29.73      0.65 o
   0  20   4        5.37        5.65      0.26 o
   0  20   5        7.12        7.89      0.30 o
   0  20   6       16.18       16.80      0.42 o
   0  20   7       31.14       32.56      0.69 o
   1   0   2     4955.27     5447.10     58.42 o
   1   0   4     2697.12     3110.24     32.97 o
   1   0   6      951.54     1120.41     11.95 o
   1   0   8       55.48       52.56      0.70 o
   1   0  10      198.59      186.43      2.02 o
   1   0  12        0.50        0.93      0.10 o
   1   0  14      484.47      488.44      5.48 o
   1   0  16       52.98       50.25      0.59 o
   1   0  18       17.51       17.33      0.25 o
   1   0  20        9.45        9.25      0.18 o
   1   0  22       35.75       37.48      0.60 o
   1   0  24       16.57       17.53      0.33 o
   1   1   1      179.13      191.19      1.99 o
   1   1   2      359.54      315.85      3.27 o
   1   1   3     1770.27     2019.25     20.81 o
   1   1   4     1335.25     1514.86     15.64 o
   1   1   5      870.41      965.22     10.00 o
   1   1   6      206.61      243.91      2.57 o
   1   1   7      206.91      224.32      2.38 o
   1   1   8      117.18      116.02      1.28 o
   1   1   9      387.23      394.59      4.16 o
   1   1  11       32.76       31.05      0.36 o
   1   1  13        6.11        6.20      0.14 o
   1   1  14       75.88       74.26      0.83 o
   1   1  15       44.03       42.60      0.47 o
   1   1  16        0.48        0.36      0.06 o
   1   1  17       33.02       32.11      0.37 o
   1   1  18       18.46       18.38      0.24 o
   1   1  19        0.11        0.16      0.07 o
   1   1  20        1.65        1.62      0.08 o
   1   1  21       13.76       14.27      0.20 o
   1   1  22        1.15        1.48      0.10 o
   1   1  23        5.62        6.35      0.19 o
   1   1  24        4.29        4.61      0.12 o
   1   2   1      665.92      754.72      7.80 o
   1   2   2     2279.42     2627.82     27.12 o
   1   2   3      797.57      923.81      9.55 o
   1   2   4      873.51      984.24     10.15 o
   1   2   5     3253.41     3643.74     37.51 o
   1   2   6      121.94      132.00      1.40 o
   1   2   7        0.18        0.29      0.11 o
   1   2   8        2.34        3.40      0.15 o
   1   2   9       39.34       40.68      0.47 o
   1   2  10      145.00      149.57      1.57 o
   1   2  11        6.55        5.12      0.11 o
   1   2  12       57.36       56.37      0.62 o
   1   2  13      156.53      158.65      1.72 o
   1   2  15      116.59      113.49      1.21 o
   1   2  16        3.47        3.36      0.09 o
   1   2  17        6.26        6.36      0.12 o
   1   2  18        4.84        4.81      0.12 o
   1   2  19       14.11       13.70      0.19 o
   1   2  20        1.42        1.32      0.07 o
   1   2  21       10.43       10.24      0.15 o
   1   2  23       14.99       15.60      0.22 o
   1   3   1      176.72      181.72      1.90 o
   1   3   2     4563.98     5018.76     51.71 o
   1   3   3     1226.40     1393.93     14.39 o
   1   3   4       54.25       58.21      0.64 o
   1   3   5      466.03      535.11      5.55 o
   1   3   6       32.33       34.56      0.41 o
   1   3   7        1.24        1.77      0.11 o
   1   3   8      190.32      201.28      2.16 o
   1   3   9       73.20       78.07      0.85 o
   1   3  10      155.98      150.27      1.58 o
   1   3  11       39.80       40.00      0.45 o
   1   3  12       83.77       84.63      0.92 o
   1   3  13       20.55       20.06      0.29 o
   1   3  14       90.33       87.46      0.95 o
   1   3  15        0.26        0.19      0.06 o
   1   3  17        9.15        9.03      0.15 o
   1   3  18       12.98       12.74      0.18 o
   1   3  19        3.36        3.39      0.09 o
   1   3  20       17.59       17.76      0.22 o
   1   3  21        0.26        0.16      0.07 o
   1   3  23        0.28        0.44      0.07 o
   1   3  24        7.98        8.21      0.20 o
   1   4   1      958.35     1045.20     10.83 o
   1   4   2       19.33       21.69      0.27 o
   1   4   3      340.69      363.47      3.78 o
   1   4   4      517.59      577.61      5.99 o
   1   4   5       14.22       12.19      0.19 o
   1   4   6      193.80      208.51      2.20 o
   1   4   7      324.79      331.33      3.47 o
   1   4   8        0.65        0.66      0.07 o
   1   4   9       15.33       12.77      0.18 o
   1   4  10        0.98        0.54      0.06 o
   1   4  11      166.15      167.69      1.76 o
   1   4  12       13.88       15.15      0.22 o
   1   4  13       21.75       21.42      0.30 o
   1   4  14       65.25       63.81      0.70 o
   1   4  15        2.13        2.06      0.06 o
   1   4  16       11.61       11.29      0.16 o
   1   4  17        7.21        7.31      0.14 o
   1   4  18        3.20        3.08      0.09 o
   1   4  19        6.46        6.33      0.12 o
   1   4  20       11.56       11.59      0.17 o
   1   4  21       16.29       16.60      0.21 o
   1   4  22        8.08        8.47      0.16 o
   1   4  23        1.55        1.36      0.07 o
   1   5   1      159.82      202.57      2.15 o
   1   5   2       16.34       21.33      0.29 o
   1   5   3       41.86       35.56      0.42 o
   1   5   4      557.01      584.22      6.08 o
   1   5   5      279.94      296.15      3.10 o
   1   5   6        7.97        7.08      0.17 o
   1   5   7       43.86       42.21      0.53 o
   1   5   8      356.73      360.07      3.74 o
   1   5   9       68.84       70.15      0.76 o
   1   5  10       23.46       21.43      0.27 o
   1   5  11       10.45        9.92      0.17 o
   1   5  12       11.19       12.10      0.21 o
   1   5  13        2.38        2.14      0.12 o
   1   5  15        1.03        1.08      0.07 o
   1   5  16       38.14       37.01      0.43 o
   1   5  17       15.73       15.80      0.22 o
   1   5  18       17.33       16.95      0.23 o
   1   5  20       22.81       23.74      0.29 o
   1   5  21        4.78        5.06      0.12 o
   1   5  22        8.98        9.45      0.17 o
   1   5  23        0.51        0.39      0.07 o
   1   6   1       89.81       84.78      0.95 o
   1   6   2     2388.56     2522.40     26.16 o
   1   6   3      233.85      236.48      2.51 o
   1   6   4      114.23      117.40      1.28 o
   1   6   5       23.87       24.86      0.34 o
   1   6   6       66.91       65.13      0.75 o
   1   6   7       20.49       19.57      0.26 o
   1   6   8      123.12      118.05      1.25 o
   1   6   9       69.33       65.77      0.72 o
   1   6  10      299.87      304.40      3.19 o
   1   6  11       25.00       22.81      0.29 o
   1   6  12      205.77      207.31      2.26 o
   1   6  13        3.69        3.80      0.11 o
   1   6  14       12.36       11.97      0.18 o
   1   6  15       30.17       29.37      0.35 o
   1   6  17        8.87        8.87      0.17 o
   1   6  19        1.25        1.06      0.09 o
   1   6  20       25.04       25.46      0.32 o
   1   6  21        5.85        6.54      0.17 o
   1   6  22        2.61        2.46      0.09 o
   1   6  23        2.14        1.96      0.08 o
   1   7   1       85.98       94.30      1.06 o
   1   7   2      815.51      847.15      8.84 o
   1   7   3      185.32      190.29      2.06 o
   1   7   4      350.37      350.31      3.73 o
   1   7   5       55.22       51.53      0.60 o
   1   7   6       23.38       22.64      0.29 o
   1   7   8       17.41       14.86      0.20 o
   1   7   9       28.21       28.14      0.34 o
   1   7  10      233.82      231.93      2.47 o
   1   7  11       46.47       46.31      0.57 o
   1   7  12       62.73       61.30      0.69 o
   1   7  14       38.82       37.97      0.44 o
   1   7  15        6.96        6.92      0.14 o
   1   7  16       16.92       16.76      0.23 o
   1   7  17        0.51        0.76      0.08 o
   1   7  18        0.64        0.58      0.08 o
   1   7  19        0.98        1.13      0.08 o
   1   7  20        3.05        3.20      0.10 o
   1   7  21        0.33        0.24      0.09 o
   1   7  22        2.09        2.09      0.09 o
   1   7  23        0.94        0.55      0.15 o
   1   8   1      677.11      696.05      7.28 o
   1   8   2        0.13        0.17      0.06 o
   1   8   3      721.75      739.64      7.72 o
   1   8   4       11.18       11.10      0.19 o
   1   8   5       24.80       23.92      0.32 o
   1   8   6        4.93        4.29      0.12 o
   1   8   7       84.27       80.87      0.90 o
   1   8   8        0.49        0.54      0.08 o
   1   8   9       32.92       32.37      0.41 o
   1   8  11      346.92      339.22      3.67 o
   1   8  12        3.55        3.28      0.10 o
   1   8  13        9.73        9.36      0.17 o
   1   8  14        1.67        1.56      0.08 o
   1   8  15       17.61       16.47      0.23 o
   1   8  16        0.20        0.31      0.08 o
   1   8  18        0.22        0.21      0.09 o
   1   8  19        8.29        8.51      0.15 o
   1   8  20        0.28        0.36      0.10 o
   1   8  21        8.53        8.53      0.16 o
   1   8  22        0.82        0.67      0.08 o
   1   9   1        6.75        6.48      0.14 o
   1   9   2       23.95       24.55      0.32 o
   1   9   3        9.67       10.44      0.19 o
   1   9   4      267.18      267.54      2.85 o
   1   9   5       23.78       23.99      0.32 o
   1   9   6       34.07       32.86      0.42 o
   1   9   7       29.97       29.38      0.38 o
   1   9   8      156.80      156.16      1.77 o
   1   9   9       19.53       19.14      0.29 o
   1   9  10        0.93        0.65      0.11 o
   1   9  11        7.91        7.44      0.14 o
   1   9  12        2.37        2.44      0.09 o
   1   9  14       22.08       21.42      0.29 o
   1   9  15        0.86        0.99      0.10 o
   1   9  16        9.51        9.33      0.18 o
   1   9  17       10.34       10.51      0.19 o
   1   9  18       20.12       20.14      0.27 o
   1   9  19        0.76        0.73      0.09 o
   1   9  20        4.82        5.07      0.14 o
   1   9  21        5.87        5.91      0.15 o
   1   9  22        0.78        0.56      0.07 o
   1  10   1        1.51        1.33      0.09 o
   1  10   2      116.82      114.60      1.26 o
   1  10   3       42.72       41.27      0.49 o
   1  10   4       15.42       15.75      0.25 o
   1  10   5      106.47      107.29      1.19 o
   1  10   6        6.81        6.22      0.19 o
   1  10   7        0.27        0.43      0.11 o
   1  10   8        6.81        6.19      0.19 o
   1  10   9        8.54        8.17      0.14 o
   1  10  10       25.20       24.17      0.31 o
   1  10  11        1.44        1.25      0.07 o
   1  10  12       28.37       27.67      0.34 o
   1  10  13       14.00       13.62      0.20 o
   1  10  15        3.74        4.03      0.14 o
   1  10  17        1.22        1.17      0.10 o
   1  10  19        0.47        0.35      0.11 o
   1  10  20        3.29        3.37      0.14 o
   1  10  21        0.73        0.57      0.07 o
   1  11   1      136.32      133.03      1.47 o
   1  11   2        1.06        1.06      0.10 o
   1  11   3       79.80       79.34      0.90 o
   1  11   4      108.19      107.49      1.27 o
   1  11   5       10.41        9.97      0.22 o
   1  11   6       13.80       12.84      0.29 o
   1  11   7       14.95       14.88      0.26 o
   1  11   8       53.07       50.58      0.60 o
   1  11   9        1.52        1.57      0.08 o
   1  11  10        5.61        5.45      0.14 o
   1  11  11       86.70       83.17      0.94 o
   1  11  13        1.48        1.55      0.08 o
   1  11  14        4.54        4.89      0.12 o
   1  11  15       20.14       20.18      0.27 o
   1  11  16        3.31        3.48      0.14 o
   1  11  17        1.45        1.25      0.09 o
   1  11  18        5.97        6.40      0.17 o
   1  11  19        0.45        0.57      0.09 o
   1  11  20        1.62        1.53      0.08 o
   1  12   1       29.10       28.70      0.42 o
   1  12   3      101.88      103.61      1.26 o
   1  12   4      228.66      226.85      2.53 o
   1  12   5       28.64       29.29      0.39 o
   1  12   6       49.93       48.17      0.60 o
   1  12   7        3.02        2.88      0.12 o
   1  12   8       51.57       49.97      0.61 o
   1  12   9       32.89       32.51      0.41 o
   1  12  10        4.56        4.20      0.14 o
   1  12  11       25.99       25.75      0.35 o
   1  12  12        5.49        5.18      0.14 o
   1  12  13        0.48        0.26      0.07 o
   1  12  14       30.61       31.57      0.39 o
   1  12  15        9.57        9.40      0.17 o
   1  12  16        1.34        1.24      0.09 o
   1  12  17        6.98        7.41      0.17 o
   1  12  18       10.39       10.89      0.20 o
   1  12  19        0.13        0.39      0.08 o
   1  13   1        0.37        0.46      0.08 o
   1  13   2       52.80       51.50      0.63 o
   1  13   3       64.32       64.78      0.79 o
   1  13   4       14.38       14.60      0.25 o
   1  13   5       92.48       92.34      1.08 o
   1  13   7        9.54        8.91      0.19 o
   1  13   8        8.06        8.13      0.18 o
   1  13   9       46.67       46.47      0.57 o
   1  13  10       27.40       27.35      0.37 o
   1  13  11        3.30        3.27      0.14 o
   1  13  12        1.36        1.39      0.09 o
   1  13  13        3.77        4.00      0.15 o
   1  13  14       17.15       18.15      0.27 o
   1  13  15        0.30        0.36      0.08 o
   1  13  16        6.71        7.33      0.19 o
   1  13  17       16.83       17.48      0.27 o
   1  13  19        0.75        0.65      0.14 o
   1  14   1       33.36       32.81      0.42 o
   1  14   2       23.82       22.91      0.34 o
   1  14   3        0.68        0.54      0.11 o
   1  14   4       19.32       20.48      0.31 o
   1  14   5       56.41       56.35      0.70 o
   1  14   8        9.29        9.81      0.19 o
   1  14  10       13.55       13.52      0.24 o
   1  14  11        9.73        9.56      0.20 o
   1  14  12        2.69        2.89      0.12 o
   1  14  13       17.96       18.73      0.27 o
   1  14  14        4.22        4.32      0.13 o
   1  14  15       22.39       24.86      0.37 o
   1  14  16        8.25        8.65      0.24 o
   1  14  17        1.29        1.40      0.17 o
   1  15   1       18.01       18.62      0.29 o
   1  15   3        6.55        6.80      0.18 o
   1  15   4       38.11       38.56      0.50 o
   1  15   5        5.37        5.38      0.16 o
   1  15   6        2.53        2.39      0.13 o
   1  15   7        1.63        1.72      0.12 o
   1  15   8       29.96       30.96      0.42 o
   1  15   9        0.67        0.69      0.11 o
   1  15  10        1.93        1.78      0.13 o
   1  15  11       14.46       14.38      0.26 o
   1  15  12        0.54        0.40      0.12 o
   1  15  13        2.50        2.64      0.12 o
   1  15  14        0.30        0.56      0.13 o
   1  15  15        6.99        7.40      0.21 o
   1  16   1        1.12        1.32      0.10 o
   1  16   2        1.42        1.16      0.11 o
   1  16   3        1.26        1.14      0.11 o
   1  16   4       11.63       11.58      0.22 o
   1  16   5        0.89        0.49      0.11 o
   1  16   6        5.26        5.53      0.17 o
   1  16   7        2.98        2.98      0.13 o
   1  16   8        1.93        1.69      0.12 o
   1  16  11        1.48        1.28      0.12 o
   1  16  13        1.04        1.04      0.13 o
   1  16  14        5.52        5.78      0.19 o
   1  17   1       27.09       27.75      0.39 o
   1  17   2       15.97       16.38      0.27 o
   1  17   3        7.94        7.86      0.18 o
   1  17   4        5.51        5.78      0.17 o
   1  17   5       11.63       11.90      0.24 o
   1  17   6        0.80        0.46      0.11 o
   1  17   7        3.00        3.28      0.14 o
   1  17  10        6.69        6.94      0.24 o
   1  17  11       17.02       18.00      0.37 o
   1  17  12        5.24        5.35      0.19 o
   1  17  13        2.47        2.57      0.15 o
   1  18   2        0.49        0.66      0.10 o
   1  18   3        0.76        0.91      0.11 o
   1  18   4        8.29        8.32      0.19 o
   1  18   5        2.13        2.07      0.12 o
   1  18   7        0.36        0.50      0.15 o
   1  18   8       17.19       18.27      0.38 o
   1  18   9        0.45        0.45      0.14 o
   1  18  10        0.25        0.35      0.13 o
   1  18  11        0.83        0.86      0.12 o
   1  18  12        1.81        1.76      0.12 o
   1  19   2        2.39        2.69      0.19 o
   1  19   3        9.22        9.39      0.26 o
   1  19   4        1.89        2.10      0.15 o
   1  19   5       16.72       17.41      0.36 o
   1  19   7        7.67        8.36      0.24 o
   1  19   8        0.50        0.61      0.13 o
   1  19   9       14.11       14.68      0.29 o
   1  19  10        1.83        1.82      0.14 o
   1  20   2        5.77        5.78      0.25 o
   1  20   4        4.75        4.70      0.17 o
   1  20   5        3.15        3.29      0.16 o
   1  20   7        4.17        4.27      0.16 o
   2   0   0      349.65      508.67      5.73 o
   2   0   2      415.80      416.69      4.49 o
   2   0   4       16.79       21.61      0.30 o
   2   0   6        9.90       13.32      0.26 o
   2   0   8      170.66      180.28      2.06 o
   2   0  10      108.48      100.70      1.12 o
   2   0  12       19.97       18.13      0.28 o
   2   0  14        2.33        1.69      0.15 o
   2   0  16       39.95       39.08      0.47 o
   2   0  18       13.88       13.73      0.21 o
   2   0  20        1.57        1.56      0.11 o
   2   0  24        5.34        5.65      0.18 o
   2   1   0     1526.37     1609.25     17.23 o
   2   1   1     3193.52     3546.75     36.63 o
   2   1   2      291.83      352.93      3.66 o
   2   1   3     1611.24     1827.71     18.85 o
   2   1   4        7.00        4.87      0.11 o
   2   1   5     1471.65     1650.38     17.06 o
   2   1   6       95.26      101.35      1.10 o
   2   1   7     2067.41     2202.15     22.77 o
   2   1   8      177.96      170.62      1.84 o
   2   1   9       15.38       13.95      0.21 o
   2   1  10       54.89       52.03      0.57 o
   2   1  11       68.80       68.48      0.74 o
   2   1  12        6.60        6.50      0.13 o
   2   1  13       66.38       66.03      0.74 o
   2   1  14       15.39       15.85      0.24 o
   2   1  15       68.33       66.97      0.72 o
   2   1  16        4.03        4.24      0.09 o
   2   1  18        7.90        7.97      0.14 o
   2   1  19       30.16       30.26      0.35 o
   2   1  20        0.29        0.24      0.08 o
   2   1  21        3.81        3.78      0.10 o
   2   1  22        3.28        3.26      0.12 o
   2   1  23        0.34        0.31      0.12 o
   2   1  24        0.52        0.45      0.09 o
   2   2   0      282.84      255.96      2.76 o
   2   2   1     5637.75     6320.82     65.43 o
   2   2   2     2242.52     2531.24     26.13 o
   2   2   3      132.99      139.66      1.47 o
   2   2   4      328.67      387.51      4.03 o
   2   2   5      208.08      215.56      2.26 o
   2   2   6     1640.44     1750.38     18.06 o
   2   2   7      261.19      261.93      2.77 o
   2   2   8      140.42      150.24      1.63 o
   2   2   9      517.11      517.67      5.36 o
   2   2  10       61.20       60.90      0.66 o
   2   2  11        0.10        0.14      0.06 o
   2   2  12       43.56       41.85      0.47 o
   2   2  13      112.64      112.59      1.23 o
   2   2  14        6.95        6.78      0.14 o
   2   2  15       15.40       14.84      0.19 o
   2   2  16       84.93       82.90      0.89 o
   2   2  17        4.33        4.38      0.11 o
   2   2  18        6.40        6.53      0.12 o
   2   2  19        2.21        2.21      0.08 o
   2   2  20        4.97        5.37      0.11 o
   2   2  21        2.43        2.45      0.09 o
   2   2  22        5.62        6.04      0.14 o
   2   2  23        2.14        2.08      0.08 o
   2   2  24        2.02        1.89      0.13 o
   2   3   0     3607.19     3997.39     42.36 o
   2   3   1      123.34      154.16      1.62 o
   2   3   2      166.86      172.38      1.81 o
   2   3   3      118.19      116.46      1.24 o
   2   3   4      664.79      724.44      7.52 o
   2   3   5        1.72        1.61      0.09 o
   2   3   6      392.70      416.68      4.34 o
   2   3   7       47.29       37.77      0.46 o
   2   3   8       10.80       10.51      0.23 o
   2   3   9       73.41       67.96      0.74 o
   2   3  10      163.34      166.56      1.75 o
   2   3  11       24.34       23.54      0.29 o
   2   3  12       64.45       61.83      0.69 o
   2   3  14        2.57        2.52      0.09 o
   2   3  15        7.31        7.40      0.12 o
   2   3  16       36.08       35.32      0.40 o
   2   3  17       16.23       16.34      0.22 o
   2   3  18       11.14       10.92      0.17 o
   2   3  19        7.97        8.19      0.14 o
   2   3  20        4.69        4.77      0.11 o
   2   3  22        8.21        8.61      0.16 o
   2   3  23        2.06        2.22      0.07 o
   2   4   0     5472.09     6002.57     63.96 o
   2   4   1      239.13      282.15      2.96 o
   2   4   2       21.05       30.06      0.37 o
   2   4   3      977.94     1126.37     11.66 o
   2   4   4      525.46      564.09      5.86 o
   2   4   5        9.02       10.09      0.18 o
   2   4   6       16.74       17.76      0.26 o
   2   4   7       81.35       83.01      0.92 o
   2   4   8      216.10      213.58      2.24 o
   2   4   9       12.76       11.92      0.17 o
   2   4  10      234.15      231.08      2.42 o
   2   4  11       81.04       80.11      0.87 o
   2   4  12      147.32      145.84      1.56 o
   2   4  13      111.24      109.52      1.20 o
   2   4  14       46.94       46.22      0.52 o
   2   4  15       26.24       25.34      0.30 o
   2   4  16       12.28       12.05      0.18 o
   2   4  17       38.48       38.16      0.44 o
   2   4  18       12.50       12.51      0.18 o
   2   4  19        3.51        3.84      0.10 o
   2   4  20        1.17        1.24      0.07 o
   2   4  21        5.72        6.08      0.12 o
   2   4  22       15.79       16.64      0.23 o
   2   4  23        0.66        0.61      0.07 o
   2   5   0     2138.62     2424.15     25.89 o
   2   5   1       93.96      112.84      1.22 o
   2   5   2      859.22      921.16      9.56 o
   2   5   3      299.77      335.61      3.52 o
   2   5   4       49.38       51.35      0.60 o
   2   5   5      107.69      100.82      1.10 o
   2   5   6      763.06      764.86      7.96 o
   2   5   7      208.77      213.32      2.25 o
   2   5   8      362.43      357.07      3.73 o
   2   5   9      113.69      114.22      1.22 o
   2   5  10        3.63        3.57      0.10 o
   2   5  11       54.43       54.92      0.62 o
   2   5  12       20.36       19.99      0.29 o
   2   5  13        0.26        0.24      0.07 o
   2   5  14       55.12       53.72      0.59 o
   2   5  15        7.38        7.21      0.14 o
   2   5  16       33.62       32.90      0.38 o
   2   5  17        5.33        5.51      0.12 o
   2   5  18        0.99        0.96      0.08 o
   2   5  19       34.59       35.03      0.41 o
   2   5  20        5.79        5.71      0.12 o
   2   5  22        0.22        0.17      0.08 o
   2   5  23        4.70        4.42      0.12 o
   2   6   0      168.20      152.18      1.73 o
   2   6   1        3.12        0.89      0.10 o
   2   6   2      221.70      232.18      2.47 o
   2   6   3       70.91       72.26      0.82 o
   2   6   4       15.17       16.45      0.27 o
   2   6   5       37.22       37.22      0.49 o
   2   6   6       98.55       91.92      1.02 o
   2   6   7       70.00       70.42      0.77 o
   2   6   8       71.85       72.40      0.78 o
   2   6   9       15.60       14.37      0.20 o
   2   6  10       48.33       49.24      0.56 o
   2   6  11        5.02        5.03      0.14 o
   2   6  12        5.28        5.02      0.14 o
   2   6  13        2.47        2.37      0.08 o
   2   6  14        5.43        5.76      0.13 o
   2   6  15        4.06        3.84      0.11 o
   2   6  16       10.37        9.91      0.17 o
   2   6  18       18.17       17.90      0.24 o
   2   6  19        7.17        7.51      0.14 o
   2   6  20        4.52        4.40      0.12 o
   2   6  22        2.51        2.47      0.09 o
   2   6  23        1.04        0.81      0.09 o
   2   7   0      145.18      142.80      1.72 o
   2   7   1        5.08        4.94      0.17 o
   2   7   2       60.98       61.75      0.73 o
   2   7   3        7.41        5.17      0.19 o
   2   7   4       46.63       43.10      0.52 o
   2   7   5       25.08       25.24      0.33 o
   2   7   6      241.49      233.78      2.46 o
   2   7   7       12.82       12.87      0.19 o
   2   7   8       38.34       35.86      0.42 o
   2   7   9       28.50       27.47      0.35 o
   2   7  10       47.05       44.52      0.52 o
   2   7  11       24.08       23.52      0.34 o
   2   7  12      128.07      124.83      1.36 o
   2   7  13        1.54        1.32      0.08 o
   2   7  14       24.04       22.96      0.29 o
   2   7  15        1.09        0.96      0.08 o
   2   7  16       10.60       10.62      0.17 o
   2   7  17        9.61        9.81      0.17 o
   2   7  18       30.54       30.95      0.37 o
   2   7  19        7.03        7.73      0.14 o
   2   7  20       15.79       16.44      0.23 o
   2   7  22        0.19        0.16      0.07 o
   2   8   0       34.49       30.41      0.44 o
   2   8   1      118.01      117.16      1.28 o
   2   8   2       59.53       62.09      0.70 o
   2   8   3      106.11      102.44      1.11 o
   2   8   4       10.96       11.96      0.19 o
   2   8   5       32.19       29.14      0.36 o
   2   8   6      238.77      244.16      2.58 o
   2   8   7      132.63      129.81      1.40 o
   2   8   8        0.94        0.89      0.08 o
   2   8   9       33.28       32.69      0.41 o
   2   8  10       79.40       79.64      0.92 o
   2   8  11        9.10        8.37      0.17 o
   2   8  12        0.19        0.21      0.07 o
   2   8  13        0.57        0.58      0.07 o
   2   8  14        3.29        3.29      0.11 o
   2   8  15       18.53       18.58      0.26 o
   2   8  16        8.25        8.38      0.17 o
   2   8  17       14.16       14.05      0.21 o
   2   8  18       23.42       23.96      0.30 o
   2   8  19        2.53        2.44      0.09 o
   2   8  20        8.72        9.26      0.17 o
   2   8  21        0.29        0.27      0.08 o
   2   8  22        2.86        2.59      0.10 o
   2   9   0       61.63       66.00      0.82 o
   2   9   1       98.09       95.58      1.05 o
   2   9   2       61.22       57.71      0.66 o
   2   9   3       22.43       22.05      0.29 o
   2   9   4       32.16       31.68      0.39 o
   2   9   5       18.49       18.02      0.26 o
   2   9   6      206.50      204.80      2.21 o
   2   9   7       53.26       52.67      0.62 o
   2   9   8        1.86        1.44      0.11 o
   2   9   9       20.50       20.39      0.31 o
   2   9  10       63.99       62.07      0.73 o
   2   9  11        8.34        7.85      0.14 o
   2   9  12        4.27        4.42      0.12 o
   2   9  13        0.16        0.29      0.08 o
   2   9  15       16.22       15.76      0.24 o
   2   9  16       10.80       10.32      0.18 o
   2   9  17        7.86        7.75      0.15 o
   2   9  18       12.10       12.79      0.20 o
   2   9  19        0.49        0.60      0.09 o
   2   9  20        5.24        5.69      0.15 o
   2   9  22        3.56        2.79      0.18 o
   2  10   0      285.59      284.13      3.18 o
   2  10   1       73.61       71.88      0.82 o
   2  10   2        8.04        7.09      0.17 o
   2  10   3       76.07       77.07      0.88 o
   2  10   4      132.21      131.48      1.45 o
   2  10   5       11.16       10.91      0.20 o
   2  10   6       15.25       14.61      0.29 o
   2  10   7       25.39       24.93      0.39 o
   2  10   8        3.27        2.92      0.14 o
   2  10   9       92.59       90.42      1.00 o
   2  10  10        5.07        4.75      0.12 o
   2  10  11        5.86        5.73      0.13 o
   2  10  12      104.40      102.76      1.15 o
   2  10  13       12.69       12.16      0.20 o
   2  10  14        9.17        9.44      0.18 o
   2  10  15        6.44        6.69      0.15 o
   2  10  16       41.35       42.40      0.52 o
   2  10  17        1.38        1.37      0.10 o
   2  10  18        3.79        4.17      0.13 o
   2  10  19       19.15       19.65      0.31 o
   2  10  20        0.57        0.63      0.10 o
   2  10  21        0.22        0.29      0.08 o
   2  11   1       77.90       77.21      0.88 o
   2  11   2        0.73        0.59      0.10 o
   2  11   3       75.55       71.54      0.90 o
   2  11   4        2.49        2.50      0.14 o
   2  11   5        0.85        0.79      0.11 o
   2  11   6       28.72       27.62      0.39 o
   2  11   7        7.37        6.48      0.16 o
   2  11   8        0.52        0.68      0.08 o
   2  11   9       41.57       40.12      0.49 o
   2  11  10       41.48       39.74      0.49 o
   2  11  11        1.53        1.60      0.09 o
   2  11  12       11.01       10.84      0.18 o
   2  11  13       42.96       42.67      0.51 o
   2  11  15        1.73        1.67      0.09 o
   2  11  16        3.35        3.58      0.13 o
   2  11  17        2.59        2.61      0.10 o
   2  11  18       16.28       17.51      0.29 o
   2  11  19        0.77        0.87      0.10 o
   2  11  20        4.34        4.35      0.12 o
   2  12   0      123.05      123.67      1.64 o
   2  12   1        6.77        5.62      0.18 o
   2  12   2       32.39       31.01      0.44 o
   2  12   3       49.66       48.16      0.60 o
   2  12   4        2.59        2.58      0.11 o
   2  12   5        3.03        2.92      0.12 o
   2  12   6       32.90       31.68      0.42 o
   2  12   7       29.71       28.80      0.39 o
   2  12   8       47.14       46.36      0.57 o
   2  12   9       11.16       10.26      0.19 o
   2  12  10        7.51        7.17      0.16 o
   2  12  12        2.69        2.91      0.12 o
   2  12  13       11.37       11.14      0.19 o
   2  12  14        7.38        7.43      0.15 o
   2  12  15        7.99        8.23      0.15 o
   2  12  16        6.46        6.43      0.14 o
   2  12  17        3.42        3.44      0.15 o
   2  12  18        0.78        0.76      0.09 o
   2  12  19        2.45        2.45      0.11 o
   2  13   0       91.07       89.01      1.12 o
   2  13   1       15.85       16.08      0.24 o
   2  13   2       44.50       43.62      0.54 o
   2  13   4        5.05        5.10      0.15 o
   2  13   5       20.55       20.33      0.31 o
   2  13   6       87.53       87.96      1.04 o
   2  13   7       20.28       18.91      0.29 o
   2  13   8       39.03       38.33      0.49 o
   2  13   9        0.67        0.59      0.10 o
   2  13  10        0.89        1.01      0.11 o
   2  13  11       14.78       14.39      0.24 o
   2  13  12       16.01       16.40      0.26 o
   2  13  13        7.77        8.05      0.18 o
   2  13  14        9.44        9.26      0.18 o
   2  13  15        0.45        0.28      0.09 o
   2  13  16        0.40        0.33      0.10 o
   2  13  17        4.12        4.55      0.16 o
   2  13  18        1.55        1.57      0.11 o
   2  14   0       10.47       11.10      0.24 o
   2  14   2        1.83        1.74      0.11 o
   2  14   3        2.58        2.60      0.12 o
   2  14   4        3.90        4.13      0.15 o
   2  14   5        1.26        1.10      0.11 o
   2  14   6        6.92        6.68      0.19 o
   2  14   7        0.38        0.33      0.12 o
   2  14   8        0.70        0.62      0.11 o
   2  14   9        2.46        2.41      0.11 o
   2  14  10        3.74        4.13      0.15 o
   2  14  11        6.91        7.18      0.18 o
   2  14  12        4.23        4.38      0.16 o
   2  14  13        3.31        3.38      0.13 o
   2  14  14        0.46        0.38      0.09 o
   2  14  15        1.93        2.01      0.12 o
   2  14  16        0.69        0.81      0.12 o
   2  14  17        5.25        4.79      0.24 o
   2  15   0        0.38        0.61      0.13 o
   2  15   1       38.81       39.95      0.50 o
   2  15   2       19.60       19.34      0.29 o
   2  15   4        1.82        1.80      0.12 o
   2  15   5        8.26        8.73      0.20 o
   2  15   6       51.28       52.96      0.68 o
   2  15   7       19.66       20.01      0.32 o
   2  15   8        7.22        7.60      0.19 o
   2  15   9       14.51       15.17      0.26 o
   2  15  10        4.43        4.40      0.17 o
   2  15  11        0.70        0.56      0.12 o
   2  15  13        8.43        8.91      0.22 o
   2  15  14        2.67        2.52      0.17 o
   2  15  15        1.44        1.49      0.18 o
   2  16   0       44.11       44.20      0.66 o
   2  16   1        6.39        6.40      0.17 o
   2  16   3       38.24       39.18      0.51 o
   2  16   4        8.46        8.18      0.19 o
   2  16   5       25.07       25.59      0.37 o
   2  16   6        1.74        1.85      0.14 o
   2  16   7       62.40       63.96      0.77 o
   2  16   8        4.15        4.48      0.15 o
   2  16   9        2.69        3.04      0.13 o
   2  16  10        9.78       10.48      0.22 o
   2  16  11        0.96        1.14      0.12 o
   2  16  12        4.49        4.54      0.21 o
   2  16  13        0.09        0.36      0.13 o
   2  16  14        1.85        2.02      0.14 o
   2  17   1       19.23       18.91      0.28 o
   2  17   2        0.69        0.63      0.13 o
   2  17   3       15.92       16.96      0.28 o
   2  17   4        0.80        0.66      0.11 o
   2  17   6        0.86        0.73      0.11 o
   2  17   7        1.21        1.42      0.11 o
   2  17   8        0.48        0.60      0.10 o
   2  17   9        9.02        8.98      0.23 o
   2  17  11        0.90        1.01      0.14 o
   2  17  12        0.65        0.65      0.13 o
   2  17  13       10.22       10.58      0.24 o
   2  18   1       29.35       29.08      0.39 o
   2  18   2        1.40        1.52      0.11 o
   2  18   3        9.03        8.89      0.19 o
   2  18   4        1.01        0.93      0.10 o
   2  18   5        2.12        2.08      0.12 o
   2  18   6        1.09        1.21      0.12 o
   2  18   8        0.36        0.49      0.15 o
   2  18   9       15.77       16.24      0.34 o
   2  18  10        0.51        0.54      0.13 o
   2  18  12        1.60        1.60      0.11 o
   2  19   0        8.80        9.21      0.34 o
   2  19   1       19.77       21.91      0.55 o
   2  19   2        0.71        0.77      0.13 o
   2  19   3        3.00        3.00      0.19 o
   2  19   4        0.85        0.82      0.14 o
   2  19   5       15.53       16.37      0.34 o
   2  19   6        0.28        0.44      0.14 o
   2  19   7       27.70       29.03      0.51 o
   2  19   8        2.05        2.27      0.16 o
   2  19   9        0.70        0.74      0.11 o
   2  19  10        1.45        1.37      0.11 o
   2  20   1        1.15        1.24      0.16 o
   2  20   6        0.50        0.46      0.11 o
   3   0   2     3737.54     4233.48     45.29 o
   3   0   4     2748.39     3109.56     32.96 o
   3   0   6      274.99      288.84      3.18 o
   3   0   8       78.54       79.70      1.03 o
   3   0  10      353.02      353.22      3.76 o
   3   0  12      142.53      144.70      1.60 o
   3   0  14        6.46        5.76      0.16 o
   3   0  16       18.04       18.10      0.26 o
   3   0  18        2.60        2.62      0.11 o
   3   0  20        6.05        6.07      0.17 o
   3   0  24        2.14        2.15      0.20 o
   3   1   1     1510.04     1752.71     18.13 o
   3   1   2     2964.77     3286.20     33.89 o
   3   1   3      255.49      274.26      2.86 o
   3   1   4       31.85       32.29      0.38 o
   3   1   5      174.51      186.64      1.98 o
   3   1   6       40.89       43.95      0.52 o
   3   1   7      342.32      364.48      3.83 o
   3   1   8      608.97      624.24      6.53 o
   3   1   9       88.83       87.18      0.94 o
   3   1  10       49.50       50.65      0.55 o
   3   1  11      117.48      118.81      1.25 o
   3   1  12      174.26      177.01      1.86 o
   3   1  13       15.14       15.02      0.22 o
   3   1  14        0.35        0.46      0.07 o
   3   1  15        3.99        3.70      0.09 o
   3   1  16       30.93       29.66      0.34 o
   3   1  17       21.58       20.95      0.25 o
   3   1  18        7.89        8.05      0.14 o
   3   1  19        5.68        5.80      0.12 o
   3   1  20       56.90       58.25      0.65 o
   3   1  21       26.04       27.34      0.32 o
   3   1  22       17.82       18.69      0.27 o
   3   1  23        0.98        0.91      0.09 o
   3   1  24        0.42        0.56      0.15 o
   3   2   1      349.76      386.83      4.01 o
   3   2   2       17.27       19.92      0.24 o
   3   2   3       50.32       44.89      0.50 o
   3   2   4     1530.57     1693.00     17.51 o
   3   2   5      194.00      208.10      2.19 o
   3   2   6       18.66       22.53      0.30 o
   3   2   7        6.87        5.37      0.17 o
   3   2   8      637.16      657.79      6.89 o
   3   2   9       17.58       16.93      0.22 o
   3   2  10        8.38        8.56      0.14 o
   3   2  11        9.82        8.93      0.15 o
   3   2  12       12.75       12.54      0.19 o
   3   2  13       33.46       33.11      0.40 o
   3   2  14        5.06        4.57      0.10 o
   3   2  15       30.57       29.14      0.33 o
   3   2  16       43.42       41.89      0.47 o
   3   2  17        0.59        0.61      0.07 o
   3   2  18       24.93       24.74      0.29 o
   3   2  19        0.82        0.79      0.07 o
   3   2  20       21.65       22.11      0.27 o
   3   2  21        5.16        5.27      0.11 o
   3   2  22        6.00        6.33      0.13 o
   3   2  23        5.29        5.25      0.12 o
   3   3   1      250.73      272.72      2.84 o
   3   3   2        8.13        8.74      0.15 o
   3   3   3      350.62      358.95      3.76 o
   3   3   4      498.13      525.10      5.47 o
   3   3   5      186.59      206.52      2.19 o
   3   3   6       15.10       15.03      0.24 o
   3   3   7      156.24      157.69      1.70 o
   3   3   8      229.43      232.30      2.45 o
   3   3   9       11.15        8.99      0.14 o
   3   3  10       37.04       35.22      0.40 o
   3   3  11       66.11       67.31      0.73 o
   3   3  12        0.34        0.35      0.08 o
   3   3  13       68.05       68.93      0.77 o
   3   3  14       11.26       10.55      0.16 o
   3   3  15       27.07       26.91      0.32 o
   3   3  16       18.91       18.90      0.24 o
   3   3  17        3.70        3.82      0.09 o
   3   3  18        1.53        1.64      0.07 o
   3   3  19       11.47       11.53      0.16 o
   3   3  20        2.91        3.26      0.10 o
   3   3  21       26.17       26.87      0.32 o
   3   3  22        5.33        5.89      0.14 o
   3   3  23        5.28        5.33      0.11 o
   3   4   1     1123.17     1312.48     13.57 o
   3   4   2      470.01      516.76      5.37 o
   3   4   3     1501.35     1666.83     17.24 o
   3   4   4      227.46      220.42      2.33 o
   3   4   5      166.81      153.70      1.66 o
   3   4   6       46.44       45.23      0.54 o
   3   4   7       34.77       31.28      0.41 o
   3   4   8       82.40       81.44      0.88 o
   3   4   9       94.03       89.98      0.96 o
   3   4  10       45.11       43.22      0.49 o
   3   4  11      254.24      250.39      2.63 o
   3   4  12        9.74        9.23      0.18 o
   3   4  13        1.14        1.20      0.09 o
   3   4  14       83.72       80.85      0.87 o
   3   4  15       16.41       15.75      0.21 o
   3   4  17        0.52        0.48      0.07 o
   3   4  18        9.33        9.30      0.15 o
   3   4  19        4.81        5.00      0.12 o
   3   4  20        3.26        3.57      0.10 o
   3   4  21        1.43        1.27      0.08 o
   3   4  22        1.75        1.72      0.08 o
   3   4  23        1.71        1.99      0.09 o
   3   5   1       29.70       27.30      0.34 o
   3   5   2        2.89        3.08      0.12 o
   3   5   3      254.14      255.78      2.70 o
   3   5   4     1076.87     1147.87     11.91 o
   3   5   5      740.56      778.67      8.10 o
   3   5   6      262.66      268.22      2.85 o
   3   5   7       52.01       51.13      0.57 o
   3   5   8       96.74      103.02      1.10 o
   3   5   9      173.70      172.20      1.82 o
   3   5  10        2.48        3.18      0.10 o
   3   5  11        6.45        5.98      0.14 o
   3   5  12       14.69       14.84      0.23 o
   3   5  13        4.49        4.66      0.11 o
   3   5  14      121.54      118.49      1.27 o
   3   5  15        0.70        0.59      0.07 o
   3   5  17       21.27       21.02      0.27 o
   3   5  18       27.26       27.65      0.34 o
   3   5  19        0.75        0.59      0.08 o
   3   5  20        0.82        0.72      0.07 o
   3   5  21        2.78        2.98      0.10 o
   3   5  22        5.24        5.11      0.13 o
   3   6   1       43.93       36.63      0.45 o
   3   6   2        5.38       10.29      0.20 o
   3   6   3      529.31      522.86      5.48 o
   3   6   4       17.07       16.12      0.27 o
   3   6   5      319.76      331.13      3.53 o
   3   6   6       39.99       36.10      0.43 o
   3   6   7       35.23       32.66      0.38 o
   3   6   8        7.09        6.15      0.13 o
   3   6   9      170.11      168.76      1.79 o
   3   6  10        0.51        0.64      0.08 o
   3   6  11       24.12       23.69      0.32 o
   3   6  12        3.71        3.12      0.12 o
   3   6  13        1.77        1.54      0.07 o
   3   6  14       40.13       39.29      0.45 o
   3   6  15        8.34        8.21      0.15 o
   3   6  16        6.22        6.13      0.13 o
   3   6  17       31.02       30.26      0.37 o
   3   6  18        3.65        3.68      0.11 o
   3   6  19        0.72        0.66      0.08 o
   3   6  20        1.42        1.33      0.08 o
   3   6  21        4.71        4.99      0.13 o
   3   6  22        3.23        3.24      0.11 o
   3   6  23        0.64        0.53      0.08 o
   3   7   1      105.08      109.76      1.23 o
   3   7   2       12.77       13.17      0.26 o
   3   7   3       57.61       58.05      0.68 o
   3   7   4      818.76      836.71      8.72 o
   3   7   5      436.67      443.76      4.64 o
   3   7   6      155.90      153.72      1.63 o
   3   7   7       14.77       15.50      0.22 o
   3   7   8      247.82      245.68      2.58 o
   3   7   9       40.82       41.26      0.49 o
   3   7  10       16.96       15.89      0.26 o
   3   7  11        6.63        6.18      0.17 o
   3   7  12        0.42        0.45      0.06 o
   3   7  13       39.04       38.24      0.44 o
   3   7  14       48.87       48.31      0.55 o
   3   7  15       21.27       21.13      0.27 o
   3   7  16        6.66        6.65      0.14 o
   3   7  17       18.29       18.02      0.24 o
   3   7  18       27.83       28.22      0.35 o
   3   7  19        3.23        3.45      0.10 o
   3   7  20        2.36        2.49      0.09 o
   3   8   1        4.04        3.32      0.11 o
   3   8   2        5.70        5.61      0.14 o
   3   8   3       25.35       22.71      0.29 o
   3   8   4      329.36      338.16      3.55 o
   3   8   5        3.64        3.11      0.09 o
   3   8   6       25.05       23.87      0.30 o
   3   8   7       24.01       22.39      0.29 o
   3   8   8      135.43      136.21      1.46 o
   3   8   9       26.81       25.87      0.37 o
   3   8  10        6.56        6.44      0.19 o
   3   8  11        3.73        3.44      0.09 o
   3   8  13        7.79        7.57      0.14 o
   3   8  14        9.40        9.11      0.16 o
   3   8  15       23.48       22.43      0.29 o
   3   8  16       11.27       11.49      0.19 o
   3   8  17        4.32        4.36      0.13 o
   3   8  18       10.06       10.64      0.17 o
   3   8  19        0.57        0.59      0.08 o
   3   8  20        5.44        6.19      0.14 o
   3   8  21        3.72        3.78      0.12 o
   3   8  22        0.50        0.47      0.07 o
   3   9   1        3.26        2.89      0.10 o
   3   9   2        2.04        1.71      0.09 o
   3   9   3      276.51      279.14      2.97 o
   3   9   4       53.90       51.70      0.59 o
   3   9   5      387.21      388.65      4.10 o
   3   9   6        7.36        6.66      0.18 o
   3   9   7        5.16        4.93      0.13 o
   3   9   8       17.90       17.85      0.28 o
   3   9   9      120.84      117.62      1.34 o
   3   9  10        2.42        2.38      0.09 o
   3   9  11       20.48       20.12      0.26 o
   3   9  12        0.58        0.66      0.07 o
   3   9  13       20.71       20.35      0.27 o
   3   9  14        0.90        1.01      0.08 o
   3   9  15        1.23        1.19      0.09 o
   3   9  16        0.85        0.66      0.09 o
   3   9  17       22.42       23.09      0.30 o
   3   9  18        1.37        1.61      0.09 o
   3   9  19        4.27        4.42      0.14 o
   3   9  21        0.29        0.34      0.08 o
   3  10   1       31.42       30.51      0.39 o
   3  10   2      353.49      356.83      3.79 o
   3  10   3        8.27        7.38      0.17 o
   3  10   4       42.32       43.68      0.54 o
   3  10   5      117.42      113.85      1.26 o
   3  10   6        4.60        4.58      0.15 o
   3  10   7        7.07        6.44      0.19 o
   3  10   8        2.55        2.37      0.10 o
   3  10   9        7.67        6.63      0.13 o
   3  10  10      109.86      106.25      1.19 o
   3  10  11        6.96        6.66      0.14 o
   3  10  12       47.04       46.05      0.54 o
   3  10  13       18.69       18.24      0.26 o
   3  10  14       20.09       20.35      0.28 o
   3  10  15        9.81        9.36      0.17 o
   3  10  16        4.33        4.35      0.14 o
   3  10  17        8.15        8.21      0.17 o
   3  10  19        0.26        0.24      0.10 o
   3  10  20        4.66        4.42      0.13 o
   3  11   1        0.62        0.44      0.11 o
   3  11   2      205.73      206.08      2.35 o
   3  11   3       14.07       13.96      0.27 o
   3  11   4       68.19       67.12      0.82 o
   3  11   5       26.18       25.65      0.39 o
   3  11   6       18.40       17.94      0.29 o
   3  11   7       14.20       13.26      0.22 o
   3  11   8        0.46        0.66      0.08 o
   3  11   9       28.07       28.43      0.37 o
   3  11  10       80.40       78.36      0.92 o
   3  11  11        0.36        0.37      0.08 o
   3  11  12       42.47       43.02      0.52 o
   3  11  13        1.41        1.24      0.08 o
   3  11  14        1.93        2.09      0.09 o
   3  11  15        4.33        4.16      0.12 o
   3  11  16        0.90        0.78      0.10 o
   3  11  17        4.70        5.15      0.14 o
   3  11  18        0.93        0.84      0.10 o
   3  11  20        6.15        5.60      0.13 o
   3  12   1        5.67        4.70      0.17 o
   3  12   2       16.22       16.88      0.29 o
   3  12   3        8.62        8.38      0.18 o
   3  12   4       19.96       19.43      0.29 o
   3  12   5       36.88       34.75      0.44 o
   3  12   7       21.68       21.02      0.31 o
   3  12   8       26.21       25.72      0.36 o
   3  12   9       22.81       22.63      0.32 o
   3  12  10       15.58       15.20      0.26 o
   3  12  11        5.29        4.83      0.14 o
   3  12  14        5.71        5.78      0.14 o
   3  12  16        9.84       10.15      0.17 o
   3  12  17        7.43        8.20      0.19 o
   3  12  18        3.04        2.92      0.12 o
   3  12  19        0.65        0.61      0.08 o
   3  13   1       69.31       69.17      0.82 o
   3  13   2       26.22       24.77      0.33 o
   3  13   3       42.91       42.50      0.54 o
   3  13   4       29.08       28.93      0.39 o
   3  13   5        1.99        1.94      0.11 o
   3  13   7       18.47       19.28      0.29 o
   3  13   8       68.29       67.56      0.80 o
   3  13   9        0.54        0.44      0.10 o
   3  13  11       58.26       59.80      0.75 o
   3  13  12       14.25       14.40      0.27 o
   3  13  14        0.14        0.15      0.07 o
   3  13  15        3.87        3.74      0.12 o
   3  13  16        5.23        5.64      0.16 o
   3  13  17        1.48        1.75      0.12 o
   3  13  18        3.89        3.52      0.22 o
   3  14   1       25.19       25.82      0.35 o
   3  14   2       34.44       34.42      0.44 o
   3  14   3       68.24       68.04      0.82 o
   3  14   4        1.91        1.87      0.12 o
   3  14   5       16.86       16.91      0.27 o
   3  14   6        0.45        0.45      0.11 o
   3  14   8        0.98        0.78      0.11 o
   3  14   9       16.02       16.30      0.27 o
   3  14  10       13.63       13.72      0.27 o
   3  14  11       28.83       29.35      0.44 o
   3  14  12        5.57        5.65      0.19 o
   3  14  13        0.37        0.40      0.12 o
   3  14  14        3.18        3.44      0.15 o
   3  14  15        5.10        5.18      0.20 o
   3  14  16        0.44        0.62      0.11 o
   3  14  17        0.92        1.01      0.14 o
   3  15   1       14.82       14.44      0.24 o
   3  15   2       25.84       26.40      0.36 o
   3  15   3        0.49        0.39      0.11 o
   3  15   4        5.29        5.30      0.16 o
   3  15   5       11.08       10.90      0.22 o
   3  15   6        0.71        0.66      0.12 o
   3  15   7       22.49       22.50      0.34 o
   3  15   9       13.23       13.46      0.25 o
   3  15  10       11.51       11.90      0.26 o
   3  15  11       14.17       13.83      0.27 o
   3  15  12        4.03        4.35      0.17 o
   3  15  13        2.83        2.81      0.16 o
   3  15  14        0.95        1.00      0.13 o
   3  15  15        0.28        0.37      0.17 o
   3  16   1        2.53        2.61      0.11 o
   3  16   2        4.39        4.05      0.14 o
   3  16   3       13.57       13.86      0.24 o
   3  16   4        7.91        8.26      0.19 o
   3  16   5       37.76       38.37      0.49 o
   3  16   6        3.76        4.06      0.16 o
   3  16   7       16.08       16.31      0.27 o
   3  16   8        2.01        2.10      0.13 o
   3  16   9       22.55       23.26      0.35 o
   3  16  11        0.40        0.44      0.12 o
   3  16  13        0.38        0.41      0.12 o
   3  16  14        6.51        6.59      0.19 o
   3  17   1        0.61        0.59      0.10 o
   3  17   2        4.74        5.21      0.15 o
   3  17   3        1.09        1.09      0.11 o
   3  17   6        1.11        1.19      0.12 o
   3  17   8        3.69        3.56      0.15 o
   3  17   9        0.53        0.50      0.13 o
   3  17  10        3.75        3.80      0.20 o
   3  17  11        0.50        0.53      0.14 o
   3  17  12        0.63        0.64      0.12 o
   3  18   1       13.26       13.77      0.25 o
   3  18   2       12.09       12.15      0.23 o
   3  18   3        8.35        8.33      0.19 o
   3  18   4        9.30        9.26      0.19 o
   3  18   5        1.21        1.22      0.12 o
   3  18   6        0.96        0.87      0.13 o
   3  18   7        1.14        1.06      0.15 o
   3  18   8        2.08        2.14      0.15 o
   3  18   9        0.60        0.61      0.20 o
   3  18  10        6.63        6.73      0.22 o
   3  18  11       11.57       11.36      0.25 o
   3  18  12        0.78        0.67      0.14 o
   3  19   1        6.99        7.91      0.32 o
   3  19   2        0.87        1.01      0.20 o
   3  19   3        0.88        0.79      0.13 o
   3  19   4        7.05        7.37      0.23 o
   3  19   5        6.10        6.75      0.22 o
   3  19   6        1.85        1.70      0.14 o
   3  19   8        3.40        3.68      0.17 o
   3  20   2        9.62        9.66      0.30 o
   3  20   3        1.49        1.67      0.17 o
   3  20   4        7.06        6.30      0.26 o
   3  20   5        5.29        5.20      0.25 o
   4   0   2      244.76      283.02      3.08 o
   4   0   4       11.04       13.08      0.25 o
   4   0   6      422.40      454.31      4.97 o
   4   0   8       12.93       13.28      0.28 o
   4   0  10       76.84       75.55      0.85 o
   4   0  12       15.67       16.02      0.27 o
   4   0  14       21.15       19.61      0.27 o
   4   0  16        1.37        1.42      0.09 o
   4   0  18       35.86       34.36      0.43 o
   4   0  20       11.08       10.99      0.19 o
   4   0  22        1.33        1.45      0.12 o
   4   1   0       34.69       32.89      0.43 o
   4   1   1      553.23      629.16      6.54 o
   4   1   2     3051.24     3352.57     34.60 o
   4   1   3     1302.16     1468.04     15.17 o
   4   1   4      329.21      384.11      4.01 o
   4   1   5        2.13        3.16      0.12 o
   4   1   6     2669.90     2776.14     28.74 o
   4   1   7      160.14      160.80      1.75 o
   4   1   8      389.63      394.68      4.11 o
   4   1   9       41.62       42.53      0.47 o
   4   1  10       41.43       41.39      0.46 o
   4   1  11       23.01       21.99      0.27 o
   4   1  12       42.56       40.40      0.46 o
   4   1  13       70.91       69.22      0.77 o
   4   1  14       29.85       28.78      0.33 o
   4   1  15       27.28       26.55      0.31 o
   4   1  16      171.83      169.82      1.79 o
   4   1  17       21.27       21.31      0.26 o
   4   1  18        3.47        3.39      0.09 o
   4   1  20        8.00        8.13      0.14 o
   4   1  21        2.45        2.67      0.09 o
   4   1  22        4.74        5.06      0.12 o
   4   2   0      622.96      667.00      7.15 o
   4   2   1       42.12       42.84      0.48 o
   4   2   2       21.66       27.03      0.32 o
   4   2   3        7.06        8.06      0.14 o
   4   2   4       46.21       43.14      0.49 o
   4   2   5       13.59       16.29      0.24 o
   4   2   6       21.89       24.43      0.33 o
   4   2   7        2.68        2.26      0.15 o
   4   2   8       20.49       21.76      0.27 o
   4   2   9       18.45       17.70      0.22 o
   4   2  10       11.20       11.81      0.17 o
   4   2  11        7.18        7.08      0.14 o
   4   2  12       22.21       21.24      0.27 o
   4   2  13        3.71        4.35      0.12 o
   4   2  14        9.21        8.74      0.14 o
   4   2  15        1.16        1.18      0.07 o
   4   2  16        3.18        3.38      0.09 o
   4   2  17        5.99        5.68      0.11 o
   4   2  19        6.27        6.19      0.11 o
   4   2  22        1.04        1.12      0.07 o
   4   2  23        0.21        0.19      0.07 o
   4   3   0      578.60      635.19      6.78 o
   4   3   1     2493.01     2713.15     28.00 o
   4   3   2      631.43      702.03      7.27 o
   4   3   3      422.81      485.24      5.07 o
   4   3   4        4.59        3.50      0.12 o
   4   3   5      480.96      479.73      5.02 o
   4   3   6     1006.68     1046.59     10.87 o
   4   3   7     1076.50     1106.04     11.56 o
   4   3   8      203.16      198.76      2.09 o
   4   3   9      214.40      214.28      2.24 o
   4   3  10       19.17       18.87      0.24 o
   4   3  11        0.57        0.44      0.07 o
   4   3  12      107.29      106.32      1.16 o
   4   3  13       34.45       34.82      0.42 o
   4   3  14       56.46       55.77      0.61 o
   4   3  15       88.12       87.14      0.93 o
   4   3  17       23.85       23.72      0.28 o
   4   3  18       12.32       12.32      0.17 o
   4   3  19        0.43        0.40      0.07 o
   4   3  20       10.35       10.92      0.17 o
   4   3  21        1.49        1.48      0.07 o
   4   3  22        2.05        2.17      0.09 o
   4   3  23        2.11        1.87      0.07 o
   4   4   0      102.85      101.79      1.16 o
   4   4   1        0.72        2.14      0.09 o
   4   4   2        6.55        6.60      0.14 o
   4   4   3        1.03        2.56      0.11 o
   4   4   4       41.94       40.97      0.49 o
   4   4   5        1.55        2.06      0.12 o
   4   4   6        0.21        0.54      0.13 o
   4   4   7        1.56        0.60      0.07 o
   4   4   8        0.23        0.31      0.06 o
   4   4   9        0.82        1.19      0.07 o
   4   4  10        0.68        0.56      0.07 o
   4   4  11        5.04        4.68      0.11 o
   4   4  12       29.52       29.23      0.37 o
   4   4  14        6.46        6.56      0.11 o
   4   4  16        9.18        8.79      0.15 o
   4   4  18        2.06        2.00      0.08 o
   4   4  19        1.07        1.01      0.07 o
   4   4  21        0.54        0.41      0.09 o
   4   4  22        0.69        0.76      0.07 o
   4   5   0      495.41      517.63      5.64 o
   4   5   1       70.16       54.01      0.63 o
   4   5   2       34.90       30.30      0.39 o
   4   5   3      190.61      188.86      2.03 o
   4   5   4       15.89       12.22      0.22 o
   4   5   5       77.49       82.60      0.94 o
   4   5   6      391.44      406.68      4.24 o
   4   5   7      137.60      132.41      1.40 o
   4   5   8       38.52       38.35      0.44 o
   4   5   9       73.29       74.30      0.81 o
   4   5  10      353.07      353.33      3.70 o
   4   5  11       47.84       46.73      0.55 o
   4   5  12        0.30        0.39      0.09 o
   4   5  13        1.59        1.36      0.07 o
   4   5  14        0.32        0.37      0.06 o
   4   5  15        2.87        2.74      0.09 o
   4   5  16        0.62        0.38      0.07 o
   4   5  17        6.88        6.71      0.14 o
   4   5  18       83.99       85.89      0.95 o
   4   5  19       23.42       23.82      0.29 o
   4   5  20       21.80       22.46      0.27 o
   4   5  21        1.10        1.09      0.08 o
   4   5  22       13.36       13.28      0.22 o
   4   5  23        2.00        1.82      0.10 o
   4   6   0        5.16        1.95      0.18 o
   4   6   1      133.39      125.80      1.38 o
   4   6   2       96.58       96.43      1.08 o
   4   6   3        4.81        3.51      0.16 o
   4   6   4        3.07        4.39      0.18 o
   4   6   5       45.84       38.63      0.48 o
   4   6   6      159.21      162.37      1.72 o
   4   6   7       31.52       30.20      0.35 o
   4   6   8       13.68       13.76      0.19 o
   4   6   9        9.47        9.19      0.17 o
   4   6  10        8.38        7.54      0.16 o
   4   6  11       13.32       12.83      0.22 o
   4   6  12        0.35        0.31      0.07 o
   4   6  13       31.11       28.78      0.34 o
   4   6  14        5.20        4.80      0.12 o
   4   6  15        0.31        0.26      0.07 o
   4   6  16        5.50        4.99      0.12 o
   4   6  17        3.89        3.80      0.12 o
   4   6  18        4.89        5.50      0.13 o
   4   6  19        2.08        2.05      0.09 o
   4   6  20        0.64        0.69      0.08 o
   4   6  21        1.02        0.98      0.09 o
   4   6  22        1.66        1.60      0.07 o
   4   7   0     1613.99     1602.60     17.25 o
   4   7   1      718.85      763.11      7.97 o
   4   7   2       17.02       14.68      0.22 o
   4   7   3      145.57      147.05      1.58 o
   4   7   4      169.13      164.96      1.77 o
   4   7   5       13.49       12.71      0.19 o
   4   7   6       41.13       40.58      0.46 o
   4   7   7        4.53        4.43      0.11 o
   4   7   8      132.44      133.48      1.43 o
   4   7   9      278.43      276.73      2.94 o
   4   7  10      276.90      276.13      3.03 o
   4   7  11        0.23        0.31      0.09 o
   4   7  12       48.71       47.90      0.54 o
   4   7  13       99.83       98.94      1.08 o
   4   7  14       27.80       27.24      0.34 o
   4   7  16        3.09        3.11      0.11 o
   4   7  17        1.14        1.24      0.09 o
   4   7  18       33.20       33.22      0.39 o
   4   7  19       12.39       12.70      0.19 o
   4   7  20        6.86        7.03      0.15 o
   4   7  21        4.74        4.93      0.12 o
   4   7  22       15.60       13.84      0.22 o
   4   8   0       10.23       10.12      0.24 o
   4   8   1       42.95       37.98      0.46 o
   4   8   2        0.62        0.47      0.08 o
   4   8   3       24.93       25.27      0.32 o
   4   8   4        5.29        5.90      0.14 o
   4   8   5       45.07       42.26      0.48 o
   4   8   6        3.04        2.92      0.09 o
   4   8   7       69.20       66.01      0.74 o
   4   8  10        2.24        2.09      0.11 o
   4   8  11        1.76        1.57      0.07 o
   4   8  12        2.26        2.01      0.07 o
   4   8  13        2.86        2.66      0.09 o
   4   8  14        0.51        0.49      0.07 o
   4   8  15        8.47        7.79      0.17 o
   4   8  16        1.63        1.63      0.09 o
   4   8  17        0.27        0.27      0.09 o
   4   8  19        3.65        4.05      0.12 o
   4   8  22        0.70        0.58      0.08 o
   4   9   0      117.71      115.88      1.36 o
   4   9   1        0.42        0.86      0.08 o
   4   9   2        6.13        5.83      0.16 o
   4   9   3       31.12       29.53      0.37 o
   4   9   4        9.44        8.46      0.17 o
   4   9   5      119.01      117.85      1.28 o
   4   9   6        3.16        2.93      0.12 o
   4   9   7      125.96      123.11      1.41 o
   4   9   8       19.36       19.06      0.29 o
   4   9   9       85.97       83.41      0.96 o
   4   9  10        7.39        7.25      0.14 o
   4   9  11      106.20      103.60      1.16 o
   4   9  12        2.19        2.02      0.09 o
   4   9  13        6.74        7.26      0.15 o
   4   9  14        6.14        5.85      0.14 o
   4   9  15        1.95        1.88      0.09 o
   4   9  16        4.44        4.07      0.13 o
   4   9  17       24.76       25.90      0.33 o
   4   9  18        0.17        0.34      0.09 o
   4   9  19       62.01       67.07      0.84 o
   4   9  20        0.79        0.65      0.08 o
   4   9  21        0.70        0.64      0.08 o
   4  10   0       17.09       16.45      0.32 o
   4  10   1        4.05        3.75      0.12 o
   4  10   3        3.07        3.30      0.13 o
   4  10   4        4.76        4.38      0.14 o
   4  10   5        2.63        2.91      0.14 o
   4  10   6        0.31        0.44      0.11 o
   4  10   7       10.27       10.21      0.22 o
   4  10   8        0.73        0.71      0.07 o
   4  10  10        2.89        2.69      0.10 o
   4  10  11        0.67        0.69      0.07 o
   4  10  12        2.23        2.10      0.09 o
   4  10  14        1.05        0.79      0.09 o
   4  10  15        0.48        0.26      0.09 o
   4  10  16        1.17        1.41      0.10 o
   4  10  19        0.50        0.56      0.10 o
   4  10  20        0.34        0.33      0.08 o
   4  11   0        5.83        5.30      0.24 o
   4  11   1      107.55      106.33      1.25 o
   4  11   2       39.55       39.23      0.53 o
   4  11   3       20.99       20.52      0.33 o
   4  11   4       28.87       28.48      0.42 o
   4  11   5       75.78       76.23      0.89 o
   4  11   6       51.38       50.85      0.62 o
   4  11   7      132.74      132.53      1.51 o
   4  11   8        7.59        7.77      0.18 o
   4  11   9        6.27        5.68      0.16 o
   4  11  11       14.42       14.67      0.23 o
   4  11  12       34.04       33.79      0.43 o
   4  11  13       21.79       21.11      0.29 o
   4  11  15        5.78        5.73      0.14 o
   4  11  16       31.36       32.96      0.41 o
   4  11  17        0.61        0.63      0.10 o
   4  11  18        2.25        2.37      0.11 o
   4  11  19        3.98        4.53      0.13 o
   4  12   0       35.13       34.52      0.52 o
   4  12   1       46.36       46.48      0.58 o
   4  12   2        0.83        0.86      0.08 o
   4  12   3        4.40        4.61      0.12 o
   4  12   4        4.35        4.20      0.14 o
   4  12   5       13.94       13.43      0.24 o
   4  12   7        7.92        7.73      0.18 o
   4  12   8        6.87        6.69      0.17 o
   4  12   9        7.49        7.38      0.17 o
   4  12  10        3.81        3.65      0.15 o
   4  12  11        5.19        5.31      0.17 o
   4  12  12        4.64        4.08      0.13 o
   4  12  13       18.20       18.02      0.26 o
   4  12  14        0.82        0.70      0.10 o
   4  12  16        0.23        0.27      0.09 o
   4  12  17        2.06        2.04      0.10 o
   4  12  18        0.46        0.36      0.09 o
   4  13   0       50.76       48.47      0.70 o
   4  13   1        3.22        3.23      0.12 o
   4  13   2       21.14       19.23      0.28 o
   4  13   3      105.69      106.37      1.26 o
   4  13   4       41.67       40.31      0.52 o
   4  13   5       26.52       27.00      0.39 o
   4  13   6       48.16       46.79      0.62 o
   4  13   7      112.78      115.14      1.37 o
   4  13   8        1.36        1.12      0.13 o
   4  13   9        1.98        1.91      0.11 o
   4  13  10        7.65        7.73      0.19 o
   4  13  11        1.26        1.37      0.12 o
   4  13  12       28.06       28.79      0.40 o
   4  13  13        3.96        4.30      0.15 o
   4  13  14        1.31        1.28      0.09 o
   4  13  15       35.03       36.27      0.49 o
   4  13  16       20.27       21.01      0.33 o
   4  13  17        7.45        7.23      0.27 o
   4  14   0        6.13        5.98      0.22 o
   4  14   1        0.30        0.31      0.09 o
   4  14   2        3.01        3.00      0.13 o
   4  14   3        5.50        5.17      0.15 o
   4  14   4        0.63        0.59      0.11 o
   4  14   5        7.43        7.30      0.19 o
   4  14   6        9.52        9.55      0.22 o
   4  14   7       10.60       10.31      0.22 o
   4  14   8        2.66        2.65      0.14 o
   4  14   9        3.45        3.42      0.16 o
   4  14  10        1.07        0.97      0.13 o
   4  14  11        1.77        2.08      0.15 o
   4  14  12        2.17        2.17      0.14 o
   4  14  14        1.10        1.01      0.16 o
   4  14  15        1.81        1.77      0.18 o
   4  15   0       48.93       49.20      0.72 o
   4  15   1        0.54        0.42      0.10 o
   4  15   2        3.72        3.60      0.14 o
   4  15   3       49.17       48.61      0.60 o
   4  15   4       11.47       11.58      0.23 o
   4  15   5       11.49       11.05      0.22 o
   4  15   6       11.70       10.98      0.24 o
   4  15   7       54.73       55.10      0.70 o
   4  15   8        6.97        7.03      0.19 o
   4  15   9        3.69        3.50      0.16 o
   4  15  10        1.11        1.22      0.13 o
   4  15  12       17.65       18.21      0.32 o
   4  15  13        5.70        5.66      0.21 o
   4  15  14        3.08        3.02      0.17 o
   4  15  15        7.75        7.83      0.27 o
   4  16   1        0.51        0.51      0.10 o
   4  16   3        0.69        0.59      0.12 o
   4  16   6        0.37        0.42      0.12 o
   4  16   7        0.67        0.74      0.13 o
   4  16   9        1.47        1.46      0.12 o
   4  16  11        0.50        0.44      0.14 o
   4  16  13        0.29        0.29      0.13 o
   4  17   0       99.35      104.02      1.42 o
   4  17   1        1.17        1.20      0.12 o
   4  17   2       22.45       22.29      0.32 o
   4  17   4        7.34        7.47      0.19 o
   4  17   5        0.96        0.85      0.12 o
   4  17   6       33.29       33.55      0.47 o
   4  17   7        0.51        0.51      0.12 o
   4  17   8       35.93       37.25      0.55 o
   4  17  10        2.03        2.16      0.15 o
   4  17  11        1.14        1.23      0.13 o
   4  17  12       14.35       15.46      0.31 o
   4  17  13        1.52        1.42      0.15 o
   4  18   0        8.40        9.01      0.27 o
   4  18   1        1.02        0.84      0.11 o
   4  18   2        0.68        0.60      0.10 o
   4  18   3        2.43        2.37      0.12 o
   4  18   4        2.01        1.92      0.12 o
   4  18   6        2.18        2.39      0.16 o
   4  18   7        0.78        0.74      0.14 o
   4  18   8        1.51        1.52      0.15 o
   4  18   9        0.54        0.54      0.13 o
   4  19   0        1.06        1.27      0.19 o
   4  19   1        4.38        5.17      0.19 o
   4  19   2        2.76        2.99      0.26 o
   4  19   3        8.52        9.15      0.24 o
   4  19   4        0.87        0.81      0.13 o
   4  19   5        2.06        2.08      0.14 o
   4  19   6       11.82       12.76      0.28 o
   4  19   7        4.08        4.15      0.17 o
   4  19   8        0.69        0.64      0.11 o
   4  19   9       11.43       11.76      0.24 o
   4  20   1        0.57        0.59      0.14 o
   4  20   2        1.00        0.85      0.16 o
   4  20   3        1.37        1.12      0.16 o
   4  20   4        0.68        0.80      0.16 o
   4  20   6        2.32        1.74      0.18 o
   5   0   2      477.94      521.61      5.63 o
   5   0   4        5.87        3.11      0.15 o
   5   0   6       17.81       14.66      0.30 o
   5   0   8       54.34       53.76      0.65 o
   5   0  10       52.79       51.47      0.61 o
   5   0  12       30.14       30.18      0.42 o
   5   0  14        8.36        7.25      0.15 o
   5   0  16        6.45        5.73      0.16 o
   5   0  18        0.93        0.58      0.09 o
   5   0  20       23.60       24.08      0.32 o
   5   0  22        0.43        0.42      0.12 o
   5   1   1     1425.60     1573.87     16.29 o
   5   1   2      587.84      656.11      6.84 o
   5   1   3     1150.41     1270.32     13.16 o
   5   1   4       32.00       30.60      0.38 o
   5   1   5        3.81        3.82      0.14 o
   5   1   6      102.83       97.02      1.08 o
   5   1   7      142.31      143.77      1.58 o
   5   1   8      154.45      151.18      1.59 o
   5   1   9       11.45       12.19      0.18 o
   5   1  10       20.41       21.48      0.27 o
   5   1  11      271.96      271.90      2.84 o
   5   1  12       79.64       79.75      0.89 o
   5   1  13        5.66        5.75      0.14 o
   5   1  14       26.26       25.24      0.29 o
   5   1  15        6.34        5.85      0.11 o
   5   1  16       16.72       16.19      0.21 o
   5   1  17        1.06        1.17      0.07 o
   5   1  19        6.88        6.67      0.12 o
   5   1  20       21.88       21.66      0.27 o
   5   1  21        8.36        8.61      0.14 o
   5   1  22       12.20       12.37      0.19 o
   5   1  23        0.24        0.17      0.07 o
   5   2   1      172.25      164.46      1.75 o
   5   2   2       96.15       96.57      1.05 o
   5   2   3      372.53      388.65      4.06 o
   5   2   4      539.99      554.51      5.77 o
   5   2   5       13.41       15.56      0.24 o
   5   2   6       36.00       33.38      0.43 o
   5   2   7       29.26       26.10      0.32 o
   5   2   8      280.29      281.47      2.94 o
   5   2   9       84.10       80.87      0.87 o
   5   2  10        2.51        2.94      0.09 o
   5   2  11       41.54       41.38      0.47 o
   5   2  12       21.88       22.03      0.29 o
   5   2  13        4.67        4.98      0.12 o
   5   2  14       35.41       33.31      0.37 o
   5   2  15       52.79       52.34      0.57 o
   5   2  16        6.54        6.50      0.12 o
   5   2  17       11.90       11.84      0.17 o
   5   2  18       21.06       20.86      0.26 o
   5   2  19        3.33        3.49      0.09 o
   5   2  20       13.11       13.79      0.19 o
   5   2  21        7.75        8.72      0.14 o
   5   2  22        1.34        1.59      0.06 o
   5   2  23        2.61        2.75      0.11 o
   5   3   1       12.61       12.96      0.20 o
   5   3   2      141.41      150.22      1.61 o
   5   3   3      119.05      127.32      1.37 o
   5   3   4      992.96     1046.25     10.85 o
   5   3   5      151.39      138.47      1.51 o
   5   3   6       49.44       45.64      0.56 o
   5   3   7      111.69      106.58      1.15 o
   5   3   8      490.04      485.78      5.03 o
   5   3   9       10.56        9.93      0.15 o
   5   3  10        2.26        1.78      0.08 o
   5   3  11       25.18       26.05      0.32 o
   5   3  12       11.34       11.10      0.19 o
   5   3  13       73.15       71.76      0.77 o
   5   3  14        8.85        8.41      0.13 o
   5   3  15       41.40       39.81      0.44 o
   5   3  16       24.93       24.10      0.29 o
   5   3  17        2.62        2.64      0.09 o
   5   3  18       16.04       16.11      0.21 o
   5   3  19        9.08        9.07      0.14 o
   5   3  20       14.15       14.73      0.19 o
   5   3  21       21.59       21.96      0.29 o
   5   3  22        3.68        3.83      0.12 o
   5   3  23        8.81        8.33      0.15 o
   5   4   1      384.29      401.22      4.19 o
   5   4   2      831.51      851.23      8.84 o
   5   4   3      568.42      595.69      6.21 o
   5   4   4        3.25        2.91      0.13 o
   5   4   5       39.13       40.59      0.51 o
   5   4   6       15.25       12.68      0.19 o
   5   4   7        0.22        0.20      0.06 o
   5   4   8       24.29       25.70      0.31 o
   5   4   9       69.69       70.10      0.77 o
   5   4  10      151.19      149.46      1.59 o
   5   4  11      147.66      148.93      1.63 o
   5   4  12       48.20       46.87      0.57 o
   5   4  14      121.26      118.98      1.28 o
   5   4  15       46.23       45.58      0.52 o
   5   4  16       12.69       12.19      0.19 o
   5   4  17        5.20        5.35      0.11 o
   5   4  18        8.54        8.98      0.14 o
   5   4  19        0.41        0.45      0.07 o
   5   4  20        1.37        1.36      0.08 o
   5   4  22        2.59        2.88      0.11 o
   5   4  23        3.85        4.00      0.14 o
   5   5   1      181.27      173.52      1.86 o
   5   5   2      392.47      416.85      4.39 o
   5   5   3       50.25       59.42      0.70 o
   5   5   4     1015.00     1030.20     10.73 o
   5   5   5      524.12      519.48      5.42 o
   5   5   6      186.10      180.15      1.91 o
   5   5   7       34.51       34.66      0.40 o
   5   5   8       47.78       47.62      0.54 o
   5   5   9       54.86       50.30      0.57 o
   5   5  10      101.78       99.84      1.09 o
   5   5  11       11.99       11.61      0.21 o
   5   5  12       81.94       80.53      0.89 o
   5   5  13       23.42       22.79      0.27 o
   5   5  14       22.47       22.42      0.27 o
   5   5  15       12.64       12.42      0.19 o
   5   5  16        4.28        4.19      0.11 o
   5   5  17       15.85       15.43      0.21 o
   5   5  18       13.36       12.87      0.19 o
   5   5  19        0.65        0.63      0.07 o
   5   5  20        5.59        5.56      0.11 o
   5   5  21        0.73        0.73      0.08 o
   5   5  22        2.78        2.70      0.11 o
   5   5  23        2.09        1.67      0.11 o
   5   6   1       13.09       13.44      0.25 o
   5   6   3       22.73       22.65      0.32 o
   5   6   4      157.55      159.11      1.71 o
   5   6   5       85.19       84.74      0.92 o
   5   6   6        8.98        8.24      0.14 o
   5   6   7        8.41        8.71      0.14 o
   5   6   8       77.62       76.38      0.83 o
   5   6   9       14.92       15.52      0.23 o
   5   6  10        1.39        1.34      0.10 o
   5   6  11        4.69        4.10      0.14 o
   5   6  12        0.22        0.32      0.05 o
   5   6  13        4.67        4.47      0.10 o
   5   6  14       11.43       11.26      0.17 o
   5   6  15        3.95        3.55      0.10 o
   5   6  16       13.09       12.63      0.19 o
   5   6  17        7.22        7.71      0.14 o
   5   6  18       11.04       10.86      0.17 o
   5   6  19        0.66        0.59      0.07 o
   5   6  20        4.06        3.92      0.12 o
   5   6  21        0.62        0.53      0.07 o
   5   7   1       63.95       64.41      0.73 o
   5   7   2       28.82       22.71      0.29 o
   5   7   3        1.06        0.83      0.07 o
   5   7   4       94.27       94.27      1.02 o
   5   7   5      162.19      159.40      1.68 o
   5   7   6       53.64       50.40      0.57 o
   5   7   8        2.56        2.54      0.10 o
   5   7  10        2.16        2.04      0.12 o
   5   7  11        3.85        3.66      0.10 o
   5   7  12        2.98        2.92      0.09 o
   5   7  13       38.07       37.64      0.44 o
   5   7  14       43.92       43.39      0.51 o
   5   7  15       25.59       25.60      0.32 o
   5   7  16        4.81        4.61      0.12 o
   5   7  17        2.06        1.89      0.09 o
   5   7  18        1.73        1.82      0.09 o
   5   7  19        2.92        2.97      0.10 o
   5   7  20        1.69        1.76      0.09 o
   5   7  21        3.39        3.29      0.11 o
   5   7  22        4.79        4.24      0.14 o
   5   8   1        0.94        1.22      0.08 o
   5   8   2        2.93        2.96      0.10 o
   5   8   3        7.54        6.20      0.14 o
   5   8   4      242.04      244.67      2.59 o
   5   8   5       11.01       10.44      0.17 o
   5   8   6       15.56       15.47      0.22 o
   5   8   7        6.99        6.27      0.15 o
   5   8   8      155.61      154.02      1.72 o
   5   8   9        4.49        4.58      0.15 o
   5   8  10       11.94       11.96      0.18 o
   5   8  11        0.42        0.29      0.07 o
   5   8  12        1.47        1.44      0.09 o
   5   8  13        2.12        2.15      0.09 o
   5   8  14        3.38        3.53      0.11 o
   5   8  16       16.32       16.22      0.24 o
   5   8  17        4.89        4.73      0.13 o
   5   8  18       13.78       14.23      0.21 o
   5   8  19        0.29        0.34      0.09 o
   5   8  20        8.01        8.55      0.17 o
   5   8  21        0.54        0.39      0.08 o
   5   9   1       48.87       50.58      0.59 o
   5   9   2       88.58       83.20      0.94 o
   5   9   3      314.41      320.58      3.40 o
   5   9   4       72.64       73.38      0.83 o
   5   9   5      240.82      236.50      2.52 o
   5   9   6       11.63       10.82      0.21 o
   5   9   7        0.60        0.75      0.11 o
   5   9   8       52.06       51.71      0.62 o
   5   9   9       76.61       74.63      0.84 o
   5   9  10        8.77        8.03      0.14 o
   5   9  11       68.05       66.81      0.76 o
   5   9  12        3.79        3.75      0.12 o
   5   9  13       17.87       17.45      0.24 o
   5   9  14       23.65       23.79      0.31 o
   5   9  17        8.16        8.05      0.16 o
   5   9  18        4.98        5.51      0.14 o
   5   9  19        5.66        5.89      0.15 o
   5   9  20        0.78        0.68      0.10 o
   5   9  21        0.76        0.65      0.11 o
   5  10   1       12.23       12.16      0.24 o
   5  10   2      404.49      406.88      4.39 o
   5  10   3       12.64       12.24      0.27 o
   5  10   4       48.06       48.66      0.62 o
   5  10   5       82.40       82.57      1.00 o
   5  10   7       13.78       13.26      0.22 o
   5  10   8        0.49        0.68      0.07 o
   5  10   9       27.83       26.95      0.34 o
   5  10  10      135.83      135.97      1.54 o
   5  10  11        3.26        3.47      0.12 o
   5  10  12       43.97       43.88      0.52 o
   5  10  13        3.35        3.35      0.12 o
   5  10  14       51.27       51.84      0.61 o
   5  10  15        1.67        1.79      0.10 o
   5  10  16       20.15       20.89      0.27 o
   5  10  17       13.29       13.46      0.20 o
   5  10  18        0.04        0.23      0.10 o
   5  10  19        0.41        0.45      0.09 o
   5  10  20        0.76        0.81      0.11 o
   5  11   1       14.39       14.06      0.30 o
   5  11   2       29.22       28.87      0.46 o
   5  11   3       25.74       25.58      0.39 o
   5  11   4       29.64       28.59      0.39 o
   5  11   5      104.29      106.79      1.24 o
   5  11   6       24.32       24.10      0.33 o
   5  11   7       42.82       43.21      0.54 o
   5  11   8        2.51        2.62      0.11 o
   5  11   9       59.19       59.40      0.72 o
   5  11  10       12.87       12.70      0.22 o
   5  11  11        2.48        2.69      0.11 o
   5  11  12       18.30       17.78      0.26 o
   5  11  13        0.19        0.21      0.09 o
   5  11  14        8.33        8.48      0.17 o
   5  11  15        1.24        1.12      0.09 o
   5  11  16        1.55        1.82      0.09 o
   5  11  17       22.06       22.96      0.34 o
   5  11  18        2.18        2.30      0.12 o
   5  12   1       56.70       55.19      0.67 o
   5  12   2        0.43        0.58      0.09 o
   5  12   3       25.53       25.17      0.36 o
   5  12   4       33.66       32.47      0.42 o
   5  12   5       11.66       11.68      0.23 o
   5  12   6        1.06        0.61      0.10 o
   5  12   7        6.49        6.54      0.19 o
   5  12   8       24.06       23.81      0.34 o
   5  12  10        1.17        1.22      0.11 o
   5  12  11       40.80       40.44      0.53 o
   5  12  13        1.48        1.67      0.12 o
   5  12  15       13.00       13.29      0.22 o
   5  12  16        4.99        5.58      0.15 o
   5  12  17        1.02        1.29      0.13 o
   5  12  18        1.88        1.80      0.12 o
   5  13   1        8.45        8.37      0.19 o
   5  13   2       62.89       61.13      0.75 o
   5  13   3        3.03        2.82      0.14 o
   5  13   4        6.00        5.98      0.17 o
   5  13   6        2.10        1.92      0.12 o
   5  13   7       10.57       10.53      0.24 o
   5  13   8        4.30        4.00      0.17 o
   5  13   9        0.66        0.56      0.12 o
   5  13  10       15.38       14.98      0.29 o
   5  13  11        7.67        7.88      0.22 o
   5  13  12       13.18       12.99      0.25 o
   5  13  13        1.41        1.57      0.13 o
   5  13  14        0.61        0.45      0.15 o
   5  13  15        1.31        1.49      0.18 o
   5  13  17        1.15        1.04      0.16 o
   5  14   1       19.91       19.11      0.29 o
   5  14   2        0.87        0.89      0.10 o
   5  14   3       13.92       13.47      0.24 o
   5  14   4        7.56        7.45      0.20 o
   5  14   5        0.41        0.49      0.11 o
   5  14   7        2.84        2.53      0.14 o
   5  14   8       10.78       10.89      0.24 o
   5  14   9        2.13        2.20      0.16 o
   5  14  11       18.73       18.68      0.34 o
   5  14  12        1.69        1.60      0.14 o
   5  14  13        0.76        0.47      0.16 o
   5  14  15        3.51        3.66      0.24 o
   5  14  16        0.79        0.81      0.15 o
   5  15   1        1.98        1.73      0.12 o
   5  15   2       71.03       73.19      0.88 o
   5  15   3        3.68        4.07      0.15 o
   5  15   4        8.04        7.75      0.19 o
   5  15   5        2.09        2.22      0.13 o
   5  15   6        0.81        0.77      0.13 o
   5  15   7        5.76        5.74      0.19 o
   5  15   9        0.94        0.96      0.13 o
   5  15  10       30.39       30.51      0.47 o
   5  15  11        4.38        4.19      0.18 o
   5  15  12       10.78       11.07      0.24 o
   5  15  13        6.19        6.18      0.21 o
   5  15  14        5.23        5.25      0.26 o
   5  15  15        1.85        1.95      0.19 o
   5  16   2        9.40        9.75      0.20 o
   5  16   3       28.31       27.11      0.37 o
   5  16   4        2.53        2.79      0.13 o
   5  16   5       48.62       49.35      0.65 o
   5  16   6        2.24        2.40      0.14 o
   5  16   7       14.85       15.20      0.27 o
   5  16   8        2.01        2.33      0.13 o
   5  16   9       33.62       35.30      0.50 o
   5  16  10        0.89        0.99      0.13 o
   5  16  12        0.39        0.49      0.13 o
   5  16  14        4.61        4.89      0.22 o
   5  17   1        4.33        4.55      0.17 o
   5  17   2        2.09        2.41      0.11 o
   5  17   3        1.03        0.86      0.11 o
   5  17   4        0.69        0.61      0.11 o
   5  17   5       14.51       14.39      0.27 o
   5  17   6        0.43        0.39      0.12 o
   5  17   7        4.82        5.28      0.17 o
   5  17   8        4.48        5.16      0.19 o
   5  17   9        4.21        4.50      0.22 o
   5  17  10        3.04        3.34      0.18 o
   5  17  11        2.73        3.16      0.17 o
   5  17  12        0.60        0.62      0.11 o
   5  18   1       23.68       24.46      0.34 o
   5  18   3       16.65       17.03      0.29 o
   5  18   5        1.74        2.04      0.15 o
   5  18   7        1.19        1.15      0.14 o
   5  18   9        1.35        1.29      0.12 o
   5  18  11       18.37       17.38      0.41 o
   5  19   1        0.62        0.44      0.12 o
   5  19   3        8.42        8.40      0.33 o
   5  19   4        7.31        7.67      0.22 o
   5  19   5        7.27        8.06      0.22 o
   5  19   6        2.10        2.11      0.14 o
   5  19   8        2.11        1.99      0.14 o
   6   0   0      200.20      183.67      2.28 o
   6   0   2        4.74        2.77      0.16 o
   6   0   4       16.86       10.49      0.27 o
   6   0   6       38.75       39.03      0.59 o
   6   0   8       11.63       12.64      0.22 o
   6   0  10       71.53       69.59      0.82 o
   6   0  12        1.95        2.54      0.15 o
   6   0  14       12.48       12.44      0.19 o
   6   0  18        2.80        3.12      0.13 o
   6   0  20        2.18        2.34      0.11 o
   6   0  22        1.33        1.42      0.12 o
   6   1   0      482.74      484.06      5.27 o
   6   1   1       40.71       36.37      0.44 o
   6   1   2       76.14       77.55      0.87 o
   6   1   3      447.28      468.80      4.91 o
   6   1   4        0.09        0.49      0.11 o
   6   1   5       82.60       78.34      0.89 o
   6   1   6        0.95        0.64      0.10 o
   6   1   7      253.38      246.24      2.58 o
   6   1   8       82.74       81.32      0.87 o
   6   1   9        0.09        0.18      0.06 o
   6   1  10      146.28      145.31      1.54 o
   6   1  11        8.09        7.81      0.15 o
   6   1  13        5.16        4.68      0.10 o
   6   1  14        7.40        7.10      0.12 o
   6   1  15       31.84       31.16      0.36 o
   6   1  16        0.98        0.96      0.07 o
   6   1  17        9.23        8.75      0.14 o
   6   1  18       32.21       32.36      0.37 o
   6   1  19        0.18        0.18      0.07 o
   6   1  20        9.17        9.16      0.14 o
   6   1  21        0.29        0.24      0.09 o
   6   1  22        6.57        6.53      0.13 o
   6   1  23        0.50        0.44      0.07 o
   6   2   0      159.24      161.38      1.83 o
   6   2   1     1698.86     1779.07     18.45 o
   6   2   2      258.77      271.43      2.87 o
   6   2   3       44.46       34.20      0.42 o
   6   2   4        3.14        3.62      0.15 o
   6   2   5      306.95      294.63      3.13 o
   6   2   6      359.14      365.63      3.84 o
   6   2   7      241.44      245.40      2.57 o
   6   2   8       78.81       78.16      0.85 o
   6   2   9      192.95      192.55      2.02 o
   6   2  10        4.56        4.78      0.12 o
   6   2  11       18.62       18.42      0.27 o
   6   2  12        1.23        1.04      0.10 o
   6   2  13      193.50      190.69      2.02 o
   6   2  14       10.58        9.97      0.14 o
   6   2  15       20.27       19.93      0.24 o
   6   2  16       15.13       14.89      0.20 o
   6   2  17        3.81        3.66      0.09 o
   6   2  18        1.14        0.99      0.07 o
   6   2  19        2.90        2.78      0.09 o
   6   2  20        3.40        3.19      0.09 o
   6   2  21        4.77        4.81      0.12 o
   6   2  23        1.17        1.06      0.08 o
   6   3   0     1586.02     1648.53     17.60 o
   6   3   1      205.83      216.27      2.30 o
   6   3   2      146.80      153.18      1.65 o
   6   3   3       27.46       28.45      0.37 o
   6   3   4      408.59      411.14      4.34 o
   6   3   6      373.35      378.07      3.95 o
   6   3   7       35.73       36.64      0.42 o
   6   3   8       24.58       27.63      0.33 o
   6   3   9      108.41      108.51      1.16 o
   6   3  10      153.20      149.62      1.58 o
   6   3  11       38.37       37.55      0.45 o
   6   3  12      189.70      190.51      2.06 o
   6   3  14        6.85        7.29      0.13 o
   6   3  15        7.30        7.11      0.14 o
   6   3  16       76.43       75.59      0.82 o
   6   3  17       24.19       23.88      0.29 o
   6   3  18        8.90        8.36      0.14 o
   6   3  19       17.38       17.65      0.22 o
   6   3  20        1.72        1.54      0.07 o
   6   3  22       12.87       13.50      0.20 o
   6   3  23        3.21        2.69      0.12 o
   6   4   0     1112.62     1160.30     12.40 o
   6   4   1      335.50      357.35      3.76 o
   6   4   2       95.90      101.57      1.13 o
   6   4   3       91.41       94.82      1.07 o
   6   4   4      149.94      138.58      1.51 o
   6   4   5      120.74      123.58      1.33 o
   6   4   6       82.32       80.21      0.87 o
   6   4   7       20.94       18.93      0.24 o
   6   4   8      131.08      129.24      1.37 o
   6   4   9        9.89       10.35      0.17 o
   6   4  10       22.73       22.24      0.29 o
   6   4  11       53.85       52.10      0.62 o
   6   4  12       92.89       92.03      1.00 o
   6   4  13      101.25       99.61      1.08 o
   6   4  14       57.08       55.19      0.61 o
   6   4  15        0.63        0.65      0.07 o
   6   4  16        0.56        0.65      0.07 o
   6   4  17       31.59       32.13      0.38 o
   6   4  18        1.45        1.32      0.08 o
   6   4  19        9.89       10.34      0.16 o
   6   4  20        2.07        2.01      0.08 o
   6   4  21        1.89        2.09      0.09 o
   6   4  22        3.60        3.64      0.12 o
   6   4  23        1.08        1.01      0.16 o
   6   5   0      172.78      179.07      2.10 o
   6   5   1      336.56      334.97      3.57 o
   6   5   2      234.20      245.35      2.63 o
   6   5   3      198.51      198.72      2.12 o
   6   5   4       10.53       11.12      0.18 o
   6   5   5        0.88        1.04      0.07 o
   6   5   6      223.86      228.29      2.39 o
   6   5   7       11.55       10.41      0.16 o
   6   5   8      115.71      115.08      1.23 o
   6   5   9      173.92      171.83      1.82 o
   6   5  10        2.27        2.45      0.12 o
   6   5  11        0.06        0.22      0.11 o
   6   5  12       11.40       10.37      0.15 o
   6   5  13       54.78       52.71      0.58 o
   6   5  14        6.47        6.66      0.13 o
   6   5  15        5.95        5.93      0.11 o
   6   5  16       57.30       56.94      0.63 o
   6   5  18        1.78        1.54      0.07 o
   6   5  19       11.82       11.30      0.16 o
   6   5  20        0.49        0.53      0.08 o
   6   5  21        1.68        1.82      0.09 o
   6   5  22        0.54        0.56      0.07 o
   6   6   0        6.80        7.00      0.20 o
   6   6   1       12.19        9.61      0.17 o
   6   6   2       45.40       43.49      0.50 o
   6   6   3       12.55       12.58      0.19 o
   6   6   4       36.84       37.14      0.43 o
   6   6   5       13.30       12.65      0.18 o
   6   6   6       41.79       42.01      0.48 o
   6   6   7       25.59       25.92      0.32 o
   6   6   8       15.99       15.68      0.22 o
   6   6   9        0.40        0.26      0.09 o
   6   6  10        0.17        0.21      0.11 o
   6   6  11        1.75        1.68      0.06 o
   6   6  12       13.55       12.87      0.17 o
   6   6  14        0.26        0.23      0.06 o
   6   6  15        1.09        0.94      0.07 o
   6   6  16       19.05       19.81      0.25 o
   6   6  18        6.73        6.88      0.14 o
   6   6  19        1.26        1.21      0.07 o
   6   6  22        0.23        0.24      0.08 o
   6   7   0       15.47       12.05      0.22 o
   6   7   1       64.03       60.98      0.68 o
   6   7   2       31.94       29.43      0.35 o
   6   7   4        7.82        8.54      0.16 o
   6   7   5        0.19        0.24      0.07 o
   6   7   6       24.43       23.32      0.30 o
   6   7   7       11.09       10.47      0.19 o
   6   7   8       18.32       17.33      0.28 o
   6   7   9       33.90       33.89      0.45 o
   6   7  10        2.51        2.61      0.10 o
   6   7  11        3.61        3.60      0.09 o
   6   7  12       14.25       14.15      0.19 o
   6   7  13        0.30        0.26      0.07 o
   6   7  15        3.96        3.67      0.10 o
   6   7  16       18.69       18.44      0.25 o
   6   7  17        8.58        8.32      0.15 o
   6   7  18        2.22        2.20      0.09 o
   6   7  19        1.48        1.66      0.09 o
   6   7  20        0.34        0.29      0.09 o
   6   7  22        1.18        0.96      0.14 o
   6   8   0       92.16       94.90      1.12 o
   6   8   1        5.41        4.75      0.12 o
   6   8   2       50.96       52.16      0.60 o
   6   8   3       67.47       66.46      0.75 o
   6   8   4       12.58       12.57      0.19 o
   6   8   5        4.51        4.65      0.12 o
   6   8   6      144.42      142.03      1.52 o
   6   8   7       65.18       63.71      0.76 o
   6   8   8       26.35       26.12      0.38 o
   6   8   9        2.60        2.57      0.09 o
   6   8  10       16.56       16.46      0.22 o
   6   8  11        1.89        1.91      0.07 o
   6   8  12       27.70       27.32      0.33 o
   6   8  13        3.14        3.24      0.10 o
   6   8  14       14.17       14.30      0.21 o
   6   8  15       12.83       13.22      0.19 o
   6   8  17       15.30       16.43      0.24 o
   6   8  18       14.47       15.64      0.22 o
   6   8  20        6.57        7.11      0.17 o
   6   8  21        0.73        0.64      0.08 o
   6   9   0      228.46      223.29      2.54 o
   6   9   1       71.71       68.70      0.79 o
   6   9   2       33.70       32.79      0.41 o
   6   9   3       51.61       52.73      0.62 o
   6   9   4       72.37       69.36      0.80 o
   6   9   5       31.82       31.51      0.42 o
   6   9   6      149.04      147.73      1.67 o
   6   9   7      107.63      105.27      1.20 o
   6   9   8        5.40        5.42      0.13 o
   6   9   9        9.52        9.43      0.16 o
   6   9  10       78.44       77.24      0.87 o
   6   9  11        2.39        2.38      0.09 o
   6   9  12       39.20       38.25      0.45 o
   6   9  14        1.10        1.08      0.08 o
   6   9  15       21.82       22.34      0.29 o
   6   9  16       18.70       19.33      0.26 o
   6   9  17        6.96        7.00      0.15 o
   6   9  18       12.23       13.14      0.21 o
   6   9  19        0.10        0.32      0.10 o
   6   9  20        2.44        2.72      0.14 o
   6  10   0      319.55      321.28      4.22 o
   6  10   1        3.50        3.38      0.16 o
   6  10   2       16.97       16.38      0.31 o
   6  10   3        8.55        7.91      0.21 o
   6  10   4       85.09       84.32      1.03 o
   6  10   5        3.17        2.83      0.12 o
   6  10   6       43.75       43.50      0.54 o
   6  10   7        7.87        7.38      0.17 o
   6  10   8       27.64       27.43      0.36 o
   6  10   9        9.24        8.65      0.17 o
   6  10  10        0.26        0.19      0.09 o
   6  10  11        3.69        3.66      0.12 o
   6  10  12       89.85       90.42      1.02 o
   6  10  13        0.31        0.25      0.09 o
   6  10  14       25.19       24.94      0.32 o
   6  10  15        0.50        0.55      0.08 o
   6  10  16       12.47       13.67      0.20 o
   6  10  17        0.51        0.49      0.09 o
   6  10  18       14.38       15.57      0.26 o
   6  10  19        4.24        4.47      0.16 o
   6  10  20        3.54        3.59      0.12 o
   6  11   0      115.30      113.86      1.52 o
   6  11   1       62.40       62.78      0.78 o
   6  11   2       14.68       14.48      0.25 o
   6  11   3      116.95      115.86      1.36 o
   6  11   4        6.73        6.42      0.15 o
   6  11   5        0.35        0.31      0.08 o
   6  11   6        2.81        2.72      0.12 o
   6  11   7       22.71       21.76      0.34 o
   6  11   8       28.72       27.75      0.40 o
   6  11   9       50.34       50.31      0.61 o
   6  11  10       31.45       31.03      0.42 o
   6  11  11        4.38        4.40      0.14 o
   6  11  12        3.20        3.62      0.15 o
   6  11  13       51.05       51.86      0.66 o
   6  11  14        8.94        9.28      0.17 o
   6  11  15        9.44        9.68      0.17 o
   6  11  16        0.50        0.41      0.09 o
   6  11  17        3.71        4.42      0.17 o
   6  11  18        4.78        4.79      0.19 o
   6  11  19        2.42        2.12      0.12 o
   6  12   0      120.75      124.07      1.66 o
   6  12   1        3.64        3.35      0.12 o
   6  12   2       19.12       18.78      0.29 o
   6  12   3        8.14        7.56      0.17 o
   6  12   4       12.06       12.31      0.22 o
   6  12   6       21.11       20.59      0.34 o
   6  12   7        2.37        2.04      0.13 o
   6  12   8       29.00       29.26      0.42 o
   6  12   9        1.17        1.17      0.12 o
   6  12  10        7.00        7.63      0.25 o
   6  12  11        0.26        0.24      0.11 o
   6  12  12       11.14       11.48      0.22 o
   6  12  13        3.24        3.12      0.16 o
   6  12  14       14.88       15.12      0.27 o
   6  12  15        0.82        0.71      0.14 o
   6  12  16        0.73        0.74      0.10 o
   6  12  17        1.66        1.82      0.10 o
   6  13   0        5.29        5.32      0.21 o
   6  13   1        6.63        6.68      0.16 o
   6  13   2        2.67        2.48      0.10 o
   6  13   3        0.40        0.26      0.09 o
   6  13   6        0.46        0.28      0.12 o
   6  13   8        2.98        2.70      0.14 o
   6  13   9       10.08       10.03      0.23 o
   6  13  10        4.25        4.12      0.20 o
   6  13  11        3.58        3.71      0.17 o
   6  13  13        1.18        1.20      0.12 o
   6  13  14        0.20        0.46      0.12 o
   6  13  16        0.37        0.43      0.11 o
   6  14   0        1.53        1.34      0.14 o
   6  14   1        0.58        0.43      0.09 o
   6  14   2        0.70        0.75      0.10 o
   6  14   3        2.96        3.17      0.14 o
   6  14   4        0.59        0.50      0.10 o
   6  14   5        6.94        6.78      0.19 o
   6  14   6        2.66        2.36      0.14 o
   6  14   7       11.91       11.69      0.24 o
   6  14   9        3.15        3.72      0.17 o
   6  14  10        0.99        0.97      0.14 o
   6  14  11        8.08        8.51      0.22 o
   6  14  12        0.40        0.33      0.13 o
   6  14  13        0.49        0.36      0.13 o
   6  14  15        0.02        0.47      0.16 o
   6  15   0        5.25        6.06      0.26 o
   6  15   1       20.51       20.82      0.32 o
   6  15   2       15.13       14.99      0.24 o
   6  15   3        2.76        2.75      0.13 o
   6  15   4        6.25        6.52      0.19 o
   6  15   6       44.21       44.93      0.61 o
   6  15   8        1.63        1.64      0.13 o
   6  15   9       21.13       21.67      0.36 o
   6  15  10        6.83        6.80      0.22 o
   6  15  11        1.08        1.04      0.13 o
   6  15  12        2.58        2.48      0.26 o
   6  15  13        4.03        3.96      0.18 o
   6  15  14        0.84        0.74      0.17 o
   6  16   0       32.78       33.52      0.57 o
   6  16   1       39.39       39.55      0.54 o
   6  16   2        0.94        0.85      0.10 o
   6  16   3        4.50        4.67      0.14 o
   6  16   4        7.13        7.71      0.18 o
   6  16   5       30.35       31.59      0.46 o
   6  16   6        0.58        0.46      0.12 o
   6  16   7       47.83       50.30      0.67 o
   6  16   8        3.17        3.57      0.16 o
   6  16   9        1.48        1.16      0.13 o
   6  16  10        1.92        2.02      0.15 o
   6  16  11        6.29        6.50      0.22 o
   6  16  12        5.22        5.57      0.19 o
   6  16  13        9.84        9.43      0.30 o
   6  16  14        2.56        2.57      0.18 o
   6  17   0        0.94        0.61      0.17 o
   6  17   1        6.86        6.84      0.19 o
   6  17   3       29.86       30.53      0.41 o
   6  17   4        2.35        2.30      0.12 o
   6  17   5        3.60        3.82      0.14 o
   6  17   6        0.01        0.34      0.10 o
   6  17   7       17.01       18.08      0.33 o
   6  17   8        0.39        0.53      0.12 o
   6  17   9       13.71       14.41      0.32 o
   6  17  10        0.72        0.90      0.13 o
   6  17  12        3.04        2.86      0.20 o
   6  18   0        0.85        0.66      0.17 o
   6  18   1       23.47       24.99      0.44 o
   6  18   3        0.64        0.75      0.13 o
   6  18   4        0.87        0.95      0.13 o
   6  18   5        6.98        8.78      0.24 o
   6  18   7        6.70        6.96      0.22 o
   6  18   9        5.75        5.74      0.18 o
   6  19   0        6.87        6.25      0.27 o
   6  19   2        0.57        0.49      0.19 o
   6  19   3        3.87        3.50      0.25 o
   6  19   4        0.60        0.38      0.19 o
   6  19   7        4.08        3.60      0.22 o
   6  19   8        1.69        1.33      0.15 o
   7   0   2      399.78      379.29      4.21 o
   7   0   4      957.70      999.36     10.88 o
   7   0   6      271.56      255.97      2.77 o
   7   0   8      236.59      245.86      2.68 o
   7   0  10       27.78       27.09      0.38 o
   7   0  12        4.81        4.66      0.14 o
   7   0  14      262.28      261.46      2.87 o
   7   0  16        2.68        3.20      0.12 o
   7   0  18       50.44       50.01      0.61 o
   7   0  22        5.49        6.08      0.17 o
   7   1   1       27.58       26.62      0.36 o
   7   1   2      213.00      209.04      2.24 o
   7   1   3       25.41       24.58      0.35 o
   7   1   4      346.89      359.12      3.80 o
   7   1   5       65.09       59.92      0.66 o
   7   1   6       83.30       87.48      0.94 o
   7   1   7       71.32       70.42      0.77 o
   7   1   8       21.98       22.94      0.28 o
   7   1   9       23.62       21.08      0.27 o
   7   1  10       63.33       62.94      0.70 o
   7   1  11        7.60        7.50      0.16 o
   7   1  12       21.07       20.34      0.25 o
   7   1  14        5.38        5.42      0.11 o
   7   1  15        3.97        3.92      0.09 o
   7   1  16        1.65        1.71      0.07 o
   7   1  17       11.54       11.59      0.16 o
   7   1  18        6.48        6.42      0.12 o
   7   1  19        0.84        0.65      0.07 o
   7   1  21        3.62        3.64      0.12 o
   7   1  23        0.49        0.44      0.15 o
   7   2   1      225.83      224.34      2.40 o
   7   2   4       89.13       88.66      0.98 o
   7   2   5      380.36      376.35      3.93 o
   7   2   6       21.84       19.63      0.25 o
   7   2   8       15.99       15.60      0.22 o
   7   2   9        1.13        1.35      0.08 o
   7   2  11       28.05       26.58      0.34 o
   7   2  12        0.72        1.05      0.06 o
   7   2  13       56.75       56.23      0.62 o
   7   2  14       27.88       26.72      0.31 o
   7   2  15       83.37       82.44      0.89 o
   7   2  16        0.36        0.26      0.07 o
   7   2  17        2.65        2.79      0.08 o
   7   2  18        7.54        7.48      0.13 o
   7   2  19        9.52        9.59      0.15 o
   7   2  20        0.36        0.19      0.08 o
   7   2  21        4.14        4.15      0.11 o
   7   2  22        0.75        0.66      0.07 o
   7   3   1      110.21      107.54      1.20 o
   7   3   2     1036.02     1065.87     11.11 o
   7   3   3      503.25      506.21      5.29 o
   7   3   4       41.45       41.18      0.47 o
   7   3   5      292.27      299.70      3.12 o
   7   3   6        0.57        0.96      0.07 o
   7   3   7        2.35        2.34      0.08 o
   7   3   9       71.36       69.90      0.77 o
   7   3  10      266.37      269.91      2.93 o
   7   3  11       75.51       74.72      0.85 o
   7   3  12       38.10       36.62      0.41 o
   7   3  13       19.68       19.45      0.24 o
   7   3  14       89.48       88.67      0.95 o
   7   3  16       11.28       11.30      0.17 o
   7   3  17        6.91        6.88      0.14 o
   7   3  19        3.27        2.90      0.09 o
   7   3  20        1.97        1.80      0.08 o
   7   3  21        0.56        0.44      0.07 o
   7   3  22        6.11        6.28      0.14 o
   7   4   1      181.31      180.67      1.91 o
   7   4   2        1.64        1.94      0.08 o
   7   4   3      289.33      292.42      3.05 o
   7   4   4        0.00        0.18      0.06 o
   7   4   5       27.43       24.96      0.30 o
   7   4   6       15.41       13.78      0.19 o
   7   4   7       20.36       19.68      0.25 o
   7   4   8       38.72       36.34      0.42 o
   7   4   9       12.92       11.73      0.19 o
   7   4  10        0.77        0.74      0.10 o
   7   4  11       95.48       95.51      1.05 o
   7   4  12       13.74       13.34      0.18 o
   7   4  13       12.07       12.05      0.17 o
   7   4  14        3.35        3.34      0.09 o
   7   4  15        2.31        2.13      0.07 o
   7   4  16       11.46       11.11      0.18 o
   7   4  17        1.15        0.81      0.07 o
   7   4  19        2.75        2.48      0.09 o
   7   4  20       15.89       16.53      0.24 o
   7   4  21        3.08        3.51      0.11 o
   7   4  22        3.77        3.73      0.11 o
   7   5   1      103.98      103.30      1.11 o
   7   5   2       19.64       20.51      0.26 o
   7   5   3       30.62       29.63      0.34 o
   7   5   4       14.84       15.12      0.20 o
   7   5   5       31.25       30.81      0.35 o
   7   5   6        5.54        5.27      0.11 o
   7   5   7        1.89        1.89      0.08 o
   7   5   8       64.15       64.16      0.72 o
   7   5   9       14.48       14.22      0.25 o
   7   5  10       15.65       15.57      0.26 o
   7   5  11       43.03       41.16      0.47 o
   7   5  12        6.80        6.49      0.11 o
   7   5  13       18.95       18.02      0.23 o
   7   5  14       17.49       17.02      0.22 o
   7   5  15       26.57       26.06      0.32 o
   7   5  16       19.14       19.71      0.25 o
   7   5  18        2.89        3.24      0.09 o
   7   5  20        7.77        7.78      0.14 o
   7   5  21        0.87        0.99      0.08 o
   7   5  22        9.16        7.83      0.17 o
   7   6   1        1.13        0.91      0.07 o
   7   6   2      736.00      750.24      7.78 o
   7   6   3        0.88        1.11      0.07 o
   7   6   4        4.41        4.82      0.12 o
   7   6   5        0.97        1.17      0.07 o
   7   6   6        0.73        0.75      0.07 o
   7   6   7        6.45        5.81      0.14 o
   7   6   8      168.78      168.37      1.86 o
   7   6   9        2.90        2.47      0.12 o
   7   6  10      123.68      122.41      1.33 o
   7   6  11        1.97        1.88      0.06 o
   7   6  12      140.43      140.38      1.51 o
   7   6  13        0.16        0.25      0.06 o
   7   6  14       27.71       26.91      0.32 o
   7   6  15        0.75        0.90      0.07 o
   7   6  17        1.79        1.79      0.08 o
   7   6  18        5.28        5.42      0.11 o
   7   6  19        1.23        1.17      0.08 o
   7   6  20       27.47       29.20      0.39 o
   7   6  21        2.09        2.38      0.09 o
   7   6  22        3.15        2.85      0.14 o
   7   7   1        1.28        1.30      0.07 o
   7   7   2       48.17       47.69      0.54 o
   7   7   3       78.06       79.90      0.87 o
   7   7   4       71.19       70.20      0.77 o
   7   7   5       82.01       80.23      0.87 o
   7   7   6       19.95       19.46      0.26 o
   7   7   7        1.83        1.89      0.10 o
   7   7   8        0.36        0.31      0.10 o
   7   7   9       14.87       14.07      0.22 o
   7   7  10       10.48       10.56      0.17 o
   7   7  11        7.22        7.14      0.14 o
   7   7  12       22.28       21.44      0.27 o
   7   7  13        8.94        8.77      0.15 o
   7   7  14        4.17        3.95      0.11 o
   7   7  17        3.08        3.16      0.10 o
   7   7  18        0.40        0.26      0.08 o
   7   7  19        0.30        0.31      0.10 o
   7   7  20        3.24        3.47      0.17 o
   7   8   1      258.17      261.40      2.77 o
   7   8   2       99.63       98.89      1.09 o
   7   8   3      164.06      166.31      1.79 o
   7   8   4        6.96        6.62      0.15 o
   7   8   5        7.83        7.47      0.17 o
   7   8   6        0.38        0.32      0.09 o
   7   8   7       52.72       51.20      0.64 o
   7   8   8        2.94        2.85      0.11 o
   7   8   9        0.04        0.21      0.07 o
   7   8  10       29.91       28.43      0.35 o
   7   8  11      180.10      178.01      1.94 o
   7   8  12       15.27       14.45      0.21 o
   7   8  13        2.05        2.14      0.09 o
   7   8  14        9.96        9.57      0.17 o
   7   8  15       15.66       15.85      0.22 o
   7   8  16        0.81        0.71      0.09 o
   7   8  17        2.88        3.26      0.12 o
   7   8  18        0.78        0.99      0.10 o
   7   8  19        2.97        3.31      0.17 o
   7   8  20        1.50        1.61      0.09 o
   7   8  21       10.50        8.96      0.20 o
   7   9   1        9.25        8.98      0.22 o
   7   9   2       18.88       17.50      0.29 o
   7   9   3       64.15       64.69      0.79 o
   7   9   4       86.05       84.68      0.99 o
   7   9   5       18.81       18.55      0.29 o
   7   9   6        9.84        9.23      0.19 o
   7   9   7       43.21       42.08      0.50 o
   7   9   8       42.45       40.53      0.47 o
   7   9   9       76.10       74.73      0.84 o
   7   9  10        1.39        1.53      0.09 o
   7   9  11        4.38        4.71      0.14 o
   7   9  13       11.25       10.84      0.18 o
   7   9  14       17.48       17.80      0.25 o
   7   9  15       34.00       34.94      0.42 o
   7   9  16        3.87        3.77      0.12 o
   7   9  17       16.84       18.13      0.27 o
   7   9  18        6.23        6.28      0.20 o
   7   9  19        1.04        1.18      0.09 o
   7   9  20        0.92        0.98      0.08 o
   7  10   1        3.54        3.42      0.15 o
   7  10   2       68.63       68.43      0.85 o
   7  10   3       10.98       10.14      0.20 o
   7  10   4       85.41       83.88      0.95 o
   7  10   5        7.68        7.33      0.15 o
   7  10   6        9.26        8.71      0.17 o
   7  10   7        3.97        4.17      0.14 o
   7  10   8       12.69       12.00      0.20 o
   7  10   9        0.35        0.19      0.08 o
   7  10  10       27.80       27.31      0.36 o
   7  10  11        8.61        8.31      0.20 o
   7  10  12       14.35       14.47      0.23 o
   7  10  13        2.60        2.86      0.11 o
   7  10  14        0.36        0.44      0.08 o
   7  10  15        0.40        0.46      0.09 o
   7  10  16        6.82        6.95      0.14 o
   7  10  17        0.23        0.34      0.13 o
   7  10  18        4.54        4.49      0.14 o
   7  10  19        1.16        1.24      0.09 o
   7  11   1       90.92       87.98      1.02 o
   7  11   3      110.15      108.73      1.23 o
   7  11   4        3.41        3.27      0.12 o
   7  11   5        2.50        2.62      0.10 o
   7  11   6        6.36        6.33      0.16 o
   7  11   7        2.85        2.52      0.11 o
   7  11   8        1.00        0.98      0.10 o
   7  11   9       25.93       26.29      0.38 o
   7  11  11       66.88       66.41      0.82 o
   7  11  12        0.95        0.94      0.13 o
   7  11  13        2.35        2.64      0.16 o
   7  11  14        8.61        8.63      0.19 o
   7  11  15       16.22       16.71      0.26 o
   7  11  16        2.72        2.74      0.13 o
   7  11  17        0.19        0.35      0.08 o
   7  11  18        0.25        0.25      0.09 o
   7  12   2       25.41       25.60      0.35 o
   7  12   3       10.22       10.02      0.19 o
   7  12   4       76.92       75.91      0.88 o
   7  12   5       17.21       17.28      0.26 o
   7  12   6       22.90       23.14      0.34 o
   7  12   7        3.08        2.90      0.14 o
   7  12   8       34.13       34.23      0.47 o
   7  12   9        6.13        5.92      0.18 o
   7  12  10        1.17        1.22      0.12 o
   7  12  12        0.48        0.30      0.14 o
   7  12  13        2.36        2.66      0.14 o
   7  12  14       30.71       31.61      0.46 o
   7  12  17        4.69        4.85      0.25 o
   7  13   1        4.78        4.75      0.14 o
   7  13   3       16.39       16.77      0.25 o
   7  13   5       11.25       11.16      0.21 o
   7  13   6        1.49        1.09      0.12 o
   7  13   7        1.47        1.57      0.13 o
   7  13   8        2.10        1.91      0.13 o
   7  13   9        4.16        4.17      0.17 o
   7  13  11        7.85        7.76      0.21 o
   7  13  13        2.46        2.44      0.13 o
   7  13  14        2.05        2.24      0.15 o
   7  13  16        1.83        1.67      0.12 o
   7  14   1       24.31       24.32      0.34 o
   7  14   2       23.76       23.40      0.32 o
   7  14   3        4.77        4.90      0.15 o
   7  14   4        1.22        1.12      0.10 o
   7  14   5       98.25      100.34      1.20 o
   7  14   6        0.50        0.43      0.13 o
   7  14   7        8.68        8.61      0.22 o
   7  14   9       16.86       16.99      0.29 o
   7  14  10        8.37        8.29      0.22 o
   7  14  11        6.79        6.95      0.21 o
   7  14  12        2.34        2.20      0.18 o
   7  14  13        9.68       10.26      0.37 o
   7  14  14        6.04        6.30      0.28 o
   7  14  15        9.38        9.82      0.30 o
   7  15   2        2.02        1.93      0.10 o
   7  15   3        4.91        4.91      0.14 o
   7  15   4       44.34       44.09      0.56 o
   7  15   5        8.47        9.00      0.21 o
   7  15   6        1.10        0.98      0.13 o
   7  15   7        0.38        0.50      0.12 o
   7  15   8       31.87       33.06      0.47 o
   7  15   9        1.87        1.90      0.13 o
   7  15  10        4.13        4.45      0.18 o
   7  16   1        6.86        7.07      0.17 o
   7  16   2        2.57        2.37      0.12 o
   7  16   3        3.76        4.39      0.13 o
   7  16   4        0.46        0.54      0.09 o
   7  16   5        1.83        1.67      0.12 o
   7  16   6        1.80        1.86      0.12 o
   7  16   9        0.85        1.06      0.15 o
   7  16  11        4.81        4.82      0.19 o
   7  16  12        0.14        0.39      0.17 o
   7  16  13        1.55        1.44      0.15 o
   7  17   1        8.33        8.23      0.19 o
   7  17   2       27.84       28.78      0.39 o
   7  17   3        1.54        1.44      0.10 o
   7  17   4       34.05       34.79      0.44 o
   7  17   5        4.50        4.49      0.14 o
   7  17   6        3.29        3.04      0.16 o
   7  17   7        1.08        1.12      0.12 o
   7  17   8        6.15        6.03      0.18 o
   7  17  10       16.21       16.57      0.29 o
   7  17  11        4.82        4.70      0.14 o
   7  18   1        1.07        0.91      0.14 o
   7  18   2        7.03        7.35      0.23 o
   7  18   5        0.88        0.83      0.13 o
   7  18   7        1.58        1.79      0.12 o
   7  18   8        3.52        3.80      0.17 o
   7  18   9        0.26        0.35      0.10 o
   7  19   2        2.32        2.02      0.18 o
   7  19   4        0.84        0.91      0.17 o
   8   0   0     3523.35     3505.97     40.52 o
   8   0   2       93.99       89.36      1.04 o
   8   0   4      407.22      400.19      4.26 o
   8   0   6        0.05        0.31      0.08 o
   8   0   8      357.41      358.06      3.93 o
   8   0  10      322.05      325.63      3.74 o
   8   0  12      176.35      174.86      1.92 o
   8   0  14       92.58       93.55      1.06 o
   8   0  16        2.90        2.88      0.12 o
   8   0  18       22.17       21.72      0.31 o
   8   0  20        1.21        1.10      0.11 o
   8   0  22       23.61       21.95      0.34 o
   8   1   0      236.78      230.93      2.57 o
   8   1   1        3.97        3.94      0.11 o
   8   1   2       12.61       11.78      0.17 o
   8   1   3       31.44       28.88      0.34 o
   8   1   4       92.32       85.58      0.92 o
   8   1   5        5.75        6.08      0.11 o
   8   1   6        6.09        5.90      0.11 o
   8   1   7        6.76        5.35      0.11 o
   8   1   8        9.56       10.41      0.17 o
   8   1  10        1.84        1.58      0.10 o
   8   1  11       12.69       13.23      0.19 o
   8   1  12      114.17      110.92      1.18 o
   8   1  13        3.34        3.56      0.09 o
   8   1  14        7.74        7.93      0.14 o
   8   1  15        5.38        5.01      0.11 o
   8   1  16       27.49       26.72      0.32 o
   8   1  17        0.93        0.74      0.07 o
   8   1  18        1.23        1.09      0.07 o
   8   1  19        0.43        0.35      0.06 o
   8   1  20        2.19        1.96      0.08 o
   8   1  21        1.15        1.20      0.08 o
   8   1  22        4.45        4.49      0.12 o
   8   2   0        8.47        6.79      0.17 o
   8   2   1      326.34      328.56      3.44 o
   8   2   2        1.84        1.74      0.07 o
   8   2   3       98.36       97.12      1.05 o
   8   2   4        8.51        7.89      0.14 o
   8   2   5        3.53        4.57      0.10 o
   8   2   6       33.10       32.26      0.37 o
   8   2   7        6.11        6.28      0.12 o
   8   2   8        0.01        0.21      0.09 o
   8   2   9      230.68      229.71      2.43 o
   8   2  10       26.22       25.41      0.34 o
   8   2  11       26.39       25.85      0.31 o
   8   2  12        8.63        8.42      0.13 o
   8   2  13       31.25       30.53      0.35 o
   8   2  14        2.09        2.19      0.07 o
   8   2  15        0.49        0.54      0.07 o
   8   2  16        0.28        0.32      0.07 o
   8   2  17        8.38        8.43      0.14 o
   8   2  18       16.54       17.10      0.22 o
   8   2  19       25.41       26.66      0.32 o
   8   2  20        5.27        5.47      0.13 o
   8   2  21        0.65        0.42      0.08 o
   8   2  22        1.05        0.96      0.07 o
   8   3   0      111.39      109.44      1.24 o
   8   3   1       17.96       17.04      0.23 o
   8   3   2      103.08      105.11      1.13 o
   8   3   3       11.06        9.87      0.16 o
   8   3   4        4.69        3.78      0.09 o
   8   3   5       21.94       20.43      0.25 o
   8   3   6      272.13      272.78      2.84 o
   8   3   7        6.37        6.29      0.13 o
   8   3   8       71.57       70.60      0.78 o
   8   3   9        0.15        0.24      0.10 o
   8   3  10       48.52       47.92      0.58 o
   8   3  11       26.63       25.71      0.30 o
   8   3  12       29.58       29.00      0.34 o
   8   3  13       24.70       23.42      0.28 o
   8   3  14        7.28        6.81      0.13 o
   8   3  16        4.19        4.12      0.12 o
   8   3  17        7.98        7.61      0.17 o
   8   3  18       14.99       15.36      0.21 o
   8   3  19        6.26        5.80      0.12 o
   8   3  20       16.04       16.52      0.24 o
   8   3  21        2.60        2.47      0.09 o
   8   3  22        1.50        1.52      0.07 o
   8   4   0       51.68       51.22      0.63 o
   8   4   1      154.59      156.67      1.66 o
   8   4   2       13.40       14.44      0.20 o
   8   4   3      195.73      194.91      2.05 o
   8   4   5      100.78      100.76      1.08 o
   8   4   6        4.55        4.49      0.11 o
   8   4   7      316.84      316.50      3.33 o
   8   4   8       15.62       15.00      0.22 o
   8   4   9       13.89       13.80      0.23 o
   8   4  10       12.73       12.01      0.20 o
   8   4  11        0.14        0.19      0.05 o
   8   4  12        2.97        3.00      0.08 o
   8   4  13        1.00        1.00      0.07 o
   8   4  14        3.21        3.32      0.09 o
   8   4  15       37.91       38.39      0.45 o
   8   4  16       10.19       10.19      0.17 o
   8   4  17       12.29       12.34      0.19 o
   8   4  18        1.86        1.89      0.08 o
   8   4  19        0.63        0.81      0.08 o
   8   4  20        0.33        0.39      0.08 o
   8   4  21        0.31        0.41      0.07 o
   8   5   0      372.39      377.19      4.13 o
   8   5   1       62.54       61.58      0.69 o
   8   5   2        4.52        4.12      0.10 o
   8   5   3        4.70        5.00      0.12 o
   8   5   4       44.13       43.61      0.49 o
   8   5   5       27.88       26.42      0.32 o
   8   5   6        2.01        2.31      0.09 o
   8   5   7       73.68       71.27      0.79 o
   8   5   8       43.07       43.55      0.52 o
   8   5   9        4.49        4.37      0.15 o
   8   5  10       43.82       41.78      0.47 o
   8   5  11       16.41       15.57      0.20 o
   8   5  12       31.42       29.98      0.35 o
   8   5  13        7.02        7.08      0.13 o
   8   5  14        5.73        5.30      0.11 o
   8   5  15        1.22        1.24      0.07 o
   8   5  16        3.88        4.30      0.11 o
   8   5  18        5.03        4.98      0.12 o
   8   5  19        3.91        4.02      0.12 o
   8   5  20        0.67        0.69      0.07 o
   8   5  21        0.58        0.59      0.07 o
   8   6   0      100.54      103.11      1.20 o
   8   6   1      119.44      121.03      1.31 o
   8   6   2      170.35      170.57      1.81 o
   8   6   3        4.66        4.71      0.12 o
   8   6   4      158.23      154.77      1.66 o
   8   6   5       61.66       59.52      0.67 o
   8   6   6      288.90      286.64      3.02 o
   8   6   7       83.40       83.43      0.95 o
   8   6   8       27.51       26.60      0.35 o
   8   6   9        7.84        7.90      0.14 o
   8   6  10       11.14       11.01      0.16 o
   8   6  11        5.93        5.85      0.12 o
   8   6  12       88.63       89.14      0.97 o
   8   6  13       20.67       21.08      0.26 o
   8   6  15       11.71       11.78      0.17 o
   8   6  16       97.06       98.68      1.08 o
   8   6  17        0.24        0.27      0.08 o
   8   6  18        1.08        1.14      0.07 o
   8   6  19        4.90        5.16      0.14 o
   8   6  20        0.25        0.24      0.08 o
   8   6  21        1.08        1.15      0.09 o
   8   7   0      132.44      131.91      1.53 o
   8   7   1        2.93        2.22      0.09 o
   8   7   3       23.27       22.49      0.29 o
   8   7   4       21.35       20.76      0.28 o
   8   7   5       16.03       16.29      0.25 o
   8   7   6        4.12        3.71      0.12 o
   8   7   7       17.17       16.42      0.27 o
   8   7   8       17.25       16.90      0.23 o
   8   7   9       23.14       22.35      0.28 o
   8   7  10       15.68       14.63      0.21 o
   8   7  11        1.64        1.65      0.07 o
   8   7  12       23.03       23.01      0.29 o
   8   7  13        0.55        0.53      0.07 o
   8   7  14        1.04        1.14      0.07 o
   8   7  15        4.86        5.08      0.12 o
   8   7  16        6.13        6.61      0.13 o
   8   7  17        1.58        1.45      0.09 o
   8   7  18        2.19        1.82      0.09 o
   8   7  19        7.24        7.18      0.18 o
   8   7  20        0.46        0.31      0.09 o
   8   8   0       12.93       13.12      0.26 o
   8   8   1       29.31       29.37      0.36 o
   8   8   2       22.42       22.43      0.31 o
   8   8   3      187.10      186.48      2.07 o
   8   8   4        0.40        0.26      0.11 o
   8   8   6       40.55       39.78      0.50 o
   8   8   7       62.83       61.95      0.72 o
   8   8   8       11.86       11.60      0.17 o
   8   8   9       11.27       10.96      0.17 o
   8   8  10        0.95        0.66      0.08 o
   8   8  11       16.91       16.80      0.24 o
   8   8  12        0.05        0.17      0.08 o
   8   8  13       55.05       54.86      0.63 o
   8   8  14        1.22        1.37      0.08 o
   8   8  15       23.16       23.43      0.30 o
   8   8  16        4.52        4.87      0.12 o
   8   8  17       26.37       27.79      0.39 o
   8   8  18        0.32        0.54      0.14 o
   8   8  20        0.40        0.45      0.08 o
   8   9   0        1.25        0.90      0.16 o
   8   9   1      178.99      182.10      2.04 o
   8   9   2        2.19        1.93      0.12 o
   8   9   3        0.69        0.56      0.10 o
   8   9   4        2.43        2.26      0.09 o
   8   9   5       52.25       51.23      0.59 o
   8   9   6       10.64       10.20      0.17 o
   8   9   7       63.10       61.37      0.71 o
   8   9   8        1.79        1.73      0.10 o
   8   9   9       33.94       32.99      0.41 o
   8   9  10        6.81        6.84      0.15 o
   8   9  11       11.51       11.15      0.19 o
   8   9  13       44.39       44.31      0.53 o
   8   9  14        0.86        0.93      0.09 o
   8   9  15        0.79        0.71      0.09 o
   8   9  16        1.95        2.02      0.10 o
   8   9  17        1.56        1.79      0.13 o
   8   9  19        0.40        0.34      0.09 o
   8  10   0       56.73       54.81      0.72 o
   8  10   1       32.28       31.97      0.40 o
   8  10   2       40.78       40.30      0.48 o
   8  10   3        0.34        0.21      0.08 o
   8  10   5        1.73        1.72      0.09 o
   8  10   6       58.61       58.66      0.68 o
   8  10   7        9.19        8.79      0.17 o
   8  10   8       41.61       41.35      0.51 o
   8  10   9       18.94       18.74      0.29 o
   8  10  10        1.58        1.19      0.09 o
   8  10  11        2.67        2.55      0.12 o
   8  10  12        3.18        3.22      0.12 o
   8  10  13        1.39        1.50      0.13 o
   8  10  14        8.64        8.82      0.19 o
   8  10  15        3.55        3.40      0.13 o
   8  10  16        6.45        6.56      0.17 o
   8  10  17        3.24        3.13      0.12 o
   8  10  18        0.58        0.56      0.09 o
   8  10  19        0.90        1.10      0.11 o
   8  11   1       16.78       16.20      0.24 o
   8  11   2       19.25       18.48      0.27 o
   8  11   3        7.20        7.92      0.17 o
   8  11   4        4.55        4.72      0.13 o
   8  11   5       23.91       23.80      0.32 o
   8  11   6       43.56       42.15      0.51 o
   8  11   7       50.35       50.97      0.61 o
   8  11   8        4.29        4.10      0.13 o
   8  11   9        0.27        0.43      0.09 o
   8  11  10        3.26        3.00      0.13 o
   8  11  11       14.57       14.12      0.26 o
   8  11  12        2.06        2.11      0.14 o
   8  11  13        3.50        3.14      0.14 o
   8  11  14        0.55        0.47      0.11 o
   8  11  15        2.84        3.07      0.14 o
   8  11  16        5.15        5.10      0.17 o
   8  11  18        0.61        0.80      0.16 o
   8  12   0       49.57       48.24      0.68 o
   8  12   2        8.04        7.73      0.17 o
   8  12   4        9.13        9.11      0.18 o
   8  12   5        2.78        3.04      0.12 o
   8  12   6       64.92       64.81      0.78 o
   8  12   7        0.70        0.58      0.10 o
   8  12   8        1.41        1.32      0.10 o
   8  12   9        3.42        3.65      0.14 o
   8  12  10       54.79       55.24      0.70 o
   8  12  11        1.38        1.32      0.11 o
   8  12  12        0.43        0.35      0.13 o
   8  12  16        1.34        1.37      0.12 o
   8  12  17        2.23        2.04      0.21 o
   8  13   0        1.63        1.53      0.14 o
   8  13   1        0.72        0.76      0.10 o
   8  13   2        3.34        3.35      0.12 o
   8  13   3       22.42       22.62      0.32 o
   8  13   4        2.41        2.23      0.12 o
   8  13   5        5.53        5.64      0.16 o
   8  13   6        6.36        6.14      0.18 o
   8  13   7       15.83       14.91      0.28 o
   8  13   9        7.30        7.70      0.21 o
   8  13  10        0.24        0.28      0.14 o
   8  13  12        3.46        3.25      0.16 o
   8  13  13        3.22        3.01      0.18 o
   8  13  15        3.44        3.48      0.17 o
   8  14   0       26.85       26.24      0.43 o
   8  14   1       90.93       91.37      1.05 o
   8  14   2        2.40        2.32      0.09 o
   8  14   3       23.74       23.42      0.32 o
   8  14   4        3.93        3.90      0.14 o
   8  14   5        3.14        2.92      0.12 o
   8  14   6        2.13        2.02      0.14 o
   8  14   7        0.48        0.28      0.13 o
   8  14   8        4.48        4.57      0.17 o
   8  14   9       56.19       58.17      0.75 o
   8  14  10        1.78        1.74      0.15 o
   8  14  12        3.79        4.00      0.20 o
   8  14  13       30.75       32.64      0.73 o
   8  14  14        2.76        2.92      0.23 o
   8  15   0       23.36       25.05      0.40 o
   8  15   1        9.98        9.76      0.19 o
   8  15   2        6.45        6.63      0.16 o
   8  15   3        7.00        6.75      0.16 o
   8  15   4        3.65        3.95      0.13 o
   8  15   5        2.47        2.38      0.12 o
   8  15   6       13.04       12.99      0.26 o
   8  15   8        4.93        4.92      0.17 o
   8  15   9        1.70        1.64      0.14 o
   8  15  11        4.93        5.11      0.20 o
   8  15  12        4.81        4.92      0.18 o
   8  15  13        9.55        9.34      0.31 o
   8  15  14        5.09        5.04      0.22 o
   8  16   0       16.84       17.76      0.33 o
   8  16   1        1.01        0.86      0.10 o
   8  16   2        1.48        1.52      0.11 o
   8  16   4        1.09        1.05      0.09 o
   8  16   5        3.39        3.30      0.14 o
   8  16   7        4.05        3.61      0.16 o
   8  16   8        4.74        4.88      0.18 o
   8  16   9        0.60        0.62      0.14 o
   8  16  10        5.13        5.58      0.19 o
   8  16  11        2.94        2.89      0.15 o
   8  16  12        0.42        0.45      0.11 o
   8  17   0        3.67        3.84      0.23 o
   8  17   2        4.70        5.03      0.16 o
   8  17   3        3.19        3.40      0.16 o
   8  17   4        0.41        0.44      0.10 o
   8  17   5        1.27        1.22      0.12 o
   8  17   6       16.67       17.53      0.31 o
   8  17   7        5.26        5.39      0.17 o
   8  17   8        2.44        2.59      0.14 o
   8  17   9        0.79        1.02      0.10 o
   8  17  10        2.93        3.04      0.13 o
   8  17  11        0.70        0.70      0.14 o
   8  18   1        1.81        1.59      0.14 o
   8  18   2        6.82        7.08      0.22 o
   8  18   3        0.28        0.32      0.13 o
   8  18   5        0.54        0.70      0.11 o
   8  18   6       15.62       16.01      0.31 o
   8  18   7        0.52        0.44      0.11 o
   8  18   8        2.31        2.24      0.20 o
   8  19   0        0.80        0.77      0.15 o
   8  19   1        3.43        2.92      0.20 o
   8  19   3        4.04        3.55      0.21 o
   8  19   5        0.15        0.32      0.15 o
   9   0   2       33.20       33.22      0.42 o
   9   0   4      139.17      139.92      1.53 o
   9   0   6       78.72       75.78      0.87 o
   9   0   8        0.23        0.29      0.12 o
   9   0  10        2.18        1.87      0.11 o
   9   0  12       14.89       13.99      0.22 o
   9   0  14       65.96       65.25      0.78 o
   9   0  16        7.19        7.23      0.18 o
   9   0  18        2.04        1.99      0.11 o
   9   0  20        7.24        7.17      0.18 o
   9   0  22       11.10       10.29      0.22 o
   9   1   1       21.01       19.03      0.24 o
   9   1   2       97.66       94.95      1.02 o
   9   1   3      100.95       97.24      1.04 o
   9   1   4        8.62        8.98      0.14 o
   9   1   5       59.75       61.15      0.67 o
   9   1   6        0.61        0.21      0.06 o
   9   1   7        3.87        3.37      0.09 o
   9   1   8       17.62       17.75      0.25 o
   9   1   9       76.36       77.31      0.88 o
   9   1  10       30.10       29.05      0.34 o
   9   1  11       16.52       15.85      0.19 o
   9   1  12        4.22        3.85      0.10 o
   9   1  13        3.94        4.04      0.10 o
   9   1  14       28.70       28.65      0.34 o
   9   1  15        5.88        6.20      0.12 o
   9   1  16        0.64        0.59      0.07 o
   9   1  17        4.48        4.90      0.12 o
   9   1  18        4.65        4.75      0.11 o
   9   1  19        0.35        0.24      0.07 o
   9   1  20        1.69        1.49      0.08 o
   9   1  21        3.91        4.28      0.10 o
   9   1  22        0.72        0.85      0.09 o
   9   2   1        0.44        0.42      0.07 o
   9   2   2      442.78      440.65      4.58 o
   9   2   3      306.15      308.07      3.21 o
   9   2   4       18.66       17.26      0.22 o
   9   2   5      574.93      579.28      5.99 o
   9   2   6        6.36        6.70      0.14 o
   9   2   7        9.72       10.04      0.17 o
   9   2   8       28.63       28.47      0.37 o
   9   2   9      107.33      108.68      1.22 o
   9   2  10       96.78       94.56      1.02 o
   9   2  11       14.61       13.88      0.19 o
   9   2  12       62.51       61.81      0.67 o
   9   2  13       43.76       43.26      0.49 o
   9   2  14       13.77       13.14      0.18 o
   9   2  15        5.07        5.24      0.11 o
   9   2  16        0.24        0.16      0.08 o
   9   2  17       23.31       22.89      0.28 o
   9   2  18        0.41        0.45      0.07 o
   9   2  19        5.24        5.25      0.11 o
   9   2  20        9.69        9.81      0.17 o
   9   2  21        0.18        0.16      0.08 o
   9   3   1        0.23        0.20      0.06 o
   9   3   2       48.76       50.90      0.57 o
   9   3   3        0.63        0.47      0.07 o
   9   3   4      102.03      104.17      1.11 o
   9   3   5        2.03        1.62      0.07 o
   9   3   6       19.19       19.52      0.25 o
   9   3   7        0.78        0.77      0.08 o
   9   3   8      124.36      124.43      1.38 o
   9   3   9        0.71        0.61      0.10 o
   9   3  10        0.31        0.24      0.05 o
   9   3  12       19.68       19.54      0.24 o
   9   3  13        1.02        0.99      0.07 o
   9   3  14        8.88        9.11      0.14 o
   9   3  16        2.14        1.89      0.09 o
   9   3  17        2.16        2.31      0.09 o
   9   3  18       12.38       12.06      0.18 o
   9   3  19        0.54        0.67      0.08 o
   9   3  20        7.40        7.78      0.14 o
   9   4   1       70.02       67.96      0.75 o
   9   4   2        2.47        2.70      0.10 o
   9   4   3        0.61        0.72      0.08 o
   9   4   4      386.92      385.41      4.03 o
   9   4   5       57.59       56.42      0.63 o
   9   4   6       71.63       69.02      0.77 o
   9   4   7      135.51      135.09      1.51 o
   9   4   8      122.35      122.15      1.38 o
   9   4   9       67.74       65.12      0.72 o
   9   4  10        5.57        5.35      0.11 o
   9   4  11       39.02       37.93      0.43 o
   9   4  12        1.32        1.26      0.07 o
   9   4  13        9.52        9.41      0.15 o
   9   4  14       41.05       41.11      0.47 o
   9   4  15        9.76        9.65      0.16 o
   9   4  16        3.99        3.80      0.12 o
   9   4  17       25.96       26.45      0.33 o
   9   4  18       20.85       21.32      0.27 o
   9   4  19        4.41        4.38      0.14 o
   9   4  20        0.43        0.62      0.08 o
   9   4  21       23.50       23.16      0.30 o
   9   5   1        1.15        1.24      0.09 o
   9   5   2       10.03        9.59      0.17 o
   9   5   3       21.24       20.78      0.27 o
   9   5   4       98.50      100.34      1.09 o
   9   5   5       59.32       60.00      0.67 o
   9   5   6        7.54        7.21      0.16 o
   9   5   7       14.80       14.35      0.24 o
   9   5   8       63.65       62.16      0.72 o
   9   5   9       57.52       55.77      0.62 o
   9   5  10        0.71        0.74      0.07 o
   9   5  12        2.21        2.02      0.07 o
   9   5  13        1.61        1.42      0.07 o
   9   5  14        9.64        9.24      0.15 o
   9   5  15        0.44        0.41      0.07 o
   9   5  16        4.61        5.52      0.14 o
   9   5  17        8.97        9.16      0.17 o
   9   5  18        3.55        3.77      0.11 o
   9   5  19        0.34        0.24      0.09 o
   9   5  20        6.53        7.29      0.13 o
   9   5  21        4.99        4.71      0.14 o
   9   6   1       31.37       30.81      0.39 o
   9   6   2      152.12      151.63      1.64 o
   9   6   3       24.68       24.50      0.32 o
   9   6   4       27.64       27.50      0.35 o
   9   6   5        0.96        0.72      0.10 o
   9   6   6       26.40       25.49      0.35 o
   9   6   8       19.74       19.33      0.24 o
   9   6   9        2.82        2.83      0.09 o
   9   6  10       32.27       32.16      0.38 o
   9   6  11       16.01       15.75      0.22 o
   9   6  12       42.57       42.86      0.49 o
   9   6  13        1.73        1.59      0.07 o
   9   6  14        4.63        4.81      0.12 o
   9   6  15        9.56        9.61      0.16 o
   9   6  16        2.34        2.37      0.09 o
   9   6  18        0.89        0.96      0.07 o
   9   6  20        9.77        9.48      0.17 o
   9   7   1       12.74       12.00      0.23 o
   9   7   2      160.62      158.87      1.79 o
   9   7   3        3.71        3.63      0.13 o
   9   7   4       29.97       30.08      0.40 o
   9   7   5        1.92        1.65      0.11 o
   9   7   6        0.72        0.86      0.08 o
   9   7   7        2.63        2.72      0.09 o
   9   7   8        6.16        5.93      0.12 o
   9   7   9        2.17        2.49      0.09 o
   9   7  10       90.90       89.96      1.01 o
   9   7  11        9.66        9.78      0.17 o
   9   7  12        9.65        9.56      0.17 o
   9   7  13        2.70        2.52      0.09 o
   9   7  14       32.26       31.91      0.39 o
   9   7  15        1.57        1.59      0.09 o
   9   7  16        7.86        8.27      0.15 o
   9   7  18        0.58        0.61      0.09 o
   9   7  19        1.03        1.12      0.10 o
   9   7  20        0.71        0.72      0.09 o
   9   8   1       73.04       71.65      0.85 o
   9   8   2       92.16       93.22      1.08 o
   9   8   3       94.10       92.55      1.07 o
   9   8   5       10.72       10.66      0.17 o
   9   8   6        3.65        3.78      0.10 o
   9   8   7       30.88       29.70      0.37 o
   9   8   9        1.80        1.61      0.09 o
   9   8  10       34.06       33.36      0.43 o
   9   8  11       70.41       70.42      0.82 o
   9   8  12        3.39        3.14      0.12 o
   9   8  13       13.20       13.35      0.22 o
   9   8  14       31.35       31.99      0.40 o
   9   8  16        5.39        5.70      0.14 o
   9   8  19        6.28        5.76      0.15 o
   9   9   1       11.81       11.20      0.20 o
   9   9   2        2.89        2.59      0.09 o
   9   9   3       10.51        9.88      0.17 o
   9   9   4       60.85       59.27      0.67 o
   9   9   6       10.56        9.88      0.17 o
   9   9   8       51.37       51.52      0.59 o
   9   9   9        5.26        5.11      0.14 o
   9   9  10        2.97        2.93      0.11 o
   9   9  11       11.42       10.97      0.20 o
   9   9  12        3.02        3.07      0.11 o
   9   9  13        2.24        2.19      0.11 o
   9   9  14        3.24        3.36      0.12 o
   9   9  15        5.52        5.27      0.13 o
   9   9  16        2.08        2.32      0.09 o
   9   9  18        8.20        8.78      0.18 o
   9   9  19        0.32        0.26      0.09 o
   9  10   1       23.41       23.11      0.31 o
   9  10   2        8.89        8.56      0.16 o
   9  10   3        2.81        2.74      0.10 o
   9  10   4       56.91       57.34      0.67 o
   9  10   5       77.35       78.16      0.88 o
   9  10   7        4.09        4.13      0.12 o
   9  10   8       98.59       99.31      1.14 o
   9  10   9        4.18        4.06      0.13 o
   9  10  10        0.39        0.33      0.10 o
   9  10  11        8.00        7.72      0.18 o
   9  10  12       13.81       14.19      0.24 o
   9  10  13       13.17       13.05      0.21 o
   9  10  14        0.43        0.49      0.09 o
   9  10  15       12.18       12.34      0.21 o
   9  10  16       12.05       12.82      0.24 o
   9  10  17        3.20        3.36      0.14 o
   9  10  18        3.41        3.48      0.14 o
   9  11   1       15.87       15.71      0.24 o
   9  11   2        1.98        1.80      0.09 o
   9  11   3        1.20        1.12      0.09 o
   9  11   4       35.65       35.34      0.44 o
   9  11   5       18.20       18.45      0.27 o
   9  11   6        1.64        1.48      0.09 o
   9  11   7        4.75        5.22      0.14 o
   9  11   8       34.50       33.79      0.44 o
   9  11   9        4.79        5.35      0.15 o
   9  11  10        0.43        0.34      0.10 o
   9  11  11       11.16       10.99      0.22 o
   9  11  12        1.02        0.75      0.11 o
   9  11  14        0.89        0.69      0.09 o
   9  11  15        3.76        3.40      0.15 o
   9  11  16        4.23        4.29      0.15 o
   9  11  17        1.67        1.82      0.12 o
   9  12   1       21.14       21.06      0.32 o
   9  12   2        9.91       10.66      0.19 o
   9  12   3       12.08       11.89      0.21 o
   9  12   4       93.71       95.55      1.13 o
   9  12   5        1.96        2.15      0.11 o
   9  12   6       19.32       18.96      0.28 o
   9  12   7        4.04        4.07      0.15 o
   9  12   8       14.17       14.20      0.24 o
   9  12  10        9.92       10.30      0.19 o
   9  12  11       18.68       19.17      0.30 o
   9  12  12        8.99        9.23      0.22 o
   9  12  14        6.58        6.71      0.22 o
   9  12  15        2.83        2.69      0.17 o
   9  12  16        1.46        1.36      0.11 o
   9  13   1        0.62        0.49      0.10 o
   9  13   2       15.42       14.77      0.23 o
   9  13   3       19.45       19.46      0.28 o
   9  13   4        2.84        2.72      0.11 o
   9  13   5       36.59       35.69      0.46 o
   9  13   7       11.91       11.96      0.24 o
   9  13   8        0.55        0.74      0.11 o
   9  13   9       19.54       20.08      0.34 o
   9  13  10        8.99        9.45      0.23 o
   9  13  12        0.32        0.33      0.14 o
   9  13  13        0.98        1.01      0.13 o
   9  13  14        4.10        4.41      0.18 o
   9  13  15        1.02        1.24      0.16 o
   9  14   1        4.57        4.53      0.15 o
   9  14   2        1.37        1.42      0.10 o
   9  14   3        1.24        0.96      0.09 o
   9  14   4        1.97        1.80      0.10 o
   9  14   5        4.48        4.59      0.14 o
   9  14   7        1.61        1.47      0.13 o
   9  14   8        1.98        1.87      0.14 o
   9  14   9        2.27        2.28      0.14 o
   9  14  11        0.78        0.60      0.14 o
   9  14  13        6.17        6.35      0.28 o
   9  15   1       11.29       11.31      0.21 o
   9  15   2        2.36        2.89      0.12 o
   9  15   3       14.29       14.38      0.22 o
   9  15   4        1.41        1.24      0.09 o
   9  15   6        0.63        0.57      0.11 o
   9  15   8        2.40        2.29      0.15 o
   9  15   9        4.22        4.44      0.21 o
   9  15  11        9.99        9.93      0.24 o
   9  15  12        1.05        1.09      0.17 o
   9  15  13        0.88        1.18      0.16 o
   9  16   1       25.05       25.87      0.34 o
   9  16   3       27.15       27.57      0.38 o
   9  16   4       22.15       21.87      0.31 o
   9  16   6        4.10        3.84      0.17 o
   9  16   7        2.47        2.54      0.15 o
   9  16   8        9.24        9.36      0.22 o
   9  16   9        3.37        3.64      0.16 o
   9  16  10        0.56        0.66      0.10 o
   9  16  11       22.08       22.67      0.40 o
   9  17   1        5.73        6.08      0.18 o
   9  17   2        1.82        1.89      0.12 o
   9  17   3        0.47        0.60      0.14 o
   9  17   4        1.34        1.59      0.09 o
   9  17   5        6.19        6.60      0.18 o
   9  17   6        0.15        0.24      0.10 o
   9  17   7        1.44        1.63      0.10 o
   9  17   8        1.87        1.99      0.11 o
   9  17   9        1.11        1.08      0.09 o
   9  18   1        0.40        0.36      0.13 o
   9  18   2        0.70        0.94      0.12 o
   9  18   3        5.43        5.79      0.27 o
   9  18   4        1.97        1.63      0.19 o
   9  18   5       16.33       15.48      0.41 o
   9  18   7        1.52        1.28      0.15 o
  10   0   0       34.42       33.93      0.52 o
  10   0   2       13.95       14.04      0.24 o
  10   0   4       10.26       10.21      0.21 o
  10   0   6        0.21        0.31      0.12 o
  10   0   8       29.47       28.13      0.44 o
  10   0  10       37.03       36.59      0.44 o
  10   0  12       26.15       26.40      0.35 o
  10   0  14        0.41        0.43      0.09 o
  10   0  16       29.14       28.60      0.39 o
  10   0  18       22.36       22.42      0.31 o
  10   0  20        2.56        3.19      0.14 o
  10   1   0        4.76        4.94      0.16 o
  10   1   1      124.09      119.50      1.27 o
  10   1   2       22.22       21.54      0.27 o
  10   1   3       51.26       52.56      0.58 o
  10   1   4       12.02       12.44      0.19 o
  10   1   5      108.45      104.10      1.11 o
  10   1   6       48.57       47.67      0.54 o
  10   1   7      249.10      251.41      2.68 o
  10   1   8       12.05       11.15      0.19 o
  10   1   9        2.55        2.57      0.07 o
  10   1  10        5.90        5.59      0.10 o
  10   1  11       33.54       32.71      0.37 o
  10   1  12        1.25        1.29      0.07 o
  10   1  13       17.03       16.77      0.22 o
  10   1  15       14.93       15.10      0.20 o
  10   1  16       12.59       13.41      0.19 o
  10   1  17        0.20        0.28      0.07 o
  10   1  19       14.07       14.87      0.22 o
  10   1  20        2.12        2.03      0.08 o
  10   1  21        3.71        3.57      0.11 o
  10   2   0       63.67       63.22      0.75 o
  10   2   1       45.79       43.39      0.49 o
  10   2   2       98.73       99.11      1.06 o
  10   2   3       13.63       13.75      0.20 o
  10   2   4       69.43       67.63      0.75 o
  10   2   5       23.67       23.29      0.29 o
  10   2   6      219.86      222.49      2.39 o
  10   2   7        7.63        7.35      0.16 o
  10   2   8        6.57        6.42      0.17 o
  10   2   9       97.20       95.90      1.03 o
  10   2  10       27.36       25.96      0.30 o
  10   2  11       32.94       32.18      0.37 o
  10   2  12       43.13       41.93      0.47 o
  10   2  14        0.42        0.49      0.07 o
  10   2  16       44.65       45.02      0.51 o
  10   2  17       21.49       20.90      0.26 o
  10   2  18        2.79        3.19      0.09 o
  10   2  19       24.42       24.67      0.32 o
  10   2  20        0.92        1.09      0.08 o
  10   3   0       36.39       38.03      0.49 o
  10   3   1        0.85        0.84      0.07 o
  10   3   3        6.06        5.84      0.14 o
  10   3   4       12.95       13.37      0.20 o
  10   3   5        0.27        0.19      0.09 o
  10   3   6        0.38        0.36      0.08 o
  10   3   7        2.24        2.34      0.11 o
  10   3   9        0.31        0.38      0.06 o
  10   3  10        4.41        4.81      0.10 o
  10   3  11        1.60        1.62      0.06 o
  10   3  12        0.98        1.03      0.07 o
  10   3  13        1.15        0.99      0.07 o
  10   3  14        3.76        3.82      0.10 o
  10   3  15        2.03        2.08      0.08 o
  10   3  16        0.71        0.66      0.07 o
  10   3  17        3.57        4.04      0.12 o
  10   3  18        0.39        0.42      0.07 o
  10   3  19        0.26        0.37      0.08 o
  10   3  20        0.28        0.23      0.07 o
  10   4   0      218.58      217.68      2.42 o
  10   4   1       18.94       19.46      0.26 o
  10   4   2       16.04       16.45      0.24 o
  10   4   3      169.09      167.47      1.79 o
  10   4   4       36.72       35.54      0.43 o
  10   4   5       50.48       50.79      0.59 o
  10   4   6      146.88      148.17      1.63 o
  10   4   7      173.14      172.37      1.90 o
  10   4   8       12.06       12.28      0.18 o
  10   4   9        0.77        0.71      0.06 o
  10   4  10      134.16      130.59      1.40 o
  10   4  11        2.99        3.00      0.09 o
  10   4  12       10.54       10.32      0.16 o
  10   4  13        4.74        4.87      0.12 o
  10   4  14        0.58        0.49      0.07 o
  10   4  15       34.82       33.91      0.40 o
  10   4  16        5.31        5.78      0.13 o
  10   4  17        6.61        6.81      0.14 o
  10   4  18       33.02       33.51      0.41 o
  10   4  19        1.57        1.44      0.08 o
  10   4  20        7.12        7.39      0.13 o
  10   4  21        1.34        1.19      0.11 o
  10   5   0      250.98      248.36      2.81 o
  10   5   2       38.97       38.57      0.47 o
  10   5   3       12.51       12.97      0.24 o
  10   5   4       29.97       29.95      0.39 o
  10   5   5        6.63        6.30      0.16 o
  10   5   6       53.82       53.69      0.63 o
  10   5   7       26.88       27.21      0.32 o
  10   5   8       51.22       49.68      0.55 o
  10   5   9        4.59        4.76      0.12 o
  10   5  10        6.65        6.86      0.14 o
  10   5  11       12.30       12.49      0.18 o
  10   5  12       32.64       32.08      0.38 o
  10   5  13        0.10        0.16      0.08 o
  10   5  14       30.24       30.93      0.37 o
  10   5  16        0.18        0.19      0.08 o
  10   5  18        0.58        0.49      0.08 o
  10   5  19        3.75        4.35      0.12 o
  10   5  20        1.44        1.39      0.07 o
  10   6   0       88.92       87.35      1.15 o
  10   6   2       51.89       50.90      0.64 o
  10   6   3       14.57       13.85      0.25 o
  10   6   4        0.25        0.31      0.10 o
  10   6   5       11.04       11.19      0.19 o
  10   6   6       41.13       40.53      0.47 o
  10   6   7       20.69       20.00      0.26 o
  10   6   8       40.02       39.77      0.46 o
  10   6   9       10.28        9.83      0.16 o
  10   6  10       19.45       18.77      0.25 o
  10   6  11        4.09        4.26      0.12 o
  10   6  13        0.37        0.21      0.08 o
  10   6  14       10.59       10.61      0.17 o
  10   6  15        1.67        1.86      0.08 o
  10   6  16        4.61        4.55      0.11 o
  10   6  17        0.70        0.77      0.07 o
  10   6  18        3.60        3.75      0.12 o
  10   6  19        5.65        6.28      0.13 o
  10   6  20        1.40        1.27      0.08 o
  10   7   0       10.53       10.61      0.30 o
  10   7   2       38.70       39.05      0.51 o
  10   7   3        9.10        8.93      0.18 o
  10   7   5        5.32        5.37      0.11 o
  10   7   6      126.58      125.44      1.35 o
  10   7   7       16.84       16.93      0.22 o
  10   7   8       19.58       19.08      0.25 o
  10   7   9        7.17        6.88      0.14 o
  10   7  10       29.79       29.23      0.37 o
  10   7  11        8.21        8.16      0.17 o
  10   7  12       10.38       10.46      0.19 o
  10   7  13        0.73        0.67      0.08 o
  10   7  14        2.40        2.39      0.09 o
  10   7  16        0.95        0.97      0.08 o
  10   7  17        0.22        0.32      0.09 o
  10   7  18        9.34       10.36      0.18 o
  10   7  19        3.95        4.45      0.14 o
  10   8   0      180.39      175.76      2.03 o
  10   8   1       68.81       66.44      0.75 o
  10   8   3       25.23       24.63      0.30 o
  10   8   4       37.00       35.50      0.42 o
  10   8   5       32.54       31.56      0.37 o
  10   8   6       10.13        9.38      0.15 o
  10   8   7       78.39       77.67      0.87 o
  10   8   8       16.16       15.86      0.22 o
  10   8   9       13.80       13.25      0.21 o
  10   8  10       27.55       26.88      0.35 o
  10   8  11        0.43        0.30      0.09 o
  10   8  12       28.77       27.97      0.36 o
  10   8  13        4.76        4.82      0.14 o
  10   8  14        3.28        2.81      0.11 o
  10   8  15       12.78       12.64      0.19 o
  10   8  16        7.29        7.52      0.14 o
  10   8  17        2.26        2.43      0.09 o
  10   8  18        2.60        2.62      0.12 o
  10   9   0        1.19        0.95      0.13 o
  10   9   1       36.04       36.10      0.43 o
  10   9   2        4.73        4.90      0.12 o
  10   9   3        3.48        3.75      0.11 o
  10   9   5        4.49        4.35      0.12 o
  10   9   6       14.87       14.61      0.21 o
  10   9   7        2.64        2.67      0.10 o
  10   9   8        4.68        4.65      0.13 o
  10   9   9       15.64       16.32      0.25 o
  10   9  10        3.62        3.56      0.13 o
  10   9  12        1.73        1.41      0.10 o
  10   9  13       12.13       12.44      0.21 o
  10   9  15        1.42        1.42      0.09 o
  10   9  16        0.29        0.27      0.09 o
  10   9  18        0.44        0.46      0.11 o
  10  10   1       49.63       48.33      0.59 o
  10  10   2       61.07       59.93      0.70 o
  10  10   3       37.02       35.82      0.46 o
  10  10   4       12.07       11.46      0.19 o
  10  10   5        2.40        2.21      0.09 o
  10  10   6      145.27      142.96      1.61 o
  10  10   7        6.61        6.08      0.14 o
  10  10   8       15.36       15.21      0.22 o
  10  10   9       60.16       60.46      0.71 o
  10  10  10       11.42       11.64      0.22 o
  10  10  11        1.39        1.39      0.11 o
  10  10  12        4.69        4.78      0.15 o
  10  10  13       12.93       12.94      0.21 o
  10  10  14        3.63        3.37      0.14 o
  10  10  15        3.09        3.05      0.12 o
  10  10  16       20.47       21.31      0.32 o
  10  10  17        0.72        0.74      0.08 o
  10  11   0        2.87        2.77      0.16 o
  10  11   1       18.84       18.43      0.28 o
  10  11   2        0.10        0.19      0.09 o
  10  11   3        1.35        1.40      0.09 o
  10  11   4        2.34        2.34      0.10 o
  10  11   5        6.67        7.01      0.16 o
  10  11   6        1.39        1.29      0.09 o
  10  11   7        2.33        2.19      0.10 o
  10  11   9        2.86        2.94      0.12 o
  10  11  10        1.70        1.72      0.11 o
  10  11  12        3.31        3.45      0.16 o
  10  11  13        8.38        8.37      0.18 o
  10  11  15        0.90        0.76      0.11 o
  10  11  16        2.73        3.04      0.15 o
  10  12   0       23.00       21.93      0.42 o
  10  12   2        5.50        5.36      0.14 o
  10  12   3       24.51       24.74      0.34 o
  10  12   5        8.99        8.56      0.19 o
  10  12   6        2.62        2.52      0.11 o
  10  12   7       28.98       29.15      0.39 o
  10  12   8       12.30       11.99      0.21 o
  10  12   9        4.80        4.72      0.14 o
  10  12  10        4.87        4.80      0.15 o
  10  12  13        1.45        1.42      0.15 o
  10  12  14        0.47        0.56      0.13 o
  10  12  15        6.28        6.29      0.19 o
  10  13   0        6.80        6.25      0.25 o
  10  13   1       16.04       16.65      0.27 o
  10  13   2       14.85       15.18      0.26 o
  10  13   3        1.82        1.77      0.10 o
  10  13   5        6.01        6.00      0.15 o
  10  13   6       42.72       42.82      0.56 o
  10  13   7        2.26        2.27      0.13 o
  10  13   8       10.48       10.53      0.23 o
  10  13   9        2.10        2.18      0.12 o
  10  13  10        5.58        5.95      0.22 o
  10  13  11        2.02        1.76      0.23 o
  10  13  12        2.93        2.84      0.18 o
  10  13  13        8.97        9.24      0.24 o
  10  13  14        1.50        1.49      0.18 o
  10  14   0       35.24       33.94      0.55 o
  10  14   1        6.22        6.46      0.18 o
  10  14   3        2.03        1.99      0.10 o
  10  14   4       10.27       10.18      0.19 o
  10  14   5        0.64        0.71      0.10 o
  10  14   7        6.44        6.65      0.17 o
  10  14   8        3.57        3.39      0.18 o
  10  14   9        3.92        3.95      0.21 o
  10  14  10        0.54        0.44      0.14 o
  10  14  11        0.78        0.63      0.20 o
  10  14  12       13.19       13.69      0.39 o
  10  14  14        2.41        2.19      0.14 o
  10  15   0        6.74        6.22      0.23 o
  10  15   1        1.79        1.79      0.11 o
  10  15   2        5.10        5.27      0.15 o
  10  15   3        7.49        7.80      0.18 o
  10  15   4        0.16        0.24      0.10 o
  10  15   5        4.26        4.47      0.14 o
  10  15   6       12.57       13.31      0.25 o
  10  15   7       16.31       17.27      0.32 o
  10  15   8        5.37        5.35      0.19 o
  10  15  10        0.58        0.68      0.10 o
  10  15  11        0.73        0.75      0.13 o
  10  15  12        1.91        1.95      0.13 o
  10  16   0        6.67        6.73      0.22 o
  10  16   1        7.64        7.68      0.17 o
  10  16   2        1.35        1.32      0.10 o
  10  16   3       20.44       20.59      0.30 o
  10  16   4        1.14        1.17      0.10 o
  10  16   6       10.59       10.79      0.23 o
  10  16   7        4.55        4.35      0.16 o
  10  16   8        0.33        0.52      0.10 o
  10  16   9        6.21        6.23      0.17 o
  10  16  10        9.23        9.76      0.22 o
  10  17   0        2.54        2.55      0.16 o
  10  17   1        1.88        1.79      0.12 o
  10  17   3        0.19        0.33      0.11 o
  10  17   4        0.61        0.74      0.10 o
  10  17   5        1.14        1.06      0.10 o
  10  17   6        0.23        0.20      0.10 o
  10  18   1        3.70        3.22      0.15 o
  10  18   2        1.39        1.24      0.17 o
  10  18   3        5.99        5.85      0.25 o
  10  18   4        0.55        0.45      0.16 o
  10  18   5        0.35        0.36      0.15 o
  11   0   2      126.02      125.48      1.41 o
  11   0   4      556.41      564.32      6.32 o
  11   0   6       59.39       59.17      0.74 o
  11   0   8      112.35      109.59      1.21 o
  11   0  10       68.19       67.31      0.77 o
  11   0  12       33.08       32.79      0.41 o
  11   0  14        5.28        5.15      0.14 o
  11   0  16       22.28       22.69      0.32 o
  11   0  18       10.08       11.05      0.21 o
  11   0  20        0.52        0.81      0.09 o
  11   1   1       30.45       30.26      0.36 o
  11   1   2      267.90      268.06      2.80 o
  11   1   4        8.68        9.10      0.18 o
  11   1   5       38.26       39.44      0.47 o
  11   1   6        0.22        0.24      0.09 o
  11   1   7       25.60       24.43      0.29 o
  11   1   8       91.84       90.31      0.95 o
  11   1   9       24.06       23.54      0.27 o
  11   1  10       48.71       48.86      0.54 o
  11   1  11       18.13       18.06      0.22 o
  11   1  12       66.67       66.74      0.73 o
  11   1  13        2.31        2.31      0.08 o
  11   1  14       17.22       16.67      0.22 o
  11   1  15        0.21        0.18      0.07 o
  11   1  16        0.27        0.28      0.07 o
  11   1  17        5.39        5.41      0.11 o
  11   1  18        4.01        4.32      0.12 o
  11   1  19        0.26        0.25      0.08 o
  11   1  20       17.93       18.33      0.25 o
  11   2   1        1.21        0.99      0.09 o
  11   2   2        1.88        1.53      0.09 o
  11   2   3       63.55       63.01      0.72 o
  11   2   4       41.38       40.23      0.49 o
  11   2   5      124.84      124.71      1.38 o
  11   2   6        0.37        0.31      0.08 o
  11   2   7        3.81        3.82      0.09 o
  11   2   8       47.24       45.92      0.50 o
  11   2   9       13.71       12.95      0.17 o
  11   2  10        4.08        3.95      0.09 o
  11   2  11        1.27        1.13      0.07 o
  11   2  12        0.24        0.16      0.06 o
  11   2  13       20.69       19.79      0.24 o
  11   2  14        2.83        2.61      0.08 o
  11   2  15        1.65        1.78      0.07 o
  11   2  16       16.26       16.51      0.22 o
  11   2  17        5.21        5.01      0.11 o
  11   2  18        1.54        1.48      0.09 o
  11   2  20        4.03        3.95      0.11 o
  11   3   1       31.47       30.33      0.38 o
  11   3   2        4.97        5.60      0.14 o
  11   3   3       54.67       52.68      0.62 o
  11   3   4       14.12       14.00      0.24 o
  11   3   5       11.07       10.21      0.20 o
  11   3   7        9.02        8.63      0.13 o
  11   3   8        5.53        5.23      0.10 o
  11   3   9        2.62        2.64      0.08 o
  11   3  11       37.01       36.42      0.42 o
  11   3  12        0.99        0.95      0.07 o
  11   3  13        7.13        7.40      0.14 o
  11   3  14        0.88        0.94      0.07 o
  11   3  16        3.95        4.00      0.11 o
  11   3  18        0.74        0.65      0.08 o
  11   3  19        3.78        3.92      0.11 o
  11   3  20        1.10        1.12      0.07 o
  11   4   1       50.75       49.83      0.59 o
  11   4   2        5.24        5.23      0.14 o
  11   4   3       50.43       50.06      0.61 o
  11   4   4       74.12       74.30      0.87 o
  11   4   5        4.54        4.65      0.11 o
  11   4   6        7.55        6.95      0.12 o
  11   4   7       28.21       27.74      0.32 o
  11   4   8       16.06       15.70      0.21 o
  11   4   9        1.76        1.69      0.06 o
  11   4  10        2.52        2.40      0.08 o
  11   4  11       41.43       41.46      0.47 o
  11   4  12        3.66        3.47      0.09 o
  11   4  13        2.02        2.00      0.08 o
  11   4  14        3.72        3.55      0.10 o
  11   4  15        0.59        0.46      0.07 o
  11   4  16        2.42        2.24      0.08 o
  11   4  17        1.38        1.19      0.08 o
  11   4  18        0.92        0.84      0.08 o
  11   4  19        4.01        3.79      0.11 o
  11   4  20        0.26        0.24      0.07 o
  11   5   1        3.26        3.32      0.14 o
  11   5   2       62.43       62.19      0.75 o
  11   5   3        3.00        2.77      0.14 o
  11   5   4       62.87       59.99      0.67 o
  11   5   5       30.49       30.85      0.36 o
  11   5   6       26.72       24.92      0.29 o
  11   5   7        0.56        0.48      0.07 o
  11   5   8       29.37       28.53      0.34 o
  11   5   9        9.90        9.93      0.16 o
  11   5  10        7.41        7.32      0.14 o
  11   5  12        1.02        0.92      0.08 o
  11   5  13        0.31        0.26      0.08 o
  11   5  14       53.44       53.89      0.61 o
  11   5  15        2.06        2.30      0.09 o
  11   5  16        0.29        0.16      0.07 o
  11   5  17        0.92        0.78      0.08 o
  11   5  18       12.09       12.98      0.19 o
  11   5  19        1.31        1.47      0.07 o
  11   6   1       26.59       25.46      0.32 o
  11   6   2       10.82       10.47      0.16 o
  11   6   3      112.83      110.01      1.20 o
  11   6   4        9.14        8.96      0.14 o
  11   6   5       43.22       41.72      0.47 o
  11   6   6        7.98        7.56      0.13 o
  11   6   7        5.62        5.52      0.12 o
  11   6   8       54.77       54.07      0.62 o
  11   6   9       48.76       47.72      0.54 o
  11   6  10        0.69        0.58      0.08 o
  11   6  11       26.12       25.55      0.33 o
  11   6  12        9.68        9.51      0.17 o
  11   6  14        5.13        5.22      0.13 o
  11   6  15       11.68       11.96      0.18 o
  11   6  16       16.75       17.25      0.23 o
  11   6  17        9.08        9.41      0.18 o
  11   6  18        0.33        0.56      0.09 o
  11   7   1       13.24       12.66      0.18 o
  11   7   2       26.77       25.64      0.31 o
  11   7   3       15.23       14.81      0.20 o
  11   7   4      155.70      155.29      1.68 o
  11   7   5      107.97      106.24      1.16 o
  11   7   6       34.43       33.95      0.39 o
  11   7   7        9.85       10.14      0.16 o
  11   7   8       90.24       89.73      0.99 o
  11   7   9       30.24       30.30      0.37 o
  11   7  11        2.06        1.99      0.10 o
  11   7  12        1.82        1.69      0.09 o
  11   7  13        6.42        6.38      0.15 o
  11   7  14       31.95       32.97      0.40 o
  11   7  15        4.73        4.90      0.12 o
  11   7  16        1.43        1.24      0.08 o
  11   7  17       12.60       13.52      0.21 o
  11   7  18       17.54       17.88      0.24 o
  11   7  19        1.70        1.74      0.10 o
  11   8   1        0.68        0.68      0.06 o
  11   8   2        0.47        0.33      0.06 o
  11   8   3       18.18       17.47      0.23 o
  11   8   4       12.83       12.55      0.19 o
  11   8   5       17.61       17.68      0.24 o
  11   8   6        2.34        2.44      0.09 o
  11   8   7       41.00       41.01      0.49 o
  11   8   8        2.18        2.02      0.08 o
  11   8   9       33.02       33.27      0.40 o
  11   8  11        0.47        0.33      0.09 o
  11   8  12        0.38        0.32      0.09 o
  11   8  13        2.46        2.62      0.10 o
  11   8  14        3.26        3.05      0.11 o
  11   8  15       15.78       15.75      0.22 o
  11   8  17       14.38       15.02      0.22 o
  11   9   1       21.20       21.34      0.28 o
  11   9   2        1.88        1.67      0.07 o
  11   9   4        0.80        0.76      0.08 o
  11   9   5       42.49       42.38      0.49 o
  11   9   6        1.27        1.17      0.07 o
  11   9   7        1.17        1.07      0.08 o
  11   9   9        1.93        1.82      0.10 o
  11   9  10        3.25        3.12      0.13 o
  11   9  11        6.44        6.20      0.15 o
  11   9  12        0.63        0.61      0.10 o
  11   9  13        9.37        9.91      0.18 o
  11   9  15       12.49       13.37      0.22 o
  11   9  17        2.96        2.80      0.14 o
  11  10   1        3.14        2.90      0.12 o
  11  10   2       13.41       12.79      0.21 o
  11  10   3        2.81        2.82      0.09 o
  11  10   4        0.68        0.63      0.07 o
  11  10   5       21.76       20.52      0.28 o
  11  10   6        3.71        3.47      0.11 o
  11  10   8        4.83        4.71      0.13 o
  11  10  10        6.01        5.64      0.16 o
  11  10  12        5.38        5.41      0.15 o
  11  10  13        8.81        8.63      0.17 o
  11  10  15        2.93        2.74      0.12 o
  11  10  16        1.18        1.12      0.09 o
  11  10  17        0.56        0.54      0.15 o
  11  11   1        1.26        1.33      0.11 o
  11  11   2       43.74       42.88      0.52 o
  11  11   3        5.30        6.03      0.15 o
  11  11   4        2.77        2.77      0.11 o
  11  11   5        1.21        1.12      0.09 o
  11  11   6        0.95        0.77      0.09 o
  11  11   8        3.37        3.20      0.12 o
  11  11  10       15.81       15.65      0.27 o
  11  11  11        0.87        0.79      0.10 o
  11  11  12       12.60       12.93      0.22 o
  11  11  13        0.79        0.83      0.11 o
  11  11  14        1.72        1.73      0.10 o
  11  11  15        0.40        0.33      0.10 o
  11  12   1        3.14        2.98      0.13 o
  11  12   2       14.29       13.60      0.24 o
  11  12   3       14.02       13.72      0.22 o
  11  12   4        0.62        0.49      0.09 o
  11  12   5        3.17        3.13      0.12 o
  11  12   6        1.60        1.50      0.10 o
  11  12   7        4.08        4.45      0.14 o
  11  12   8        0.45        0.43      0.10 o
  11  12   9        8.88        9.20      0.18 o
  11  12  10        9.44        8.88      0.18 o
  11  12  11        1.37        1.55      0.12 o
  11  12  13        1.03        1.08      0.13 o
  11  12  14       11.52       11.32      0.25 o
  11  12  15        4.84        5.20      0.17 o
  11  13   1       24.20       25.04      0.36 o
  11  13   2       11.93       12.53      0.25 o
  11  13   3        9.61       10.06      0.19 o
  11  13   4       20.66       20.94      0.30 o
  11  13   5        4.57        4.52      0.14 o
  11  13   6        1.82        1.72      0.11 o
  11  13   7        8.31        8.53      0.18 o
  11  13   8       31.22       32.91      0.44 o
  11  13  11       23.52       24.49      0.60 o
  11  13  12        5.70        6.45      0.30 o
  11  13  14        1.41        1.39      0.12 o
  11  14   2       24.88       24.84      0.35 o
  11  14   3       18.76       18.68      0.29 o
  11  14   4       11.41       11.60      0.19 o
  11  14   5       24.88       24.96      0.34 o
  11  14   6        0.81        0.91      0.10 o
  11  14   7        1.43        1.35      0.11 o
  11  14   8        1.99        2.19      0.12 o
  11  14   9        7.17        7.72      0.20 o
  11  14  10       12.76       13.44      0.25 o
  11  14  11        1.32        1.58      0.14 o
  11  14  12        2.11        2.03      0.13 o
  11  14  13        2.68        2.38      0.14 o
  11  15   1       19.05       18.87      0.28 o
  11  15   3        5.21        5.25      0.14 o
  11  15   4        0.73        0.94      0.10 o
  11  15   5        7.01        7.50      0.17 o
  11  15   7        6.12        6.75      0.19 o
  11  15   8        0.98        1.04      0.11 o
  11  15   9        0.91        0.97      0.10 o
  11  15  10        0.50        0.61      0.12 o
  11  15  11       14.56       14.89      0.29 o
  11  16   1        1.05        1.05      0.10 o
  11  16   2        0.31        0.39      0.10 o
  11  16   4        8.75        9.16      0.19 o
  11  16   5        1.13        0.89      0.09 o
  11  16   6        1.52        1.50      0.11 o
  11  16   7        1.84        1.63      0.10 o
  11  16   8        1.62        1.54      0.09 o
  11  16   9        0.60        0.31      0.10 o
  11  17   2        0.74        0.86      0.10 o
  11  17   3        2.21        2.04      0.11 o
  11  17   4        3.22        3.57      0.17 o
  11  17   5        2.18        1.74      0.12 o
  11  17   6        0.87        0.87      0.16 o
  12   0   0        4.56        4.69      0.24 o
  12   0   2       62.81       62.93      0.80 o
  12   0   4        0.33        0.25      0.10 o
  12   0   6      278.91      274.96      2.98 o
  12   0   8        0.58        0.51      0.07 o
  12   0  10       89.60       88.65      1.00 o
  12   0  12        1.76        1.84      0.11 o
  12   0  14       17.61       17.45      0.26 o
  12   0  16        4.22        4.92      0.15 o
  12   0  18       51.47       52.06      0.70 o
  12   0  20       12.67       12.16      0.24 o
  12   1   0        2.48        3.07      0.15 o
  12   1   1       32.48       32.65      0.40 o
  12   1   2       44.13       44.10      0.52 o
  12   1   3       61.71       61.98      0.72 o
  12   1   4       25.27       25.01      0.29 o
  12   1   5        2.01        2.09      0.06 o
  12   1   6       72.56       71.47      0.76 o
  12   1   7        9.99        9.72      0.14 o
  12   1   8       16.06       15.97      0.19 o
  12   1   9        7.46        7.39      0.12 o
  12   1  10        0.17        0.26      0.06 o
  12   1  11        7.15        6.93      0.12 o
  12   1  12       16.15       15.92      0.21 o
  12   1  13       30.23       31.29      0.36 o
  12   1  14        1.09        1.01      0.07 o
  12   1  15        5.67        5.35      0.11 o
  12   1  16       30.55       31.09      0.36 o
  12   1  17       12.05       12.91      0.18 o
  12   1  18        1.11        1.27      0.08 o
  12   1  19        0.09        0.16      0.07 o
  12   2   0      176.07      175.70      2.07 o
  12   2   1        6.73        6.53      0.17 o
  12   2   2        5.68        5.75      0.16 o
  12   2   3        2.79        2.53      0.09 o
  12   2   4       32.49       30.91      0.35 o
  12   2   5        9.56        9.41      0.14 o
  12   2   6        0.77        0.66      0.05 o
  12   2   7        0.95        0.86      0.06 o
  12   2   8       16.84       17.20      0.21 o
  12   2   9       24.79       24.46      0.29 o
  12   2  10       19.82       19.68      0.24 o
  12   2  11        2.75        2.67      0.08 o
  12   2  12       23.48       23.34      0.28 o
  12   2  13        0.40        0.34      0.07 o
  12   2  14       11.87       11.73      0.17 o
  12   2  15        1.51        1.49      0.07 o
  12   2  16        4.53        4.70      0.11 o
  12   2  17        7.52        7.24      0.14 o
  12   2  19        7.31        7.15      0.14 o
  12   3   0       24.31       24.14      0.42 o
  12   3   1       45.95       44.08      0.54 o
  12   3   2        7.46        6.98      0.14 o
  12   3   3       17.44       17.15      0.22 o
  12   3   4       14.90       15.00      0.20 o
  12   3   5       10.55       10.09      0.15 o
  12   3   6       21.59       20.91      0.25 o
  12   3   7       49.82       48.92      0.54 o
  12   3   8        1.04        1.04      0.07 o
  12   3   9       20.52       20.14      0.25 o
  12   3  10        6.55        6.66      0.13 o
  12   3  11        3.05        3.15      0.09 o
  12   3  12        3.83        3.42      0.09 o
  12   3  13        1.25        1.13      0.07 o
  12   3  14        0.30        0.26      0.07 o
  12   3  15       14.16       14.49      0.19 o
  12   3  16        6.02        6.31      0.12 o
  12   3  17        9.02        9.53      0.17 o
  12   3  19        0.49        0.49      0.07 o
  12   4   0       50.77       48.71      0.60 o
  12   4   2        3.38        3.35      0.09 o
  12   4   3        1.64        1.75      0.06 o
  12   4   4       32.99       31.18      0.36 o
  12   4   6        6.90        6.73      0.13 o
  12   4   7        0.53        0.49      0.07 o
  12   4   9        0.82        0.71      0.07 o
  12   4  10        3.40        3.19      0.09 o
  12   4  11       11.00       10.39      0.16 o
  12   4  12       24.35       24.49      0.29 o
  12   4  13        0.94        0.86      0.07 o
  12   4  14        5.07        5.18      0.11 o
  12   4  15        0.51        0.24      0.08 o
  12   4  16       14.27       14.38      0.19 o
  12   4  17        0.19        0.21      0.09 o
  12   4  18        1.30        1.19      0.07 o
  12   4  19        2.80        2.57      0.10 o
  12   5   0       40.87       39.15      0.50 o
  12   5   1       43.73       43.20      0.49 o
  12   5   3       24.97       24.74      0.29 o
  12   5   4        2.14        1.96      0.06 o
  12   5   5        0.47        0.46      0.06 o
  12   5   6       11.90       11.20      0.16 o
  12   5   7        2.26        2.30      0.08 o
  12   5   8        8.47        7.80      0.14 o
  12   5   9       25.84       26.27      0.32 o
  12   5  10       36.82       36.59      0.43 o
  12   5  11        0.36        0.46      0.07 o
  12   5  13       15.00       15.24      0.21 o
  12   5  14        1.05        0.89      0.07 o
  12   5  15        0.29        0.17      0.07 o
  12   5  16        0.67        0.69      0.07 o
  12   5  17        0.42        0.47      0.07 o
  12   5  18       11.79       12.87      0.19 o
  12   5  19        2.37        2.39      0.12 o
  12   6   1       72.37       70.93      0.78 o
  12   6   2       68.06       67.14      0.74 o
  12   6   3        6.50        6.08      0.11 o
  12   6   4        9.00        8.37      0.14 o
  12   6   5       23.57       22.80      0.28 o
  12   6   6      150.66      148.54      1.59 o
  12   6   7       13.68       14.25      0.20 o
  12   6   8        7.36        7.32      0.14 o
  12   6   9       10.98       11.42      0.19 o
  12   6  10        9.52        9.79      0.17 o
  12   6  11        9.23        9.19      0.17 o
  12   6  12        8.91        8.78      0.17 o
  12   6  13       31.50       31.89      0.39 o
  12   6  14        5.09        5.09      0.13 o
  12   6  16       14.15       14.55      0.22 o
  12   6  17        4.05        4.21      0.13 o
  12   6  18        5.30        5.73      0.12 o
  12   7   0      226.69      225.20      2.55 o
  12   7   1       47.83       45.24      0.51 o
  12   7   2        8.53        7.91      0.14 o
  12   7   3       12.89       12.02      0.17 o
  12   7   4       32.44       31.59      0.37 o
  12   7   5        0.65        0.64      0.07 o
  12   7   6        1.59        1.37      0.07 o
  12   7   8       36.29       36.79      0.44 o
  12   7   9       35.59       35.39      0.42 o
  12   7  10       27.44       28.23      0.35 o
  12   7  11        0.76        0.77      0.09 o
  12   7  12       25.21       25.42      0.33 o
  12   7  13       14.68       15.16      0.22 o
  12   7  14       14.74       15.50      0.23 o
  12   7  15        0.13        0.36      0.08 o
  12   7  16        0.44        0.61      0.08 o
  12   7  17        0.34        0.32      0.08 o
  12   7  18        1.28        1.23      0.10 o
  12   8   0       13.48       13.26      0.24 o
  12   8   1       23.96       24.41      0.29 o
  12   8   2        1.05        0.94      0.07 o
  12   8   3       35.84       35.50      0.42 o
  12   8   4        7.68        7.05      0.14 o
  12   8   5       39.22       39.33      0.46 o
  12   8   6        3.38        3.41      0.10 o
  12   8   7       69.83       70.20      0.80 o
  12   8   9        0.35        0.35      0.08 o
  12   8  10        2.54        2.45      0.09 o
  12   8  12        6.30        6.33      0.14 o
  12   8  13        0.51        0.51      0.08 o
  12   8  14        1.54        1.58      0.09 o
  12   8  15       15.69       16.05      0.24 o
  12   8  16        3.21        3.63      0.13 o
  12   9   0       52.83       51.97      0.64 o
  12   9   1       22.32       22.81      0.29 o
  12   9   2        1.07        0.87      0.07 o
  12   9   3        1.15        1.06      0.07 o
  12   9   4       10.46       10.73      0.17 o
  12   9   6        0.13        0.16      0.08 o
  12   9   7        1.00        0.92      0.08 o
  12   9   8        6.02        5.58      0.14 o
  12   9   9       19.05       19.46      0.28 o
  12   9  10        6.05        6.03      0.17 o
  12   9  11        2.10        2.09      0.10 o
  12   9  12        7.26        7.33      0.16 o
  12   9  13        3.15        2.92      0.12 o
  12   9  14        5.49        5.95      0.16 o
  12   9  15        0.71        0.62      0.09 o
  12   9  17        1.65        1.42      0.16 o
  12  10   0       15.31       14.55      0.29 o
  12  10   1        2.18        1.92      0.09 o
  12  10   2        0.23        0.17      0.06 o
  12  10   3        4.22        4.48      0.12 o
  12  10   4        4.40        4.05      0.12 o
  12  10   5        1.23        1.23      0.08 o
  12  10   6        5.05        5.28      0.13 o
  12  10   7        9.73        9.80      0.17 o
  12  10  10        8.82        8.71      0.19 o
  12  10  12        0.45        0.44      0.10 o
  12  10  13        0.67        0.41      0.11 o
  12  10  14        0.76        0.64      0.09 o
  12  10  15        0.41        0.44      0.07 o
  12  10  16        1.28        1.34      0.16 o
  12  11   0        4.27        4.47      0.22 o
  12  11   2        9.94        9.58      0.19 o
  12  11   3       13.16       13.49      0.22 o
  12  11   4        0.51        0.36      0.09 o
  12  11   5        2.49        2.37      0.09 o
  12  11   6       15.20       14.75      0.22 o
  12  11   7       14.88       15.36      0.22 o
  12  11   8        6.50        6.83      0.15 o
  12  11   9        1.10        0.99      0.09 o
  12  11  12        0.40        0.26      0.11 o
  12  11  13        1.07        1.11      0.09 o
  12  11  14        1.47        1.56      0.08 o
  12  11  15        1.60        1.52      0.11 o
  12  12   0       62.84       63.86      0.88 o
  12  12   1       42.04       42.06      0.53 o
  12  12   2        0.65        0.80      0.11 o
  12  12   3        8.85        8.80      0.17 o
  12  12   4        7.90        7.85      0.17 o
  12  12   5        8.14        7.96      0.17 o
  12  12   6        0.36        0.31      0.11 o
  12  12   7        2.33        2.28      0.10 o
  12  12   8       12.83       12.97      0.20 o
  12  12   9       11.22       11.29      0.19 o
  12  12  10        8.60        8.56      0.19 o
  12  12  11        2.84        3.19      0.14 o
  12  12  12        9.43        9.48      0.19 o
  12  12  13       19.54       20.13      0.32 o
  12  12  14        1.11        1.13      0.11 o
  12  13   0       15.24       15.29      0.33 o
  12  13   1        8.35        8.07      0.19 o
  12  13   2        2.67        2.92      0.12 o
  12  13   3       12.44       11.59      0.20 o
  12  13   4       10.08       10.49      0.19 o
  12  13   5       10.83       10.84      0.20 o
  12  13   6        5.95        6.63      0.17 o
  12  13   7       30.79       30.48      0.40 o
  12  13  10        1.02        1.12      0.12 o
  12  13  11        0.32        0.34      0.11 o
  12  13  12        8.04        8.65      0.22 o
  12  13  13        0.38        0.43      0.11 o
  12  14   0        3.81        3.71      0.20 o
  12  14   2        2.45        2.67      0.12 o
  12  14   3       10.21        9.88      0.19 o
  12  14   4        0.34        0.39      0.09 o
  12  14   5       10.39       10.71      0.19 o
  12  14   6        8.04        8.80      0.18 o
  12  14   7       14.09       14.21      0.23 o
  12  14   8        2.21        2.32      0.11 o
  12  14   9        8.46        8.59      0.17 o
  12  14  10        1.03        1.04      0.13 o
  12  14  11        1.97        1.98      0.13 o
  12  15   0        2.81        2.44      0.18 o
  12  15   1        2.55        2.16      0.12 o
  12  15   2        0.37        0.36      0.11 o
  12  15   3        5.69        6.11      0.17 o
  12  15   4        1.72        1.87      0.11 o
  12  15   5        0.26        0.23      0.09 o
  12  15   6        0.96        1.04      0.09 o
  12  15   7        0.81        0.79      0.09 o
  12  15   9        0.51        0.36      0.11 o
  12  16   1        3.14        3.53      0.16 o
  12  16   2        0.45        0.46      0.09 o
  12  16   3        0.68        0.79      0.09 o
  12  16   4        0.36        0.24      0.10 o
  12  16   6        0.92        0.79      0.12 o
  12  17   0        5.06        4.14      0.23 o
  12  17   1        0.55        0.58      0.11 o
  12  17   2        1.57        1.28      0.12 o
  12  17   3        1.11        0.89      0.16 o
  13   0   2        0.21        0.29      0.08 o
  13   0   4       34.27       35.16      0.43 o
  13   0   6        0.44        0.42      0.07 o
  13   0   8       10.78       10.16      0.18 o
  13   0  10        2.83        3.12      0.11 o
  13   0  12        0.57        0.59      0.10 o
  13   0  14        4.84        5.02      0.14 o
  13   0  16        3.20        3.12      0.14 o
  13   1   1      113.00      111.18      1.18 o
  13   1   2       11.79       11.73      0.16 o
  13   1   3      159.29      157.85      1.66 o
  13   1   4       57.12       55.50      0.60 o
  13   1   5        8.44        7.81      0.12 o
  13   1   6       19.74       18.15      0.22 o
  13   1   7        5.13        4.97      0.10 o
  13   1   8        3.41        3.14      0.08 o
  13   1   9       25.00       24.03      0.29 o
  13   1  10        6.88        6.70      0.12 o
  13   1  11       94.33       96.26      1.04 o
  13   1  12        7.95        8.07      0.14 o
  13   1  14       10.76       11.20      0.16 o
  13   1  15       14.63       14.96      0.19 o
  13   1  17        0.71        0.74      0.08 o
  13   1  18        3.72        3.61      0.10 o
  13   1  19        1.56        1.38      0.08 o
  13   2   1        2.26        2.37      0.06 o
  13   2   2       11.00       10.84      0.15 o
  13   2   3       15.44       15.02      0.19 o
  13   2   4        7.93        7.72      0.12 o
  13   2   5        4.07        3.91      0.09 o
  13   2   6        4.11        3.89      0.09 o
  13   2   7        0.88        0.73      0.06 o
  13   2   8        6.88        6.72      0.12 o
  13   2  10        1.18        1.12      0.07 o
  13   2  11        1.58        1.74      0.07 o
  13   2  12        2.52        2.40      0.08 o
  13   2  13        2.75        2.58      0.09 o
  13   2  14        6.06        6.08      0.11 o
  13   2  15        1.43        1.59      0.07 o
  13   2  17        0.28        0.39      0.08 o
  13   2  18        1.32        1.44      0.08 o
  13   2  19        1.50        1.30      0.09 o
  13   3   1        1.25        1.42      0.07 o
  13   3   2      138.27      134.48      1.43 o
  13   3   3       16.69       16.07      0.20 o
  13   3   4       68.54       68.16      0.74 o
  13   3   5       25.95       24.23      0.29 o
  13   3   6       10.65       10.84      0.17 o
  13   3   7        5.18        4.96      0.12 o
  13   3   8       87.38       87.49      0.96 o
  13   3   9        0.40        0.35      0.08 o
  13   3  10       22.39       21.54      0.27 o
  13   3  11        5.92        6.12      0.12 o
  13   3  12       18.59       18.90      0.24 o
  13   3  13       13.71       13.71      0.19 o
  13   3  14       37.98       38.64      0.44 o
  13   3  15        6.03        6.14      0.11 o
  13   3  16        0.87        0.84      0.07 o
  13   3  18        9.83       10.24      0.15 o
  13   4   1        1.73        1.38      0.06 o
  13   4   2       47.03       46.40      0.52 o
  13   4   3        3.28        2.90      0.08 o
  13   4   5        0.66        0.85      0.07 o
  13   4   6        0.73        0.58      0.07 o
  13   4   7        1.74        1.58      0.07 o
  13   4   8        5.26        5.27      0.12 o
  13   4  10        7.64        7.91      0.14 o
  13   4  11        2.02        1.95      0.08 o
  13   4  12        8.86        8.54      0.14 o
  13   4  14        6.12        6.38      0.12 o
  13   4  15        5.73        5.75      0.11 o
  13   4  16        0.78        0.74      0.07 o
  13   4  17        1.04        1.12      0.07 o
  13   4  18        1.81        1.91      0.08 o
  13   5   1       62.84       61.08      0.68 o
  13   5   2      105.51      102.99      1.12 o
  13   5   3       10.10        9.24      0.15 o
  13   5   4       68.53       66.23      0.73 o
  13   5   5       46.37       46.62      0.52 o
  13   5   6       14.97       14.97      0.20 o
  13   5   7        3.76        3.52      0.09 o
  13   5   8        0.29        0.32      0.08 o
  13   5  10       46.54       47.33      0.54 o
  13   5  11       30.16       30.00      0.36 o
  13   5  12       32.79       33.00      0.39 o
  13   5  13       12.69       12.57      0.19 o
  13   5  15       23.23       24.49      0.30 o
  13   5  16        1.58        1.67      0.09 o
  13   5  17        2.61        2.71      0.10 o
  13   5  18        1.42        1.25      0.07 o
  13   6   1        5.73        5.81      0.12 o
  13   6   2        0.57        0.57      0.07 o
  13   6   3        2.00        2.15      0.07 o
  13   6   4       16.82       15.68      0.21 o
  13   6   5        2.42        2.08      0.07 o
  13   6   6        0.47        0.56      0.07 o
  13   6   7        0.54        0.49      0.07 o
  13   6   8       17.96       17.70      0.23 o
  13   6  10        0.22        0.30      0.08 o
  13   6  11        3.13        3.02      0.10 o
  13   6  13        0.23        0.22      0.09 o
  13   6  14        0.20        0.27      0.09 o
  13   6  15        1.38        1.27      0.09 o
  13   6  16        9.79        9.71      0.17 o
  13   6  17        0.23        0.28      0.09 o
  13   6  18        1.07        0.76      0.18 o
  13   7   1        2.98        3.00      0.09 o
  13   7   2       13.51       13.75      0.19 o
  13   7   4       10.32        9.47      0.15 o
  13   7   5        9.32        8.48      0.14 o
  13   7   6        1.45        1.62      0.07 o
  13   7   7        0.97        1.06      0.07 o
  13   7   8       23.79       23.59      0.29 o
  13   7   9        0.30        0.20      0.09 o
  13   7  10       11.12       10.98      0.18 o
  13   7  12        1.08        1.04      0.09 o
  13   7  13        6.92        6.62      0.14 o
  13   7  14       12.62       13.01      0.21 o
  13   7  15        5.64        6.13      0.14 o
  13   7  16       11.07       12.09      0.19 o
  13   8   1        0.26        0.18      0.07 o
  13   8   2        1.18        1.24      0.07 o
  13   8   3        0.66        0.60      0.07 o
  13   8   4        2.43        1.99      0.08 o
  13   8   7        4.79        5.03      0.12 o
  13   8   8        4.80        4.69      0.13 o
  13   8  12        0.79        0.69      0.08 o
  13   8  13        0.50        0.53      0.08 o
  13   8  14        0.31        0.36      0.08 o
  13   8  15        2.08        2.15      0.09 o
  13   8  16        0.32        0.33      0.08 o
  13   9   1        7.68        7.54      0.14 o
  13   9   2       69.27       69.69      0.77 o
  13   9   3       17.62       17.70      0.23 o
  13   9   4       18.10       17.17      0.23 o
  13   9   5        7.68        8.26      0.15 o
  13   9   6        4.99        4.94      0.12 o
  13   9   7        5.70        6.01      0.13 o
  13   9   8       23.76       24.15      0.31 o
  13   9   9        0.50        0.51      0.08 o
  13   9  10       14.37       14.42      0.22 o
  13   9  11       13.85       13.91      0.20 o
  13   9  12        6.70        7.16      0.14 o
  13   9  13        5.19        5.48      0.14 o
  13   9  14       23.26       23.70      0.33 o
  13   9  15        0.51        0.58      0.08 o
  13  10   2       19.24       18.33      0.24 o
  13  10   3        0.83        0.69      0.07 o
  13  10   5        2.45        2.44      0.09 o
  13  10   6        1.63        1.56      0.09 o
  13  10   7        0.96        0.97      0.08 o
  13  10   8        1.02        1.07      0.08 o
  13  10   9        4.91        4.71      0.14 o
  13  10  10        3.97        4.10      0.14 o
  13  10  12        3.50        3.54      0.14 o
  13  10  14        4.98        5.02      0.12 o
  13  11   1       21.10       21.23      0.31 o
  13  11   2        2.63        2.62      0.12 o
  13  11   4        2.26        2.49      0.09 o
  13  11   5       41.53       41.86      0.49 o
  13  11   6        5.61        5.84      0.14 o
  13  11   7       16.32       16.66      0.23 o
  13  11   8        0.77        0.65      0.08 o
  13  11   9       12.45       12.53      0.19 o
  13  11  10        0.73        0.86      0.10 o
  13  11  11       10.44       10.76      0.19 o
  13  11  12        1.33        1.26      0.09 o
  13  11  13        1.31        1.14      0.08 o
  13  11  14       11.43       11.73      0.32 o
  13  12   1       10.56       10.83      0.20 o
  13  12   2        0.37        0.29      0.11 o
  13  12   3        7.36        7.35      0.16 o
  13  12   4        5.91        5.32      0.14 o
  13  12   5        0.98        0.98      0.10 o
  13  12   8        1.77        1.77      0.09 o
  13  12   9        0.46        0.49      0.11 o
  13  12  10        0.69        0.51      0.10 o
  13  12  11        7.69        7.69      0.17 o
  13  13   1        1.37        1.43      0.11 o
  13  13   2       22.86       23.54      0.33 o
  13  13   3        2.72        2.88      0.12 o
  13  13   4       13.96       14.01      0.22 o
  13  13   6        1.56        1.55      0.10 o
  13  13   7        1.50        1.42      0.11 o
  13  13   8        1.47        1.33      0.09 o
  13  13   9        2.71        2.74      0.14 o
  13  13  10       10.63       10.92      0.22 o
  13  13  11        0.67        0.76      0.11 o
  13  13  12        2.98        3.00      0.19 o
  13  14   3        0.48        0.57      0.13 o
  13  14   5        1.96        1.94      0.10 o
  13  14   7        0.70        0.74      0.08 o
  13  15   1        0.26        0.41      0.10 o
  13  15   2       22.70       22.36      0.34 o
  13  15   3        7.81        8.73      0.18 o
  13  15   5       10.50       10.36      0.19 o
  13  15   8        2.09        2.01      0.21 o
  13  16   2        0.44        0.63      0.08 o
  13  16   3        1.15        1.04      0.10 o
  13  16   4        1.49        1.32      0.12 o
  13  16   5        1.85        1.52      0.15 o
  14   0   0       13.88       12.89      0.24 o
  14   0   2       14.31       14.27      0.22 o
  14   0   4       13.34       13.57      0.22 o
  14   0   6       56.14       56.51      0.65 o
  14   0   8        3.93        4.00      0.12 o
  14   0  10       31.63       31.49      0.40 o
  14   0  12        0.80        0.90      0.09 o
  14   0  14        2.72        2.59      0.10 o
  14   0  16        4.57        4.80      0.15 o
  14   0  18        2.08        2.17      0.15 o
  14   1   0       16.10       16.03      0.23 o
  14   1   1       19.93       20.26      0.24 o
  14   1   2        2.54        2.52      0.07 o
  14   1   3       29.92       29.43      0.34 o
  14   1   5        2.56        2.74      0.08 o
  14   1   6        0.90        0.64      0.06 o
  14   1   7        0.67        0.66      0.06 o
  14   1   8        7.03        7.37      0.12 o
  14   1   9        3.41        3.40      0.09 o
  14   1  10       23.07       22.71      0.27 o
  14   1  11       15.44       14.83      0.19 o
  14   1  12        1.57        1.58      0.07 o
  14   1  13       20.61       20.97      0.25 o
  14   1  14        0.74        0.57      0.07 o
  14   1  15        4.98        5.00      0.12 o
  14   1  16        2.11        2.12      0.09 o
  14   1  17        6.71        6.83      0.13 o
  14   1  18        8.39        8.30      0.14 o
  14   2   0       46.47       44.23      0.52 o
  14   2   1       25.43       24.41      0.29 o
  14   2   2        1.01        0.81      0.06 o
  14   2   3        5.97        6.03      0.11 o
  14   2   4        7.88        7.49      0.12 o
  14   2   5        5.69        5.65      0.11 o
  14   2   6        0.91        0.72      0.06 o
  14   2   8       10.19       10.54      0.17 o
  14   2   9        8.38        8.51      0.15 o
  14   2  10        1.68        1.94      0.07 o
  14   2  11        0.21        0.29      0.08 o
  14   2  12       13.88       14.26      0.19 o
  14   2  13       16.39       16.78      0.22 o
  14   2  14        2.65        2.97      0.09 o
  14   2  15        1.79        2.19      0.08 o
  14   2  16        0.41        0.40      0.07 o
  14   2  17        1.19        1.05      0.07 o
  14   3   0      156.69      153.62      1.70 o
  14   3   1       17.61       17.40      0.22 o
  14   3   2       10.18        9.87      0.14 o
  14   3   3        2.41        2.68      0.08 o
  14   3   4       52.88       51.97      0.57 o
  14   3   6       44.07       43.41      0.49 o
  14   3   7        6.34        6.54      0.13 o
  14   3   8        6.32        5.96      0.13 o
  14   3   9       19.03       18.73      0.24 o
  14   3  10       24.13       24.69      0.31 o
  14   3  11        7.83        7.96      0.14 o
  14   3  12       48.99       49.40      0.55 o
  14   3  14        1.18        1.34      0.07 o
  14   3  15        3.24        3.35      0.11 o
  14   3  16       20.13       20.71      0.26 o
  14   3  17        6.97        7.29      0.12 o
  14   3  18        2.07        1.77      0.16 o
  14   4   0        1.28        1.37      0.09 o
  14   4   1        8.55        8.72      0.14 o
  14   4   2        4.91        4.62      0.11 o
  14   4   5        6.20        6.35      0.13 o
  14   4   6       11.71       11.14      0.17 o
  14   4   7        1.14        1.17      0.07 o
  14   4   8        0.92        0.79      0.07 o
  14   4  13        3.21        3.30      0.09 o
  14   4  14        3.50        3.62      0.10 o
  14   4  15        0.32        0.42      0.07 o
  14   4  16        1.75        2.06      0.07 o
  14   4  17        2.73        2.66      0.10 o
  14   5   1       81.59       80.42      0.87 o
  14   5   2        7.62        7.50      0.13 o
  14   5   3       23.98       23.39      0.28 o
  14   5   4        5.82        5.83      0.11 o
  14   5   5        3.80        3.83      0.10 o
  14   5   6        5.10        4.98      0.12 o
  14   5   7        1.36        1.31      0.08 o
  14   5   8        5.82        5.70      0.13 o
  14   5   9       41.27       41.32      0.48 o
  14   5  10        3.21        3.21      0.10 o
  14   5  11        2.90        2.68      0.09 o
  14   5  12        8.32        8.72      0.15 o
  14   5  13       28.22       29.32      0.36 o
  14   5  15        1.19        1.12      0.09 o
  14   5  16       10.37       10.92      0.17 o
  14   5  17        0.28        0.28      0.08 o
  14   6   0       11.71       12.33      0.24 o
  14   6   1        9.31        9.16      0.15 o
  14   6   2        6.75        6.48      0.13 o
  14   6   4        9.99        9.83      0.15 o
  14   6   5        4.43        4.00      0.10 o
  14   6   6       28.77       28.51      0.34 o
  14   6   7        5.96        6.00      0.13 o
  14   6   8        3.43        3.57      0.11 o
  14   6   9        1.05        1.09      0.09 o
  14   6  10       13.28       13.26      0.19 o
  14   6  11        2.32        2.17      0.09 o
  14   6  12        0.83        0.76      0.08 o
  14   6  13        3.47        3.70      0.12 o
  14   6  14        0.42        0.40      0.09 o
  14   6  16        8.15        8.71      0.15 o
  14   7   0       46.59       49.50      0.62 o
  14   7   1       25.27       24.84      0.31 o
  14   7   2       23.09       23.75      0.29 o
  14   7   3        0.30        0.21      0.07 o
  14   7   4        0.81        0.89      0.07 o
  14   7   5        1.99        2.06      0.08 o
  14   7   6       36.29       36.65      0.42 o
  14   7   7        5.87        5.98      0.12 o
  14   7   8       24.34       24.78      0.31 o
  14   7   9       13.72       13.28      0.21 o
  14   7  12        2.43        2.29      0.09 o
  14   7  13        3.77        3.75      0.14 o
  14   7  14        4.07        4.69      0.13 o
  14   7  15        0.75        0.91      0.07 o
  14   7  16        2.65        2.44      0.11 o
  14   8   0       24.00       23.91      0.34 o
  14   8   1        0.62        0.59      0.07 o
  14   8   3       17.37       17.73      0.23 o
  14   8   4        5.55        5.73      0.12 o
  14   8   5        6.38        6.40      0.13 o
  14   8   7       35.47       36.09      0.43 o
  14   8   8        2.56        2.62      0.10 o
  14   8   9        0.88        0.91      0.09 o
  14   8  10        1.42        1.43      0.08 o
  14   8  11        4.25        4.11      0.12 o
  14   8  12        6.30        7.10      0.16 o
  14   8  13        0.19        0.26      0.09 o
  14   8  14        0.72        0.94      0.08 o
  14   8  15        3.82        3.90      0.12 o
  14   9   0       69.63       69.01      0.83 o
  14   9   1       12.77       12.98      0.19 o
  14   9   2        3.14        2.97      0.09 o
  14   9   3        7.32        7.07      0.14 o
  14   9   4       18.94       18.75      0.24 o
  14   9   5        5.18        5.02      0.12 o
  14   9   6       19.59       19.62      0.26 o
  14   9   7       19.71       19.81      0.26 o
  14   9   8        4.66        4.40      0.12 o
  14   9   9        3.19        3.33      0.12 o
  14   9  10       17.38       17.45      0.24 o
  14   9  11        0.32        0.32      0.10 o
  14   9  12       16.31       16.22      0.23 o
  14   9  13        0.08        0.19      0.09 o
  14   9  14        0.99        1.09      0.09 o
  14  10   0        5.93        6.31      0.19 o
  14  10   1        1.06        1.01      0.08 o
  14  10   2        1.72        1.69      0.09 o
  14  10   3        1.49        1.46      0.08 o
  14  10   4        1.37        1.37      0.08 o
  14  10   5        0.24        0.21      0.08 o
  14  10   6        3.92        3.55      0.11 o
  14  10   8        0.37        0.31      0.08 o
  14  10   9        1.58        1.44      0.09 o
  14  10  12        0.73        0.78      0.08 o
  14  10  13        0.34        0.26      0.09 o
  14  10  14        1.42        1.45      0.15 o
  14  11   0       47.80       49.34      0.70 o
  14  11   1        7.42        6.85      0.17 o
  14  11   2       10.12        9.68      0.19 o
  14  11   3       26.45       25.87      0.33 o
  14  11   4        3.20        3.35      0.11 o
  14  11   5        1.02        0.93      0.07 o
  14  11   6       11.17       10.73      0.17 o
  14  11   7        8.67        9.34      0.16 o
  14  11   8       15.33       15.77      0.24 o
  14  11   9        9.88        9.36      0.17 o
  14  11  10        3.24        3.39      0.12 o
  14  11  11        1.00        0.97      0.08 o
  14  11  12        4.09        4.41      0.12 o
  14  11  13        8.83        8.61      0.27 o
  14  12   0       25.64       25.32      0.42 o
  14  12   1        1.53        1.47      0.10 o
  14  12   2        1.01        0.85      0.10 o
  14  12   4        6.52        6.48      0.14 o
  14  12   5        0.40        0.31      0.09 o
  14  12   6        0.78        0.64      0.10 o
  14  12   7        0.64        0.54      0.10 o
  14  12   8        2.17        2.10      0.09 o
  14  12   9        0.46        0.36      0.09 o
  14  12  10        2.60        2.56      0.11 o
  14  12  11        0.51        0.55      0.09 o
  14  13   0        3.99        3.77      0.21 o
  14  13   1        6.85        7.54      0.19 o
  14  13   2        0.23        0.45      0.11 o
  14  13   3        0.61        0.59      0.11 o
  14  13   4        1.88        1.82      0.12 o
  14  13   5        2.22        2.37      0.12 o
  14  13   6        2.56        2.44      0.10 o
  14  13   7        5.00        4.81      0.13 o
  14  13   8        0.55        0.35      0.08 o
  14  13   9        2.28        2.28      0.12 o
  14  13  10        1.71        1.71      0.12 o
  14  14   2        2.10        2.16      0.11 o
  14  14   3        6.40        6.93      0.17 o
  14  14   4        0.24        0.39      0.10 o
  14  14   5        1.73        1.79      0.10 o
  14  14   6        5.77        5.65      0.14 o
  14  14   7        8.88        9.10      0.22 o
  14  14   8        0.68        0.85      0.16 o
  14  15   0        6.12        6.13      0.19 o
  14  15   1        1.38        1.22      0.09 o
  14  15   2        2.21        1.95      0.09 o
  14  15   3        0.22        0.33      0.08 o
  14  15   4        3.11        3.06      0.12 o
  14  15   5        0.19        0.35      0.11 o
  15   0   2        5.24        5.54      0.15 o
  15   0   4      167.68      166.52      1.84 o
  15   0   6       29.96       30.61      0.39 o
  15   0   8      110.19      110.96      1.26 o
  15   0  10        6.10        6.78      0.16 o
  15   0  12        1.59        1.64      0.09 o
  15   0  14       16.12       16.67      0.26 o
  15   0  16        4.46        4.21      0.13 o
  15   1   1       16.20       15.93      0.20 o
  15   1   2       64.76       64.43      0.70 o
  15   1   3        5.37        5.77      0.11 o
  15   1   4        7.20        7.46      0.12 o
  15   1   5        1.09        1.19      0.07 o
  15   1   6        4.94        5.17      0.11 o
  15   1   7        9.99        9.51      0.14 o
  15   1   8        4.88        5.22      0.11 o
  15   1  10       23.45       23.72      0.29 o
  15   1  11       12.34       12.23      0.17 o
  15   1  12       14.14       14.98      0.20 o
  15   1  14        0.92        0.91      0.07 o
  15   1  16        0.27        0.27      0.07 o
  15   1  17        2.25        2.09      0.15 o
  15   2   1        6.18        6.57      0.11 o
  15   2   2       18.33       18.42      0.22 o
  15   2   3        2.34        1.97      0.06 o
  15   2   4        1.65        1.57      0.07 o
  15   2   5       38.50       37.50      0.42 o
  15   2   6        0.54        0.45      0.07 o
  15   2   7        1.94        1.72      0.06 o
  15   2   8        1.52        1.44      0.07 o
  15   2   9       12.87       13.19      0.19 o
  15   2  10        7.60        7.96      0.14 o
  15   2  11        0.96        1.09      0.07 o
  15   2  12        0.27        0.23      0.07 o
  15   2  13        1.47        1.43      0.07 o
  15   2  14        9.28        9.85      0.15 o
  15   2  15        4.05        4.28      0.10 o
  15   2  17        3.92        3.38      0.15 o
  15   3   1       10.24       10.40      0.16 o
  15   3   2       33.66       32.65      0.37 o
  15   3   3       38.87       38.74      0.44 o
  15   3   4        7.20        7.00      0.13 o
  15   3   5       22.96       22.69      0.28 o
  15   3   6        1.55        1.24      0.07 o
  15   3   7        2.40        2.46      0.09 o
  15   3   8        1.82        1.78      0.08 o
  15   3   9        5.51        5.40      0.12 o
  15   3  10       24.43       23.75      0.29 o
  15   3  11       15.51       16.27      0.22 o
  15   3  12        0.78        0.82      0.07 o
  15   3  13        4.67        4.86      0.11 o
  15   3  14        5.16        5.24      0.11 o
  15   3  16        0.49        0.69      0.07 o
  15   4   1        7.01        6.88      0.12 o
  15   4   2       13.74       12.71      0.18 o
  15   4   3       14.67       14.90      0.20 o
  15   4   4        0.72        0.59      0.07 o
  15   4   5        1.30        1.19      0.07 o
  15   4   6        0.77        0.59      0.07 o
  15   4   8        0.35        0.26      0.08 o
  15   4   9        0.35        0.34      0.08 o
  15   4  10        9.16        9.22      0.15 o
  15   4  11        9.57        9.74      0.15 o
  15   4  12        1.90        1.78      0.07 o
  15   4  13        2.74        2.93      0.10 o
  15   4  14        1.48        1.50      0.08 o
  15   4  15        1.40        1.39      0.08 o
  15   5   1       10.66       10.46      0.16 o
  15   5   2        5.52        5.00      0.12 o
  15   5   3        5.60        5.16      0.11 o
  15   5   4       15.28       15.03      0.21 o
  15   5   5        1.05        1.04      0.08 o
  15   5   6        7.35        7.24      0.14 o
  15   5   8        1.31        1.29      0.08 o
  15   5   9        6.51        6.03      0.13 o
  15   5  10        1.90        1.77      0.09 o
  15   5  11        6.54        6.41      0.13 o
  15   5  12        0.35        0.24      0.08 o
  15   5  13        5.86        5.77      0.15 o
  15   5  14       14.81       15.12      0.22 o
  15   5  15        4.76        5.14      0.12 o
  15   5  16        0.81        0.91      0.08 o
  15   6   1        5.88        5.71      0.12 o
  15   6   2       38.60       38.51      0.44 o
  15   6   3       15.95       15.71      0.22 o
  15   6   4       22.05       21.67      0.27 o
  15   6   5        3.87        4.02      0.10 o
  15   6   6        2.30        2.29      0.08 o
  15   6   8       49.88       50.95      0.57 o
  15   6   9        7.55        7.91      0.14 o
  15   6  10        3.15        2.96      0.09 o
  15   6  11        6.62        6.50      0.14 o
  15   6  12       20.01       20.99      0.29 o
  15   6  14        3.79        3.74      0.12 o
  15   6  15        2.27        2.27      0.09 o
  15   7   1        5.06        4.80      0.12 o
  15   7   2        2.78        2.89      0.09 o
  15   7   3        2.97        2.61      0.09 o
  15   7   4       15.24       15.99      0.21 o
  15   7   5       25.73       25.55      0.31 o
  15   7   6        5.21        5.65      0.12 o
  15   7   7        2.16        1.94      0.08 o
  15   7   8        1.51        1.68      0.09 o
  15   7   9        1.61        1.54      0.09 o
  15   7  10        1.28        1.11      0.08 o
  15   7  11        1.17        0.97      0.08 o
  15   7  12        0.78        0.57      0.09 o
  15   7  13        6.31        6.28      0.14 o
  15   7  14       11.61       12.14      0.18 o
  15   7  15        2.06        1.90      0.12 o
  15   8   1       14.20       14.18      0.19 o
  15   8   2       15.18       15.71      0.21 o
  15   8   3        0.12        0.20      0.07 o
  15   8   4        0.79        0.75      0.07 o
  15   8   5       20.08       21.22      0.26 o
  15   8   7       11.56       11.73      0.18 o
  15   8   8        3.39        3.85      0.12 o
  15   8   9       10.64       10.68      0.17 o
  15   8  10        5.21        5.34      0.13 o
  15   8  11       12.48       12.71      0.20 o
  15   8  12        2.18        2.41      0.09 o
  15   8  13        0.64        0.71      0.07 o
  15   8  14        2.68        2.65      0.11 o
  15   9   1        3.24        3.35      0.10 o
  15   9   2        0.37        0.31      0.08 o
  15   9   3        2.43        2.16      0.08 o
  15   9   4        6.83        6.33      0.12 o
  15   9   5        1.08        1.34      0.07 o
  15   9   6        0.33        0.19      0.08 o
  15   9   7        2.21        2.11      0.09 o
  15   9   8        2.08        1.84      0.09 o
  15   9   9        4.69        4.56      0.12 o
  15   9  11        1.45        1.49      0.09 o
  15   9  12        0.61        0.48      0.09 o
  15   9  13        5.30        5.17      0.13 o
  15  10   1        0.60        0.66      0.08 o
  15  10   2        1.94        2.16      0.09 o
  15  10   4        4.84        4.95      0.12 o
  15  10   6        0.49        0.46      0.07 o
  15  10   7        1.97        2.16      0.08 o
  15  10   8        0.41        0.38      0.08 o
  15  10  10        0.68        0.51      0.07 o
  15  10  11        1.05        1.17      0.09 o
  15  10  12        2.05        1.99      0.10 o
  15  11   1        5.65        5.63      0.14 o
  15  11   2        1.53        1.27      0.09 o
  15  11   3        9.05        9.36      0.17 o
  15  11   4        1.37        1.13      0.07 o
  15  11   5        1.59        1.66      0.09 o
  15  11   6        0.35        0.28      0.08 o
  15  11   7        0.27        0.19      0.08 o
  15  11   8        7.98        7.75      0.14 o
  15  11   9        4.41        4.26      0.11 o
  15  11  11        4.89        4.80      0.17 o
  15  12   1        2.33        2.37      0.15 o
  15  12   2       12.77       13.64      0.25 o
  15  12   3        3.34        3.30      0.16 o
  15  12   4        4.21        4.15      0.16 o
  15  12   6        2.56        2.57      0.11 o
  15  12   8        4.98        4.74      0.14 o
  15  12   9        1.97        1.95      0.11 o
  15  12  10        1.37        1.56      0.15 o
  15  13   1        7.39        7.03      0.17 o
  15  13   2        5.36        6.11      0.17 o
  15  13   3        3.13        2.97      0.14 o
  15  13   4        0.09        0.24      0.10 o
  15  13   5        0.55        0.68      0.10 o
  15  13   6        0.45        0.51      0.07 o
  15  13   7        3.91        3.94      0.17 o
  15  14   1        3.00        3.06      0.13 o
  15  14   2        0.52        0.44      0.09 o
  15  14   3        3.26        3.20      0.12 o
  15  14   4        4.00        4.23      0.13 o
  15  14   5       23.71       24.36      0.41 o
  16   0   0       25.92       24.27      0.38 o
  16   0   4        3.06        2.96      0.12 o
  16   0   6       11.16       11.22      0.20 o
  16   0   8        2.94        2.55      0.11 o
  16   0  10       28.03       28.80      0.38 o
  16   0  14        2.27        2.29      0.10 o
  16   1   0       28.28       27.26      0.35 o
  16   1   1        2.60        2.88      0.08 o
  16   1   2        8.90        9.26      0.14 o
  16   1   3        7.98        8.14      0.14 o
  16   1   4       18.04       18.09      0.23 o
  16   1   5        6.02        6.03      0.11 o
  16   1   6       17.82       18.31      0.23 o
  16   1   7        8.04        8.48      0.13 o
  16   1  10        1.66        1.44      0.07 o
  16   1  11        1.60        1.34      0.07 o
  16   1  12       25.36       26.13      0.32 o
  16   1  14        0.17        0.27      0.06 o
  16   1  15        4.58        4.35      0.09 o
  16   2   0        0.78        0.59      0.09 o
  16   2   1        4.18        4.27      0.10 o
  16   2   2        3.21        3.24      0.09 o
  16   2   3        8.29        8.45      0.14 o
  16   2   4        2.34        2.29      0.07 o
  16   2   5        3.91        3.57      0.09 o
  16   2   6        7.64        7.88      0.13 o
  16   2   7        8.85        8.98      0.15 o
  16   2   8        1.58        1.58      0.08 o
  16   2   9       17.38       16.80      0.22 o
  16   2  10        0.92        0.91      0.07 o
  16   2  11        8.52        9.01      0.14 o
  16   2  12        0.80        0.79      0.07 o
  16   2  13        1.54        1.38      0.07 o
  16   3   0        0.90        0.96      0.10 o
  16   3   2        6.74        7.20      0.14 o
  16   3   3        2.61        2.80      0.08 o
  16   3   4        0.62        0.58      0.07 o
  16   3   5        0.91        0.79      0.07 o
  16   3   6       24.38       25.46      0.30 o
  16   3   8        7.31        7.16      0.13 o
  16   3   9        0.58        0.44      0.07 o
  16   3  10        8.11        7.90      0.14 o
  16   3  11        5.53        5.78      0.11 o
  16   3  12        1.67        1.48      0.08 o
  16   3  13        3.53        3.75      0.10 o
  16   3  15        0.35        0.31      0.08 o
  16   4   0        2.99        3.04      0.13 o
  16   4   1        3.81        3.52      0.09 o
  16   4   2        2.37        2.29      0.08 o
  16   4   3       18.86       18.65      0.24 o
  16   4   4        0.75        0.87      0.07 o
  16   4   5        7.44        7.30      0.14 o
  16   4   6       15.93       16.67      0.22 o
  16   4   7       35.41       36.04      0.42 o
  16   4  10       13.42       13.91      0.19 o
  16   4  11        0.42        0.38      0.08 o
  16   4  13        0.20        0.22      0.07 o
  16   4  15        5.95        5.50      0.14 o
  16   5   0       91.30       91.74      1.08 o
  16   5   1        3.20        3.45      0.10 o
  16   5   2        0.43        0.40      0.07 o
  16   5   3        0.42        0.42      0.08 o
  16   5   4       13.11       12.94      0.19 o
  16   5   5        0.19        0.26      0.09 o
  16   5   6        2.10        1.85      0.08 o
  16   5   7        5.27        5.75      0.12 o
  16   5   8       14.44       15.06      0.21 o
  16   5   9        1.83        1.91      0.08 o
  16   5  10       17.20       17.68      0.23 o
  16   5  11        1.07        0.89      0.08 o
  16   5  12       11.61       11.82      0.19 o
  16   5  14        1.85        2.06      0.08 o
  16   6   0        1.76        1.94      0.15 o
  16   6   2       18.39       18.04      0.23 o
  16   6   3        1.06        1.30      0.07 o
  16   6   4        2.27        1.99      0.08 o
  16   6   5        0.78        0.83      0.07 o
  16   6   6       40.74       41.27      0.47 o
  16   6   7        1.41        1.77      0.08 o
  16   6   8       11.48       12.32      0.18 o
  16   6   9        1.50        1.51      0.08 o
  16   6  10        1.55        1.50      0.08 o
  16   6  11        0.75        0.71      0.08 o
  16   6  14        1.48        1.32      0.07 o
  16   7   0       18.20       18.60      0.29 o
  16   7   1        2.83        2.72      0.09 o
  16   7   2        1.36        1.21      0.07 o
  16   7   3        8.67        8.47      0.14 o
  16   7   4        2.55        2.54      0.09 o
  16   7   5        4.30        4.02      0.10 o
  16   7   6       12.41       12.67      0.19 o
  16   7   7        4.43        4.65      0.11 o
  16   7   8        2.34        2.42      0.09 o
  16   7   9       11.52       11.11      0.18 o
  16   7  10        9.74       10.45      0.18 o
  16   7  11        0.29        0.35      0.08 o
  16   7  12        2.13        2.17      0.09 o
  16   7  13        0.58        0.42      0.07 o
  16   8   0        6.19        5.93      0.17 o
  16   8   1        1.47        1.46      0.07 o
  16   8   2        0.62        0.64      0.07 o
  16   8   3       13.34       13.50      0.18 o
  16   8   4        1.04        0.89      0.07 o
  16   8   5        4.42        4.50      0.10 o
  16   8   6        0.58        0.59      0.07 o
  16   8   7       21.80       22.89      0.29 o
  16   8   8        0.83        0.89      0.10 o
  16   8  10        0.50        0.49      0.08 o
  16   8  12        0.73        0.63      0.07 o
  16   9   0        1.76        2.28      0.11 o
  16   9   1       24.11       25.97      0.31 o
  16   9   3        0.26        0.31      0.07 o
  16   9   4        1.42        1.41      0.07 o
  16   9   5        3.36        3.33      0.10 o
  16   9   6        0.44        0.52      0.07 o
  16   9   7        6.52        6.92      0.14 o
  16   9   8        0.31        0.24      0.08 o
  16   9   9        9.92       10.68      0.18 o
  16   9  10        1.11        1.20      0.08 o
  16   9  11        0.40        0.24      0.09 o
  16  10   0        1.73        1.52      0.12 o
  16  10   1       11.67       12.34      0.19 o
  16  10   2        9.64       10.02      0.16 o
  16  10   3        1.63        1.59      0.08 o
  16  10   4        0.49        0.60      0.07 o
  16  10   5        1.17        1.17      0.07 o
  16  10   6       23.93       24.99      0.32 o
  16  10   7        0.32        0.47      0.07 o
  16  10   8        6.02        6.23      0.13 o
  16  10   9        5.98        5.93      0.12 o
  16  10  10        1.65        1.60      0.09 o
  16  11   0        3.04        2.96      0.16 o
  16  11   1        1.37        1.37      0.09 o
  16  11   2        4.76        5.07      0.16 o
  16  11   3        1.24        1.43      0.11 o
  16  11   4        4.18        4.29      0.14 o
  16  11   5        2.40        2.52      0.09 o
  16  11   6       10.02       10.21      0.16 o
  16  11   7        8.11        7.91      0.14 o
  16  11   8        0.53        0.57      0.08 o
  16  12   0        6.68        7.96      0.24 o
  16  12   1        2.35        2.02      0.11 o
  16  12   3        3.02        3.23      0.14 o
  16  12   4        1.23        1.21      0.09 o
  16  12   5        4.07        4.02      0.14 o
  16  12   6        2.15        2.09      0.12 o
  16  12   7        9.72       10.29      0.23 o
  16  13   1        2.58        2.37      0.12 o
  16  13   2        2.85        2.64      0.12 o
  16  13   3        9.53        8.41      0.17 o
  16  13   4        0.39        0.31      0.08 o
  17   0   2        6.27        6.36      0.16 o
  17   0   4       13.99       13.42      0.22 o
  17   0   6        5.07        5.27      0.14 o
  17   0  10        3.81        4.40      0.13 o
  17   0  12        4.21        3.87      0.13 o
  17   0  14        1.64        1.49      0.12 o
  17   1   2        1.12        1.24      0.08 o
  17   1   3        0.61        0.48      0.07 o
  17   1   6        1.45        1.52      0.07 o
  17   1   7        2.36        2.34      0.08 o
  17   1   8        1.14        0.99      0.07 o
  17   1  10        0.92        0.86      0.07 o
  17   1  13        0.28        0.16      0.06 o
  17   2   2       51.49       52.00      0.57 o
  17   2   3       36.69       36.80      0.42 o
  17   2   4        2.42        2.27      0.08 o
  17   2   5       58.83       60.30      0.67 o
  17   2   7        2.74        2.54      0.09 o
  17   2   8       17.62       17.96      0.23 o
  17   2   9       22.85       24.10      0.29 o
  17   2  10       12.94       13.36      0.19 o
  17   2  11        2.81        3.35      0.11 o
  17   2  12       12.57       13.37      0.18 o
  17   2  13        4.31        4.02      0.09 o
  17   2  14        6.10        5.61      0.17 o
  17   3   3        0.32        0.52      0.07 o
  17   3   4        0.09        0.26      0.07 o
  17   3   5        1.33        1.71      0.07 o
  17   3   6        1.24        1.29      0.07 o
  17   3   7        0.54        0.68      0.07 o
  17   3   8        0.52        0.73      0.07 o
  17   3  10        0.85        0.71      0.07 o
  17   3  12        1.04        0.86      0.07 o
  17   3  13        0.35        0.31      0.06 o
  17   4   1        7.88        7.81      0.14 o
  17   4   2        1.97        2.18      0.08 o
  17   4   4       77.98       79.50      0.87 o
  17   4   5       13.08       13.30      0.19 o
  17   4   6       11.17       12.14      0.18 o
  17   4   7       16.72       16.49      0.22 o
  17   4   8       43.91       45.97      0.53 o
  17   4   9       11.43       12.19      0.19 o
  17   4  10        0.89        0.95      0.08 o
  17   4  11        7.56        7.37      0.14 o
  17   4  13        0.85        0.95      0.07 o
  17   5   1        0.36        0.30      0.07 o
  17   5   2        1.54        1.42      0.07 o
  17   5   3        2.09        2.09      0.08 o
  17   5   4        1.73        1.52      0.08 o
  17   5   6        0.42        0.51      0.07 o
  17   5   7        0.21        0.23      0.08 o
  17   5   9        0.35        0.29      0.08 o
  17   5  10        1.76        1.58      0.08 o
  17   5  11        0.23        0.17      0.07 o
  17   5  13        1.08        0.91      0.07 o
  17   6   1        3.01        3.21      0.09 o
  17   6   2        1.27        1.09      0.07 o
  17   6   4        1.28        1.48      0.07 o
  17   6   5        4.27        4.38      0.11 o
  17   6   6        2.23        2.14      0.08 o
  17   6   7        1.39        1.62      0.08 o
  17   6   8        1.69        1.74      0.09 o
  17   6   9        0.55        0.54      0.07 o
  17   6  11        1.81        1.99      0.07 o
  17   6  12        3.22        3.41      0.10 o
  17   7   2        0.36        0.46      0.07 o
  17   7   3        1.45        1.39      0.07 o
  17   7   4        1.56        1.63      0.07 o
  17   7   5        1.80        1.78      0.08 o
  17   7   7        0.57        0.42      0.08 o
  17   7  12        0.70        0.60      0.07 o
  17   8   1        3.00        3.35      0.09 o
  17   8   2       22.96       22.39      0.27 o
  17   8   3        3.29        3.36      0.09 o
  17   8   4        0.48        0.34      0.07 o
  17   8   5        0.44        0.33      0.08 o
  17   8   6        1.14        1.13      0.09 o
  17   8   7        3.37        3.32      0.12 o
  17   8   8        1.32        1.17      0.08 o
  17   8  10        7.06        6.53      0.13 o
  17   8  11        5.18        4.72      0.12 o
  17   9   1        0.19        0.30      0.08 o
  17   9   6        0.41        0.31      0.08 o
  17   9   7        0.43        0.41      0.07 o
  17   9   8        0.29        0.36      0.08 o
  17   9   9        0.87        0.81      0.07 o
  17   9  10        0.64        0.36      0.11 o
  17  10   1        8.85        8.84      0.17 o
  17  10   2        2.72        2.99      0.11 o
  17  10   4       19.82       21.32      0.28 o
  17  10   5       13.53       13.71      0.19 o
  17  10   6        0.44        0.66      0.07 o
  17  10   7        1.42        1.32      0.08 o
  17  10   8       27.17       27.90      0.47 o
  17  11   2        4.59        4.36      0.12 o
  17  11   5        0.49        0.75      0.10 o
  17  12   1        3.69        3.25      0.12 o
  17  12   2        2.01        1.94      0.09 o
  17  12   4        8.60        7.59      0.20 o
  18   0   0       16.03       16.78      0.29 o
  18   0   2        0.88        1.01      0.10 o
  18   0   4        0.27        0.26      0.09 o
  18   0   8        6.37        6.40      0.16 o
  18   0  10        9.37       10.04      0.18 o
  18   1   0       24.77       26.48      0.34 o
  18   1   1        0.16        0.18      0.07 o
  18   1   2        0.52        0.34      0.07 o
  18   1   3        1.39        1.45      0.07 o
  18   1   4        8.90        9.14      0.14 o
  18   1   6        5.30        5.51      0.11 o
  18   1   7        3.21        2.93      0.09 o
  18   1  10        6.71        7.13      0.13 o
  18   1  11        1.25        1.17      0.07 o
  18   1  12        3.60        3.81      0.11 o
  18   2   0        5.94        5.83      0.14 o
  18   2   1        2.22        2.29      0.07 o
  18   2   2        3.93        4.03      0.09 o
  18   2   3        3.42        3.50      0.09 o
  18   2   4        4.86        5.12      0.11 o
  18   2   5        4.39        4.47      0.10 o
  18   2   6        9.37        8.98      0.14 o
  18   2   7        3.32        3.70      0.12 o
  18   2   9       13.24       13.48      0.19 o
  18   2  10        1.04        1.04      0.07 o
  18   2  11        3.88        4.41      0.09 o
  18   2  12        5.09        4.77      0.12 o
  18   3   1        3.54        3.67      0.10 o
  18   3   2        4.99        5.03      0.11 o
  18   3   3        0.69        0.64      0.07 o
  18   3   5        0.31        0.34      0.08 o
  18   3   6       14.09       14.72      0.21 o
  18   3   9        1.05        1.24      0.07 o
  18   3  10        1.06        1.24      0.07 o
  18   4   0        9.71        9.38      0.19 o
  18   4   1        4.61        5.27      0.12 o
  18   4   2        1.53        1.59      0.08 o
  18   4   3       15.88       15.98      0.22 o
  18   4   4        1.44        1.47      0.07 o
  18   4   5        8.68        8.96      0.14 o
  18   4   6       12.27       13.22      0.19 o
  18   4   7       25.69       27.65      0.34 o
  18   4   8        1.03        0.94      0.08 o
  18   4  10       10.45       10.79      0.17 o
  18   4  12        0.54        0.34      0.15 o
  18   5   0       15.21       14.70      0.25 o
  18   5   1        2.69        2.52      0.09 o
  18   5   4        5.44        5.68      0.11 o
  18   5   5        3.46        3.59      0.12 o
  18   5   6        0.44        0.54      0.07 o
  18   5   7        0.57        0.72      0.09 o
  18   5   8        0.65        0.70      0.07 o
  18   5  10        2.64        2.85      0.10 o
  18   6   0        1.48        1.62      0.10 o
  18   6   1        0.49        0.43      0.07 o
  18   6   2        6.88        7.00      0.13 o
  18   6   3        0.40        0.51      0.08 o
  18   6   4        0.76        0.81      0.09 o
  18   6   6        9.86        9.93      0.16 o
  18   6   8        3.47        3.85      0.10 o
  18   6   9        1.06        0.94      0.07 o
  18   6  10        0.25        0.25      0.08 o
  18   7   0       10.59       11.34      0.22 o
  18   7   1        0.72        0.79      0.08 o
  18   7   2        1.71        1.87      0.08 o
  18   7   3        2.26        2.57      0.09 o
  18   7   4        6.55        7.03      0.14 o
  18   7   6        6.37        6.83      0.14 o
  18   7   7        1.92        2.11      0.09 o
  18   7   8        0.13        0.19      0.08 o
  18   7   9        0.73        0.68      0.07 o
  18   7  10        4.13        3.27      0.21 o
  18   8   0       19.57       21.08      0.32 o
  18   8   1        2.20        2.18      0.08 o
  18   8   2        0.28        0.42      0.07 o
  18   8   3        6.77        7.17      0.13 o
  18   8   4        3.60        3.53      0.10 o
  18   8   5        3.02        2.96      0.11 o
  18   8   7       10.11       10.22      0.17 o
  18   8   8        2.69        2.77      0.09 o
  18   9   0        1.98        2.18      0.10 o
  18   9   1        9.37        9.66      0.15 o
  18   9   2        0.18        0.17      0.07 o
  18   9   3        4.62        4.63      0.11 o
  18   9   4        0.23        0.24      0.08 o
  18   9   5        1.33        1.41      0.08 o
  18   9   6        0.69        0.77      0.07 o
  18  10   0        0.95        0.95      0.10 o
  18  10   1        5.06        5.17      0.12 o
  18  10   2        9.18        9.26      0.15 o
  18  10   3        2.92        2.18      0.09 o
  18  10   4        0.41        0.54      0.13 o
  18  11   1        1.68        1.37      0.18 o
  18  11   2        0.59        0.59      0.17 o
  18  11   3        0.63        0.59      0.17 o
  19   0   2        2.25        2.13      0.10 o
  19   0   4       44.23       47.25      0.64 o
  19   0   6        7.14        7.88      0.19 o
  19   0   8       15.01       15.67      0.24 o
  19   0  10        0.25        0.22      0.10 o
  19   1   1        3.15        3.00      0.09 o
  19   1   2       24.44       24.93      0.30 o
  19   1   3        1.52        1.37      0.07 o
  19   1   5        1.67        1.97      0.08 o
  19   1   6        0.25        0.32      0.07 o
  19   1   8        2.16        2.07      0.07 o
  19   1   9        0.57        0.56      0.06 o
  19   1  10        7.09        7.08      0.14 o
  19   2   1        1.32        1.32      0.07 o
  19   2   2        0.68        0.69      0.08 o
  19   2   3        3.74        4.11      0.12 o
  19   2   4        0.59        0.81      0.08 o
  19   2   5       15.56       16.61      0.23 o
  19   2   6        1.08        1.14      0.08 o
  19   2   7        0.77        0.58      0.08 o
  19   2   9        0.68        0.88      0.07 o
  19   3   1        3.29        3.52      0.12 o
  19   3   2        6.31        6.53      0.13 o
  19   3   3        6.36        6.50      0.14 o
  19   3   4        8.72        9.12      0.17 o
  19   3   5        0.84        0.86      0.08 o
  19   3   8        2.79        3.08      0.11 o
  19   3   9        1.87        1.84      0.07 o
  19   3  10        1.52        1.51      0.09 o
  19   4   1        3.09        3.07      0.12 o
  19   4   2        2.67        2.93      0.10 o
  19   4   3        2.33        2.49      0.09 o
  19   4   4        0.70        0.70      0.08 o
  19   4   5        0.25        0.26      0.08 o
  19   4   7        3.37        3.32      0.09 o
  19   4   8        0.59        0.58      0.07 o
  19   5   1        2.78        2.97      0.12 o
  19   5   2        4.73        5.22      0.14 o
  19   5   3        3.41        3.70      0.12 o
  19   5   4        1.58        1.34      0.08 o
  19   5   5        0.26        0.25      0.07 o
  19   5   6        0.96        0.71      0.07 o
  19   5   8        1.95        1.77      0.09 o
  19   6   1        1.67        1.50      0.09 o
  19   6   2       17.89       18.46      0.27 o
  19   6   3        2.16        1.99      0.09 o
  19   6   4        1.70        1.52      0.07 o
  19   6   6        0.42        0.35      0.07 o
  19   6   8       11.77       11.28      0.21 o
  19   7   1        0.62        0.60      0.07 o
  19   7   2        7.97        8.01      0.14 o
  19   7   3        0.54        0.50      0.07 o
  19   7   4        4.28        4.38      0.11 o
  19   7   5        5.79        5.26      0.13 o
  19   7   6        1.86        1.88      0.09 o
  19   7   7        0.44        0.39      0.12 o
  19   8   1        4.82        4.80      0.11 o
  19   8   2        0.28        0.31      0.07 o
  19   8   5        2.46        2.14      0.15 o
  19   9   1        5.45        4.19      0.25 o
  19   9   3        4.08        3.23      0.23 o
  20   0   0       15.90       16.74      0.33 o
  20   0   2        1.17        0.98      0.09 o
  20   0   4        1.84        2.07      0.09 o
  20   0   6       10.60       10.26      0.21 o
  20   0   8        3.00        2.78      0.15 o
  20   1   1        2.08        2.23      0.08 o
  20   1   3        3.65        3.96      0.09 o
  20   1   4        0.24        0.31      0.06 o
  20   1   5        0.15        0.14      0.06 o
  20   1   7        1.27        1.34      0.08 o
  20   2   0        9.03       10.70      0.22 o
  20   2   1        7.08        7.67      0.14 o
  20   2   2        0.24        0.36      0.07 o
  20   2   3        0.43        0.37      0.07 o
  20   2   4        1.54        1.50      0.08 o
  20   2   7        1.36        1.47      0.07 o
  20   3   0       23.07       24.45      0.35 o
  20   3   1        0.50        0.54      0.07 o
  20   3   2        0.23        0.17      0.08 o
  20   3   3        0.23        0.26      0.07 o
  20   3   4        8.88        9.22      0.15 o
  20   3   6        2.15        1.88      0.07 o
  20   3   7        0.53        0.42      0.09 o
  20   4   2        2.14        2.29      0.10 o
  20   4   3        0.97        0.90      0.07 o
  20   4   4        1.03        1.00      0.08 o
  20   4   6        4.84        4.53      0.14 o
  20   5   0        0.33        0.57      0.10 o
  20   5   1        7.69        8.70      0.17 o
  20   5   2        0.87        1.01      0.08 o
  20   5   3        4.71        4.70      0.12 o
  20   5   5        0.43        0.44      0.08 o
  20   5   6        1.20        0.84      0.18 o
  20   6   0        3.04        2.79      0.16 o
  20   6   1        1.45        1.46      0.08 o
  20   6   2        4.94        4.79      0.12 o
  20   6   3        0.83        0.65      0.08 o
  20   6   4        3.01        2.68      0.12 o
  21   1   1        6.01        5.97      0.18 o
  21   1   3        6.28        5.72      0.24 o
  21   2   1        0.30        0.30      0.12 o
  21   2   2        0.48        0.47      0.16 o
