# Supplementary material for: Periodic Hirshfeld Atom Refinement
Source: J Phys Chem Lett. 2026 Feb 27;17(11):3170–9. doi: 10.1021/acs.jpclett.5c03918 (PMC13007019; doi:10.1021/acs.jpclett.5c03918)
Supplement: Supplementary file 2 [file jz5c03918_si_002.zip › D_Hydrazine_borane/Hydrazine_borane_HAR.cif]

data_Hydrazine_borane_HAR
_publ_contact_author_name           'PD Dr. Simon Grabowsky'
_publ_contact_author_address
;
    University of Bern
    Department of Chemistry, Biochemistry and Pharmaceutical Sciences
    Freiestrasse 3
    CH - 3012 Bern
    Switzerland
;
_publ_contact_author_email          simon.grabowsky@unibe.ch
_publ_contact_author_phone          '+41 31 684 4281'
loop_
   _publ_author_name
   _publ_author_address
   'Chu, Kanghyun'
;
    University of Bern
    Department of Chemistry, Biochemistry and Pharmaceutical Sciences
    Freiestrasse 3
    CH - 3012 Bern
    Switzerland
;
   'Jayatilaka, Dylan' ''
   'Malaspina, Lorraine A.' ''
   'Genoni, Alessandro' ''
   'Cametti, Georgia' ''
   'Mebs, Stefan' ''
   'Lentz, Dieter' ''
   'B\"urgi, Hans-Beat' ''
   'Churakov, Sergey V.' ''
   'Grabowsky, Simon' ''

_publ_section_title                 'Hirshfeld atom-refinement (HAR) for Hydrazine_borane'

_audit_creation_date                2025-3-31
_audit_creation_method              'Tonto 25.04.08 github v. 71242092'

# ============
# QCr software
# ============

_QCr_software                       Tonto
_QCr_software_version               '25.04.08 v. 71242092'
_QCr_software_platform              Linux-6.8.0-52-generic
_QCr_software_build_date            '2025.03.27 11:46'
_QCr_software_website               https://github.com/dylan-jayatilaka/tonto

# ========
# Chemical
# ========

_chemical_name_common               'Hydrazine borane'
_chemical_formula_sum               'B H7 N2'
_chemical_formula_moiety            'B H7 N2'
_chemical_formula_weight            45.8802
_chemical_compound_source           'see text'
_chemical_absolute_configuration    unk

# ==========
# QCr method
# ==========

_QCr_calc_method                    'Kohn-Sham/b3lypgxb3lypgc'
_QCr_calc_spinorbital_genre          'r'
_QCr_calc_gaussian_basis_set        'pob-TZVP-rev2'
_QCr_calc_gaussian_basis_set_kind   'cartesian'
_QCr_calc_basis_max_l               '2'

_QCr_calc_unit                      'Angstrom'
_QCr_calc_unit_spin_multiplicity    1
_QCr_calc_unit_n_electrons          26
_QCr_calc_unit_n_alpha_electrons    13
_QCr_calc_unit_n_beta_electrons     13

_QCr_Becke_grid_kind                mura_knowles
_QCr_Becke_grid_accuracy            low
_QCr_Becke_grid_L_angular_grid      23
_QCr_Becke_grid_L_H_angular_grid    17
_QCr_Becke_grid_reduce_L_H_ang_grid T
_QCr_Becke_grid_core_pruning_scheme treutler_ahlrichs
_QCr_Becke_grid_scale_H-He_grid     T
_QCr_Becke_grid_n_pts_for_row_1     1742
_QCr_Becke_grid_n_pts_for_row_2     3300
_QCr_Becke_grid_n_pts_for_row_3     3946
_QCr_Becke_grid_n_radial_H_pts      25
_QCr_Becke_grid_H_pts_per_n_shell   5
_QCr_Becke_grid_basis_fn_cutoff     .1E-09
_QCr_Becke_grid_rho_cutoff          .1E-05

# =======
# Crystal
# =======

_exptl_crystal_description          prism
_exptl_crystal_colour               'colourless'
_exptl_crystal_size_max             0.3
_exptl_crystal_size_mid             0.3
_exptl_crystal_size_min             0.2
_exptl_crystal_density_meas         ?
_exptl_crystal_density_diffrn       0.975
_exptl_crystal_density_method       'not measured'
_exptl_crystal_F_000                208

# ==============
# Absortion data
# ==============

_exptl_absorpt_coefficient_mu       0.064
_exptl_absorpt_correction_type      none
_exptl_absorpt_correction_T_min     ?
_exptl_absorpt_correction_T_max     ?
_exptl_absorpt_process_details      ?

# ========
# Symmetry
# ========

_symmetry_cell_setting              Orthorhombic
_symmetry_space_group_name_H-M      'p b c n'
_symmetry_space_group_name_Hall     '-p 2n 2ab'
_symmetry_Int_Tables_number         '60'

loop_
    _symmetry_equiv_pos_as_xyz
'+x, +y, +z'
'-x, -y, -z'
'-x+1/2, -y+1/2, +z+1/2'
'+x+1/2, -y+1/2, -z'
'+x+1/2, +y+1/2, -z+1/2'
'-x+1/2, +y+1/2, +z'
 '-x, +y, -z+1/2'
 '+x, -y, +z+1/2'

# =========
# Unit cell
# =========

_cell_measurement_temperature       95(2)
_cell_measurement_reflns_used       4559
_cell_measurement_theta_min         3.14
_cell_measurement_theta_max         68.10

_cell_length_a                      12.974(2)
_cell_length_b                      5.0702(10)
_cell_length_c                      9.5069(10)
_cell_angle_alpha                   90.00
_cell_angle_beta                    90.00
_cell_angle_gamma                   90.00
_cell_volume                        625.37(17)
_cell_formula_units_Z               8

_atom_sites_solution_hydrogens      HAR

# ===============
# Refinement data
# ===============

_refine_ls_kind                     'Hirshfeld atom refinement (HAR)'
_refine_ls_method_description
;
   S.C. Capelli, H.-B. Burgi, B. Dittrich, S.Grabowsky
   and Dylan Jayatilaka, IUCrJ (2014). 1, 361-379
;
_refine_QCr_Psi_constraint          'none'

_refine_ls_SVD_threshold            0.1E-02
_refine_ls_coordinate_system        cartesian
_refine_ls_structure_factor_coef    F
_refine_ls_matrix_type              full
_refine_ls_R_factor_gt              0.0220
_refine_ls_R_factor_ref             0.0220
_refine_ls_R_factor_all             0.0220
_refine_ls_wR_factor_gt             0.0245
_refine_ls_wR_factor_ref            0.0245
_refine_ls_wR_factor_all            0.0245
_refine_ls_R_Fsqd_factor            0.0523
_refine_ls_chi2                     1.9749
_refine_ls_goodness_of_fit_gt       1.4053
_refine_ls_goodness_of_fit_ref      1.4053
_refine_ls_goodness_of_fit_all      1.4053
_refine_ls_number_reflns            4559
_refine_ls_number_parameters        91
_refine_ls_number_restraints        0
_refine_ls_number_constraints       0
_refine_ls_hydrogen_treatment       refall
_refine_ls_weighting_scheme         sigma
_refine_ls_weighting_details        'w=1/\s(F)'
_refine_ls_shift/su_conv_tol        0.0100
_refine_ls_shift/su_max             0.0082
_refine_ls_shift/su_max_mean        0.0022
_refine_ls_shift/su_max_par         'H1B Uxy'
_refine_ls_extinction_method        none

_refine_diff_density_max            0.5533
_refine_diff_density_min            -0.1027
_refine_diff_density_rms            0.0458

_refine_special_details
;
. If constraints were applied they are defined by zero
  eigenvalues of the least-squares hessian, see the
  value of _refine_ls_SVD_threshold
;
# ======================
# Fractional coordinates
# ======================

loop_
_atom_site_label
_atom_site_fract_x
_atom_site_fract_y
_atom_site_fract_z
_atom_site_U_iso_or_equiv
_atom_site_adp_type
_atom_site_occupancy
_atom_site_disorder_group
   N1  0.361636(5)   0.121616(14)  0.560877(7)   0.00996(2)  Uani  1.000000  0
   N2  0.343380(6)   0.380885(16)  0.620715(8)   0.01196(2)  Uani  1.000000  0
    B  0.392765(9)   0.13608(2)    0.398614(11)  0.01295(3)  Uani  1.000000  0
   H1  0.2962(3)     0.0254(8)     0.5720(4)     0.030(2)    Uani  1.000000  0
   H2  0.4158(3)     0.0276(8)     0.6145(4)     0.030(2)    Uani  1.000000  0
   H3  0.3425(4)     0.3640(7)     0.7220(5)     0.038(3)    Uani  1.000000  0
   H4  0.4034(3)     0.4873(9)     0.5967(5)     0.037(2)    Uani  1.000000  0
   H5  0.4668(3)     0.2855(8)     0.3881(3)     0.036(2)    Uani  1.000000  0
   H6  0.3210(3)     0.2196(9)     0.3326(3)     0.037(2)    Uani  1.000000  0
   H7  0.4159(4)    -0.0882(7)     0.3619(4)     0.035(2)    Uani  1.000000  0

# ====
# ADPs
# ====

loop_
_atom_site_aniso_label
_atom_site_aniso_U_11
_atom_site_aniso_U_22
_atom_site_aniso_U_33
_atom_site_aniso_U_12
_atom_site_aniso_U_13
_atom_site_aniso_U_23
   N1  0.00939(2)  0.01036(2)  0.01012(2)   0.000048(14)   0.000075(13)   0.000581(13)
   N2  0.01109(2)  0.01219(2)  0.01260(2)   0.001002(17)  -0.000446(15)  -0.001533(15)
    B  0.01251(3)  0.01566(4)  0.01067(3)  -0.00045(3)     0.00020(2)    -0.00068(2)
   H1  0.037(2)    0.0269(19)  0.027(2)     0.0089(17)    -0.0029(16)     0.0006(15)
   H2  0.032(2)    0.027(2)    0.030(2)     0.0012(18)     0.0019(18)    -0.0013(15)
   H3  0.043(3)    0.038(3)    0.0312(19)   0.0087(18)    -0.001(2)      -0.0076(15)
   H4  0.035(2)    0.024(2)    0.051(3)     0.0016(19)     0.003(2)      -0.0060(18)
   H5  0.031(2)    0.044(2)    0.0327(19)  -0.0137(19)     0.0102(16)    -0.0011(19)
   H6  0.036(2)    0.050(2)    0.0261(17)   0.007(2)      -0.0072(17)     0.0029(18)
   H7  0.041(2)    0.0305(19)  0.035(2)     0.0020(18)     0.001(2)      -0.0109(17)

# ===========
# Reflections
# ===========

_diffrn_reflns_number               100200
_diffrn_reflns_av_R_equivalents     0.0446
_diffrn_reflns_av_sigmaI/netI       0.0269
_diffrn_measured_fraction_theta_max  0.988
_diffrn_reflns_theta_full           25.242
_diffrn_reflns_theta_max            68.104
_diffrn_reflns_theta_min            3.140
_diffrn_measured_fraction_theta_full   0.988
_diffrn_ambient_temperature         95(2)
_diffrn_radiation_wavelength        0.71073
_diffrn_radiation_type              MoK\a
_diffrn_radiation_source            'fine-focus sealed tube'
_diffrn_radiation_monochromator     graphite
_diffrn_measurement_device_type     'BRUKER SMART CCD'
_diffrn_measurement_method          '\w'

_shelx_F_calc_maximum               103.058400

_reflns_d_resolution_low            6.487000
_reflns_d_resolution_high           0.382994
_reflns_limit_h_min                 0
_reflns_limit_h_max                 33
_reflns_limit_k_min                 0
_reflns_limit_k_max                 13
_reflns_limit_l_min                 0
_reflns_limit_l_max                 24
_reflns_number_gt                   4559
_reflns_number_total                4559
_reflns_threshold_expression        'F>0 & F/u(F)>4.0 & |F_calc|>10^-3'

_reflns_special_details
;
* Specify symmetry and Friedel pair averaging *

. Only reflections which satisfy the threshold expression
  are listed below, and only they are considered observed,
  thus the *_gt, *_all, & *_total data are always the same
;

# ============
# Bond lengths
# ============

loop_
 _geom_bond_atom_site_label_1
 _geom_bond_site_symmetry_1
 _geom_bond_atom_site_label_2
 _geom_bond_site_symmetry_2
 _geom_bond_distance
 _geom_bond_publ_flag
   N1  .   N2  .  1.45181(10)  yes
   N1  .    B  .  1.59629(12)  yes
   N1  .   H1  .  0.984(4)  yes
   N1  .   H2  .  0.990(4)  yes
   N2  .   H3  .  0.967(4)  yes
   N2  .   H4  .  0.975(4)  yes
    B  .   H5  .  1.227(4)  yes
    B  .   H6  .  1.200(3)  yes
    B  .   H7  .  1.227(4)  yes

# ===========
# Bond Angles
# ===========

loop_
_geom_angle_atom_site_label_1
_geom_angle_site_symmetry_1
_geom_angle_atom_site_label_2
_geom_angle_site_symmetry_2
_geom_angle_atom_site_label_3
_geom_angle_site_symmetry_3
_geom_angle
_geom_angle_publ_flag
  N2  .  N1  .   B  .   112.230(7)  yes
  N1  .  N2  .  H3  .   108.2(2)    yes
  N1  .  N2  .  H4  .   106.2(3)    yes
  N2  .  N1  .  H1  .   105.4(2)    yes
  N2  .  N1  .  H2  .   110.5(2)    yes
  N1  .   B  .  H5  .   107.78(15)  yes
  N1  .   B  .  H6  .   108.97(17)  yes
  N1  .   B  .  H7  .   107.13(19)  yes
   B  .  N1  .  H1  .   110.2(2)    yes
   B  .  N1  .  H2  .   109.8(2)    yes
  H1  .  N1  .  H2  .   108.5(3)    yes
  H3  .  N2  .  H4  .   106.9(4)    yes
  H5  .   B  .  H6  .   110.3(3)    yes
  H5  .   B  .  H7  .   110.9(3)    yes
  H6  .   B  .  H7  .   111.6(3)    yes

# ==============
# Torsion angles
# ==============

loop_
 _geom_torsion_atom_site_label_1
_geom_torsion_site_symmetry_1
_geom_torsion_atom_site_label_2
_geom_torsion_site_symmetry_2
_geom_torsion_atom_site_label_3
_geom_torsion_site_symmetry_3
_geom_torsion_atom_site_label_4
_geom_torsion_site_symmetry_4
_geom_torsion
  N2  .  N1  .   B  .  H5  .    54.3(2)
  N2  .  N1  .   B  .  H6  .   -65.4(2)
  N2  .  N1  .   B  .  H7  .   173.7(2)
   B  .  N1  .  N2  .  H3  .  -165.5(3)
   B  .  N1  .  N2  .  H4  .   -51.0(3)
  H1  .  N1  .  N2  .  H3  .    74.5(4)
  H1  .  N1  .  N2  .  H4  .  -170.9(4)
  H2  .  N1  .  N2  .  H3  .   -42.5(4)
  H2  .  N1  .  N2  .  H4  .    72.0(5)
  H1  .  N1  .   B  .  H5  .   171.4(3)
  H1  .  N1  .   B  .  H6  .    51.7(3)
  H1  .  N1  .   B  .  H7  .   -69.2(3)
  H2  .  N1  .   B  .  H5  .   -69.0(3)
  H2  .  N1  .   B  .  H6  .   171.3(3)
  H2  .  N1  .   B  .  H7  .    50.4(3)

# start Validation Reply Form
_vrf_PLAT049_Hydrazine_borane_HAR
;
PROBLEM: Calculated Density Less Than 1.0 gcm-3 .........     0.9747 Check 
RESPONSE: This structure consists of many light atoms
;
_vrf_PLAT094_Hydrazine_borane_HAR
;
PROBLEM: Ratio of Maximum / Minimum Residual Density ....       5.39 Report
RESPONSE: The N-N bond is poorly modeled.
;
# end Validation Reply Form
