# Supplementary material for: Periodic Hirshfeld Atom Refinement
Source: J Phys Chem Lett. 2026 Feb 27;17(11):3170–9. doi: 10.1021/acs.jpclett.5c03918 (PMC13007019; doi:10.1021/acs.jpclett.5c03918)
Supplement: Supplementary file 2 [file jz5c03918_si_002.zip › D_Hydrazine_borane/Hydrazine_borane_HAR.fco]

data_Hydrazine_borane_HAR

_audit_creation_date                2025-3-31
_audit_creation_method              'Tonto 25.04.08 github v. 71242092'

# ============
# QCr software
# ============

_QCr_software                       Tonto
_QCr_software_version               '25.04.08 v. 71242092'
_QCr_software_platform              Linux-6.8.0-52-generic
_QCr_software_build_date            '2025.03.27 11:46'
_QCr_software_website               https://github.com/dylan-jayatilaka/tonto

# ========
# Symmetry
# ========

_symmetry_cell_setting              Orthorhombic
_symmetry_space_group_name_H-M      'p b c n'
_symmetry_space_group_name_Hall     '-p 2n 2ab'
_symmetry_Int_Tables_number         '60'

loop_
    _symmetry_equiv_pos_as_xyz
'+x, +y, +z'
'-x, -y, -z'
'-x+1/2, -y+1/2, +z+1/2'
'+x+1/2, -y+1/2, -z'
'+x+1/2, +y+1/2, -z+1/2'
'-x+1/2, +y+1/2, +z'
'-x, +y, -z+1/2'
'+x, -y, +z+1/2'

# =========
# Unit cell
# =========

_cell_measurement_temperature       95(2) 
_cell_measurement_reflns_used       4559
_cell_measurement_theta_min         3.14
_cell_measurement_theta_max         68.10

_cell_length_a                      12.974(2)
_cell_length_b                      5.0702(10)
_cell_length_c                      9.5069(10)
_cell_angle_alpha                   90.00
_cell_angle_beta                    90.00
_cell_angle_gamma                   90.00
_cell_volume                        625.37(17)
_cell_formula_units_Z               8

_exptl_crystal_F_squared_000        43264


# ======================
# XD fco reflection data
# ======================

_shelx_refln_list_code              4

_reflns_d_resolution_high           0.3830
_reflns_d_resolution_low            6.4870
_reflns_limit_h_max                 33
_reflns_limit_h_min                 0
_reflns_limit_k_max                 13
_reflns_limit_k_min                 0
_reflns_limit_l_max                 24
_reflns_limit_l_min                 0

# NOTE: F_squared_meas is scaled to F_squared_calc
#       and so it is on an absolute scale
_reflns_tonto_F_scale_factor        27.7186

loop_
    _refln_index_h
    _refln_index_k
    _refln_index_l
    _refln_F_squared_calc
    _refln_F_squared_meas
    _refln_F_squared_sigma
    _refln_observed_status
   0   0   2     2029.27     2387.81     60.02 o
   0   0   4     4531.00     4933.90    133.58 o
   0   0   6     1105.59     1248.57     32.96 o
   0   0   8       30.17       28.87      0.73 o
   0   0  10       23.76       25.34      0.67 o
   0   0  12       62.69       59.82      1.58 o
   0   0  14       12.73       12.09      0.38 o
   0   0  16       60.60       57.76      1.59 o
   0   0  18       60.69       62.31      1.73 o
   0   0  20        0.33        0.32      0.10 o
   0   0  22        7.39        7.57      0.52 o
   0   0  24        4.26        4.11      0.26 o
   0   2   0       52.53       56.74      1.43 o
   0   2   1      593.75      645.44     15.86 o
   0   2   2       33.53       35.82      0.99 o
   0   2   3       30.48       32.47      0.88 o
   0   2   4        8.66        8.77      0.31 o
   0   2   5     1151.79     1180.22     32.79 o
   0   2   6       10.49        9.65      0.27 o
   0   2   7      930.84      948.83     24.27 o
   0   2   9       17.67       18.84      0.48 o
   0   2  10        0.46        0.60      0.10 o
   0   2  11      496.92      508.49     13.09 o
   0   2  12        0.56        0.57      0.12 o
   0   2  13      112.15      112.82      2.87 o
   0   2  14        0.24        0.24      0.09 o
   0   2  15        7.52        7.21      0.25 o
   0   2  16        0.83        0.78      0.07 o
   0   2  17       12.08       11.90      0.36 o
   0   2  19        2.07        2.06      0.10 o
   0   2  21        5.70        5.80      0.25 o
   0   2  23        4.34        4.35      0.19 o
   0   4   0     1877.31     1903.15     50.05 o
   0   4   1        6.72        6.64      0.21 o
   0   4   2      214.54      217.00      5.50 o
   0   4   3        8.17        8.66      0.25 o
   0   4   4      373.23      363.27      9.13 o
   0   4   5        3.58        3.48      0.15 o
   0   4   6      254.79      252.72      6.48 o
   0   4   8        5.05        4.86      0.19 o
   0   4   9        2.07        2.10      0.14 o
   0   4  10        2.94        2.46      0.19 o
   0   4  11        0.81        0.61      0.11 o
   0   4  12       42.13       41.17      1.10 o
   0   4  14        3.96        3.92      0.19 o
   0   4  16       46.08       45.03      1.12 o
   0   4  17        0.51        0.54      0.06 o
   0   4  18       37.62       37.44      0.95 o
   0   4  22        4.95        4.92      0.17 o
   0   4  23        0.51        0.44      0.08 o
   0   6   0        1.12        1.62      0.20 o
   0   6   1       52.20       52.05      1.34 o
   0   6   2        0.39        0.36      0.13 o
   0   6   3       17.35       16.25      0.47 o
   0   6   5      203.42      198.44      5.40 o
   0   6   7      236.76      230.84      6.61 o
   0   6   9       10.41       10.45      0.31 o
   0   6  10        3.16        3.27      0.14 o
   0   6  11      176.66      161.46      4.03 o
   0   6  12        2.03        2.03      0.09 o
   0   6  13       37.34       35.95      1.02 o
   0   6  14        0.36        0.40      0.06 o
   0   6  15        2.11        2.17      0.10 o
   0   6  16        2.61        2.44      0.11 o
   0   6  17        2.67        2.71      0.11 o
   0   6  18        0.39        0.34      0.08 o
   0   6  19        0.93        0.82      0.09 o
   0   6  20        0.32        0.26      0.08 o
   0   6  21        3.90        3.84      0.23 o
   0   8   0      287.35      287.70      7.36 o
   0   8   2       39.91       39.45      0.97 o
   0   8   3        2.26        2.36      0.12 o
   0   8   4       69.26       66.39      1.62 o
   0   8   5        2.89        3.10      0.11 o
   0   8   6       52.98       51.97      1.65 o
   0   8   9        1.41        1.42      0.08 o
   0   8  10        0.29        0.20      0.06 o
   0   8  11        0.87        0.69      0.07 o
   0   8  12       11.99       12.37      0.37 o
   0   8  16       18.53       19.12      0.75 o
   0   8  17        0.37        0.45      0.07 o
   0   8  18       10.27       10.39      0.27 o
   0   8  19        0.20        0.34      0.09 o
   0  10   0        1.11        1.36      0.12 o
   0  10   1        3.61        3.60      0.14 o
   0  10   2        0.28        0.28      0.07 o
   0  10   5       37.62       38.56      1.04 o
   0  10   7       30.73       31.59      1.05 o
   0  10   9        3.85        4.53      0.17 o
   0  10  10        0.90        0.97      0.09 o
   0  10  11       29.02       30.93      0.80 o
   0  10  12        1.02        1.13      0.09 o
   0  10  13        5.18        5.59      0.17 o
   0  10  16        1.40        1.02      0.12 o
   0  12   0       29.75       31.55      0.86 o
   0  12   2        4.87        5.42      0.19 o
   0  12   3        0.24        0.36      0.12 o
   0  12   4        5.57        5.91      0.27 o
   0  12   5        1.02        1.00      0.09 o
   0  12   6        5.27        4.95      0.18 o
   0  12   7        0.29        0.25      0.10 o
   0  12   9        0.26        0.24      0.08 o
   0  12  10        0.62        0.62      0.11 o
   1   0   2     2343.19     2631.53     66.83 o
   1   0   4      843.36      967.45     23.08 o
   1   0   6       10.74        9.38      0.28 o
   1   0   8        1.74        1.10      0.09 o
   1   0  10        7.11        5.96      0.19 o
   1   0  12       87.10       88.91      2.18 o
   1   0  14      144.07      144.10      3.75 o
   1   0  16        0.40        0.53      0.07 o
   1   0  18       54.02       55.48      1.50 o
   1   0  20       16.47       16.56      0.46 o
   1   0  22        0.68        0.87      0.17 o
   1   0  24        0.58        0.51      0.11 o
   1   1   0      555.53      630.93     14.36 o
   1   1   1       67.90       72.81      1.78 o
   1   1   2      346.12      383.34      9.14 o
   1   1   3       97.58      107.66      2.59 o
   1   1   4        2.35        2.30      0.12 o
   1   1   5       50.20       51.36      1.25 o
   1   1   6       91.48       96.17      2.27 o
   1   1   7       31.81       30.05      0.71 o
   1   1   8       96.63       97.19      2.28 o
   1   1   9       14.13       13.09      0.32 o
   1   1  10        1.04        0.83      0.07 o
   1   1  11       16.99       16.91      0.41 o
   1   1  12       13.07       12.65      0.32 o
   1   1  13       74.27       74.72      1.77 o
   1   1  14        0.32        0.37      0.08 o
   1   1  15       10.61       10.61      0.27 o
   1   1  16        0.78        0.73      0.05 o
   1   1  17       12.70       12.56      0.34 o
   1   1  18        3.42        3.54      0.11 o
   1   1  19       14.18       14.56      0.36 o
   1   1  20        7.63        7.84      0.21 o
   1   1  23        0.72        0.85      0.07 o
   1   1  24        4.58        4.16      0.14 o
   1   2   1      192.48      208.11      5.01 o
   1   2   2      187.19      202.74      5.05 o
   1   2   3      575.06      617.09     15.00 o
   1   2   4       23.92       24.50      0.61 o
   1   2   6        5.12        4.79      0.14 o
   1   2   7      367.01      381.35      9.24 o
   1   2   8        3.78        3.62      0.12 o
   1   2   9      165.89      168.05      4.09 o
   1   2  11       14.48       14.91      0.37 o
   1   2  12        0.69        0.60      0.08 o
   1   2  13       31.91       31.94      0.77 o
   1   2  15        0.35        0.26      0.06 o
   1   2  16        0.52        0.56      0.05 o
   1   2  19       17.34       17.25      0.46 o
   1   2  20        0.16        0.13      0.06 o
   1   2  21        6.43        6.71      0.19 o
   1   2  23        5.18        5.24      0.16 o
   1   3   0       94.10      100.85      2.37 o
   1   3   1      196.76      199.55      4.64 o
   1   3   2      110.55      114.79      2.86 o
   1   3   3      238.57      240.10      6.04 o
   1   3   4        0.56        0.45      0.07 o
   1   3   5        5.98        5.72      0.16 o
   1   3   6       76.46       76.81      1.90 o
   1   3   7        1.45        1.30      0.08 o
   1   3   8       46.95       47.57      1.19 o
   1   3   9        7.20        6.95      0.19 o
   1   3  10        1.40        1.26      0.09 o
   1   3  11        5.02        5.04      0.17 o
   1   3  12        9.59        9.53      0.25 o
   1   3  13       48.76       47.46      1.13 o
   1   3  14        0.32        0.26      0.07 o
   1   3  15       14.05       13.50      0.32 o
   1   3  16        1.22        1.29      0.05 o
   1   3  17        6.02        5.84      0.15 o
   1   3  18        3.90        3.87      0.11 o
   1   3  19       12.86       12.48      0.34 o
   1   3  20        6.74        7.04      0.20 o
   1   3  21        0.64        0.65      0.07 o
   1   3  23        0.34        0.31      0.05 o
   1   4   1        4.05        3.94      0.14 o
   1   4   2      246.22      240.55      5.79 o
   1   4   3       11.03       10.26      0.26 o
   1   4   4       52.69       49.36      1.19 o
   1   4   5        8.72        8.06      0.22 o
   1   4   6        1.56        1.60      0.09 o
   1   4   7        2.44        2.50      0.11 o
   1   4   8       14.57       14.36      0.37 o
   1   4   9       10.00        9.36      0.26 o
   1   4  10        5.10        5.06      0.18 o
   1   4  11        1.08        0.99      0.08 o
   1   4  12       53.08       52.64      1.29 o
   1   4  13        2.01        1.85      0.09 o
   1   4  14       92.14       89.78      2.15 o
   1   4  15        1.17        1.14      0.05 o
   1   4  16        0.52        0.51      0.04 o
   1   4  18       33.88       34.16      0.82 o
   1   4  20       11.34       11.04      0.33 o
   1   4  22        0.30        0.29      0.06 o
   1   5   0       15.81       15.77      0.42 o
   1   5   2       32.03       31.70      0.76 o
   1   5   4       10.09        9.58      0.25 o
   1   5   5        5.61        5.51      0.18 o
   1   5   6       22.73       22.44      0.58 o
   1   5   7       24.08       23.18      0.60 o
   1   5   8       59.68       58.36      1.47 o
   1   5   9        8.26        8.11      0.23 o
   1   5  10        5.46        5.29      0.17 o
   1   5  11       11.73       11.32      0.29 o
   1   5  12        6.87        6.76      0.19 o
   1   5  13       37.99       37.34      0.94 o
   1   5  14        2.70        2.74      0.08 o
   1   5  15        3.67        3.54      0.10 o
   1   5  17        7.95        7.84      0.19 o
   1   5  18        1.18        1.12      0.06 o
   1   5  19        6.51        6.53      0.18 o
   1   5  20        3.12        3.23      0.11 o
   1   6   1       19.98       19.95      0.50 o
   1   6   2       19.19       19.35      0.49 o
   1   6   3       53.61       51.77      1.25 o
   1   6   4        6.68        6.86      0.22 o
   1   6   6        3.46        3.22      0.14 o
   1   6   7      104.09      100.43      2.57 o
   1   6   8        3.72        3.29      0.12 o
   1   6   9       59.47       56.82      1.38 o
   1   6  10        0.68        0.57      0.07 o
   1   6  11        3.41        3.43      0.12 o
   1   6  12        1.47        1.47      0.06 o
   1   6  13       14.87       14.58      0.37 o
   1   6  14        0.56        0.50      0.04 o
   1   6  16        1.57        1.58      0.06 o
   1   6  19        6.86        7.01      0.22 o
   1   6  20        0.57        0.60      0.05 o
   1   6  21        2.33        2.38      0.12 o
   1   7   0       26.41       26.89      0.79 o
   1   7   1       12.69       12.75      0.35 o
   1   7   2       12.81       12.69      0.34 o
   1   7   3       31.25       30.38      0.76 o
   1   7   4        1.08        0.93      0.10 o
   1   7   5        3.16        3.08      0.12 o
   1   7   6       21.46       20.91      0.54 o
   1   7   8        9.46        9.30      0.26 o
   1   7   9        0.94        0.87      0.06 o
   1   7  10        0.74        0.73      0.04 o
   1   7  11        0.59        0.50      0.04 o
   1   7  12        2.41        2.57      0.09 o
   1   7  13       14.53       13.80      0.37 o
   1   7  14        0.20        0.17      0.04 o
   1   7  15        7.30        7.17      0.20 o
   1   7  16        0.20        0.20      0.06 o
   1   7  17        0.94        1.01      0.06 o
   1   7  18        1.46        1.65      0.07 o
   1   7  19        4.91        5.23      0.18 o
   1   7  20        1.85        2.08      0.08 o
   1   8   1        2.21        2.37      0.11 o
   1   8   2       45.44       45.56      1.07 o
   1   8   3        3.03        3.04      0.11 o
   1   8   4       18.36       18.22      0.47 o
   1   8   5        5.71        5.72      0.15 o
   1   8   6        0.06        0.09      0.04 o
   1   8   7        0.75        0.77      0.05 o
   1   8   8        1.40        1.48      0.06 o
   1   8   9        7.63        7.57      0.23 o
   1   8  10        0.89        0.92      0.05 o
   1   8  11        0.75        0.75      0.05 o
   1   8  12       13.07       13.18      0.36 o
   1   8  13        1.60        1.59      0.06 o
   1   8  14       26.56       25.67      0.61 o
   1   8  15        0.85        0.94      0.06 o
   1   8  16        0.28        0.42      0.06 o
   1   8  18        9.25        9.73      0.29 o
   1   9   0        0.74        0.70      0.07 o
   1   9   2        4.74        4.69      0.14 o
   1   9   3        0.34        0.26      0.05 o
   1   9   4        5.35        5.51      0.17 o
   1   9   5        1.19        1.26      0.06 o
   1   9   6        2.65        2.82      0.09 o
   1   9   7        3.36        3.55      0.10 o
   1   9   8       19.43       19.58      0.50 o
   1   9   9        0.95        0.99      0.05 o
   1   9  10        4.31        4.47      0.13 o
   1   9  11        2.64        2.80      0.09 o
   1   9  12        1.48        1.60      0.07 o
   1   9  13        7.01        7.60      0.20 o
   1   9  14        1.89        2.03      0.08 o
   1   9  15        0.60        0.48      0.05 o
   1   9  17        2.11        1.82      0.08 o
   1   9  18        0.27        0.18      0.08 o
   1  10   1        3.13        3.26      0.10 o
   1  10   2        6.15        6.19      0.17 o
   1  10   3        9.43        9.45      0.27 o
   1  10   4        2.04        2.03      0.07 o
   1  10   5        0.05        0.12      0.05 o
   1  10   6        0.88        0.95      0.06 o
   1  10   7       19.67       20.83      0.54 o
   1  10   8        0.85        0.85      0.06 o
   1  10   9       14.85       15.64      0.41 o
   1  10  10        0.30        0.32      0.06 o
   1  10  11        0.18        0.29      0.06 o
   1  10  12        0.26        0.33      0.05 o
   1  10  13        3.27        3.53      0.11 o
   1  10  14        0.44        0.40      0.05 o
   1  10  15        0.17        0.12      0.05 o
   1  10  16        0.71        0.69      0.08 o
   1  11   0        3.10        3.41      0.15 o
   1  11   1        3.30        3.77      0.17 o
   1  11   2        1.48        1.72      0.08 o
   1  11   3        8.57        9.05      0.23 o
   1  11   5        0.75        0.84      0.07 o
   1  11   6        2.49        2.76      0.11 o
   1  11   8        1.41        1.47      0.07 o
   1  11  12        0.27        0.35      0.06 o
   1  11  13        2.15        1.97      0.09 o
   1  12   1        0.21        0.33      0.07 o
   1  12   2        7.55        8.07      0.22 o
   1  12   3        0.71        0.76      0.06 o
   1  12   4        3.49        3.55      0.12 o
   1  12   5        0.90        1.00      0.07 o
   1  12   7        0.31        0.26      0.06 o
   1  12   9        1.72        1.65      0.07 o
   1  13   2        0.62        0.74      0.13 o
   1  13   4        0.89        0.75      0.18 o
   2   0   0      333.38      386.50      8.77 o
   2   0   2        2.99        3.71      0.15 o
   2   0   4        8.75        8.61      0.30 o
   2   0   6        0.26        0.25      0.09 o
   2   0  10        8.23        8.15      0.23 o
   2   0  12       12.12       11.82      0.33 o
   2   0  14        1.13        1.21      0.12 o
   2   0  16       13.98       13.63      0.39 o
   2   0  18        1.22        1.54      0.09 o
   2   0  20        2.30        2.52      0.10 o
   2   0  22        0.68        0.78      0.12 o
   2   1   1     5077.16     5747.33    134.68 o
   2   1   2      757.81      853.37     20.26 o
   2   1   3      235.06      245.71      5.97 o
   2   1   4      277.27      293.03      7.10 o
   2   1   5      812.88      893.56     21.20 o
   2   1   6      964.27     1001.18     23.99 o
   2   1   7       48.81       54.18      1.29 o
   2   1   8      100.39       98.89      2.32 o
   2   1   9       28.09       29.03      0.68 o
   2   1  10      174.14      181.07      4.24 o
   2   1  11        1.94        1.70      0.09 o
   2   1  12      178.07      180.63      4.31 o
   2   1  13       25.17       24.32      0.58 o
   2   1  14        3.70        4.00      0.13 o
   2   1  15        2.37        2.42      0.10 o
   2   1  16        8.77        8.54      0.21 o
   2   1  17       36.75       36.40      0.89 o
   2   1  18        2.30        2.50      0.09 o
   2   1  19        8.57        8.50      0.23 o
   2   1  20        1.72        1.88      0.07 o
   2   1  21        1.05        1.00      0.06 o
   2   1  22        3.71        3.77      0.17 o
   2   1  23        3.14        3.08      0.11 o
   2   1  24        0.55        0.67      0.12 o
   2   2   0        7.28        7.82      0.28 o
   2   2   1       80.48       85.03      2.01 o
   2   2   2       13.33       13.90      0.35 o
   2   2   3        1.12        1.20      0.09 o
   2   2   4        0.62        0.42      0.09 o
   2   2   5       92.80       93.11      2.30 o
   2   2   6        6.03        5.84      0.16 o
   2   2   7       16.57       16.58      0.41 o
   2   2   9       17.68       17.45      0.43 o
   2   2  10        0.29        0.22      0.07 o
   2   2  11       13.46       13.33      0.34 o
   2   2  13        1.38        1.25      0.08 o
   2   2  15        2.08        2.12      0.09 o
   2   2  17        1.43        1.30      0.06 o
   2   2  19        1.00        1.00      0.06 o
   2   2  21        1.20        1.25      0.08 o
   2   2  23        1.53        1.62      0.08 o
   2   3   1     1282.35     1325.21     31.58 o
   2   3   2      210.33      222.50      5.42 o
   2   3   3       13.89       13.19      0.34 o
   2   3   4       50.76       48.94      1.21 o
   2   3   5      408.04      407.75      9.86 o
   2   3   6      421.30      428.66     10.51 o
   2   3   7       41.37       40.64      0.99 o
   2   3   8       80.19       81.13      2.02 o
   2   3   9       10.78        9.57      0.25 o
   2   3  10       98.73       99.82      2.47 o
   2   3  11        8.09        8.34      0.23 o
   2   3  12      133.61      133.64      3.20 o
   2   3  13       20.46       19.29      0.48 o
   2   3  14        4.45        4.44      0.14 o
   2   3  15        7.69        7.36      0.19 o
   2   3  16        7.67        7.64      0.19 o
   2   3  17       39.82       38.87      0.96 o
   2   3  18        3.50        3.46      0.11 o
   2   3  19        5.72        5.76      0.17 o
   2   3  20        1.52        1.59      0.08 o
   2   3  21        1.97        1.91      0.09 o
   2   3  22        1.59        1.61      0.07 o
   2   3  23        2.54        2.45      0.12 o
   2   4   0       63.63       60.59      1.42 o
   2   4   1        0.23        0.19      0.07 o
   2   4   2        1.61        1.55      0.08 o
   2   4   3        0.72        0.61      0.07 o
   2   4   4       16.19       14.67      0.36 o
   2   4   5        0.93        0.81      0.07 o
   2   4   6        0.50        0.39      0.07 o
   2   4   7        2.03        2.01      0.10 o
   2   4   8        3.06        2.89      0.12 o
   2   4  10        2.53        2.44      0.11 o
   2   4  11        0.87        0.69      0.07 o
   2   4  12        9.34        9.45      0.25 o
   2   4  14        0.42        0.47      0.04 o
   2   4  16        8.93        8.61      0.21 o
   2   4  18        0.88        0.99      0.05 o
   2   4  20        1.38        1.47      0.08 o
   2   4  22        0.44        0.41      0.07 o
   2   5   1      296.83      296.67      6.92 o
   2   5   2       40.26       38.62      0.92 o
   2   5   3       11.78       10.85      0.28 o
   2   5   4       38.88       38.45      0.93 o
   2   5   5      148.39      144.28      3.55 o
   2   5   6      250.05      246.85      6.29 o
   2   5   7       13.55       13.14      0.35 o
   2   5   8       25.76       24.22      0.61 o
   2   5   9        8.32        8.17      0.22 o
   2   5  10       88.09       85.72      2.10 o
   2   5  11        0.77        0.80      0.07 o
   2   5  12       78.09       75.87      1.84 o
   2   5  13        8.76        8.38      0.21 o
   2   5  14        0.87        0.88      0.05 o
   2   5  15        1.17        1.15      0.05 o
   2   5  16        2.52        2.46      0.08 o
   2   5  17       14.83       14.70      0.36 o
   2   5  18        0.19        0.12      0.04 o
   2   5  19        3.87        3.78      0.12 o
   2   5  20        1.26        1.29      0.07 o
   2   5  21        0.29        0.35      0.06 o
   2   5  22        4.23        4.07      0.15 o
   2   6   0        2.96        3.02      0.19 o
   2   6   1        1.38        1.20      0.10 o
   2   6   4        1.60        1.38      0.11 o
   2   6   5       10.95       10.43      0.28 o
   2   6   6        0.72        0.54      0.09 o
   2   6   7        3.67        3.39      0.17 o
   2   6   8        0.33        0.20      0.07 o
   2   6   9        5.13        4.91      0.15 o
   2   6  10        0.42        0.32      0.07 o
   2   6  11        5.25        4.85      0.16 o
   2   6  13        0.39        0.31      0.04 o
   2   6  14        0.27        0.29      0.04 o
   2   6  15        0.86        0.83      0.05 o
   2   6  17        0.48        0.39      0.04 o
   2   6  18        0.15        0.11      0.06 o
   2   6  19        0.36        0.38      0.05 o
   2   6  21        0.53        0.44      0.06 o
   2   7   1      148.62      152.02      3.90 o
   2   7   2       26.50       25.59      0.64 o
   2   7   3        2.51        2.60      0.14 o
   2   7   4        3.45        3.26      0.13 o
   2   7   5       63.60       62.15      1.56 o
   2   7   6       84.16       81.23      2.03 o
   2   7   7        7.32        7.20      0.22 o
   2   7   8       17.42       16.91      0.45 o
   2   7  10       25.98       25.60      0.71 o
   2   7  11        9.29        9.47      0.26 o
   2   7  12       36.61       35.69      0.92 o
   2   7  13        5.70        5.67      0.16 o
   2   7  14        1.74        1.64      0.06 o
   2   7  15        7.77        7.94      0.20 o
   2   7  16        1.67        1.84      0.08 o
   2   7  17       18.93       19.38      0.56 o
   2   7  18        1.29        1.42      0.09 o
   2   7  19        1.37        1.57      0.07 o
   2   7  20        0.91        0.88      0.06 o
   2   8   0        7.94        7.93      0.31 o
   2   8   1        0.49        0.39      0.07 o
   2   8   2        0.47        0.37      0.08 o
   2   8   3        0.77        0.76      0.07 o
   2   8   4        2.60        2.59      0.10 o
   2   8   5        0.24        0.18      0.04 o
   2   8   6        0.17        0.13      0.04 o
   2   8   7        1.07        1.05      0.05 o
   2   8   8        0.50        0.44      0.05 o
   2   8  10        0.61        0.64      0.05 o
   2   8  11        0.61        0.55      0.04 o
   2   8  12        2.34        2.50      0.08 o
   2   8  13        0.11        0.09      0.04 o
   2   8  14        0.11        0.14      0.05 o
   2   8  16        2.53        2.48      0.09 o
   2   8  18        0.30        0.33      0.05 o
   2   9   1       45.97       46.51      1.12 o
   2   9   2        2.16        2.17      0.08 o
   2   9   3        1.38        1.32      0.06 o
   2   9   4       13.21       13.62      0.35 o
   2   9   5       25.46       25.37      0.64 o
   2   9   6       49.39       50.38      1.28 o
   2   9   7        3.27        3.43      0.10 o
   2   9   8        2.66        3.01      0.11 o
   2   9   9        0.44        0.44      0.04 o
   2   9  10       23.00       23.53      0.58 o
   2   9  11        0.28        0.34      0.04 o
   2   9  12       16.51       17.37      0.45 o
   2   9  13        0.71        1.03      0.06 o
   2   9  14        0.13        0.19      0.06 o
   2   9  15        0.72        0.83      0.06 o
   2   9  16        0.22        0.21      0.05 o
   2   9  17        2.80        2.75      0.10 o
   2  10   0        0.95        1.06      0.09 o
   2  10   1        0.26        0.25      0.05 o
   2  10   4        0.48        0.39      0.05 o
   2  10   5        2.23        2.35      0.08 o
   2  10   6        0.21        0.17      0.05 o
   2  10   7        0.96        1.07      0.07 o
   2  10   9        0.87        0.95      0.06 o
   2  10  11        1.23        1.32      0.07 o
   2  10  15        0.13        0.10      0.05 o
   2  11   1       22.65       24.31      0.64 o
   2  11   2        1.15        1.23      0.07 o
   2  11   3        0.14        0.28      0.06 o
   2  11   4        1.16        1.33      0.07 o
   2  11   5        8.30        8.58      0.25 o
   2  11   6        8.51        9.02      0.25 o
   2  11   7        1.43        1.52      0.08 o
   2  11   8        0.99        0.99      0.06 o
   2  11   9        0.29        0.27      0.06 o
   2  11  10        3.23        3.44      0.11 o
   2  11  11        2.95        3.04      0.11 o
   2  11  12        3.85        3.72      0.12 o
   2  11  13        0.80        0.72      0.06 o
   2  12   0        1.24        1.34      0.10 o
   2  12   2        0.09        0.16      0.07 o
   2  12   4        0.40        0.43      0.07 o
   2  12   7        0.22        0.21      0.06 o
   2  13   1        3.03        3.05      0.17 o
   2  13   4        2.46        2.11      0.22 o
   3   0   2        5.46        5.71      0.21 o
   3   0   4       45.06       49.34      1.23 o
   3   0   6      164.67      169.21      4.00 o
   3   0   8       72.54       70.82      1.66 o
   3   0  10        6.12        6.59      0.21 o
   3   0  12      110.37      112.02      2.77 o
   3   0  14       47.05       47.82      1.22 o
   3   0  16        3.59        3.65      0.12 o
   3   0  18       24.31       24.62      0.61 o
   3   0  20        3.57        3.83      0.18 o
   3   0  22        0.49        0.47      0.08 o
   3   1   0       23.77       23.51      0.58 o
   3   1   1      646.13      736.76     17.20 o
   3   1   2      448.57      500.49     11.81 o
   3   1   3      936.07     1043.87     24.86 o
   3   1   4      245.80      266.33      6.46 o
   3   1   5       49.23       50.92      1.23 o
   3   1   6       70.41       74.68      1.76 o
   3   1   7        6.79        7.56      0.20 o
   3   1   8      329.25      340.02      7.95 o
   3   1   9        9.40        7.96      0.21 o
   3   1  10       31.57       30.69      0.72 o
   3   1  11        1.03        1.22      0.08 o
   3   1  12       32.62       33.06      0.79 o
   3   1  13       80.77       81.70      1.93 o
   3   1  14       11.03       10.97      0.28 o
   3   1  15       31.15       30.89      0.74 o
   3   1  16        0.43        0.40      0.05 o
   3   1  17        9.83        9.84      0.24 o
   3   1  18        2.21        2.25      0.08 o
   3   1  19       24.26       24.65      0.62 o
   3   1  20        9.66        9.93      0.25 o
   3   1  21        1.03        1.06      0.07 o
   3   1  23        0.68        0.75      0.06 o
   3   1  24        6.76        6.32      0.28 o
   3   2   1      456.45      515.13     12.33 o
   3   2   2       41.38       43.37      1.05 o
   3   2   3       50.60       51.85      1.25 o
   3   2   4       12.26       12.65      0.33 o
   3   2   5      131.79      138.66      3.41 o
   3   2   6        7.55        7.00      0.19 o
   3   2   7      120.15      122.95      2.99 o
   3   2   8        6.43        6.36      0.18 o
   3   2  11       14.73       14.79      0.37 o
   3   2  12        1.33        1.33      0.09 o
   3   2  15        3.86        3.68      0.12 o
   3   2  16        0.37        0.27      0.04 o
   3   2  17        1.49        1.49      0.07 o
   3   2  19       12.63       12.71      0.33 o
   3   2  20        0.05        0.14      0.05 o
   3   2  21        2.02        2.14      0.08 o
   3   2  23        2.88        2.92      0.11 o
   3   3   0       15.56       15.52      0.43 o
   3   3   1      329.27      333.69      7.83 o
   3   3   2      112.71      118.27      2.90 o
   3   3   3      451.21      442.11     10.64 o
   3   3   4       42.03       42.73      1.05 o
   3   3   5        8.33        7.77      0.21 o
   3   3   6       43.50       43.36      1.08 o
   3   3   7        3.28        3.02      0.12 o
   3   3   8      138.66      141.77      3.48 o
   3   3   9        6.99        7.42      0.21 o
   3   3  10        6.99        7.10      0.20 o
   3   3  12       19.66       19.58      0.48 o
   3   3  13       62.26       61.51      1.45 o
   3   3  14        3.08        3.23      0.11 o
   3   3  15       35.96       34.59      0.84 o
   3   3  16        0.50        0.52      0.04 o
   3   3  17        5.45        5.25      0.15 o
   3   3  18        2.86        2.86      0.09 o
   3   3  19       24.04       23.43      0.60 o
   3   3  20        7.42        7.69      0.23 o
   3   3  21        1.93        2.09      0.11 o
   3   3  23        0.51        0.44      0.06 o
   3   4   1        5.32        5.12      0.15 o
   3   4   2        1.28        1.31      0.08 o
   3   4   3        2.39        2.27      0.10 o
   3   4   4        5.59        5.12      0.16 o
   3   4   5        6.50        6.34      0.18 o
   3   4   6       66.26       63.68      1.57 o
   3   4   8       45.10       43.95      1.11 o
   3   4   9        4.90        4.97      0.16 o
   3   4  10        3.53        3.37      0.13 o
   3   4  11        1.37        1.26      0.08 o
   3   4  12       66.62       65.07      1.55 o
   3   4  13        0.66        0.58      0.07 o
   3   4  14       29.43       28.39      0.68 o
   3   4  15        1.21        1.18      0.05 o
   3   4  16        1.69        1.72      0.06 o
   3   4  18       14.54       14.18      0.34 o
   3   4  19        0.17        0.18      0.05 o
   3   4  20        2.63        2.67      0.09 o
   3   4  22        0.19        0.20      0.07 o
   3   5   0        0.67        0.48      0.11 o
   3   5   1       25.67       24.30      0.58 o
   3   5   2       40.40       39.88      0.98 o
   3   5   3       36.48       33.58      0.82 o
   3   5   4       76.24       74.10      1.80 o
   3   5   5        2.67        2.66      0.12 o
   3   5   6       17.05       16.55      0.41 o
   3   5   7        2.28        2.36      0.11 o
   3   5   8      156.03      155.48      3.98 o
   3   5   9        7.30        7.42      0.22 o
   3   5  10       25.85       24.86      0.61 o
   3   5  11        3.24        3.22      0.11 o
   3   5  12       17.95       17.19      0.42 o
   3   5  13       41.37       40.33      1.01 o
   3   5  14       11.71       11.11      0.28 o
   3   5  15       11.13       10.81      0.26 o
   3   5  17        6.52        6.39      0.16 o
   3   5  18        0.82        0.82      0.05 o
   3   5  19       10.62       10.80      0.29 o
   3   5  20        5.27        5.30      0.20 o
   3   5  21        0.24        0.14      0.07 o
   3   6   1       70.79       71.66      1.70 o
   3   6   2       10.24       10.54      0.29 o
   3   6   3        2.12        1.99      0.12 o
   3   6   4        4.50        4.50      0.18 o
   3   6   5       30.86       30.08      0.73 o
   3   6   6        1.57        1.56      0.10 o
   3   6   7       34.34       32.96      0.84 o
   3   6   8        3.61        3.40      0.12 o
   3   6   9        1.43        1.37      0.08 o
   3   6  11        2.50        2.54      0.09 o
   3   6  12        1.42        1.47      0.06 o
   3   6  13        0.17        0.18      0.04 o
   3   6  15        0.27        0.22      0.04 o
   3   6  16        0.93        0.78      0.05 o
   3   6  17        0.88        0.84      0.05 o
   3   6  18        0.19        0.13      0.06 o
   3   6  19        4.49        4.53      0.15 o
   3   6  20        0.18        0.13      0.05 o
   3   6  21        0.64        0.57      0.06 o
   3   7   0        6.37        7.24      0.39 o
   3   7   1       41.90       42.44      1.06 o
   3   7   2       14.23       13.67      0.37 o
   3   7   3       92.04       90.87      2.24 o
   3   7   4        4.15        4.03      0.14 o
   3   7   5        2.12        2.08      0.09 o
   3   7   6       15.25       14.86      0.38 o
   3   7   7        3.66        3.51      0.12 o
   3   7   8       33.32       32.09      0.84 o
   3   7   9        1.88        1.89      0.07 o
   3   7  10        1.10        1.07      0.05 o
   3   7  11        0.07        0.08      0.04 o
   3   7  12        5.13        5.40      0.16 o
   3   7  13       22.31       22.17      0.56 o
   3   7  14        0.70        0.68      0.04 o
   3   7  15       17.32       17.35      0.43 o
   3   7  17        1.25        1.39      0.09 o
   3   7  18        1.43        1.59      0.07 o
   3   7  19       10.33       10.60      0.35 o
   3   7  20        2.20        2.35      0.09 o
   3   8   1        1.77        1.87      0.09 o
   3   8   2        0.35        0.22      0.08 o
   3   8   3        1.49        1.47      0.09 o
   3   8   4        2.98        3.07      0.11 o
   3   8   5        3.87        3.86      0.11 o
   3   8   6        8.99        8.84      0.24 o
   3   8   8        5.43        5.17      0.17 o
   3   8   9        4.14        3.97      0.12 o
   3   8  10        0.90        0.89      0.05 o
   3   8  11        1.09        1.06      0.05 o
   3   8  12       13.05       13.09      0.32 o
   3   8  13        0.50        0.48      0.04 o
   3   8  14        6.99        7.36      0.19 o
   3   8  15        0.86        1.05      0.06 o
   3   8  16        0.11        0.13      0.05 o
   3   8  18        2.95        3.37      0.11 o
   3   9   1        3.42        3.50      0.11 o
   3   9   2        7.26        7.20      0.19 o
   3   9   3        7.77        7.59      0.22 o
   3   9   4       18.25       18.84      0.47 o
   3   9   5        0.98        1.03      0.06 o
   3   9   6        2.99        3.44      0.13 o
   3   9   7        0.43        0.52      0.04 o
   3   9   8       44.54       45.29      1.17 o
   3   9   9        0.86        0.84      0.05 o
   3   9  10       10.25       10.32      0.26 o
   3   9  11        1.31        1.37      0.06 o
   3   9  12        4.40        4.69      0.14 o
   3   9  13        8.31        9.20      0.23 o
   3   9  14        4.41        4.63      0.14 o
   3   9  15        1.62        1.69      0.08 o
   3   9  17        1.67        1.86      0.11 o
   3  10   1        7.78        7.88      0.23 o
   3  10   2        3.20        3.40      0.10 o
   3  10   3        0.77        0.64      0.06 o
   3  10   4        1.32        1.30      0.06 o
   3  10   5        2.42        2.60      0.09 o
   3  10   6        0.37        0.37      0.05 o
   3  10   7        5.80        6.01      0.18 o
   3  10   8        0.77        0.71      0.07 o
   3  10   9        1.46        1.53      0.08 o
   3  10  12        0.28        0.20      0.06 o
   3  10  13        0.17        0.22      0.05 o
   3  11   0        1.26        1.55      0.11 o
   3  11   1        8.19        9.09      0.25 o
   3  11   2        1.81        2.03      0.10 o
   3  11   3       19.28       20.02      0.54 o
   3  11   4        0.36        0.34      0.07 o
   3  11   5        0.66        0.64      0.06 o
   3  11   6        2.21        2.47      0.09 o
   3  11   7        0.84        0.84      0.07 o
   3  11   8        4.25        4.27      0.13 o
   3  11   9        0.20        0.18      0.06 o
   3  11  12        0.62        0.65      0.05 o
   3  11  13        4.30        3.66      0.13 o
   3  12   1        0.12        0.16      0.07 o
   3  12   2        0.56        0.74      0.09 o
   3  12   3        0.25        0.21      0.06 o
   3  12   4        0.99        1.01      0.07 o
   3  12   5        0.47        0.40      0.07 o
   3  12   6        0.78        0.78      0.07 o
   3  12   9        0.73        0.62      0.06 o
   3  13   2        1.04        1.18      0.11 o
   3  13   3        0.75        0.51      0.19 o
   4   0   0    10621.03    10899.43    283.66 o
   4   0   2      895.28     1050.66     24.88 o
   4   0   4     1108.52     1211.58     30.89 o
   4   0   6      547.17      607.62     14.32 o
   4   0   8        0.57        0.31      0.08 o
   4   0  10        7.22        7.56      0.23 o
   4   0  12       28.98       27.58      0.70 o
   4   0  14        5.50        5.45      0.22 o
   4   0  16       37.31       36.38      1.01 o
   4   0  18       43.55       44.11      1.12 o
   4   0  20        1.16        1.21      0.09 o
   4   0  22        4.89        4.63      0.20 o
   4   0  24        4.69        4.31      0.18 o
   4   1   1      275.22      307.76      7.16 o
   4   1   2       21.38       22.11      0.54 o
   4   1   3       75.37       80.97      1.92 o
   4   1   4      104.69      111.61      2.69 o
   4   1   5        7.17        7.42      0.21 o
   4   1   6      113.64      114.60      2.70 o
   4   1   7        3.70        3.67      0.12 o
   4   1   8        0.22        0.21      0.06 o
   4   1   9        1.43        1.39      0.08 o
   4   1  10       52.35       51.98      1.21 o
   4   1  11       28.27       28.53      0.68 o
   4   1  12        3.71        3.72      0.14 o
   4   1  13        3.16        3.00      0.13 o
   4   1  14        7.09        6.84      0.19 o
   4   1  15       16.84       16.73      0.41 o
   4   1  17       12.77       12.78      0.33 o
   4   1  18        4.34        4.37      0.15 o
   4   1  19        0.70        0.71      0.06 o
   4   1  21        3.51        3.44      0.14 o
   4   1  22        4.25        4.34      0.13 o
   4   1  24        0.65        0.67      0.10 o
   4   2   0       37.25       36.93      0.91 o
   4   2   1      194.04      208.72      5.01 o
   4   2   2        4.24        3.76      0.15 o
   4   2   3        5.73        6.29      0.20 o
   4   2   4       10.65        9.86      0.26 o
   4   2   5      637.16      653.45     15.66 o
   4   2   6        1.72        1.32      0.08 o
   4   2   7      573.04      586.84     13.96 o
   4   2   9        6.59        7.07      0.20 o
   4   2  10        0.28        0.30      0.07 o
   4   2  11      323.73      332.44      7.87 o
   4   2  12        0.40        0.37      0.08 o
   4   2  13      101.76      102.73      2.42 o
   4   2  15        1.37        1.23      0.06 o
   4   2  16        0.54        0.48      0.05 o
   4   2  17       11.30       11.15      0.28 o
   4   2  19        4.23        4.19      0.12 o
   4   2  21        4.45        4.54      0.17 o
   4   2  23        2.32        2.46      0.10 o
   4   3   1      172.28      170.18      3.98 o
   4   3   2       22.67       22.44      0.54 o
   4   3   3       16.81       15.24      0.37 o
   4   3   4       32.51       31.50      0.75 o
   4   3   5       40.73       38.12      0.93 o
   4   3   6       31.15       31.05      0.77 o
   4   3   7        1.28        1.26      0.08 o
   4   3   8        3.45        3.35      0.12 o
   4   3   9        0.88        0.67      0.07 o
   4   3  10       23.75       23.61      0.59 o
   4   3  11       20.12       19.90      0.50 o
   4   3  13        6.42        6.09      0.17 o
   4   3  14        5.20        5.03      0.15 o
   4   3  15       11.41       10.86      0.27 o
   4   3  16        0.17        0.11      0.04 o
   4   3  17       13.33       12.81      0.31 o
   4   3  18        3.75        3.72      0.12 o
   4   3  19        0.13        0.16      0.05 o
   4   3  21        3.10        3.15      0.11 o
   4   3  22        3.48        3.56      0.16 o
   4   4   0     1254.34     1270.42     32.74 o
   4   4   1        2.75        2.77      0.11 o
   4   4   2      180.02      180.62      4.34 o
   4   4   3        5.26        5.59      0.16 o
   4   4   4      213.13      211.63      5.14 o
   4   4   5        1.38        1.46      0.09 o
   4   4   6      202.03      201.10      4.92 o
   4   4   7        0.17        0.17      0.08 o
   4   4   8        0.31        0.17      0.08 o
   4   4   9        1.29        1.24      0.09 o
   4   4  10        0.55        0.42      0.07 o
   4   4  12       19.06       18.51      0.46 o
   4   4  13        0.24        0.19      0.07 o
   4   4  14        1.28        1.30      0.06 o
   4   4  16       29.04       28.45      0.69 o
   4   4  17        0.44        0.40      0.05 o
   4   4  18       27.35       27.21      0.65 o
   4   4  20        0.45        0.51      0.06 o
   4   4  21        0.21        0.19      0.06 o
   4   4  22        3.32        3.10      0.12 o
   4   4  23        0.35        0.27      0.09 o
   4   5   1        9.04        8.35      0.22 o
   4   5   2       10.76       10.09      0.27 o
   4   5   3        1.99        1.71      0.11 o
   4   5   4        7.17        7.08      0.21 o
   4   5   5        0.66        0.46      0.08 o
   4   5   6       43.77       43.23      1.08 o
   4   5   7        1.83        1.66      0.10 o
   4   5   9        0.71        0.48      0.07 o
   4   5  10       26.89       25.56      0.65 o
   4   5  11       14.01       13.77      0.35 o
   4   5  12        4.89        4.68      0.13 o
   4   5  13        0.84        0.89      0.05 o
   4   5  14        3.33        3.16      0.09 o
   4   5  15        9.71        9.41      0.23 o
   4   5  16        0.28        0.21      0.04 o
   4   5  17        5.23        5.20      0.14 o
   4   5  18        1.92        1.85      0.08 o
   4   5  19        0.65        0.73      0.06 o
   4   5  21        1.57        1.65      0.07 o
   4   5  22        2.22        2.01      0.09 o
   4   6   1       19.61       19.43      0.49 o
   4   6   2        0.26        0.24      0.09 o
   4   6   3        1.97        1.98      0.13 o
   4   6   5      139.43      137.09      3.39 o
   4   6   7      147.75      144.12      3.54 o
   4   6   8        0.52        0.46      0.07 o
   4   6   9        5.20        5.32      0.18 o
   4   6  10        2.94        3.11      0.11 o
   4   6  11      116.21      113.74      2.94 o
   4   6  12        1.16        1.17      0.05 o
   4   6  13       35.70       34.55      0.87 o
   4   6  14        0.46        0.49      0.04 o
   4   6  15        0.23        0.20      0.04 o
   4   6  16        1.99        1.73      0.06 o
   4   6  17        3.18        2.76      0.09 o
   4   6  18        0.21        0.14      0.05 o
   4   6  19        2.02        1.93      0.07 o
   4   6  20        0.22        0.17      0.05 o
   4   6  21        2.97        2.92      0.15 o
   4   7   1       26.27       26.21      0.66 o
   4   7   3        3.95        4.07      0.17 o
   4   7   4        7.15        7.57      0.23 o
   4   7   5       13.16       12.44      0.31 o
   4   7   6        5.27        4.91      0.15 o
   4   7   7        0.50        0.44      0.07 o
   4   7   8        1.85        1.88      0.09 o
   4   7   9        1.24        1.19      0.05 o
   4   7  10        6.64        6.49      0.19 o
   4   7  11        5.37        5.38      0.15 o
   4   7  13        3.70        3.74      0.12 o
   4   7  14        1.37        1.52      0.06 o
   4   7  15        2.96        3.12      0.09 o
   4   7  16        0.14        0.16      0.05 o
   4   7  17        5.90        5.99      0.18 o
   4   7  18        1.03        1.11      0.06 o
   4   7  20        0.14        0.17      0.06 o
   4   8   0      190.61      190.61      4.75 o
   4   8   1        0.48        0.37      0.08 o
   4   8   2       32.13       32.40      0.80 o
   4   8   3        2.70        2.66      0.10 o
   4   8   4       36.77       36.20      0.89 o
   4   8   5        2.07        2.18      0.07 o
   4   8   6       40.54       39.14      1.03 o
   4   8   8        1.15        1.16      0.05 o
   4   8   9        1.06        1.08      0.05 o
   4   8  10        0.64        0.72      0.05 o
   4   8  11        0.40        0.39      0.05 o
   4   8  12        5.70        5.80      0.17 o
   4   8  14        0.06        0.16      0.06 o
   4   8  16       11.63       12.30      0.32 o
   4   8  17        0.30        0.40      0.06 o
   4   8  18        6.90        7.58      0.20 o
   4   9   1        1.20        1.22      0.07 o
   4   9   2        3.59        3.61      0.11 o
   4   9   4        1.50        1.59      0.07 o
   4   9   6       13.56       13.68      0.38 o
   4   9   7        0.15        0.15      0.04 o
   4   9   8        0.34        0.36      0.05 o
   4   9   9        0.39        0.41      0.05 o
   4   9  10        7.92        7.75      0.20 o
   4   9  11        2.64        2.74      0.09 o
   4   9  12        2.46        2.49      0.09 o
   4   9  13        0.05        0.13      0.06 o
   4   9  14        0.60        0.69      0.06 o
   4   9  15        1.98        2.28      0.09 o
   4   9  16        0.18        0.19      0.05 o
   4   9  17        0.79        0.78      0.06 o
   4  10   0        0.54        0.53      0.09 o
   4  10   1        1.12        1.10      0.07 o
   4  10   2        0.21        0.14      0.06 o
   4  10   3        0.28        0.28      0.05 o
   4  10   5       26.01       26.91      0.70 o
   4  10   7       19.53       20.03      0.53 o
   4  10   9        2.09        2.54      0.10 o
   4  10  10        0.97        0.98      0.06 o
   4  10  11       20.40       20.51      0.48 o
   4  10  12        0.67        0.67      0.06 o
   4  10  13        5.76        5.59      0.15 o
   4  11   1        5.42        5.90      0.21 o
   4  11   3        0.62        0.74      0.07 o
   4  11   4        0.85        0.82      0.06 o
   4  11   5        2.96        3.16      0.11 o
   4  11   6        0.67        0.69      0.07 o
   4  11   8        0.22        0.22      0.06 o
   4  11   9        0.29        0.29      0.06 o
   4  11  10        0.83        0.85      0.06 o
   4  11  11        0.83        0.88      0.06 o
   4  11  13        0.82        0.71      0.07 o
   4  12   0       19.90       21.16      0.52 o
   4  12   2        4.00        4.24      0.15 o
   4  12   3        0.33        0.29      0.06 o
   4  12   4        2.76        2.84      0.11 o
   4  12   5        0.72        0.85      0.07 o
   4  12   6        4.18        3.94      0.13 o
   4  12   8        0.63        0.62      0.06 o
   4  12   9        0.19        0.14      0.06 o
   4  12  10        0.65        0.59      0.18 o
   4  13   2        0.49        0.65      0.18 o
   5   0   2     2873.28     3262.44     79.14 o
   5   0   4      678.28      749.62     19.39 o
   5   0   6        5.64        6.03      0.21 o
   5   0   8        1.98        2.86      0.13 o
   5   0  10       12.83       11.19      0.31 o
   5   0  12       50.53       52.08      1.29 o
   5   0  14      148.81      149.24      3.85 o
   5   0  16        5.63        5.81      0.17 o
   5   0  18       46.00       46.86      1.34 o
   5   0  20       24.24       24.47      0.65 o
   5   0  24        0.32        0.31      0.11 o
   5   1   0      758.76      854.89     21.31 o
   5   1   1       15.14       16.29      0.41 o
   5   1   2       55.64       60.23      1.46 o
   5   1   3       32.71       35.47      0.86 o
   5   1   4      163.65      174.39      4.17 o
   5   1   5       22.99       22.80      0.55 o
   5   1   6       68.00       70.30      1.66 o
   5   1   7      134.17      135.32      3.19 o
   5   1   8        6.70        6.68      0.18 o
   5   1   9        5.11        5.06      0.15 o
   5   1  10       17.12       16.73      0.41 o
   5   1  11       51.06       50.92      1.20 o
   5   1  12        0.49        0.39      0.08 o
   5   1  13       31.97       32.25      0.77 o
   5   1  14        6.36        6.08      0.18 o
   5   1  15        0.17        0.18      0.08 o
   5   1  17        7.87        7.85      0.22 o
   5   1  18        4.91        4.92      0.15 o
   5   1  19        1.80        1.89      0.08 o
   5   1  20        1.79        1.82      0.08 o
   5   1  22        0.17        0.14      0.06 o
   5   1  24        1.12        1.05      0.09 o
   5   2   1       82.61       86.19      2.02 o
   5   2   2        7.25        6.06      0.20 o
   5   2   3      509.23      544.78     12.72 o
   5   2   5       20.76       20.36      0.50 o
   5   2   6        0.28        0.14      0.06 o
   5   2   7      344.47      360.48      8.57 o
   5   2   9      316.75      326.08      7.81 o
   5   2  11        0.86        0.90      0.09 o
   5   2  13       57.31       57.68      1.36 o
   5   2  14        0.26        0.29      0.07 o
   5   2  15        4.07        4.05      0.12 o
   5   2  16        0.32        0.20      0.05 o
   5   2  17        0.23        0.14      0.05 o
   5   2  19       12.52       12.67      0.33 o
   5   2  20        0.16        0.16      0.07 o
   5   2  21        4.56        4.86      0.16 o
   5   2  23        5.28        5.48      0.18 o
   5   3   0      364.45      392.60     10.09 o
   5   3   1       13.89       13.85      0.35 o
   5   3   2       61.35       63.30      1.52 o
   5   3   3       11.02       10.39      0.27 o
   5   3   4       80.38       82.07      1.97 o
   5   3   5       21.74       20.72      0.50 o
   5   3   6       94.28       95.78      2.36 o
   5   3   7       55.40       53.99      1.34 o
   5   3   8        1.45        1.36      0.08 o
   5   3   9        1.11        0.89      0.08 o
   5   3  10       21.95       21.64      0.54 o
   5   3  11       28.14       27.12      0.67 o
   5   3  13       17.57       17.11      0.41 o
   5   3  14        7.48        7.24      0.20 o
   5   3  17        3.19        3.23      0.10 o
   5   3  18        4.36        4.30      0.12 o
   5   3  19        1.03        1.08      0.06 o
   5   3  20        2.14        2.24      0.09 o
   5   4   1        2.66        2.30      0.10 o
   5   4   2      463.37      453.45     10.73 o
   5   4   3        5.79        5.31      0.16 o
   5   4   4      135.95      130.84      3.10 o
   5   4   5        6.33        5.73      0.18 o
   5   4   6        0.78        0.62      0.07 o
   5   4   7        1.85        1.88      0.10 o
   5   4   8        0.28        0.16      0.08 o
   5   4   9        7.76        7.58      0.22 o
   5   4  10        5.80        5.70      0.17 o
   5   4  11        0.45        0.36      0.07 o
   5   4  12       34.86       34.65      0.83 o
   5   4  13        1.65        1.54      0.08 o
   5   4  14       97.70       95.76      2.31 o
   5   4  15        0.49        0.50      0.04 o
   5   4  16        3.81        3.99      0.13 o
   5   4  18       30.50       30.45      0.77 o
   5   4  20       16.47       16.58      0.50 o
   5   4  21        0.13        0.17      0.06 o
   5   5   0       95.72       95.31      2.62 o
   5   5   1       25.72       25.53      0.65 o
   5   5   2       14.14       13.49      0.34 o
   5   5   3       32.84       33.12      0.83 o
   5   5   4       21.09       20.12      0.52 o
   5   5   5       14.56       13.88      0.36 o
   5   5   6       20.95       20.43      0.52 o
   5   5   7       63.69       62.18      1.61 o
   5   5   9        2.37        2.16      0.10 o
   5   5  10        0.90        0.81      0.07 o
   5   5  11       26.29       25.56      0.63 o
   5   5  12        0.36        0.29      0.05 o
   5   5  13       17.82       17.17      0.43 o
   5   5  14        0.43        0.42      0.04 o
   5   5  16        0.77        0.74      0.05 o
   5   5  17        4.90        4.73      0.13 o
   5   5  18        1.96        1.89      0.07 o
   5   5  19        1.03        1.06      0.06 o
   5   5  20        0.27        0.23      0.05 o
   5   6   1        9.56        9.53      0.26 o
   5   6   2       15.29       15.08      0.39 o
   5   6   3       83.01       82.64      1.99 o
   5   6   4        5.00        4.99      0.22 o
   5   6   5        4.83        5.02      0.19 o
   5   6   6        1.90        1.75      0.10 o
   5   6   7      121.96      119.22      2.91 o
   5   6   8        1.40        1.37      0.07 o
   5   6   9      117.23      115.46      2.85 o
   5   6  10        0.66        0.59      0.06 o
   5   6  11        0.20        0.33      0.04 o
   5   6  12        0.30        0.31      0.04 o
   5   6  13       25.03       24.45      0.61 o
   5   6  14        1.28        1.22      0.05 o
   5   6  15        2.47        2.38      0.08 o
   5   6  16        1.21        1.08      0.06 o
   5   6  17        0.28        0.23      0.05 o
   5   6  19        5.83        5.92      0.19 o
   5   6  20        0.64        0.63      0.05 o
   5   6  21        1.85        1.88      0.16 o
   5   7   0       56.71       56.93      1.50 o
   5   7   1        0.89        0.77      0.12 o
   5   7   2        6.96        7.44      0.27 o
   5   7   4       20.47       19.88      0.51 o
   5   7   5        7.61        7.68      0.25 o
   5   7   6       18.33       17.58      0.45 o
   5   7   7        9.22        8.99      0.27 o
   5   7   8        0.52        0.52      0.05 o
   5   7  10        5.50        5.31      0.15 o
   5   7  11        6.64        6.55      0.18 o
   5   7  13        3.03        3.16      0.09 o
   5   7  14        1.79        2.07      0.07 o
   5   7  17        0.22        0.30      0.05 o
   5   7  18        1.31        1.39      0.06 o
   5   7  19        0.27        0.22      0.05 o
   5   7  20        0.82        0.64      0.06 o
   5   8   1        0.49        0.39      0.09 o
   5   8   2       86.43       87.00      2.08 o
   5   8   3        2.56        2.73      0.10 o
   5   8   4       35.89       35.79      0.91 o
   5   8   5        2.81        2.98      0.09 o
   5   8   6        0.20        0.16      0.04 o
   5   8   7        1.42        1.52      0.06 o
   5   8   9        6.14        6.12      0.18 o
   5   8  10        1.00        1.02      0.05 o
   5   8  11        0.32        0.31      0.04 o
   5   8  12       10.86       10.93      0.28 o
   5   8  13        1.34        1.32      0.06 o
   5   8  14       28.27       29.62      0.72 o
   5   8  15        0.36        0.48      0.05 o
   5   8  16        1.07        1.33      0.06 o
   5   8  18        8.90        9.57      0.35 o
   5   9   0        8.72        8.62      0.31 o
   5   9   1        2.59        2.66      0.10 o
   5   9   2        1.93        1.95      0.07 o
   5   9   3        3.59        3.61      0.11 o
   5   9   4        1.10        1.08      0.06 o
   5   9   5        2.02        2.09      0.08 o
   5   9   6        2.06        2.12      0.08 o
   5   9   7        8.40        8.47      0.22 o
   5   9   8        0.35        0.40      0.04 o
   5   9   9        0.21        0.12      0.04 o
   5   9  10        0.18        0.19      0.04 o
   5   9  11        4.53        4.19      0.14 o
   5   9  12        0.22        0.25      0.06 o
   5   9  13        2.90        2.92      0.10 o
   5   9  16        0.67        0.68      0.05 o
   5   9  17        0.62        0.79      0.06 o
   5  10   1        2.21        2.32      0.09 o
   5  10   2        4.97        5.20      0.19 o
   5  10   3       14.19       14.39      0.39 o
   5  10   4        1.72        1.79      0.09 o
   5  10   5        0.85        0.98      0.08 o
   5  10   6        0.46        0.57      0.06 o
   5  10   7       24.21       25.15      0.67 o
   5  10   8        0.32        0.46      0.06 o
   5  10   9       24.38       25.35      0.66 o
   5  10  10        0.33        0.33      0.05 o
   5  10  13        5.25        5.21      0.15 o
   5  10  14        0.82        0.78      0.06 o
   5  10  15        0.81        0.71      0.05 o
   5  11   0        5.41        5.43      0.20 o
   5  11   1        0.00        0.16      0.08 o
   5  11   2        0.73        0.85      0.08 o
   5  11   3        0.26        0.16      0.07 o
   5  11   4        1.78        1.76      0.08 o
   5  11   5        1.37        1.51      0.07 o
   5  11   6        1.77        1.88      0.09 o
   5  11   7        0.65        0.53      0.07 o
   5  11  10        0.33        0.33      0.05 o
   5  11  11        0.81        0.68      0.06 o
   5  12   2       11.98       12.51      0.42 o
   5  12   3        0.74        0.85      0.07 o
   5  12   4        5.66        5.86      0.21 o
   5  12   5        0.59        0.71      0.06 o
   5  12   7        0.51        0.55      0.06 o
   5  12   9        1.69        1.54      0.07 o
   5  13   0        0.74        0.79      0.23 o
   6   0   0     1061.46     1174.91     29.02 o
   6   0   2       23.74       24.99      0.65 o
   6   0   4       73.37       78.02      1.88 o
   6   0   6        1.49        1.79      0.12 o
   6   0   8        1.26        1.09      0.10 o
   6   0  10       48.27       49.14      1.20 o
   6   0  12       71.56       71.36      1.78 o
   6   0  14        8.41        8.65      0.26 o
   6   0  16       84.21       83.23      2.29 o
   6   0  18        7.49        7.82      0.22 o
   6   0  20       12.44       12.87      0.41 o
   6   0  22        4.05        4.07      0.44 o
   6   0  24        0.70        0.59      0.11 o
   6   1   1      703.26      798.27     18.72 o
   6   1   2       39.45       42.27      1.00 o
   6   1   3        1.28        1.54      0.11 o
   6   1   4       55.78       55.68      1.30 o
   6   1   5      161.57      177.50      4.15 o
   6   1   6      246.76      254.16      5.92 o
   6   1   7       55.64       58.46      1.37 o
   6   1   8       47.25       47.18      1.10 o
   6   1   9        0.14        0.17      0.07 o
   6   1  10       47.87       49.02      1.15 o
   6   1  12       91.48       93.51      2.22 o
   6   1  13        3.79        3.52      0.14 o
   6   1  14       11.34       11.66      0.30 o
   6   1  15        1.11        1.13      0.08 o
   6   1  16        2.35        2.38      0.09 o
   6   1  17       14.59       14.42      0.36 o
   6   1  18        4.87        4.79      0.15 o
   6   1  19        6.79        6.88      0.18 o
   6   1  20        2.64        2.67      0.10 o
   6   1  22        1.30        1.44      0.10 o
   6   1  23        2.49        2.54      0.12 o
   6   2   0       11.11       11.97      0.35 o
   6   2   1       97.80      102.63      2.44 o
   6   2   2        3.70        3.52      0.14 o
   6   2   3        5.99        6.32      0.18 o
   6   2   4        1.76        2.10      0.10 o
   6   2   5      323.96      334.02      7.91 o
   6   2   6        2.42        1.97      0.09 o
   6   2   7       50.72       51.51      1.22 o
   6   2   9       90.25       93.23      2.21 o
   6   2  10        0.62        0.42      0.08 o
   6   2  11       65.13       66.40      1.60 o
   6   2  13        6.21        6.41      0.21 o
   6   2  14        0.43        0.32      0.07 o
   6   2  15        8.35        8.10      0.22 o
   6   2  17        8.36        7.96      0.21 o
   6   2  19        4.29        4.51      0.13 o
   6   2  21        8.05        8.10      0.29 o
   6   2  23        9.08        9.52      0.30 o
   6   3   1      399.27      417.08      9.90 o
   6   3   2        9.28       10.26      0.26 o
   6   3   3        0.36        0.35      0.07 o
   6   3   4       36.60       34.53      0.84 o
   6   3   5      116.09      116.29      2.79 o
   6   3   6      164.67      165.68      3.99 o
   6   3   7       35.68       35.19      0.87 o
   6   3   8       36.76       36.39      0.92 o
   6   3   9        0.52        0.48      0.08 o
   6   3  10       35.50       36.25      0.91 o
   6   3  11        2.41        2.43      0.10 o
   6   3  12       77.01       76.32      1.79 o
   6   3  13        2.43        2.45      0.10 o
   6   3  14       10.13        9.78      0.24 o
   6   3  15        3.84        3.76      0.11 o
   6   3  16        2.81        2.91      0.09 o
   6   3  17       15.91       15.17      0.39 o
   6   3  18        5.56        5.44      0.15 o
   6   3  19        4.60        4.62      0.13 o
   6   3  20        1.94        1.97      0.08 o
   6   3  21        0.22        0.21      0.09 o
   6   3  22        0.45        0.39      0.07 o
   6   3  23        1.92        1.84      0.09 o
   6   4   0      232.88      223.42      6.21 o
   6   4   1        4.36        4.24      0.14 o
   6   4   2       11.98       10.76      0.28 o
   6   4   3        9.14        8.76      0.23 o
   6   4   4       44.10       41.24      0.99 o
   6   4   5        2.96        2.85      0.12 o
   6   4   6        2.03        1.75      0.10 o
   6   4   7       11.36       11.11      0.29 o
   6   4   8        4.59        4.65      0.16 o
   6   4  10       23.86       23.48      0.59 o
   6   4  11        4.67        4.28      0.13 o
   6   4  12       47.58       47.10      1.13 o
   6   4  13        1.02        0.95      0.06 o
   6   4  14        4.48        4.55      0.12 o
   6   4  15        0.46        0.44      0.04 o
   6   4  16       53.20       52.61      1.28 o
   6   4  17        0.35        0.29      0.05 o
   6   4  18        5.32        5.47      0.15 o
   6   4  20        7.50        7.88      0.26 o
   6   4  22        2.69        2.53      0.12 o
   6   5   1      152.00      153.42      3.77 o
   6   5   3        0.39        0.32      0.09 o
   6   5   4       34.76       34.53      0.86 o
   6   5   5       67.97       66.47      1.65 o
   6   5   6       82.54       81.54      2.07 o
   6   5   7       21.11       20.20      0.53 o
   6   5   8        9.04        8.36      0.23 o
   6   5  10       27.87       27.84      0.69 o
   6   5  12       41.13       39.90      1.01 o
   6   5  13        1.27        1.41      0.05 o
   6   5  14        5.38        5.08      0.13 o
   6   5  15        0.40        0.32      0.04 o
   6   5  16        0.36        0.30      0.04 o
   6   5  17        6.19        6.20      0.16 o
   6   5  18        1.47        1.36      0.07 o
   6   5  19        3.20        3.43      0.11 o
   6   5  20        1.99        2.01      0.08 o
   6   5  22        1.67        1.74      0.13 o
   6   6   0       19.27       19.45      0.55 o
   6   6   1        3.81        3.71      0.15 o
   6   6   2        1.93        1.94      0.12 o
   6   6   3        2.02        2.15      0.13 o
   6   6   4        9.38        9.06      0.26 o
   6   6   5       68.84       66.03      1.61 o
   6   6   6        4.72        4.44      0.15 o
   6   6   7       17.98       17.26      0.43 o
   6   6   8        1.58        1.58      0.08 o
   6   6   9       30.54       29.77      0.73 o
   6   6  10        2.26        2.23      0.08 o
   6   6  11       30.21       29.03      0.74 o
   6   6  12        0.63        0.55      0.04 o
   6   6  13        1.29        1.37      0.05 o
   6   6  14        1.54        1.59      0.07 o
   6   6  15        3.47        3.48      0.10 o
   6   6  17        2.92        2.78      0.10 o
   6   6  18        0.99        1.03      0.06 o
   6   6  19        1.51        1.55      0.08 o
   6   6  21        3.53        3.40      0.19 o
   6   7   1       64.48       64.45      1.56 o
   6   7   2        4.11        4.05      0.16 o
   6   7   3        0.25        0.17      0.08 o
   6   7   4        3.70        3.50      0.12 o
   6   7   5       20.19       19.51      0.49 o
   6   7   6       34.65       33.64      0.84 o
   6   7   7       12.36       12.00      0.32 o
   6   7   8        8.83        8.56      0.24 o
   6   7   9        3.57        3.43      0.11 o
   6   7  10        9.17        9.00      0.26 o
   6   7  11        3.69        3.71      0.12 o
   6   7  12       22.03       21.44      0.54 o
   6   7  13        0.39        0.37      0.04 o
   6   7  14        3.35        3.35      0.10 o
   6   7  15        4.28        4.29      0.12 o
   6   7  16        0.78        0.74      0.06 o
   6   7  17        7.96        8.04      0.24 o
   6   7  18        2.23        2.15      0.08 o
   6   7  19        1.34        1.29      0.06 o
   6   7  20        0.84        0.80      0.09 o
   6   8   0       43.19       42.20      1.01 o
   6   8   1        2.54        2.75      0.10 o
   6   8   2        3.42        3.70      0.15 o
   6   8   3        3.78        3.94      0.12 o
   6   8   4       11.47       11.19      0.29 o
   6   8   5        1.58        1.59      0.06 o
   6   8   6        1.20        1.15      0.06 o
   6   8   7        6.38        6.54      0.17 o
   6   8   8        1.17        1.19      0.05 o
   6   8  10        5.15        5.08      0.15 o
   6   8  11        3.59        3.54      0.11 o
   6   8  12       12.59       12.37      0.31 o
   6   8  13        0.78        0.77      0.05 o
   6   8  14        0.83        1.02      0.06 o
   6   8  15        0.44        0.48      0.05 o
   6   8  16       14.16       15.05      0.44 o
   6   8  17        0.23        0.29      0.05 o
   6   8  18        1.81        1.97      0.10 o
   6   9   1       21.96       21.50      0.54 o
   6   9   2        0.55        0.62      0.06 o
   6   9   4       11.12       11.37      0.30 o
   6   9   5       10.76       10.66      0.29 o
   6   9   6       17.84       18.05      0.48 o
   6   9   7        4.35        4.17      0.14 o
   6   9   8        0.86        0.83      0.05 o
   6   9  10        7.74        7.77      0.20 o
   6   9  12        9.11        8.88      0.26 o
   6   9  14        1.25        1.32      0.06 o
   6   9  15        0.31        0.23      0.05 o
   6   9  17        1.16        1.23      0.07 o
   6  10   0        5.91        6.35      0.22 o
   6  10   1        0.89        0.84      0.06 o
   6  10   2        0.49        0.42      0.06 o
   6  10   3        0.10        0.12      0.06 o
   6  10   4        2.78        3.31      0.12 o
   6  10   5       13.36       13.63      0.38 o
   6  10   6        1.28        1.33      0.08 o
   6  10   7        5.01        5.17      0.15 o
   6  10   8        0.56        0.61      0.06 o
   6  10   9        4.90        5.41      0.15 o
   6  10  10        0.51        0.53      0.06 o
   6  10  11        7.28        7.20      0.20 o
   6  10  12        0.39        0.40      0.05 o
   6  10  14        0.56        0.52      0.05 o
   6  10  15        0.60        0.49      0.06 o
   6  11   1        9.76       10.37      0.28 o
   6  11   3        0.18        0.26      0.10 o
   6  11   4        0.94        1.06      0.07 o
   6  11   5        2.34        2.50      0.09 o
   6  11   6        3.47        3.52      0.13 o
   6  11   7        2.33        2.32      0.10 o
   6  11   8        0.55        0.54      0.07 o
   6  11   9        1.52        1.62      0.08 o
   6  11  10        1.16        1.30      0.07 o
   6  11  11        1.27        1.33      0.08 o
   6  11  12        2.64        2.29      0.10 o
   6  12   0        7.17        7.75      0.27 o
   6  12   1        0.44        0.67      0.08 o
   6  12   2        0.69        0.88      0.09 o
   6  12   3        0.55        0.68      0.07 o
   6  12   4        1.92        2.00      0.08 o
   6  12   5        0.45        0.46      0.06 o
   6  12   6        0.43        0.49      0.06 o
   6  12   7        1.34        1.37      0.08 o
   7   0   2      411.49      459.97     11.02 o
   7   0   4       20.72       22.64      0.59 o
   7   0   6      262.98      275.48      6.52 o
   7   0   8      120.55      122.51      2.89 o
   7   0  10       52.88       53.84      1.31 o
   7   0  12       90.48       91.15      2.27 o
   7   0  16       14.99       15.04      0.42 o
   7   0  18        1.84        1.99      0.10 o
   7   0  20        0.27        0.30      0.11 o
   7   1   0        3.05        3.18      0.19 o
   7   1   1      243.85      272.74      6.35 o
   7   1   2      139.04      150.92      3.53 o
   7   1   3      441.64      477.15     11.01 o
   7   1   4      189.30      201.25      4.67 o
   7   1   5       41.29       41.88      1.00 o
   7   1   6       21.41       22.31      0.53 o
   7   1   7        2.79        3.51      0.12 o
   7   1   8      243.73      255.77      5.97 o
   7   1   9        0.43        0.18      0.07 o
   7   1  10       54.36       55.19      1.29 o
   7   1  11        1.53        1.63      0.10 o
   7   1  12       13.50       13.61      0.35 o
   7   1  13       44.85       45.04      1.06 o
   7   1  14       19.30       19.49      0.48 o
   7   1  15       25.56       25.19      0.61 o
   7   1  16        1.66        1.68      0.07 o
   7   1  17        2.67        2.76      0.10 o
   7   1  18        2.41        2.55      0.09 o
   7   1  19       17.07       17.34      0.46 o
   7   1  20        4.08        4.31      0.20 o
   7   1  21        3.14        3.15      0.14 o
   7   1  24        4.63        4.38      0.16 o
   7   2   1      527.35      571.07     13.23 o
   7   2   2        0.97        0.68      0.07 o
   7   2   3       78.06       78.59      1.83 o
   7   2   4        1.39        1.27      0.08 o
   7   2   5      344.64      360.79      8.49 o
   7   2   7        0.92        0.93      0.07 o
   7   2   8        2.17        2.14      0.10 o
   7   2   9      113.01      114.58      2.72 o
   7   2  11        5.09        5.29      0.17 o
   7   2  12        0.48        0.38      0.08 o
   7   2  13       30.19       29.41      0.70 o
   7   2  15        4.97        4.90      0.14 o
   7   2  17        6.92        6.74      0.18 o
   7   2  19        4.48        4.44      0.14 o
   7   2  23        0.64        0.71      0.07 o
   7   3   0       18.64       17.37      0.48 o
   7   3   1      126.78      125.81      3.00 o
   7   3   2       77.58       78.58      1.82 o
   7   3   3      268.13      263.21      6.18 o
   7   3   4       44.10       44.63      1.07 o
   7   3   5       23.18       22.03      0.54 o
   7   3   6       23.67       23.65      0.58 o
   7   3   7        3.15        2.71      0.11 o
   7   3   8      136.72      139.10      3.41 o
   7   3   9        0.46        0.55      0.08 o
   7   3  10       28.83       28.40      0.72 o
   7   3  11        0.55        0.69      0.07 o
   7   3  12        8.11        8.32      0.23 o
   7   3  13       41.76       41.58      0.98 o
   7   3  14       11.33       11.08      0.28 o
   7   3  15       28.98       28.09      0.69 o
   7   3  16        1.44        1.43      0.06 o
   7   3  17        1.87        1.91      0.07 o
   7   3  18        2.34        2.35      0.08 o
   7   3  19       17.63       17.00      0.48 o
   7   3  20        2.53        2.64      0.12 o
   7   3  21        3.63        3.58      0.14 o
   7   3  22        0.22        0.27      0.07 o
   7   4   1        2.56        2.67      0.13 o
   7   4   2      242.68      243.04      5.84 o
   7   4   4        8.60        8.23      0.22 o
   7   4   5        2.55        2.70      0.12 o
   7   4   6      161.79      160.01      3.99 o
   7   4   7        0.47        0.36      0.08 o
   7   4   8       61.71       60.08      1.50 o
   7   4   9        1.13        1.20      0.08 o
   7   4  10       32.41       32.09      0.80 o
   7   4  11        1.10        1.07      0.07 o
   7   4  12       52.17       51.32      1.22 o
   7   4  15        0.82        0.87      0.05 o
   7   4  16        8.05        8.24      0.20 o
   7   4  17        0.16        0.15      0.05 o
   7   4  18        0.73        0.69      0.05 o
   7   5   0        1.28        1.33      0.14 o
   7   5   1       39.43       38.50      1.00 o
   7   5   2       35.70       35.08      0.89 o
   7   5   3       86.45       84.24      2.11 o
   7   5   4       52.38       51.48      1.32 o
   7   5   5        8.76        8.28      0.23 o
   7   5   6       13.00       12.71      0.34 o
   7   5   8      135.68      134.57      3.31 o
   7   5   9        0.31        0.27      0.07 o
   7   5  10       35.13       34.10      0.85 o
   7   5  11        2.08        2.11      0.09 o
   7   5  12        8.61        8.45      0.22 o
   7   5  13       22.29       22.20      0.58 o
   7   5  14       13.98       13.52      0.34 o
   7   5  15        9.38        9.40      0.25 o
   7   5  16        1.19        1.14      0.06 o
   7   5  17        1.83        1.93      0.08 o
   7   5  18        1.41        1.42      0.07 o
   7   5  19        7.19        7.57      0.22 o
   7   5  20        2.75        2.88      0.11 o
   7   5  21        1.18        1.23      0.06 o
   7   6   1      103.81      102.85      2.53 o
   7   6   2        2.09        2.24      0.14 o
   7   6   3       18.20       17.43      0.45 o
   7   6   4        1.21        1.09      0.11 o
   7   6   5       84.91       81.07      2.02 o
   7   6   8        1.75        1.82      0.08 o
   7   6   9       25.79       24.96      0.63 o
   7   6  11        0.39        0.37      0.04 o
   7   6  12        0.73        0.68      0.05 o
   7   6  13        9.45        9.19      0.25 o
   7   6  14        0.44        0.39      0.04 o
   7   6  15        0.53        0.49      0.04 o
   7   6  16        0.16        0.14      0.04 o
   7   6  17        3.28        3.36      0.11 o
   7   6  18        0.45        0.41      0.06 o
   7   6  19        1.06        1.13      0.06 o
   7   7   0        2.96        2.88      0.17 o
   7   7   1       35.84       35.91      0.87 o
   7   7   2       10.62       10.14      0.27 o
   7   7   3       90.30       90.34      2.26 o
   7   7   4        7.71        7.71      0.24 o
   7   7   5        6.96        6.87      0.19 o
   7   7   6        6.75        6.43      0.18 o
   7   7   7        1.69        1.75      0.09 o
   7   7   8       34.16       33.57      0.90 o
   7   7   9        0.18        0.17      0.04 o
   7   7  10        6.68        6.53      0.19 o
   7   7  11        0.28        0.24      0.04 o
   7   7  12        2.19        2.21      0.08 o
   7   7  13       18.80       18.67      0.47 o
   7   7  14        2.93        3.07      0.10 o
   7   7  15       13.87       13.55      0.39 o
   7   7  16        0.67        0.66      0.07 o
   7   7  17        0.68        0.72      0.06 o
   7   7  18        1.10        1.17      0.06 o
   7   7  19        8.52        8.09      0.30 o
   7   7  20        0.69        0.66      0.09 o
   7   8   1        0.53        0.50      0.05 o
   7   8   2       28.32       28.09      0.68 o
   7   8   4        0.56        0.46      0.05 o
   7   8   5        0.99        0.86      0.05 o
   7   8   6       28.56       27.65      0.76 o
   7   8   7        0.15        0.09      0.04 o
   7   8   8        7.79        7.58      0.21 o
   7   8   9        0.53        0.54      0.04 o
   7   8  10        8.31        8.20      0.22 o
   7   8  11        0.90        0.81      0.05 o
   7   8  12        9.26        8.66      0.24 o
   7   8  15        0.59        0.55      0.05 o
   7   8  16        1.20        1.29      0.06 o
   7   8  17        0.20        0.22      0.06 o
   7   9   0        0.58        0.54      0.09 o
   7   9   1        4.98        4.99      0.17 o
   7   9   2        8.23        8.07      0.25 o
   7   9   3       13.44       13.22      0.34 o
   7   9   4       12.57       13.17      0.33 o
   7   9   5        2.11        2.19      0.08 o
   7   9   6        3.52        3.77      0.13 o
   7   9   8       37.99       38.49      1.01 o
   7   9  10       10.66       10.99      0.29 o
   7   9  11        1.08        1.08      0.06 o
   7   9  12        2.34        2.50      0.08 o
   7   9  13        5.10        5.09      0.15 o
   7   9  14        4.44        4.43      0.13 o
   7   9  15        1.40        1.52      0.06 o
   7   9  16        0.45        0.42      0.04 o
   7   9  17        0.59        0.64      0.20 o
   7  10   1       11.48       11.03      0.32 o
   7  10   2        0.43        0.43      0.06 o
   7  10   3        1.99        2.19      0.10 o
   7  10   4        0.38        0.36      0.07 o
   7  10   5        9.06        8.99      0.27 o
   7  10   8        0.32        0.34      0.06 o
   7  10   9        2.17        2.36      0.08 o
   7  10  13        1.28        1.18      0.06 o
   7  10  14        0.14        0.13      0.04 o
   7  11   0        0.87        1.25      0.18 o
   7  11   1        6.44        7.06      0.25 o
   7  11   2        1.52        1.65      0.09 o
   7  11   3       17.01       17.82      0.55 o
   7  11   4        0.59        0.67      0.06 o
   7  11   5        1.66        1.84      0.10 o
   7  11   6        1.29        1.32      0.07 o
   7  11   7        0.20        0.21      0.06 o
   7  11   8        4.28        4.39      0.14 o
   7  11  10        0.73        0.77      0.06 o
   7  11  11        0.12        0.13      0.06 o
   7  11  12        0.24        0.32      0.07 o
   7  12   2        1.72        1.81      0.09 o
   7  12   6        2.57        2.53      0.11 o
   7  12   8        0.37        0.32      0.06 o
   8   0   0      485.04      537.24     13.83 o
   8   0   2      230.43      251.06      5.97 o
   8   0   4        7.56        8.55      0.26 o
   8   0   6      152.66      162.46      3.84 o
   8   0   8       48.99       50.87      1.22 o
   8   0  10        0.72        0.68      0.12 o
   8   0  16        5.85        6.01      0.18 o
   8   0  18       14.53       14.52      0.47 o
   8   0  20        4.00        4.21      0.20 o
   8   0  22        1.14        1.09      0.12 o
   8   0  24        5.06        4.67      0.25 o
   8   1   1      232.58      247.55      5.74 o
   8   1   2        2.92        2.89      0.12 o
   8   1   3       25.46       25.97      0.62 o
   8   1   4      105.65      114.38      2.64 o
   8   1   5       13.74       15.08      0.37 o
   8   1   6      113.69      117.71      2.74 o
   8   1   7        1.78        1.47      0.08 o
   8   1   8        2.51        2.82      0.11 o
   8   1   9        7.17        6.88      0.19 o
   8   1  10       78.39       81.26      1.92 o
   8   1  11       60.51       61.03      1.45 o
   8   1  12        5.50        5.86      0.18 o
   8   1  13        3.77        3.73      0.13 o
   8   1  14        8.91        9.22      0.27 o
   8   1  15       40.62       39.73      0.96 o
   8   1  17       27.22       27.47      0.70 o
   8   1  18        7.14        7.06      0.18 o
   8   1  19        1.18        1.20      0.07 o
   8   1  20        0.37        0.38      0.07 o
   8   1  21        6.91        7.18      0.27 o
   8   1  22        9.54        9.56      0.29 o
   8   2   0        0.26        0.35      0.09 o
   8   2   1        1.39        1.21      0.08 o
   8   2   2        0.78        0.89      0.08 o
   8   2   3       28.07       26.21      0.62 o
   8   2   4        0.16        0.14      0.07 o
   8   2   5      117.27      118.44      2.74 o
   8   2   6        0.71        0.81      0.08 o
   8   2   7       98.05      100.55      2.37 o
   8   2   8        0.22        0.21      0.07 o
   8   2  10        0.67        0.65      0.08 o
   8   2  11       71.55       73.64      1.73 o
   8   2  13       72.47       73.24      1.73 o
   8   2  15        4.48        4.27      0.12 o
   8   2  17        8.45        8.53      0.23 o
   8   2  19       10.42       10.11      0.29 o
   8   2  21        2.11        2.08      0.10 o
   8   2  23        0.12        0.15      0.07 o
   8   3   1      115.21      111.02      2.64 o
   8   3   2        2.07        1.82      0.09 o
   8   3   3        6.82        6.40      0.18 o
   8   3   4       91.68       91.42      2.18 o
   8   3   5       21.64       20.17      0.49 o
   8   3   6       44.01       44.76      1.08 o
   8   3   7        0.73        0.80      0.08 o
   8   3   8       12.37       12.03      0.32 o
   8   3   9        0.83        0.81      0.09 o
   8   3  10       46.89       46.98      1.13 o
   8   3  11       42.78       42.72      1.01 o
   8   3  12        0.28        0.30      0.07 o
   8   3  13        8.12        8.13      0.25 o
   8   3  14        7.11        6.95      0.18 o
   8   3  15       27.01       25.97      0.68 o
   8   3  16        0.85        0.75      0.05 o
   8   3  17       28.54       27.22      0.73 o
   8   3  18        6.23        6.20      0.18 o
   8   3  20        0.73        0.68      0.06 o
   8   3  21        5.87        5.88      0.21 o
   8   3  22        7.68        8.26      0.26 o
   8   3  23        0.22        0.25      0.08 o
   8   4   0      244.85      254.78      6.86 o
   8   4   1        0.41        0.29      0.08 o
   8   4   2       79.49       80.06      1.97 o
   8   4   3        2.60        2.68      0.11 o
   8   4   4       10.40       10.73      0.28 o
   8   4   5        0.23        0.20      0.08 o
   8   4   6       76.05       76.45      1.88 o
   8   4   7        0.93        0.94      0.09 o
   8   4   8       34.67       33.95      0.85 o
   8   4   9        0.40        0.43      0.08 o
   8   4  10        2.11        2.01      0.09 o
   8   4  14        0.45        0.48      0.04 o
   8   4  15        0.12        0.13      0.04 o
   8   4  16        5.08        5.05      0.13 o
   8   4  17        0.28        0.20      0.05 o
   8   4  18        9.46        9.28      0.25 o
   8   4  20        2.30        2.43      0.11 o
   8   4  21        0.17        0.17      0.06 o
   8   4  22        0.80        0.83      0.07 o
   8   5   1       15.05       13.62      0.38 o
   8   5   2        6.29        6.07      0.21 o
   8   5   4       27.32       26.51      0.70 o
   8   5   6       81.68       80.11      2.00 o
   8   5   7        0.71        0.46      0.08 o
   8   5   9        7.55        7.57      0.20 o
   8   5  10       52.54       51.49      1.28 o
   8   5  11       30.43       30.59      0.77 o
   8   5  12       11.59       11.15      0.28 o
   8   5  13        0.48        0.49      0.04 o
   8   5  14        3.60        3.58      0.11 o
   8   5  15       22.52       22.74      0.57 o
   8   5  16        0.29        0.20      0.04 o
   8   5  17       10.71       10.88      0.29 o
   8   5  18        2.55        2.70      0.10 o
   8   5  19        1.01        1.26      0.07 o
   8   5  21        2.95        3.20      0.11 o
   8   5  22        4.71        4.81      0.19 o
   8   6   1        0.67        0.53      0.11 o
   8   6   3       11.81       11.09      0.31 o
   8   6   4        1.52        1.35      0.10 o
   8   6   5       37.22       35.37      0.91 o
   8   6   7       26.68       25.80      0.62 o
   8   6   8        1.20        1.19      0.07 o
   8   6  10        2.30        2.36      0.07 o
   8   6  11       27.42       26.84      0.68 o
   8   6  12        0.14        0.11      0.04 o
   8   6  13       29.09       28.18      0.72 o
   8   6  14        0.61        0.62      0.04 o
   8   6  15        2.45        2.42      0.08 o
   8   6  16        0.56        0.56      0.05 o
   8   6  17        2.81        2.79      0.09 o
   8   6  19        4.57        4.57      0.21 o
   8   6  21        1.35        1.45      0.14 o
   8   7   1       52.82       52.81      1.26 o
   8   7   2        2.91        3.02      0.12 o
   8   7   3        3.85        3.84      0.14 o
   8   7   4       19.70       18.77      0.47 o
   8   7   5       22.06       21.84      0.58 o
   8   7   6        8.79        8.37      0.23 o
   8   7   8        4.74        4.83      0.14 o
   8   7   9        0.29        0.23      0.04 o
   8   7  10       12.64       12.30      0.33 o
   8   7  11       11.81       11.57      0.32 o
   8   7  13        5.49        5.42      0.15 o
   8   7  14        1.86        1.89      0.07 o
   8   7  15        7.66        7.55      0.23 o
   8   7  16        0.57        0.53      0.06 o
   8   7  17       13.03       12.63      0.36 o
   8   7  18        1.79        1.96      0.07 o
   8   7  20        0.50        0.51      0.10 o
   8   8   0       44.38       43.28      1.23 o
   8   8   1        0.92        0.84      0.06 o
   8   8   2       16.39       16.27      0.44 o
   8   8   3        3.13        3.10      0.10 o
   8   8   4        1.23        1.10      0.06 o
   8   8   5        0.55        0.50      0.05 o
   8   8   6       17.31       16.68      0.44 o
   8   8   7        0.25        0.18      0.04 o
   8   8   8       12.57       12.36      0.34 o
   8   8   9        0.33        0.28      0.04 o
   8   8  10        2.20        2.25      0.07 o
   8   8  14        0.71        0.67      0.06 o
   8   8  15        0.13        0.12      0.05 o
   8   8  16        2.42        2.63      0.09 o
   8   8  17        0.21        0.20      0.05 o
   8   8  18        2.73        2.64      0.11 o
   8   9   1        2.08        2.11      0.09 o
   8   9   2        3.59        3.71      0.13 o
   8   9   4        5.15        5.30      0.18 o
   8   9   6       27.25       27.52      0.68 o
   8   9   8        0.64        0.65      0.05 o
   8   9   9        1.99        2.19      0.08 o
   8   9  10       14.98       15.51      0.38 o
   8   9  11        5.42        5.79      0.16 o
   8   9  12        5.74        5.78      0.16 o
   8   9  14        0.63        0.62      0.05 o
   8   9  15        5.10        5.15      0.15 o
   8   9  16        0.27        0.25      0.04 o
   8   9  17        1.85        1.84      0.23 o
   8  10   1        0.57        0.63      0.07 o
   8  10   3        4.46        4.62      0.17 o
   8  10   4        0.32        0.31      0.06 o
   8  10   5        7.42        7.41      0.21 o
   8  10   7        3.35        3.49      0.16 o
   8  10   8        0.48        0.48      0.06 o
   8  10   9        0.12        0.15      0.06 o
   8  10  10        0.80        0.88      0.06 o
   8  10  11        4.58        4.78      0.15 o
   8  10  13        5.24        4.88      0.14 o
   8  10  14        0.23        0.20      0.06 o
   8  10  15        0.67        0.51      0.19 o
   8  11   1       11.77       12.62      0.33 o
   8  11   2        0.44        0.57      0.07 o
   8  11   3        0.73        0.88      0.07 o
   8  11   4        2.45        2.82      0.10 o
   8  11   5        5.61        5.82      0.17 o
   8  11   6        1.12        1.21      0.09 o
   8  11   8        0.56        0.67      0.06 o
   8  11   9        0.13        0.15      0.06 o
   8  11  10        1.48        1.70      0.08 o
   8  11  11        1.72        1.82      0.08 o
   8  12   0        4.76        5.12      0.21 o
   8  12   2        2.14        2.30      0.10 o
   8  12   3        0.53        0.63      0.07 o
   8  12   5        0.22        0.17      0.06 o
   8  12   6        1.90        1.91      0.08 o
   8  12   8        2.39        2.08      0.09 o
   9   0   2      545.29      591.86     13.93 o
   9   0   4      262.06      275.67      6.56 o
   9   0   6        8.20        7.17      0.23 o
   9   0   8        1.70        2.02      0.13 o
   9   0  10        1.57        1.72      0.14 o
   9   0  12       29.07       30.48      0.79 o
   9   0  14       59.20       58.84      1.45 o
   9   0  16        6.49        6.68      0.20 o
   9   0  18       13.37       13.69      0.41 o
   9   0  20       18.20       18.52      0.75 o
   9   0  22        2.86        2.76      0.15 o
   9   1   0      438.41      465.04     11.00 o
   9   1   1      133.98      146.06      3.37 o
   9   1   2        8.23        8.22      0.23 o
   9   1   3      187.39      203.60      4.71 o
   9   1   4      228.97      239.84      5.59 o
   9   1   5       21.28       21.52      0.51 o
   9   1   6       44.49       44.73      1.06 o
   9   1   7      155.91      161.53      3.77 o
   9   1   8       70.01       72.56      1.70 o
   9   1  10       40.58       40.89      0.97 o
   9   1  11       57.60       58.06      1.37 o
   9   1  12       11.59       11.42      0.29 o
   9   1  13        4.58        4.63      0.15 o
   9   1  14       16.52       16.10      0.39 o
   9   1  15        9.91        9.79      0.24 o
   9   1  16        0.87        0.79      0.06 o
   9   1  17        2.55        2.56      0.09 o
   9   1  18        3.81        3.82      0.12 o
   9   1  19        0.75        0.81      0.08 o
   9   1  21        0.32        0.30      0.07 o
   9   1  22        0.36        0.50      0.07 o
   9   2   1       59.65       60.04      1.39 o
   9   2   2        0.09        0.28      0.07 o
   9   2   3      159.90      168.30      3.89 o
   9   2   4        0.14        0.17      0.07 o
   9   2   5       10.22        9.98      0.26 o
   9   2   7      151.73      158.91      3.75 o
   9   2   9      223.04      230.41      5.45 o
   9   2  11       11.12       10.63      0.27 o
   9   2  13       27.87       27.79      0.67 o
   9   2  14        0.29        0.27      0.06 o
   9   2  15       23.99       23.51      0.61 o
   9   2  17        7.23        7.04      0.18 o
   9   2  19        4.09        4.18      0.13 o
   9   2  21        0.16        0.22      0.07 o
   9   2  23        3.30        3.38      0.12 o
   9   3   0      284.66      297.79      7.22 o
   9   3   1       99.13       98.70      2.34 o
   9   3   2        8.07        8.66      0.23 o
   9   3   3      121.48      122.47      2.90 o
   9   3   4      158.30      162.11      3.82 o
   9   3   5       25.05       24.43      0.60 o
   9   3   6       40.92       42.45      1.00 o
   9   3   7       90.86       92.15      2.23 o
   9   3   8       50.11       50.71      1.23 o
   9   3   9        0.56        0.57      0.09 o
   9   3  10       36.45       37.03      0.88 o
   9   3  11       40.26       40.46      0.96 o
   9   3  12        6.73        6.67      0.19 o
   9   3  13        0.93        0.97      0.07 o
   9   3  14       14.78       14.39      0.35 o
   9   3  15        9.56        9.16      0.23 o
   9   3  16        0.10        0.11      0.05 o
   9   3  17        0.71        0.73      0.05 o
   9   3  18        2.86        2.93      0.10 o
   9   3  19        1.46        1.35      0.07 o
   9   3  22        0.14        0.23      0.06 o
   9   3  23        0.25        0.23      0.09 o
   9   4   2      270.79      272.47      6.73 o
   9   4   4      162.78      160.72      3.91 o
   9   4   6        2.82        2.82      0.12 o
   9   4   7        0.59        0.71      0.09 o
   9   4   8        2.38        2.45      0.11 o
   9   4   9        1.42        1.32      0.09 o
   9   4  10        1.19        1.20      0.08 o
   9   4  12       21.14       20.87      0.50 o
   9   4  13        0.24        0.20      0.04 o
   9   4  14       41.68       40.90      1.02 o
   9   4  16        4.04        4.05      0.12 o
   9   4  18        9.70        9.68      0.26 o
   9   4  20       12.63       12.49      0.31 o
   9   4  22        1.98        1.87      0.09 o
   9   5   0      107.42      107.90      2.92 o
   9   5   1       54.44       53.73      1.33 o
   9   5   2        2.02        1.99      0.12 o
   9   5   3       80.25       78.75      1.99 o
   9   5   4       74.01       71.69      1.80 o
   9   5   5       10.90       10.17      0.28 o
   9   5   6       10.48        9.96      0.27 o
   9   5   7       66.40       64.15      1.59 o
   9   5   8       29.81       28.56      0.71 o
   9   5  10       10.53       10.37      0.27 o
   9   5  11       25.17       24.69      0.62 o
   9   5  12        8.68        8.33      0.21 o
   9   5  13        2.71        2.73      0.08 o
   9   5  14        5.22        5.00      0.14 o
   9   5  15        3.86        3.88      0.11 o
   9   5  16        1.94        1.93      0.07 o
   9   5  17        1.33        1.36      0.07 o
   9   5  18        1.67        1.66      0.08 o
   9   5  19        0.16        0.19      0.06 o
   9   5  20        0.34        0.33      0.06 o
   9   6   1       18.80       17.85      0.46 o
   9   6   2        2.80        3.10      0.14 o
   9   6   3       42.17       40.62      1.05 o
   9   6   4        1.30        1.16      0.10 o
   9   6   5        1.57        1.67      0.09 o
   9   6   7       66.78       65.02      1.59 o
   9   6   9       88.84       87.33      2.26 o
   9   6  11        3.96        4.07      0.12 o
   9   6  12        0.20        0.15      0.04 o
   9   6  13       11.76       11.66      0.30 o
   9   6  14        1.08        1.10      0.05 o
   9   6  15       10.48        9.91      0.25 o
   9   6  16        0.21        0.18      0.05 o
   9   6  17        3.84        3.58      0.11 o
   9   6  18        0.17        0.13      0.06 o
   9   6  19        2.16        2.41      0.11 o
   9   6  20        0.24        0.32      0.06 o
   9   7   0       56.30       53.93      1.33 o
   9   7   1       16.88       16.32      0.40 o
   9   7   2        1.86        1.81      0.10 o
   9   7   3       23.02       22.00      0.55 o
   9   7   4       36.84       35.47      0.87 o
   9   7   5        7.30        7.07      0.20 o
   9   7   6        9.46        9.08      0.29 o
   9   7   7       20.47       19.33      0.50 o
   9   7   8       11.86       11.63      0.34 o
   9   7   9        1.29        1.29      0.06 o
   9   7  10        8.36        8.30      0.23 o
   9   7  11       11.08       10.71      0.28 o
   9   7  12        1.65        1.73      0.07 o
   9   7  13        0.04        0.09      0.05 o
   9   7  14        3.52        3.39      0.10 o
   9   7  15        3.74        3.74      0.11 o
   9   7  18        0.61        0.64      0.05 o
   9   7  19        1.00        1.02      0.06 o
   9   8   1        0.25        0.17      0.06 o
   9   8   2       56.59       56.30      1.35 o
   9   8   3        0.85        0.90      0.06 o
   9   8   4       40.23       40.03      0.97 o
   9   8   6        1.58        1.67      0.07 o
   9   8   7        1.28        1.30      0.06 o
   9   8   8        0.27        0.25      0.04 o
   9   8   9        1.80        1.89      0.07 o
   9   8  10        0.76        0.72      0.05 o
   9   8  12        8.62        8.56      0.23 o
   9   8  13        0.28        0.26      0.05 o
   9   8  14       13.53       13.46      0.38 o
   9   8  16        0.97        1.09      0.05 o
   9   8  18        3.45        3.53      0.24 o
   9   9   0       14.58       13.98      0.47 o
   9   9   1        6.93        6.64      0.21 o
   9   9   2        0.18        0.23      0.06 o
   9   9   3       10.84       10.38      0.26 o
   9   9   4       11.32       11.06      0.27 o
   9   9   5        1.73        1.64      0.07 o
   9   9   6        0.87        0.89      0.06 o
   9   9   7        9.45        9.05      0.26 o
   9   9   8        6.13        6.04      0.18 o
   9   9  10        0.81        0.80      0.06 o
   9   9  11        3.43        3.68      0.12 o
   9   9  12        2.86        2.98      0.11 o
   9   9  13        0.28        0.25      0.05 o
   9   9  14        0.62        0.57      0.05 o
   9   9  15        0.57        0.55      0.04 o
   9   9  16        1.10        1.17      0.08 o
   9  10   1        4.74        4.57      0.14 o
   9  10   2        1.33        1.35      0.07 o
   9  10   3        7.65        7.73      0.23 o
   9  10   4        0.75        0.74      0.06 o
   9  10   7       14.67       15.00      0.46 o
   9  10   9       17.23       18.13      0.44 o
   9  10  11        0.72        0.75      0.06 o
   9  10  12        0.11        0.12      0.06 o
   9  10  13        2.20        2.30      0.08 o
   9  10  14        0.67        0.58      0.07 o
   9  11   0        4.69        4.80      0.23 o
   9  11   1        1.89        2.21      0.10 o
   9  11   3        2.21        2.36      0.09 o
   9  11   4        3.22        3.21      0.14 o
   9  11   5        1.27        1.42      0.08 o
   9  11   6        0.67        0.54      0.07 o
   9  11   7        2.25        2.31      0.09 o
   9  11   8        1.13        1.15      0.06 o
   9  11   9        0.47        0.52      0.08 o
   9  11  10        0.49        0.47      0.06 o
   9  11  11        1.39        1.43      0.07 o
   9  12   2        7.25        7.64      0.21 o
   9  12   3        0.31        0.37      0.07 o
   9  12   4        5.82        5.86      0.27 o
   9  12   6        0.48        0.45      0.06 o
   9  12   7        0.42        0.37      0.06 o
  10   0   0      258.36      270.82      7.02 o
  10   0   2       24.83       25.97      0.65 o
  10   0   4        6.87        7.27      0.25 o
  10   0   6        0.08        0.24      0.11 o
  10   0   8        3.44        3.84      0.17 o
  10   0  10       94.91       95.51      2.39 o
  10   0  12       65.39       65.87      1.66 o
  10   0  14       21.63       20.84      0.64 o
  10   0  16      102.80      103.62      2.86 o
  10   0  18        9.38        9.73      0.28 o
  10   0  20       11.65       12.00      0.60 o
  10   0  22        5.01        5.02      0.29 o
  10   1   1       52.19       55.85      1.30 o
  10   1   2       56.37       54.01      1.25 o
  10   1   3       29.43       30.63      0.72 o
  10   1   4       27.41       26.21      0.62 o
  10   1   5        8.11        8.53      0.22 o
  10   1   6        7.28        7.12      0.20 o
  10   1   7       48.18       50.24      1.18 o
  10   1   8        4.21        4.49      0.15 o
  10   1   9       16.47       16.29      0.41 o
  10   1  10        0.26        0.22      0.09 o
  10   1  11        0.49        0.48      0.08 o
  10   1  12       21.37       21.85      0.52 o
  10   1  13        2.48        2.65      0.11 o
  10   1  14       21.44       21.07      0.51 o
  10   1  15        0.14        0.18      0.05 o
  10   1  17        0.90        0.86      0.06 o
  10   1  18        7.70        7.76      0.23 o
  10   1  19        3.80        3.92      0.15 o
  10   1  20        3.39        3.35      0.15 o
  10   1  21        0.52        0.66      0.08 o
  10   1  23        1.42        1.43      0.08 o
  10   2   0        0.78        0.88      0.12 o
  10   2   3       82.08       84.21      1.95 o
  10   2   5      228.47      238.53      5.59 o
  10   2   7       16.82       17.61      0.43 o
  10   2   8        0.36        0.29      0.08 o
  10   2   9       90.51       93.33      2.25 o
  10   2  10        0.67        0.41      0.09 o
  10   2  11       56.88       57.96      1.37 o
  10   2  12        0.15        0.19      0.07 o
  10   2  13        2.37        2.43      0.11 o
  10   2  14        0.57        0.53      0.05 o
  10   2  15        2.41        2.46      0.09 o
  10   2  17        8.91        8.79      0.24 o
  10   2  18        0.31        0.20      0.06 o
  10   2  19        1.56        1.65      0.09 o
  10   2  21       12.60       12.92      0.40 o
  10   2  23       11.05       10.64      0.27 o
  10   3   1       23.52       24.00      0.58 o
  10   3   2       23.35       21.95      0.54 o
  10   3   3       17.52       17.42      0.43 o
  10   3   4       15.02       14.37      0.36 o
  10   3   5        0.42        0.52      0.08 o
  10   3   6        8.29        8.04      0.22 o
  10   3   7       38.39       39.13      0.96 o
  10   3   8        5.41        5.54      0.20 o
  10   3   9       27.26       27.03      0.66 o
  10   3  10        0.29        0.27      0.08 o
  10   3  12       19.74       19.67      0.47 o
  10   3  13        4.07        3.93      0.12 o
  10   3  14       16.29       15.78      0.39 o
  10   3  15        0.87        0.92      0.05 o
  10   3  17        0.87        0.84      0.06 o
  10   3  18        6.63        6.59      0.19 o
  10   3  19        2.60        2.66      0.10 o
  10   3  20        2.05        2.08      0.09 o
  10   3  21        0.42        0.44      0.06 o
  10   4   0      142.72      139.01      3.69 o
  10   4   1        4.91        4.91      0.19 o
  10   4   2       19.05       18.05      0.45 o
  10   4   3        8.43        7.99      0.23 o
  10   4   4        9.34        8.67      0.26 o
  10   4   5        1.81        1.92      0.11 o
  10   4   6        1.60        1.50      0.10 o
  10   4   7       10.24       10.07      0.28 o
  10   4   8        1.87        1.82      0.09 o
  10   4  10       53.15       52.57      1.27 o
  10   4  11        4.69        4.63      0.14 o
  10   4  12       40.65       39.86      0.96 o
  10   4  13        1.56        1.52      0.06 o
  10   4  14       12.70       12.11      0.33 o
  10   4  15        0.38        0.32      0.05 o
  10   4  16       67.57       64.63      1.68 o
  10   4  17        0.48        0.41      0.05 o
  10   4  18        6.86        6.85      0.20 o
  10   4  20        7.44        7.38      0.22 o
  10   4  22        3.43        3.17      0.13 o
  10   5   1       20.87       19.93      0.51 o
  10   5   2       28.71       27.68      0.70 o
  10   5   3        5.57        5.41      0.20 o
  10   5   4       19.72       19.10      0.52 o
  10   5   5        4.78        4.81      0.17 o
  10   5   6        1.76        1.82      0.10 o
  10   5   7       22.23       21.15      0.54 o
  10   5   8        0.47        0.40      0.07 o
  10   5   9        6.51        6.06      0.20 o
  10   5  11        0.60        0.60      0.04 o
  10   5  12        9.03        8.79      0.22 o
  10   5  13        1.04        1.04      0.05 o
  10   5  14       12.73       12.42      0.30 o
  10   5  16        0.36        0.28      0.05 o
  10   5  17        0.54        0.53      0.06 o
  10   5  18        3.69        3.75      0.16 o
  10   5  19        2.12        2.19      0.10 o
  10   5  20        2.63        2.55      0.10 o
  10   5  21        0.22        0.22      0.07 o
  10   6   0       20.98       22.10      0.60 o
  10   6   2        2.12        2.13      0.13 o
  10   6   3       22.14       21.32      0.55 o
  10   6   4        9.46        9.45      0.25 o
  10   6   5       83.75       81.35      1.98 o
  10   6   6        5.50        5.45      0.16 o
  10   6   7       11.53       11.24      0.28 o
  10   6   8        1.33        1.31      0.08 o
  10   6   9       34.09       33.50      0.85 o
  10   6  10        2.25        2.33      0.07 o
  10   6  11       31.33       30.59      0.77 o
  10   6  12        0.62        0.60      0.04 o
  10   6  13        0.09        0.11      0.05 o
  10   6  14        1.63        1.74      0.06 o
  10   6  15        1.04        1.01      0.06 o
  10   6  17        2.38        2.65      0.10 o
  10   6  18        1.07        1.10      0.08 o
  10   6  19        0.31        0.41      0.06 o
  10   6  20        0.08        0.15      0.06 o
  10   7   1        5.65        5.61      0.16 o
  10   7   2        2.83        2.70      0.11 o
  10   7   3        7.48        7.18      0.20 o
  10   7   4        3.45        3.27      0.12 o
  10   7   6        2.56        2.53      0.09 o
  10   7   7       15.67       14.90      0.39 o
  10   7   8        1.72        1.74      0.07 o
  10   7   9       15.06       14.47      0.39 o
  10   7  10        0.20        0.19      0.04 o
  10   7  11        0.21        0.18      0.04 o
  10   7  12        7.00        6.80      0.17 o
  10   7  13        2.22        2.23      0.07 o
  10   7  14        5.10        4.92      0.14 o
  10   7  15        1.07        1.12      0.06 o
  10   7  17        0.49        0.57      0.05 o
  10   7  18        2.27        2.37      0.09 o
  10   7  19        0.77        0.78      0.08 o
  10   8   0       42.57       40.42      1.01 o
  10   8   1        2.66        2.84      0.10 o
  10   8   2        6.54        6.44      0.18 o
  10   8   3        3.71        3.77      0.12 o
  10   8   4        5.02        4.95      0.15 o
  10   8   5        2.08        2.27      0.08 o
  10   8   6        2.00        1.88      0.07 o
  10   8   7        7.96        7.91      0.23 o
  10   8   8        0.37        0.36      0.05 o
  10   8  10       11.08       11.00      0.30 o
  10   8  11        4.27        4.10      0.12 o
  10   8  12       10.61       10.73      0.28 o
  10   8  13        1.22        1.23      0.06 o
  10   8  14        2.78        2.87      0.09 o
  10   8  15        0.35        0.39      0.05 o
  10   8  16       18.77       18.80      0.46 o
  10   8  17        0.33        0.41      0.06 o
  10   8  18        2.54        2.44      0.25 o
  10   9   1        3.50        3.44      0.11 o
  10   9   2       10.30       10.06      0.26 o
  10   9   3        1.06        1.11      0.06 o
  10   9   4        7.14        7.12      0.21 o
  10   9   5        0.86        0.81      0.06 o
  10   9   6        0.36        0.29      0.05 o
  10   9   7        4.76        4.66      0.14 o
  10   9   9        1.44        1.58      0.07 o
  10   9  12        1.95        2.07      0.08 o
  10   9  13        0.28        0.26      0.05 o
  10   9  14        3.59        3.47      0.11 o
  10   9  16        0.27        0.27      0.12 o
  10  10   0        7.58        7.67      0.29 o
  10  10   2        0.76        0.73      0.07 o
  10  10   3        2.42        2.55      0.09 o
  10  10   4        3.09        3.35      0.12 o
  10  10   5       16.69       17.20      0.48 o
  10  10   6        1.74        1.81      0.09 o
  10  10   7        4.21        4.51      0.15 o
  10  10   8        0.47        0.57      0.06 o
  10  10   9        5.46        5.76      0.16 o
  10  10  10        0.46        0.56      0.06 o
  10  10  11        7.79        8.02      0.20 o
  10  10  12        0.40        0.49      0.05 o
  10  10  14        0.55        0.56      0.08 o
  10  11   1        0.90        1.11      0.10 o
  10  11   2        0.62        0.69      0.07 o
  10  11   3        1.66        1.82      0.08 o
  10  11   4        0.58        0.65      0.06 o
  10  11   6        0.27        0.29      0.06 o
  10  11   7        3.07        3.09      0.11 o
  10  11   8        0.16        0.18      0.06 o
  10  11   9        3.72        3.70      0.13 o
  10  11  11        0.12        0.16      0.07 o
  10  12   0        7.90        8.70      0.28 o
  10  12   1        0.46        0.57      0.07 o
  10  12   2        1.29        1.46      0.08 o
  10  12   3        0.52        0.64      0.08 o
  10  12   4        1.12        1.18      0.09 o
  10  12   5        0.62        0.65      0.06 o
  10  12   6        0.73        0.73      0.06 o
  10  12   7        1.68        1.69      0.13 o
  11   0   2      575.45      621.35     14.60 o
  11   0   4       56.73       60.91      1.50 o
  11   0   6      213.97      223.73      5.52 o
  11   0   8       79.57       82.47      2.03 o
  11   0  10       58.92       59.84      1.51 o
  11   0  12       37.90       38.43      1.00 o
  11   0  14       14.50       14.09      0.39 o
  11   0  16       17.33       18.27      0.46 o
  11   0  18        1.38        1.38      0.09 o
  11   0  20        4.14        4.44      0.20 o
  11   1   0       23.84       22.64      0.58 o
  11   1   1       42.10       45.66      1.06 o
  11   1   2       45.63       46.30      1.08 o
  11   1   3      145.63      154.78      3.60 o
  11   1   4       25.27       26.60      0.63 o
  11   1   5       54.76       54.98      1.28 o
  11   1   6        9.59        9.49      0.25 o
  11   1   8       83.47       86.44      2.04 o
  11   1   9        7.26        7.68      0.22 o
  11   1  10       49.13       49.35      1.17 o
  11   1  11        8.47        8.93      0.25 o
  11   1  13       10.29       10.26      0.27 o
  11   1  14       16.24       15.86      0.38 o
  11   1  15        6.89        6.96      0.18 o
  11   1  16       14.61       14.37      0.35 o
  11   1  18        3.40        3.48      0.11 o
  11   1  19        4.38        4.42      0.15 o
  11   1  21        5.11        5.04      0.18 o
  11   1  22        0.70        0.65      0.07 o
  11   1  23        1.02        0.95      0.08 o
  11   2   1      233.77      247.34      5.79 o
  11   2   2        0.99        1.25      0.09 o
  11   2   3      136.83      141.13      3.29 o
  11   2   4        0.80        0.86      0.08 o
  11   2   5      247.15      259.01      6.12 o
  11   2   7       21.77       21.96      0.54 o
  11   2   8        0.63        0.55      0.09 o
  11   2   9      183.45      189.89      4.63 o
  11   2  11        1.28        1.31      0.08 o
  11   2  13       51.00       50.44      1.21 o
  11   2  14        0.30        0.26      0.04 o
  11   2  15        4.77        4.84      0.15 o
  11   2  17        5.81        5.85      0.16 o
  11   2  19        0.39        0.53      0.06 o
  11   2  21        1.02        1.07      0.07 o
  11   3   0       18.67       18.21      0.51 o
  11   3   1       24.90       24.35      0.59 o
  11   3   2       26.83       26.71      0.64 o
  11   3   3      104.43      106.45      2.50 o
  11   3   4       14.34       14.30      0.36 o
  11   3   5       47.05       47.80      1.15 o
  11   3   6        5.14        5.15      0.17 o
  11   3   7        0.41        0.26      0.09 o
  11   3   8       55.64       56.21      1.38 o
  11   3   9        4.32        4.44      0.15 o
  11   3  10       37.96       37.80      0.91 o
  11   3  11        8.82        8.95      0.23 o
  11   3  13       14.10       13.84      0.35 o
  11   3  14       13.06       12.63      0.32 o
  11   3  15        7.32        7.16      0.19 o
  11   3  16       11.87       11.74      0.31 o
  11   3  18        2.19        2.37      0.09 o
  11   3  19        4.74        4.68      0.15 o
  11   3  21        4.50        4.65      0.14 o
  11   3  22        0.64        0.68      0.07 o
  11   4   2      301.47      306.23      7.39 o
  11   4   4       33.04       32.29      0.84 o
  11   4   6      114.76      114.71      2.84 o
  11   4   7        0.55        0.54      0.08 o
  11   4   8       39.19       38.25      0.95 o
  11   4  10       33.90       33.43      0.81 o
  11   4  11        0.59        0.56      0.06 o
  11   4  12       18.77       17.92      0.44 o
  11   4  14       10.69       10.50      0.26 o
  11   4  15        0.39        0.37      0.05 o
  11   4  16        9.81        9.53      0.26 o
  11   4  18        1.28        1.43      0.07 o
  11   4  20        2.68        2.62      0.10 o
  11   4  21        0.26        0.34      0.06 o
  11   5   0       22.08       21.46      0.61 o
  11   5   1       17.80       17.18      0.44 o
  11   5   2       22.08       21.56      0.59 o
  11   5   3       64.66       62.81      1.55 o
  11   5   4        6.12        6.18      0.22 o
  11   5   5       20.94       19.62      0.49 o
  11   5   6        8.57        8.47      0.23 o
  11   5   8       47.47       46.91      1.15 o
  11   5   9        3.98        3.72      0.13 o
  11   5  10       25.37       24.62      0.60 o
  11   5  11        4.14        3.82      0.11 o
  11   5  13        4.61        4.50      0.14 o
  11   5  14        8.22        7.80      0.20 o
  11   5  15        2.77        2.81      0.09 o
  11   5  16        8.22        7.77      0.21 o
  11   5  18        2.80        2.79      0.10 o
  11   5  19        2.04        2.11      0.08 o
  11   5  20        0.19        0.15      0.06 o
  11   5  21        2.63        2.44      0.16 o
  11   6   1       60.40       58.28      1.41 o
  11   6   3       41.74       40.43      0.96 o
  11   6   5       75.66       73.09      1.78 o
  11   6   7       11.01       10.70      0.28 o
  11   6   8        0.54        0.50      0.04 o
  11   6   9       62.10       61.54      1.56 o
  11   6  10        0.39        0.33      0.04 o
  11   6  12        0.24        0.21      0.04 o
  11   6  13       19.15       18.91      0.47 o
  11   6  14        0.93        0.88      0.05 o
  11   6  15        0.82        0.78      0.06 o
  11   6  17        2.53        2.67      0.10 o
  11   6  18        0.49        0.45      0.07 o
  11   6  19        0.01        0.14      0.06 o
  11   7   0        4.80        4.58      0.18 o
  11   7   1        9.75        9.60      0.25 o
  11   7   2        5.93        5.69      0.18 o
  11   7   3       38.46       37.71      0.89 o
  11   7   4        2.65        2.73      0.09 o
  11   7   5       17.85       17.36      0.44 o
  11   7   6        1.79        1.63      0.06 o
  11   7   7        0.84        0.79      0.05 o
  11   7   8       16.00       15.56      0.41 o
  11   7   9        1.15        1.12      0.06 o
  11   7  10       10.76       10.66      0.29 o
  11   7  11        5.43        5.14      0.14 o
  11   7  13        8.55        8.52      0.23 o
  11   7  14        4.17        4.13      0.12 o
  11   7  15        3.44        3.58      0.11 o
  11   7  16        4.15        4.25      0.13 o
  11   7  18        0.77        0.88      0.06 o
  11   7  19        2.45        2.38      0.16 o
  11   8   2       57.38       55.78      1.41 o
  11   8   3        0.12        0.20      0.05 o
  11   8   4        5.70        5.64      0.16 o
  11   8   6       24.51       23.86      0.62 o
  11   8   7        0.62        0.65      0.05 o
  11   8   8        5.79        5.30      0.16 o
  11   8  10        9.00        9.01      0.25 o
  11   8  11        0.46        0.45      0.05 o
  11   8  12        2.45        2.53      0.09 o
  11   8  13        0.22        0.16      0.05 o
  11   8  14        4.00        4.12      0.12 o
  11   8  15        0.23        0.20      0.05 o
  11   8  16        1.81        1.91      0.07 o
  11   8  17        0.26        0.30      0.06 o
  11   9   0        8.67        8.15      0.25 o
  11   9   1        2.67        2.72      0.09 o
  11   9   2        7.17        7.00      0.18 o
  11   9   3       10.69       10.64      0.28 o
  11   9   4        1.04        1.19      0.07 o
  11   9   5        4.55        4.35      0.13 o
  11   9   6        3.87        3.82      0.11 o
  11   9   8       14.02       14.21      0.38 o
  11   9   9        0.99        0.95      0.06 o
  11   9  10        6.43        6.37      0.18 o
  11   9  11        1.38        1.50      0.07 o
  11   9  13        1.15        1.13      0.06 o
  11   9  14        2.03        2.05      0.07 o
  11   9  15        0.41        0.49      0.05 o
  11   9  16        2.37        2.22      0.24 o
  11  10   1        6.58        6.18      0.17 o
  11  10   3        5.95        6.46      0.19 o
  11  10   5        8.64        8.93      0.26 o
  11  10   7        2.67        2.81      0.10 o
  11  10   9        8.77        8.52      0.22 o
  11  10  10        0.28        0.33      0.06 o
  11  10  13        2.69        2.78      0.10 o
  11  11   0        1.18        1.34      0.21 o
  11  11   1        1.60        1.84      0.11 o
  11  11   2        0.93        1.06      0.08 o
  11  11   3        6.78        6.96      0.23 o
  11  11   4        0.15        0.19      0.06 o
  11  11   5        3.87        3.93      0.13 o
  11  11   6        0.46        0.52      0.06 o
  11  11   7        0.41        0.47      0.06 o
  11  11   8        2.14        2.16      0.08 o
  11  11   9        0.16        0.22      0.06 o
  11  11  10        1.27        1.17      0.08 o
  11  11  11        1.39        1.26      0.10 o
  11  12   2        5.21        5.18      0.16 o
  11  12   3        0.08        0.23      0.08 o
  11  12   4        0.44        0.45      0.07 o
  11  12   6        2.23        2.13      0.24 o
  12   0   0        1.18        0.76      0.17 o
  12   0   2       41.81       44.30      1.11 o
  12   0   4       61.33       64.04      1.56 o
  12   0   6       17.97       18.90      0.50 o
  12   0   8      119.52      125.54      3.18 o
  12   0  10       12.56       12.22      0.36 o
  12   0  12       17.52       17.77      0.46 o
  12   0  14        5.96        5.90      0.17 o
  12   0  16        0.52        0.62      0.08 o
  12   0  18        0.92        0.89      0.09 o
  12   0  20        5.18        5.90      0.22 o
  12   1   1       30.54       32.91      0.80 o
  12   1   2       29.52       28.88      0.69 o
  12   1   3        3.71        3.85      0.14 o
  12   1   4      103.61      107.45      2.51 o
  12   1   5        0.52        0.19      0.09 o
  12   1   6       40.49       42.28      1.01 o
  12   1   7        1.95        2.16      0.12 o
  12   1   8        8.03        7.87      0.23 o
  12   1   9       36.81       36.17      0.87 o
  12   1  10       41.95       43.30      1.03 o
  12   1  11       48.71       48.96      1.17 o
  12   1  12        4.34        4.44      0.14 o
  12   1  14        0.74        0.70      0.05 o
  12   1  15       39.79       39.10      0.92 o
  12   1  16        0.96        0.93      0.06 o
  12   1  17       20.24       19.94      0.50 o
  12   1  18        2.25        2.30      0.09 o
  12   1  19        0.42        0.44      0.07 o
  12   1  20        1.80        1.76      0.13 o
  12   1  21        4.17        4.32      0.18 o
  12   1  22        7.86        8.12      0.26 o
  12   1  23        0.22        0.21      0.10 o
  12   2   0        1.65        1.57      0.13 o
  12   2   1       58.64       58.78      1.37 o
  12   2   3      103.03      102.83      2.41 o
  12   2   4        1.82        1.74      0.10 o
  12   2   5        1.83        1.74      0.11 o
  12   2   6        0.17        0.20      0.09 o
  12   2   7        1.95        1.93      0.12 o
  12   2   8        0.95        0.90      0.11 o
  12   2   9        5.16        5.43      0.18 o
  12   2  10        0.43        0.46      0.08 o
  12   2  13       34.17       33.67      0.83 o
  12   2  14        0.19        0.15      0.05 o
  12   2  15       18.59       18.40      0.45 o
  12   2  17        3.96        4.19      0.13 o
  12   2  19       12.87       12.97      0.44 o
  12   2  21        0.57        0.64      0.07 o
  12   3   1       46.91       47.34      1.15 o
  12   3   2       40.43       41.24      1.00 o
  12   3   3        0.41        0.27      0.09 o
  12   3   4       87.40       88.14      2.11 o
  12   3   5        2.81        2.90      0.13 o
  12   3   6       16.89       16.58      0.44 o
  12   3   7        2.39        2.30      0.12 o
  12   3   8       14.46       14.20      0.37 o
  12   3   9       16.53       16.26      0.43 o
  12   3  10       26.26       26.33      0.64 o
  12   3  11       32.92       32.49      0.79 o
  12   3  12        0.42        0.42      0.06 o
  12   3  13        0.85        0.85      0.05 o
  12   3  14        0.77        0.74      0.05 o
  12   3  15       25.30       25.11      0.65 o
  12   3  16        1.83        1.87      0.07 o
  12   3  17       20.57       20.68      0.50 o
  12   3  18        2.03        2.24      0.09 o
  12   3  20        1.86        1.90      0.08 o
  12   3  21        3.22        3.30      0.11 o
  12   3  22        6.27        6.45      0.20 o
  12   4   1        0.53        0.37      0.10 o
  12   4   2       17.03       16.60      0.44 o
  12   4   3        2.04        1.87      0.12 o
  12   4   4       29.25       28.23      0.79 o
  12   4   6        9.68        9.49      0.26 o
  12   4   7        0.89        0.76      0.08 o
  12   4   8       76.47       75.64      1.84 o
  12   4  10        8.79        8.57      0.24 o
  12   4  11        0.34        0.30      0.04 o
  12   4  12       11.62       10.98      0.28 o
  12   4  14        4.26        4.10      0.12 o
  12   4  15        0.37        0.23      0.05 o
  12   4  16        0.26        0.17      0.05 o
  12   4  18        0.64        0.71      0.06 o
  12   4  20        3.50        3.68      0.11 o
  12   5   1        6.14        5.39      0.20 o
  12   5   2        2.65        2.50      0.13 o
  12   5   3        2.35        2.34      0.12 o
  12   5   4       40.82       39.88      0.99 o
  12   5   5        1.54        1.60      0.09 o
  12   5   6       43.22       42.21      1.06 o
  12   5   7        0.85        0.77      0.07 o
  12   5   9       23.47       22.79      0.57 o
  12   5  10       30.65       30.29      0.79 o
  12   5  11       24.21       24.11      0.60 o
  12   5  12       10.30       10.03      0.26 o
  12   5  13        0.28        0.29      0.04 o
  12   5  15       22.25       21.32      0.56 o
  12   5  17        8.67        8.37      0.26 o
  12   5  18        0.59        0.51      0.06 o
  12   5  19        0.64        0.62      0.05 o
  12   5  20        0.85        0.91      0.06 o
  12   5  21        2.34        1.98      0.20 o
  12   6   0        1.25        1.01      0.12 o
  12   6   1       20.02       18.93      0.47 o
  12   6   3       41.35       39.43      0.95 o
  12   6   4        1.98        1.82      0.10 o
  12   6   5        0.57        0.44      0.08 o
  12   6   6        0.20        0.16      0.07 o
  12   6   7        1.16        1.11      0.06 o
  12   6   8        1.48        1.42      0.06 o
  12   6   9        2.07        2.19      0.09 o
  12   6  10        1.18        1.09      0.05 o
  12   6  13       15.14       14.93      0.39 o
  12   6  14        0.51        0.52      0.05 o
  12   6  15        8.34        8.44      0.23 o
  12   6  17        1.67        1.77      0.08 o
  12   6  19        5.74        5.83      0.16 o
  12   7   1       35.17       34.25      0.82 o
  12   7   2       14.88       14.44      0.37 o
  12   7   4       25.48       25.04      0.60 o
  12   7   5        9.09        8.80      0.23 o
  12   7   6        3.40        3.25      0.10 o
  12   7   7        2.22        2.28      0.08 o
  12   7   8        5.51        5.51      0.17 o
  12   7   9        2.45        2.50      0.09 o
  12   7  10        7.15        7.08      0.20 o
  12   7  11        9.23        9.31      0.25 o
  12   7  13        1.15        1.15      0.07 o
  12   7  14        0.12        0.11      0.06 o
  12   7  15        7.31        7.72      0.26 o
  12   7  16        0.76        0.81      0.06 o
  12   7  17        9.36        9.75      0.25 o
  12   7  18        0.44        0.59      0.06 o
  12   8   1        0.98        0.91      0.06 o
  12   8   2        4.39        4.29      0.13 o
  12   8   3        2.28        2.32      0.08 o
  12   8   4        8.80        8.67      0.22 o
  12   8   6        2.75        2.79      0.09 o
  12   8   7        0.70        0.62      0.05 o
  12   8   8       24.05       23.50      0.62 o
  12   8  10        3.30        3.34      0.10 o
  12   8  11        0.30        0.29      0.06 o
  12   8  12        3.28        3.35      0.11 o
  12   8  14        1.60        1.71      0.07 o
  12   8  15        0.44        0.38      0.05 o
  12   9   1        1.09        1.03      0.07 o
  12   9   3        0.62        0.69      0.05 o
  12   9   4        8.58        8.53      0.22 o
  12   9   5        0.22        0.26      0.05 o
  12   9   6       17.15       17.51      0.43 o
  12   9   7        0.38        0.23      0.05 o
  12   9   8        0.24        0.31      0.05 o
  12   9   9        5.35        5.32      0.16 o
  12   9  10        9.77        9.86      0.30 o
  12   9  11        4.23        4.27      0.13 o
  12   9  12        5.64        5.70      0.15 o
  12   9  13        0.17        0.18      0.05 o
  12   9  15        4.57        4.48      0.24 o
  12  10   0        0.29        0.41      0.11 o
  12  10   1        4.23        4.38      0.18 o
  12  10   3        9.32        9.63      0.27 o
  12  10   4        0.75        0.82      0.08 o
  12  10   5        0.18        0.19      0.07 o
  12  10   7        0.29        0.32      0.06 o
  12  10   8        0.80        0.88      0.07 o
  12  10   9        0.30        0.34      0.05 o
  12  10  10        0.56        0.54      0.06 o
  12  10  13        2.98        2.82      0.13 o
  12  11   1        9.14        9.78      0.26 o
  12  11   2        1.85        2.03      0.11 o
  12  11   4        3.11        3.33      0.11 o
  12  11   5        2.98        3.19      0.11 o
  12  11   6        0.50        0.40      0.06 o
  12  11   7        0.70        0.73      0.07 o
  12  11   8        0.71        0.57      0.05 o
  12  11   9        0.27        0.22      0.07 o
  12  11  10        0.95        0.80      0.09 o
  12  12   1        0.23        0.17      0.06 o
  12  12   2        0.64        0.74      0.08 o
  12  12   3        0.55        0.55      0.08 o
  12  12   4        1.24        1.21      0.09 o
  13   0   2      112.64      118.68      2.91 o
  13   0   4      182.51      190.11      4.85 o
  13   0   6       47.14       47.93      1.20 o
  13   0   8        6.80        7.26      0.28 o
  13   0  10       39.14       40.44      1.04 o
  13   0  12       15.17       15.42      0.42 o
  13   0  14        4.28        4.24      0.16 o
  13   0  16        2.91        3.20      0.16 o
  13   0  20        7.68        8.02      0.34 o
  13   0  22        8.76        9.34      0.38 o
  13   1   0      108.72      115.78      2.82 o
  13   1   1      102.78      109.19      2.56 o
  13   1   3      162.04      174.68      4.14 o
  13   1   4      114.93      121.24      2.87 o
  13   1   5        5.90        5.79      0.19 o
  13   1   6        8.43        8.64      0.24 o
  13   1   7       69.45       72.23      1.73 o
  13   1   8       78.26       80.25      1.94 o
  13   1  10       34.24       34.78      0.83 o
  13   1  11       22.15       22.07      0.53 o
  13   1  12       11.00       10.61      0.27 o
  13   1  13        0.23        0.19      0.04 o
  13   1  14       15.14       14.73      0.35 o
  13   1  15       13.03       13.04      0.32 o
  13   1  16        0.16        0.19      0.05 o
  13   1  17        0.39        0.42      0.06 o
  13   1  18        0.90        0.90      0.07 o
  13   1  19        3.21        3.26      0.13 o
  13   1  20        0.49        0.54      0.07 o
  13   1  21        0.75        0.84      0.08 o
  13   1  22        0.15        0.17      0.07 o
  13   2   1       68.91       69.06      1.63 o
  13   2   2        1.18        1.34      0.10 o
  13   2   3       20.49       20.81      0.51 o
  13   2   6        0.73        0.70      0.11 o
  13   2   7       30.75       31.32      0.77 o
  13   2   8        0.45        0.28      0.08 o
  13   2   9       82.74       83.48      1.99 o
  13   2  11       41.42       41.02      0.97 o
  13   2  12        0.53        0.52      0.05 o
  13   2  13        2.07        1.99      0.07 o
  13   2  14        0.11        0.12      0.05 o
  13   2  15       43.28       41.99      1.05 o
  13   2  17       22.97       22.79      0.60 o
  13   2  19        0.21        0.24      0.06 o
  13   2  21        2.09        2.24      0.10 o
  13   3   0       88.53       91.00      2.27 o
  13   3   1       65.81       66.51      1.58 o
  13   3   3      108.79      110.78      2.66 o
  13   3   4       92.68       93.18      2.24 o
  13   3   5        4.59        4.45      0.18 o
  13   3   6        7.49        7.61      0.24 o
  13   3   7       45.45       45.49      1.10 o
  13   3   8       58.32       58.75      1.46 o
  13   3   9        0.80        0.89      0.08 o
  13   3  10       27.94       28.09      0.68 o
  13   3  11       16.82       16.46      0.40 o
  13   3  12        6.55        6.39      0.17 o
  13   3  13        1.58        1.48      0.06 o
  13   3  14       11.83       12.05      0.30 o
  13   3  15       13.13       12.89      0.32 o
  13   3  18        0.51        0.61      0.06 o
  13   3  19        4.10        4.20      0.13 o
  13   3  21        0.47        0.54      0.06 o
  13   4   1        2.37        2.50      0.14 o
  13   4   2       63.06       62.59      1.55 o
  13   4   4      112.05      110.21      2.80 o
  13   4   5        1.45        1.48      0.09 o
  13   4   6       30.36       29.39      0.71 o
  13   4   7        0.39        0.40      0.07 o
  13   4   8        3.93        3.86      0.15 o
  13   4  10       25.61       25.30      0.66 o
  13   4  12       12.49       12.08      0.32 o
  13   4  14        3.48        3.54      0.10 o
  13   4  16        1.65        1.72      0.07 o
  13   4  19        0.23        0.21      0.05 o
  13   4  20        5.29        5.25      0.16 o
  13   5   0       40.39       38.78      1.06 o
  13   5   1       37.10       35.12      0.86 o
  13   5   3       66.83       63.69      1.57 o
  13   5   4       55.51       54.62      1.36 o
  13   5   5        1.61        1.62      0.09 o
  13   5   6        1.53        1.39      0.08 o
  13   5   7       29.37       28.20      0.72 o
  13   5   8       46.71       45.98      1.14 o
  13   5  10       13.86       13.85      0.36 o
  13   5  11        8.73        8.65      0.24 o
  13   5  12        8.53        8.26      0.21 o
  13   5  14        6.66        6.41      0.18 o
  13   5  15        4.91        4.79      0.14 o
  13   5  16        0.57        0.58      0.07 o
  13   5  18        0.37        0.35      0.05 o
  13   5  19        1.05        1.17      0.07 o
  13   5  20        0.84        0.81      0.07 o
  13   6   1       30.35       28.99      0.69 o
  13   6   3        6.89        6.86      0.21 o
  13   6   5        0.68        0.61      0.08 o
  13   6   6        1.55        1.52      0.07 o
  13   6   7       15.38       14.81      0.39 o
  13   6   8        0.98        0.92      0.05 o
  13   6   9       32.66       32.58      0.84 o
  13   6  10        0.17        0.11      0.05 o
  13   6  11       15.81       15.49      0.39 o
  13   6  12        1.43        1.37      0.07 o
  13   6  13        0.72        0.70      0.05 o
  13   6  14        0.41        0.42      0.05 o
  13   6  15       17.72       17.68      0.49 o
  13   6  17       10.88       10.82      0.32 o
  13   6  19        0.24        0.21      0.05 o
  13   7   0       19.63       18.70      0.53 o
  13   7   1       18.83       18.18      0.44 o
  13   7   3       32.91       31.59      0.74 o
  13   7   4       22.94       22.08      0.58 o
  13   7   5        1.36        1.34      0.06 o
  13   7   6        1.68        1.64      0.06 o
  13   7   7       11.46       11.15      0.30 o
  13   7   8       15.19       14.85      0.39 o
  13   7   9        1.00        1.04      0.05 o
  13   7  10        6.92        6.56      0.17 o
  13   7  11        4.67        4.62      0.15 o
  13   7  12        1.64        1.75      0.07 o
  13   7  13        1.96        2.08      0.08 o
  13   7  14        2.80        2.82      0.10 o
  13   7  15        5.61        5.90      0.24 o
  13   8   1        2.26        2.30      0.08 o
  13   8   2       14.22       13.82      0.35 o
  13   8   4       29.88       29.10      0.77 o
  13   8   5        1.06        1.01      0.06 o
  13   8   6       12.00       11.77      0.31 o
  13   8   7        0.56        0.51      0.05 o
  13   8   8        0.40        0.48      0.05 o
  13   8  10        8.90        8.56      0.24 o
  13   8  12        6.02        5.97      0.16 o
  13   8  14        1.56        1.62      0.07 o
  13   8  16        0.29        0.36      0.06 o
  13   9   0        5.96        5.84      0.20 o
  13   9   1        5.43        5.09      0.15 o
  13   9   2        0.26        0.30      0.05 o
  13   9   3       10.09        9.61      0.25 o
  13   9   4       10.90       10.77      0.32 o
  13   9   5        0.20        0.23      0.05 o
  13   9   7        3.78        3.67      0.12 o
  13   9   8       11.99       12.07      0.34 o
  13   9  10        2.39        2.43      0.09 o
  13   9  11        0.98        0.96      0.06 o
  13   9  12        2.64        2.70      0.09 o
  13   9  14        1.21        1.21      0.06 o
  13   9  15        0.64        0.66      0.09 o
  13  10   1        8.78        8.62      0.22 o
  13  10   3        1.19        1.32      0.07 o
  13  10   5        0.80        0.64      0.06 o
  13  10   6        0.67        0.79      0.08 o
  13  10   7        3.93        4.16      0.13 o
  13  10   8        0.33        0.31      0.05 o
  13  10   9        6.04        5.90      0.16 o
  13  10  11        2.78        2.54      0.10 o
  13  10  12        0.62        0.58      0.07 o
  13  11   0        1.28        1.29      0.11 o
  13  11   1        2.76        3.00      0.12 o
  13  11   3        4.74        4.77      0.14 o
  13  11   4        1.80        1.84      0.08 o
  13  11   5        0.20        0.18      0.06 o
  13  11   7        1.37        1.39      0.06 o
  13  11   8        1.59        1.49      0.07 o
  13  11   9        0.32        0.33      0.06 o
  13  11  10        0.60        0.44      0.10 o
  13  12   1        0.51        0.54      0.09 o
  13  12   2        1.51        1.67      0.15 o
  14   0   0       24.14       25.56      0.72 o
  14   0   2       26.19       27.19      0.71 o
  14   0   4       19.54       19.12      0.53 o
  14   0   8       60.75       62.10      1.57 o
  14   0  10      111.43      111.48      2.89 o
  14   0  12       13.90       13.74      0.39 o
  14   0  14       31.70       32.01      0.86 o
  14   0  16       55.04       55.90      1.42 o
  14   0  18        5.57        5.56      0.19 o
  14   0  20        2.91        3.23      0.28 o
  14   0  22        2.59        2.77      0.23 o
  14   1   1        3.73        4.02      0.15 o
  14   1   2       93.96       96.25      2.27 o
  14   1   3       32.12       32.59      0.80 o
  14   1   4       13.90       13.97      0.37 o
  14   1   5       13.98       14.01      0.37 o
  14   1   6       14.47       14.98      0.40 o
  14   1   7       25.37       25.58      0.64 o
  14   1   8        1.06        1.18      0.10 o
  14   1   9       36.46       36.43      0.87 o
  14   1  10        9.64        9.71      0.26 o
  14   1  11        1.01        1.05      0.09 o
  14   1  12        0.27        0.27      0.06 o
  14   1  13       11.42       10.93      0.27 o
  14   1  14       17.42       17.13      0.43 o
  14   1  16        1.62        1.59      0.07 o
  14   1  17        0.87        0.86      0.06 o
  14   1  18        5.61        5.60      0.16 o
  14   1  19        0.99        1.14      0.07 o
  14   1  20        2.46        2.49      0.10 o
  14   1  21        1.07        1.18      0.07 o
  14   2   0        3.15        3.19      0.19 o
  14   2   1       38.10       38.13      0.92 o
  14   2   3      187.11      191.50      4.68 o
  14   2   4        1.39        1.42      0.11 o
  14   2   5       98.62      100.30      2.45 o
  14   2   6        0.68        0.51      0.11 o
  14   2   9       39.63       39.67      0.95 o
  14   2  10        0.33        0.31      0.08 o
  14   2  11       17.74       18.01      0.44 o
  14   2  13        0.80        0.86      0.06 o
  14   2  14        0.26        0.23      0.06 o
  14   2  15        1.73        1.86      0.07 o
  14   2  17        3.57        3.30      0.11 o
  14   2  18        0.18        0.17      0.06 o
  14   2  19        0.54        0.51      0.07 o
  14   2  21       10.41       10.52      0.35 o
  14   3   1        4.73        5.00      0.20 o
  14   3   2       51.68       49.92      1.22 o
  14   3   3       28.97       28.67      0.72 o
  14   3   4        7.25        7.15      0.24 o
  14   3   5       16.26       15.85      0.41 o
  14   3   6        8.26        8.26      0.24 o
  14   3   7       24.94       24.48      0.62 o
  14   3   8        0.25        0.21      0.08 o
  14   3   9       39.18       38.74      0.92 o
  14   3  10        6.16        6.17      0.18 o
  14   3  11        0.77        0.80      0.05 o
  14   3  12        0.58        0.59      0.05 o
  14   3  13       12.66       12.34      0.32 o
  14   3  14       11.80       11.63      0.30 o
  14   3  16        0.62        0.63      0.05 o
  14   3  17        1.11        1.04      0.07 o
  14   3  18        3.93        4.04      0.12 o
  14   3  19        0.68        0.78      0.06 o
  14   3  20        1.26        1.33      0.07 o
  14   3  21        1.18        1.34      0.08 o
  14   4   0       26.08       24.99      0.66 o
  14   4   1        1.35        1.19      0.11 o
  14   4   2       17.78       17.03      0.43 o
  14   4   3        1.94        1.83      0.11 o
  14   4   4        6.09        5.86      0.19 o
  14   4   5        0.83        0.76      0.09 o
  14   4   6        0.95        0.78      0.08 o
  14   4   7        4.45        4.37      0.14 o
  14   4   8       37.21       36.13      0.87 o
  14   4  10       63.87       63.66      1.63 o
  14   4  11        2.22        2.27      0.08 o
  14   4  12        8.38        8.34      0.22 o
  14   4  13        1.25        1.21      0.06 o
  14   4  14       18.67       18.67      0.49 o
  14   4  16       35.00       35.43      0.97 o
  14   4  17        0.25        0.26      0.05 o
  14   4  18        4.23        4.18      0.12 o
  14   4  20        1.49        1.76      0.08 o
  14   5   1        0.80        0.55      0.09 o
  14   5   2       53.67       52.22      1.25 o
  14   5   3       11.40       10.78      0.28 o
  14   5   4        8.54        8.25      0.23 o
  14   5   5        3.97        3.87      0.13 o
  14   5   6       10.95       10.93      0.29 o
  14   5   7       12.31       11.86      0.30 o
  14   5   8        0.94        0.84      0.05 o
  14   5   9       13.58       13.18      0.33 o
  14   5  10        6.86        6.68      0.23 o
  14   5  11        0.74        0.69      0.05 o
  14   5  13        4.23        3.95      0.13 o
  14   5  14       11.73       11.46      0.28 o
  14   5  16        1.50        1.52      0.08 o
  14   5  17        0.23        0.26      0.06 o
  14   5  18        3.58        3.54      0.12 o
  14   5  19        0.63        0.67      0.06 o
  14   5  20        1.96        2.04      0.30 o
  14   6   0       10.78       10.76      0.32 o
  14   6   1       10.75       10.32      0.28 o
  14   6   2        1.30        1.37      0.09 o
  14   6   3       60.93       59.01      1.40 o
  14   6   4        3.91        3.92      0.12 o
  14   6   5       44.50       43.13      1.09 o
  14   6   6        3.10        3.08      0.09 o
  14   6   7        0.57        0.56      0.05 o
  14   6   8        0.23        0.19      0.05 o
  14   6   9       14.50       14.25      0.39 o
  14   6  10        0.81        0.81      0.05 o
  14   6  11       11.67       11.12      0.30 o
  14   6  12        0.19        0.15      0.05 o
  14   6  13        1.59        1.55      0.06 o
  14   6  14        0.68        0.66      0.06 o
  14   6  15        0.77        0.84      0.07 o
  14   6  17        0.80        0.77      0.06 o
  14   6  18        0.61        0.61      0.06 o
  14   6  19        0.44        0.42      0.11 o
  14   7   1        2.23        2.20      0.07 o
  14   7   2       12.49       12.11      0.32 o
  14   7   3       11.69       11.43      0.31 o
  14   7   4        2.07        2.12      0.07 o
  14   7   5        7.29        6.91      0.20 o
  14   7   6        1.74        1.74      0.06 o
  14   7   7       10.58       10.43      0.27 o
  14   7   9       17.55       17.40      0.43 o
  14   7  10        1.29        1.24      0.06 o
  14   7  11        0.24        0.18      0.05 o
  14   7  12        0.48        0.44      0.05 o
  14   7  13        5.75        5.68      0.16 o
  14   7  14        3.36        3.32      0.11 o
  14   7  17        0.50        0.55      0.06 o
  14   7  18        1.28        1.29      0.19 o
  14   8   0       14.86       13.98      0.36 o
  14   8   1        1.00        0.97      0.06 o
  14   8   2        7.25        7.27      0.23 o
  14   8   3        1.25        1.35      0.08 o
  14   8   4        0.29        0.26      0.05 o
  14   8   5        1.27        1.29      0.06 o
  14   8   6        2.09        2.09      0.07 o
  14   8   7        4.11        4.12      0.12 o
  14   8   8       10.38       10.04      0.26 o
  14   8  10       14.56       14.35      0.40 o
  14   8  11        2.18        2.19      0.08 o
  14   8  12        2.07        2.09      0.09 o
  14   8  13        1.05        1.07      0.07 o
  14   8  14        4.30        4.37      0.13 o
  14   8  16        9.60        9.86      0.34 o
  14   9   2       15.21       14.77      0.37 o
  14   9   3        2.04        1.99      0.07 o
  14   9   4        2.76        2.75      0.10 o
  14   9   5        0.51        0.56      0.05 o
  14   9   6        2.85        2.89      0.10 o
  14   9   7        2.63        2.68      0.10 o
  14   9   8        0.29        0.29      0.06 o
  14   9   9        2.27        2.24      0.08 o
  14   9  10        1.90        1.94      0.08 o
  14   9  11        0.19        0.20      0.05 o
  14   9  13        0.69        0.65      0.05 o
  14   9  14        3.47        3.35      0.14 o
  14  10   0        4.27        4.41      0.25 o
  14  10   1        1.33        1.26      0.07 o
  14  10   2        0.61        0.71      0.07 o
  14  10   3        9.37        9.11      0.27 o
  14  10   4        1.26        1.37      0.07 o
  14  10   5        9.50        9.92      0.29 o
  14  10   6        1.01        1.11      0.07 o
  14  10   7        0.83        0.77      0.06 o
  14  10   9        2.34        2.37      0.09 o
  14  10  11        3.62        3.47      0.12 o
  14  11   1        0.32        0.31      0.07 o
  14  11   2        1.38        1.40      0.08 o
  14  11   3        2.27        2.42      0.10 o
  14  11   4        0.25        0.21      0.06 o
  14  11   5        1.28        1.37      0.07 o
  14  11   6        0.13        0.11      0.05 o
  14  11   7        2.11        2.17      0.08 o
  14  11   9        3.70        2.73      0.16 o
  14  12   0        3.45        3.57      0.24 o
  15   0   2      257.88      277.92      6.94 o
  15   0   4       59.31       63.68      1.61 o
  15   0   6       39.12       40.94      1.07 o
  15   0   8       20.78       21.77      0.58 o
  15   0  10       11.05       11.20      0.32 o
  15   0  12        1.84        1.86      0.09 o
  15   0  14       18.52       18.00      0.47 o
  15   0  16        7.74        8.49      0.25 o
  15   0  18        3.15        3.15      0.14 o
  15   0  20        5.48        5.55      0.33 o
  15   1   0       54.94       56.34      1.41 o
  15   1   1        5.97        6.26      0.20 o
  15   1   2       15.99       16.34      0.44 o
  15   1   3       52.21       53.57      1.29 o
  15   1   5       56.82       57.89      1.41 o
  15   1   6        3.14        3.40      0.16 o
  15   1   7        1.96        2.02      0.11 o
  15   1   8       10.55       10.52      0.28 o
  15   1   9       21.27       21.63      0.53 o
  15   1  10       29.61       29.15      0.70 o
  15   1  11       15.00       14.90      0.37 o
  15   1  12       10.08        9.83      0.24 o
  15   1  13        0.17        0.19      0.05 o
  15   1  14        8.03        7.77      0.21 o
  15   1  16       26.58       25.86      0.65 o
  15   1  17        1.68        1.68      0.08 o
  15   1  18        3.74        3.70      0.15 o
  15   1  20        1.47        1.41      0.07 o
  15   1  21        5.01        5.02      0.17 o
  15   1  22        1.35        1.20      0.17 o
  15   2   1       25.22       25.90      0.65 o
  15   2   3       66.06       66.99      1.62 o
  15   2   5       63.61       65.15      1.60 o
  15   2   7       34.22       34.58      0.83 o
  15   2   9      112.73      114.69      2.76 o
  15   2  11        1.77        1.93      0.07 o
  15   2  13       26.25       25.85      0.63 o
  15   2  14        0.20        0.17      0.05 o
  15   2  15        6.06        5.91      0.16 o
  15   2  17        0.24        0.21      0.05 o
  15   2  21        0.48        0.61      0.07 o
  15   3   0       21.99       20.30      0.66 o
  15   3   1        1.32        1.21      0.12 o
  15   3   2        7.87        7.85      0.26 o
  15   3   3       26.29       25.75      0.65 o
  15   3   4        0.31        0.26      0.10 o
  15   3   5       55.49       54.66      1.30 o
  15   3   6        0.36        0.25      0.08 o
  15   3   7        7.91        7.93      0.22 o
  15   3   8        9.16        8.96      0.24 o
  15   3   9       14.70       14.20      0.36 o
  15   3  10       28.73       28.53      0.71 o
  15   3  11       21.06       20.61      0.50 o
  15   3  12        7.33        7.22      0.19 o
  15   3  13        1.55        1.54      0.07 o
  15   3  14        8.83        8.57      0.25 o
  15   3  16       20.58       20.76      0.52 o
  15   3  17        0.50        0.59      0.06 o
  15   3  18        1.83        1.88      0.08 o
  15   3  20        1.42        1.70      0.10 o
  15   3  21        3.47        3.63      0.18 o
  15   4   2      145.66      141.58      3.51 o
  15   4   4       36.64       35.59      0.85 o
  15   4   6       21.72       20.75      0.53 o
  15   4   7        0.51        0.36      0.08 o
  15   4   8       10.93       10.65      0.28 o
  15   4   9        0.12        0.10      0.04 o
  15   4  10        6.75        6.72      0.18 o
  15   4  11        0.17        0.10      0.05 o
  15   4  12        0.48        0.40      0.05 o
  15   4  14       13.12       12.95      0.34 o
  15   4  16        4.46        4.83      0.14 o
  15   4  18        2.48        2.55      0.10 o
  15   4  20        3.40        3.43      0.13 o
  15   5   0       45.14       43.64      1.09 o
  15   5   1        3.57        3.37      0.13 o
  15   5   2       11.63       10.98      0.28 o
  15   5   3       27.46       26.05      0.63 o
  15   5   4        2.09        2.08      0.10 o
  15   5   5       25.55       24.59      0.61 o
  15   5   6        5.35        4.98      0.16 o
  15   5   7        0.21        0.14      0.05 o
  15   5   8        4.76        4.49      0.13 o
  15   5   9       11.66       11.30      0.29 o
  15   5  10       11.68       11.22      0.29 o
  15   5  11        5.92        5.74      0.16 o
  15   5  12        6.11        5.96      0.16 o
  15   5  14        2.60        2.68      0.09 o
  15   5  16       14.64       14.45      0.44 o
  15   5  17        1.10        1.19      0.07 o
  15   5  18        3.52        3.49      0.12 o
  15   5  20        0.43        0.37      0.18 o
  15   6   1        6.43        5.95      0.16 o
  15   6   2        0.12        0.14      0.05 o
  15   6   3       24.59       23.87      0.58 o
  15   6   5       21.04       20.22      0.50 o
  15   6   7       16.53       15.95      0.43 o
  15   6   8        0.16        0.18      0.05 o
  15   6   9       43.74       43.07      1.11 o
  15   6  10        0.23        0.23      0.05 o
  15   6  11        0.34        0.25      0.05 o
  15   6  13       10.32        9.96      0.27 o
  15   6  14        0.73        0.67      0.06 o
  15   6  15        1.91        1.89      0.08 o
  15   6  18        0.29        0.22      0.06 o
  15   7   0        6.04        5.59      0.18 o
  15   7   2        2.35        2.37      0.08 o
  15   7   3        6.20        6.12      0.17 o
  15   7   5       23.95       23.20      0.58 o
  15   7   7        7.36        7.13      0.18 o
  15   7   8        3.29        3.49      0.10 o
  15   7   9        4.41        4.32      0.12 o
  15   7  10        9.41        9.34      0.25 o
  15   7  11       12.46       12.01      0.32 o
  15   7  12        1.99        1.97      0.08 o
  15   7  13        2.04        2.06      0.08 o
  15   7  14        3.38        3.30      0.11 o
  15   7  16        6.79        6.97      0.23 o
  15   8   2       34.46       33.30      0.85 o
  15   8   3        0.27        0.34      0.05 o
  15   8   4        9.25        8.79      0.22 o
  15   8   6        4.06        3.96      0.13 o
  15   8   7        0.62        0.59      0.05 o
  15   8   8        1.57        1.50      0.07 o
  15   8   9        0.36        0.31      0.05 o
  15   8  10        1.53        1.60      0.07 o
  15   8  13        0.20        0.11      0.06 o
  15   8  14        4.46        4.63      0.15 o
  15   8  16        0.87        0.82      0.11 o
  15   9   0       18.64       18.33      0.51 o
  15   9   1        0.64        0.64      0.06 o
  15   9   2        4.45        4.58      0.14 o
  15   9   3        5.41        5.38      0.15 o
  15   9   4        1.58        1.62      0.07 o
  15   9   5        5.47        5.36      0.17 o
  15   9   6        3.16        3.20      0.13 o
  15   9   8        1.22        1.34      0.08 o
  15   9   9        2.51        2.55      0.10 o
  15   9  10        2.26        2.33      0.08 o
  15   9  11        1.43        1.37      0.06 o
  15   9  12        1.67        1.59      0.06 o
  15   9  14        0.40        0.45      0.11 o
  15  10   1        0.34        0.22      0.07 o
  15  10   2        0.33        0.38      0.06 o
  15  10   3        4.18        4.07      0.13 o
  15  10   5        2.19        2.20      0.08 o
  15  10   7        3.59        3.95      0.13 o
  15  10   9        7.03        6.95      0.18 o
  15  10  10        0.15        0.14      0.06 o
  15  11   0        1.21        1.19      0.09 o
  15  11   2        0.41        0.46      0.07 o
  15  11   3        0.92        0.96      0.06 o
  15  11   5        4.98        5.06      0.16 o
  15  11   7        2.06        1.96      0.18 o
  15  11   8        0.44        0.33      0.09 o
  16   0   0       79.96       82.42      2.38 o
  16   0   2        0.69        0.84      0.22 o
  16   0   4      101.65      105.85      2.74 o
  16   0   6        1.57        1.68      0.14 o
  16   0   8       82.40       84.00      2.11 o
  16   0  10       16.04       15.35      0.42 o
  16   0  12       21.30       20.34      0.53 o
  16   0  14        8.25        7.95      0.25 o
  16   0  16        3.13        3.24      0.16 o
  16   0  18        0.61        0.63      0.14 o
  16   0  20        2.32        2.49      0.14 o
  16   1   1        2.19        2.22      0.13 o
  16   1   2       92.23       94.67      2.30 o
  16   1   3       23.04       23.38      0.59 o
  16   1   4       83.08       85.75      2.09 o
  16   1   5        9.71        9.53      0.28 o
  16   1   6        3.14        3.12      0.14 o
  16   1   7       16.04       16.06      0.40 o
  16   1   8        8.54        8.57      0.23 o
  16   1   9       65.67       66.29      1.58 o
  16   1  10        6.83        7.03      0.20 o
  16   1  11       18.70       18.67      0.45 o
  16   1  12        2.66        2.65      0.09 o
  16   1  13        4.68        4.59      0.13 o
  16   1  14        3.61        3.73      0.12 o
  16   1  15       20.69       20.82      0.50 o
  16   1  16        2.35        2.62      0.09 o
  16   1  17        6.78        7.07      0.20 o
  16   1  20        3.75        3.73      0.17 o
  16   1  21        0.81        0.78      0.07 o
  16   2   1       58.37       58.95      1.45 o
  16   2   3       89.10       89.10      2.19 o
  16   2   4        0.30        0.22      0.11 o
  16   2   5        7.69        8.07      0.24 o
  16   2   7       37.21       37.58      0.89 o
  16   2   8        0.20        0.29      0.08 o
  16   2   9        4.66        4.84      0.16 o
  16   2  11       16.64       16.48      0.39 o
  16   2  13        5.56        5.62      0.15 o
  16   2  15       15.40       15.18      0.36 o
  16   2  17        0.50        0.60      0.06 o
  16   2  19        6.45        6.49      0.18 o
  16   3   1        8.99        9.14      0.26 o
  16   3   2       80.98       79.54      1.90 o
  16   3   3       14.14       13.72      0.36 o
  16   3   4       64.34       62.88      1.50 o
  16   3   5        1.79        1.73      0.09 o
  16   3   6        0.50        0.47      0.08 o
  16   3   7       16.97       16.50      0.41 o
  16   3   8       10.79       10.65      0.28 o
  16   3   9       44.92       44.36      1.07 o
  16   3  10        4.10        4.10      0.12 o
  16   3  11       12.72       12.33      0.35 o
  16   3  12        0.44        0.40      0.05 o
  16   3  13        2.37        2.25      0.08 o
  16   3  14        1.91        2.03      0.08 o
  16   3  15       14.43       13.99      0.37 o
  16   3  16        2.58        2.60      0.10 o
  16   3  17        6.92        6.96      0.19 o
  16   3  19        0.27        0.36      0.06 o
  16   3  20        2.86        2.93      0.11 o
  16   3  21        0.40        0.41      0.17 o
  16   4   0       42.40       40.52      1.03 o
  16   4   1        0.38        0.34      0.09 o
  16   4   2        0.53        0.51      0.09 o
  16   4   3        0.67        0.62      0.08 o
  16   4   4       58.56       57.32      1.36 o
  16   4   6        0.41        0.44      0.08 o
  16   4   7        0.41        0.40      0.06 o
  16   4   8       52.99       52.11      1.32 o
  16   4  10        8.95        8.73      0.22 o
  16   4  11        0.33        0.26      0.05 o
  16   4  12       13.76       13.45      0.35 o
  16   4  14        4.91        4.88      0.16 o
  16   4  15        0.31        0.29      0.06 o
  16   4  16        2.13        2.33      0.08 o
  16   4  18        0.34        0.31      0.05 o
  16   4  19        0.13        0.15      0.05 o
  16   4  20        1.57        1.97      0.23 o
  16   5   1        0.31        0.27      0.08 o
  16   5   2       30.63       28.79      0.69 o
  16   5   3       10.95       10.79      0.29 o
  16   5   4       38.45       36.42      0.89 o
  16   5   5        6.60        6.44      0.18 o
  16   5   6        6.84        6.51      0.17 o
  16   5   7        7.48        6.96      0.20 o
  16   5   8        0.86        0.75      0.05 o
  16   5   9       35.23       34.76      0.90 o
  16   5  10        5.51        5.28      0.14 o
  16   5  11        9.28        9.16      0.24 o
  16   5  12        5.71        5.55      0.15 o
  16   5  13        3.11        3.11      0.11 o
  16   5  14        3.61        3.70      0.12 o
  16   5  15       11.15       11.46      0.29 o
  16   5  16        0.68        0.81      0.07 o
  16   5  17        3.01        2.94      0.11 o
  16   5  18        0.35        0.34      0.06 o
  16   6   0        0.68        0.76      0.08 o
  16   6   1       23.66       22.72      0.55 o
  16   6   3       36.14       35.10      0.89 o
  16   6   4        0.94        0.88      0.06 o
  16   6   5        3.56        3.50      0.11 o
  16   6   7       14.85       14.15      0.37 o
  16   6   8        0.90        0.84      0.05 o
  16   6   9        2.35        2.44      0.09 o
  16   6  10        0.22        0.21      0.05 o
  16   6  11        6.46        6.40      0.18 o
  16   6  12        0.34        0.25      0.05 o
  16   6  13        2.99        2.99      0.10 o
  16   6  14        0.19        0.16      0.06 o
  16   6  15        6.62        6.72      0.21 o
  16   6  17        0.33        0.40      0.06 o
  16   7   1       10.59       10.28      0.26 o
  16   7   2       26.13       25.53      0.61 o
  16   7   3        3.83        3.88      0.14 o
  16   7   4       19.96       19.40      0.48 o
  16   7   5        0.27        0.19      0.05 o
  16   7   7        9.10        8.60      0.22 o
  16   7   8        3.46        3.52      0.11 o
  16   7   9       12.87       12.85      0.35 o
  16   7  10        1.19        1.23      0.06 o
  16   7  11        3.47        3.41      0.11 o
  16   7  12        0.18        0.14      0.05 o
  16   7  13        0.44        0.36      0.06 o
  16   7  14        0.72        0.75      0.06 o
  16   7  15        4.21        4.16      0.13 o
  16   7  16        0.76        0.73      0.06 o
  16   7  17        3.21        3.17      0.21 o
  16   8   0       10.55       10.11      0.28 o
  16   8   1        0.47        0.44      0.05 o
  16   8   2        0.17        0.17      0.06 o
  16   8   3        0.77        0.79      0.05 o
  16   8   4       15.75       15.32      0.38 o
  16   8   7        0.49        0.52      0.06 o
  16   8   8       14.98       15.20      0.42 o
  16   8  10        2.18        2.21      0.09 o
  16   8  11        0.39        0.38      0.06 o
  16   8  12        4.10        3.90      0.12 o
  16   8  14        1.25        1.30      0.07 o
  16   8  15        0.38        0.32      0.07 o
  16   9   1        0.18        0.19      0.06 o
  16   9   2        5.27        5.10      0.17 o
  16   9   3        2.25        2.27      0.10 o
  16   9   4        9.51        9.07      0.27 o
  16   9   5        0.93        0.86      0.06 o
  16   9   6        3.94        3.98      0.13 o
  16   9   7        2.05        2.11      0.08 o
  16   9   9        6.92        6.93      0.19 o
  16   9  10        1.99        2.12      0.08 o
  16   9  11        1.58        1.42      0.06 o
  16   9  12        3.27        3.11      0.10 o
  16   9  13        0.79        0.66      0.08 o
  16  10   0        0.41        0.46      0.10 o
  16  10   1        4.01        4.08      0.13 o
  16  10   3        6.57        6.44      0.22 o
  16  10   4        0.60        0.67      0.06 o
  16  10   5        0.58        0.59      0.06 o
  16  10   7        2.18        2.27      0.09 o
  16  10   8        0.51        0.65      0.06 o
  16  10   9        0.51        0.56      0.06 o
  16  10  11        1.01        0.91      0.09 o
  16  11   1        3.41        3.57      0.12 o
  16  11   2        3.45        3.18      0.14 o
  16  11   3        0.64        0.65      0.06 o
  16  11   4        2.71        2.52      0.10 o
  16  11   5        0.37        0.38      0.06 o
  17   0   2       12.87       12.54      0.39 o
  17   0   4       92.53       95.86      2.40 o
  17   0   6       61.05       61.60      1.55 o
  17   0   8        6.81        7.16      0.25 o
  17   0  10       59.47       59.59      1.44 o
  17   0  12        6.01        6.28      0.20 o
  17   0  14        2.11        2.15      0.11 o
  17   0  16        0.66        0.72      0.09 o
  17   0  18        3.30        3.70      0.15 o
  17   0  20        1.77        2.12      0.15 o
  17   1   0        1.03        1.08      0.16 o
  17   1   1       23.34       23.96      0.62 o
  17   1   2        4.61        5.05      0.19 o
  17   1   3       55.03       58.06      1.39 o
  17   1   4       20.08       20.56      0.51 o
  17   1   5        2.14        2.29      0.12 o
  17   1   6        0.32        0.28      0.08 o
  17   1   7        5.06        5.42      0.18 o
  17   1   8       37.06       37.14      0.88 o
  17   1   9        0.28        0.26      0.08 o
  17   1  10       16.53       16.75      0.41 o
  17   1  12        1.55        1.35      0.07 o
  17   1  13        2.87        2.89      0.10 o
  17   1  14        6.78        6.76      0.18 o
  17   1  15        4.92        5.09      0.16 o
  17   1  16        1.04        1.08      0.07 o
  17   1  19        2.26        2.28      0.10 o
  17   1  20        0.21        0.18      0.06 o
  17   1  21        1.20        1.15      0.17 o
  17   2   1       51.23       51.22      1.23 o
  17   2   2        1.10        1.05      0.10 o
  17   2   5        3.84        3.75      0.14 o
  17   2   6        0.99        0.95      0.08 o
  17   2   7        0.82        0.72      0.08 o
  17   2   8        0.62        0.65      0.10 o
  17   2   9       17.37       16.85      0.40 o
  17   2  10        0.17        0.14      0.05 o
  17   2  11       47.05       46.85      1.09 o
  17   2  12        0.62        0.63      0.06 o
  17   2  13        1.24        1.27      0.06 o
  17   2  15       38.25       37.34      0.94 o
  17   2  16        0.10        0.12      0.06 o
  17   2  17       26.98       26.90      0.65 o
  17   2  19        0.33        0.36      0.07 o
  17   3   0        1.89        1.90      0.18 o
  17   3   1       18.84       18.33      0.46 o
  17   3   2        2.66        2.79      0.12 o
  17   3   3       46.43       46.22      1.10 o
  17   3   4       16.37       15.66      0.39 o
  17   3   5        2.13        2.20      0.10 o
  17   3   7        3.46        3.49      0.13 o
  17   3   8       25.63       25.17      0.59 o
  17   3  10       12.80       12.52      0.34 o
  17   3  12        0.79        0.72      0.06 o
  17   3  13        4.28        4.07      0.13 o
  17   3  14        5.33        5.25      0.15 o
  17   3  15        5.51        5.46      0.15 o
  17   3  16        1.18        1.16      0.06 o
  17   3  19        2.69        2.62      0.10 o
  17   4   1        3.67        3.33      0.12 o
  17   4   2        6.30        5.89      0.17 o
  17   4   3        0.29        0.19      0.08 o
  17   4   4       57.26       55.71      1.32 o
  17   4   5        3.26        3.28      0.12 o
  17   4   6       45.08       43.83      1.06 o
  17   4   7        0.14        0.10      0.05 o
  17   4   8        3.23        3.27      0.10 o
  17   4   9        0.90        0.92      0.06 o
  17   4  10       41.20       40.39      1.02 o
  17   4  12        5.77        5.59      0.16 o
  17   4  13        0.53        0.52      0.06 o
  17   4  14        1.17        1.10      0.06 o
  17   4  16        0.28        0.37      0.06 o
  17   4  17        0.21        0.17      0.06 o
  17   4  18        1.77        2.17      0.12 o
  17   4  19        0.21        0.26      0.06 o
  17   5   1        9.76        9.00      0.23 o
  17   5   2        3.53        3.30      0.11 o
  17   5   3       25.19       23.42      0.54 o
  17   5   4       10.55       10.34      0.25 o
  17   5   5        1.36        1.33      0.07 o
  17   5   6        0.74        0.67      0.05 o
  17   5   7        2.31        2.10      0.08 o
  17   5   8       23.53       22.82      0.57 o
  17   5   9        0.28        0.27      0.05 o
  17   5  10        8.44        8.25      0.22 o
  17   5  12        1.25        1.19      0.07 o
  17   5  13        1.18        1.23      0.06 o
  17   5  14        3.41        3.22      0.12 o
  17   5  15        1.79        1.94      0.08 o
  17   5  16        0.39        0.45      0.06 o
  17   5  18        0.16        0.13      0.06 o
  17   5  19        0.85        0.99      0.18 o
  17   6   1       28.41       27.46      0.66 o
  17   6   2        2.52        2.66      0.09 o
  17   6   3        0.00        0.12      0.05 o
  17   6   5        4.35        3.94      0.14 o
  17   6   6        3.37        3.16      0.10 o
  17   6   7        0.76        0.74      0.06 o
  17   6   8        1.71        1.72      0.08 o
  17   6   9        5.83        5.85      0.18 o
  17   6  10        0.67        0.65      0.05 o
  17   6  11       18.44       18.16      0.44 o
  17   6  12        2.02        2.06      0.08 o
  17   6  13        0.71        0.69      0.06 o
  17   6  15       15.54       15.69      0.44 o
  17   6  16        0.29        0.36      0.06 o
  17   6  17       12.12       12.10      0.31 o
  17   7   1        6.55        6.29      0.16 o
  17   7   2        0.91        0.89      0.06 o
  17   7   3       16.53       15.66      0.39 o
  17   7   4        3.56        3.39      0.11 o
  17   7   5        1.07        0.92      0.06 o
  17   7   7        0.59        0.49      0.05 o
  17   7   8        6.90        6.73      0.18 o
  17   7  10        3.38        3.25      0.11 o
  17   7  12        0.15        0.13      0.06 o
  17   7  13        2.81        2.74      0.09 o
  17   7  14        1.43        1.35      0.07 o
  17   7  15        2.54        2.48      0.10 o
  17   7  16        0.51        0.43      0.06 o
  17   8   1        3.44        3.44      0.12 o
  17   8   2        0.60        0.58      0.06 o
  17   8   3        0.22        0.15      0.06 o
  17   8   4       14.82       14.71      0.37 o
  17   8   5        2.70        2.70      0.09 o
  17   8   6       17.03       16.49      0.41 o
  17   8   7        0.12        0.13      0.05 o
  17   8   8        0.22        0.30      0.05 o
  17   8   9        0.57        0.68      0.06 o
  17   8  10       13.06       12.97      0.32 o
  17   8  12        3.15        3.10      0.11 o
  17   8  13        0.51        0.44      0.05 o
  17   9   1        1.39        1.38      0.07 o
  17   9   2        1.33        1.43      0.07 o
  17   9   3        4.07        3.79      0.12 o
  17   9   4        2.43        2.50      0.09 o
  17   9   5        0.42        0.45      0.05 o
  17   9   6        0.52        0.54      0.06 o
  17   9   7        0.17        0.12      0.06 o
  17   9   8        6.67        6.79      0.19 o
  17   9  10        2.00        2.04      0.08 o
  17   9  12        0.40        0.38      0.06 o
  17  10   1        8.10        8.17      0.22 o
  17  10   2        0.74        0.76      0.06 o
  17  10   5        1.91        1.93      0.08 o
  17  10   6        1.47        1.60      0.07 o
  17  10   7        0.36        0.33      0.05 o
  17  10   8        0.55        0.53      0.06 o
  17  10   9        0.82        0.86      0.07 o
  17  10  10        0.35        0.28      0.09 o
  17  11   1        1.14        1.27      0.08 o
  17  11   2        0.17        0.17      0.07 o
  17  11   3        3.12        3.14      0.14 o
  18   0   2       19.81       19.98      0.53 o
  18   0   4       61.04       61.90      1.55 o
  18   0   6        0.64        0.71      0.11 o
  18   0   8      121.51      123.11      3.25 o
  18   0  10       80.63       81.81      2.04 o
  18   0  12        0.27        0.26      0.07 o
  18   0  14       30.36       28.67      0.79 o
  18   0  16       15.06       14.93      0.39 o
  18   0  18        1.95        2.08      0.11 o
  18   1   1       21.61       22.18      0.55 o
  18   1   2       48.43       49.72      1.20 o
  18   1   3       14.42       14.63      0.37 o
  18   1   4        3.22        3.13      0.12 o
  18   1   5       26.06       26.39      0.63 o
  18   1   6       25.57       25.83      0.62 o
  18   1   7        4.26        4.18      0.14 o
  18   1   8        4.60        4.79      0.16 o
  18   1   9       19.82       19.89      0.49 o
  18   1  10       10.92       11.04      0.29 o
  18   1  11        0.20        0.14      0.05 o
  18   1  12        2.92        3.03      0.10 o
  18   1  13        7.43        7.21      0.19 o
  18   1  14        4.14        4.00      0.15 o
  18   1  16        1.69        1.88      0.08 o
  18   1  17        1.66        1.64      0.08 o
  18   1  18        1.01        1.09      0.06 o
  18   1  20        0.60        0.64      0.09 o
  18   2   0        0.86        0.62      0.15 o
  18   2   1       71.76       71.65      1.70 o
  18   2   3      208.26      211.55      5.04 o
  18   2   4        0.18        0.17      0.08 o
  18   2   5       26.36       25.94      0.62 o
  18   2   6        0.29        0.24      0.09 o
  18   2   7        9.97        9.97      0.27 o
  18   2   9        6.42        6.05      0.16 o
  18   2  11        0.97        0.82      0.06 o
  18   2  13        8.95        8.61      0.22 o
  18   2  15       12.17       12.35      0.33 o
  18   2  17        0.19        0.30      0.06 o
  18   2  19        5.69        5.68      0.25 o
  18   3   1       18.81       18.63      0.45 o
  18   3   2       33.34       32.87      0.78 o
  18   3   3       13.46       13.21      0.33 o
  18   3   4        2.55        2.69      0.11 o
  18   3   5       22.05       21.73      0.53 o
  18   3   6       16.93       16.28      0.40 o
  18   3   7        4.81        4.72      0.13 o
  18   3   8        3.33        3.13      0.10 o
  18   3   9       17.71       17.39      0.44 o
  18   3  10        6.56        6.47      0.17 o
  18   3  11        0.44        0.40      0.05 o
  18   3  12        1.95        1.75      0.08 o
  18   3  13        7.74        7.39      0.20 o
  18   3  14        2.30        2.47      0.09 o
  18   3  16        1.00        1.08      0.06 o
  18   3  17        2.11        2.13      0.10 o
  18   3  18        0.51        0.62      0.06 o
  18   4   2       14.25       13.56      0.34 o
  18   4   4       35.88       35.38      0.83 o
  18   4   5        0.28        0.17      0.05 o
  18   4   6        1.23        1.07      0.06 o
  18   4   7        1.12        1.12      0.06 o
  18   4   8       80.54       78.73      1.93 o
  18   4   9        0.11        0.15      0.05 o
  18   4  10       49.04       49.03      1.19 o
  18   4  11        0.48        0.42      0.05 o
  18   4  12        0.29        0.18      0.05 o
  18   4  13        0.69        0.61      0.06 o
  18   4  14       17.95       17.87      0.48 o
  18   4  16        9.54        9.71      0.26 o
  18   4  18        1.53        1.52      0.08 o
  18   5   1        8.75        8.01      0.21 o
  18   5   2       27.40       26.67      0.63 o
  18   5   3        6.00        5.66      0.16 o
  18   5   4        1.47        1.46      0.06 o
  18   5   5       10.15        9.72      0.25 o
  18   5   6       15.48       15.22      0.43 o
  18   5   7        1.87        1.77      0.07 o
  18   5   8        2.01        2.01      0.08 o
  18   5   9        7.79        7.66      0.21 o
  18   5  10        7.47        7.17      0.21 o
  18   5  12        1.43        1.45      0.07 o
  18   5  13        2.70        2.66      0.09 o
  18   5  14        3.30        3.42      0.13 o
  18   5  16        1.01        1.05      0.06 o
  18   5  17        0.49        0.50      0.06 o
  18   5  18        0.95        0.86      0.09 o
  18   6   0        2.98        2.66      0.11 o
  18   6   1       25.60       24.72      0.59 o
  18   6   2        0.61        0.57      0.05 o
  18   6   3       78.33       75.57      1.84 o
  18   6   4        0.48        0.39      0.05 o
  18   6   5       12.86       12.30      0.32 o
  18   6   6        1.08        0.88      0.06 o
  18   6   7        1.79        1.67      0.07 o
  18   6   9        2.01        1.94      0.07 o
  18   6  11        1.27        1.21      0.06 o
  18   6  13        6.06        5.90      0.16 o
  18   6  15        5.42        5.57      0.16 o
  18   7   1        6.56        6.40      0.17 o
  18   7   2        8.36        8.07      0.20 o
  18   7   3        5.10        5.10      0.14 o
  18   7   4        0.59        0.56      0.06 o
  18   7   5        7.80        7.53      0.20 o
  18   7   6        4.20        3.82      0.12 o
  18   7   7        2.42        2.43      0.08 o
  18   7   8        0.71        0.63      0.06 o
  18   7   9        6.67        6.77      0.20 o
  18   7  10        1.53        1.55      0.06 o
  18   7  11        0.41        0.42      0.05 o
  18   7  12        0.33        0.34      0.05 o
  18   7  13        3.28        3.24      0.12 o
  18   7  14        0.57        0.56      0.05 o
  18   8   0        1.25        1.26      0.08 o
  18   8   2        5.70        5.49      0.15 o
  18   8   4        6.98        6.77      0.19 o
  18   8   5        0.42        0.38      0.05 o
  18   8   6        1.51        1.61      0.07 o
  18   8   7        0.89        0.86      0.06 o
  18   8   8       23.13       23.00      0.60 o
  18   8  10       11.64       11.68      0.29 o
  18   8  11        0.41        0.41      0.05 o
  18   8  13        0.65        0.56      0.07 o
  18   8  14        4.50        4.26      0.19 o
  18   9   1        1.12        1.23      0.07 o
  18   9   2        6.43        6.59      0.23 o
  18   9   3        0.88        0.92      0.06 o
  18   9   4        0.27        0.23      0.09 o
  18   9   5        1.43        1.37      0.07 o
  18   9   6        4.06        4.03      0.14 o
  18   9   7        0.34        0.37      0.06 o
  18   9   8        0.36        0.30      0.06 o
  18   9   9        0.99        1.04      0.07 o
  18   9  10        2.13        2.11      0.08 o
  18   9  12        0.27        0.34      0.11 o
  18  10   0        0.97        1.16      0.10 o
  18  10   1        4.03        4.33      0.14 o
  18  10   2        0.32        0.30      0.05 o
  18  10   3       13.97       13.39      0.43 o
  18  10   5        3.23        3.00      0.13 o
  18  10   6        0.39        0.28      0.06 o
  18  10   9        0.25        0.21      0.09 o
  18  11   1        1.01        1.04      0.15 o
  18  11   3        0.97        0.99      0.19 o
  19   0   2       39.69       41.55      1.05 o
  19   0   4       40.10       41.35      1.02 o
  19   0   6        5.06        5.12      0.21 o
  19   0   8        0.58        0.77      0.06 o
  19   0  10        3.26        3.27      0.13 o
  19   0  12        6.63        6.45      0.20 o
  19   0  14        7.20        7.01      0.24 o
  19   0  16        1.17        1.18      0.10 o
  19   0  18        1.24        1.24      0.09 o
  19   1   0       33.20       33.74      0.85 o
  19   1   1        0.18        0.25      0.08 o
  19   1   2        4.24        4.75      0.17 o
  19   1   3       12.66       12.76      0.32 o
  19   1   4        3.91        4.24      0.14 o
  19   1   5       34.90       34.78      0.83 o
  19   1   6        0.41        0.48      0.08 o
  19   1   7        2.41        2.66      0.11 o
  19   1   9       18.48       18.59      0.47 o
  19   1  10       12.60       12.44      0.32 o
  19   1  11       11.00       10.77      0.27 o
  19   1  12       13.14       13.05      0.32 o
  19   1  13        0.73        0.77      0.06 o
  19   1  14        2.70        2.68      0.10 o
  19   1  15        0.64        0.63      0.06 o
  19   1  16       19.22       19.82      0.48 o
  19   1  17        1.96        2.35      0.10 o
  19   1  18        2.16        2.35      0.09 o
  19   1  19        0.38        0.50      0.06 o
  19   2   1       12.03       12.09      0.31 o
  19   2   3       10.78       11.47      0.29 o
  19   2   7       20.12       19.46      0.46 o
  19   2   9       30.56       30.03      0.70 o
  19   2  11        4.33        4.23      0.13 o
  19   2  13        2.68        2.74      0.10 o
  19   2  15        6.87        7.21      0.21 o
  19   2  17        3.23        3.21      0.17 o
  19   2  19        0.51        0.47      0.06 o
  19   3   0       12.76       12.38      0.34 o
  19   3   1        0.24        0.30      0.08 o
  19   3   2        1.98        2.07      0.11 o
  19   3   3        3.95        3.77      0.14 o
  19   3   4        0.41        0.38      0.07 o
  19   3   5       34.73       33.75      0.83 o
  19   3   7        8.61        8.19      0.22 o
  19   3   8        0.44        0.43      0.06 o
  19   3   9       13.11       12.96      0.32 o
  19   3  10       14.43       14.28      0.35 o
  19   3  11       16.59       16.10      0.40 o
  19   3  12        8.84        8.37      0.23 o
  19   3  14        4.20        4.06      0.14 o
  19   3  15        1.08        1.02      0.07 o
  19   3  16       15.60       15.52      0.41 o
  19   3  17        0.95        0.86      0.07 o
  19   3  18        0.83        0.88      0.06 o
  19   3  19        0.43        0.35      0.07 o
  19   4   1        0.19        0.15      0.06 o
  19   4   2       24.64       23.40      0.55 o
  19   4   4       26.21       25.36      0.62 o
  19   4   6        3.83        3.85      0.12 o
  19   4   7        0.23        0.17      0.05 o
  19   4   8        0.26        0.22      0.05 o
  19   4  10        2.34        2.41      0.08 o
  19   4  12        5.14        4.93      0.16 o
  19   4  14        5.10        5.15      0.16 o
  19   4  16        0.65        0.65      0.06 o
  19   4  18        0.93        0.85      0.08 o
  19   5   0       36.85       35.55      0.86 o
  19   5   1        0.52        0.51      0.05 o
  19   5   2        4.52        4.49      0.13 o
  19   5   3        9.42        9.02      0.25 o
  19   5   4        7.65        7.43      0.20 o
  19   5   5       15.51       15.03      0.37 o
  19   5   6        2.47        2.51      0.09 o
  19   5   7        0.24        0.16      0.05 o
  19   5   9        9.98        9.64      0.26 o
  19   5  10        3.59        3.52      0.12 o
  19   5  11        3.69        3.59      0.12 o
  19   5  12        8.27        8.25      0.22 o
  19   5  13        0.68        0.69      0.06 o
  19   5  14        0.44        0.53      0.06 o
  19   5  15        0.14        0.22      0.08 o
  19   5  16       10.69       10.92      0.39 o
  19   5  17        1.32        1.44      0.08 o
  19   6   1        6.70        6.46      0.17 o
  19   6   3        4.43        4.32      0.13 o
  19   6   7        9.38        9.20      0.24 o
  19   6   9       12.89       12.52      0.32 o
  19   6  11        1.83        1.72      0.07 o
  19   6  13        1.09        1.02      0.08 o
  19   6  14        0.25        0.26      0.06 o
  19   6  15        3.09        3.09      0.11 o
  19   7   0        3.07        3.00      0.11 o
  19   7   1        0.93        0.95      0.06 o
  19   7   2        0.61        0.67      0.06 o
  19   7   3        0.11        0.14      0.06 o
  19   7   5       16.07       15.81      0.42 o
  19   7   7        8.14        8.04      0.23 o
  19   7   8        0.31        0.30      0.06 o
  19   7   9        4.13        4.38      0.13 o
  19   7  10        5.08        5.26      0.15 o
  19   7  11       10.25       10.22      0.25 o
  19   7  12        2.33        2.29      0.08 o
  19   7  13        0.19        0.16      0.06 o
  19   7  14        1.87        1.81      0.08 o
  19   7  15        0.58        0.52      0.14 o
  19   8   2        6.64        6.49      0.18 o
  19   8   4        7.78        7.83      0.21 o
  19   8   6        1.73        1.69      0.09 o
  19   8   7        0.30        0.23      0.05 o
  19   8   9        0.23        0.21      0.05 o
  19   8  10        0.95        0.94      0.06 o
  19   8  12        2.13        2.18      0.10 o
  19   9   0       15.37       15.37      0.41 o
  19   9   1        0.13        0.13      0.06 o
  19   9   2        1.84        2.00      0.08 o
  19   9   3        1.87        2.07      0.09 o
  19   9   4        3.77        3.81      0.12 o
  19   9   5        3.21        3.03      0.12 o
  19   9   6        1.65        1.68      0.08 o
  19   9   9        1.97        2.02      0.08 o
  19   9  10        0.44        0.46      0.06 o
  19   9  11        0.71        0.54      0.09 o
  19  10   1        1.96        2.13      0.09 o
  19  10   2        0.19        0.20      0.05 o
  19  10   3        0.82        0.90      0.06 o
  19  10   7        2.21        2.09      0.13 o
  20   0   0       72.38       74.09      2.13 o
  20   0   2        3.04        3.71      0.18 o
  20   0   4       44.23       44.90      1.12 o
  20   0   6       11.06       11.47      0.28 o
  20   0   8       13.75       13.70      0.34 o
  20   0  10        6.27        6.23      0.22 o
  20   0  12        4.77        4.85      0.22 o
  20   0  14        3.44        3.35      0.14 o
  20   0  16        1.30        1.23      0.10 o
  20   0  18        1.74        1.80      0.12 o
  20   1   2       94.01       95.96      2.32 o
  20   1   3       27.03       27.45      0.66 o
  20   1   4       46.38       46.58      1.11 o
  20   1   5       12.63       12.88      0.33 o
  20   1   6        0.92        0.96      0.05 o
  20   1   7       24.26       24.20      0.56 o
  20   1   8        4.46        4.50      0.13 o
  20   1   9       59.86       60.28      1.45 o
  20   1  11        3.64        3.72      0.12 o
  20   1  12        1.57        1.45      0.07 o
  20   1  13        9.10        9.14      0.27 o
  20   1  14       11.00       11.05      0.29 o
  20   1  15        7.18        7.36      0.21 o
  20   1  16        2.53        2.84      0.12 o
  20   1  17        1.00        1.14      0.07 o
  20   1  18        1.94        2.04      0.09 o
  20   1  19        0.33        0.32      0.07 o
  20   2   1       19.43       19.49      0.48 o
  20   2   3       26.45       26.30      0.63 o
  20   2   5        9.75        9.59      0.25 o
  20   2   7       31.14       30.75      0.72 o
  20   2   9        0.47        0.47      0.05 o
  20   2  11       16.79       16.39      0.42 o
  20   2  13        0.68        0.72      0.06 o
  20   2  15        2.80        3.13      0.14 o
  20   2  17        0.23        0.29      0.06 o
  20   2  19        0.34        0.37      0.08 o
  20   3   1        0.46        0.37      0.04 o
  20   3   2       75.80       75.84      1.78 o
  20   3   3       22.91       22.82      0.55 o
  20   3   4       35.92       35.97      0.89 o
  20   3   5        7.01        7.04      0.19 o
  20   3   6        1.33        1.22      0.06 o
  20   3   7       25.18       24.31      0.58 o
  20   3   8        4.73        4.63      0.13 o
  20   3   9       48.64       48.46      1.15 o
  20   3  11        2.34        2.46      0.09 o
  20   3  12        0.61        0.60      0.08 o
  20   3  13        7.66        7.40      0.23 o
  20   3  14        6.85        7.02      0.19 o
  20   3  15        5.24        5.22      0.16 o
  20   3  16        1.89        2.02      0.09 o
  20   3  17        0.92        0.92      0.07 o
  20   3  18        1.09        1.22      0.08 o
  20   4   0       43.90       42.45      1.00 o
  20   4   2        1.71        1.70      0.07 o
  20   4   4       26.66       26.08      0.64 o
  20   4   5        0.14        0.15      0.06 o
  20   4   6        5.99        5.75      0.16 o
  20   4   8        8.61        8.39      0.22 o
  20   4  10        3.30        3.32      0.12 o
  20   4  12        3.30        3.30      0.11 o
  20   4  14        1.93        1.87      0.08 o
  20   4  16        0.96        1.05      0.07 o
  20   4  18        1.07        0.98      0.12 o
  20   5   2       46.76       44.80      1.04 o
  20   5   3       13.19       12.74      0.31 o
  20   5   4       25.46       24.54      0.60 o
  20   5   5        6.34        6.13      0.17 o
  20   5   7       11.74       11.48      0.31 o
  20   5   8        0.93        0.96      0.06 o
  20   5   9       29.05       27.91      0.71 o
  20   5  11        1.73        1.58      0.09 o
  20   5  12        2.45        2.43      0.08 o
  20   5  13        4.51        4.67      0.15 o
  20   5  14        8.44        8.57      0.23 o
  20   5  15        3.67        3.77      0.12 o
  20   5  16        1.20        1.33      0.07 o
  20   5  17        0.57        0.58      0.11 o
  20   6   1        6.82        6.74      0.18 o
  20   6   3        8.86        8.84      0.23 o
  20   6   5        4.26        4.00      0.12 o
  20   6   7       10.97       10.77      0.31 o
  20   6   9        0.36        0.37      0.05 o
  20   6  11        6.29        6.22      0.18 o
  20   6  12        0.24        0.22      0.05 o
  20   6  13        0.14        0.14      0.06 o
  20   6  15        1.11        1.19      0.06 o
  20   7   1        1.37        1.42      0.07 o
  20   7   2       22.34       21.55      0.53 o
  20   7   3        8.19        8.29      0.23 o
  20   7   4       10.84       10.36      0.30 o
  20   7   5        1.02        1.05      0.07 o
  20   7   6        0.35        0.32      0.06 o
  20   7   7       12.31       12.01      0.33 o
  20   7   8        1.29        1.26      0.07 o
  20   7   9       17.92       18.12      0.50 o
  20   7  11        0.60        0.66      0.05 o
  20   7  12        0.35        0.40      0.05 o
  20   7  13        2.73        2.49      0.10 o
  20   7  14        2.14        1.92      0.09 o
  20   7  15        1.64        1.52      0.19 o
  20   8   0       11.04        9.93      0.28 o
  20   8   2        0.40        0.37      0.06 o
  20   8   4        5.71        6.05      0.19 o
  20   8   5        0.17        0.17      0.06 o
  20   8   6        1.18        1.17      0.07 o
  20   8   8        2.00        2.17      0.08 o
  20   8   9        0.12        0.13      0.05 o
  20   8  10        0.46        0.51      0.05 o
  20   8  12        0.99        0.91      0.07 o
  20   9   2       10.67       10.98      0.31 o
  20   9   3        2.43        2.50      0.09 o
  20   9   4        6.57        6.66      0.21 o
  20   9   5        0.86        0.71      0.06 o
  20   9   7        2.80        2.77      0.11 o
  20   9   9        5.39        4.96      0.17 o
  20  10   0        0.17        0.29      0.08 o
  20  10   1        0.87        1.04      0.07 o
  20  10   3        0.99        1.08      0.09 o
  20  10   5        0.82        0.94      0.08 o
  21   0   2        1.03        1.05      0.14 o
  21   0   4       31.30       32.43      0.77 o
  21   0   6       28.83       28.83      0.67 o
  21   0   8        3.96        4.20      0.15 o
  21   0  10       30.96       30.60      0.78 o
  21   0  12        1.19        1.24      0.10 o
  21   0  14        4.89        4.44      0.17 o
  21   0  18        4.07        3.82      0.21 o
  21   1   0       27.31       27.55      0.72 o
  21   1   1        0.61        0.57      0.08 o
  21   1   2        9.09       10.37      0.30 o
  21   1   3        7.96        8.19      0.21 o
  21   1   4        0.65        0.77      0.05 o
  21   1   5       16.49       16.68      0.39 o
  21   1   6        6.55        6.45      0.17 o
  21   1   7        4.68        4.74      0.14 o
  21   1   8        6.61        6.29      0.16 o
  21   1   9        1.92        2.03      0.07 o
  21   1  10        4.88        4.84      0.15 o
  21   1  11        8.27        8.16      0.22 o
  21   1  12        0.82        0.81      0.06 o
  21   1  13        3.60        3.55      0.12 o
  21   1  14        1.43        1.50      0.08 o
  21   1  15        0.41        0.44      0.06 o
  21   1  16        4.68        4.78      0.16 o
  21   1  18        1.66        1.74      0.08 o
  21   2   1       17.86       18.16      0.42 o
  21   2   2        0.76        0.83      0.06 o
  21   2   3        0.57        0.67      0.05 o
  21   2   5        2.13        2.22      0.08 o
  21   2   6        0.61        0.58      0.05 o
  21   2   7        0.53        0.48      0.05 o
  21   2   8        0.38        0.32      0.05 o
  21   2   9        2.79        2.90      0.10 o
  21   2  11       24.45       23.44      0.66 o
  21   2  12        0.37        0.34      0.06 o
  21   2  13        1.92        1.94      0.08 o
  21   2  15       16.04       17.97      0.55 o
  21   2  16        0.09        0.16      0.06 o
  21   2  17       12.07       12.93      0.31 o
  21   3   0       19.55       19.40      0.48 o
  21   3   1        0.61        0.43      0.04 o
  21   3   2        6.25        6.46      0.17 o
  21   3   3        7.51        7.24      0.18 o
  21   3   4        0.55        0.56      0.05 o
  21   3   5       15.73       15.56      0.40 o
  21   3   6        4.55        4.44      0.13 o
  21   3   7        4.86        4.81      0.15 o
  21   3   8        4.38        4.30      0.13 o
  21   3   9        1.46        1.47      0.07 o
  21   3  10        3.45        3.33      0.11 o
  21   3  11        8.01        7.84      0.21 o
  21   3  12        0.61        0.59      0.06 o
  21   3  13        4.06        3.84      0.13 o
  21   3  14        1.17        1.16      0.07 o
  21   3  15        0.48        0.55      0.06 o
  21   3  16        3.61        3.61      0.13 o
  21   3  18        1.12        1.28      0.19 o
  21   4   1        2.45        2.52      0.08 o
  21   4   2        0.26        0.21      0.05 o
  21   4   3        0.39        0.40      0.05 o
  21   4   4       19.07       19.11      0.45 o
  21   4   5        2.41        2.52      0.09 o
  21   4   6       21.75       21.21      0.54 o
  21   4   8        1.91        1.79      0.07 o
  21   4   9        1.01        1.13      0.06 o
  21   4  10       21.49       21.21      0.51 o
  21   4  12        1.33        1.32      0.07 o
  21   4  13        0.50        0.49      0.06 o
  21   4  14        2.72        2.56      0.10 o
  21   5   0       17.88       17.80      0.44 o
  21   5   1        0.25        0.15      0.05 o
  21   5   2        6.31        6.23      0.16 o
  21   5   3        3.65        3.65      0.11 o
  21   5   4        0.40        0.38      0.05 o
  21   5   5        8.12        7.90      0.23 o
  21   5   6        4.55        4.32      0.14 o
  21   5   7        2.23        2.32      0.09 o
  21   5   8        4.72        4.50      0.13 o
  21   5   9        1.15        1.10      0.07 o
  21   5  10        3.23        3.03      0.10 o
  21   5  11        4.18        4.09      0.13 o
  21   5  12        0.52        0.67      0.06 o
  21   5  13        1.54        1.65      0.07 o
  21   5  14        0.85        0.92      0.06 o
  21   5  15        0.13        0.16      0.06 o
  21   5  16        3.03        2.90      0.11 o
  21   6   1       11.45       11.22      0.28 o
  21   6   2        2.57        2.73      0.09 o
  21   6   3        0.45        0.46      0.05 o
  21   6   5        2.46        2.53      0.11 o
  21   6   6        2.45        2.42      0.09 o
  21   6   8        1.12        1.17      0.07 o
  21   6   9        0.68        0.63      0.06 o
  21   6  10        0.58        0.65      0.05 o
  21   6  11        9.30        9.16      0.26 o
  21   6  12        1.23        1.21      0.06 o
  21   6  13        0.98        0.97      0.06 o
  21   6  15        6.85        6.47      0.20 o
  21   7   0        6.56        6.49      0.19 o
  21   7   1        0.33        0.28      0.05 o
  21   7   2        1.94        2.00      0.08 o
  21   7   3        3.56        3.51      0.12 o
  21   7   4        0.29        0.23      0.07 o
  21   7   5        7.15        6.87      0.20 o
  21   7   6        1.51        1.54      0.09 o
  21   7   7        2.27        2.31      0.08 o
  21   7   8        1.24        1.31      0.07 o
  21   7   9        0.59        0.57      0.06 o
  21   7  10        1.09        1.05      0.06 o
  21   7  11        3.64        3.62      0.12 o
  21   7  12        0.22        0.13      0.05 o
  21   7  13        2.05        1.94      0.08 o
  21   8   1        2.49        2.41      0.09 o
  21   8   3        0.34        0.32      0.06 o
  21   8   4        4.52        4.89      0.15 o
  21   8   5        2.09        2.27      0.09 o
  21   8   6        8.23        8.01      0.23 o
  21   8   8        0.16        0.21      0.05 o
  21   8   9        0.77        0.86      0.05 o
  21   8  10        6.66        6.49      0.19 o
  21   9   0        5.91        5.61      0.19 o
  21   9   2        1.97        2.15      0.08 o
  21   9   3        0.70        0.73      0.05 o
  21   9   5        1.90        1.89      0.08 o
  21   9   6        1.51        1.41      0.07 o
  21   9   7        0.56        0.42      0.06 o
  21   9   8        1.62        1.49      0.08 o
  21   9   9        0.32        0.25      0.09 o
  21  10   1        3.37        3.38      0.20 o
  21  10   2        0.88        0.96      0.20 o
  21  10   5        1.02        0.97      0.18 o
  22   0   0        3.24        3.44      0.24 o
  22   0   2       11.99       12.23      0.33 o
  22   0   4       54.96       56.42      1.33 o
  22   0   6        1.39        1.37      0.09 o
  22   0   8      101.29      104.05      2.58 o
  22   0  10       38.43       39.73      0.98 o
  22   0  12        5.31        5.16      0.18 o
  22   0  14       16.58       16.16      0.47 o
  22   0  16        2.50        2.07      0.14 o
  22   0  18        0.52        0.49      0.18 o
  22   1   1       15.45       15.48      0.37 o
  22   1   2        6.44        6.64      0.18 o
  22   1   3        1.10        1.09      0.06 o
  22   1   5       11.89       11.89      0.30 o
  22   1   6       10.39       10.26      0.25 o
  22   1   7        0.75        0.79      0.05 o
  22   1   8        3.65        3.79      0.12 o
  22   1   9        1.91        1.90      0.08 o
  22   1  10        2.69        2.69      0.10 o
  22   1  12        5.09        5.04      0.15 o
  22   1  13        0.88        0.92      0.07 o
  22   1  16        0.53        0.54      0.07 o
  22   1  17        0.58        0.56      0.06 o
  22   2   1       52.88       53.39      1.24 o
  22   2   3      128.77      131.33      3.12 o
  22   2   5        4.92        5.12      0.14 o
  22   2   7       10.24       10.06      0.26 o
  22   2  13       11.99       12.12      0.35 o
  22   2  15       13.33       14.52      0.39 o
  22   2  17        0.21        0.19      0.07 o
  22   3   1       11.79       11.37      0.28 o
  22   3   2        5.53        5.25      0.14 o
  22   3   3        0.80        0.84      0.05 o
  22   3   5        8.09        7.95      0.20 o
  22   3   6        7.69        7.22      0.19 o
  22   3   7        0.40        0.30      0.05 o
  22   3   8        3.38        3.35      0.10 o
  22   3   9        0.96        0.94      0.06 o
  22   3  10        1.54        1.61      0.07 o
  22   3  12        4.40        4.15      0.15 o
  22   3  13        0.81        0.76      0.07 o
  22   3  14        0.28        0.27      0.07 o
  22   3  16        0.45        0.40      0.06 o
  22   3  17        0.77        0.79      0.10 o
  22   4   0        1.21        1.17      0.08 o
  22   4   2        8.92        8.72      0.23 o
  22   4   4       33.77       33.50      0.85 o
  22   4   6        1.56        1.61      0.07 o
  22   4   8       68.72       66.34      1.69 o
  22   4   9        0.06        0.15      0.06 o
  22   4  10       24.09       24.37      0.65 o
  22   4  12        3.64        3.67      0.12 o
  22   4  13        0.24        0.28      0.06 o
  22   4  14       10.30       10.08      0.29 o
  22   4  15        0.16        0.16      0.05 o
  22   4  16        1.42        1.38      0.08 o
  22   5   1        7.15        6.88      0.18 o
  22   5   2        2.03        2.02      0.08 o
  22   5   3        0.47        0.40      0.05 o
  22   5   5        5.37        5.32      0.15 o
  22   5   6        5.14        5.27      0.15 o
  22   5   7        0.49        0.44      0.06 o
  22   5   8        1.12        1.01      0.06 o
  22   5   9        0.85        0.78      0.06 o
  22   5  10        1.84        1.75      0.07 o
  22   5  12        2.15        2.20      0.09 o
  22   5  13        0.30        0.26      0.05 o
  22   6   0        0.20        0.21      0.08 o
  22   6   1       21.19       20.85      0.50 o
  22   6   2        0.22        0.30      0.05 o
  22   6   3       54.32       51.62      1.25 o
  22   6   5        2.68        2.58      0.10 o
  22   6   7        2.95        2.86      0.10 o
  22   6   8        0.48        0.52      0.06 o
  22   6  13        6.73        6.65      0.22 o
  22   6  15        6.08        6.24      0.28 o
  22   7   1        3.54        3.56      0.12 o
  22   7   2        1.10        1.14      0.06 o
  22   7   5        2.08        1.95      0.08 o
  22   7   6        1.89        1.87      0.08 o
  22   7   8        0.88        0.86      0.06 o
  22   7   9        0.11        0.13      0.05 o
  22   7  10        0.33        0.39      0.05 o
  22   7  11        0.11        0.11      0.05 o
  22   7  12        1.22        1.22      0.06 o
  22   8   2        3.32        3.39      0.12 o
  22   8   3        0.27        0.25      0.08 o
  22   8   4        7.86        8.02      0.24 o
  22   8   6        1.08        1.18      0.06 o
  22   8   8       20.58       19.86      0.60 o
  22   8  10        6.27        5.85      0.20 o
  22   9   1        1.31        1.10      0.06 o
  22   9   2        0.24        0.28      0.05 o
  22   9   4        0.14        0.17      0.05 o
  22   9   5        0.66        0.78      0.06 o
  22   9   6        1.27        1.24      0.07 o
  23   0   4       20.61       21.65      0.51 o
  23   0   6       46.74       47.56      1.12 o
  23   0   8        1.95        2.28      0.11 o
  23   0  10       21.97       21.21      0.58 o
  23   0  12       18.99       18.71      0.48 o
  23   0  14        1.23        1.32      0.12 o
  23   1   0        6.59        6.82      0.20 o
  23   1   1        0.08        0.21      0.05 o
  23   1   2        0.58        0.77      0.06 o
  23   1   3        3.60        3.74      0.12 o
  23   1   4        1.07        1.07      0.05 o
  23   1   5        8.78        8.83      0.22 o
  23   1   7        0.21        0.17      0.05 o
  23   1   9        6.39        6.23      0.16 o
  23   1  10        3.75        3.66      0.12 o
  23   1  11        2.37        2.44      0.09 o
  23   1  12        4.51        4.46      0.14 o
  23   1  13        0.80        0.82      0.07 o
  23   1  14        0.72        0.88      0.07 o
  23   1  15        0.37        0.38      0.06 o
  23   1  16        6.25        6.25      0.23 o
  23   1  17        1.05        0.97      0.07 o
  23   2   1       58.96       60.21      1.44 o
  23   2   3        0.00        0.20      0.08 o
  23   2   5       19.97       19.97      0.48 o
  23   2   7        7.50        7.27      0.18 o
  23   2   9        2.43        2.55      0.09 o
  23   2  11        5.57        5.36      0.17 o
  23   2  13        0.59        0.64      0.08 o
  23   2  15        6.01        6.32      0.23 o
  23   2  17        8.25        8.50      0.27 o
  23   3   0        1.51        1.47      0.08 o
  23   3   1        0.21        0.24      0.05 o
  23   3   2        0.18        0.21      0.05 o
  23   3   3        0.56        0.64      0.05 o
  23   3   5        9.35        9.17      0.25 o
  23   3   6        0.32        0.24      0.05 o
  23   3   7        2.19        2.25      0.08 o
  23   3   9        4.37        4.48      0.13 o
  23   3  10        4.51        4.69      0.14 o
  23   3  11        4.50        4.50      0.14 o
  23   3  12        2.86        2.75      0.11 o
  23   3  13        0.22        0.16      0.07 o
  23   3  14        1.46        1.43      0.10 o
  23   3  15        0.65        0.57      0.07 o
  23   3  16        4.67        4.65      0.18 o
  23   3  17        0.38        0.40      0.19 o
  23   4   4       14.46       14.26      0.39 o
  23   4   6       31.71       31.46      0.77 o
  23   4   8        1.25        1.34      0.07 o
  23   4  10       14.92       15.08      0.44 o
  23   4  12       12.74       13.21      0.39 o
  23   4  14        0.83        0.87      0.06 o
  23   5   0       10.02        9.57      0.30 o
  23   5   1        0.30        0.16      0.05 o
  23   5   2        0.86        0.84      0.06 o
  23   5   3        3.22        3.24      0.11 o
  23   5   4        2.91        2.84      0.11 o
  23   5   5        3.67        3.34      0.12 o
  23   5   6        0.40        0.30      0.05 o
  23   5   8        0.40        0.38      0.06 o
  23   5   9        3.38        3.18      0.13 o
  23   5  10        0.77        0.78      0.06 o
  23   5  11        0.56        0.55      0.06 o
  23   5  12        2.98        3.06      0.10 o
  23   5  13        0.56        0.62      0.05 o
  23   6   1       26.23       26.50      0.64 o
  23   6   4        0.18        0.20      0.08 o
  23   6   5        8.80        8.66      0.25 o
  23   6   6        0.23        0.25      0.06 o
  23   6   7        3.47        3.57      0.13 o
  23   6   9        1.41        1.41      0.08 o
  23   6  11        2.81        2.71      0.10 o
  23   6  13        0.23        0.19      0.06 o
  23   7   0        0.27        0.19      0.08 o
  23   7   1        0.58        0.54      0.06 o
  23   7   5        4.54        4.56      0.14 o
  23   7   6        0.15        0.21      0.06 o
  23   7   7        2.60        2.60      0.10 o
  23   7   9        1.37        1.49      0.06 o
  23   7  10        1.78        1.86      0.07 o
  23   7  11        3.10        2.99      0.11 o
  23   7  12        0.68        0.66      0.09 o
  23   8   1        0.32        0.25      0.06 o
  23   8   4        4.98        5.18      0.15 o
  23   8   6       10.00        9.71      0.29 o
  23   8   8        0.31        0.37      0.06 o
  23   8  10        4.81        3.93      0.26 o
  23   9   0        5.34        4.93      0.30 o
  23   9   2        0.43        0.39      0.06 o
  23   9   3        0.69        0.82      0.07 o
  23   9   4        1.50        1.58      0.10 o
  23   9   5        0.66        0.65      0.09 o
  23   9   6        0.40        0.24      0.10 o
  24   0   0       26.14       26.62      0.71 o
  24   0   2        6.72        6.90      0.24 o
  24   0   4        3.81        3.86      0.22 o
  24   0   6       11.92       12.02      0.31 o
  24   0   8        1.80        1.90      0.08 o
  24   0  10        0.40        0.41      0.08 o
  24   0  12        0.10        0.22      0.08 o
  24   1   2       46.71       47.40      1.11 o
  24   1   3       14.65       15.05      0.36 o
  24   1   4       18.34       18.98      0.45 o
  24   1   5        5.33        5.47      0.15 o
  24   1   6        1.36        1.42      0.06 o
  24   1   7       16.09       16.18      0.40 o
  24   1   8        1.10        1.08      0.06 o
  24   1   9       28.71       28.61      0.71 o
  24   1  10        0.63        0.66      0.06 o
  24   1  11        0.36        0.43      0.06 o
  24   1  12        1.09        1.10      0.07 o
  24   1  13        5.55        5.74      0.18 o
  24   1  14        8.51        8.86      0.31 o
  24   1  15        1.74        1.94      0.09 o
  24   1  16        1.21        1.22      0.08 o
  24   2   1        0.35        0.59      0.06 o
  24   2   5        3.76        3.79      0.11 o
  24   2   7        8.54        8.39      0.21 o
  24   2   9        0.47        0.44      0.05 o
  24   2  11        5.85        5.57      0.16 o
  24   2  13        7.59        7.10      0.22 o
  24   2  15        0.26        0.36      0.06 o
  24   3   2       33.79       33.36      0.80 o
  24   3   3       13.77       13.84      0.34 o
  24   3   4       13.44       13.64      0.36 o
  24   3   5        4.22        4.27      0.13 o
  24   3   6        0.98        0.91      0.06 o
  24   3   7       16.36       16.21      0.41 o
  24   3   8        0.94        0.91      0.06 o
  24   3   9       25.73       26.46      0.73 o
  24   3  10        0.28        0.25      0.06 o
  24   3  11        0.21        0.31      0.06 o
  24   3  12        0.79        0.85      0.08 o
  24   3  13        5.55        5.26      0.22 o
  24   3  14        5.54        5.41      0.18 o
  24   3  15        1.46        1.49      0.08 o
  24   3  16        0.72        0.64      0.11 o
  24   4   0       15.24       14.84      0.43 o
  24   4   2        4.22        4.14      0.12 o
  24   4   3        0.30        0.20      0.06 o
  24   4   4        1.79        1.81      0.07 o
  24   4   6        7.13        6.80      0.20 o
  24   4   8        1.48        1.43      0.07 o
  24   5   2       28.09       27.60      0.71 o
  24   5   3        6.59        6.26      0.17 o
  24   5   4       11.24       11.22      0.30 o
  24   5   5        1.98        1.99      0.09 o
  24   5   6        0.56        0.55      0.06 o
  24   5   7        7.53        7.51      0.20 o
  24   5   8        0.37        0.44      0.06 o
  24   5   9       13.03       12.38      0.44 o
  24   5  10        0.43        0.41      0.06 o
  24   5  11        0.17        0.22      0.05 o
  24   5  12        1.04        1.06      0.06 o
  24   5  13        2.40        2.49      0.14 o
  24   5  14        6.28        6.47      0.57 o
  24   6   5        1.65        1.77      0.08 o
  24   6   7        2.40        2.72      0.10 o
  24   6  10        0.27        0.15      0.06 o
  24   6  11        2.14        2.13      0.09 o
  24   6  13        2.87        2.50      0.16 o
  24   7   1        0.14        0.17      0.06 o
  24   7   2        9.33        9.05      0.29 o
  24   7   3        5.83        5.83      0.18 o
  24   7   4        4.24        3.92      0.14 o
  24   7   5        1.30        1.33      0.07 o
  24   7   6        0.16        0.12      0.06 o
  24   7   7        7.65        7.85      0.21 o
  24   7   8        0.21        0.26      0.05 o
  24   7   9       10.82       10.86      0.33 o
  24   8   0        3.35        3.28      0.22 o
  24   8   2        1.09        1.14      0.07 o
  24   8   3        0.19        0.24      0.06 o
  24   8   4        0.15        0.22      0.05 o
  24   8   6        1.63        1.63      0.07 o
  24   8   8        0.74        0.59      0.11 o
  25   0   2        1.43        1.79      0.10 o
  25   0   4        5.75        6.02      0.18 o
  25   0   6        1.89        1.98      0.09 o
  25   0   8        1.89        2.00      0.09 o
  25   0  10        3.80        3.79      0.17 o
  25   0  14        1.04        0.92      0.11 o
  25   1   0       51.19       51.76      1.27 o
  25   1   1        1.14        1.23      0.06 o
  25   1   2        8.58        9.69      0.27 o
  25   1   3        0.09        0.26      0.05 o
  25   1   4        9.42        9.67      0.24 o
  25   1   5       20.09       20.51      0.48 o
  25   1   6        9.31        9.30      0.24 o
  25   1   7       14.46       14.77      0.35 o
  25   1   8        0.30        0.38      0.05 o
  25   1   9        2.22        2.38      0.08 o
  25   1  10        0.96        1.03      0.07 o
  25   1  11       15.15       14.69      0.38 o
  25   1  12        2.97        2.99      0.11 o
  25   1  13        2.88        3.01      0.16 o
  25   1  14        0.13        0.15      0.07 o
  25   1  16        5.42        5.37      0.21 o
  25   2   1        0.57        0.69      0.06 o
  25   2   2        0.31        0.27      0.05 o
  25   2   6        0.21        0.15      0.05 o
  25   2   7        0.26        0.14      0.05 o
  25   2   9        1.01        1.13      0.08 o
  25   2  11        4.79        4.33      0.17 o
  25   2  13        0.12        0.22      0.08 o
  25   2  15        3.11        3.38      0.12 o
  25   3   0       37.19       37.26      0.91 o
  25   3   1        0.83        0.87      0.06 o
  25   3   2        6.09        6.38      0.18 o
  25   3   3        0.23        0.18      0.05 o
  25   3   4        7.12        7.14      0.19 o
  25   3   5       19.54       19.48      0.50 o
  25   3   6        6.90        6.84      0.18 o
  25   3   7       13.37       13.44      0.33 o
  25   3   8        0.21        0.17      0.05 o
  25   3   9        2.22        2.28      0.11 o
  25   3  10        0.62        0.56      0.06 o
  25   3  11       13.77       14.37      0.38 o
  25   3  12        1.86        1.92      0.09 o
  25   3  13        2.76        2.69      0.13 o
  25   3  14        0.11        0.16      0.07 o
  25   4   1        0.71        0.66      0.05 o
  25   4   2        0.55        0.54      0.06 o
  25   4   3        0.18        0.12      0.06 o
  25   4   4        3.35        3.49      0.11 o
  25   4   5        0.78        0.70      0.06 o
  25   4   6        1.59        1.57      0.07 o
  25   4   8        1.04        0.98      0.07 o
  25   4   9        0.42        0.36      0.06 o
  25   4  10        2.59        2.68      0.11 o
  25   4  14        0.65        0.57      0.12 o
  25   5   0       31.13       32.11      0.83 o
  25   5   1        0.48        0.41      0.06 o
  25   5   2        5.61        5.78      0.16 o
  25   5   4        5.14        5.36      0.15 o
  25   5   5        9.28        9.12      0.24 o
  25   5   6        5.33        5.65      0.16 o
  25   5   7        6.35        6.32      0.19 o
  25   5   8        0.30        0.33      0.07 o
  25   5   9        1.18        1.09      0.07 o
  25   5  10        0.95        0.92      0.06 o
  25   5  11        7.03        6.75      0.19 o
  25   5  12        2.11        2.14      0.09 o
  25   5  13        1.29        1.35      0.17 o
  25   6   1        0.63        0.69      0.06 o
  25   6   2        1.07        1.12      0.07 o
  25   6   6        0.69        0.77      0.07 o
  25   6   8        0.32        0.31      0.06 o
  25   6   9        0.28        0.25      0.06 o
  25   6  10        0.18        0.17      0.05 o
  25   6  11        1.73        1.65      0.08 o
  25   7   0       10.73       11.31      0.40 o
  25   7   1        0.20        0.20      0.06 o
  25   7   2        1.88        1.92      0.09 o
  25   7   3        0.32        0.25      0.06 o
  25   7   4        2.22        2.03      0.09 o
  25   7   5        9.16        9.22      0.33 o
  25   7   6        2.15        2.21      0.09 o
  25   7   7        5.34        5.51      0.19 o
  25   7   9        1.08        1.05      0.09 o
  25   7  10        0.26        0.21      0.09 o
  25   8   1        0.65        0.71      0.06 o
  25   8   3        0.16        0.14      0.06 o
  25   8   4        0.76        0.79      0.07 o
  25   8   5        0.73        0.55      0.08 o
  25   8   6        0.70        0.60      0.09 o
  26   0   2        5.80        5.77      0.19 o
  26   0   4       16.75       16.77      0.47 o
  26   0   6        1.86        1.96      0.10 o
  26   0   8       38.43       38.98      0.98 o
  26   0  10       10.93       10.91      0.30 o
  26   0  12        2.87        2.83      0.13 o
  26   0  14        4.56        5.01      0.23 o
  26   1   1        5.58        5.53      0.15 o
  26   1   2        1.03        1.22      0.06 o
  26   1   3        0.86        0.88      0.06 o
  26   1   4        1.19        1.28      0.06 o
  26   1   5        2.01        2.13      0.09 o
  26   1   6        1.26        1.23      0.07 o
  26   1   7        5.96        5.87      0.17 o
  26   1   8        1.33        1.35      0.06 o
  26   1   9        0.95        1.00      0.06 o
  26   1  11        0.50        0.40      0.09 o
  26   1  12        3.88        3.51      0.13 o
  26   1  13        0.21        0.17      0.07 o
  26   1  14        3.19        3.23      0.12 o
  26   2   1       16.97       17.41      0.43 o
  26   2   3       40.69       41.18      0.96 o
  26   2   5        1.62        1.82      0.07 o
  26   2   7        2.14        2.15      0.08 o
  26   2  13        7.04        6.76      0.19 o
  26   2  15        5.89        5.74      0.36 o
  26   3   1        3.43        3.37      0.11 o
  26   3   2        0.26        0.32      0.05 o
  26   3   3        1.24        1.21      0.06 o
  26   3   4        0.46        0.49      0.06 o
  26   3   5        0.65        0.60      0.06 o
  26   3   6        1.24        1.26      0.06 o
  26   3   7        5.03        5.06      0.15 o
  26   3   8        1.55        1.65      0.07 o
  26   3   9        1.95        2.02      0.09 o
  26   3  12        3.54        3.59      0.15 o
  26   3  13        0.33        0.32      0.06 o
  26   3  14        2.83        2.54      0.16 o
  26   4   2        4.12        4.17      0.15 o
  26   4   3        0.23        0.20      0.05 o
  26   4   4       10.62       10.43      0.26 o
  26   4   6        1.48        1.62      0.07 o
  26   4   8       26.66       26.91      0.85 o
  26   4   9        0.02        0.13      0.06 o
  26   4  10        7.03        7.31      0.20 o
  26   4  12        1.88        1.96      0.09 o
  26   5   1        2.88        3.16      0.11 o
  26   5   2        1.95        2.11      0.08 o
  26   5   3        0.39        0.35      0.06 o
  26   5   4        1.55        1.59      0.07 o
  26   5   5        1.08        1.21      0.08 o
  26   5   6        0.36        0.31      0.07 o
  26   5   7        3.13        3.08      0.11 o
  26   5   8        0.26        0.22      0.06 o
  26   5   9        0.29        0.37      0.06 o
  26   5  11        0.40        0.41      0.06 o
  26   5  12        1.48        1.50      0.13 o
  26   6   1        7.30        7.56      0.20 o
  26   6   3       18.48       17.79      0.53 o
  26   6   4        0.21        0.26      0.06 o
  26   6   5        0.91        0.92      0.06 o
  26   6   7        0.65        0.53      0.07 o
  26   6   8        0.39        0.42      0.06 o
  26   7   1        0.80        0.92      0.06 o
  26   7   3        0.80        0.85      0.06 o
  26   7   4        0.14        0.15      0.06 o
  26   7   6        0.37        0.33      0.06 o
  26   7   7        1.92        1.89      0.09 o
  26   7   8        0.47        0.43      0.09 o
  26   8   1        0.16        0.19      0.06 o
  26   8   2        1.46        1.36      0.21 o
  26   8   3        0.34        0.45      0.11 o
  26   8   4        2.79        2.01      0.14 o
  27   0   2        3.89        3.95      0.15 o
  27   0   4        9.16        9.72      0.27 o
  27   0   6       46.86       47.97      1.21 o
  27   0   8        3.61        4.17      0.14 o
  27   0  10       20.50       20.05      0.51 o
  27   0  12       17.29       17.88      0.49 o
  27   1   1        0.50        0.57      0.06 o
  27   1   3        1.53        1.65      0.07 o
  27   1   4        0.29        0.25      0.05 o
  27   1   6        0.27        0.28      0.05 o
  27   1   7        0.57        0.59      0.05 o
  27   1   9        0.42        0.37      0.06 o
  27   1  10        0.64        0.65      0.06 o
  27   1  13        0.26        0.25      0.07 o
  27   1  14        0.17        0.22      0.09 o
  27   2   1       54.96       57.11      1.35 o
  27   2   3        0.90        1.24      0.07 o
  27   2   5       24.86       24.78      0.60 o
  27   2   7        3.30        3.25      0.11 o
  27   2  11        3.36        3.20      0.13 o
  27   2  13        1.92        1.84      0.09 o
  27   3   0        0.82        0.75      0.08 o
  27   3   3        0.39        0.37      0.06 o
  27   3   4        0.75        0.78      0.06 o
  27   3   5        0.17        0.13      0.06 o
  27   3   6        0.46        0.41      0.06 o
  27   3   8        0.21        0.15      0.05 o
  27   3   9        0.25        0.21      0.06 o
  27   3  10        0.76        0.89      0.06 o
  27   4   1        0.15        0.21      0.06 o
  27   4   2        2.04        2.09      0.08 o
  27   4   4        6.74        6.83      0.19 o
  27   4   6       31.17       30.59      0.80 o
  27   4   8        2.28        2.55      0.12 o
  27   4  10       13.78       13.89      0.37 o
  27   4  11        0.08        0.16      0.06 o
  27   4  12       10.61       11.28      0.33 o
  27   5   1        0.46        0.42      0.06 o
  27   5   3        1.21        1.23      0.06 o
  27   5   7        0.55        0.60      0.06 o
  27   5   9        0.24        0.13      0.05 o
  27   5  10        0.10        0.14      0.05 o
  27   6   1       23.89       24.98      0.75 o
  27   6   3        0.31        0.33      0.07 o
  27   6   5       10.23        9.90      0.33 o
  27   6   6        0.28        0.32      0.06 o
  27   6   7        1.47        1.48      0.07 o
  27   7   0        0.37        0.32      0.09 o
  27   7   4        0.45        0.40      0.06 o
  27   7   5        0.11        0.14      0.06 o
  28   0   0        5.36        5.13      0.28 o
  28   0   2        6.11        6.21      0.21 o
  28   0   4        0.83        1.06      0.08 o
  28   0   6        7.33        7.80      0.22 o
  28   0   8       13.41       13.75      0.35 o
  28   0  10        0.45        0.55      0.09 o
  28   0  12        2.05        1.95      0.15 o
  28   1   1        0.50        0.58      0.07 o
  28   1   2        9.08        9.13      0.23 o
  28   1   3        2.93        3.14      0.11 o
  28   1   4        4.47        4.48      0.14 o
  28   1   5        0.25        0.20      0.05 o
  28   1   7        4.77        4.81      0.13 o
  28   1   9        5.82        5.77      0.15 o
  28   1  12        0.83        0.86      0.07 o
  28   1  13        1.15        1.21      0.19 o
  28   2   1        2.40        3.70      0.12 o
  28   2   3        5.98        6.07      0.17 o
  28   2   5        1.13        1.29      0.07 o
  28   2   7        0.79        0.77      0.06 o
  28   2   9        1.16        1.19      0.06 o
  28   2  11        1.08        1.07      0.07 o
  28   2  13       10.03        8.31      0.37 o
  28   3   1        0.37        0.41      0.06 o
  28   3   2        5.61        5.59      0.19 o
  28   3   3        3.13        3.22      0.12 o
  28   3   4        3.04        3.02      0.10 o
  28   3   5        0.37        0.34      0.06 o
  28   3   7        4.86        4.89      0.14 o
  28   3   9        6.07        6.24      0.17 o
  28   3  12        0.67        0.69      0.11 o
  28   4   0        2.99        2.94      0.15 o
  28   4   1        0.19        0.14      0.06 o
  28   4   2        3.99        4.02      0.12 o
  28   4   3        0.50        0.51      0.05 o
  28   4   4        0.82        0.77      0.06 o
  28   4   6        4.58        4.84      0.15 o
  28   4   7        0.17        0.22      0.06 o
  28   4   8        9.76        9.47      0.27 o
  28   4  10        0.48        0.48      0.06 o
  28   5   1        0.41        0.48      0.06 o
  28   5   2        6.32        6.34      0.21 o
  28   5   3        1.16        1.14      0.06 o
  28   5   4        2.97        3.01      0.12 o
  28   5   7        2.14        2.11      0.08 o
  28   5   9        2.46        1.96      0.16 o
  28   6   1        1.48        1.62      0.07 o
  28   6   3        3.76        3.77      0.13 o
  28   6   4        0.34        0.27      0.06 o
  28   6   5        0.55        0.57      0.06 o
  28   6   7        0.12        0.22      0.09 o
  28   6   8        0.22        0.30      0.11 o
  28   7   2        1.46        1.11      0.18 o
  28   7   3        1.56        1.13      0.19 o
  28   7   4        1.01        0.68      0.11 o
  29   0   2        2.64        3.08      0.17 o
  29   0   6        2.25        2.51      0.11 o
  29   0   8        0.79        0.76      0.08 o
  29   0  10        0.55        0.60      0.08 o
  29   0  12        0.79        0.90      0.19 o
  29   1   0       31.45       32.06      0.90 o
  29   1   1        1.03        1.13      0.07 o
  29   1   2        4.97        5.41      0.16 o
  29   1   4        6.62        6.79      0.18 o
  29   1   5       10.83       10.95      0.27 o
  29   1   6        6.07        6.19      0.16 o
  29   1   7        9.70        9.70      0.25 o
  29   1   9        0.90        0.95      0.06 o
  29   1  10        0.21        0.26      0.06 o
  29   1  11        9.28        8.69      0.26 o
  29   1  12        1.69        1.60      0.14 o
  29   2   1        2.58        2.69      0.10 o
  29   2   3        0.50        0.57      0.06 o
  29   2   5        2.29        2.45      0.09 o
  29   2   9        0.75        0.81      0.05 o
  29   3   0       22.55       22.45      0.76 o
  29   3   1        0.78        0.89      0.06 o
  29   3   2        3.58        3.65      0.12 o
  29   3   4        4.78        4.74      0.14 o
  29   3   5       10.75       10.92      0.29 o
  29   3   6        4.59        4.55      0.13 o
  29   3   7        8.66        8.83      0.22 o
  29   3   9        1.07        1.09      0.07 o
  29   3  10        0.11        0.19      0.06 o
  29   3  11        8.07        7.73      0.30 o
  29   4   2        1.55        1.55      0.07 o
  29   4   6        1.42        1.43      0.08 o
  29   4   8        0.48        0.45      0.06 o
  29   4  10        0.38        0.43      0.18 o
  29   5   0       18.48       19.74      0.76 o
  29   5   1        0.39        0.37      0.05 o
  29   5   2        3.07        3.26      0.12 o
  29   5   4        3.57        3.76      0.12 o
  29   5   5        4.79        4.71      0.16 o
  29   5   6        3.20        3.35      0.13 o
  29   5   7        4.19        4.02      0.15 o
  29   6   1        0.96        1.03      0.06 o
  29   6   5        0.77        0.68      0.18 o
  30   0   0        1.85        1.89      0.16 o
  30   0   2        1.97        2.27      0.17 o
  30   0   4        0.43        0.36      0.08 o
  30   0   6        1.43        1.72      0.09 o
  30   0   8        4.71        4.65      0.17 o
  30   0  10        1.21        1.22      0.12 o
  30   1   1        1.78        1.91      0.09 o
  30   1   2        5.01        5.11      0.15 o
  30   1   3        2.19        2.27      0.08 o
  30   1   4        2.27        2.55      0.09 o
  30   1   5        0.11        0.26      0.05 o
  30   1   7        6.24        6.05      0.16 o
  30   1   8        0.29        0.29      0.05 o
  30   1   9        3.11        3.04      0.10 o
  30   2   1        1.17        1.31      0.07 o
  30   2   3        3.98        3.77      0.12 o
  30   2   5        1.36        1.55      0.08 o
  30   3   1        0.92        0.95      0.06 o
  30   3   2        2.37        2.35      0.08 o
  30   3   3        2.67        2.61      0.09 o
  30   3   4        1.16        1.26      0.06 o
  30   3   6        0.13        0.20      0.06 o
  30   3   7        5.64        5.45      0.17 o
  30   3   8        0.44        0.48      0.06 o
  30   3   9        4.30        4.47      0.25 o
  30   4   0        1.31        1.37      0.09 o
  30   4   2        1.37        1.39      0.06 o
  30   4   4        0.29        0.28      0.05 o
  30   4   6        0.99        1.04      0.06 o
  30   4   8        3.29        2.78      0.22 o
  30   5   1        1.10        1.25      0.07 o
  30   5   2        4.87        4.89      0.16 o
  30   5   3        0.89        0.79      0.07 o
  30   5   4        2.10        2.15      0.13 o
  31   0   2        1.08        1.26      0.09 o
  31   0   4        3.69        3.60      0.14 o
  31   0   6       18.24       18.25      0.45 o
  31   0   8        2.01        2.24      0.15 o
  31   1   0        3.87        3.94      0.15 o
  31   1   1        0.63        0.73      0.06 o
  31   1   2        0.29        0.33      0.06 o
  31   1   3        0.50        0.57      0.06 o
  31   1   4        1.61        1.74      0.07 o
  31   1   5        1.12        1.20      0.06 o
  31   1   6        0.48        0.47      0.05 o
  31   1   7        1.60        1.62      0.08 o
  31   1   8        0.26        0.26      0.08 o
  31   2   1       22.89       22.31      0.53 o
  31   2   3        0.15        0.31      0.05 o
  31   2   5       10.27        9.94      0.26 o
  31   2   7        2.36        2.35      0.10 o
  31   3   0        3.19        2.91      0.12 o
  31   3   1        0.41        0.45      0.06 o
  31   3   2        0.22        0.18      0.05 o
  31   3   3        0.26        0.29      0.05 o
  31   3   4        1.40        1.41      0.08 o
  31   3   5        1.01        0.98      0.06 o
  31   3   6        0.40        0.35      0.07 o
  31   3   7        1.18        1.16      0.12 o
  31   4   2        0.53        0.48      0.07 o
  31   4   4        2.77        2.80      0.13 o
  31   4   6       11.99       10.65      0.79 o
  31   5   0        1.94        1.79      0.21 o
  31   5   1        0.36        0.39      0.09 o
  31   5   2        0.16        0.23      0.10 o
  32   0   0        1.70        1.71      0.14 o
  32   0   2        3.71        3.51      0.13 o
  32   0   4        1.78        1.92      0.10 o
  32   0   6        3.39        3.53      0.14 o
  32   1   1        1.27        1.39      0.06 o
  32   1   4        0.42        0.47      0.06 o
  32   1   5        0.43        0.49      0.06 o
  32   1   6        0.65        0.80      0.08 o
  32   2   1        2.96        3.38      0.10 o
  32   2   3        7.37        7.23      0.19 o
  32   2   5        0.84        0.98      0.08 o
  32   3   1        0.92        1.01      0.07 o
  32   3   4        0.25        0.26      0.12 o
  32   4   0        1.05        0.92      0.21 o
  32   4   2        2.54        2.18      0.11 o
  33   0   2        1.49        1.50      0.09 o
  33   0   4        0.44        0.33      0.11 o
  33   1   0        8.72        8.25      0.22 o
  33   1   2        1.89        1.89      0.08 o
  33   1   4        1.22        1.23      0.09 o
  33   1   5        2.87        2.67      0.21 o
  33   2   1        4.90        4.62      0.15 o
  33   2   3        0.51        0.44      0.10 o
