# Supplementary material for: Periodic Hirshfeld Atom Refinement
Source: J Phys Chem Lett. 2026 Feb 27;17(11):3170–9. doi: 10.1021/acs.jpclett.5c03918 (PMC13007019; doi:10.1021/acs.jpclett.5c03918)
Supplement: Supplementary file 2 [file jz5c03918_si_002.zip › D_Hydrazine_borane/Hydrazine_borane_pHAR.cif]

data_Hydrazine_borane_pHAR
_publ_contact_author_name           'PD Dr. Simon Grabowsky'
_publ_contact_author_address
;
    University of Bern
    Department of Chemistry, Biochemistry and Pharmaceutical Sciences
    Freiestrasse 3
    CH - 3012 Bern
    Switzerland
;
_publ_contact_author_email          simon.grabowsky@unibe.ch
_publ_contact_author_phone          '+41 31 684 4281'
loop_
   _publ_author_name
   _publ_author_address
   'Chu, Kanghyun'
;
    University of Bern
    Department of Chemistry, Biochemistry and Pharmaceutical Sciences
    Freiestrasse 3
    CH - 3012 Bern
    Switzerland
;
   'Jayatilaka, Dylan' ''
   'Malaspina, Lorraine A.' ''
   'Genoni, Alessandro' ''
   'Cametti, Georgia' ''
   'Mebs, Stefan' ''
   'Lentz, Dieter' ''
   'B\"urgi, Hans-Beat' ''
   'Churakov, Sergey V.' ''
   'Grabowsky, Simon' ''

_publ_section_title                 'Periodic Hirshfeld atom-refinement (pHAR) for Hydrazine_borane'

_audit_creation_date                2025-3-31
_audit_creation_method              'Tonto 25.04.08 github v. 71242092'

# ============
# QCr software
# ============

_QCr_software                       Tonto
_QCr_software_version               '25.04.08 v. 71242092'
_QCr_software_platform              Linux-6.8.0-52-generic
_QCr_software_build_date            '2025.03.27 11:46'
_QCr_software_website               https://github.com/dylan-jayatilaka/tonto

# ========
# Chemical
# ========

_chemical_name_common               'Hydrazine borane'
_chemical_formula_sum               'B H7 N2'
_chemical_formula_moiety            'B H7 N2'
_chemical_formula_weight            45.8802
_chemical_compound_source           'see text'
_chemical_absolute_configuration    unk

# ==========
# QCr method
# ==========

_QCr_calc_method                    'Kohn-Sham/b3lyp'
_QCr_calc_spinorbital_genre          'r'
_QCr_calc_gaussian_basis_set        'pob-TZVP-rev2'
_QCr_calc_gaussian_basis_set_kind   'spherical-harmonic'
_QCr_calc_basis_max_l               '2'

_QCr_calc_unit                      'Angstrom'
_QCr_calc_unit_spin_multiplicity    1
_QCr_calc_unit_n_electrons          208
_QCr_calc_unit_n_alpha_electrons    104
_QCr_calc_unit_n_beta_electrons     104

# =======
# Crystal
# =======

_exptl_crystal_description          prism
_exptl_crystal_colour               'colourless'
_exptl_crystal_size_max             0.3
_exptl_crystal_size_mid             0.3
_exptl_crystal_size_min             0.2
_exptl_crystal_density_meas         ?
_exptl_crystal_density_diffrn       0.975
_exptl_crystal_density_method       'not measured'
_exptl_crystal_F_000                208

# ==============
# Absortion data
# ==============

_exptl_absorpt_coefficient_mu       0.064
_exptl_absorpt_correction_type      none
_exptl_absorpt_correction_T_min     ?
_exptl_absorpt_correction_T_max     ?
_exptl_absorpt_process_details      ?

# ========
# Symmetry
# ========

_symmetry_cell_setting              Orthorhombic
_symmetry_space_group_name_H-M      'p b c n'
_symmetry_space_group_name_Hall     '-p 2n 2ab'
_symmetry_Int_Tables_number         '60'

loop_
    _symmetry_equiv_pos_as_xyz
'+x, +y, +z'
'-x, -y, -z'
'-x+1/2, -y+1/2, +z+1/2'
'+x+1/2, -y+1/2, -z'
'+x+1/2, +y+1/2, -z+1/2'
'-x+1/2, +y+1/2, +z'
 '-x, +y, -z+1/2'
 '+x, -y, +z+1/2'

# =========
# Unit cell
# =========

_cell_measurement_temperature       95(2)
_cell_measurement_reflns_used       4559
_cell_measurement_theta_min         3.14
_cell_measurement_theta_max         68.10

_cell_length_a                      12.974(2)
_cell_length_b                      5.0702(10)
_cell_length_c                      9.5069(10)
_cell_angle_alpha                   90.00
_cell_angle_beta                    90.00
_cell_angle_gamma                   90.00
_cell_volume                        625.37(17)
_cell_formula_units_Z               8

_atom_sites_solution_hydrogens      HAR

# ===============
# Refinement data
# ===============

_refine_ls_kind                     'periodic Hirshfeld atom refinement (pHAR)'
_refine_ls_method_description
;
   S.C. Capelli, H.-B. Burgi, B. Dittrich, S.Grabowsky
   and Dylan Jayatilaka, IUCrJ (2014). 1, 361-379
;
_refine_QCr_Psi_constraint          'none'

_refine_ls_SVD_threshold            0.1E-02
_refine_ls_coordinate_system        cartesian
_refine_ls_structure_factor_coef    F
_refine_ls_matrix_type              full
_refine_ls_R_factor_gt              0.0220
_refine_ls_R_factor_ref             0.0220
_refine_ls_R_factor_all             0.0220
_refine_ls_wR_factor_gt             0.0246
_refine_ls_wR_factor_ref            0.0246
_refine_ls_wR_factor_all            0.0246
_refine_ls_R_Fsqd_factor            0.0523
_refine_ls_chi2                     1.9909
_refine_ls_goodness_of_fit_gt       1.4110
_refine_ls_goodness_of_fit_ref      1.4110
_refine_ls_goodness_of_fit_all      1.4110
_refine_ls_number_reflns            4559
_refine_ls_number_parameters        91
_refine_ls_number_restraints        0
_refine_ls_number_constraints       0
_refine_ls_hydrogen_treatment       refall
_refine_ls_weighting_scheme         sigma
_refine_ls_weighting_details        'w=1/\s(F)'
_refine_ls_shift/su_conv_tol        0.0100
_refine_ls_shift/su_max             0.0009
_refine_ls_shift/su_max_mean        ?
_refine_ls_shift/su_max_par         'H4 Uzz'
_refine_ls_extinction_method        none

_refine_diff_density_max            0.5442
_refine_diff_density_min            -0.1025
_refine_diff_density_rms            0.0455

_refine_special_details
;
. If constraints were applied they are defined by zero
  eigenvalues of the least-squares hessian, see the
  value of _refine_ls_SVD_threshold
;
# ======================
# Fractional coordinates
# ======================

loop_
_atom_site_label
_atom_site_fract_x
_atom_site_fract_y
_atom_site_fract_z
_atom_site_U_iso_or_equiv
_atom_site_adp_type
_atom_site_occupancy
_atom_site_disorder_group
  N1  0.361641(5)   0.121631(14)  -0.439137(7)   0.00997(2)  Uani  1.000000  0
  N2  0.343370(6)   0.380895(16)  -0.379292(8)   0.01197(2)  Uani  1.000000  0
   B  0.392760(9)   0.13607(2)    -0.601371(11)  0.01293(3)  Uani  1.000000  0
  H1  0.2951(2)     0.0233(7)     -0.4269(3)     0.0224(17)  Uani  1.000000  0
  H2  0.4162(3)     0.0276(7)     -0.3852(4)     0.0231(16)  Uani  1.000000  0
  H3  0.3431(3)     0.3632(6)     -0.2770(4)     0.031(2)    Uani  1.000000  0
  H4  0.4040(3)     0.4867(8)     -0.4029(5)     0.032(2)    Uani  1.000000  0
  H5  0.4665(3)     0.2846(7)     -0.6106(3)     0.033(2)    Uani  1.000000  0
  H6  0.3203(3)     0.2187(8)     -0.6664(3)     0.0333(19)  Uani  1.000000  0
  H7  0.4151(3)    -0.0875(7)     -0.6364(4)     0.033(2)    Uani  1.000000  0

# ====
# ADPs
# ====

loop_
_atom_site_aniso_label
_atom_site_aniso_U_11
_atom_site_aniso_U_22
_atom_site_aniso_U_33
_atom_site_aniso_U_12
_atom_site_aniso_U_13
_atom_site_aniso_U_23
  N1  0.00934(2)  0.01037(2)  0.01020(2)   0.000027(14)   0.000049(13)   0.000599(13)
  N2  0.01115(2)  0.01219(2)  0.01257(2)   0.000972(17)  -0.000416(15)  -0.001550(15)
   B  0.01252(3)  0.01566(4)  0.01061(3)  -0.00046(3)     0.00022(2)    -0.00068(2)
  H1  0.0228(18)  0.0202(16)  0.0241(17)   0.0021(13)    -0.0007(13)     0.0014(12)
  H2  0.0221(16)  0.0237(16)  0.0236(16)   0.0009(14)     0.0006(14)    -0.0002(13)
  H3  0.040(3)    0.033(2)    0.0212(15)   0.0071(15)    -0.0001(16)    -0.0063(12)
  H4  0.0285(19)  0.0219(18)  0.046(2)     0.0014(16)     0.0037(19)    -0.0045(15)
  H5  0.029(2)    0.040(2)    0.0304(18)  -0.0119(17)     0.0085(15)    -0.0005(17)
  H6  0.031(2)    0.044(2)    0.0256(16)   0.0062(18)    -0.0059(15)     0.0040(17)
  H7  0.040(2)    0.0280(17)  0.0303(19)   0.0019(17)     0.0013(18)    -0.0100(15)

# ===========
# Reflections
# ===========

_diffrn_reflns_number               100200
_diffrn_reflns_av_R_equivalents     0.0446
_diffrn_reflns_av_sigmaI/netI       0.0269
_diffrn_measured_fraction_theta_max  0.988
_diffrn_reflns_theta_full           25.242
_diffrn_reflns_theta_max            68.104
_diffrn_reflns_theta_min            3.140
_diffrn_measured_fraction_theta_full   0.988
_diffrn_ambient_temperature         95(2)
_diffrn_radiation_wavelength        0.71073
_diffrn_radiation_type              MoK\a
_diffrn_radiation_source            'fine-focus sealed tube'
_diffrn_radiation_monochromator     graphite
_diffrn_measurement_device_type     'BRUKER SMART CCD'
_diffrn_measurement_method          '\w'

_shelx_F_calc_maximum               102.862939

_reflns_d_resolution_low            6.487000
_reflns_d_resolution_high           0.382994
_reflns_limit_h_min                 0
_reflns_limit_h_max                 33
_reflns_limit_k_min                 0
_reflns_limit_k_max                 13
_reflns_limit_l_min                 0
_reflns_limit_l_max                 24
_reflns_number_gt                   4559
_reflns_number_total                4559
_reflns_threshold_expression        'F>0 & F/u(F)>4.0 & |F_calc|>10^-3'

_reflns_special_details
;
* Specify symmetry and Friedel pair averaging *

. Only reflections which satisfy the threshold expression
  are listed below, and only they are considered observed,
  thus the *_gt, *_all, & *_total data are always the same
;

# ============
# Bond lengths
# ============

loop_
_geom_bond_atom_site_label_1
_geom_bond_site_symmetry_1
_geom_bond_atom_site_label_2
_geom_bond_site_symmetry_2
_geom_bond_distance
_geom_bond_publ_flag
  N1  .  N2  .  1.45184(10)  yes
  N1  .   B  .  1.59600(12)  yes
  N1  .  H1  .  1.004(3)     yes
  N1  .  H2  .  0.996(3)     yes
  N2  .  H3  .  0.977(4)     yes
  N2  .  H4  .  0.978(4)     yes
   B  .  H5  .  1.220(3)     yes
   B  .  H6  .  1.200(3)     yes
   B  .  H7  .  1.217(3)     yes

# ===========
# Bond Angles
# ===========

loop_
_geom_angle_atom_site_label_1
_geom_angle_site_symmetry_1
_geom_angle_atom_site_label_2
_geom_angle_site_symmetry_2
_geom_angle_atom_site_label_3
_geom_angle_site_symmetry_3
_geom_angle
_geom_angle_publ_flag
  N2  .  N1  .   B  .   112.238(7)  yes
  N1  .  N2  .  H3  .   107.92(19)  yes
  N1  .  N2  .  H4  .   106.0(2)    yes
  N2  .  N1  .  H1  .   105.29(19)  yes
  N2  .  N1  .  H2  .   110.4(2)    yes
  N1  .   B  .  H5  .   107.22(14)  yes
  N1  .   B  .  H6  .   108.39(15)  yes
  N1  .   B  .  H7  .   106.37(17)  yes
   B  .  N1  .  H1  .   110.62(18)  yes
   B  .  N1  .  H2  .   109.8(2)    yes
  H1  .  N1  .  H2  .   108.3(3)    yes
  H3  .  N2  .  H4  .   106.4(3)    yes
  H5  .   B  .  H6  .   111.2(2)    yes
  H5  .   B  .  H7  .   111.6(3)    yes
  H6  .   B  .  H7  .   111.8(2)    yes

# ==============
# Torsion angles
# ==============

loop_
_geom_torsion_atom_site_label_1
_geom_torsion_site_symmetry_1
_geom_torsion_atom_site_label_2
_geom_torsion_site_symmetry_2
_geom_torsion_atom_site_label_3
_geom_torsion_site_symmetry_3
_geom_torsion_atom_site_label_4
_geom_torsion_site_symmetry_4
_geom_torsion
  N2  .  N1  .   B  .  H5  .    54.40(18)
  N2  .  N1  .   B  .  H6  .   -65.7(2)
  N2  .  N1  .   B  .  H7  .   173.9(2)
   B  .  N1  .  N2  .  H3  .  -165.1(2)
   B  .  N1  .  N2  .  H4  .   -51.5(3)
  H1  .  N1  .  N2  .  H3  .    74.5(3)
  H1  .  N1  .  N2  .  H4  .  -171.9(3)
  H2  .  N1  .  N2  .  H3  .   -42.2(3)
  H2  .  N1  .  N2  .  H4  .    71.4(4)
  H1  .  N1  .   B  .  H5  .   171.7(3)
  H1  .  N1  .   B  .  H6  .    51.6(3)
  H1  .  N1  .   B  .  H7  .   -68.8(3)
  H2  .  N1  .   B  .  H5  .   -68.8(3)
  H2  .  N1  .   B  .  H6  .   171.1(3)
  H2  .  N1  .   B  .  H7  .    50.8(3)

# start Validation Reply Form
_vrf_PLAT049_Hydrazine_borane_pHAR
;
PROBLEM: Calculated Density Less Than 1.0 gcm-3 .........     0.9747 Check 
RESPONSE: This structure consists of many light atoms
;
_vrf_PLAT094_Hydrazine_borane_pHAR
;
PROBLEM: Ratio of Maximum / Minimum Residual Density ....       5.31 Report
RESPONSE: The N-N bond is poorly modeled.
;
# end Validation Reply Form
