# Supplementary material for: Periodic Hirshfeld Atom Refinement
Source: J Phys Chem Lett. 2026 Feb 27;17(11):3170–9. doi: 10.1021/acs.jpclett.5c03918 (PMC13007019; doi:10.1021/acs.jpclett.5c03918)
Supplement: Supplementary file 2 [file jz5c03918_si_002.zip › D_Hydrazine_borane/Hydrazine_borane_pHAR.fco]

data_Hydrazine_borane_pHAR

_audit_creation_date                2025-3-31
_audit_creation_method              'Tonto 25.04.08 github v. 71242092'

# ============
# QCr software
# ============

_QCr_software                       Tonto
_QCr_software_version               '25.04.08 v. 71242092'
_QCr_software_platform              Linux-6.8.0-52-generic
_QCr_software_build_date            '2025.03.27 11:46'
_QCr_software_website               https://github.com/dylan-jayatilaka/tonto

# ========
# Symmetry
# ========

_symmetry_cell_setting              Orthorhombic
_symmetry_space_group_name_H-M      'p b c n'
_symmetry_space_group_name_Hall     '-p 2n 2ab'
_symmetry_Int_Tables_number         '60'

loop_
    _symmetry_equiv_pos_as_xyz
'+x, +y, +z'
'-x, -y, -z'
'-x+1/2, -y+1/2, +z+1/2'
'+x+1/2, -y+1/2, -z'
'+x+1/2, +y+1/2, -z+1/2'
'-x+1/2, +y+1/2, +z'
'-x, +y, -z+1/2'
'+x, -y, +z+1/2'

# =========
# Unit cell
# =========

_cell_measurement_temperature       95(2) 
_cell_measurement_reflns_used       4559
_cell_measurement_theta_min         3.14
_cell_measurement_theta_max         68.10

_cell_length_a                      12.974(2)
_cell_length_b                      5.0702(10)
_cell_length_c                      9.5069(10)
_cell_angle_alpha                   90.00
_cell_angle_beta                    90.00
_cell_angle_gamma                   90.00
_cell_volume                        625.37(17)
_cell_formula_units_Z               8

_exptl_crystal_F_squared_000        43264


# ======================
# XD fco reflection data
# ======================

_shelx_refln_list_code              4

_reflns_d_resolution_high           0.3830
_reflns_d_resolution_low            6.4870
_reflns_limit_h_max                 33
_reflns_limit_h_min                 0
_reflns_limit_k_max                 13
_reflns_limit_k_min                 0
_reflns_limit_l_max                 24
_reflns_limit_l_min                 0

# NOTE: F_squared_meas is scaled to F_squared_calc
#       and so it is on an absolute scale
_reflns_tonto_F_scale_factor        27.7491

loop_
    _refln_index_h
    _refln_index_k
    _refln_index_l
    _refln_F_squared_calc
    _refln_F_squared_meas
    _refln_F_squared_sigma
    _refln_observed_status
   0   0   2     2052.41     2382.57     59.89 o
   0   0   4     4498.39     4923.06    133.29 o
   0   0   6     1111.88     1245.83     32.88 o
   0   0   8       28.74       28.81      0.73 o
   0   0  10       22.82       25.28      0.67 o
   0   0  12       62.74       59.69      1.58 o
   0   0  14       12.26       12.07      0.38 o
   0   0  16       60.44       57.63      1.58 o
   0   0  18       60.99       62.17      1.73 o
   0   0  20        0.36        0.32      0.10 o
   0   0  22        7.27        7.55      0.52 o
   0   0  24        4.35        4.10      0.26 o
   0   2   0       53.06       56.62      1.42 o
   0   2   1      595.01      644.02     15.83 o
   0   2   2       33.19       35.74      0.99 o
   0   2   3       31.49       32.40      0.88 o
   0   2   4        8.88        8.75      0.31 o
   0   2   5     1141.05     1177.63     32.72 o
   0   2   6       10.41        9.63      0.27 o
   0   2   7      912.93      946.75     24.22 o
   0   2   9       18.87       18.80      0.48 o
   0   2  10        0.47        0.60      0.10 o
   0   2  11      496.23      507.38     13.06 o
   0   2  12        0.58        0.57      0.12 o
   0   2  13      112.31      112.57      2.87 o
   0   2  14        0.25        0.24      0.09 o
   0   2  15        7.28        7.19      0.25 o
   0   2  16        0.86        0.78      0.07 o
   0   2  17       12.06       11.87      0.35 o
   0   2  19        1.98        2.06      0.10 o
   0   2  21        5.63        5.79      0.25 o
   0   2  23        4.31        4.35      0.19 o
   0   4   0     1877.06     1898.96     49.94 o
   0   4   1        6.83        6.62      0.21 o
   0   4   2      214.41      216.52      5.49 o
   0   4   3        8.35        8.64      0.25 o
   0   4   4      373.91      362.47      9.11 o
   0   4   5        3.59        3.47      0.15 o
   0   4   6      256.66      252.17      6.46 o
   0   4   8        4.90        4.85      0.19 o
   0   4   9        2.06        2.10      0.14 o
   0   4  10        2.70        2.46      0.19 o
   0   4  11        0.80        0.61      0.11 o
   0   4  12       42.04       41.08      1.10 o
   0   4  14        3.87        3.91      0.19 o
   0   4  16       45.92       44.93      1.11 o
   0   4  17        0.49        0.54      0.06 o
   0   4  18       37.53       37.36      0.94 o
   0   4  22        4.91        4.91      0.17 o
   0   4  23        0.51        0.44      0.08 o
   0   6   0        1.08        1.62      0.20 o
   0   6   1       51.86       51.93      1.34 o
   0   6   2        0.39        0.36      0.13 o
   0   6   3       17.22       16.22      0.47 o
   0   6   5      203.44      198.01      5.39 o
   0   6   7      237.04      230.33      6.59 o
   0   6   9       10.49       10.43      0.30 o
   0   6  10        3.22        3.26      0.14 o
   0   6  11      179.43      161.11      4.02 o
   0   6  12        2.08        2.02      0.09 o
   0   6  13       37.91       35.87      1.02 o
   0   6  14        0.32        0.40      0.06 o
   0   6  15        2.08        2.16      0.10 o
   0   6  16        2.50        2.44      0.11 o
   0   6  17        2.67        2.71      0.11 o
   0   6  18        0.39        0.34      0.07 o
   0   6  19        0.92        0.81      0.09 o
   0   6  20        0.30        0.26      0.08 o
   0   6  21        3.81        3.83      0.23 o
   0   8   0      287.53      287.06      7.34 o
   0   8   2       40.03       39.37      0.96 o
   0   8   3        2.23        2.35      0.12 o
   0   8   4       69.17       66.24      1.62 o
   0   8   5        2.89        3.09      0.11 o
   0   8   6       53.03       51.85      1.64 o
   0   8   9        1.37        1.41      0.08 o
   0   8  10        0.31        0.20      0.06 o
   0   8  11        0.88        0.68      0.07 o
   0   8  12       11.94       12.35      0.37 o
   0   8  16       18.33       19.08      0.75 o
   0   8  17        0.44        0.45      0.07 o
   0   8  18       10.17       10.36      0.27 o
   0   8  19        0.23        0.34      0.09 o
   0  10   0        1.13        1.35      0.12 o
   0  10   1        3.57        3.59      0.14 o
   0  10   2        0.28        0.28      0.07 o
   0  10   5       37.58       38.47      1.04 o
   0  10   7       30.57       31.52      1.05 o
   0  10   9        3.84        4.52      0.17 o
   0  10  10        0.89        0.97      0.09 o
   0  10  11       29.00       30.86      0.80 o
   0  10  12        1.00        1.13      0.09 o
   0  10  13        5.10        5.57      0.17 o
   0  10  16        1.35        1.01      0.12 o
   0  12   0       29.65       31.48      0.86 o
   0  12   2        4.82        5.41      0.19 o
   0  12   3        0.22        0.36      0.12 o
   0  12   4        5.54        5.90      0.27 o
   0  12   5        1.01        1.00      0.09 o
   0  12   6        5.21        4.94      0.18 o
   0  12   7        0.30        0.25      0.10 o
   0  12   9        0.24        0.24      0.08 o
   0  12  10        0.63        0.62      0.11 o
   1   0   2     2337.60     2625.75     66.68 o
   1   0   4      850.19      965.33     23.03 o
   1   0   6       10.44        9.36      0.27 o
   1   0   8        1.52        1.10      0.09 o
   1   0  10        6.75        5.95      0.19 o
   1   0  12       88.93       88.72      2.17 o
   1   0  14      143.71      143.78      3.74 o
   1   0  16        0.43        0.53      0.07 o
   1   0  18       53.85       55.36      1.49 o
   1   0  20       16.43       16.52      0.46 o
   1   0  22        0.71        0.87      0.17 o
   1   0  24        0.60        0.50      0.11 o
   1   1   0      559.17      629.54     14.33 o
   1   1   1       64.41       72.65      1.78 o
   1   1   2      342.68      382.50      9.12 o
   1   1   3       98.72      107.43      2.59 o
   1   1   4        2.36        2.29      0.12 o
   1   1   5       49.22       51.25      1.25 o
   1   1   6       93.65       95.96      2.27 o
   1   1   7       30.79       29.98      0.71 o
   1   1   8       96.43       96.97      2.27 o
   1   1   9       13.89       13.06      0.32 o
   1   1  10        0.98        0.83      0.07 o
   1   1  11       17.30       16.87      0.41 o
   1   1  12       12.95       12.62      0.32 o
   1   1  13       74.85       74.56      1.76 o
   1   1  14        0.31        0.37      0.07 o
   1   1  15       10.58       10.59      0.27 o
   1   1  16        0.75        0.72      0.05 o
   1   1  17       12.70       12.53      0.34 o
   1   1  18        3.41        3.53      0.11 o
   1   1  19       14.16       14.53      0.36 o
   1   1  20        7.67        7.82      0.21 o
   1   1  23        0.71        0.85      0.06 o
   1   1  24        4.52        4.15      0.14 o
   1   2   1      192.92      207.65      5.00 o
   1   2   2      185.69      202.29      5.04 o
   1   2   3      573.25      615.73     14.97 o
   1   2   4       24.23       24.44      0.60 o
   1   2   6        5.13        4.78      0.14 o
   1   2   7      368.94      380.51      9.22 o
   1   2   8        3.78        3.61      0.12 o
   1   2   9      166.64      167.68      4.08 o
   1   2  11       14.87       14.88      0.37 o
   1   2  12        0.70        0.60      0.08 o
   1   2  13       31.62       31.87      0.77 o
   1   2  15        0.32        0.26      0.06 o
   1   2  16        0.52        0.56      0.05 o
   1   2  19       17.31       17.21      0.46 o
   1   2  20        0.16        0.13      0.06 o
   1   2  21        6.50        6.70      0.19 o
   1   2  23        5.10        5.23      0.16 o
   1   3   0       96.01      100.63      2.36 o
   1   3   1      194.76      199.11      4.63 o
   1   3   2      109.70      114.54      2.86 o
   1   3   3      238.22      239.57      6.03 o
   1   3   4        0.49        0.45      0.07 o
   1   3   5        5.91        5.71      0.16 o
   1   3   6       76.10       76.64      1.90 o
   1   3   7        1.30        1.30      0.08 o
   1   3   8       47.54       47.46      1.18 o
   1   3   9        7.08        6.93      0.19 o
   1   3  10        1.34        1.26      0.09 o
   1   3  11        5.12        5.03      0.17 o
   1   3  12        9.61        9.51      0.25 o
   1   3  13       48.97       47.36      1.13 o
   1   3  14        0.30        0.25      0.07 o
   1   3  15       14.07       13.47      0.32 o
   1   3  16        1.21        1.28      0.05 o
   1   3  17        5.99        5.83      0.15 o
   1   3  18        3.88        3.86      0.11 o
   1   3  19       12.84       12.45      0.34 o
   1   3  20        6.78        7.03      0.20 o
   1   3  21        0.63        0.64      0.07 o
   1   3  23        0.35        0.31      0.05 o
   1   4   1        4.00        3.94      0.14 o
   1   4   2      244.62      240.03      5.78 o
   1   4   3       10.95       10.24      0.26 o
   1   4   4       52.11       49.25      1.19 o
   1   4   5        8.43        8.04      0.22 o
   1   4   6        1.54        1.60      0.09 o
   1   4   7        2.52        2.50      0.11 o
   1   4   8       14.44       14.33      0.37 o
   1   4   9        9.76        9.34      0.26 o
   1   4  10        5.00        5.05      0.18 o
   1   4  11        1.06        0.99      0.08 o
   1   4  12       53.58       52.53      1.29 o
   1   4  13        1.99        1.84      0.09 o
   1   4  14       91.87       89.59      2.15 o
   1   4  15        1.14        1.14      0.05 o
   1   4  16        0.55        0.51      0.04 o
   1   4  18       33.55       34.09      0.82 o
   1   4  20       11.27       11.01      0.32 o
   1   4  22        0.31        0.29      0.06 o
   1   5   0       16.20       15.73      0.42 o
   1   5   2       32.19       31.63      0.76 o
   1   5   4        9.80        9.56      0.25 o
   1   5   5        5.65        5.50      0.18 o
   1   5   6       23.17       22.39      0.58 o
   1   5   7       23.75       23.13      0.60 o
   1   5   8       59.89       58.24      1.47 o
   1   5   9        8.25        8.09      0.23 o
   1   5  10        5.40        5.28      0.17 o
   1   5  11       11.82       11.30      0.29 o
   1   5  12        6.85        6.75      0.19 o
   1   5  13       37.40       37.26      0.94 o
   1   5  14        2.69        2.73      0.08 o
   1   5  15        3.69        3.53      0.10 o
   1   5  17        7.90        7.82      0.19 o
   1   5  18        1.18        1.12      0.06 o
   1   5  19        6.46        6.52      0.18 o
   1   5  20        3.11        3.22      0.11 o
   1   6   1       20.17       19.90      0.50 o
   1   6   2       19.00       19.31      0.49 o
   1   6   3       53.65       51.66      1.25 o
   1   6   4        6.60        6.85      0.22 o
   1   6   6        3.42        3.21      0.14 o
   1   6   7      104.56      100.21      2.57 o
   1   6   8        3.62        3.28      0.12 o
   1   6   9       59.79       56.69      1.38 o
   1   6  10        0.66        0.57      0.07 o
   1   6  11        3.47        3.43      0.12 o
   1   6  12        1.53        1.47      0.06 o
   1   6  13       14.66       14.55      0.37 o
   1   6  14        0.57        0.50      0.04 o
   1   6  16        1.60        1.58      0.06 o
   1   6  19        6.88        7.00      0.22 o
   1   6  20        0.56        0.60      0.05 o
   1   6  21        2.41        2.37      0.12 o
   1   7   0       26.62       26.83      0.79 o
   1   7   1       12.70       12.72      0.35 o
   1   7   2       12.88       12.67      0.34 o
   1   7   3       31.37       30.32      0.75 o
   1   7   4        1.11        0.93      0.10 o
   1   7   5        3.17        3.07      0.12 o
   1   7   6       21.58       20.86      0.54 o
   1   7   8        9.49        9.28      0.26 o
   1   7   9        0.92        0.87      0.06 o
   1   7  10        0.68        0.73      0.04 o
   1   7  11        0.57        0.50      0.04 o
   1   7  12        2.49        2.56      0.09 o
   1   7  13       14.70       13.77      0.36 o
   1   7  14        0.24        0.17      0.04 o
   1   7  15        7.32        7.16      0.20 o
   1   7  16        0.20        0.20      0.06 o
   1   7  17        0.91        1.01      0.06 o
   1   7  18        1.43        1.64      0.07 o
   1   7  19        4.86        5.22      0.18 o
   1   7  20        1.86        2.08      0.08 o
   1   8   1        2.23        2.36      0.11 o
   1   8   2       45.60       45.46      1.07 o
   1   8   3        3.03        3.03      0.11 o
   1   8   4       18.49       18.18      0.47 o
   1   8   5        5.76        5.71      0.15 o
   1   8   6        0.06        0.09      0.04 o
   1   8   7        0.75        0.77      0.05 o
   1   8   8        1.40        1.47      0.06 o
   1   8   9        7.67        7.55      0.23 o
   1   8  10        0.91        0.92      0.05 o
   1   8  11        0.75        0.75      0.05 o
   1   8  12       12.81       13.15      0.36 o
   1   8  13        1.56        1.58      0.06 o
   1   8  14       26.78       25.61      0.61 o
   1   8  15        0.86        0.94      0.06 o
   1   8  16        0.26        0.42      0.06 o
   1   8  18        9.09        9.71      0.29 o
   1   9   0        0.75        0.70      0.07 o
   1   9   2        4.74        4.68      0.14 o
   1   9   3        0.35        0.26      0.05 o
   1   9   4        5.35        5.50      0.17 o
   1   9   5        1.21        1.25      0.06 o
   1   9   6        2.64        2.81      0.09 o
   1   9   7        3.34        3.54      0.10 o
   1   9   8       19.36       19.53      0.50 o
   1   9   9        0.94        0.99      0.05 o
   1   9  10        4.30        4.46      0.13 o
   1   9  11        2.65        2.80      0.09 o
   1   9  12        1.45        1.60      0.07 o
   1   9  13        6.84        7.58      0.20 o
   1   9  14        1.88        2.02      0.08 o
   1   9  15        0.60        0.48      0.05 o
   1   9  17        2.23        1.82      0.07 o
   1   9  18        0.27        0.18      0.08 o
   1  10   1        3.12        3.25      0.10 o
   1  10   2        6.12        6.18      0.17 o
   1  10   3        9.42        9.43      0.27 o
   1  10   4        2.03        2.02      0.07 o
   1  10   5        0.05        0.12      0.05 o
   1  10   6        0.89        0.95      0.06 o
   1  10   7       19.65       20.78      0.54 o
   1  10   8        0.84        0.85      0.06 o
   1  10   9       14.83       15.61      0.41 o
   1  10  10        0.31        0.32      0.06 o
   1  10  11        0.19        0.29      0.06 o
   1  10  12        0.27        0.32      0.05 o
   1  10  13        3.26        3.52      0.11 o
   1  10  14        0.42        0.40      0.05 o
   1  10  15        0.18        0.12      0.05 o
   1  10  16        0.70        0.69      0.08 o
   1  11   0        3.12        3.40      0.15 o
   1  11   1        3.30        3.76      0.17 o
   1  11   2        1.48        1.72      0.08 o
   1  11   3        8.54        9.03      0.23 o
   1  11   5        0.75        0.84      0.07 o
   1  11   6        2.48        2.76      0.11 o
   1  11   8        1.41        1.47      0.07 o
   1  11  12        0.26        0.35      0.06 o
   1  11  13        2.16        1.97      0.09 o
   1  12   1        0.21        0.33      0.07 o
   1  12   2        7.55        8.05      0.22 o
   1  12   3        0.70        0.76      0.06 o
   1  12   4        3.48        3.54      0.12 o
   1  12   5        0.90        0.99      0.07 o
   1  12   7        0.30        0.26      0.06 o
   1  12   9        1.70        1.64      0.07 o
   1  13   2        0.61        0.74      0.13 o
   1  13   4        0.89        0.75      0.18 o
   2   0   0      332.73      385.65      8.75 o
   2   0   2        3.46        3.70      0.15 o
   2   0   4        8.40        8.59      0.30 o
   2   0   6        0.20        0.25      0.09 o
   2   0  10        8.45        8.14      0.23 o
   2   0  12       12.05       11.80      0.33 o
   2   0  14        1.16        1.21      0.12 o
   2   0  16       13.85       13.60      0.39 o
   2   0  18        1.23        1.53      0.08 o
   2   0  20        2.30        2.51      0.10 o
   2   0  22        0.67        0.78      0.12 o
   2   1   1     5080.95     5734.70    134.38 o
   2   1   2      766.79      851.49     20.22 o
   2   1   3      228.87      245.17      5.95 o
   2   1   4      277.02      292.38      7.09 o
   2   1   5      807.45      891.59     21.16 o
   2   1   6      951.57      998.98     23.94 o
   2   1   7       50.55       54.07      1.29 o
   2   1   8       96.51       98.67      2.31 o
   2   1   9       27.41       28.97      0.68 o
   2   1  10      176.40      180.67      4.23 o
   2   1  11        2.09        1.70      0.09 o
   2   1  12      176.78      180.23      4.30 o
   2   1  13       24.52       24.27      0.58 o
   2   1  14        3.84        3.99      0.13 o
   2   1  15        2.36        2.42      0.10 o
   2   1  16        8.73        8.52      0.21 o
   2   1  17       36.78       36.32      0.89 o
   2   1  18        2.30        2.49      0.09 o
   2   1  19        8.64        8.49      0.23 o
   2   1  20        1.69        1.88      0.07 o
   2   1  21        1.01        0.99      0.06 o
   2   1  22        3.68        3.76      0.17 o
   2   1  23        3.08        3.07      0.11 o
   2   1  24        0.56        0.66      0.12 o
   2   2   0        7.53        7.80      0.27 o
   2   2   1       79.20       84.84      2.00 o
   2   2   2       13.26       13.87      0.35 o
   2   2   3        1.12        1.19      0.09 o
   2   2   4        0.65        0.42      0.09 o
   2   2   5       92.04       92.91      2.29 o
   2   2   6        6.02        5.83      0.16 o
   2   2   7       16.35       16.54      0.41 o
   2   2   9       17.75       17.41      0.43 o
   2   2  10        0.30        0.21      0.07 o
   2   2  11       13.44       13.30      0.33 o
   2   2  13        1.40        1.25      0.08 o
   2   2  15        2.05        2.11      0.09 o
   2   2  17        1.42        1.29      0.06 o
   2   2  19        1.03        1.00      0.06 o
   2   2  21        1.19        1.25      0.08 o
   2   2  23        1.56        1.62      0.07 o
   2   3   1     1282.84     1322.29     31.51 o
   2   3   2      210.51      222.01      5.41 o
   2   3   3       14.18       13.16      0.34 o
   2   3   4       49.68       48.84      1.21 o
   2   3   5      407.70      406.85      9.83 o
   2   3   6      417.49      427.72     10.48 o
   2   3   7       42.18       40.55      0.98 o
   2   3   8       79.90       80.95      2.02 o
   2   3   9       10.25        9.55      0.25 o
   2   3  10      100.23       99.60      2.47 o
   2   3  11        8.19        8.32      0.23 o
   2   3  12      133.77      133.35      3.19 o
   2   3  13       20.17       19.25      0.48 o
   2   3  14        4.54        4.43      0.14 o
   2   3  15        7.64        7.34      0.19 o
   2   3  16        7.81        7.62      0.19 o
   2   3  17       39.81       38.79      0.96 o
   2   3  18        3.48        3.45      0.11 o
   2   3  19        5.78        5.75      0.17 o
   2   3  20        1.49        1.58      0.08 o
   2   3  21        1.95        1.91      0.09 o
   2   3  22        1.60        1.61      0.07 o
   2   3  23        2.50        2.44      0.12 o
   2   4   0       62.45       60.46      1.42 o
   2   4   1        0.20        0.18      0.07 o
   2   4   2        1.58        1.55      0.08 o
   2   4   3        0.69        0.61      0.07 o
   2   4   4       15.90       14.64      0.36 o
   2   4   5        0.93        0.81      0.07 o
   2   4   6        0.49        0.39      0.07 o
   2   4   7        2.01        2.01      0.10 o
   2   4   8        3.03        2.89      0.12 o
   2   4  10        2.59        2.44      0.11 o
   2   4  11        0.87        0.69      0.07 o
   2   4  12        9.44        9.43      0.25 o
   2   4  14        0.43        0.47      0.04 o
   2   4  16        8.88        8.59      0.21 o
   2   4  18        0.89        0.99      0.05 o
   2   4  20        1.41        1.46      0.08 o
   2   4  22        0.44        0.41      0.07 o
   2   5   1      296.98      296.02      6.91 o
   2   5   2       39.94       38.54      0.92 o
   2   5   3       11.75       10.83      0.28 o
   2   5   4       38.69       38.36      0.93 o
   2   5   5      149.10      143.96      3.55 o
   2   5   6      250.38      246.31      6.28 o
   2   5   7       13.85       13.11      0.35 o
   2   5   8       25.56       24.16      0.61 o
   2   5   9        8.26        8.15      0.22 o
   2   5  10       88.69       85.53      2.10 o
   2   5  11        0.82        0.80      0.07 o
   2   5  12       77.81       75.70      1.84 o
   2   5  13        8.64        8.36      0.21 o
   2   5  14        0.87        0.88      0.05 o
   2   5  15        1.09        1.15      0.05 o
   2   5  16        2.51        2.46      0.08 o
   2   5  17       14.82       14.66      0.36 o
   2   5  18        0.18        0.12      0.04 o
   2   5  19        3.85        3.77      0.11 o
   2   5  20        1.21        1.29      0.07 o
   2   5  21        0.29        0.34      0.06 o
   2   5  22        4.19        4.06      0.15 o
   2   6   0        2.92        3.02      0.19 o
   2   6   1        1.35        1.20      0.10 o
   2   6   4        1.60        1.38      0.11 o
   2   6   5       10.90       10.41      0.28 o
   2   6   6        0.71        0.54      0.09 o
   2   6   7        3.69        3.39      0.17 o
   2   6   8        0.32        0.20      0.07 o
   2   6   9        5.08        4.90      0.15 o
   2   6  10        0.42        0.32      0.07 o
   2   6  11        5.17        4.84      0.16 o
   2   6  13        0.38        0.31      0.04 o
   2   6  14        0.26        0.29      0.04 o
   2   6  15        0.84        0.83      0.05 o
   2   6  17        0.50        0.38      0.04 o
   2   6  18        0.15        0.11      0.06 o
   2   6  19        0.37        0.38      0.05 o
   2   6  21        0.53        0.44      0.06 o
   2   7   1      148.70      151.69      3.89 o
   2   7   2       26.28       25.54      0.64 o
   2   7   3        2.49        2.59      0.14 o
   2   7   4        3.47        3.25      0.13 o
   2   7   5       63.76       62.02      1.56 o
   2   7   6       84.11       81.05      2.03 o
   2   7   7        7.37        7.18      0.21 o
   2   7   8       17.58       16.87      0.45 o
   2   7  10       25.89       25.55      0.71 o
   2   7  11        9.30        9.45      0.26 o
   2   7  12       36.49       35.61      0.92 o
   2   7  13        5.82        5.66      0.16 o
   2   7  14        1.75        1.64      0.06 o
   2   7  15        7.70        7.92      0.20 o
   2   7  16        1.62        1.84      0.08 o
   2   7  17       18.80       19.33      0.56 o
   2   7  18        1.21        1.42      0.09 o
   2   7  19        1.36        1.56      0.07 o
   2   7  20        0.90        0.88      0.06 o
   2   8   0        7.95        7.92      0.31 o
   2   8   1        0.50        0.39      0.07 o
   2   8   2        0.48        0.37      0.08 o
   2   8   3        0.79        0.76      0.07 o
   2   8   4        2.60        2.59      0.10 o
   2   8   5        0.24        0.18      0.04 o
   2   8   6        0.17        0.13      0.04 o
   2   8   7        1.07        1.05      0.05 o
   2   8   8        0.51        0.44      0.05 o
   2   8  10        0.60        0.64      0.05 o
   2   8  11        0.60        0.55      0.04 o
   2   8  12        2.31        2.50      0.08 o
   2   8  13        0.12        0.09      0.04 o
   2   8  14        0.10        0.14      0.05 o
   2   8  16        2.51        2.47      0.09 o
   2   8  18        0.28        0.33      0.05 o
   2   9   1       46.11       46.40      1.12 o
   2   9   2        2.18        2.17      0.08 o
   2   9   3        1.37        1.32      0.06 o
   2   9   4       13.20       13.59      0.35 o
   2   9   5       25.56       25.32      0.64 o
   2   9   6       49.46       50.27      1.28 o
   2   9   7        3.32        3.42      0.10 o
   2   9   8        2.67        3.00      0.11 o
   2   9   9        0.43        0.44      0.04 o
   2   9  10       22.99       23.47      0.58 o
   2   9  11        0.28        0.34      0.04 o
   2   9  12       16.35       17.33      0.45 o
   2   9  13        0.68        1.03      0.06 o
   2   9  14        0.12        0.19      0.06 o
   2   9  15        0.72        0.83      0.06 o
   2   9  16        0.23        0.21      0.05 o
   2   9  17        2.81        2.75      0.10 o
   2  10   0        0.95        1.06      0.09 o
   2  10   1        0.27        0.25      0.05 o
   2  10   4        0.48        0.39      0.05 o
   2  10   5        2.23        2.35      0.08 o
   2  10   6        0.20        0.17      0.05 o
   2  10   7        0.96        1.07      0.07 o
   2  10   9        0.88        0.95      0.06 o
   2  10  11        1.23        1.32      0.07 o
   2  10  15        0.14        0.10      0.05 o
   2  11   1       22.65       24.26      0.64 o
   2  11   2        1.15        1.23      0.07 o
   2  11   3        0.14        0.28      0.06 o
   2  11   4        1.16        1.33      0.07 o
   2  11   5        8.27        8.56      0.24 o
   2  11   6        8.52        9.00      0.25 o
   2  11   7        1.42        1.52      0.08 o
   2  11   8        0.98        0.99      0.06 o
   2  11   9        0.29        0.27      0.06 o
   2  11  10        3.19        3.44      0.11 o
   2  11  11        2.96        3.04      0.10 o
   2  11  12        3.88        3.72      0.12 o
   2  11  13        0.82        0.72      0.06 o
   2  12   0        1.24        1.33      0.10 o
   2  12   2        0.09        0.16      0.07 o
   2  12   4        0.41        0.43      0.07 o
   2  12   7        0.22        0.21      0.06 o
   2  13   1        3.03        3.04      0.17 o
   2  13   4        2.45        2.10      0.22 o
   3   0   2        5.79        5.69      0.21 o
   3   0   4       46.15       49.23      1.23 o
   3   0   6      162.16      168.84      3.99 o
   3   0   8       70.36       70.67      1.66 o
   3   0  10        6.45        6.58      0.21 o
   3   0  12      111.15      111.77      2.76 o
   3   0  14       47.16       47.71      1.22 o
   3   0  16        3.55        3.64      0.12 o
   3   0  18       24.23       24.56      0.61 o
   3   0  20        3.56        3.82      0.18 o
   3   0  22        0.49        0.47      0.08 o
   3   1   0       22.23       23.46      0.58 o
   3   1   1      641.22      735.14     17.16 o
   3   1   2      441.37      499.39     11.78 o
   3   1   3      939.01     1041.58     24.80 o
   3   1   4      246.62      265.74      6.44 o
   3   1   5       47.55       50.81      1.22 o
   3   1   6       72.30       74.51      1.75 o
   3   1   7        6.85        7.54      0.20 o
   3   1   8      329.95      339.27      7.93 o
   3   1   9        9.12        7.94      0.21 o
   3   1  10       30.96       30.62      0.72 o
   3   1  11        1.16        1.22      0.08 o
   3   1  12       32.73       32.99      0.78 o
   3   1  13       81.18       81.52      1.93 o
   3   1  14       10.94       10.94      0.28 o
   3   1  15       31.00       30.82      0.74 o
   3   1  16        0.42        0.40      0.05 o
   3   1  17        9.75        9.82      0.24 o
   3   1  18        2.18        2.24      0.08 o
   3   1  19       24.25       24.59      0.62 o
   3   1  20        9.78        9.91      0.25 o
   3   1  21        1.01        1.06      0.07 o
   3   1  23        0.68        0.75      0.06 o
   3   1  24        6.70        6.31      0.28 o
   3   2   1      461.35      514.00     12.30 o
   3   2   2       40.44       43.27      1.05 o
   3   2   3       49.68       51.73      1.25 o
   3   2   4       12.41       12.63      0.33 o
   3   2   5      132.48      138.35      3.40 o
   3   2   6        7.29        6.98      0.19 o
   3   2   7      120.59      122.68      2.98 o
   3   2   8        6.40        6.34      0.18 o
   3   2  11       14.78       14.76      0.37 o
   3   2  12        1.31        1.32      0.09 o
   3   2  15        3.81        3.67      0.12 o
   3   2  16        0.37        0.27      0.04 o
   3   2  17        1.49        1.48      0.07 o
   3   2  19       12.64       12.68      0.33 o
   3   2  20        0.05        0.14      0.05 o
   3   2  21        2.08        2.13      0.08 o
   3   2  23        2.85        2.91      0.11 o
   3   3   0       15.60       15.49      0.43 o
   3   3   1      327.57      332.96      7.81 o
   3   3   2      112.01      118.01      2.90 o
   3   3   3      449.71      441.14     10.62 o
   3   3   4       42.02       42.63      1.05 o
   3   3   5        8.02        7.75      0.21 o
   3   3   6       43.78       43.27      1.07 o
   3   3   7        3.33        3.02      0.12 o
   3   3   8      140.03      141.45      3.48 o
   3   3   9        7.00        7.40      0.20 o
   3   3  10        6.94        7.09      0.20 o
   3   3  12       19.65       19.54      0.47 o
   3   3  13       62.70       61.37      1.45 o
   3   3  14        3.05        3.22      0.11 o
   3   3  15       35.93       34.52      0.84 o
   3   3  16        0.49        0.52      0.04 o
   3   3  17        5.40        5.24      0.14 o
   3   3  18        2.83        2.85      0.09 o
   3   3  19       24.06       23.38      0.60 o
   3   3  20        7.51        7.68      0.23 o
   3   3  21        1.90        2.08      0.11 o
   3   3  23        0.51        0.44      0.06 o
   3   4   1        5.30        5.11      0.15 o
   3   4   2        1.27        1.31      0.08 o
   3   4   3        2.35        2.27      0.10 o
   3   4   4        5.50        5.11      0.16 o
   3   4   5        6.47        6.33      0.18 o
   3   4   6       65.88       63.54      1.57 o
   3   4   8       44.38       43.85      1.10 o
   3   4   9        4.88        4.95      0.16 o
   3   4  10        3.67        3.36      0.13 o
   3   4  11        1.37        1.25      0.08 o
   3   4  12       67.48       64.93      1.55 o
   3   4  13        0.67        0.58      0.07 o
   3   4  14       29.44       28.33      0.68 o
   3   4  15        1.20        1.18      0.05 o
   3   4  16        1.67        1.72      0.06 o
   3   4  18       14.44       14.15      0.34 o
   3   4  19        0.18        0.18      0.05 o
   3   4  20        2.62        2.67      0.09 o
   3   4  22        0.19        0.20      0.07 o
   3   5   0        0.61        0.47      0.11 o
   3   5   1       25.64       24.25      0.58 o
   3   5   2       40.43       39.79      0.98 o
   3   5   3       36.46       33.51      0.82 o
   3   5   4       75.62       73.94      1.79 o
   3   5   5        2.68        2.65      0.12 o
   3   5   6       17.35       16.51      0.41 o
   3   5   7        2.21        2.35      0.11 o
   3   5   8      156.22      155.14      3.97 o
   3   5   9        7.31        7.40      0.22 o
   3   5  10       25.89       24.81      0.61 o
   3   5  11        3.23        3.21      0.11 o
   3   5  12       17.74       17.15      0.42 o
   3   5  13       41.62       40.24      1.01 o
   3   5  14       11.77       11.09      0.28 o
   3   5  15       11.15       10.79      0.26 o
   3   5  17        6.51        6.38      0.16 o
   3   5  18        0.80        0.82      0.05 o
   3   5  19       10.59       10.78      0.28 o
   3   5  20        5.24        5.29      0.20 o
   3   5  21        0.23        0.14      0.06 o
   3   6   1       71.03       71.50      1.70 o
   3   6   2       10.23       10.52      0.29 o
   3   6   3        2.13        1.99      0.12 o
   3   6   4        4.48        4.49      0.18 o
   3   6   5       30.86       30.01      0.73 o
   3   6   6        1.54        1.56      0.10 o
   3   6   7       34.64       32.88      0.83 o
   3   6   8        3.61        3.40      0.12 o
   3   6   9        1.48        1.37      0.08 o
   3   6  11        2.43        2.53      0.09 o
   3   6  12        1.39        1.47      0.06 o
   3   6  13        0.19        0.18      0.04 o
   3   6  15        0.25        0.22      0.04 o
   3   6  16        0.92        0.78      0.05 o
   3   6  17        0.88        0.84      0.05 o
   3   6  18        0.19        0.13      0.06 o
   3   6  19        4.53        4.52      0.15 o
   3   6  20        0.18        0.13      0.05 o
   3   6  21        0.64        0.57      0.06 o
   3   7   0        6.40        7.23      0.39 o
   3   7   1       41.83       42.35      1.06 o
   3   7   2       14.29       13.64      0.37 o
   3   7   3       92.12       90.67      2.24 o
   3   7   4        4.14        4.02      0.14 o
   3   7   5        2.14        2.07      0.09 o
   3   7   6       15.22       14.83      0.38 o
   3   7   7        3.62        3.50      0.12 o
   3   7   8       33.53       32.02      0.84 o
   3   7   9        1.94        1.89      0.07 o
   3   7  10        1.09        1.07      0.05 o
   3   7  11        0.08        0.08      0.04 o
   3   7  12        5.06        5.39      0.16 o
   3   7  13       22.04       22.13      0.56 o
   3   7  14        0.71        0.68      0.04 o
   3   7  15       17.29       17.31      0.43 o
   3   7  17        1.17        1.38      0.09 o
   3   7  18        1.39        1.58      0.07 o
   3   7  19       10.25       10.57      0.35 o
   3   7  20        2.23        2.35      0.09 o
   3   8   1        1.76        1.86      0.09 o
   3   8   2        0.36        0.22      0.08 o
   3   8   3        1.50        1.47      0.09 o
   3   8   4        3.01        3.06      0.11 o
   3   8   5        3.88        3.86      0.11 o
   3   8   6        8.99        8.82      0.24 o
   3   8   8        5.46        5.16      0.17 o
   3   8   9        4.20        3.96      0.12 o
   3   8  10        0.92        0.89      0.05 o
   3   8  11        1.03        1.06      0.05 o
   3   8  12       12.85       13.06      0.32 o
   3   8  13        0.52        0.48      0.04 o
   3   8  14        7.06        7.35      0.19 o
   3   8  15        0.88        1.05      0.06 o
   3   8  16        0.10        0.13      0.05 o
   3   8  18        2.89        3.36      0.11 o
   3   9   1        3.40        3.49      0.11 o
   3   9   2        7.26        7.18      0.19 o
   3   9   3        7.79        7.58      0.22 o
   3   9   4       18.24       18.80      0.46 o
   3   9   5        1.01        1.02      0.06 o
   3   9   6        2.97        3.44      0.13 o
   3   9   7        0.43        0.51      0.04 o
   3   9   8       44.50       45.19      1.16 o
   3   9   9        0.85        0.84      0.05 o
   3   9  10       10.29       10.30      0.26 o
   3   9  11        1.35        1.37      0.06 o
   3   9  12        4.42        4.68      0.14 o
   3   9  13        8.24        9.18      0.23 o
   3   9  14        4.30        4.62      0.14 o
   3   9  15        1.59        1.69      0.08 o
   3   9  17        1.63        1.86      0.11 o
   3  10   1        7.74        7.87      0.23 o
   3  10   2        3.18        3.40      0.10 o
   3  10   3        0.77        0.63      0.06 o
   3  10   4        1.30        1.29      0.06 o
   3  10   5        2.41        2.59      0.09 o
   3  10   6        0.38        0.37      0.05 o
   3  10   7        5.79        5.99      0.18 o
   3  10   8        0.77        0.71      0.07 o
   3  10   9        1.46        1.52      0.08 o
   3  10  12        0.28        0.20      0.06 o
   3  10  13        0.17        0.22      0.05 o
   3  11   0        1.28        1.54      0.11 o
   3  11   1        8.17        9.07      0.24 o
   3  11   2        1.82        2.02      0.10 o
   3  11   3       19.31       19.97      0.54 o
   3  11   4        0.35        0.34      0.07 o
   3  11   5        0.66        0.64      0.06 o
   3  11   6        2.22        2.47      0.09 o
   3  11   7        0.84        0.84      0.07 o
   3  11   8        4.26        4.26      0.13 o
   3  11   9        0.19        0.18      0.06 o
   3  11  12        0.63        0.65      0.05 o
   3  11  13        4.31        3.65      0.13 o
   3  12   1        0.12        0.16      0.07 o
   3  12   2        0.56        0.73      0.09 o
   3  12   3        0.25        0.21      0.06 o
   3  12   4        0.99        1.01      0.07 o
   3  12   5        0.46        0.40      0.07 o
   3  12   6        0.78        0.77      0.07 o
   3  12   9        0.73        0.62      0.06 o
   3  13   2        1.04        1.17      0.11 o
   3  13   3        0.74        0.51      0.19 o
   4   0   0    10580.78    10875.48    283.04 o
   4   0   2      900.23     1048.35     24.82 o
   4   0   4     1098.78     1208.92     30.82 o
   4   0   6      549.96      606.29     14.29 o
   4   0   8        0.45        0.30      0.08 o
   4   0  10        6.68        7.54      0.23 o
   4   0  12       28.98       27.52      0.70 o
   4   0  14        5.19        5.43      0.22 o
   4   0  16       37.38       36.30      1.01 o
   4   0  18       43.55       44.02      1.11 o
   4   0  20        1.16        1.21      0.09 o
   4   0  22        4.81        4.62      0.20 o
   4   0  24        4.59        4.30      0.18 o
   4   1   1      274.09      307.09      7.15 o
   4   1   2       21.96       22.06      0.54 o
   4   1   3       74.60       80.79      1.92 o
   4   1   4      103.63      111.36      2.68 o
   4   1   5        6.98        7.41      0.21 o
   4   1   6      111.67      114.35      2.69 o
   4   1   7        3.69        3.66      0.12 o
   4   1   8        0.25        0.21      0.06 o
   4   1   9        1.41        1.39      0.08 o
   4   1  10       52.33       51.87      1.20 o
   4   1  11       28.76       28.47      0.68 o
   4   1  12        3.63        3.71      0.14 o
   4   1  13        3.09        2.99      0.12 o
   4   1  14        7.05        6.82      0.19 o
   4   1  15       16.74       16.70      0.41 o
   4   1  17       12.78       12.75      0.33 o
   4   1  18        4.36        4.36      0.15 o
   4   1  19        0.70        0.71      0.06 o
   4   1  21        3.56        3.44      0.14 o
   4   1  22        4.26        4.33      0.13 o
   4   1  24        0.66        0.67      0.10 o
   4   2   0       37.13       36.85      0.91 o
   4   2   1      193.58      208.27      5.00 o
   4   2   2        4.12        3.75      0.15 o
   4   2   3        6.04        6.27      0.20 o
   4   2   4       10.75        9.84      0.26 o
   4   2   5      628.38      652.02     15.62 o
   4   2   6        1.73        1.32      0.08 o
   4   2   7      564.38      585.55     13.93 o
   4   2   9        7.14        7.06      0.20 o
   4   2  10        0.30        0.30      0.07 o
   4   2  11      324.06      331.71      7.85 o
   4   2  12        0.40        0.36      0.08 o
   4   2  13      102.14      102.50      2.42 o
   4   2  15        1.30        1.23      0.06 o
   4   2  16        0.55        0.48      0.05 o
   4   2  17       11.27       11.12      0.28 o
   4   2  19        4.13        4.18      0.12 o
   4   2  21        4.38        4.53      0.17 o
   4   2  23        2.32        2.46      0.10 o
   4   3   1      170.02      169.81      3.97 o
   4   3   2       22.56       22.39      0.53 o
   4   3   3       16.47       15.21      0.37 o
   4   3   4       32.80       31.43      0.75 o
   4   3   5       40.54       38.04      0.93 o
   4   3   6       30.81       30.98      0.77 o
   4   3   7        1.24        1.26      0.08 o
   4   3   8        3.42        3.35      0.12 o
   4   3   9        0.88        0.67      0.07 o
   4   3  10       23.71       23.56      0.59 o
   4   3  11       20.05       19.85      0.49 o
   4   3  13        6.38        6.08      0.17 o
   4   3  14        5.01        5.02      0.15 o
   4   3  15       11.32       10.84      0.27 o
   4   3  16        0.17        0.11      0.04 o
   4   3  17       13.33       12.79      0.31 o
   4   3  18        3.76        3.71      0.12 o
   4   3  19        0.13        0.16      0.05 o
   4   3  21        3.09        3.14      0.11 o
   4   3  22        3.45        3.55      0.16 o
   4   4   0     1256.64     1267.63     32.66 o
   4   4   1        2.85        2.77      0.11 o
   4   4   2      179.52      180.23      4.33 o
   4   4   3        5.51        5.58      0.16 o
   4   4   4      215.02      211.17      5.13 o
   4   4   5        1.44        1.46      0.09 o
   4   4   6      204.18      200.66      4.91 o
   4   4   7        0.21        0.17      0.08 o
   4   4   8        0.34        0.17      0.08 o
   4   4   9        1.31        1.24      0.09 o
   4   4  10        0.55        0.41      0.07 o
   4   4  12       18.98       18.46      0.46 o
   4   4  13        0.24        0.19      0.07 o
   4   4  14        1.27        1.30      0.06 o
   4   4  16       28.93       28.39      0.69 o
   4   4  17        0.44        0.40      0.05 o
   4   4  18       27.55       27.15      0.64 o
   4   4  20        0.49        0.51      0.06 o
   4   4  21        0.21        0.19      0.06 o
   4   4  22        3.27        3.10      0.12 o
   4   4  23        0.37        0.27      0.09 o
   4   5   1        8.97        8.33      0.22 o
   4   5   2       10.43       10.07      0.27 o
   4   5   3        1.98        1.70      0.11 o
   4   5   4        7.23        7.06      0.21 o
   4   5   5        0.65        0.46      0.08 o
   4   5   6       43.49       43.14      1.08 o
   4   5   7        1.81        1.65      0.10 o
   4   5   9        0.70        0.48      0.07 o
   4   5  10       26.70       25.51      0.64 o
   4   5  11       14.15       13.74      0.35 o
   4   5  12        4.84        4.67      0.13 o
   4   5  13        0.84        0.89      0.05 o
   4   5  14        3.33        3.16      0.09 o
   4   5  15        9.84        9.39      0.23 o
   4   5  16        0.27        0.21      0.04 o
   4   5  17        5.27        5.19      0.14 o
   4   5  18        1.92        1.85      0.08 o
   4   5  19        0.63        0.73      0.06 o
   4   5  21        1.56        1.64      0.07 o
   4   5  22        2.20        2.01      0.09 o
   4   6   1       19.48       19.39      0.49 o
   4   6   2        0.26        0.24      0.09 o
   4   6   3        1.90        1.98      0.13 o
   4   6   5      139.66      136.79      3.39 o
   4   6   7      148.11      143.81      3.53 o
   4   6   8        0.53        0.45      0.07 o
   4   6   9        5.31        5.31      0.18 o
   4   6  10        2.89        3.10      0.11 o
   4   6  11      115.17      113.49      2.93 o
   4   6  12        1.15        1.16      0.05 o
   4   6  13       35.40       34.47      0.87 o
   4   6  14        0.47        0.48      0.04 o
   4   6  15        0.21        0.20      0.04 o
   4   6  16        2.01        1.72      0.06 o
   4   6  17        3.26        2.76      0.09 o
   4   6  18        0.20        0.14      0.05 o
   4   6  19        2.02        1.92      0.07 o
   4   6  20        0.23        0.17      0.05 o
   4   6  21        2.91        2.91      0.15 o
   4   7   1       26.32       26.16      0.66 o
   4   7   3        3.93        4.06      0.17 o
   4   7   4        7.19        7.56      0.23 o
   4   7   5       13.15       12.41      0.31 o
   4   7   6        5.32        4.90      0.15 o
   4   7   7        0.49        0.44      0.07 o
   4   7   8        1.85        1.88      0.09 o
   4   7   9        1.24        1.18      0.05 o
   4   7  10        6.73        6.48      0.19 o
   4   7  11        5.45        5.36      0.15 o
   4   7  13        3.74        3.73      0.12 o
   4   7  14        1.36        1.51      0.06 o
   4   7  15        2.92        3.12      0.09 o
   4   7  16        0.14        0.15      0.05 o
   4   7  17        5.88        5.98      0.18 o
   4   7  18        1.02        1.11      0.06 o
   4   7  20        0.14        0.17      0.06 o
   4   8   0      190.41      190.19      4.74 o
   4   8   1        0.48        0.37      0.08 o
   4   8   2       32.17       32.33      0.80 o
   4   8   3        2.68        2.65      0.10 o
   4   8   4       36.71       36.12      0.89 o
   4   8   5        2.08        2.18      0.07 o
   4   8   6       40.57       39.06      1.02 o
   4   8   8        1.16        1.15      0.05 o
   4   8   9        1.08        1.08      0.05 o
   4   8  10        0.59        0.72      0.04 o
   4   8  11        0.39        0.39      0.05 o
   4   8  12        5.71        5.79      0.17 o
   4   8  14        0.06        0.15      0.06 o
   4   8  16       11.61       12.27      0.32 o
   4   8  17        0.26        0.40      0.06 o
   4   8  18        6.84        7.56      0.20 o
   4   9   1        1.20        1.22      0.07 o
   4   9   2        3.58        3.60      0.11 o
   4   9   4        1.49        1.59      0.07 o
   4   9   6       13.58       13.65      0.38 o
   4   9   7        0.14        0.15      0.04 o
   4   9   8        0.34        0.36      0.05 o
   4   9   9        0.40        0.41      0.05 o
   4   9  10        7.96        7.73      0.20 o
   4   9  11        2.67        2.73      0.09 o
   4   9  12        2.45        2.49      0.09 o
   4   9  13        0.05        0.12      0.06 o
   4   9  14        0.61        0.68      0.06 o
   4   9  15        1.92        2.27      0.09 o
   4   9  16        0.19        0.19      0.05 o
   4   9  17        0.81        0.78      0.06 o
   4  10   0        0.55        0.53      0.08 o
   4  10   1        1.11        1.10      0.07 o
   4  10   2        0.21        0.14      0.06 o
   4  10   3        0.28        0.28      0.05 o
   4  10   5       25.98       26.85      0.70 o
   4  10   7       19.71       19.99      0.53 o
   4  10   9        2.06        2.54      0.10 o
   4  10  10        0.97        0.98      0.06 o
   4  10  11       20.43       20.46      0.48 o
   4  10  12        0.69        0.67      0.06 o
   4  10  13        5.76        5.58      0.15 o
   4  11   1        5.41        5.89      0.21 o
   4  11   3        0.62        0.74      0.07 o
   4  11   4        0.86        0.82      0.06 o
   4  11   5        2.96        3.16      0.11 o
   4  11   6        0.67        0.69      0.07 o
   4  11   8        0.22        0.22      0.06 o
   4  11   9        0.29        0.29      0.06 o
   4  11  10        0.82        0.85      0.06 o
   4  11  11        0.83        0.88      0.06 o
   4  11  13        0.83        0.71      0.07 o
   4  12   0       19.73       21.11      0.52 o
   4  12   2        4.01        4.23      0.15 o
   4  12   3        0.32        0.29      0.06 o
   4  12   4        2.74        2.83      0.11 o
   4  12   5        0.72        0.85      0.07 o
   4  12   6        4.15        3.93      0.13 o
   4  12   8        0.63        0.62      0.06 o
   4  12   9        0.18        0.14      0.06 o
   4  12  10        0.65        0.58      0.18 o
   4  13   2        0.49        0.65      0.18 o
   5   0   2     2854.10     3255.27     78.97 o
   5   0   4      669.45      747.98     19.35 o
   5   0   6        5.65        6.02      0.21 o
   5   0   8        2.14        2.86      0.13 o
   5   0  10       12.30       11.16      0.31 o
   5   0  12       52.01       51.97      1.29 o
   5   0  14      148.24      148.91      3.84 o
   5   0  16        5.71        5.80      0.17 o
   5   0  18       45.67       46.75      1.34 o
   5   0  20       24.14       24.42      0.65 o
   5   0  24        0.32        0.31      0.11 o
   5   1   0      759.60      853.01     21.27 o
   5   1   1       15.21       16.25      0.41 o
   5   1   2       56.34       60.10      1.46 o
   5   1   3       32.75       35.39      0.85 o
   5   1   4      164.40      174.01      4.16 o
   5   1   5       22.78       22.75      0.55 o
   5   1   6       69.14       70.14      1.66 o
   5   1   7      130.87      135.02      3.18 o
   5   1   8        6.59        6.67      0.18 o
   5   1   9        4.81        5.05      0.15 o
   5   1  10       16.90       16.70      0.41 o
   5   1  11       51.06       50.81      1.19 o
   5   1  12        0.51        0.39      0.08 o
   5   1  13       32.09       32.18      0.77 o
   5   1  14        6.27        6.07      0.18 o
   5   1  15        0.17        0.18      0.08 o
   5   1  17        7.92        7.84      0.21 o
   5   1  18        4.93        4.91      0.15 o
   5   1  19        1.79        1.89      0.08 o
   5   1  20        1.82        1.82      0.08 o
   5   1  22        0.17        0.14      0.06 o
   5   1  24        1.13        1.05      0.09 o
   5   2   1       80.36       86.00      2.02 o
   5   2   2        7.23        6.05      0.19 o
   5   2   3      510.24      543.58     12.70 o
   5   2   5       19.69       20.32      0.50 o
   5   2   6        0.25        0.14      0.06 o
   5   2   7      348.46      359.68      8.55 o
   5   2   9      317.51      325.36      7.80 o
   5   2  11        0.97        0.90      0.09 o
   5   2  13       56.91       57.55      1.35 o
   5   2  14        0.26        0.29      0.07 o
   5   2  15        4.16        4.04      0.12 o
   5   2  16        0.32        0.20      0.04 o
   5   2  17        0.22        0.14      0.05 o
   5   2  19       12.49       12.65      0.33 o
   5   2  20        0.16        0.16      0.07 o
   5   2  21        4.65        4.85      0.16 o
   5   2  23        5.19        5.46      0.18 o
   5   3   0      363.22      391.73     10.07 o
   5   3   1       13.84       13.82      0.35 o
   5   3   2       61.25       63.16      1.51 o
   5   3   3       10.89       10.37      0.26 o
   5   3   4       80.77       81.89      1.96 o
   5   3   5       21.51       20.68      0.50 o
   5   3   6       94.06       95.57      2.35 o
   5   3   7       54.40       53.88      1.34 o
   5   3   8        1.40        1.36      0.08 o
   5   3   9        1.07        0.89      0.08 o
   5   3  10       21.61       21.60      0.53 o
   5   3  11       28.09       27.06      0.66 o
   5   3  13       17.70       17.07      0.41 o
   5   3  14        7.35        7.22      0.19 o
   5   3  17        3.21        3.22      0.10 o
   5   3  18        4.34        4.29      0.12 o
   5   3  19        1.04        1.07      0.06 o
   5   3  20        2.17        2.24      0.09 o
   5   4   1        2.51        2.30      0.10 o
   5   4   2      461.49      452.45     10.70 o
   5   4   3        5.69        5.30      0.16 o
   5   4   4      135.40      130.55      3.09 o
   5   4   5        6.09        5.72      0.17 o
   5   4   6        0.85        0.62      0.07 o
   5   4   7        1.89        1.87      0.10 o
   5   4   8        0.25        0.16      0.08 o
   5   4   9        7.62        7.57      0.22 o
   5   4  10        5.82        5.69      0.17 o
   5   4  11        0.46        0.36      0.07 o
   5   4  12       35.13       34.57      0.83 o
   5   4  13        1.65        1.53      0.08 o
   5   4  14       97.53       95.55      2.30 o
   5   4  15        0.46        0.50      0.04 o
   5   4  16        3.87        3.98      0.13 o
   5   4  18       30.42       30.39      0.77 o
   5   4  20       16.38       16.55      0.50 o
   5   4  21        0.14        0.17      0.06 o
   5   5   0       95.94       95.10      2.62 o
   5   5   1       25.70       25.48      0.65 o
   5   5   2       14.13       13.46      0.34 o
   5   5   3       32.98       33.05      0.83 o
   5   5   4       21.22       20.08      0.52 o
   5   5   5       14.44       13.85      0.36 o
   5   5   6       21.07       20.39      0.52 o
   5   5   7       63.14       62.04      1.61 o
   5   5   9        2.28        2.15      0.10 o
   5   5  10        0.88        0.80      0.07 o
   5   5  11       26.33       25.50      0.63 o
   5   5  12        0.34        0.29      0.05 o
   5   5  13       18.03       17.13      0.43 o
   5   5  14        0.45        0.41      0.04 o
   5   5  16        0.75        0.74      0.05 o
   5   5  17        4.89        4.72      0.13 o
   5   5  18        1.95        1.88      0.07 o
   5   5  19        1.03        1.06      0.06 o
   5   5  20        0.26        0.22      0.05 o
   5   6   1        9.69        9.51      0.26 o
   5   6   2       15.32       15.05      0.39 o
   5   6   3       82.81       82.45      1.98 o
   5   6   4        5.05        4.98      0.22 o
   5   6   5        4.78        5.01      0.19 o
   5   6   6        1.91        1.74      0.10 o
   5   6   7      122.06      118.96      2.90 o
   5   6   8        1.41        1.36      0.07 o
   5   6   9      117.66      115.21      2.85 o
   5   6  10        0.68        0.59      0.06 o
   5   6  11        0.19        0.33      0.04 o
   5   6  12        0.30        0.31      0.04 o
   5   6  13       24.99       24.40      0.61 o
   5   6  14        1.27        1.22      0.05 o
   5   6  15        2.47        2.37      0.08 o
   5   6  16        1.22        1.08      0.06 o
   5   6  17        0.28        0.23      0.05 o
   5   6  19        5.84        5.91      0.19 o
   5   6  20        0.64        0.63      0.05 o
   5   6  21        1.86        1.87      0.16 o
   5   7   0       56.50       56.80      1.50 o
   5   7   1        0.87        0.77      0.12 o
   5   7   2        6.90        7.42      0.27 o
   5   7   4       20.46       19.83      0.51 o
   5   7   5        7.58        7.66      0.25 o
   5   7   6       18.01       17.54      0.44 o
   5   7   7        9.05        8.97      0.27 o
   5   7   8        0.52        0.52      0.05 o
   5   7  10        5.65        5.29      0.15 o
   5   7  11        6.70        6.54      0.18 o
   5   7  13        2.95        3.15      0.09 o
   5   7  14        1.72        2.06      0.07 o
   5   7  17        0.22        0.30      0.05 o
   5   7  18        1.33        1.38      0.06 o
   5   7  19        0.26        0.22      0.05 o
   5   7  20        0.84        0.64      0.06 o
   5   8   1        0.48        0.39      0.09 o
   5   8   2       86.30       86.81      2.08 o
   5   8   3        2.56        2.73      0.10 o
   5   8   4       35.87       35.71      0.91 o
   5   8   5        2.80        2.97      0.09 o
   5   8   6        0.19        0.16      0.04 o
   5   8   7        1.43        1.52      0.06 o
   5   8   9        6.12        6.11      0.18 o
   5   8  10        1.00        1.01      0.05 o
   5   8  11        0.31        0.31      0.04 o
   5   8  12       10.93       10.90      0.28 o
   5   8  13        1.35        1.32      0.06 o
   5   8  14       28.20       29.56      0.72 o
   5   8  15        0.37        0.48      0.05 o
   5   8  16        1.10        1.33      0.06 o
   5   8  18        8.76        9.55      0.35 o
   5   9   0        8.68        8.60      0.31 o
   5   9   1        2.61        2.65      0.09 o
   5   9   2        1.92        1.95      0.07 o
   5   9   3        3.57        3.60      0.11 o
   5   9   4        1.10        1.08      0.06 o
   5   9   5        2.01        2.09      0.08 o
   5   9   6        2.07        2.12      0.08 o
   5   9   7        8.26        8.45      0.22 o
   5   9   8        0.34        0.40      0.04 o
   5   9   9        0.22        0.12      0.04 o
   5   9  10        0.18        0.19      0.04 o
   5   9  11        4.57        4.18      0.13 o
   5   9  12        0.23        0.24      0.06 o
   5   9  13        2.90        2.91      0.10 o
   5   9  16        0.65        0.67      0.05 o
   5   9  17        0.62        0.79      0.06 o
   5  10   1        2.20        2.32      0.09 o
   5  10   2        4.96        5.19      0.19 o
   5  10   3       14.16       14.36      0.39 o
   5  10   4        1.71        1.79      0.09 o
   5  10   5        0.86        0.98      0.08 o
   5  10   6        0.48        0.57      0.06 o
   5  10   7       24.17       25.09      0.67 o
   5  10   8        0.31        0.46      0.06 o
   5  10   9       24.33       25.30      0.66 o
   5  10  10        0.34        0.33      0.05 o
   5  10  13        5.21        5.20      0.15 o
   5  10  14        0.84        0.78      0.06 o
   5  10  15        0.75        0.71      0.05 o
   5  11   0        5.34        5.42      0.20 o
   5  11   1        0.00        0.16      0.08 o
   5  11   2        0.74        0.85      0.08 o
   5  11   3        0.25        0.16      0.07 o
   5  11   4        1.74        1.75      0.08 o
   5  11   5        1.35        1.51      0.07 o
   5  11   6        1.77        1.88      0.09 o
   5  11   7        0.65        0.53      0.07 o
   5  11  10        0.32        0.33      0.05 o
   5  11  11        0.80        0.68      0.06 o
   5  12   2       11.95       12.48      0.42 o
   5  12   3        0.73        0.85      0.07 o
   5  12   4        5.64        5.85      0.21 o
   5  12   5        0.60        0.71      0.06 o
   5  12   7        0.50        0.55      0.06 o
   5  12   9        1.70        1.54      0.07 o
   5  13   0        0.74        0.79      0.23 o
   6   0   0     1056.50     1172.33     28.96 o
   6   0   2       23.89       24.94      0.65 o
   6   0   4       73.31       77.85      1.88 o
   6   0   6        1.39        1.78      0.12 o
   6   0   8        1.14        1.08      0.10 o
   6   0  10       49.15       49.03      1.19 o
   6   0  12       70.95       71.20      1.78 o
   6   0  14        8.51        8.63      0.26 o
   6   0  16       83.67       83.05      2.28 o
   6   0  18        7.57        7.80      0.22 o
   6   0  20       12.35       12.84      0.41 o
   6   0  22        4.02        4.06      0.44 o
   6   0  24        0.71        0.59      0.11 o
   6   1   1      703.83      796.52     18.68 o
   6   1   2       39.06       42.18      0.99 o
   6   1   3        1.29        1.53      0.11 o
   6   1   4       55.52       55.55      1.30 o
   6   1   5      162.70      177.11      4.14 o
   6   1   6      243.20      253.60      5.91 o
   6   1   7       56.36       58.33      1.36 o
   6   1   8       45.98       47.08      1.10 o
   6   1   9        0.13        0.17      0.07 o
   6   1  10       48.81       48.91      1.14 o
   6   1  12       91.80       93.31      2.22 o
   6   1  13        3.68        3.52      0.14 o
   6   1  14       11.49       11.63      0.30 o
   6   1  15        1.11        1.12      0.08 o
   6   1  16        2.37        2.37      0.09 o
   6   1  17       14.60       14.39      0.36 o
   6   1  18        4.82        4.78      0.15 o
   6   1  19        6.82        6.86      0.18 o
   6   1  20        2.61        2.67      0.10 o
   6   1  22        1.29        1.44      0.10 o
   6   1  23        2.43        2.53      0.12 o
   6   2   0       10.66       11.94      0.35 o
   6   2   1       95.97      102.40      2.44 o
   6   2   2        3.72        3.51      0.14 o
   6   2   3        6.13        6.31      0.18 o
   6   2   4        1.79        2.09      0.10 o
   6   2   5      323.06      333.29      7.89 o
   6   2   6        2.37        1.97      0.09 o
   6   2   7       50.45       51.39      1.22 o
   6   2   9       91.13       93.02      2.21 o
   6   2  10        0.61        0.42      0.08 o
   6   2  11       65.05       66.25      1.59 o
   6   2  13        6.28        6.40      0.20 o
   6   2  14        0.43        0.32      0.07 o
   6   2  15        8.28        8.09      0.22 o
   6   2  17        8.28        7.95      0.21 o
   6   2  19        4.36        4.50      0.13 o
   6   2  21        7.93        8.08      0.29 o
   6   2  23        9.04        9.50      0.30 o
   6   3   1      399.41      416.17      9.88 o
   6   3   2        9.87       10.24      0.26 o
   6   3   3        0.43        0.35      0.07 o
   6   3   4       35.03       34.45      0.84 o
   6   3   5      117.23      116.03      2.79 o
   6   3   6      163.30      165.32      3.98 o
   6   3   7       36.49       35.11      0.87 o
   6   3   8       36.70       36.31      0.92 o
   6   3   9        0.58        0.47      0.08 o
   6   3  10       35.88       36.17      0.91 o
   6   3  11        2.41        2.42      0.10 o
   6   3  12       77.15       76.15      1.79 o
   6   3  13        2.37        2.44      0.10 o
   6   3  14       10.22        9.75      0.24 o
   6   3  15        3.82        3.75      0.11 o
   6   3  16        2.84        2.90      0.09 o
   6   3  17       15.84       15.14      0.39 o
   6   3  18        5.49        5.42      0.15 o
   6   3  19        4.61        4.61      0.13 o
   6   3  20        1.91        1.96      0.08 o
   6   3  21        0.21        0.21      0.09 o
   6   3  22        0.45        0.39      0.07 o
   6   3  23        1.88        1.83      0.09 o
   6   4   0      229.41      222.93      6.19 o
   6   4   1        4.18        4.23      0.14 o
   6   4   2       11.73       10.74      0.28 o
   6   4   3        9.02        8.74      0.23 o
   6   4   4       43.72       41.15      0.98 o
   6   4   5        2.97        2.84      0.12 o
   6   4   6        1.99        1.74      0.10 o
   6   4   7       11.33       11.08      0.29 o
   6   4   8        4.59        4.64      0.16 o
   6   4  10       24.06       23.43      0.58 o
   6   4  11        4.67        4.27      0.13 o
   6   4  12       47.45       46.99      1.13 o
   6   4  13        0.97        0.95      0.06 o
   6   4  14        4.35        4.54      0.12 o
   6   4  15        0.49        0.44      0.04 o
   6   4  16       52.63       52.50      1.28 o
   6   4  17        0.33        0.29      0.05 o
   6   4  18        5.39        5.46      0.14 o
   6   4  20        7.56        7.87      0.26 o
   6   4  22        2.71        2.53      0.12 o
   6   5   1      152.38      153.08      3.76 o
   6   5   3        0.42        0.32      0.08 o
   6   5   4       35.26       34.46      0.86 o
   6   5   5       68.67       66.32      1.65 o
   6   5   6       82.73       81.36      2.07 o
   6   5   7       21.23       20.16      0.53 o
   6   5   8        8.86        8.34      0.23 o
   6   5  10       28.14       27.78      0.69 o
   6   5  12       41.31       39.81      1.01 o
   6   5  13        1.27        1.41      0.05 o
   6   5  14        5.34        5.07      0.13 o
   6   5  15        0.41        0.32      0.04 o
   6   5  16        0.37        0.30      0.04 o
   6   5  17        6.20        6.19      0.16 o
   6   5  18        1.39        1.36      0.07 o
   6   5  19        3.16        3.43      0.11 o
   6   5  20        1.92        2.00      0.08 o
   6   5  22        1.68        1.74      0.13 o
   6   6   0       19.16       19.41      0.55 o
   6   6   1        3.72        3.70      0.15 o
   6   6   2        1.92        1.94      0.12 o
   6   6   3        2.05        2.15      0.13 o
   6   6   4        9.42        9.04      0.26 o
   6   6   5       69.05       65.88      1.60 o
   6   6   6        4.71        4.44      0.15 o
   6   6   7       18.16       17.22      0.43 o
   6   6   8        1.58        1.57      0.08 o
   6   6   9       30.64       29.70      0.73 o
   6   6  10        2.29        2.23      0.08 o
   6   6  11       30.18       28.97      0.74 o
   6   6  12        0.63        0.55      0.04 o
   6   6  13        1.29        1.37      0.05 o
   6   6  14        1.60        1.59      0.07 o
   6   6  15        3.45        3.47      0.10 o
   6   6  17        2.94        2.77      0.10 o
   6   6  18        0.99        1.03      0.06 o
   6   6  19        1.52        1.54      0.08 o
   6   6  21        3.49        3.39      0.19 o
   6   7   1       64.75       64.31      1.56 o
   6   7   2        4.12        4.04      0.16 o
   6   7   3        0.24        0.17      0.08 o
   6   7   4        3.65        3.50      0.12 o
   6   7   5       20.42       19.47      0.49 o
   6   7   6       34.37       33.57      0.84 o
   6   7   7       12.32       11.97      0.32 o
   6   7   8        8.67        8.54      0.24 o
   6   7   9        3.56        3.42      0.11 o
   6   7  10        9.19        8.98      0.26 o
   6   7  11        3.67        3.70      0.12 o
   6   7  12       21.98       21.39      0.54 o
   6   7  13        0.38        0.37      0.04 o
   6   7  14        3.39        3.34      0.10 o
   6   7  15        4.18        4.28      0.12 o
   6   7  16        0.77        0.74      0.06 o
   6   7  17        7.86        8.02      0.24 o
   6   7  18        2.29        2.15      0.08 o
   6   7  19        1.37        1.29      0.06 o
   6   7  20        0.84        0.80      0.09 o
   6   8   0       43.20       42.11      1.01 o
   6   8   1        2.55        2.75      0.10 o
   6   8   2        3.44        3.69      0.14 o
   6   8   3        3.78        3.93      0.12 o
   6   8   4       11.48       11.16      0.29 o
   6   8   5        1.60        1.58      0.06 o
   6   8   6        1.18        1.14      0.06 o
   6   8   7        6.31        6.53      0.17 o
   6   8   8        1.17        1.19      0.05 o
   6   8  10        5.18        5.07      0.15 o
   6   8  11        3.61        3.54      0.11 o
   6   8  12       12.69       12.35      0.31 o
   6   8  13        0.76        0.77      0.05 o
   6   8  14        0.83        1.02      0.06 o
   6   8  15        0.45        0.48      0.05 o
   6   8  16       14.10       15.02      0.44 o
   6   8  17        0.23        0.28      0.05 o
   6   8  18        1.84        1.97      0.10 o
   6   9   1       21.84       21.45      0.53 o
   6   9   2        0.54        0.62      0.05 o
   6   9   4       11.04       11.34      0.30 o
   6   9   5       10.63       10.64      0.29 o
   6   9   6       17.78       18.01      0.48 o
   6   9   7        4.28        4.16      0.14 o
   6   9   8        0.86        0.83      0.05 o
   6   9  10        7.70        7.75      0.20 o
   6   9  12        9.14        8.86      0.26 o
   6   9  14        1.27        1.32      0.06 o
   6   9  15        0.32        0.23      0.05 o
   6   9  17        1.16        1.23      0.07 o
   6  10   0        5.87        6.34      0.22 o
   6  10   1        0.90        0.84      0.06 o
   6  10   2        0.48        0.42      0.06 o
   6  10   3        0.09        0.12      0.06 o
   6  10   4        2.75        3.31      0.12 o
   6  10   5       13.33       13.60      0.38 o
   6  10   6        1.26        1.33      0.08 o
   6  10   7        5.01        5.16      0.15 o
   6  10   8        0.57        0.61      0.06 o
   6  10   9        4.83        5.40      0.15 o
   6  10  10        0.51        0.53      0.06 o
   6  10  11        7.27        7.19      0.20 o
   6  10  12        0.40        0.39      0.05 o
   6  10  14        0.58        0.52      0.05 o
   6  10  15        0.59        0.49      0.06 o
   6  11   1        9.70       10.35      0.28 o
   6  11   3        0.18        0.26      0.10 o
   6  11   4        0.95        1.06      0.07 o
   6  11   5        2.30        2.49      0.09 o
   6  11   6        3.49        3.52      0.13 o
   6  11   7        2.29        2.32      0.10 o
   6  11   8        0.54        0.54      0.07 o
   6  11   9        1.48        1.62      0.08 o
   6  11  10        1.17        1.30      0.07 o
   6  11  11        1.28        1.33      0.07 o
   6  11  12        2.64        2.28      0.10 o
   6  12   0        7.14        7.73      0.27 o
   6  12   1        0.45        0.66      0.08 o
   6  12   2        0.69        0.88      0.09 o
   6  12   3        0.55        0.68      0.07 o
   6  12   4        1.92        2.00      0.08 o
   6  12   5        0.45        0.45      0.06 o
   6  12   6        0.43        0.49      0.06 o
   6  12   7        1.35        1.36      0.08 o
   7   0   2      413.72      458.96     11.00 o
   7   0   4       20.75       22.59      0.59 o
   7   0   6      260.12      274.87      6.50 o
   7   0   8      117.58      122.24      2.89 o
   7   0  10       53.56       53.73      1.31 o
   7   0  12       89.95       90.95      2.26 o
   7   0  16       15.04       15.01      0.42 o
   7   0  18        1.84        1.99      0.10 o
   7   0  20        0.27        0.30      0.11 o
   7   1   0        2.84        3.17      0.19 o
   7   1   1      243.99      272.14      6.34 o
   7   1   2      138.08      150.59      3.52 o
   7   1   3      435.83      476.10     10.98 o
   7   1   4      186.83      200.80      4.66 o
   7   1   5       39.43       41.79      1.00 o
   7   1   6       22.27       22.26      0.53 o
   7   1   7        2.86        3.50      0.12 o
   7   1   8      246.65      255.21      5.96 o
   7   1   9        0.40        0.18      0.07 o
   7   1  10       54.34       55.07      1.29 o
   7   1  11        1.67        1.63      0.10 o
   7   1  12       13.71       13.58      0.35 o
   7   1  13       45.08       44.94      1.06 o
   7   1  14       19.30       19.45      0.48 o
   7   1  15       25.46       25.13      0.61 o
   7   1  16        1.66        1.67      0.07 o
   7   1  17        2.61        2.75      0.10 o
   7   1  18        2.38        2.54      0.09 o
   7   1  19       17.01       17.30      0.46 o
   7   1  20        4.11        4.30      0.20 o
   7   1  21        3.10        3.14      0.14 o
   7   1  24        4.57        4.37      0.16 o
   7   2   1      524.71      569.81     13.20 o
   7   2   2        0.91        0.68      0.07 o
   7   2   3       77.74       78.42      1.83 o
   7   2   4        1.29        1.27      0.08 o
   7   2   5      344.10      359.99      8.47 o
   7   2   7        0.98        0.93      0.07 o
   7   2   8        2.09        2.13      0.10 o
   7   2   9      111.78      114.32      2.71 o
   7   2  11        4.97        5.28      0.17 o
   7   2  12        0.45        0.38      0.08 o
   7   2  13       29.71       29.35      0.70 o
   7   2  15        4.95        4.89      0.14 o
   7   2  17        6.97        6.73      0.18 o
   7   2  19        4.49        4.43      0.14 o
   7   2  23        0.64        0.71      0.07 o
   7   3   0       16.96       17.33      0.48 o
   7   3   1      126.16      125.53      2.99 o
   7   3   2       76.79       78.41      1.82 o
   7   3   3      267.06      262.63      6.17 o
   7   3   4       44.54       44.53      1.06 o
   7   3   5       22.98       21.98      0.53 o
   7   3   6       23.77       23.60      0.58 o
   7   3   7        3.18        2.71      0.11 o
   7   3   8      137.53      138.79      3.40 o
   7   3   9        0.42        0.55      0.08 o
   7   3  10       28.70       28.34      0.72 o
   7   3  11        0.63        0.69      0.07 o
   7   3  12        8.05        8.30      0.23 o
   7   3  13       41.78       41.49      0.98 o
   7   3  14       11.33       11.05      0.28 o
   7   3  15       28.99       28.03      0.69 o
   7   3  16        1.47        1.43      0.06 o
   7   3  17        1.80        1.91      0.07 o
   7   3  18        2.32        2.35      0.08 o
   7   3  19       17.47       16.96      0.47 o
   7   3  20        2.56        2.64      0.11 o
   7   3  21        3.59        3.57      0.14 o
   7   3  22        0.21        0.27      0.07 o
   7   4   1        2.59        2.66      0.13 o
   7   4   2      241.76      242.51      5.83 o
   7   4   4        8.57        8.21      0.22 o
   7   4   5        2.60        2.70      0.12 o
   7   4   6      161.13      159.66      3.98 o
   7   4   7        0.44        0.36      0.08 o
   7   4   8       60.73       59.95      1.50 o
   7   4   9        1.17        1.20      0.08 o
   7   4  10       32.70       32.02      0.80 o
   7   4  11        1.07        1.06      0.07 o
   7   4  12       51.21       51.20      1.22 o
   7   4  15        0.82        0.86      0.05 o
   7   4  16        7.90        8.22      0.20 o
   7   4  17        0.16        0.15      0.05 o
   7   4  18        0.72        0.69      0.05 o
   7   5   0        1.39        1.33      0.14 o
   7   5   1       39.48       38.41      1.00 o
   7   5   2       35.79       35.00      0.88 o
   7   5   3       86.58       84.05      2.10 o
   7   5   4       51.99       51.37      1.31 o
   7   5   5        8.74        8.26      0.23 o
   7   5   6       13.26       12.68      0.34 o
   7   5   8      136.25      134.27      3.30 o
   7   5   9        0.31        0.27      0.07 o
   7   5  10       35.16       34.02      0.85 o
   7   5  11        2.11        2.10      0.09 o
   7   5  12        8.64        8.43      0.22 o
   7   5  13       22.36       22.15      0.58 o
   7   5  14       13.88       13.49      0.34 o
   7   5  15        9.34        9.37      0.25 o
   7   5  16        1.14        1.14      0.06 o
   7   5  17        1.83        1.93      0.08 o
   7   5  18        1.38        1.42      0.07 o
   7   5  19        7.17        7.55      0.22 o
   7   5  20        2.80        2.87      0.11 o
   7   5  21        1.16        1.23      0.06 o
   7   6   1      103.11      102.62      2.52 o
   7   6   2        2.15        2.23      0.14 o
   7   6   3       18.18       17.40      0.45 o
   7   6   4        1.24        1.09      0.11 o
   7   6   5       85.15       80.89      2.02 o
   7   6   8        1.74        1.81      0.08 o
   7   6   9       25.59       24.91      0.63 o
   7   6  11        0.41        0.36      0.04 o
   7   6  12        0.72        0.68      0.05 o
   7   6  13        9.45        9.17      0.25 o
   7   6  14        0.44        0.38      0.04 o
   7   6  15        0.58        0.49      0.04 o
   7   6  16        0.16        0.14      0.04 o
   7   6  17        3.24        3.35      0.11 o
   7   6  18        0.46        0.41      0.06 o
   7   6  19        1.07        1.13      0.06 o
   7   7   0        2.95        2.87      0.17 o
   7   7   1       35.87       35.83      0.87 o
   7   7   2       10.57       10.12      0.27 o
   7   7   3       90.47       90.14      2.26 o
   7   7   4        7.65        7.69      0.24 o
   7   7   5        6.97        6.85      0.19 o
   7   7   6        6.72        6.42      0.18 o
   7   7   7        1.70        1.75      0.09 o
   7   7   8       34.11       33.50      0.89 o
   7   7   9        0.18        0.17      0.04 o
   7   7  10        6.73        6.52      0.19 o
   7   7  11        0.27        0.24      0.04 o
   7   7  12        2.16        2.21      0.08 o
   7   7  13       18.72       18.63      0.47 o
   7   7  14        2.93        3.06      0.10 o
   7   7  15       13.91       13.52      0.38 o
   7   7  16        0.68        0.66      0.07 o
   7   7  17        0.67        0.72      0.06 o
   7   7  18        1.11        1.17      0.06 o
   7   7  19        8.48        8.07      0.30 o
   7   7  20        0.70        0.65      0.09 o
   7   8   1        0.53        0.50      0.05 o
   7   8   2       28.44       28.03      0.67 o
   7   8   4        0.57        0.46      0.05 o
   7   8   5        1.00        0.85      0.05 o
   7   8   6       28.78       27.59      0.75 o
   7   8   7        0.15        0.09      0.04 o
   7   8   8        7.61        7.56      0.21 o
   7   8   9        0.50        0.54      0.04 o
   7   8  10        8.17        8.18      0.22 o
   7   8  11        0.92        0.81      0.05 o
   7   8  12        9.37        8.64      0.24 o
   7   8  15        0.58        0.54      0.05 o
   7   8  16        1.19        1.28      0.06 o
   7   8  17        0.20        0.22      0.06 o
   7   9   0        0.58        0.54      0.09 o
   7   9   1        4.95        4.98      0.17 o
   7   9   2        8.20        8.06      0.24 o
   7   9   3       13.41       13.19      0.34 o
   7   9   4       12.56       13.14      0.33 o
   7   9   5        2.11        2.18      0.08 o
   7   9   6        3.51        3.76      0.13 o
   7   9   8       37.65       38.41      1.01 o
   7   9  10       10.68       10.97      0.29 o
   7   9  11        1.06        1.07      0.06 o
   7   9  12        2.30        2.50      0.08 o
   7   9  13        5.09        5.08      0.15 o
   7   9  14        4.42        4.42      0.13 o
   7   9  15        1.40        1.52      0.06 o
   7   9  16        0.45        0.42      0.04 o
   7   9  17        0.60        0.64      0.20 o
   7  10   1       11.48       11.00      0.32 o
   7  10   2        0.43        0.43      0.06 o
   7  10   3        1.99        2.18      0.10 o
   7  10   4        0.37        0.36      0.07 o
   7  10   5        8.97        8.97      0.27 o
   7  10   8        0.31        0.34      0.06 o
   7  10   9        2.15        2.35      0.08 o
   7  10  13        1.29        1.18      0.06 o
   7  10  14        0.16        0.13      0.04 o
   7  11   0        0.87        1.25      0.18 o
   7  11   1        6.41        7.04      0.24 o
   7  11   2        1.52        1.65      0.09 o
   7  11   3       16.89       17.78      0.55 o
   7  11   4        0.60        0.67      0.06 o
   7  11   5        1.63        1.84      0.10 o
   7  11   6        1.30        1.32      0.07 o
   7  11   7        0.20        0.21      0.06 o
   7  11   8        4.27        4.38      0.14 o
   7  11  10        0.72        0.76      0.06 o
   7  11  11        0.11        0.13      0.06 o
   7  11  12        0.24        0.31      0.07 o
   7  12   2        1.69        1.80      0.09 o
   7  12   6        2.56        2.53      0.11 o
   7  12   8        0.37        0.32      0.06 o
   8   0   0      487.92      536.06     13.80 o
   8   0   2      227.88      250.51      5.96 o
   8   0   4        8.13        8.54      0.26 o
   8   0   6      154.45      162.10      3.83 o
   8   0   8       49.97       50.76      1.22 o
   8   0  10        0.81        0.68      0.12 o
   8   0  16        5.85        6.00      0.18 o
   8   0  18       14.49       14.49      0.47 o
   8   0  20        4.07        4.20      0.20 o
   8   0  22        1.09        1.09      0.11 o
   8   0  24        5.00        4.66      0.25 o
   8   1   1      226.94      247.01      5.72 o
   8   1   2        2.77        2.89      0.12 o
   8   1   3       25.20       25.92      0.62 o
   8   1   4      106.68      114.13      2.64 o
   8   1   5       13.70       15.04      0.37 o
   8   1   6      113.85      117.45      2.73 o
   8   1   7        1.76        1.46      0.08 o
   8   1   8        2.63        2.82      0.11 o
   8   1   9        7.14        6.87      0.19 o
   8   1  10       79.15       81.08      1.91 o
   8   1  11       61.01       60.90      1.44 o
   8   1  12        5.45        5.85      0.18 o
   8   1  13        3.67        3.72      0.13 o
   8   1  14        8.83        9.20      0.27 o
   8   1  15       40.51       39.65      0.95 o
   8   1  17       27.33       27.41      0.70 o
   8   1  18        7.22        7.05      0.18 o
   8   1  19        1.21        1.20      0.07 o
   8   1  20        0.35        0.37      0.07 o
   8   1  21        6.92        7.16      0.27 o
   8   1  22        9.45        9.54      0.29 o
   8   2   0        0.26        0.35      0.09 o
   8   2   1        1.28        1.21      0.08 o
   8   2   2        0.86        0.89      0.08 o
   8   2   3       26.87       26.15      0.62 o
   8   2   4        0.15        0.14      0.07 o
   8   2   5      114.83      118.18      2.74 o
   8   2   6        0.79        0.81      0.08 o
   8   2   7       97.57      100.33      2.37 o
   8   2   8        0.27        0.21      0.07 o
   8   2  10        0.73        0.64      0.08 o
   8   2  11       72.32       73.48      1.73 o
   8   2  13       72.41       73.08      1.73 o
   8   2  15        4.48        4.26      0.12 o
   8   2  17        8.38        8.51      0.23 o
   8   2  19       10.40       10.09      0.29 o
   8   2  21        2.08        2.07      0.10 o
   8   2  23        0.11        0.15      0.07 o
   8   3   1      113.14      110.78      2.63 o
   8   3   2        1.99        1.81      0.09 o
   8   3   3        6.84        6.38      0.18 o
   8   3   4       91.34       91.22      2.17 o
   8   3   5       21.49       20.13      0.49 o
   8   3   6       43.92       44.66      1.08 o
   8   3   7        0.76        0.79      0.08 o
   8   3   8       12.38       12.00      0.32 o
   8   3   9        0.86        0.81      0.09 o
   8   3  10       47.07       46.88      1.12 o
   8   3  11       43.22       42.63      1.01 o
   8   3  12        0.24        0.30      0.07 o
   8   3  13        8.03        8.11      0.25 o
   8   3  14        7.05        6.93      0.18 o
   8   3  15       27.22       25.92      0.67 o
   8   3  16        0.88        0.74      0.05 o
   8   3  17       28.50       27.16      0.73 o
   8   3  18        6.26        6.19      0.18 o
   8   3  20        0.71        0.68      0.06 o
   8   3  21        5.83        5.87      0.21 o
   8   3  22        7.63        8.24      0.26 o
   8   3  23        0.21        0.25      0.08 o
   8   4   0      248.15      254.22      6.84 o
   8   4   1        0.42        0.29      0.08 o
   8   4   2       79.34       79.89      1.97 o
   8   4   3        2.72        2.67      0.11 o
   8   4   4       11.09       10.70      0.28 o
   8   4   5        0.30        0.20      0.08 o
   8   4   6       77.38       76.28      1.88 o
   8   4   7        0.92        0.94      0.09 o
   8   4   8       34.67       33.87      0.85 o
   8   4   9        0.43        0.42      0.08 o
   8   4  10        2.07        2.01      0.09 o
   8   4  14        0.43        0.47      0.04 o
   8   4  15        0.13        0.13      0.04 o
   8   4  16        4.99        5.04      0.13 o
   8   4  17        0.28        0.20      0.05 o
   8   4  18        9.47        9.26      0.25 o
   8   4  20        2.35        2.42      0.11 o
   8   4  21        0.16        0.17      0.06 o
   8   4  22        0.76        0.83      0.07 o
   8   5   1       15.09       13.59      0.38 o
   8   5   2        6.06        6.05      0.21 o
   8   5   4       27.58       26.45      0.69 o
   8   5   6       81.77       79.93      1.99 o
   8   5   7        0.70        0.46      0.08 o
   8   5   9        7.53        7.55      0.20 o
   8   5  10       52.39       51.37      1.27 o
   8   5  11       30.49       30.52      0.77 o
   8   5  12       11.48       11.12      0.28 o
   8   5  13        0.47        0.48      0.04 o
   8   5  14        3.56        3.57      0.11 o
   8   5  15       22.08       22.69      0.57 o
   8   5  16        0.30        0.20      0.04 o
   8   5  17       10.69       10.86      0.29 o
   8   5  18        2.56        2.70      0.10 o
   8   5  19        1.01        1.26      0.07 o
   8   5  21        2.97        3.19      0.11 o
   8   5  22        4.73        4.80      0.19 o
   8   6   1        0.64        0.53      0.11 o
   8   6   3       11.74       11.06      0.31 o
   8   6   4        1.45        1.34      0.10 o
   8   6   5       37.09       35.29      0.91 o
   8   6   7       26.58       25.75      0.62 o
   8   6   8        1.18        1.19      0.07 o
   8   6  10        2.29        2.35      0.07 o
   8   6  11       27.50       26.78      0.68 o
   8   6  12        0.14        0.11      0.04 o
   8   6  13       29.23       28.11      0.72 o
   8   6  14        0.61        0.62      0.04 o
   8   6  15        2.44        2.42      0.08 o
   8   6  16        0.55        0.56      0.05 o
   8   6  17        2.79        2.79      0.09 o
   8   6  19        4.41        4.56      0.21 o
   8   6  21        1.34        1.45      0.14 o
   8   7   1       53.07       52.69      1.25 o
   8   7   2        2.85        3.02      0.12 o
   8   7   3        3.84        3.83      0.14 o
   8   7   4       19.42       18.73      0.47 o
   8   7   5       22.17       21.79      0.58 o
   8   7   6        8.78        8.35      0.23 o
   8   7   8        4.65        4.82      0.14 o
   8   7   9        0.30        0.23      0.04 o
   8   7  10       12.64       12.27      0.33 o
   8   7  11       11.81       11.55      0.32 o
   8   7  13        5.52        5.41      0.15 o
   8   7  14        1.83        1.89      0.07 o
   8   7  15        7.62        7.54      0.23 o
   8   7  16        0.57        0.53      0.06 o
   8   7  17       13.00       12.61      0.36 o
   8   7  18        1.77        1.96      0.07 o
   8   7  20        0.50        0.51      0.10 o
   8   8   0       44.25       43.19      1.23 o
   8   8   1        0.92        0.84      0.06 o
   8   8   2       16.32       16.23      0.44 o
   8   8   3        3.10        3.10      0.10 o
   8   8   4        1.23        1.10      0.06 o
   8   8   5        0.54        0.50      0.05 o
   8   8   6       17.46       16.64      0.43 o
   8   8   7        0.25        0.18      0.04 o
   8   8   8       12.57       12.33      0.34 o
   8   8   9        0.31        0.28      0.04 o
   8   8  10        2.28        2.25      0.07 o
   8   8  14        0.69        0.66      0.06 o
   8   8  15        0.14        0.12      0.05 o
   8   8  16        2.36        2.63      0.09 o
   8   8  17        0.23        0.20      0.05 o
   8   8  18        2.71        2.64      0.11 o
   8   9   1        2.05        2.10      0.09 o
   8   9   2        3.59        3.70      0.13 o
   8   9   4        5.11        5.29      0.18 o
   8   9   6       27.30       27.46      0.68 o
   8   9   8        0.63        0.65      0.05 o
   8   9   9        1.91        2.19      0.08 o
   8   9  10       14.85       15.48      0.38 o
   8   9  11        5.44        5.77      0.16 o
   8   9  12        5.74        5.77      0.15 o
   8   9  14        0.61        0.62      0.05 o
   8   9  15        5.14        5.14      0.15 o
   8   9  16        0.27        0.25      0.04 o
   8   9  17        1.85        1.83      0.23 o
   8  10   1        0.57        0.63      0.07 o
   8  10   3        4.46        4.61      0.17 o
   8  10   4        0.33        0.31      0.06 o
   8  10   5        7.38        7.39      0.21 o
   8  10   7        3.36        3.48      0.16 o
   8  10   8        0.48        0.48      0.06 o
   8  10   9        0.12        0.15      0.06 o
   8  10  10        0.77        0.88      0.06 o
   8  10  11        4.49        4.77      0.15 o
   8  10  13        5.21        4.87      0.14 o
   8  10  14        0.22        0.20      0.06 o
   8  10  15        0.68        0.51      0.19 o
   8  11   1       11.75       12.60      0.33 o
   8  11   2        0.44        0.57      0.07 o
   8  11   3        0.73        0.88      0.07 o
   8  11   4        2.46        2.81      0.10 o
   8  11   5        5.58        5.81      0.17 o
   8  11   6        1.14        1.21      0.09 o
   8  11   8        0.55        0.67      0.06 o
   8  11   9        0.14        0.15      0.06 o
   8  11  10        1.48        1.70      0.08 o
   8  11  11        1.69        1.82      0.08 o
   8  12   0        4.72        5.11      0.21 o
   8  12   2        2.14        2.29      0.10 o
   8  12   3        0.53        0.63      0.07 o
   8  12   5        0.22        0.17      0.06 o
   8  12   6        1.87        1.90      0.08 o
   8  12   8        2.38        2.07      0.09 o
   9   0   2      541.03      590.56     13.89 o
   9   0   4      256.15      275.06      6.55 o
   9   0   6        7.86        7.15      0.23 o
   9   0   8        1.73        2.01      0.13 o
   9   0  10        1.64        1.72      0.14 o
   9   0  12       29.85       30.41      0.78 o
   9   0  14       59.15       58.71      1.45 o
   9   0  16        6.53        6.67      0.20 o
   9   0  18       13.24       13.66      0.41 o
   9   0  20       18.06       18.48      0.75 o
   9   0  22        2.83        2.75      0.15 o
   9   1   0      434.02      464.02     10.97 o
   9   1   1      134.04      145.74      3.36 o
   9   1   2        8.05        8.20      0.23 o
   9   1   3      187.69      203.16      4.70 o
   9   1   4      229.13      239.31      5.58 o
   9   1   5       21.41       21.47      0.51 o
   9   1   6       44.10       44.63      1.06 o
   9   1   7      154.19      161.18      3.76 o
   9   1   8       69.99       72.40      1.69 o
   9   1  10       40.41       40.80      0.97 o
   9   1  11       57.74       57.93      1.37 o
   9   1  12       11.44       11.39      0.29 o
   9   1  13        4.57        4.62      0.15 o
   9   1  14       16.43       16.06      0.39 o
   9   1  15        9.90        9.76      0.24 o
   9   1  16        0.85        0.79      0.06 o
   9   1  17        2.60        2.55      0.09 o
   9   1  18        3.89        3.81      0.12 o
   9   1  19        0.73        0.81      0.08 o
   9   1  21        0.33        0.30      0.07 o
   9   1  22        0.37        0.50      0.07 o
   9   2   1       57.01       59.91      1.38 o
   9   2   2        0.16        0.28      0.07 o
   9   2   3      160.66      167.93      3.88 o
   9   2   4        0.11        0.17      0.07 o
   9   2   5        9.99        9.96      0.26 o
   9   2   7      153.75      158.56      3.74 o
   9   2   9      224.26      229.91      5.44 o
   9   2  11       10.93       10.61      0.27 o
   9   2  13       27.70       27.73      0.67 o
   9   2  14        0.28        0.27      0.06 o
   9   2  15       23.92       23.46      0.61 o
   9   2  17        7.21        7.03      0.18 o
   9   2  19        4.09        4.17      0.13 o
   9   2  21        0.16        0.22      0.07 o
   9   2  23        3.24        3.38      0.12 o
   9   3   0      284.91      297.14      7.20 o
   9   3   1       97.71       98.48      2.33 o
   9   3   2        8.15        8.64      0.23 o
   9   3   3      120.60      122.20      2.90 o
   9   3   4      158.76      161.75      3.81 o
   9   3   5       24.83       24.38      0.59 o
   9   3   6       41.01       42.35      1.00 o
   9   3   7       90.31       91.95      2.22 o
   9   3   8       50.32       50.60      1.23 o
   9   3   9        0.61        0.57      0.09 o
   9   3  10       36.37       36.94      0.88 o
   9   3  11       40.34       40.37      0.96 o
   9   3  12        6.68        6.66      0.19 o
   9   3  13        0.97        0.96      0.07 o
   9   3  14       14.92       14.36      0.35 o
   9   3  15        9.59        9.14      0.23 o
   9   3  16        0.09        0.11      0.05 o
   9   3  17        0.74        0.73      0.05 o
   9   3  18        2.91        2.93      0.10 o
   9   3  19        1.47        1.34      0.07 o
   9   3  22        0.14        0.23      0.06 o
   9   3  23        0.26        0.23      0.09 o
   9   4   2      273.21      271.88      6.71 o
   9   4   4      163.74      160.37      3.90 o
   9   4   6        2.62        2.82      0.12 o
   9   4   7        0.68        0.71      0.09 o
   9   4   8        2.59        2.45      0.11 o
   9   4   9        1.47        1.32      0.09 o
   9   4  10        1.19        1.20      0.08 o
   9   4  12       21.15       20.82      0.50 o
   9   4  13        0.25        0.20      0.04 o
   9   4  14       41.66       40.81      1.02 o
   9   4  16        4.12        4.04      0.12 o
   9   4  18        9.52        9.66      0.26 o
   9   4  20       12.54       12.47      0.31 o
   9   4  22        1.97        1.87      0.09 o
   9   5   0      106.33      107.66      2.92 o
   9   5   1       54.48       53.61      1.32 o
   9   5   2        1.98        1.99      0.12 o
   9   5   3       80.77       78.58      1.99 o
   9   5   4       73.79       71.53      1.80 o
   9   5   5       10.79       10.15      0.28 o
   9   5   6       10.41        9.94      0.27 o
   9   5   7       66.20       64.01      1.58 o
   9   5   8       29.87       28.50      0.70 o
   9   5  10       10.43       10.35      0.27 o
   9   5  11       24.86       24.63      0.62 o
   9   5  12        8.71        8.32      0.20 o
   9   5  13        2.62        2.72      0.08 o
   9   5  14        5.13        4.99      0.14 o
   9   5  15        3.79        3.87      0.11 o
   9   5  16        1.98        1.93      0.07 o
   9   5  17        1.26        1.35      0.06 o
   9   5  18        1.69        1.65      0.08 o
   9   5  19        0.17        0.19      0.06 o
   9   5  20        0.34        0.33      0.06 o
   9   6   1       18.72       17.81      0.46 o
   9   6   2        2.98        3.09      0.14 o
   9   6   3       41.83       40.53      1.05 o
   9   6   4        1.38        1.16      0.10 o
   9   6   5        1.57        1.67      0.09 o
   9   6   7       66.61       64.88      1.59 o
   9   6   9       88.49       87.13      2.25 o
   9   6  11        3.95        4.06      0.12 o
   9   6  12        0.19        0.15      0.04 o
   9   6  13       11.65       11.64      0.30 o
   9   6  14        1.08        1.10      0.05 o
   9   6  15       10.34        9.89      0.25 o
   9   6  16        0.22        0.18      0.05 o
   9   6  17        3.78        3.57      0.11 o
   9   6  18        0.16        0.13      0.06 o
   9   6  19        2.19        2.40      0.11 o
   9   6  20        0.24        0.31      0.06 o
   9   7   0       56.04       53.81      1.32 o
   9   7   1       16.85       16.28      0.40 o
   9   7   2        1.85        1.81      0.10 o
   9   7   3       23.02       21.96      0.55 o
   9   7   4       36.26       35.39      0.87 o
   9   7   5        7.24        7.05      0.20 o
   9   7   6        9.58        9.06      0.29 o
   9   7   7       20.58       19.29      0.50 o
   9   7   8       11.87       11.60      0.34 o
   9   7   9        1.27        1.29      0.06 o
   9   7  10        8.23        8.29      0.23 o
   9   7  11       11.00       10.68      0.28 o
   9   7  12        1.63        1.73      0.07 o
   9   7  13        0.04        0.09      0.05 o
   9   7  14        3.57        3.38      0.10 o
   9   7  15        3.76        3.73      0.11 o
   9   7  18        0.61        0.64      0.05 o
   9   7  19        1.02        1.02      0.06 o
   9   8   1        0.25        0.17      0.05 o
   9   8   2       56.34       56.17      1.35 o
   9   8   3        0.85        0.90      0.06 o
   9   8   4       40.07       39.94      0.97 o
   9   8   6        1.61        1.67      0.07 o
   9   8   7        1.28        1.29      0.06 o
   9   8   8        0.26        0.25      0.04 o
   9   8   9        1.78        1.89      0.07 o
   9   8  10        0.74        0.72      0.05 o
   9   8  12        8.54        8.54      0.23 o
   9   8  13        0.27        0.26      0.05 o
   9   8  14       13.51       13.43      0.38 o
   9   8  16        0.98        1.08      0.05 o
   9   8  18        3.43        3.53      0.24 o
   9   9   0       14.58       13.95      0.47 o
   9   9   1        6.85        6.63      0.21 o
   9   9   2        0.18        0.23      0.06 o
   9   9   3       10.72       10.36      0.26 o
   9   9   4       11.30       11.04      0.27 o
   9   9   5        1.72        1.64      0.07 o
   9   9   6        0.87        0.89      0.06 o
   9   9   7        9.67        9.03      0.26 o
   9   9   8        6.17        6.02      0.18 o
   9   9  10        0.82        0.80      0.06 o
   9   9  11        3.43        3.68      0.12 o
   9   9  12        2.85        2.97      0.11 o
   9   9  13        0.28        0.25      0.05 o
   9   9  14        0.63        0.57      0.05 o
   9   9  15        0.56        0.54      0.04 o
   9   9  16        1.10        1.16      0.08 o
   9  10   1        4.75        4.56      0.14 o
   9  10   2        1.31        1.34      0.07 o
   9  10   3        7.66        7.71      0.23 o
   9  10   4        0.73        0.74      0.06 o
   9  10   7       14.74       14.97      0.46 o
   9  10   9       17.04       18.09      0.44 o
   9  10  11        0.70        0.75      0.06 o
   9  10  12        0.10        0.12      0.06 o
   9  10  13        2.20        2.29      0.08 o
   9  10  14        0.66        0.58      0.07 o
   9  11   0        4.69        4.79      0.23 o
   9  11   1        1.88        2.21      0.10 o
   9  11   3        2.21        2.35      0.09 o
   9  11   4        3.20        3.20      0.14 o
   9  11   5        1.27        1.42      0.08 o
   9  11   6        0.65        0.54      0.07 o
   9  11   7        2.26        2.30      0.09 o
   9  11   8        1.14        1.15      0.06 o
   9  11   9        0.48        0.52      0.08 o
   9  11  10        0.46        0.47      0.06 o
   9  11  11        1.42        1.42      0.07 o
   9  12   2        7.20        7.62      0.21 o
   9  12   3        0.31        0.36      0.07 o
   9  12   4        5.81        5.85      0.27 o
   9  12   6        0.48        0.45      0.06 o
   9  12   7        0.41        0.37      0.06 o
  10   0   0      249.57      270.23      7.01 o
  10   0   2       24.12       25.91      0.65 o
  10   0   4        6.67        7.25      0.25 o
  10   0   6        0.10        0.24      0.11 o
  10   0   8        3.46        3.83      0.17 o
  10   0  10       94.47       95.30      2.38 o
  10   0  12       65.37       65.73      1.66 o
  10   0  14       21.38       20.79      0.64 o
  10   0  16      101.83      103.39      2.86 o
  10   0  18        9.48        9.71      0.28 o
  10   0  20       11.65       11.97      0.60 o
  10   0  22        5.00        5.01      0.29 o
  10   1   1       51.94       55.73      1.29 o
  10   1   2       53.78       53.89      1.25 o
  10   1   3       29.31       30.56      0.72 o
  10   1   4       26.71       26.16      0.62 o
  10   1   5        8.52        8.51      0.22 o
  10   1   6        7.25        7.10      0.20 o
  10   1   7       49.25       50.13      1.17 o
  10   1   8        4.08        4.48      0.15 o
  10   1   9       16.49       16.26      0.41 o
  10   1  10        0.32        0.22      0.09 o
  10   1  11        0.53        0.48      0.08 o
  10   1  12       21.74       21.80      0.52 o
  10   1  13        2.50        2.64      0.11 o
  10   1  14       21.44       21.03      0.51 o
  10   1  15        0.14        0.18      0.05 o
  10   1  17        0.89        0.85      0.06 o
  10   1  18        7.66        7.74      0.23 o
  10   1  19        3.82        3.91      0.15 o
  10   1  20        3.38        3.35      0.15 o
  10   1  21        0.53        0.66      0.08 o
  10   1  23        1.41        1.42      0.08 o
  10   2   0        0.75        0.88      0.12 o
  10   2   3       81.46       84.02      1.95 o
  10   2   5      229.53      238.00      5.58 o
  10   2   7       17.15       17.57      0.43 o
  10   2   8        0.33        0.29      0.08 o
  10   2   9       91.54       93.12      2.24 o
  10   2  10        0.65        0.41      0.09 o
  10   2  11       57.24       57.83      1.37 o
  10   2  12        0.15        0.19      0.07 o
  10   2  13        2.24        2.43      0.11 o
  10   2  14        0.57        0.53      0.05 o
  10   2  15        2.40        2.46      0.09 o
  10   2  17        8.75        8.77      0.24 o
  10   2  18        0.30        0.20      0.06 o
  10   2  19        1.66        1.64      0.09 o
  10   2  21       12.47       12.89      0.40 o
  10   2  23       11.17       10.62      0.27 o
  10   3   1       23.98       23.95      0.58 o
  10   3   2       22.95       21.90      0.54 o
  10   3   3       17.16       17.38      0.43 o
  10   3   4       14.41       14.34      0.36 o
  10   3   5        0.52        0.52      0.08 o
  10   3   6        7.95        8.02      0.22 o
  10   3   7       39.07       39.05      0.95 o
  10   3   8        5.41        5.52      0.20 o
  10   3   9       27.37       26.97      0.66 o
  10   3  10        0.27        0.27      0.08 o
  10   3  12       19.73       19.63      0.47 o
  10   3  13        4.10        3.92      0.12 o
  10   3  14       16.31       15.75      0.39 o
  10   3  15        0.88        0.92      0.05 o
  10   3  17        0.88        0.84      0.06 o
  10   3  18        6.68        6.57      0.19 o
  10   3  19        2.60        2.66      0.10 o
  10   3  20        2.03        2.07      0.09 o
  10   3  21        0.42        0.43      0.06 o
  10   4   0      143.20      138.71      3.68 o
  10   4   1        4.84        4.90      0.19 o
  10   4   2       19.01       18.01      0.45 o
  10   4   3        8.17        7.97      0.23 o
  10   4   4        9.57        8.65      0.26 o
  10   4   5        1.96        1.91      0.11 o
  10   4   6        1.68        1.50      0.10 o
  10   4   7       10.23       10.05      0.28 o
  10   4   8        1.86        1.82      0.09 o
  10   4  10       53.40       52.45      1.27 o
  10   4  11        4.77        4.62      0.14 o
  10   4  12       40.66       39.77      0.96 o
  10   4  13        1.58        1.52      0.06 o
  10   4  14       12.93       12.09      0.32 o
  10   4  15        0.39        0.32      0.05 o
  10   4  16       68.13       64.48      1.68 o
  10   4  17        0.50        0.41      0.05 o
  10   4  18        6.82        6.83      0.20 o
  10   4  20        7.47        7.37      0.22 o
  10   4  22        3.40        3.17      0.13 o
  10   5   1       20.57       19.89      0.51 o
  10   5   2       28.33       27.61      0.70 o
  10   5   3        5.43        5.40      0.20 o
  10   5   4       19.71       19.06      0.52 o
  10   5   5        4.73        4.80      0.17 o
  10   5   6        1.74        1.82      0.10 o
  10   5   7       22.00       21.11      0.54 o
  10   5   8        0.46        0.40      0.07 o
  10   5   9        6.44        6.05      0.20 o
  10   5  11        0.58        0.60      0.04 o
  10   5  12        8.98        8.77      0.22 o
  10   5  13        1.00        1.04      0.05 o
  10   5  14       12.79       12.39      0.30 o
  10   5  16        0.39        0.28      0.05 o
  10   5  17        0.53        0.53      0.06 o
  10   5  18        3.68        3.74      0.16 o
  10   5  19        2.10        2.19      0.10 o
  10   5  20        2.63        2.54      0.10 o
  10   5  21        0.23        0.22      0.07 o
  10   6   0       21.34       22.05      0.60 o
  10   6   2        2.20        2.13      0.12 o
  10   6   3       22.20       21.27      0.55 o
  10   6   4        9.49        9.43      0.25 o
  10   6   5       83.49       81.17      1.98 o
  10   6   6        5.53        5.44      0.16 o
  10   6   7       11.51       11.22      0.28 o
  10   6   8        1.31        1.31      0.08 o
  10   6   9       34.00       33.43      0.85 o
  10   6  10        2.28        2.32      0.07 o
  10   6  11       31.18       30.52      0.77 o
  10   6  12        0.61        0.60      0.04 o
  10   6  13        0.09        0.11      0.05 o
  10   6  14        1.63        1.74      0.06 o
  10   6  15        1.04        1.01      0.05 o
  10   6  17        2.38        2.65      0.10 o
  10   6  18        1.06        1.10      0.08 o
  10   6  19        0.34        0.41      0.06 o
  10   6  20        0.08        0.15      0.06 o
  10   7   1        5.68        5.60      0.16 o
  10   7   2        2.80        2.69      0.11 o
  10   7   3        7.40        7.17      0.20 o
  10   7   4        3.43        3.26      0.12 o
  10   7   6        2.61        2.52      0.09 o
  10   7   7       15.69       14.87      0.39 o
  10   7   8        1.76        1.74      0.07 o
  10   7   9       14.89       14.44      0.39 o
  10   7  10        0.19        0.19      0.04 o
  10   7  11        0.21        0.18      0.04 o
  10   7  12        6.97        6.79      0.17 o
  10   7  13        2.18        2.23      0.07 o
  10   7  14        5.08        4.91      0.14 o
  10   7  15        1.06        1.12      0.06 o
  10   7  17        0.49        0.57      0.05 o
  10   7  18        2.23        2.36      0.09 o
  10   7  19        0.79        0.78      0.08 o
  10   8   0       42.30       40.33      1.00 o
  10   8   1        2.65        2.84      0.10 o
  10   8   2        6.50        6.43      0.18 o
  10   8   3        3.65        3.76      0.12 o
  10   8   4        5.02        4.94      0.15 o
  10   8   5        2.05        2.27      0.08 o
  10   8   6        1.98        1.88      0.07 o
  10   8   7        8.07        7.90      0.23 o
  10   8   8        0.38        0.35      0.05 o
  10   8  10       10.94       10.98      0.30 o
  10   8  11        4.21        4.09      0.12 o
  10   8  12       10.64       10.71      0.28 o
  10   8  13        1.20        1.23      0.06 o
  10   8  14        2.73        2.87      0.09 o
  10   8  15        0.34        0.39      0.05 o
  10   8  16       18.58       18.76      0.46 o
  10   8  17        0.32        0.40      0.06 o
  10   8  18        2.51        2.44      0.25 o
  10   9   1        3.50        3.43      0.11 o
  10   9   2       10.27       10.04      0.26 o
  10   9   3        1.05        1.11      0.06 o
  10   9   4        7.07        7.10      0.21 o
  10   9   5        0.85        0.81      0.06 o
  10   9   6        0.36        0.29      0.05 o
  10   9   7        4.85        4.65      0.14 o
  10   9   9        1.46        1.58      0.07 o
  10   9  12        1.89        2.06      0.08 o
  10   9  13        0.29        0.26      0.05 o
  10   9  14        3.57        3.47      0.11 o
  10   9  16        0.28        0.27      0.12 o
  10  10   0        7.44        7.66      0.29 o
  10  10   2        0.75        0.73      0.07 o
  10  10   3        2.46        2.54      0.09 o
  10  10   4        3.11        3.35      0.12 o
  10  10   5       16.63       17.16      0.48 o
  10  10   6        1.76        1.81      0.09 o
  10  10   7        4.20        4.50      0.15 o
  10  10   8        0.48        0.57      0.06 o
  10  10   9        5.48        5.75      0.16 o
  10  10  10        0.45        0.56      0.06 o
  10  10  11        7.73        8.00      0.20 o
  10  10  12        0.40        0.49      0.05 o
  10  10  14        0.56        0.56      0.08 o
  10  11   1        0.91        1.11      0.10 o
  10  11   2        0.62        0.69      0.07 o
  10  11   3        1.66        1.82      0.08 o
  10  11   4        0.60        0.65      0.06 o
  10  11   6        0.27        0.29      0.06 o
  10  11   7        3.10        3.08      0.11 o
  10  11   8        0.17        0.18      0.06 o
  10  11   9        3.76        3.70      0.13 o
  10  11  11        0.12        0.16      0.07 o
  10  12   0        7.88        8.68      0.28 o
  10  12   1        0.46        0.57      0.07 o
  10  12   2        1.30        1.45      0.08 o
  10  12   3        0.53        0.64      0.08 o
  10  12   4        1.11        1.17      0.09 o
  10  12   5        0.62        0.65      0.06 o
  10  12   6        0.73        0.73      0.06 o
  10  12   7        1.66        1.69      0.13 o
  11   0   2      580.74      619.98     14.57 o
  11   0   4       56.56       60.77      1.50 o
  11   0   6      214.76      223.24      5.51 o
  11   0   8       79.29       82.29      2.02 o
  11   0  10       59.61       59.71      1.51 o
  11   0  12       37.34       38.35      0.99 o
  11   0  14       14.35       14.06      0.39 o
  11   0  16       17.29       18.23      0.45 o
  11   0  18        1.40        1.37      0.09 o
  11   0  20        4.14        4.43      0.20 o
  11   1   0       22.37       22.59      0.58 o
  11   1   1       43.06       45.56      1.06 o
  11   1   2       44.98       46.20      1.08 o
  11   1   3      145.24      154.44      3.59 o
  11   1   4       25.44       26.54      0.63 o
  11   1   5       53.63       54.86      1.28 o
  11   1   6        9.81        9.47      0.25 o
  11   1   8       84.78       86.25      2.04 o
  11   1   9        7.35        7.67      0.22 o
  11   1  10       49.20       49.24      1.17 o
  11   1  11        8.59        8.91      0.25 o
  11   1  13       10.24       10.23      0.27 o
  11   1  14       16.53       15.82      0.38 o
  11   1  15        6.86        6.95      0.18 o
  11   1  16       14.64       14.34      0.35 o
  11   1  18        3.39        3.47      0.11 o
  11   1  19        4.31        4.41      0.15 o
  11   1  21        5.06        5.03      0.18 o
  11   1  22        0.68        0.65      0.07 o
  11   1  23        1.04        0.95      0.08 o
  11   2   1      233.38      246.80      5.78 o
  11   2   2        1.04        1.24      0.09 o
  11   2   3      137.15      140.82      3.28 o
  11   2   4        0.79        0.85      0.08 o
  11   2   5      247.74      258.44      6.11 o
  11   2   7       21.89       21.91      0.54 o
  11   2   8        0.62        0.55      0.09 o
  11   2   9      183.85      189.48      4.62 o
  11   2  11        1.28        1.31      0.08 o
  11   2  13       50.75       50.33      1.20 o
  11   2  14        0.31        0.26      0.04 o
  11   2  15        4.75        4.83      0.15 o
  11   2  17        5.89        5.83      0.16 o
  11   2  19        0.43        0.53      0.06 o
  11   2  21        1.02        1.07      0.07 o
  11   3   0       17.58       18.17      0.51 o
  11   3   1       25.32       24.30      0.59 o
  11   3   2       26.27       26.65      0.64 o
  11   3   3      105.78      106.22      2.50 o
  11   3   4       14.25       14.27      0.36 o
  11   3   5       47.41       47.70      1.15 o
  11   3   6        5.03        5.14      0.17 o
  11   3   7        0.37        0.26      0.09 o
  11   3   8       55.30       56.08      1.38 o
  11   3   9        4.51        4.43      0.15 o
  11   3  10       37.87       37.72      0.91 o
  11   3  11        8.95        8.93      0.23 o
  11   3  13       14.09       13.81      0.35 o
  11   3  14       12.90       12.61      0.32 o
  11   3  15        7.29        7.14      0.19 o
  11   3  16       11.74       11.71      0.31 o
  11   3  18        2.21        2.36      0.09 o
  11   3  19        4.68        4.67      0.15 o
  11   3  21        4.45        4.63      0.14 o
  11   3  22        0.64        0.68      0.07 o
  11   4   2      301.22      305.55      7.38 o
  11   4   4       33.48       32.22      0.83 o
  11   4   6      114.26      114.46      2.83 o
  11   4   7        0.55        0.54      0.08 o
  11   4   8       38.93       38.16      0.94 o
  11   4  10       33.84       33.35      0.81 o
  11   4  11        0.57        0.56      0.06 o
  11   4  12       18.76       17.88      0.44 o
  11   4  14       10.49       10.47      0.26 o
  11   4  15        0.39        0.37      0.05 o
  11   4  16       10.09        9.51      0.26 o
  11   4  18        1.22        1.43      0.07 o
  11   4  20        2.70        2.62      0.10 o
  11   4  21        0.25        0.34      0.06 o
  11   5   0       22.02       21.42      0.60 o
  11   5   1       17.60       17.14      0.44 o
  11   5   2       21.97       21.51      0.59 o
  11   5   3       64.00       62.67      1.55 o
  11   5   4        6.10        6.16      0.22 o
  11   5   5       20.64       19.58      0.49 o
  11   5   6        8.60        8.45      0.23 o
  11   5   8       47.64       46.81      1.15 o
  11   5   9        3.92        3.71      0.13 o
  11   5  10       25.36       24.57      0.60 o
  11   5  11        4.09        3.81      0.11 o
  11   5  13        4.59        4.49      0.14 o
  11   5  14        8.12        7.78      0.20 o
  11   5  15        2.76        2.80      0.09 o
  11   5  16        8.26        7.75      0.21 o
  11   5  18        2.83        2.79      0.10 o
  11   5  19        1.99        2.10      0.08 o
  11   5  20        0.18        0.15      0.06 o
  11   5  21        2.65        2.43      0.16 o
  11   6   1       60.11       58.15      1.41 o
  11   6   3       41.88       40.34      0.96 o
  11   6   5       75.17       72.93      1.78 o
  11   6   7       11.02       10.68      0.28 o
  11   6   8        0.54        0.50      0.04 o
  11   6   9       62.31       61.40      1.56 o
  11   6  10        0.37        0.33      0.04 o
  11   6  12        0.24        0.21      0.04 o
  11   6  13       19.12       18.87      0.47 o
  11   6  14        0.93        0.87      0.05 o
  11   6  15        0.81        0.78      0.06 o
  11   6  17        2.56        2.66      0.10 o
  11   6  18        0.47        0.45      0.07 o
  11   6  19        0.01        0.14      0.06 o
  11   7   0        4.86        4.57      0.18 o
  11   7   1        9.68        9.58      0.25 o
  11   7   2        5.87        5.68      0.17 o
  11   7   3       38.48       37.63      0.89 o
  11   7   4        2.63        2.72      0.09 o
  11   7   5       17.70       17.32      0.44 o
  11   7   6        1.77        1.62      0.06 o
  11   7   7        0.84        0.79      0.05 o
  11   7   8       16.00       15.52      0.41 o
  11   7   9        1.14        1.11      0.06 o
  11   7  10       10.71       10.64      0.29 o
  11   7  11        5.37        5.13      0.14 o
  11   7  13        8.55        8.50      0.23 o
  11   7  14        4.17        4.12      0.12 o
  11   7  15        3.45        3.57      0.11 o
  11   7  16        4.10        4.24      0.13 o
  11   7  18        0.77        0.87      0.06 o
  11   7  19        2.39        2.37      0.16 o
  11   8   2       57.57       55.65      1.41 o
  11   8   3        0.12        0.20      0.05 o
  11   8   4        5.61        5.62      0.16 o
  11   8   6       24.29       23.80      0.62 o
  11   8   7        0.62        0.65      0.05 o
  11   8   8        5.90        5.29      0.16 o
  11   8  10        9.03        8.99      0.25 o
  11   8  11        0.45        0.45      0.05 o
  11   8  12        2.48        2.53      0.09 o
  11   8  13        0.23        0.16      0.05 o
  11   8  14        3.97        4.11      0.12 o
  11   8  15        0.24        0.20      0.05 o
  11   8  16        1.80        1.91      0.07 o
  11   8  17        0.28        0.30      0.06 o
  11   9   0        8.59        8.13      0.25 o
  11   9   1        2.63        2.71      0.09 o
  11   9   2        7.14        6.98      0.18 o
  11   9   3       10.63       10.61      0.28 o
  11   9   4        1.04        1.19      0.07 o
  11   9   5        4.55        4.34      0.13 o
  11   9   6        3.81        3.81      0.11 o
  11   9   8       14.08       14.18      0.38 o
  11   9   9        1.01        0.95      0.06 o
  11   9  10        6.38        6.36      0.18 o
  11   9  11        1.41        1.49      0.07 o
  11   9  13        1.17        1.13      0.06 o
  11   9  14        2.00        2.04      0.07 o
  11   9  15        0.41        0.49      0.05 o
  11   9  16        2.34        2.22      0.24 o
  11  10   1        6.55        6.17      0.17 o
  11  10   3        5.95        6.44      0.19 o
  11  10   5        8.63        8.91      0.25 o
  11  10   7        2.66        2.81      0.10 o
  11  10   9        8.74        8.51      0.21 o
  11  10  10        0.28        0.32      0.06 o
  11  10  13        2.69        2.77      0.10 o
  11  11   0        1.19        1.34      0.21 o
  11  11   1        1.59        1.84      0.11 o
  11  11   2        0.93        1.06      0.08 o
  11  11   3        6.74        6.95      0.23 o
  11  11   4        0.14        0.19      0.06 o
  11  11   5        3.85        3.92      0.13 o
  11  11   6        0.47        0.52      0.06 o
  11  11   7        0.42        0.46      0.06 o
  11  11   8        2.15        2.15      0.08 o
  11  11   9        0.17        0.22      0.06 o
  11  11  10        1.26        1.17      0.08 o
  11  11  11        1.40        1.25      0.10 o
  11  12   2        5.19        5.17      0.16 o
  11  12   3        0.08        0.23      0.08 o
  11  12   4        0.45        0.45      0.07 o
  11  12   6        2.20        2.13      0.24 o
  12   0   0        1.20        0.76      0.17 o
  12   0   2       41.11       44.21      1.11 o
  12   0   4       61.34       63.90      1.55 o
  12   0   6       18.43       18.86      0.50 o
  12   0   8      121.73      125.26      3.18 o
  12   0  10       12.27       12.19      0.35 o
  12   0  12       17.83       17.74      0.46 o
  12   0  14        5.99        5.89      0.17 o
  12   0  16        0.51        0.62      0.08 o
  12   0  18        0.90        0.89      0.09 o
  12   0  20        5.23        5.89      0.22 o
  12   1   1       30.05       32.83      0.80 o
  12   1   2       29.21       28.82      0.68 o
  12   1   3        3.66        3.85      0.14 o
  12   1   4      103.80      107.21      2.51 o
  12   1   5        0.45        0.19      0.09 o
  12   1   6       41.11       42.19      1.01 o
  12   1   7        1.97        2.15      0.12 o
  12   1   8        7.91        7.85      0.23 o
  12   1   9       36.20       36.09      0.87 o
  12   1  10       42.49       43.20      1.03 o
  12   1  11       48.77       48.85      1.17 o
  12   1  12        4.39        4.43      0.14 o
  12   1  14        0.76        0.69      0.05 o
  12   1  15       40.15       39.01      0.92 o
  12   1  16        0.97        0.93      0.06 o
  12   1  17       20.25       19.90      0.50 o
  12   1  18        2.28        2.30      0.09 o
  12   1  19        0.41        0.43      0.07 o
  12   1  20        1.75        1.76      0.13 o
  12   1  21        4.12        4.31      0.18 o
  12   1  22        7.86        8.11      0.26 o
  12   1  23        0.22        0.21      0.10 o
  12   2   0        1.60        1.57      0.13 o
  12   2   1       57.64       58.65      1.37 o
  12   2   3      101.59      102.60      2.40 o
  12   2   4        1.84        1.74      0.10 o
  12   2   5        1.69        1.74      0.11 o
  12   2   6        0.16        0.20      0.09 o
  12   2   7        2.02        1.93      0.12 o
  12   2   8        1.02        0.90      0.11 o
  12   2   9        5.11        5.42      0.18 o
  12   2  10        0.46        0.46      0.08 o
  12   2  13       34.42       33.60      0.83 o
  12   2  14        0.21        0.15      0.05 o
  12   2  15       18.47       18.36      0.44 o
  12   2  17        3.90        4.18      0.13 o
  12   2  19       12.78       12.94      0.44 o
  12   2  21        0.57        0.64      0.07 o
  12   3   1       48.15       47.24      1.15 o
  12   3   2       40.02       41.15      1.00 o
  12   3   3        0.35        0.27      0.09 o
  12   3   4       86.18       87.95      2.11 o
  12   3   5        3.06        2.90      0.13 o
  12   3   6       16.82       16.54      0.44 o
  12   3   7        2.46        2.29      0.12 o
  12   3   8       14.31       14.17      0.37 o
  12   3   9       16.55       16.22      0.43 o
  12   3  10       26.23       26.27      0.64 o
  12   3  11       32.83       32.42      0.79 o
  12   3  12        0.44        0.42      0.06 o
  12   3  13        0.85        0.84      0.05 o
  12   3  14        0.73        0.74      0.05 o
  12   3  15       24.79       25.06      0.65 o
  12   3  16        1.71        1.87      0.07 o
  12   3  17       20.37       20.64      0.49 o
  12   3  18        2.01        2.24      0.09 o
  12   3  20        1.82        1.89      0.08 o
  12   3  21        3.17        3.30      0.11 o
  12   3  22        6.27        6.44      0.20 o
  12   4   1        0.53        0.37      0.10 o
  12   4   2       16.68       16.56      0.44 o
  12   4   3        2.04        1.86      0.12 o
  12   4   4       28.83       28.17      0.79 o
  12   4   6        9.71        9.47      0.26 o
  12   4   7        0.87        0.76      0.08 o
  12   4   8       76.34       75.48      1.84 o
  12   4  10        8.67        8.55      0.24 o
  12   4  11        0.33        0.30      0.04 o
  12   4  12       11.57       10.96      0.28 o
  12   4  14        4.23        4.09      0.12 o
  12   4  15        0.37        0.23      0.05 o
  12   4  16        0.26        0.17      0.05 o
  12   4  18        0.64        0.70      0.06 o
  12   4  20        3.49        3.67      0.11 o
  12   5   1        5.86        5.38      0.20 o
  12   5   2        2.61        2.50      0.12 o
  12   5   3        2.32        2.34      0.12 o
  12   5   4       41.04       39.80      0.99 o
  12   5   5        1.60        1.60      0.09 o
  12   5   6       43.34       42.11      1.05 o
  12   5   7        0.82        0.77      0.07 o
  12   5   9       23.39       22.74      0.57 o
  12   5  10       30.61       30.23      0.79 o
  12   5  11       24.30       24.05      0.60 o
  12   5  12       10.28       10.01      0.26 o
  12   5  13        0.28        0.29      0.04 o
  12   5  15       22.26       21.27      0.56 o
  12   5  17        8.68        8.35      0.26 o
  12   5  18        0.61        0.51      0.06 o
  12   5  19        0.65        0.62      0.05 o
  12   5  20        0.85        0.91      0.06 o
  12   5  21        2.33        1.97      0.20 o
  12   6   0        1.23        1.01      0.12 o
  12   6   1       19.84       18.88      0.47 o
  12   6   3       41.03       39.35      0.95 o
  12   6   4        1.92        1.81      0.10 o
  12   6   5        0.53        0.44      0.08 o
  12   6   6        0.20        0.16      0.07 o
  12   6   7        1.17        1.11      0.06 o
  12   6   8        1.47        1.42      0.06 o
  12   6   9        2.11        2.19      0.09 o
  12   6  10        1.16        1.09      0.05 o
  12   6  13       15.10       14.89      0.39 o
  12   6  14        0.50        0.51      0.05 o
  12   6  15        8.40        8.42      0.23 o
  12   6  17        1.62        1.76      0.08 o
  12   6  19        5.72        5.82      0.16 o
  12   7   1       35.07       34.18      0.82 o
  12   7   2       14.97       14.41      0.37 o
  12   7   4       25.43       24.99      0.60 o
  12   7   5        9.06        8.78      0.23 o
  12   7   6        3.46        3.25      0.09 o
  12   7   7        2.19        2.27      0.08 o
  12   7   8        5.55        5.50      0.17 o
  12   7   9        2.46        2.49      0.09 o
  12   7  10        7.10        7.06      0.20 o
  12   7  11        9.23        9.29      0.25 o
  12   7  13        1.16        1.15      0.07 o
  12   7  14        0.13        0.11      0.06 o
  12   7  15        7.22        7.70      0.26 o
  12   7  16        0.75        0.81      0.06 o
  12   7  17        9.28        9.73      0.25 o
  12   7  18        0.46        0.59      0.06 o
  12   8   1        0.97        0.91      0.06 o
  12   8   2        4.42        4.28      0.13 o
  12   8   3        2.26        2.32      0.08 o
  12   8   4        8.86        8.65      0.21 o
  12   8   6        2.68        2.78      0.09 o
  12   8   7        0.71        0.62      0.05 o
  12   8   8       24.15       23.44      0.62 o
  12   8  10        3.30        3.33      0.10 o
  12   8  11        0.31        0.28      0.06 o
  12   8  12        3.26        3.35      0.11 o
  12   8  14        1.60        1.70      0.07 o
  12   8  15        0.45        0.38      0.05 o
  12   9   1        1.11        1.03      0.07 o
  12   9   3        0.61        0.68      0.05 o
  12   9   4        8.49        8.52      0.22 o
  12   9   5        0.18        0.26      0.05 o
  12   9   6       17.01       17.47      0.43 o
  12   9   7        0.38        0.22      0.05 o
  12   9   8        0.25        0.31      0.05 o
  12   9   9        5.52        5.31      0.16 o
  12   9  10        9.74        9.84      0.30 o
  12   9  11        4.18        4.26      0.13 o
  12   9  12        5.54        5.69      0.15 o
  12   9  13        0.17        0.18      0.05 o
  12   9  15        4.55        4.47      0.24 o
  12  10   0        0.29        0.41      0.11 o
  12  10   1        4.22        4.38      0.18 o
  12  10   3        9.35        9.61      0.27 o
  12  10   4        0.76        0.82      0.08 o
  12  10   5        0.19        0.19      0.07 o
  12  10   7        0.29        0.32      0.06 o
  12  10   8        0.82        0.88      0.07 o
  12  10   9        0.31        0.34      0.05 o
  12  10  10        0.57        0.54      0.06 o
  12  10  13        2.96        2.81      0.13 o
  12  11   1        9.02        9.76      0.26 o
  12  11   2        1.81        2.02      0.11 o
  12  11   4        3.09        3.33      0.11 o
  12  11   5        2.95        3.19      0.11 o
  12  11   6        0.50        0.40      0.06 o
  12  11   7        0.71        0.73      0.07 o
  12  11   8        0.73        0.57      0.05 o
  12  11   9        0.28        0.22      0.07 o
  12  11  10        0.95        0.80      0.09 o
  12  12   1        0.23        0.17      0.06 o
  12  12   2        0.64        0.74      0.08 o
  12  12   3        0.56        0.55      0.08 o
  12  12   4        1.22        1.20      0.09 o
  13   0   2      113.69      118.42      2.90 o
  13   0   4      182.46      189.69      4.84 o
  13   0   6       46.76       47.83      1.19 o
  13   0   8        7.20        7.25      0.28 o
  13   0  10       39.60       40.35      1.04 o
  13   0  12       15.47       15.39      0.42 o
  13   0  14        4.28        4.23      0.16 o
  13   0  16        2.91        3.20      0.16 o
  13   0  20        7.50        8.00      0.34 o
  13   0  22        8.63        9.32      0.38 o
  13   1   0      109.41      115.53      2.81 o
  13   1   1      103.99      108.95      2.55 o
  13   1   3      163.66      174.29      4.13 o
  13   1   4      115.98      120.98      2.86 o
  13   1   5        5.90        5.78      0.19 o
  13   1   6        8.43        8.62      0.24 o
  13   1   7       69.70       72.07      1.73 o
  13   1   8       78.51       80.07      1.93 o
  13   1  10       33.85       34.70      0.83 o
  13   1  11       21.86       22.02      0.53 o
  13   1  12       10.87       10.59      0.27 o
  13   1  13        0.23        0.19      0.04 o
  13   1  14       15.21       14.70      0.35 o
  13   1  15       13.08       13.01      0.32 o
  13   1  16        0.14        0.19      0.05 o
  13   1  17        0.42        0.42      0.06 o
  13   1  18        0.90        0.90      0.07 o
  13   1  19        3.25        3.25      0.13 o
  13   1  20        0.49        0.54      0.07 o
  13   1  21        0.73        0.84      0.08 o
  13   1  22        0.15        0.17      0.07 o
  13   2   1       67.33       68.91      1.62 o
  13   2   2        1.10        1.33      0.10 o
  13   2   3       20.32       20.76      0.51 o
  13   2   6        0.78        0.70      0.11 o
  13   2   7       30.84       31.25      0.77 o
  13   2   8        0.42        0.28      0.08 o
  13   2   9       83.07       83.30      1.99 o
  13   2  11       41.59       40.93      0.97 o
  13   2  12        0.55        0.52      0.05 o
  13   2  13        2.11        1.99      0.07 o
  13   2  14        0.12        0.12      0.05 o
  13   2  15       43.73       41.89      1.05 o
  13   2  17       23.10       22.74      0.60 o
  13   2  19        0.22        0.24      0.06 o
  13   2  21        2.07        2.24      0.10 o
  13   3   0       89.59       90.80      2.26 o
  13   3   1       66.14       66.37      1.58 o
  13   3   3      110.27      110.54      2.65 o
  13   3   4       93.14       92.97      2.24 o
  13   3   5        4.49        4.44      0.18 o
  13   3   6        7.53        7.60      0.24 o
  13   3   7       45.70       45.39      1.10 o
  13   3   8       58.58       58.62      1.46 o
  13   3   9        0.81        0.89      0.08 o
  13   3  10       27.70       28.03      0.68 o
  13   3  11       16.88       16.42      0.40 o
  13   3  12        6.63        6.38      0.17 o
  13   3  13        1.60        1.47      0.06 o
  13   3  14       11.67       12.02      0.30 o
  13   3  15       13.10       12.86      0.32 o
  13   3  18        0.52        0.61      0.06 o
  13   3  19        4.15        4.19      0.13 o
  13   3  21        0.46        0.54      0.06 o
  13   4   1        2.46        2.50      0.14 o
  13   4   2       63.01       62.45      1.54 o
  13   4   4      111.43      109.97      2.79 o
  13   4   5        1.48        1.48      0.09 o
  13   4   6       29.95       29.32      0.71 o
  13   4   7        0.44        0.39      0.07 o
  13   4   8        3.96        3.86      0.15 o
  13   4  10       25.45       25.25      0.66 o
  13   4  12       12.45       12.05      0.32 o
  13   4  14        3.54        3.54      0.10 o
  13   4  16        1.66        1.72      0.07 o
  13   4  19        0.22        0.21      0.05 o
  13   4  20        5.21        5.24      0.16 o
  13   5   0       40.26       38.69      1.06 o
  13   5   1       36.92       35.04      0.86 o
  13   5   3       66.02       63.55      1.57 o
  13   5   4       55.78       54.50      1.35 o
  13   5   5        1.64        1.61      0.09 o
  13   5   6        1.51        1.39      0.08 o
  13   5   7       29.18       28.14      0.72 o
  13   5   8       46.89       45.88      1.13 o
  13   5  10       13.95       13.82      0.36 o
  13   5  11        8.71        8.63      0.24 o
  13   5  12        8.52        8.24      0.21 o
  13   5  14        6.72        6.40      0.18 o
  13   5  15        4.91        4.78      0.14 o
  13   5  16        0.57        0.58      0.07 o
  13   5  18        0.38        0.34      0.05 o
  13   5  19        1.04        1.17      0.07 o
  13   5  20        0.81        0.80      0.07 o
  13   6   1       30.14       28.93      0.69 o
  13   6   3        6.81        6.85      0.21 o
  13   6   5        0.67        0.61      0.08 o
  13   6   6        1.52        1.52      0.07 o
  13   6   7       15.21       14.77      0.39 o
  13   6   8        0.97        0.92      0.05 o
  13   6   9       32.66       32.51      0.84 o
  13   6  10        0.16        0.11      0.05 o
  13   6  11       15.90       15.46      0.39 o
  13   6  12        1.41        1.37      0.07 o
  13   6  13        0.67        0.70      0.05 o
  13   6  14        0.40        0.42      0.05 o
  13   6  15       17.70       17.64      0.48 o
  13   6  17       10.90       10.79      0.32 o
  13   6  19        0.23        0.21      0.05 o
  13   7   0       19.37       18.66      0.53 o
  13   7   1       18.63       18.14      0.44 o
  13   7   3       32.97       31.52      0.74 o
  13   7   4       23.22       22.03      0.58 o
  13   7   5        1.38        1.34      0.06 o
  13   7   6        1.70        1.64      0.06 o
  13   7   7       11.42       11.12      0.30 o
  13   7   8       15.13       14.82      0.39 o
  13   7   9        0.99        1.04      0.05 o
  13   7  10        6.92        6.54      0.17 o
  13   7  11        4.70        4.61      0.15 o
  13   7  12        1.65        1.75      0.07 o
  13   7  13        1.91        2.07      0.08 o
  13   7  14        2.80        2.81      0.10 o
  13   7  15        5.59        5.89      0.24 o
  13   8   1        2.22        2.30      0.08 o
  13   8   2       14.23       13.79      0.35 o
  13   8   4       29.87       29.04      0.77 o
  13   8   5        1.02        1.01      0.06 o
  13   8   6       12.07       11.74      0.31 o
  13   8   7        0.53        0.51      0.05 o
  13   8   8        0.38        0.48      0.05 o
  13   8  10        8.91        8.54      0.24 o
  13   8  12        6.04        5.96      0.16 o
  13   8  14        1.55        1.62      0.07 o
  13   8  16        0.29        0.36      0.06 o
  13   9   0        5.93        5.83      0.20 o
  13   9   1        5.41        5.08      0.15 o
  13   9   2        0.25        0.30      0.05 o
  13   9   3       10.23        9.59      0.25 o
  13   9   4       10.88       10.75      0.32 o
  13   9   5        0.21        0.23      0.05 o
  13   9   7        3.74        3.66      0.12 o
  13   9   8       11.93       12.04      0.34 o
  13   9  10        2.38        2.43      0.09 o
  13   9  11        0.96        0.96      0.06 o
  13   9  12        2.62        2.69      0.09 o
  13   9  14        1.20        1.21      0.06 o
  13   9  15        0.64        0.65      0.09 o
  13  10   1        8.80        8.60      0.22 o
  13  10   3        1.20        1.32      0.07 o
  13  10   5        0.79        0.64      0.06 o
  13  10   6        0.67        0.79      0.08 o
  13  10   7        3.93        4.15      0.13 o
  13  10   8        0.34        0.31      0.05 o
  13  10   9        6.13        5.89      0.16 o
  13  10  11        2.80        2.53      0.10 o
  13  10  12        0.61        0.58      0.07 o
  13  11   0        1.24        1.29      0.11 o
  13  11   1        2.75        2.99      0.12 o
  13  11   3        4.68        4.76      0.14 o
  13  11   4        1.78        1.84      0.08 o
  13  11   5        0.20        0.18      0.06 o
  13  11   7        1.38        1.39      0.06 o
  13  11   8        1.59        1.49      0.07 o
  13  11   9        0.32        0.33      0.06 o
  13  11  10        0.62        0.44      0.10 o
  13  12   1        0.50        0.54      0.09 o
  13  12   2        1.52        1.66      0.15 o
  14   0   0       24.81       25.50      0.72 o
  14   0   2       26.25       27.13      0.71 o
  14   0   4       18.68       19.08      0.53 o
  14   0   8       60.29       61.96      1.56 o
  14   0  10      113.16      111.23      2.88 o
  14   0  12       13.84       13.71      0.39 o
  14   0  14       31.20       31.94      0.85 o
  14   0  16       54.57       55.78      1.42 o
  14   0  18        5.50        5.55      0.19 o
  14   0  20        2.84        3.22      0.28 o
  14   0  22        2.54        2.76      0.23 o
  14   1   1        3.90        4.02      0.15 o
  14   1   2       93.29       96.04      2.26 o
  14   1   3       31.85       32.52      0.80 o
  14   1   4       13.84       13.94      0.37 o
  14   1   5       14.12       13.98      0.37 o
  14   1   6       14.76       14.95      0.40 o
  14   1   7       25.60       25.52      0.64 o
  14   1   8        1.12        1.18      0.10 o
  14   1   9       36.33       36.35      0.87 o
  14   1  10        9.47        9.68      0.26 o
  14   1  11        1.04        1.05      0.09 o
  14   1  12        0.27        0.27      0.06 o
  14   1  13       11.36       10.91      0.27 o
  14   1  14       17.24       17.09      0.43 o
  14   1  16        1.67        1.59      0.07 o
  14   1  17        0.87        0.86      0.06 o
  14   1  18        5.53        5.59      0.16 o
  14   1  19        1.02        1.14      0.07 o
  14   1  20        2.43        2.49      0.10 o
  14   1  21        1.09        1.18      0.07 o
  14   2   0        3.67        3.18      0.19 o
  14   2   1       37.73       38.04      0.92 o
  14   2   3      186.35      191.08      4.67 o
  14   2   4        1.55        1.42      0.11 o
  14   2   5       98.73      100.08      2.45 o
  14   2   6        0.78        0.51      0.11 o
  14   2   9       39.91       39.58      0.95 o
  14   2  10        0.35        0.31      0.08 o
  14   2  11       17.87       17.97      0.44 o
  14   2  13        0.75        0.86      0.06 o
  14   2  14        0.28        0.23      0.06 o
  14   2  15        1.80        1.86      0.07 o
  14   2  17        3.71        3.29      0.11 o
  14   2  18        0.19        0.17      0.06 o
  14   2  19        0.54        0.51      0.07 o
  14   2  21       10.40       10.50      0.35 o
  14   3   1        4.95        4.99      0.20 o
  14   3   2       51.38       49.81      1.22 o
  14   3   3       28.91       28.61      0.72 o
  14   3   4        7.10        7.13      0.24 o
  14   3   5       16.24       15.82      0.41 o
  14   3   6        8.44        8.24      0.24 o
  14   3   7       25.02       24.42      0.62 o
  14   3   8        0.25        0.21      0.07 o
  14   3   9       39.01       38.66      0.92 o
  14   3  10        6.27        6.15      0.18 o
  14   3  11        0.79        0.80      0.05 o
  14   3  12        0.59        0.59      0.05 o
  14   3  13       12.66       12.31      0.32 o
  14   3  14       11.82       11.60      0.30 o
  14   3  16        0.65        0.63      0.05 o
  14   3  17        1.13        1.04      0.07 o
  14   3  18        3.89        4.03      0.12 o
  14   3  19        0.68        0.78      0.06 o
  14   3  20        1.26        1.33      0.07 o
  14   3  21        1.22        1.34      0.08 o
  14   4   0       25.98       24.94      0.66 o
  14   4   1        1.32        1.19      0.11 o
  14   4   2       17.52       16.99      0.43 o
  14   4   3        1.85        1.83      0.11 o
  14   4   4        6.08        5.85      0.19 o
  14   4   5        0.92        0.76      0.09 o
  14   4   6        0.94        0.78      0.08 o
  14   4   7        4.40        4.36      0.14 o
  14   4   8       37.11       36.05      0.87 o
  14   4  10       63.82       63.52      1.63 o
  14   4  11        2.24        2.27      0.08 o
  14   4  12        8.36        8.33      0.22 o
  14   4  13        1.24        1.21      0.06 o
  14   4  14       18.37       18.63      0.48 o
  14   4  16       34.75       35.35      0.97 o
  14   4  17        0.25        0.26      0.05 o
  14   4  18        4.23        4.17      0.12 o
  14   4  20        1.47        1.76      0.08 o
  14   5   1        0.77        0.55      0.09 o
  14   5   2       53.37       52.10      1.24 o
  14   5   3       11.34       10.76      0.28 o
  14   5   4        8.36        8.23      0.23 o
  14   5   5        3.94        3.86      0.13 o
  14   5   6       11.06       10.90      0.28 o
  14   5   7       12.34       11.83      0.30 o
  14   5   8        0.92        0.84      0.05 o
  14   5   9       13.59       13.15      0.32 o
  14   5  10        6.95        6.66      0.22 o
  14   5  11        0.75        0.69      0.05 o
  14   5  13        4.18        3.94      0.13 o
  14   5  14       11.74       11.44      0.28 o
  14   5  16        1.54        1.52      0.08 o
  14   5  17        0.23        0.26      0.06 o
  14   5  18        3.52        3.53      0.12 o
  14   5  19        0.63        0.67      0.06 o
  14   5  20        1.98        2.03      0.30 o
  14   6   0       11.04       10.73      0.32 o
  14   6   1       10.68       10.30      0.28 o
  14   6   2        1.29        1.37      0.09 o
  14   6   3       60.01       58.88      1.40 o
  14   6   4        3.92        3.91      0.12 o
  14   6   5       44.31       43.03      1.09 o
  14   6   6        3.11        3.08      0.09 o
  14   6   7        0.57        0.56      0.05 o
  14   6   8        0.23        0.19      0.05 o
  14   6   9       14.40       14.22      0.39 o
  14   6  10        0.81        0.81      0.05 o
  14   6  11       11.55       11.10      0.30 o
  14   6  12        0.19        0.14      0.05 o
  14   6  13        1.57        1.54      0.06 o
  14   6  14        0.69        0.66      0.06 o
  14   6  15        0.79        0.84      0.07 o
  14   6  17        0.80        0.77      0.06 o
  14   6  18        0.60        0.61      0.06 o
  14   6  19        0.45        0.42      0.11 o
  14   7   1        2.23        2.19      0.07 o
  14   7   2       12.40       12.09      0.32 o
  14   7   3       11.67       11.40      0.31 o
  14   7   4        2.11        2.12      0.07 o
  14   7   5        7.26        6.90      0.20 o
  14   7   6        1.73        1.74      0.06 o
  14   7   7       10.52       10.41      0.27 o
  14   7   9       17.61       17.36      0.43 o
  14   7  10        1.27        1.24      0.06 o
  14   7  11        0.23        0.18      0.05 o
  14   7  12        0.49        0.44      0.05 o
  14   7  13        5.73        5.66      0.16 o
  14   7  14        3.37        3.32      0.11 o
  14   7  17        0.50        0.55      0.06 o
  14   7  18        1.27        1.29      0.19 o
  14   8   0       15.02       13.95      0.35 o
  14   8   1        0.99        0.97      0.06 o
  14   8   2        7.26        7.26      0.23 o
  14   8   3        1.34        1.35      0.08 o
  14   8   4        0.32        0.26      0.05 o
  14   8   5        1.24        1.28      0.06 o
  14   8   6        2.10        2.08      0.07 o
  14   8   7        4.00        4.11      0.12 o
  14   8   8       10.30       10.01      0.26 o
  14   8  10       14.66       14.32      0.40 o
  14   8  11        2.17        2.18      0.08 o
  14   8  12        2.06        2.09      0.09 o
  14   8  13        1.02        1.07      0.07 o
  14   8  14        4.23        4.36      0.13 o
  14   8  16        9.58        9.84      0.34 o
  14   9   2       15.26       14.74      0.37 o
  14   9   3        2.07        1.98      0.07 o
  14   9   4        2.77        2.74      0.10 o
  14   9   5        0.51        0.56      0.05 o
  14   9   6        2.82        2.89      0.10 o
  14   9   7        2.61        2.68      0.10 o
  14   9   8        0.30        0.28      0.06 o
  14   9   9        2.26        2.23      0.08 o
  14   9  10        1.92        1.93      0.08 o
  14   9  11        0.19        0.20      0.05 o
  14   9  13        0.67        0.65      0.05 o
  14   9  14        3.49        3.35      0.14 o
  14  10   0        4.26        4.40      0.25 o
  14  10   1        1.35        1.26      0.07 o
  14  10   2        0.61        0.71      0.07 o
  14  10   3        9.46        9.09      0.27 o
  14  10   4        1.23        1.37      0.07 o
  14  10   5        9.43        9.90      0.29 o
  14  10   6        0.95        1.10      0.07 o
  14  10   7        0.87        0.77      0.06 o
  14  10   9        2.33        2.37      0.09 o
  14  10  11        3.62        3.46      0.12 o
  14  11   1        0.32        0.31      0.07 o
  14  11   2        1.37        1.39      0.08 o
  14  11   3        2.29        2.42      0.10 o
  14  11   4        0.25        0.21      0.06 o
  14  11   5        1.29        1.36      0.07 o
  14  11   6        0.13        0.11      0.05 o
  14  11   7        2.08        2.16      0.08 o
  14  11   9        3.72        2.72      0.16 o
  14  12   0        3.44        3.57      0.24 o
  15   0   2      264.44      277.31      6.92 o
  15   0   4       60.35       63.54      1.61 o
  15   0   6       39.87       40.85      1.07 o
  15   0   8       20.79       21.72      0.58 o
  15   0  10       11.17       11.18      0.32 o
  15   0  12        2.02        1.85      0.09 o
  15   0  14       18.55       17.96      0.47 o
  15   0  16        7.73        8.48      0.25 o
  15   0  18        3.05        3.15      0.14 o
  15   0  20        5.39        5.54      0.33 o
  15   1   0       54.56       56.22      1.41 o
  15   1   1        5.93        6.25      0.20 o
  15   1   2       15.94       16.30      0.43 o
  15   1   3       51.76       53.45      1.29 o
  15   1   5       56.67       57.76      1.41 o
  15   1   6        3.26        3.39      0.16 o
  15   1   7        1.86        2.01      0.11 o
  15   1   8       10.62       10.50      0.28 o
  15   1   9       21.39       21.58      0.52 o
  15   1  10       29.29       29.09      0.70 o
  15   1  11       15.03       14.87      0.37 o
  15   1  12       10.03        9.81      0.24 o
  15   1  13        0.19        0.18      0.05 o
  15   1  14        7.86        7.75      0.21 o
  15   1  16       26.49       25.80      0.65 o
  15   1  17        1.73        1.67      0.08 o
  15   1  18        3.74        3.70      0.15 o
  15   1  20        1.48        1.41      0.07 o
  15   1  21        4.96        5.01      0.17 o
  15   1  22        1.33        1.20      0.17 o
  15   2   1       25.42       25.85      0.65 o
  15   2   3       66.51       66.85      1.61 o
  15   2   5       63.93       65.01      1.60 o
  15   2   7       34.35       34.50      0.83 o
  15   2   9      113.36      114.43      2.75 o
  15   2  11        1.76        1.92      0.07 o
  15   2  13       26.14       25.79      0.63 o
  15   2  14        0.21        0.17      0.05 o
  15   2  15        6.30        5.90      0.16 o
  15   2  17        0.24        0.21      0.05 o
  15   2  21        0.49        0.61      0.07 o
  15   3   0       21.33       20.25      0.66 o
  15   3   1        1.35        1.21      0.12 o
  15   3   2        7.64        7.84      0.26 o
  15   3   3       26.10       25.69      0.65 o
  15   3   4        0.30        0.26      0.10 o
  15   3   5       55.22       54.54      1.30 o
  15   3   6        0.31        0.25      0.08 o
  15   3   7        7.81        7.91      0.22 o
  15   3   8        8.98        8.94      0.24 o
  15   3   9       14.79       14.17      0.36 o
  15   3  10       28.84       28.47      0.71 o
  15   3  11       21.03       20.57      0.50 o
  15   3  12        7.43        7.21      0.19 o
  15   3  13        1.55        1.53      0.07 o
  15   3  14        8.78        8.55      0.25 o
  15   3  16       20.65       20.72      0.52 o
  15   3  17        0.52        0.59      0.06 o
  15   3  18        1.84        1.88      0.08 o
  15   3  20        1.38        1.69      0.10 o
  15   3  21        3.40        3.62      0.18 o
  15   4   2      145.27      141.27      3.51 o
  15   4   4       36.48       35.51      0.85 o
  15   4   6       21.58       20.70      0.53 o
  15   4   7        0.53        0.36      0.08 o
  15   4   8       10.86       10.63      0.28 o
  15   4   9        0.13        0.10      0.04 o
  15   4  10        6.76        6.71      0.18 o
  15   4  11        0.17        0.10      0.05 o
  15   4  12        0.45        0.40      0.05 o
  15   4  14       13.06       12.92      0.34 o
  15   4  16        4.43        4.82      0.14 o
  15   4  18        2.48        2.54      0.10 o
  15   4  20        3.36        3.42      0.13 o
  15   5   0       44.59       43.55      1.09 o
  15   5   1        3.52        3.37      0.13 o
  15   5   2       11.53       10.95      0.28 o
  15   5   3       26.98       25.99      0.62 o
  15   5   4        2.06        2.07      0.10 o
  15   5   5       25.62       24.54      0.61 o
  15   5   6        5.26        4.97      0.16 o
  15   5   7        0.23        0.14      0.05 o
  15   5   8        4.70        4.48      0.13 o
  15   5   9       11.64       11.28      0.28 o
  15   5  10       11.67       11.19      0.29 o
  15   5  11        5.97        5.73      0.16 o
  15   5  12        6.14        5.95      0.16 o
  15   5  14        2.55        2.68      0.09 o
  15   5  16       14.55       14.42      0.44 o
  15   5  17        1.07        1.19      0.07 o
  15   5  18        3.53        3.49      0.12 o
  15   5  20        0.42        0.37      0.18 o
  15   6   1        6.55        5.94      0.16 o
  15   6   2        0.12        0.14      0.05 o
  15   6   3       24.31       23.81      0.58 o
  15   6   5       21.36       20.17      0.50 o
  15   6   7       16.43       15.91      0.42 o
  15   6   8        0.16        0.18      0.05 o
  15   6   9       43.57       42.98      1.11 o
  15   6  10        0.23        0.23      0.05 o
  15   6  11        0.34        0.25      0.05 o
  15   6  13       10.29        9.94      0.27 o
  15   6  14        0.73        0.67      0.06 o
  15   6  15        1.88        1.88      0.08 o
  15   6  18        0.29        0.22      0.06 o
  15   7   0        6.14        5.58      0.18 o
  15   7   2        2.38        2.37      0.08 o
  15   7   3        6.13        6.11      0.17 o
  15   7   5       24.00       23.15      0.58 o
  15   7   7        7.42        7.11      0.18 o
  15   7   8        3.29        3.48      0.10 o
  15   7   9        4.35        4.31      0.12 o
  15   7  10        9.47        9.32      0.25 o
  15   7  11       12.47       11.98      0.32 o
  15   7  12        2.01        1.97      0.08 o
  15   7  13        2.03        2.05      0.08 o
  15   7  14        3.35        3.29      0.11 o
  15   7  16        6.78        6.95      0.23 o
  15   8   2       34.18       33.22      0.85 o
  15   8   3        0.27        0.34      0.05 o
  15   8   4        9.33        8.77      0.22 o
  15   8   6        4.06        3.95      0.13 o
  15   8   7        0.60        0.59      0.05 o
  15   8   8        1.56        1.50      0.07 o
  15   8   9        0.35        0.31      0.05 o
  15   8  10        1.53        1.59      0.07 o
  15   8  13        0.20        0.11      0.06 o
  15   8  14        4.43        4.62      0.15 o
  15   8  16        0.88        0.82      0.11 o
  15   9   0       18.59       18.29      0.51 o
  15   9   1        0.65        0.64      0.06 o
  15   9   2        4.46        4.57      0.14 o
  15   9   3        5.56        5.37      0.15 o
  15   9   4        1.60        1.62      0.07 o
  15   9   5        5.50        5.35      0.17 o
  15   9   6        3.14        3.19      0.13 o
  15   9   8        1.21        1.34      0.08 o
  15   9   9        2.49        2.54      0.10 o
  15   9  10        2.26        2.32      0.08 o
  15   9  11        1.42        1.36      0.06 o
  15   9  12        1.70        1.59      0.06 o
  15   9  14        0.37        0.44      0.11 o
  15  10   1        0.33        0.22      0.07 o
  15  10   2        0.32        0.38      0.06 o
  15  10   3        4.19        4.06      0.13 o
  15  10   5        2.13        2.19      0.08 o
  15  10   7        3.57        3.94      0.13 o
  15  10   9        7.00        6.94      0.18 o
  15  10  10        0.16        0.14      0.06 o
  15  11   0        1.24        1.19      0.09 o
  15  11   2        0.42        0.46      0.07 o
  15  11   3        0.92        0.96      0.06 o
  15  11   5        4.98        5.04      0.16 o
  15  11   7        2.07        1.95      0.18 o
  15  11   8        0.45        0.33      0.09 o
  16   0   0       81.87       82.24      2.38 o
  16   0   2        0.57        0.84      0.22 o
  16   0   4      102.45      105.62      2.73 o
  16   0   6        1.69        1.68      0.14 o
  16   0   8       82.53       83.81      2.11 o
  16   0  10       16.14       15.31      0.42 o
  16   0  12       21.33       20.29      0.53 o
  16   0  14        8.14        7.94      0.25 o
  16   0  16        3.15        3.24      0.16 o
  16   0  18        0.62        0.63      0.14 o
  16   0  20        2.33        2.49      0.14 o
  16   1   1        2.15        2.22      0.13 o
  16   1   2       92.74       94.46      2.29 o
  16   1   3       22.72       23.33      0.59 o
  16   1   4       83.29       85.57      2.09 o
  16   1   5        9.58        9.51      0.27 o
  16   1   6        3.08        3.12      0.14 o
  16   1   7       15.99       16.02      0.40 o
  16   1   8        8.67        8.55      0.23 o
  16   1   9       65.14       66.15      1.57 o
  16   1  10        6.88        7.01      0.20 o
  16   1  11       18.55       18.62      0.45 o
  16   1  12        2.72        2.65      0.09 o
  16   1  13        4.58        4.58      0.13 o
  16   1  14        3.69        3.72      0.12 o
  16   1  15       20.19       20.77      0.50 o
  16   1  16        2.35        2.62      0.09 o
  16   1  17        6.73        7.05      0.20 o
  16   1  20        3.69        3.72      0.17 o
  16   1  21        0.78        0.78      0.07 o
  16   2   1       58.07       58.82      1.44 o
  16   2   3       88.74       88.90      2.18 o
  16   2   4        0.33        0.22      0.11 o
  16   2   5        7.87        8.05      0.24 o
  16   2   7       37.55       37.50      0.89 o
  16   2   8        0.20        0.29      0.08 o
  16   2   9        4.76        4.83      0.16 o
  16   2  11       16.62       16.44      0.39 o
  16   2  13        5.51        5.61      0.15 o
  16   2  15       15.43       15.15      0.36 o
  16   2  17        0.47        0.60      0.06 o
  16   2  19        6.40        6.48      0.18 o
  16   3   1        9.20        9.12      0.26 o
  16   3   2       79.91       79.37      1.90 o
  16   3   3       13.84       13.69      0.36 o
  16   3   4       63.31       62.74      1.50 o
  16   3   5        1.72        1.72      0.09 o
  16   3   6        0.47        0.47      0.08 o
  16   3   7       16.97       16.46      0.41 o
  16   3   8       10.50       10.62      0.28 o
  16   3   9       44.54       44.26      1.06 o
  16   3  10        4.04        4.09      0.12 o
  16   3  11       12.81       12.30      0.35 o
  16   3  12        0.43        0.39      0.05 o
  16   3  13        2.36        2.24      0.08 o
  16   3  14        1.92        2.02      0.08 o
  16   3  15       14.54       13.96      0.37 o
  16   3  16        2.65        2.60      0.10 o
  16   3  17        6.86        6.94      0.19 o
  16   3  19        0.27        0.36      0.05 o
  16   3  20        2.80        2.92      0.11 o
  16   3  21        0.37        0.41      0.17 o
  16   4   0       42.18       40.43      1.03 o
  16   4   1        0.38        0.34      0.09 o
  16   4   2        0.51        0.51      0.09 o
  16   4   3        0.63        0.61      0.08 o
  16   4   4       58.38       57.19      1.36 o
  16   4   6        0.39        0.44      0.08 o
  16   4   7        0.41        0.40      0.06 o
  16   4   8       53.14       51.99      1.32 o
  16   4  10        8.89        8.72      0.22 o
  16   4  11        0.33        0.26      0.05 o
  16   4  12       13.67       13.42      0.35 o
  16   4  14        4.88        4.87      0.16 o
  16   4  15        0.30        0.29      0.06 o
  16   4  16        2.13        2.33      0.08 o
  16   4  18        0.33        0.31      0.05 o
  16   4  19        0.13        0.15      0.05 o
  16   4  20        1.60        1.96      0.23 o
  16   5   1        0.30        0.27      0.08 o
  16   5   2       30.16       28.72      0.69 o
  16   5   3       11.01       10.76      0.28 o
  16   5   4       38.30       36.34      0.89 o
  16   5   5        6.76        6.43      0.18 o
  16   5   6        6.82        6.50      0.17 o
  16   5   7        7.46        6.94      0.20 o
  16   5   8        0.85        0.75      0.05 o
  16   5   9       35.36       34.68      0.90 o
  16   5  10        5.44        5.27      0.14 o
  16   5  11        9.27        9.14      0.24 o
  16   5  12        5.65        5.54      0.15 o
  16   5  13        3.11        3.10      0.11 o
  16   5  14        3.61        3.69      0.12 o
  16   5  15       11.21       11.44      0.29 o
  16   5  16        0.69        0.81      0.07 o
  16   5  17        3.02        2.93      0.11 o
  16   5  18        0.34        0.34      0.06 o
  16   6   0        0.69        0.76      0.08 o
  16   6   1       23.88       22.67      0.54 o
  16   6   3       36.04       35.02      0.89 o
  16   6   4        0.95        0.88      0.06 o
  16   6   5        3.54        3.49      0.11 o
  16   6   7       14.76       14.12      0.37 o
  16   6   8        0.89        0.84      0.05 o
  16   6   9        2.35        2.44      0.09 o
  16   6  10        0.22        0.21      0.05 o
  16   6  11        6.42        6.39      0.18 o
  16   6  12        0.34        0.25      0.05 o
  16   6  13        2.99        2.98      0.10 o
  16   6  14        0.19        0.16      0.06 o
  16   6  15        6.62        6.71      0.21 o
  16   6  17        0.32        0.40      0.06 o
  16   7   1       10.47       10.25      0.26 o
  16   7   2       25.82       25.48      0.61 o
  16   7   3        3.84        3.87      0.14 o
  16   7   4       19.89       19.36      0.48 o
  16   7   5        0.25        0.19      0.05 o
  16   7   7        9.04        8.58      0.22 o
  16   7   8        3.42        3.51      0.11 o
  16   7   9       12.92       12.82      0.35 o
  16   7  10        1.20        1.22      0.06 o
  16   7  11        3.48        3.41      0.11 o
  16   7  12        0.18        0.14      0.05 o
  16   7  13        0.43        0.36      0.06 o
  16   7  14        0.73        0.75      0.06 o
  16   7  15        4.17        4.15      0.13 o
  16   7  16        0.76        0.73      0.06 o
  16   7  17        3.18        3.16      0.21 o
  16   8   0       10.45       10.08      0.28 o
  16   8   1        0.48        0.44      0.05 o
  16   8   2        0.17        0.17      0.06 o
  16   8   3        0.79        0.79      0.05 o
  16   8   4       15.76       15.29      0.38 o
  16   8   7        0.49        0.52      0.06 o
  16   8   8       15.00       15.17      0.42 o
  16   8  10        2.21        2.20      0.09 o
  16   8  11        0.40        0.38      0.06 o
  16   8  12        4.06        3.89      0.12 o
  16   8  14        1.24        1.30      0.07 o
  16   8  15        0.38        0.32      0.07 o
  16   9   1        0.20        0.19      0.06 o
  16   9   2        5.26        5.09      0.17 o
  16   9   3        2.28        2.26      0.10 o
  16   9   4        9.56        9.05      0.27 o
  16   9   5        0.95        0.86      0.06 o
  16   9   6        3.90        3.97      0.13 o
  16   9   7        2.06        2.11      0.08 o
  16   9   9        6.82        6.91      0.19 o
  16   9  10        1.95        2.12      0.08 o
  16   9  11        1.59        1.42      0.06 o
  16   9  12        3.26        3.11      0.10 o
  16   9  13        0.79        0.66      0.08 o
  16  10   0        0.41        0.46      0.10 o
  16  10   1        3.97        4.07      0.13 o
  16  10   3        6.56        6.43      0.22 o
  16  10   4        0.60        0.66      0.06 o
  16  10   5        0.58        0.59      0.06 o
  16  10   7        2.14        2.26      0.09 o
  16  10   8        0.52        0.64      0.06 o
  16  10   9        0.50        0.56      0.06 o
  16  10  11        1.00        0.91      0.09 o
  16  11   1        3.39        3.56      0.12 o
  16  11   2        3.47        3.18      0.14 o
  16  11   3        0.65        0.65      0.06 o
  16  11   4        2.75        2.51      0.10 o
  16  11   5        0.35        0.38      0.06 o
  17   0   2       12.63       12.51      0.38 o
  17   0   4       91.87       95.65      2.40 o
  17   0   6       60.71       61.46      1.55 o
  17   0   8        6.86        7.14      0.25 o
  17   0  10       59.20       59.46      1.43 o
  17   0  12        5.47        6.26      0.19 o
  17   0  14        2.27        2.14      0.11 o
  17   0  16        0.62        0.72      0.09 o
  17   0  18        3.28        3.69      0.15 o
  17   0  20        1.72        2.11      0.15 o
  17   1   0        1.02        1.07      0.16 o
  17   1   1       23.59       23.91      0.61 o
  17   1   2        4.69        5.04      0.19 o
  17   1   3       55.31       57.93      1.39 o
  17   1   4       20.20       20.52      0.51 o
  17   1   5        2.11        2.29      0.12 o
  17   1   6        0.33        0.28      0.08 o
  17   1   7        5.14        5.41      0.18 o
  17   1   8       37.32       37.06      0.88 o
  17   1   9        0.28        0.26      0.08 o
  17   1  10       16.49       16.71      0.41 o
  17   1  12        1.53        1.35      0.07 o
  17   1  13        2.89        2.88      0.10 o
  17   1  14        6.63        6.75      0.18 o
  17   1  15        4.89        5.08      0.16 o
  17   1  16        1.00        1.08      0.07 o
  17   1  19        2.25        2.28      0.10 o
  17   1  20        0.21        0.18      0.06 o
  17   1  21        1.20        1.15      0.17 o
  17   2   1       50.68       51.11      1.22 o
  17   2   2        1.04        1.05      0.10 o
  17   2   5        3.88        3.74      0.14 o
  17   2   6        0.94        0.94      0.08 o
  17   2   7        0.77        0.72      0.08 o
  17   2   8        0.61        0.65      0.10 o
  17   2   9       17.48       16.81      0.40 o
  17   2  10        0.17        0.14      0.05 o
  17   2  11       47.17       46.74      1.09 o
  17   2  12        0.60        0.63      0.06 o
  17   2  13        1.28        1.27      0.06 o
  17   2  15       37.91       37.26      0.94 o
  17   2  16        0.10        0.12      0.06 o
  17   2  17       27.07       26.84      0.65 o
  17   2  19        0.34        0.36      0.07 o
  17   3   0        2.07        1.89      0.18 o
  17   3   1       19.04       18.29      0.46 o
  17   3   2        2.57        2.79      0.12 o
  17   3   3       47.08       46.12      1.10 o
  17   3   4       16.48       15.63      0.39 o
  17   3   5        2.16        2.20      0.10 o
  17   3   7        3.52        3.48      0.13 o
  17   3   8       25.41       25.11      0.59 o
  17   3  10       12.77       12.49      0.34 o
  17   3  12        0.78        0.72      0.06 o
  17   3  13        4.25        4.06      0.13 o
  17   3  14        5.36        5.24      0.15 o
  17   3  15        5.52        5.45      0.15 o
  17   3  16        1.18        1.16      0.06 o
  17   3  19        2.66        2.61      0.10 o
  17   4   1        3.60        3.32      0.12 o
  17   4   2        6.33        5.88      0.17 o
  17   4   3        0.30        0.19      0.08 o
  17   4   4       56.56       55.59      1.32 o
  17   4   5        3.20        3.27      0.12 o
  17   4   6       45.27       43.73      1.06 o
  17   4   7        0.14        0.10      0.05 o
  17   4   8        3.24        3.27      0.10 o
  17   4   9        0.92        0.92      0.06 o
  17   4  10       41.15       40.30      1.01 o
  17   4  12        5.88        5.58      0.16 o
  17   4  13        0.55        0.52      0.06 o
  17   4  14        1.17        1.10      0.06 o
  17   4  16        0.28        0.36      0.06 o
  17   4  17        0.21        0.17      0.06 o
  17   4  18        1.78        2.16      0.12 o
  17   4  19        0.21        0.26      0.06 o
  17   5   1        9.53        8.98      0.23 o
  17   5   2        3.50        3.29      0.11 o
  17   5   3       25.14       23.36      0.54 o
  17   5   4       10.58       10.32      0.25 o
  17   5   5        1.35        1.32      0.07 o
  17   5   6        0.72        0.67      0.05 o
  17   5   7        2.27        2.09      0.08 o
  17   5   8       23.48       22.77      0.57 o
  17   5   9        0.28        0.27      0.05 o
  17   5  10        8.41        8.23      0.22 o
  17   5  12        1.24        1.18      0.07 o
  17   5  13        1.16        1.23      0.06 o
  17   5  14        3.38        3.21      0.12 o
  17   5  15        1.78        1.93      0.08 o
  17   5  16        0.38        0.45      0.06 o
  17   5  18        0.15        0.13      0.06 o
  17   5  19        0.84        0.98      0.18 o
  17   6   1       28.27       27.40      0.65 o
  17   6   2        2.51        2.66      0.09 o
  17   6   3        0.00        0.11      0.05 o
  17   6   5        4.34        3.93      0.14 o
  17   6   6        3.35        3.15      0.10 o
  17   6   7        0.77        0.74      0.05 o
  17   6   8        1.70        1.72      0.08 o
  17   6   9        5.76        5.84      0.18 o
  17   6  10        0.67        0.65      0.05 o
  17   6  11       18.46       18.12      0.44 o
  17   6  12        2.01        2.06      0.08 o
  17   6  13        0.72        0.69      0.06 o
  17   6  15       15.28       15.66      0.44 o
  17   6  16        0.28        0.36      0.06 o
  17   6  17       12.12       12.07      0.31 o
  17   7   1        6.49        6.28      0.16 o
  17   7   2        0.92        0.88      0.06 o
  17   7   3       16.22       15.63      0.39 o
  17   7   4        3.48        3.38      0.11 o
  17   7   5        1.07        0.92      0.06 o
  17   7   7        0.58        0.48      0.05 o
  17   7   8        6.92        6.71      0.18 o
  17   7  10        3.39        3.24      0.11 o
  17   7  12        0.15        0.13      0.06 o
  17   7  13        2.79        2.73      0.09 o
  17   7  14        1.42        1.35      0.07 o
  17   7  15        2.51        2.48      0.10 o
  17   7  16        0.51        0.43      0.06 o
  17   8   1        3.43        3.43      0.12 o
  17   8   2        0.56        0.58      0.06 o
  17   8   3        0.22        0.15      0.06 o
  17   8   4       14.83       14.68      0.37 o
  17   8   5        2.77        2.69      0.09 o
  17   8   6       17.11       16.46      0.41 o
  17   8   7        0.11        0.13      0.05 o
  17   8   8        0.22        0.30      0.05 o
  17   8   9        0.57        0.68      0.06 o
  17   8  10       13.00       12.94      0.32 o
  17   8  12        3.18        3.09      0.11 o
  17   8  13        0.52        0.43      0.05 o
  17   9   1        1.36        1.38      0.07 o
  17   9   2        1.30        1.43      0.07 o
  17   9   3        4.11        3.78      0.12 o
  17   9   4        2.44        2.50      0.09 o
  17   9   5        0.43        0.45      0.05 o
  17   9   6        0.52        0.54      0.06 o
  17   9   7        0.17        0.12      0.06 o
  17   9   8        6.59        6.78      0.19 o
  17   9  10        1.97        2.04      0.08 o
  17   9  12        0.39        0.38      0.06 o
  17  10   1        8.06        8.15      0.22 o
  17  10   2        0.74        0.76      0.06 o
  17  10   5        1.90        1.93      0.08 o
  17  10   6        1.46        1.60      0.07 o
  17  10   7        0.36        0.32      0.05 o
  17  10   8        0.54        0.52      0.06 o
  17  10   9        0.81        0.86      0.07 o
  17  10  10        0.34        0.28      0.09 o
  17  11   1        1.12        1.27      0.08 o
  17  11   2        0.17        0.17      0.07 o
  17  11   3        3.11        3.14      0.14 o
  18   0   2       19.60       19.94      0.53 o
  18   0   4       60.22       61.77      1.54 o
  18   0   6        0.69        0.71      0.11 o
  18   0   8      120.69      122.84      3.24 o
  18   0  10       79.41       81.63      2.04 o
  18   0  12        0.25        0.26      0.07 o
  18   0  14       31.60       28.60      0.79 o
  18   0  16       14.96       14.90      0.39 o
  18   0  18        1.92        2.08      0.11 o
  18   1   1       21.77       22.13      0.55 o
  18   1   2       48.29       49.61      1.20 o
  18   1   3       14.27       14.60      0.37 o
  18   1   4        3.14        3.13      0.12 o
  18   1   5       26.22       26.33      0.63 o
  18   1   6       25.91       25.77      0.61 o
  18   1   7        4.23        4.17      0.14 o
  18   1   8        4.60        4.78      0.16 o
  18   1   9       19.98       19.84      0.49 o
  18   1  10       10.98       11.01      0.29 o
  18   1  11        0.21        0.14      0.05 o
  18   1  12        2.89        3.03      0.10 o
  18   1  13        7.35        7.20      0.19 o
  18   1  14        4.14        3.99      0.15 o
  18   1  16        1.66        1.88      0.08 o
  18   1  17        1.64        1.64      0.08 o
  18   1  18        1.01        1.09      0.06 o
  18   1  20        0.61        0.64      0.09 o
  18   2   0        0.96        0.62      0.15 o
  18   2   1       71.39       71.49      1.70 o
  18   2   3      207.55      211.08      5.03 o
  18   2   4        0.21        0.17      0.08 o
  18   2   5       26.06       25.88      0.62 o
  18   2   6        0.30        0.24      0.09 o
  18   2   7        9.73        9.95      0.27 o
  18   2   9        6.44        6.04      0.16 o
  18   2  11        0.92        0.82      0.06 o
  18   2  13        9.09        8.59      0.22 o
  18   2  15       12.15       12.32      0.33 o
  18   2  17        0.20        0.29      0.05 o
  18   2  19        5.64        5.67      0.25 o
  18   3   1       19.06       18.59      0.45 o
  18   3   2       33.41       32.79      0.78 o
  18   3   3       13.39       13.18      0.33 o
  18   3   4        2.61        2.69      0.11 o
  18   3   5       22.14       21.68      0.53 o
  18   3   6       16.99       16.24      0.40 o
  18   3   7        4.79        4.71      0.13 o
  18   3   8        3.30        3.12      0.10 o
  18   3   9       17.53       17.35      0.44 o
  18   3  10        6.53        6.45      0.17 o
  18   3  11        0.43        0.40      0.05 o
  18   3  12        1.93        1.75      0.08 o
  18   3  13        7.71        7.37      0.20 o
  18   3  14        2.28        2.46      0.09 o
  18   3  16        1.01        1.07      0.06 o
  18   3  17        2.10        2.12      0.10 o
  18   3  18        0.50        0.62      0.06 o
  18   4   2       14.07       13.53      0.34 o
  18   4   4       35.72       35.30      0.83 o
  18   4   5        0.27        0.17      0.05 o
  18   4   6        1.17        1.07      0.06 o
  18   4   7        1.13        1.12      0.06 o
  18   4   8       81.03       78.56      1.92 o
  18   4   9        0.12        0.15      0.05 o
  18   4  10       48.83       48.93      1.19 o
  18   4  11        0.46        0.42      0.05 o
  18   4  12        0.29        0.18      0.05 o
  18   4  13        0.69        0.61      0.06 o
  18   4  14       17.95       17.83      0.48 o
  18   4  16        9.41        9.69      0.26 o
  18   4  18        1.52        1.51      0.08 o
  18   5   1        8.58        7.99      0.21 o
  18   5   2       27.55       26.62      0.62 o
  18   5   3        6.06        5.65      0.16 o
  18   5   4        1.48        1.46      0.06 o
  18   5   5       10.08        9.70      0.25 o
  18   5   6       15.40       15.19      0.43 o
  18   5   7        1.90        1.77      0.07 o
  18   5   8        2.00        2.00      0.08 o
  18   5   9        7.83        7.64      0.21 o
  18   5  10        7.45        7.16      0.21 o
  18   5  12        1.41        1.45      0.07 o
  18   5  13        2.70        2.65      0.09 o
  18   5  14        3.31        3.42      0.13 o
  18   5  16        1.00        1.05      0.06 o
  18   5  17        0.48        0.50      0.06 o
  18   5  18        0.95        0.86      0.09 o
  18   6   0        2.86        2.65      0.11 o
  18   6   1       25.54       24.67      0.59 o
  18   6   2        0.61        0.57      0.05 o
  18   6   3       77.74       75.40      1.84 o
  18   6   4        0.48        0.39      0.05 o
  18   6   5       12.89       12.28      0.32 o
  18   6   6        1.05        0.88      0.06 o
  18   6   7        1.75        1.66      0.07 o
  18   6   9        1.99        1.94      0.07 o
  18   6  11        1.25        1.21      0.06 o
  18   6  13        6.03        5.89      0.16 o
  18   6  15        5.40        5.56      0.16 o
  18   7   1        6.54        6.39      0.17 o
  18   7   2        8.22        8.05      0.20 o
  18   7   3        5.05        5.09      0.14 o
  18   7   4        0.59        0.55      0.06 o
  18   7   5        7.79        7.52      0.20 o
  18   7   6        4.20        3.81      0.12 o
  18   7   7        2.44        2.42      0.08 o
  18   7   8        0.70        0.63      0.06 o
  18   7   9        6.68        6.76      0.20 o
  18   7  10        1.53        1.54      0.06 o
  18   7  11        0.40        0.42      0.05 o
  18   7  12        0.33        0.34      0.05 o
  18   7  13        3.27        3.23      0.12 o
  18   7  14        0.56        0.55      0.05 o
  18   8   0        1.19        1.26      0.08 o
  18   8   2        5.70        5.47      0.15 o
  18   8   4        6.94        6.76      0.19 o
  18   8   5        0.41        0.38      0.05 o
  18   8   6        1.51        1.60      0.07 o
  18   8   7        0.87        0.85      0.06 o
  18   8   8       23.16       22.95      0.60 o
  18   8  10       11.55       11.66      0.29 o
  18   8  11        0.38        0.41      0.05 o
  18   8  13        0.64        0.56      0.07 o
  18   8  14        4.48        4.25      0.19 o
  18   9   1        1.11        1.22      0.07 o
  18   9   2        6.41        6.57      0.23 o
  18   9   3        0.86        0.92      0.06 o
  18   9   4        0.28        0.23      0.09 o
  18   9   5        1.43        1.37      0.07 o
  18   9   6        4.00        4.02      0.14 o
  18   9   7        0.33        0.37      0.06 o
  18   9   8        0.34        0.30      0.06 o
  18   9   9        0.97        1.04      0.07 o
  18   9  10        2.11        2.11      0.08 o
  18   9  12        0.27        0.34      0.11 o
  18  10   0        0.91        1.16      0.10 o
  18  10   1        3.93        4.32      0.14 o
  18  10   2        0.31        0.30      0.05 o
  18  10   3       13.98       13.36      0.43 o
  18  10   5        3.25        2.99      0.13 o
  18  10   6        0.38        0.28      0.06 o
  18  10   9        0.24        0.21      0.09 o
  18  11   1        0.99        1.04      0.15 o
  18  11   3        0.96        0.99      0.19 o
  19   0   2       40.26       41.46      1.04 o
  19   0   4       40.25       41.26      1.02 o
  19   0   6        5.01        5.11      0.21 o
  19   0   8        0.59        0.77      0.06 o
  19   0  10        3.24        3.26      0.13 o
  19   0  12        6.64        6.44      0.20 o
  19   0  14        7.25        7.00      0.24 o
  19   0  16        1.18        1.18      0.10 o
  19   0  18        1.24        1.24      0.09 o
  19   1   0       32.85       33.67      0.85 o
  19   1   1        0.16        0.25      0.08 o
  19   1   2        4.13        4.74      0.17 o
  19   1   3       12.44       12.73      0.32 o
  19   1   4        4.01        4.23      0.14 o
  19   1   5       34.85       34.70      0.83 o
  19   1   6        0.40        0.47      0.08 o
  19   1   7        2.39        2.65      0.11 o
  19   1   9       18.66       18.55      0.47 o
  19   1  10       12.56       12.42      0.32 o
  19   1  11       11.11       10.74      0.27 o
  19   1  12       13.07       13.02      0.32 o
  19   1  13        0.70        0.76      0.06 o
  19   1  14        2.63        2.67      0.10 o
  19   1  15        0.64        0.62      0.06 o
  19   1  16       19.12       19.78      0.48 o
  19   1  17        1.90        2.35      0.10 o
  19   1  18        2.22        2.35      0.09 o
  19   1  19        0.38        0.50      0.06 o
  19   2   1       11.85       12.06      0.31 o
  19   2   3       10.75       11.44      0.29 o
  19   2   7       19.94       19.42      0.46 o
  19   2   9       30.65       29.96      0.70 o
  19   2  11        4.36        4.22      0.13 o
  19   2  13        2.62        2.73      0.10 o
  19   2  15        6.77        7.20      0.21 o
  19   2  17        3.19        3.20      0.17 o
  19   2  19        0.50        0.47      0.06 o
  19   3   0       12.88       12.36      0.34 o
  19   3   1        0.24        0.30      0.08 o
  19   3   2        2.00        2.06      0.11 o
  19   3   3        3.82        3.76      0.14 o
  19   3   4        0.42        0.38      0.07 o
  19   3   5       34.47       33.68      0.82 o
  19   3   7        8.52        8.18      0.22 o
  19   3   8        0.45        0.43      0.06 o
  19   3   9       12.91       12.93      0.32 o
  19   3  10       14.27       14.25      0.35 o
  19   3  11       16.53       16.06      0.40 o
  19   3  12        8.84        8.35      0.23 o
  19   3  14        4.21        4.05      0.14 o
  19   3  15        1.07        1.02      0.07 o
  19   3  16       15.58       15.49      0.41 o
  19   3  17        0.96        0.86      0.07 o
  19   3  18        0.84        0.88      0.06 o
  19   3  19        0.46        0.35      0.07 o
  19   4   1        0.20        0.15      0.06 o
  19   4   2       24.34       23.35      0.55 o
  19   4   4       25.92       25.31      0.62 o
  19   4   6        3.85        3.84      0.12 o
  19   4   7        0.23        0.17      0.05 o
  19   4   8        0.26        0.22      0.05 o
  19   4  10        2.33        2.41      0.08 o
  19   4  12        5.14        4.92      0.16 o
  19   4  14        5.09        5.14      0.16 o
  19   4  16        0.64        0.65      0.06 o
  19   4  18        0.92        0.85      0.08 o
  19   5   0       36.80       35.47      0.86 o
  19   5   1        0.53        0.51      0.05 o
  19   5   2        4.57        4.48      0.13 o
  19   5   3        9.65        9.00      0.25 o
  19   5   4        7.57        7.41      0.20 o
  19   5   5       15.59       14.99      0.37 o
  19   5   6        2.50        2.50      0.08 o
  19   5   7        0.27        0.16      0.05 o
  19   5   9       10.03        9.62      0.26 o
  19   5  10        3.62        3.51      0.11 o
  19   5  11        3.72        3.58      0.12 o
  19   5  12        8.28        8.23      0.22 o
  19   5  13        0.69        0.69      0.06 o
  19   5  14        0.43        0.53      0.06 o
  19   5  15        0.14        0.22      0.08 o
  19   5  16       10.63       10.90      0.39 o
  19   5  17        1.33        1.43      0.08 o
  19   6   1        6.70        6.45      0.17 o
  19   6   3        4.38        4.31      0.13 o
  19   6   7        9.38        9.18      0.24 o
  19   6   9       12.84       12.49      0.32 o
  19   6  11        1.82        1.72      0.07 o
  19   6  13        1.08        1.02      0.08 o
  19   6  14        0.24        0.26      0.06 o
  19   6  15        3.07        3.08      0.11 o
  19   7   0        2.90        3.00      0.11 o
  19   7   1        0.92        0.95      0.06 o
  19   7   2        0.62        0.66      0.06 o
  19   7   3        0.10        0.14      0.06 o
  19   7   5       16.14       15.78      0.42 o
  19   7   7        8.19        8.02      0.23 o
  19   7   8        0.31        0.30      0.06 o
  19   7   9        4.11        4.37      0.13 o
  19   7  10        5.08        5.24      0.15 o
  19   7  11       10.24       10.20      0.25 o
  19   7  12        2.33        2.29      0.08 o
  19   7  13        0.19        0.16      0.06 o
  19   7  14        1.87        1.80      0.08 o
  19   7  15        0.57        0.51      0.14 o
  19   8   2        6.62        6.47      0.18 o
  19   8   4        7.72        7.82      0.21 o
  19   8   6        1.76        1.69      0.09 o
  19   8   7        0.29        0.23      0.05 o
  19   8   9        0.22        0.21      0.05 o
  19   8  10        0.95        0.94      0.06 o
  19   8  12        2.14        2.17      0.10 o
  19   9   0       15.42       15.34      0.41 o
  19   9   1        0.12        0.13      0.06 o
  19   9   2        1.86        2.00      0.08 o
  19   9   3        1.78        2.07      0.09 o
  19   9   4        3.76        3.80      0.12 o
  19   9   5        3.22        3.02      0.12 o
  19   9   6        1.66        1.68      0.08 o
  19   9   9        1.94        2.01      0.08 o
  19   9  10        0.44        0.45      0.06 o
  19   9  11        0.71        0.54      0.09 o
  19  10   1        1.94        2.12      0.09 o
  19  10   2        0.17        0.20      0.05 o
  19  10   3        0.80        0.90      0.06 o
  19  10   7        2.21        2.08      0.13 o
  20   0   0       72.67       73.93      2.12 o
  20   0   2        3.10        3.71      0.18 o
  20   0   4       44.15       44.80      1.11 o
  20   0   6       11.07       11.44      0.28 o
  20   0   8       13.72       13.67      0.34 o
  20   0  10        6.10        6.22      0.22 o
  20   0  12        4.66        4.83      0.22 o
  20   0  14        3.70        3.35      0.14 o
  20   0  16        1.19        1.22      0.10 o
  20   0  18        1.66        1.79      0.12 o
  20   1   2       93.67       95.75      2.31 o
  20   1   3       26.84       27.39      0.66 o
  20   1   4       45.99       46.48      1.11 o
  20   1   5       12.76       12.85      0.33 o
  20   1   6        0.97        0.95      0.05 o
  20   1   7       24.13       24.15      0.56 o
  20   1   8        4.47        4.49      0.13 o
  20   1   9       60.31       60.15      1.45 o
  20   1  11        3.54        3.71      0.12 o
  20   1  12        1.56        1.45      0.07 o
  20   1  13        9.02        9.12      0.27 o
  20   1  14       11.13       11.02      0.29 o
  20   1  15        7.26        7.34      0.21 o
  20   1  16        2.55        2.84      0.12 o
  20   1  17        0.98        1.14      0.07 o
  20   1  18        2.02        2.04      0.09 o
  20   1  19        0.31        0.32      0.07 o
  20   2   1       19.40       19.45      0.47 o
  20   2   3       26.41       26.24      0.63 o
  20   2   5        9.76        9.57      0.25 o
  20   2   7       30.85       30.68      0.72 o
  20   2   9        0.44        0.46      0.05 o
  20   2  11       16.86       16.35      0.42 o
  20   2  13        0.65        0.72      0.06 o
  20   2  15        2.79        3.12      0.14 o
  20   2  17        0.21        0.29      0.06 o
  20   2  19        0.34        0.37      0.08 o
  20   3   1        0.44        0.37      0.04 o
  20   3   2       75.84       75.67      1.77 o
  20   3   3       22.78       22.77      0.55 o
  20   3   4       36.15       35.89      0.89 o
  20   3   5        7.14        7.02      0.18 o
  20   3   6        1.38        1.21      0.06 o
  20   3   7       25.13       24.26      0.57 o
  20   3   8        4.64        4.62      0.13 o
  20   3   9       48.02       48.35      1.15 o
  20   3  11        2.38        2.46      0.09 o
  20   3  12        0.59        0.60      0.08 o
  20   3  13        7.67        7.38      0.23 o
  20   3  14        6.90        7.01      0.19 o
  20   3  15        5.26        5.21      0.16 o
  20   3  16        1.91        2.01      0.09 o
  20   3  17        0.91        0.92      0.07 o
  20   3  18        1.09        1.22      0.07 o
  20   4   0       43.64       42.36      0.99 o
  20   4   2        1.68        1.69      0.07 o
  20   4   4       26.31       26.02      0.64 o
  20   4   5        0.14        0.15      0.06 o
  20   4   6        5.96        5.73      0.16 o
  20   4   8        8.69        8.37      0.22 o
  20   4  10        3.24        3.31      0.12 o
  20   4  12        3.26        3.30      0.11 o
  20   4  14        1.91        1.87      0.08 o
  20   4  16        0.93        1.04      0.07 o
  20   4  18        1.07        0.97      0.12 o
  20   5   2       46.89       44.70      1.03 o
  20   5   3       13.40       12.72      0.31 o
  20   5   4       25.40       24.49      0.59 o
  20   5   5        6.21        6.11      0.17 o
  20   5   7       11.82       11.45      0.31 o
  20   5   8        0.93        0.96      0.06 o
  20   5   9       29.29       27.85      0.71 o
  20   5  11        1.75        1.57      0.09 o
  20   5  12        2.43        2.43      0.08 o
  20   5  13        4.51        4.66      0.15 o
  20   5  14        8.44        8.56      0.23 o
  20   5  15        3.62        3.77      0.12 o
  20   5  16        1.23        1.32      0.06 o
  20   5  17        0.56        0.58      0.11 o
  20   6   1        6.65        6.72      0.18 o
  20   6   3        8.88        8.82      0.23 o
  20   6   5        4.24        3.99      0.12 o
  20   6   7       10.81       10.74      0.30 o
  20   6   9        0.36        0.37      0.05 o
  20   6  11        6.24        6.20      0.18 o
  20   6  12        0.24        0.22      0.05 o
  20   6  13        0.13        0.14      0.06 o
  20   6  15        1.11        1.18      0.06 o
  20   7   1        1.39        1.42      0.07 o
  20   7   2       22.09       21.51      0.53 o
  20   7   3        8.18        8.27      0.23 o
  20   7   4       10.82       10.34      0.30 o
  20   7   5        1.05        1.05      0.07 o
  20   7   6        0.34        0.32      0.06 o
  20   7   7       12.33       11.98      0.32 o
  20   7   8        1.29        1.26      0.07 o
  20   7   9       17.93       18.08      0.50 o
  20   7  11        0.61        0.66      0.05 o
  20   7  12        0.35        0.40      0.05 o
  20   7  13        2.72        2.48      0.10 o
  20   7  14        2.13        1.92      0.09 o
  20   7  15        1.63        1.52      0.19 o
  20   8   0       11.38        9.91      0.28 o
  20   8   2        0.38        0.37      0.06 o
  20   8   4        5.64        6.03      0.19 o
  20   8   5        0.17        0.17      0.06 o
  20   8   6        1.19        1.16      0.06 o
  20   8   8        1.98        2.17      0.08 o
  20   8   9        0.12        0.13      0.05 o
  20   8  10        0.45        0.51      0.05 o
  20   8  12        0.97        0.91      0.07 o
  20   9   2       10.65       10.95      0.31 o
  20   9   3        2.35        2.50      0.09 o
  20   9   4        6.52        6.65      0.21 o
  20   9   5        0.82        0.71      0.06 o
  20   9   7        2.80        2.76      0.11 o
  20   9   9        5.38        4.95      0.17 o
  20  10   0        0.16        0.29      0.08 o
  20  10   1        0.86        1.04      0.07 o
  20  10   3        0.98        1.07      0.09 o
  20  10   5        0.81        0.94      0.08 o
  21   0   2        0.98        1.04      0.14 o
  21   0   4       31.00       32.36      0.77 o
  21   0   6       28.72       28.76      0.67 o
  21   0   8        3.94        4.19      0.15 o
  21   0  10       30.66       30.53      0.78 o
  21   0  12        1.29        1.24      0.10 o
  21   0  14        4.92        4.43      0.17 o
  21   0  18        4.20        3.81      0.21 o
  21   1   0       26.94       27.49      0.72 o
  21   1   1        0.60        0.57      0.08 o
  21   1   2        8.96       10.34      0.30 o
  21   1   3        7.88        8.18      0.21 o
  21   1   4        0.64        0.77      0.05 o
  21   1   5       16.44       16.65      0.39 o
  21   1   6        6.44        6.44      0.17 o
  21   1   7        4.67        4.73      0.13 o
  21   1   8        6.55        6.27      0.16 o
  21   1   9        1.91        2.02      0.07 o
  21   1  10        4.91        4.83      0.15 o
  21   1  11        8.27        8.14      0.22 o
  21   1  12        0.83        0.81      0.06 o
  21   1  13        3.57        3.55      0.12 o
  21   1  14        1.43        1.50      0.08 o
  21   1  15        0.40        0.44      0.06 o
  21   1  16        4.69        4.77      0.16 o
  21   1  18        1.68        1.74      0.08 o
  21   2   1       17.85       18.12      0.42 o
  21   2   2        0.74        0.83      0.06 o
  21   2   3        0.59        0.67      0.05 o
  21   2   5        2.14        2.21      0.08 o
  21   2   6        0.57        0.58      0.05 o
  21   2   7        0.53        0.48      0.05 o
  21   2   8        0.37        0.32      0.05 o
  21   2   9        2.76        2.89      0.10 o
  21   2  11       25.06       23.39      0.66 o
  21   2  12        0.37        0.34      0.06 o
  21   2  13        1.90        1.93      0.08 o
  21   2  15       15.85       17.93      0.55 o
  21   2  16        0.08        0.16      0.06 o
  21   2  17       11.89       12.90      0.31 o
  21   3   0       19.61       19.36      0.48 o
  21   3   1        0.60        0.43      0.04 o
  21   3   2        6.27        6.44      0.17 o
  21   3   3        7.42        7.23      0.18 o
  21   3   4        0.57        0.56      0.05 o
  21   3   5       15.66       15.53      0.39 o
  21   3   6        4.55        4.43      0.13 o
  21   3   7        4.87        4.80      0.15 o
  21   3   8        4.35        4.29      0.13 o
  21   3   9        1.42        1.46      0.07 o
  21   3  10        3.43        3.33      0.11 o
  21   3  11        8.00        7.82      0.21 o
  21   3  12        0.61        0.59      0.06 o
  21   3  13        4.08        3.84      0.13 o
  21   3  14        1.18        1.16      0.07 o
  21   3  15        0.47        0.55      0.06 o
  21   3  16        3.59        3.60      0.13 o
  21   3  18        1.12        1.28      0.19 o
  21   4   1        2.41        2.52      0.08 o
  21   4   2        0.26        0.21      0.05 o
  21   4   3        0.40        0.40      0.05 o
  21   4   4       18.87       19.06      0.45 o
  21   4   5        2.37        2.51      0.09 o
  21   4   6       21.92       21.16      0.54 o
  21   4   8        1.98        1.79      0.07 o
  21   4   9        1.01        1.13      0.06 o
  21   4  10       21.41       21.16      0.51 o
  21   4  12        1.35        1.32      0.07 o
  21   4  13        0.51        0.49      0.06 o
  21   4  14        2.67        2.56      0.10 o
  21   5   0       17.86       17.76      0.44 o
  21   5   1        0.25        0.15      0.05 o
  21   5   2        6.35        6.22      0.16 o
  21   5   3        3.66        3.65      0.11 o
  21   5   4        0.40        0.38      0.05 o
  21   5   5        8.13        7.88      0.23 o
  21   5   6        4.51        4.31      0.14 o
  21   5   7        2.23        2.31      0.09 o
  21   5   8        4.68        4.49      0.13 o
  21   5   9        1.15        1.10      0.07 o
  21   5  10        3.21        3.02      0.10 o
  21   5  11        4.20        4.08      0.13 o
  21   5  12        0.53        0.66      0.06 o
  21   5  13        1.54        1.65      0.07 o
  21   5  14        0.84        0.91      0.06 o
  21   5  15        0.13        0.16      0.06 o
  21   5  16        3.03        2.90      0.11 o
  21   6   1       11.67       11.20      0.28 o
  21   6   2        2.55        2.72      0.09 o
  21   6   3        0.44        0.45      0.05 o
  21   6   5        2.38        2.52      0.11 o
  21   6   6        2.44        2.42      0.09 o
  21   6   8        1.14        1.17      0.07 o
  21   6   9        0.69        0.63      0.06 o
  21   6  10        0.59        0.64      0.05 o
  21   6  11        9.32        9.14      0.26 o
  21   6  12        1.22        1.21      0.06 o
  21   6  13        0.99        0.97      0.06 o
  21   6  15        6.87        6.45      0.20 o
  21   7   0        6.61        6.47      0.19 o
  21   7   1        0.33        0.28      0.05 o
  21   7   2        1.92        2.00      0.08 o
  21   7   3        3.50        3.50      0.12 o
  21   7   4        0.28        0.23      0.07 o
  21   7   5        7.16        6.85      0.20 o
  21   7   6        1.52        1.54      0.09 o
  21   7   7        2.29        2.30      0.08 o
  21   7   8        1.25        1.31      0.07 o
  21   7   9        0.58        0.57      0.06 o
  21   7  10        1.08        1.05      0.06 o
  21   7  11        3.63        3.61      0.12 o
  21   7  12        0.21        0.13      0.05 o
  21   7  13        2.04        1.93      0.08 o
  21   8   1        2.55        2.41      0.09 o
  21   8   3        0.33        0.32      0.06 o
  21   8   4        4.48        4.88      0.15 o
  21   8   5        2.09        2.26      0.09 o
  21   8   6        8.28        7.99      0.22 o
  21   8   8        0.15        0.21      0.05 o
  21   8   9        0.75        0.86      0.05 o
  21   8  10        6.60        6.47      0.19 o
  21   9   0        6.01        5.60      0.19 o
  21   9   2        1.97        2.14      0.08 o
  21   9   3        0.69        0.73      0.05 o
  21   9   5        1.89        1.89      0.08 o
  21   9   6        1.51        1.40      0.07 o
  21   9   7        0.56        0.42      0.06 o
  21   9   8        1.60        1.49      0.08 o
  21   9   9        0.32        0.24      0.09 o
  21  10   1        3.38        3.37      0.20 o
  21  10   2        0.86        0.96      0.20 o
  21  10   5        1.01        0.97      0.18 o
  22   0   0        3.28        3.43      0.24 o
  22   0   2       11.82       12.21      0.33 o
  22   0   4       54.78       56.30      1.33 o
  22   0   6        1.33        1.36      0.09 o
  22   0   8      100.79      103.82      2.57 o
  22   0  10       38.29       39.65      0.98 o
  22   0  12        5.23        5.15      0.18 o
  22   0  14       16.43       16.13      0.47 o
  22   0  16        2.61        2.06      0.14 o
  22   0  18        0.52        0.48      0.18 o
  22   1   1       15.35       15.44      0.37 o
  22   1   2        6.56        6.63      0.18 o
  22   1   3        1.09        1.09      0.06 o
  22   1   5       11.92       11.86      0.30 o
  22   1   6       10.42       10.24      0.25 o
  22   1   7        0.75        0.79      0.05 o
  22   1   8        3.65        3.79      0.12 o
  22   1   9        1.93        1.90      0.08 o
  22   1  10        2.67        2.69      0.10 o
  22   1  12        4.97        5.03      0.15 o
  22   1  13        0.83        0.91      0.07 o
  22   1  16        0.52        0.54      0.07 o
  22   1  17        0.57        0.56      0.06 o
  22   2   1       52.70       53.28      1.24 o
  22   2   3      128.40      131.04      3.12 o
  22   2   5        4.88        5.11      0.14 o
  22   2   7       10.12       10.04      0.25 o
  22   2  13       11.99       12.09      0.34 o
  22   2  15       13.27       14.49      0.39 o
  22   2  17        0.20        0.19      0.07 o
  22   3   1       11.68       11.34      0.28 o
  22   3   2        5.55        5.24      0.14 o
  22   3   3        0.79        0.84      0.05 o
  22   3   5        8.05        7.93      0.20 o
  22   3   6        7.75        7.21      0.19 o
  22   3   7        0.39        0.30      0.05 o
  22   3   8        3.23        3.34      0.10 o
  22   3   9        0.90        0.93      0.06 o
  22   3  10        1.50        1.61      0.07 o
  22   3  12        4.47        4.14      0.15 o
  22   3  13        0.80        0.75      0.07 o
  22   3  14        0.28        0.27      0.07 o
  22   3  16        0.44        0.40      0.06 o
  22   3  17        0.75        0.79      0.09 o
  22   4   0        1.18        1.17      0.08 o
  22   4   2        8.97        8.70      0.23 o
  22   4   4       33.53       33.43      0.84 o
  22   4   6        1.53        1.61      0.07 o
  22   4   8       69.38       66.20      1.69 o
  22   4   9        0.07        0.15      0.06 o
  22   4  10       24.09       24.31      0.65 o
  22   4  12        3.60        3.67      0.12 o
  22   4  13        0.25        0.27      0.06 o
  22   4  14       10.28       10.06      0.29 o
  22   4  15        0.16        0.16      0.05 o
  22   4  16        1.41        1.38      0.08 o
  22   5   1        7.15        6.86      0.18 o
  22   5   2        2.04        2.02      0.08 o
  22   5   3        0.48        0.39      0.05 o
  22   5   5        5.21        5.31      0.15 o
  22   5   6        5.02        5.26      0.15 o
  22   5   7        0.49        0.43      0.06 o
  22   5   8        1.12        1.01      0.06 o
  22   5   9        0.86        0.78      0.06 o
  22   5  10        1.82        1.74      0.07 o
  22   5  12        2.11        2.19      0.09 o
  22   5  13        0.29        0.26      0.05 o
  22   6   0        0.18        0.21      0.08 o
  22   6   1       20.98       20.81      0.50 o
  22   6   2        0.22        0.30      0.05 o
  22   6   3       54.92       51.51      1.25 o
  22   6   5        2.72        2.57      0.10 o
  22   6   7        2.89        2.85      0.10 o
  22   6   8        0.49        0.52      0.06 o
  22   6  13        6.71        6.63      0.22 o
  22   6  15        6.10        6.23      0.28 o
  22   7   1        3.50        3.55      0.12 o
  22   7   2        1.05        1.14      0.06 o
  22   7   5        2.07        1.94      0.08 o
  22   7   6        1.89        1.87      0.08 o
  22   7   8        0.86        0.86      0.06 o
  22   7   9        0.11        0.13      0.05 o
  22   7  10        0.32        0.39      0.05 o
  22   7  11        0.10        0.11      0.05 o
  22   7  12        1.23        1.22      0.06 o
  22   8   2        3.39        3.38      0.12 o
  22   8   3        0.27        0.25      0.08 o
  22   8   4        7.74        8.00      0.24 o
  22   8   6        1.08        1.18      0.06 o
  22   8   8       20.55       19.81      0.60 o
  22   8  10        6.30        5.84      0.20 o
  22   9   1        1.32        1.09      0.06 o
  22   9   2        0.23        0.28      0.05 o
  22   9   4        0.15        0.17      0.05 o
  22   9   5        0.66        0.78      0.06 o
  22   9   6        1.25        1.24      0.07 o
  23   0   4       20.45       21.61      0.51 o
  23   0   6       46.77       47.45      1.12 o
  23   0   8        1.93        2.28      0.11 o
  23   0  10       21.88       21.17      0.58 o
  23   0  12       18.86       18.67      0.48 o
  23   0  14        1.24        1.32      0.12 o
  23   1   0        6.57        6.80      0.20 o
  23   1   1        0.08        0.21      0.05 o
  23   1   2        0.58        0.77      0.06 o
  23   1   3        3.63        3.73      0.12 o
  23   1   4        1.07        1.07      0.05 o
  23   1   5        8.78        8.81      0.22 o
  23   1   7        0.22        0.17      0.05 o
  23   1   9        6.39        6.22      0.16 o
  23   1  10        3.88        3.65      0.12 o
  23   1  11        2.34        2.44      0.09 o
  23   1  12        4.47        4.45      0.14 o
  23   1  13        0.73        0.82      0.07 o
  23   1  14        0.68        0.88      0.07 o
  23   1  15        0.37        0.38      0.06 o
  23   1  16        6.20        6.24      0.23 o
  23   1  17        1.07        0.97      0.07 o
  23   2   1       58.67       60.08      1.43 o
  23   2   3        0.00        0.20      0.08 o
  23   2   5       19.83       19.92      0.48 o
  23   2   7        7.44        7.25      0.18 o
  23   2   9        2.43        2.54      0.09 o
  23   2  11        5.59        5.35      0.17 o
  23   2  13        0.61        0.64      0.08 o
  23   2  15        5.95        6.31      0.23 o
  23   2  17        8.25        8.48      0.27 o
  23   3   0        1.49        1.47      0.08 o
  23   3   1        0.20        0.24      0.05 o
  23   3   2        0.18        0.21      0.05 o
  23   3   3        0.58        0.64      0.05 o
  23   3   5        9.34        9.15      0.25 o
  23   3   6        0.33        0.24      0.05 o
  23   3   7        2.17        2.25      0.08 o
  23   3   9        4.25        4.47      0.13 o
  23   3  10        4.44        4.68      0.14 o
  23   3  11        4.48        4.49      0.14 o
  23   3  12        2.87        2.74      0.11 o
  23   3  13        0.22        0.16      0.07 o
  23   3  14        1.47        1.42      0.10 o
  23   3  15        0.64        0.57      0.07 o
  23   3  16        4.66        4.64      0.18 o
  23   3  17        0.39        0.40      0.19 o
  23   4   4       14.46       14.22      0.39 o
  23   4   6       31.84       31.39      0.77 o
  23   4   8        1.30        1.33      0.07 o
  23   4  10       14.91       15.05      0.43 o
  23   4  12       12.64       13.18      0.39 o
  23   4  14        0.85        0.87      0.06 o
  23   5   0       10.00        9.55      0.30 o
  23   5   1        0.30        0.16      0.05 o
  23   5   2        0.87        0.83      0.06 o
  23   5   3        3.26        3.24      0.11 o
  23   5   4        2.88        2.84      0.11 o
  23   5   5        3.65        3.33      0.12 o
  23   5   6        0.42        0.30      0.05 o
  23   5   8        0.39        0.38      0.06 o
  23   5   9        3.41        3.17      0.13 o
  23   5  10        0.81        0.77      0.06 o
  23   5  11        0.56        0.55      0.06 o
  23   5  12        2.95        3.05      0.10 o
  23   5  13        0.54        0.62      0.05 o
  23   6   1       26.21       26.44      0.64 o
  23   6   4        0.17        0.19      0.08 o
  23   6   5        8.87        8.65      0.25 o
  23   6   6        0.24        0.25      0.06 o
  23   6   7        3.49        3.56      0.13 o
  23   6   9        1.41        1.40      0.07 o
  23   6  11        2.81        2.70      0.10 o
  23   6  13        0.23        0.19      0.06 o
  23   7   0        0.30        0.19      0.08 o
  23   7   1        0.58        0.54      0.06 o
  23   7   5        4.58        4.55      0.14 o
  23   7   6        0.15        0.21      0.06 o
  23   7   7        2.59        2.59      0.10 o
  23   7   9        1.34        1.48      0.06 o
  23   7  10        1.77        1.85      0.07 o
  23   7  11        3.10        2.98      0.11 o
  23   7  12        0.69        0.66      0.09 o
  23   8   1        0.33        0.25      0.06 o
  23   8   4        4.94        5.17      0.15 o
  23   8   6       10.04        9.69      0.29 o
  23   8   8        0.31        0.36      0.06 o
  23   8  10        4.78        3.92      0.26 o
  23   9   0        5.26        4.92      0.29 o
  23   9   2        0.43        0.39      0.06 o
  23   9   3        0.66        0.82      0.07 o
  23   9   4        1.46        1.58      0.10 o
  23   9   5        0.66        0.65      0.09 o
  23   9   6        0.41        0.24      0.10 o
  24   0   0       25.71       26.56      0.70 o
  24   0   2        6.60        6.89      0.24 o
  24   0   4        3.64        3.85      0.22 o
  24   0   6       11.75       12.00      0.30 o
  24   0   8        1.83        1.89      0.08 o
  24   0  10        0.41        0.40      0.07 o
  24   0  12        0.10        0.22      0.08 o
  24   1   2       46.64       47.30      1.11 o
  24   1   3       14.63       15.02      0.36 o
  24   1   4       18.28       18.94      0.45 o
  24   1   5        5.36        5.46      0.15 o
  24   1   6        1.35        1.41      0.06 o
  24   1   7       16.09       16.15      0.40 o
  24   1   8        1.08        1.08      0.06 o
  24   1   9       28.73       28.55      0.71 o
  24   1  10        0.63        0.66      0.06 o
  24   1  11        0.37        0.43      0.06 o
  24   1  12        1.08        1.09      0.07 o
  24   1  13        5.47        5.72      0.18 o
  24   1  14        8.42        8.84      0.31 o
  24   1  15        1.70        1.94      0.09 o
  24   1  16        1.26        1.22      0.08 o
  24   2   1        0.34        0.59      0.06 o
  24   2   5        3.70        3.78      0.11 o
  24   2   7        8.40        8.38      0.21 o
  24   2   9        0.47        0.44      0.05 o
  24   2  11        5.89        5.56      0.16 o
  24   2  13        7.66        7.09      0.21 o
  24   2  15        0.27        0.36      0.06 o
  24   3   2       33.81       33.29      0.80 o
  24   3   3       13.77       13.81      0.34 o
  24   3   4       13.52       13.61      0.36 o
  24   3   5        4.22        4.26      0.13 o
  24   3   6        0.97        0.91      0.06 o
  24   3   7       16.41       16.18      0.41 o
  24   3   8        0.92        0.90      0.06 o
  24   3   9       25.54       26.40      0.72 o
  24   3  10        0.26        0.25      0.06 o
  24   3  11        0.21        0.31      0.06 o
  24   3  12        0.79        0.85      0.08 o
  24   3  13        5.52        5.24      0.22 o
  24   3  14        5.56        5.40      0.18 o
  24   3  15        1.47        1.48      0.08 o
  24   3  16        0.73        0.64      0.11 o
  24   4   0       14.99       14.81      0.43 o
  24   4   2        4.20        4.13      0.12 o
  24   4   3        0.29        0.20      0.06 o
  24   4   4        1.75        1.80      0.07 o
  24   4   6        7.18        6.78      0.20 o
  24   4   8        1.47        1.43      0.07 o
  24   5   2       28.14       27.53      0.70 o
  24   5   3        6.63        6.24      0.17 o
  24   5   4       11.19       11.20      0.30 o
  24   5   5        1.92        1.98      0.09 o
  24   5   6        0.53        0.55      0.06 o
  24   5   7        7.51        7.49      0.20 o
  24   5   8        0.37        0.43      0.06 o
  24   5   9       13.17       12.36      0.44 o
  24   5  10        0.43        0.40      0.06 o
  24   5  11        0.17        0.22      0.05 o
  24   5  12        1.03        1.06      0.06 o
  24   5  13        2.37        2.49      0.14 o
  24   5  14        6.25        6.45      0.57 o
  24   6   5        1.68        1.77      0.08 o
  24   6   7        2.29        2.71      0.10 o
  24   6  10        0.27        0.15      0.06 o
  24   6  11        2.13        2.13      0.09 o
  24   6  13        2.90        2.49      0.16 o
  24   7   1        0.14        0.17      0.06 o
  24   7   2        9.18        9.03      0.29 o
  24   7   3        5.79        5.81      0.18 o
  24   7   4        4.30        3.91      0.14 o
  24   7   5        1.32        1.32      0.07 o
  24   7   6        0.16        0.12      0.06 o
  24   7   7        7.62        7.83      0.21 o
  24   7   8        0.20        0.26      0.05 o
  24   7   9       10.78       10.84      0.33 o
  24   8   0        3.34        3.27      0.21 o
  24   8   2        1.08        1.14      0.07 o
  24   8   3        0.18        0.24      0.06 o
  24   8   4        0.14        0.22      0.05 o
  24   8   6        1.65        1.62      0.07 o
  24   8   8        0.74        0.59      0.11 o
  25   0   2        1.45        1.79      0.10 o
  25   0   4        5.79        6.00      0.18 o
  25   0   6        1.89        1.97      0.09 o
  25   0   8        1.84        1.99      0.09 o
  25   0  10        3.77        3.78      0.17 o
  25   0  14        0.97        0.92      0.11 o
  25   1   0       50.77       51.65      1.27 o
  25   1   1        1.14        1.22      0.06 o
  25   1   2        8.54        9.67      0.27 o
  25   1   3        0.09        0.26      0.05 o
  25   1   4        9.31        9.65      0.23 o
  25   1   5       20.08       20.47      0.48 o
  25   1   6        9.30        9.28      0.24 o
  25   1   7       14.51       14.74      0.35 o
  25   1   8        0.30        0.38      0.05 o
  25   1   9        2.21        2.37      0.08 o
  25   1  10        0.96        1.02      0.07 o
  25   1  11       15.18       14.66      0.38 o
  25   1  12        2.98        2.99      0.11 o
  25   1  13        2.88        3.00      0.16 o
  25   1  14        0.12        0.15      0.07 o
  25   1  16        5.35        5.35      0.21 o
  25   2   1        0.60        0.68      0.05 o
  25   2   2        0.29        0.27      0.05 o
  25   2   6        0.21        0.15      0.05 o
  25   2   7        0.24        0.14      0.05 o
  25   2   9        1.02        1.13      0.08 o
  25   2  11        4.90        4.32      0.17 o
  25   2  13        0.12        0.22      0.08 o
  25   2  15        3.10        3.37      0.12 o
  25   3   0       37.35       37.18      0.90 o
  25   3   1        0.83        0.87      0.06 o
  25   3   2        6.15        6.37      0.18 o
  25   3   3        0.22        0.18      0.05 o
  25   3   4        7.13        7.13      0.19 o
  25   3   5       19.54       19.44      0.50 o
  25   3   6        6.93        6.83      0.18 o
  25   3   7       13.44       13.41      0.33 o
  25   3   8        0.21        0.17      0.05 o
  25   3   9        2.18        2.27      0.11 o
  25   3  10        0.62        0.56      0.06 o
  25   3  11       13.68       14.34      0.38 o
  25   3  12        1.83        1.92      0.09 o
  25   3  13        2.80        2.69      0.13 o
  25   3  14        0.11        0.16      0.06 o
  25   4   1        0.72        0.66      0.05 o
  25   4   2        0.56        0.54      0.06 o
  25   4   3        0.18        0.12      0.06 o
  25   4   4        3.35        3.49      0.11 o
  25   4   5        0.78        0.70      0.05 o
  25   4   6        1.59        1.57      0.07 o
  25   4   8        1.08        0.98      0.07 o
  25   4   9        0.40        0.35      0.06 o
  25   4  10        2.54        2.67      0.11 o
  25   4  14        0.64        0.57      0.12 o
  25   5   0       31.25       32.04      0.83 o
  25   5   1        0.46        0.41      0.06 o
  25   5   2        5.63        5.77      0.16 o
  25   5   4        5.15        5.35      0.15 o
  25   5   5        9.22        9.10      0.24 o
  25   5   6        5.30        5.63      0.16 o
  25   5   7        6.28        6.31      0.19 o
  25   5   8        0.30        0.33      0.07 o
  25   5   9        1.16        1.09      0.07 o
  25   5  10        0.94        0.92      0.06 o
  25   5  11        7.05        6.74      0.19 o
  25   5  12        2.11        2.14      0.09 o
  25   5  13        1.30        1.34      0.17 o
  25   6   1        0.60        0.68      0.06 o
  25   6   2        1.06        1.12      0.07 o
  25   6   6        0.68        0.77      0.07 o
  25   6   8        0.32        0.31      0.06 o
  25   6   9        0.27        0.25      0.06 o
  25   6  10        0.19        0.17      0.05 o
  25   6  11        1.75        1.65      0.08 o
  25   7   0       10.56       11.28      0.40 o
  25   7   1        0.19        0.20      0.06 o
  25   7   2        1.87        1.91      0.09 o
  25   7   3        0.31        0.24      0.06 o
  25   7   4        2.22        2.03      0.09 o
  25   7   5        9.21        9.20      0.33 o
  25   7   6        2.15        2.21      0.09 o
  25   7   7        5.30        5.50      0.19 o
  25   7   9        1.05        1.05      0.08 o
  25   7  10        0.27        0.21      0.09 o
  25   8   1        0.64        0.71      0.06 o
  25   8   3        0.15        0.14      0.06 o
  25   8   4        0.76        0.79      0.07 o
  25   8   5        0.73        0.55      0.08 o
  25   8   6        0.70        0.60      0.09 o
  26   0   2        5.84        5.76      0.19 o
  26   0   4       16.66       16.73      0.47 o
  26   0   6        1.88        1.95      0.10 o
  26   0   8       38.31       38.89      0.98 o
  26   0  10       11.01       10.89      0.30 o
  26   0  12        2.83        2.82      0.13 o
  26   0  14        4.52        5.00      0.23 o
  26   1   1        5.54        5.51      0.15 o
  26   1   2        1.01        1.22      0.06 o
  26   1   3        0.86        0.88      0.06 o
  26   1   4        1.18        1.28      0.06 o
  26   1   5        2.00        2.13      0.09 o
  26   1   6        1.25        1.23      0.07 o
  26   1   7        5.98        5.86      0.17 o
  26   1   8        1.32        1.34      0.06 o
  26   1   9        0.98        1.00      0.06 o
  26   1  11        0.51        0.40      0.09 o
  26   1  12        3.87        3.51      0.13 o
  26   1  13        0.21        0.17      0.07 o
  26   1  14        3.10        3.22      0.12 o
  26   2   1       16.92       17.38      0.43 o
  26   2   3       40.67       41.09      0.96 o
  26   2   5        1.67        1.82      0.07 o
  26   2   7        2.11        2.15      0.08 o
  26   2  13        7.13        6.74      0.19 o
  26   2  15        5.88        5.72      0.36 o
  26   3   1        3.38        3.36      0.11 o
  26   3   2        0.25        0.32      0.05 o
  26   3   3        1.25        1.21      0.06 o
  26   3   4        0.47        0.49      0.06 o
  26   3   5        0.62        0.60      0.06 o
  26   3   6        1.21        1.25      0.06 o
  26   3   7        5.02        5.05      0.15 o
  26   3   8        1.54        1.65      0.07 o
  26   3   9        1.95        2.01      0.09 o
  26   3  12        3.48        3.59      0.15 o
  26   3  13        0.35        0.32      0.06 o
  26   3  14        2.88        2.54      0.16 o
  26   4   2        4.16        4.16      0.15 o
  26   4   3        0.23        0.20      0.05 o
  26   4   4       10.56       10.41      0.26 o
  26   4   6        1.48        1.61      0.07 o
  26   4   8       26.83       26.85      0.85 o
  26   4   9        0.02        0.13      0.06 o
  26   4  10        7.02        7.29      0.20 o
  26   4  12        1.82        1.95      0.09 o
  26   5   1        2.85        3.15      0.11 o
  26   5   2        1.99        2.11      0.08 o
  26   5   3        0.39        0.35      0.06 o
  26   5   4        1.58        1.58      0.07 o
  26   5   5        1.06        1.21      0.08 o
  26   5   6        0.34        0.31      0.07 o
  26   5   7        3.11        3.07      0.11 o
  26   5   8        0.25        0.22      0.06 o
  26   5   9        0.28        0.37      0.06 o
  26   5  11        0.40        0.41      0.06 o
  26   5  12        1.46        1.50      0.13 o
  26   6   1        7.28        7.54      0.20 o
  26   6   3       18.59       17.75      0.53 o
  26   6   4        0.21        0.26      0.06 o
  26   6   5        0.92        0.92      0.06 o
  26   6   7        0.61        0.53      0.07 o
  26   6   8        0.39        0.42      0.06 o
  26   7   1        0.76        0.92      0.06 o
  26   7   3        0.81        0.85      0.06 o
  26   7   4        0.13        0.15      0.06 o
  26   7   6        0.38        0.33      0.06 o
  26   7   7        1.90        1.89      0.09 o
  26   7   8        0.46        0.43      0.09 o
  26   8   1        0.16        0.19      0.06 o
  26   8   2        1.44        1.36      0.21 o
  26   8   3        0.34        0.45      0.11 o
  26   8   4        2.78        2.00      0.14 o
  27   0   2        3.81        3.94      0.15 o
  27   0   4        9.22        9.70      0.26 o
  27   0   6       46.89       47.86      1.21 o
  27   0   8        3.60        4.16      0.14 o
  27   0  10       20.35       20.00      0.51 o
  27   0  12       17.16       17.84      0.49 o
  27   1   1        0.51        0.56      0.06 o
  27   1   3        1.57        1.64      0.07 o
  27   1   4        0.30        0.25      0.05 o
  27   1   6        0.28        0.28      0.05 o
  27   1   7        0.60        0.58      0.05 o
  27   1   9        0.40        0.37      0.06 o
  27   1  10        0.64        0.65      0.06 o
  27   1  13        0.25        0.25      0.07 o
  27   1  14        0.18        0.22      0.09 o
  27   2   1       54.90       56.98      1.35 o
  27   2   3        0.87        1.24      0.07 o
  27   2   5       24.69       24.72      0.60 o
  27   2   7        3.35        3.24      0.11 o
  27   2  11        3.31        3.19      0.13 o
  27   2  13        1.94        1.84      0.09 o
  27   3   0        0.82        0.75      0.08 o
  27   3   3        0.41        0.37      0.06 o
  27   3   4        0.75        0.78      0.06 o
  27   3   5        0.17        0.13      0.06 o
  27   3   6        0.45        0.41      0.06 o
  27   3   8        0.22        0.15      0.05 o
  27   3   9        0.23        0.21      0.06 o
  27   3  10        0.72        0.88      0.06 o
  27   4   1        0.15        0.21      0.06 o
  27   4   2        2.03        2.08      0.08 o
  27   4   4        6.74        6.82      0.19 o
  27   4   6       31.14       30.52      0.80 o
  27   4   8        2.32        2.54      0.12 o
  27   4  10       13.68       13.86      0.37 o
  27   4  11        0.07        0.16      0.06 o
  27   4  12       10.48       11.25      0.33 o
  27   5   1        0.44        0.42      0.06 o
  27   5   3        1.17        1.23      0.06 o
  27   5   7        0.53        0.60      0.06 o
  27   5   9        0.25        0.13      0.05 o
  27   5  10        0.12        0.14      0.05 o
  27   6   1       23.88       24.93      0.75 o
  27   6   3        0.30        0.33      0.07 o
  27   6   5       10.10        9.88      0.33 o
  27   6   6        0.27        0.32      0.06 o
  27   6   7        1.46        1.48      0.07 o
  27   7   0        0.36        0.32      0.09 o
  27   7   4        0.48        0.40      0.06 o
  27   7   5        0.11        0.14      0.06 o
  28   0   0        5.39        5.12      0.28 o
  28   0   2        6.10        6.20      0.21 o
  28   0   4        0.86        1.06      0.08 o
  28   0   6        7.29        7.79      0.22 o
  28   0   8       13.39       13.72      0.35 o
  28   0  10        0.48        0.55      0.09 o
  28   0  12        2.03        1.95      0.15 o
  28   1   1        0.51        0.58      0.07 o
  28   1   2        9.07        9.11      0.23 o
  28   1   3        2.93        3.14      0.11 o
  28   1   4        4.51        4.47      0.14 o
  28   1   5        0.25        0.20      0.05 o
  28   1   7        4.80        4.80      0.13 o
  28   1   9        5.79        5.75      0.15 o
  28   1  12        0.84        0.86      0.07 o
  28   1  13        1.15        1.20      0.19 o
  28   2   1        2.40        3.69      0.12 o
  28   2   3        6.00        6.06      0.17 o
  28   2   5        1.14        1.28      0.07 o
  28   2   7        0.80        0.76      0.06 o
  28   2   9        1.11        1.18      0.06 o
  28   2  11        1.07        1.07      0.07 o
  28   2  13       10.18        8.29      0.37 o
  28   3   1        0.38        0.41      0.06 o
  28   3   2        5.61        5.58      0.19 o
  28   3   3        3.13        3.21      0.12 o
  28   3   4        3.05        3.02      0.10 o
  28   3   5        0.36        0.34      0.06 o
  28   3   7        4.85        4.88      0.14 o
  28   3   9        6.03        6.22      0.17 o
  28   3  12        0.67        0.69      0.11 o
  28   4   0        3.02        2.93      0.15 o
  28   4   1        0.20        0.14      0.06 o
  28   4   2        4.00        4.01      0.12 o
  28   4   3        0.50        0.51      0.05 o
  28   4   4        0.82        0.76      0.06 o
  28   4   6        4.55        4.83      0.15 o
  28   4   7        0.18        0.22      0.06 o
  28   4   8        9.80        9.45      0.27 o
  28   4  10        0.49        0.48      0.06 o
  28   5   1        0.42        0.48      0.06 o
  28   5   2        6.27        6.33      0.21 o
  28   5   3        1.16        1.14      0.06 o
  28   5   4        2.98        3.01      0.12 o
  28   5   7        2.13        2.10      0.08 o
  28   5   9        2.51        1.95      0.16 o
  28   6   1        1.50        1.61      0.07 o
  28   6   3        3.75        3.76      0.13 o
  28   6   4        0.34        0.27      0.06 o
  28   6   5        0.56        0.56      0.06 o
  28   6   7        0.11        0.22      0.09 o
  28   6   8        0.22        0.29      0.11 o
  28   7   2        1.46        1.11      0.18 o
  28   7   3        1.55        1.12      0.19 o
  28   7   4        1.03        0.68      0.11 o
  29   0   2        2.64        3.07      0.17 o
  29   0   6        2.23        2.50      0.11 o
  29   0   8        0.79        0.76      0.08 o
  29   0  10        0.54        0.60      0.08 o
  29   0  12        0.82        0.90      0.19 o
  29   1   0       31.31       31.99      0.90 o
  29   1   1        1.02        1.13      0.07 o
  29   1   2        5.01        5.40      0.16 o
  29   1   4        6.55        6.77      0.18 o
  29   1   5       10.80       10.93      0.27 o
  29   1   6        6.05        6.17      0.16 o
  29   1   7        9.70        9.68      0.25 o
  29   1   9        0.90        0.94      0.06 o
  29   1  10        0.22        0.26      0.06 o
  29   1  11        9.23        8.67      0.26 o
  29   1  12        1.68        1.60      0.14 o
  29   2   1        2.57        2.68      0.10 o
  29   2   3        0.51        0.57      0.06 o
  29   2   5        2.29        2.45      0.09 o
  29   2   9        0.76        0.81      0.05 o
  29   3   0       22.37       22.40      0.76 o
  29   3   1        0.76        0.89      0.06 o
  29   3   2        3.59        3.64      0.12 o
  29   3   4        4.71        4.73      0.14 o
  29   3   5       10.70       10.90      0.29 o
  29   3   6        4.56        4.54      0.13 o
  29   3   7        8.60        8.81      0.22 o
  29   3   9        1.06        1.09      0.07 o
  29   3  10        0.12        0.19      0.06 o
  29   3  11        7.98        7.72      0.29 o
  29   4   2        1.57        1.54      0.07 o
  29   4   6        1.40        1.43      0.08 o
  29   4   8        0.51        0.45      0.06 o
  29   4  10        0.38        0.43      0.18 o
  29   5   0       18.37       19.69      0.75 o
  29   5   1        0.37        0.37      0.05 o
  29   5   2        3.06        3.25      0.12 o
  29   5   4        3.51        3.75      0.12 o
  29   5   5        4.75        4.70      0.16 o
  29   5   6        3.19        3.35      0.13 o
  29   5   7        4.17        4.01      0.15 o
  29   6   1        0.96        1.03      0.06 o
  29   6   5        0.76        0.67      0.18 o
  30   0   0        1.88        1.88      0.16 o
  30   0   2        1.99        2.26      0.17 o
  30   0   4        0.43        0.36      0.08 o
  30   0   6        1.44        1.72      0.09 o
  30   0   8        4.69        4.64      0.17 o
  30   0  10        1.22        1.22      0.12 o
  30   1   1        1.78        1.90      0.09 o
  30   1   2        4.99        5.10      0.15 o
  30   1   3        2.18        2.27      0.08 o
  30   1   4        2.29        2.55      0.09 o
  30   1   5        0.10        0.26      0.05 o
  30   1   7        6.21        6.03      0.16 o
  30   1   8        0.29        0.29      0.05 o
  30   1   9        3.13        3.03      0.10 o
  30   2   1        1.17        1.30      0.07 o
  30   2   3        3.98        3.76      0.12 o
  30   2   5        1.38        1.55      0.08 o
  30   3   1        0.92        0.95      0.06 o
  30   3   2        2.42        2.34      0.08 o
  30   3   3        2.66        2.61      0.09 o
  30   3   4        1.18        1.26      0.06 o
  30   3   6        0.13        0.20      0.06 o
  30   3   7        5.59        5.43      0.17 o
  30   3   8        0.44        0.48      0.06 o
  30   3   9        4.28        4.46      0.25 o
  30   4   0        1.35        1.37      0.09 o
  30   4   2        1.39        1.39      0.06 o
  30   4   4        0.27        0.28      0.05 o
  30   4   6        1.01        1.04      0.06 o
  30   4   8        3.34        2.77      0.22 o
  30   5   1        1.11        1.25      0.07 o
  30   5   2        4.86        4.88      0.16 o
  30   5   3        0.88        0.79      0.07 o
  30   5   4        2.11        2.15      0.13 o
  31   0   2        1.00        1.25      0.09 o
  31   0   4        3.72        3.59      0.14 o
  31   0   6       18.10       18.21      0.45 o
  31   0   8        2.00        2.24      0.15 o
  31   1   0        3.83        3.93      0.15 o
  31   1   1        0.62        0.73      0.06 o
  31   1   2        0.29        0.33      0.06 o
  31   1   3        0.50        0.57      0.06 o
  31   1   4        1.60        1.74      0.07 o
  31   1   5        1.11        1.19      0.06 o
  31   1   6        0.48        0.47      0.05 o
  31   1   7        1.60        1.61      0.08 o
  31   1   8        0.26        0.26      0.08 o
  31   2   1       22.80       22.26      0.53 o
  31   2   3        0.13        0.31      0.05 o
  31   2   5       10.12        9.92      0.26 o
  31   2   7        2.43        2.34      0.10 o
  31   3   0        3.16        2.90      0.12 o
  31   3   1        0.41        0.45      0.06 o
  31   3   2        0.22        0.18      0.05 o
  31   3   3        0.26        0.29      0.05 o
  31   3   4        1.38        1.41      0.08 o
  31   3   5        1.00        0.97      0.06 o
  31   3   6        0.40        0.35      0.07 o
  31   3   7        1.16        1.16      0.12 o
  31   4   2        0.50        0.48      0.07 o
  31   4   4        2.82        2.79      0.13 o
  31   4   6       11.91       10.63      0.79 o
  31   5   0        1.92        1.78      0.21 o
  31   5   1        0.35        0.39      0.09 o
  31   5   2        0.16        0.23      0.10 o
  32   0   0        1.80        1.70      0.14 o
  32   0   2        3.71        3.51      0.13 o
  32   0   4        1.75        1.91      0.10 o
  32   0   6        3.39        3.52      0.14 o
  32   1   1        1.28        1.39      0.06 o
  32   1   4        0.42        0.47      0.06 o
  32   1   5        0.43        0.49      0.06 o
  32   1   6        0.67        0.80      0.08 o
  32   2   1        2.92        3.37      0.10 o
  32   2   3        7.39        7.21      0.19 o
  32   2   5        0.87        0.98      0.08 o
  32   3   1        0.94        1.01      0.07 o
  32   3   4        0.26        0.26      0.12 o
  32   4   0        1.10        0.92      0.21 o
  32   4   2        2.59        2.17      0.11 o
  33   0   2        1.46        1.50      0.09 o
  33   0   4        0.44        0.33      0.11 o
  33   1   0        8.67        8.23      0.22 o
  33   1   2        1.91        1.89      0.08 o
  33   1   4        1.20        1.23      0.09 o
  33   1   5        2.90        2.66      0.21 o
  33   2   1        4.88        4.61      0.15 o
  33   2   3        0.51        0.44      0.10 o
