# Supplementary material for: Periodic Hirshfeld Atom Refinement
Source: J Phys Chem Lett. 2026 Feb 27;17(11):3170–9. doi: 10.1021/acs.jpclett.5c03918 (PMC13007019; doi:10.1021/acs.jpclett.5c03918)
Supplement: Supplementary file 2 [file jz5c03918_si_002.zip › D_Hydrazine_borane/Hydrazine_borane__IAM.cif]

data_Hydrazine_borane__IAM
_publ_contact_author_name           'PD Dr. Simon Grabowsky'
_publ_contact_author_address
;
    University of Bern
    Department of Chemistry, Biochemistry and Pharmaceutical Sciences
    Freiestrasse 3
    CH - 3012 Bern
    Switzerland
;
_publ_contact_author_email          simon.grabowsky@unibe.ch
_publ_contact_author_phone          '+41 31 684 4281'
loop_
   _publ_author_name
   _publ_author_address
   'Chu, Kanghyun'
;
    University of Bern
    Department of Chemistry, Biochemistry and Pharmaceutical Sciences
    Freiestrasse 3
    CH - 3012 Bern
    Switzerland
;
   'Jayatilaka, Dylan' ''
   'Malaspina, Lorraine A.' ''
   'Genoni, Alessandro' ''
   'Cametti, Georgia' ''
   'Mebs, Stefan' ''
   'Lentz, Dieter' ''
   'B\"urgi, Hans-Beat' ''
   'Churakov, Sergey V.' ''
   'Grabowsky, Simon' ''

_publ_section_title                 'IAM for Hydrazine_borane'

_audit_creation_date                2025-3-31
_audit_creation_method              'Tonto 25.04.08 github v. 71242092'

# ============
# QCr software
# ============

_QCr_software                       Tonto
_QCr_software_version               '25.04.08 v. 71242092'
_QCr_software_platform              Linux-6.8.0-52-generic
_QCr_software_build_date            '2025.03.27 11:46'
_QCr_software_website               https://github.com/dylan-jayatilaka/tonto

# ========
# Chemical
# ========

_chemical_name_common               'Hydrazine borane'
_chemical_formula_sum               'B H7 N2'
_chemical_formula_moiety            'B H7 N2'
_chemical_formula_weight            45.8802
_chemical_compound_source           'see text'
_chemical_absolute_configuration    unk

# =======
# Crystal
# =======

_exptl_crystal_description          prism
_exptl_crystal_colour               'colourless'
_exptl_crystal_size_max             0.3
_exptl_crystal_size_mid             0.3
_exptl_crystal_size_min             0.2
_exptl_crystal_density_meas         ?
_exptl_crystal_density_diffrn       0.975
_exptl_crystal_density_method       'not measured'
_exptl_crystal_F_000                208

# ==============
# Absortion data
# ==============

_exptl_absorpt_coefficient_mu     0.064
_exptl_absorpt_correction_type    none
_exptl_absorpt_correction_T_min   ?
_exptl_absorpt_correction_T_max   ?
_exptl_absorpt_process_details    ?

# ========
# Symmetry
# ========

_symmetry_cell_setting              Orthorhombic
_symmetry_space_group_name_H-M      'p b c n'
_symmetry_space_group_name_Hall     '-p 2n 2ab'
_symmetry_Int_Tables_number         '60'

loop_
    _symmetry_equiv_pos_as_xyz
'+x, +y, +z'
'-x, -y, -z'
'-x+1/2, -y+1/2, +z+1/2'
'+x+1/2, -y+1/2, -z'
'+x+1/2, +y+1/2, -z+1/2'
'-x+1/2, +y+1/2, +z'
 '-x, +y, -z+1/2'
 '+x, -y, +z+1/2'

# =========
# Unit cell
# =========

_cell_measurement_temperature       95(2)
_cell_measurement_reflns_used       4559
_cell_measurement_theta_min         3.14
_cell_measurement_theta_max         68.10

_cell_length_a                      12.974(2)
_cell_length_b                      5.0702(10)
_cell_length_c                      9.5069(10)
_cell_angle_alpha                   90.00
_cell_angle_beta                    90.00
_cell_angle_gamma                   90.00
_cell_volume                        625.37(17)
_cell_formula_units_Z               8

_atom_sites_solution_hydrogens      HAR

# ===============
# Refinement data
# ===============

_refine_ls_kind                     'IAM'
_refine_ls_method_description
;
   S.C. Capelli, H.-B. Burgi, B. Dittrich, S.Grabowsky
   and Dylan Jayatilaka, IUCrJ (2014). 1, 361-379
;
_refine_QCr_Psi_constraint          'none'

_refine_ls_SVD_threshold            0.1E-02
_refine_ls_coordinate_system        cartesian
_refine_ls_structure_factor_coef    F
_refine_ls_matrix_type              full
_refine_ls_R_factor_gt              0.0295
_refine_ls_R_factor_ref             0.0295
_refine_ls_R_factor_all             0.0295
_refine_ls_wR_factor_gt             0.0385
_refine_ls_wR_factor_ref            0.0385
_refine_ls_wR_factor_all            0.0385
_refine_ls_R_Fsqd_factor            0.0638
_refine_ls_chi2                     4.8508
_refine_ls_goodness_of_fit_gt       2.2025
_refine_ls_goodness_of_fit_ref      2.2025
_refine_ls_goodness_of_fit_all      2.2025
_refine_ls_number_reflns            4559
_refine_ls_number_parameters        56
_refine_ls_number_restraints        0
_refine_ls_number_constraints       35
_refine_ls_hydrogen_treatment       refall
_refine_ls_weighting_scheme         sigma
_refine_ls_weighting_details        'w=1/\s(F)'
_refine_ls_shift/su_conv_tol        0.0100
_refine_ls_shift/su_max             -0.0072
_refine_ls_shift/su_max_mean        ?
_refine_ls_shift/su_max_par         'H2B Uxx'
_refine_ls_extinction_method        none

_refine_diff_density_max            0.6623
_refine_diff_density_min            -0.1323
_refine_diff_density_rms            0.0611

_refine_special_details
;
. If constraints were applied they are defined by zero
  eigenvalues of the least-squares hessian, see the
  value of _refine_ls_SVD_threshold
;
# ======================
# Fractional coordinates
# ======================

loop_
_atom_site_label
_atom_site_fract_x
_atom_site_fract_y
_atom_site_fract_z
_atom_site_U_iso_or_equiv
_atom_site_adp_type
_atom_site_occupancy
_atom_site_disorder_group
   N1  0.361646(8)    0.12163(2)  0.560854(11)  0.01019(3)  Uani  1.000000  0
   N2  0.343322(10)   0.38105(2)  0.620648(13)  0.01220(4)  Uani  1.000000  0
    B  0.392758(14)   0.13606(4)  0.398646(17)  0.01334(5)  Uani  1.000000  0
   H1  0.3069(3)      0.0285(10)  0.5726(5)     0.0177(10)  Uiso  1.000000  0
   H2  0.4109(4)      0.0371(10)  0.6087(5)     0.0186(10)  Uiso  1.000000  0
   H3  0.3451(4)      0.3628(9)   0.7130(6)     0.0256(13)  Uiso  1.000000  0
   H4  0.3975(4)      0.4800(11)  0.6007(6)     0.0227(11)  Uiso  1.000000  0
   H5  0.4632(4)      0.2725(10)  0.3904(5)     0.0258(12)  Uiso  1.000000  0
   H6  0.3228(4)      0.2113(11)  0.3396(5)     0.0256(11)  Uiso  1.000000  0
   H7  0.4128(5)     -0.0709(12)  0.3679(6)     0.0320(13)  Uiso  1.000000  0

# ====
# ADPs
# ====

loop_
_atom_site_aniso_label
_atom_site_aniso_U_11
_atom_site_aniso_U_22
_atom_site_aniso_U_33
_atom_site_aniso_U_12
_atom_site_aniso_U_13
_atom_site_aniso_U_23
  N1  0.00960(3)  0.01039(3)  0.01057(3)   0.00011(2)   0.00002(2)   0.00046(2)
  N2  0.01167(4)  0.01212(4)  0.01280(4)   0.00086(3)  -0.00026(2)  -0.00179(2)
   B  0.01296(5)  0.01617(6)  0.01090(4)  -0.00047(4)   0.00024(3)  -0.00065(4)

# ===========
# Reflections
# ===========

_diffrn_reflns_number               100200
_diffrn_reflns_av_R_equivalents     0.0446
_diffrn_reflns_av_sigmaI/netI       0.0269
_diffrn_measured_fraction_theta_max  0.988
_diffrn_reflns_theta_full           25.242
_diffrn_reflns_theta_max            68.104
_diffrn_reflns_theta_min            3.140
_diffrn_measured_fraction_theta_full   0.988
_diffrn_ambient_temperature         95(2)
_diffrn_radiation_wavelength        0.71073
_diffrn_radiation_type              MoK\a
_diffrn_radiation_source            'fine-focus sealed tube'
_diffrn_radiation_monochromator     graphite
_diffrn_measurement_device_type     'BRUKER SMART CCD'
_diffrn_measurement_method          '\w'

_shelx_F_calc_maximum               103.777433

_reflns_d_resolution_low            6.487000
_reflns_d_resolution_high           0.382994
_reflns_limit_h_min                 0
_reflns_limit_h_max                 33
_reflns_limit_k_min                 0
_reflns_limit_k_max                 13
_reflns_limit_l_min                 0
_reflns_limit_l_max                 24
_reflns_number_gt                   4559
_reflns_number_total                4559
_reflns_threshold_expression        'F>0 & F/u(F)>4.0 & |F_calc|>10^-3'

_reflns_special_details
;
* Specify symmetry and Friedel pair averaging *

. Only reflections which satisfy the threshold expression
  are listed below, and only they are considered observed,
  thus the *_gt, *_all, & *_total data are always the same
;

# ============
# Bond lengths
# ============

loop_
_geom_bond_atom_site_label_1
_geom_bond_site_symmetry_1
_geom_bond_atom_site_label_2
_geom_bond_site_symmetry_2
_geom_bond_distance
_geom_bond_publ_flag
  N1  .  N2  .  1.45249(16)  yes
  N1  .   B  .  1.59572(19)  yes
  N1  .  H1  .  0.860(5)     yes
  N1  .  H2  .  0.894(5)     yes
  N2  .  H3  .  0.883(6)     yes
  N2  .  H4  .  0.884(5)     yes
   B  .  H5  .  1.149(5)     yes
   B  .  H6  .  1.133(5)     yes
   B  .  H7  .  1.120(6)     yes

# ===========
# Bond Angles
# ===========

loop_
_geom_angle_atom_site_label_1
_geom_angle_site_symmetry_1
_geom_angle_atom_site_label_2
_geom_angle_site_symmetry_2
_geom_angle_atom_site_label_3
_geom_angle_site_symmetry_3
_geom_angle
_geom_angle_publ_flag
  N2  .  N1  .   B  .  112.215(10)  yes
  N1  .  N2  .  H3  .  106.9(3)     yes
  N1  .  N2  .  H4  .  107.4(4)     yes
  N2  .  N1  .  H1  .  108.1(3)     yes
  N2  .  N1  .  H2  .  110.6(3)     yes
  N1  .   B  .  H5  .  107.1(2)     yes
  N1  .   B  .  H6  .  106.9(3)     yes
  N1  .   B  .  H7  .  105.6(3)     yes
   B  .  N1  .  H1  .  111.1(3)     yes
   B  .  N1  .  H2  .  109.5(3)     yes
  H1  .  N1  .  H2  .  105.1(5)     yes
  H3  .  N2  .  H4  .  104.6(5)     yes
  H5  .   B  .  H6  .  113.6(4)     yes
  H5  .   B  .  H7  .  111.2(4)     yes
  H6  .   B  .  H7  .  111.9(4)     yes

# ==============
# Torsion angles
# ==============

loop_
 _geom_torsion_atom_site_label_1
 _geom_torsion_site_symmetry_1
 _geom_torsion_atom_site_label_2
 _geom_torsion_site_symmetry_2
 _geom_torsion_atom_site_label_3
 _geom_torsion_site_symmetry_3
 _geom_torsion_atom_site_label_4
 _geom_torsion_site_symmetry_4
 _geom_torsion
  N2  .  N1  .   B  .  H5  .    55.6(3)
  N2  .  N1  .   B  .  H6  .   -66.6(3)
  N2  .  N1  .   B  .  H7  .   174.2(3)
   B  .  N1  .  N2  .  H3  .  -163.5(4)
   B  .  N1  .  N2  .  H4  .   -51.7(4)
  H1  .  N1  .  N2  .  H3  .    73.7(5)
  H1  .  N1  .  N2  .  H4  .  -174.5(5)
  H2  .  N1  .  N2  .  H3  .   -40.9(5)
  H2  .  N1  .  N2  .  H4  .    70.9(6)
  H1  .  N1  .   B  .  H5  .   176.8(4)
  H1  .  N1  .   B  .  H6  .    54.6(5)
  H1  .  N1  .   B  .  H7  .   -64.6(5)
  H2  .  N1  .   B  .  H5  .   -67.6(5)
  H2  .  N1  .   B  .  H6  .   170.2(5)
  H2  .  N1  .   B  .  H7  .    51.0(5)

# start Validation Reply Form
_vrf_PLAT049_Hydrazine_borane__IAM
;
PROBLEM: Calculated Density Less Than 1.0 gcm-3 .........     0.9747 Check 
RESPONSE: This structure consists of many light atoms
;
_vrf_PLAT094_Hydrazine_borane__IAM
;
PROBLEM: Ratio of Maximum / Minimum Residual Density ....       5.01 Report
RESPONSE: The N-B coordinate covalent bond and the lone pair electrons of N are 
poorly modeled in the IAM resulting in large residual density.
;
# end Validation Reply Form
