# Supplementary material for: Periodic Hirshfeld Atom Refinement
Source: J Phys Chem Lett. 2026 Feb 27;17(11):3170–9. doi: 10.1021/acs.jpclett.5c03918 (PMC13007019; doi:10.1021/acs.jpclett.5c03918)
Supplement: Supplementary file 2 [file jz5c03918_si_002.zip › D_Hydrazine_borane/Hydrazine_borane__IAM.fco]

data_Hydrazine_borane__IAM

_audit_creation_date                2025-3-31
_audit_creation_method              'Tonto 25.04.08 github v. 71242092'

# ============
# QCr software
# ============

_QCr_software                       Tonto
_QCr_software_version               '25.04.08 v. 71242092'
_QCr_software_platform              Linux-6.8.0-52-generic
_QCr_software_build_date            '2025.03.27 11:46'
_QCr_software_website               https://github.com/dylan-jayatilaka/tonto

# ========
# Symmetry
# ========

_symmetry_cell_setting              Orthorhombic
_symmetry_space_group_name_H-M      'p b c n'
_symmetry_space_group_name_Hall     '-p 2n 2ab'
_symmetry_Int_Tables_number         '60'

loop_
    _symmetry_equiv_pos_as_xyz
'+x, +y, +z'
'-x, -y, -z'
'-x+1/2, -y+1/2, +z+1/2'
'+x+1/2, -y+1/2, -z'
'+x+1/2, +y+1/2, -z+1/2'
'-x+1/2, +y+1/2, +z'
'-x, +y, -z+1/2'
'+x, -y, +z+1/2'

# =========
# Unit cell
# =========

_cell_measurement_temperature       95(2) 
_cell_measurement_reflns_used       4559
_cell_measurement_theta_min         3.14
_cell_measurement_theta_max         68.10

_cell_length_a                      12.974(2)
_cell_length_b                      5.0702(10)
_cell_length_c                      9.5069(10)
_cell_angle_alpha                   90.00
_cell_angle_beta                    90.00
_cell_angle_gamma                   90.00
_cell_volume                        625.37(17)
_cell_formula_units_Z               8

_exptl_crystal_F_squared_000        43264

# ======================
# XD fco reflection data
# ======================

_shelx_refln_list_code              4

_reflns_d_resolution_high           0.3830
_reflns_d_resolution_low            6.4870
_reflns_limit_h_max                 33
_reflns_limit_h_min                 0
_reflns_limit_k_max                 13
_reflns_limit_k_min                 0
_reflns_limit_l_max                 24
_reflns_limit_l_min                 0

# NOTE: F_squared_meas is scaled to F_squared_calc
#       and so it is on an absolute scale
_reflns_tonto_F_scale_factor        28.0981

loop_
    _refln_index_h
    _refln_index_k
    _refln_index_l
    _refln_F_squared_calc
    _refln_F_squared_meas
    _refln_F_squared_sigma
    _refln_observed_status
   0   0   2     2132.39     2323.76     58.41 o
   0   0   4     4115.85     4801.54    130.00 o
   0   0   6     1102.70     1215.08     32.07 o
   0   0   8       20.46       28.10      0.71 o
   0   0  10       17.28       24.66      0.65 o
   0   0  12       62.74       58.22      1.54 o
   0   0  14       11.74       11.77      0.37 o
   0   0  16       58.81       56.21      1.54 o
   0   0  18       60.36       60.64      1.68 o
   0   0  20        0.41        0.31      0.10 o
   0   0  22        7.05        7.37      0.51 o
   0   0  24        3.95        4.00      0.25 o
   0   2   0       57.52       55.22      1.39 o
   0   2   1      571.64      628.13     15.43 o
   0   2   2       30.65       34.86      0.96 o
   0   2   3       27.18       31.60      0.85 o
   0   2   4        7.42        8.54      0.30 o
   0   2   5     1062.45     1148.56     31.91 o
   0   2   6        8.58        9.39      0.26 o
   0   2   7      863.22      923.38     23.62 o
   0   2   9       19.03       18.33      0.47 o
   0   2  10        0.47        0.58      0.10 o
   0   2  11      477.35      494.85     12.74 o
   0   2  12        0.55        0.56      0.12 o
   0   2  13      109.72      109.79      2.80 o
   0   2  14        0.19        0.23      0.08 o
   0   2  15        6.66        7.02      0.24 o
   0   2  16        0.84        0.76      0.06 o
   0   2  17       11.94       11.58      0.35 o
   0   2  19        1.94        2.01      0.09 o
   0   2  21        5.20        5.64      0.24 o
   0   2  23        4.12        4.24      0.19 o
   0   4   0     1709.83     1852.09     48.71 o
   0   4   1        7.45        6.46      0.21 o
   0   4   2      194.78      211.18      5.35 o
   0   4   3        7.86        8.43      0.25 o
   0   4   4      362.99      353.52      8.89 o
   0   4   5        1.55        3.38      0.15 o
   0   4   6      260.43      245.95      6.31 o
   0   4   8        3.62        4.73      0.19 o
   0   4   9        1.68        2.04      0.14 o
   0   4  10        2.75        2.40      0.18 o
   0   4  11        0.44        0.60      0.11 o
   0   4  12       41.01       40.06      1.08 o
   0   4  14        3.76        3.82      0.18 o
   0   4  16       44.78       43.82      1.09 o
   0   4  17        0.47        0.53      0.06 o
   0   4  18       37.06       36.44      0.92 o
   0   4  22        4.64        4.79      0.16 o
   0   4  23        0.48        0.43      0.08 o
   0   6   0        0.21        1.58      0.19 o
   0   6   1       49.46       50.65      1.30 o
   0   6   2        0.14        0.35      0.13 o
   0   6   3       18.69       15.82      0.46 o
   0   6   5      188.09      193.12      5.25 o
   0   6   7      233.47      224.65      6.43 o
   0   6   9        9.82       10.17      0.30 o
   0   6  10        3.25        3.18      0.13 o
   0   6  11      174.00      157.13      3.92 o
   0   6  12        2.08        1.97      0.09 o
   0   6  13       36.75       34.98      0.99 o
   0   6  14        0.30        0.39      0.06 o
   0   6  15        2.11        2.11      0.10 o
   0   6  16        2.70        2.38      0.10 o
   0   6  17        2.71        2.64      0.11 o
   0   6  18        0.43        0.33      0.07 o
   0   6  19        0.80        0.79      0.09 o
   0   6  20        0.32        0.25      0.08 o
   0   6  21        3.60        3.74      0.23 o
   0   8   0      276.62      279.98      7.16 o
   0   8   2       38.74       38.39      0.94 o
   0   8   3        1.95        2.29      0.12 o
   0   8   4       67.06       64.61      1.58 o
   0   8   5        2.86        3.01      0.11 o
   0   8   6       52.72       50.57      1.60 o
   0   8   9        1.39        1.38      0.08 o
   0   8  10        0.23        0.20      0.06 o
   0   8  11        0.88        0.67      0.06 o
   0   8  12       12.01       12.04      0.36 o
   0   8  16       17.59       18.61      0.73 o
   0   8  17        0.28        0.44      0.07 o
   0   8  18        9.60       10.11      0.26 o
   0   8  19        0.27        0.33      0.09 o
   0  10   0        1.19        1.32      0.12 o
   0  10   1        3.47        3.51      0.13 o
   0  10   2        0.28        0.27      0.07 o
   0  10   5       37.05       37.52      1.01 o
   0  10   7       30.12       30.74      1.03 o
   0  10   9        3.81        4.41      0.16 o
   0  10  10        0.77        0.94      0.08 o
   0  10  11       28.56       30.10      0.78 o
   0  10  12        1.02        1.10      0.09 o
   0  10  13        5.24        5.44      0.17 o
   0  10  16        1.22        0.99      0.12 o
   0  12   0       29.40       30.70      0.84 o
   0  12   2        4.80        5.28      0.18 o
   0  12   3        0.18        0.35      0.12 o
   0  12   4        5.51        5.76      0.27 o
   0  12   5        1.04        0.97      0.09 o
   0  12   6        5.10        4.81      0.17 o
   0  12   7        0.36        0.25      0.09 o
   0  12   9        0.26        0.24      0.08 o
   0  12  10        0.64        0.61      0.10 o
   1   0   2     2557.03     2560.94     65.03 o
   1   0   4      761.23      941.50     22.46 o
   1   0   6        7.18        9.12      0.27 o
   1   0   8        3.52        1.07      0.09 o
   1   0  10        7.64        5.80      0.19 o
   1   0  12       88.19       86.53      2.12 o
   1   0  14      143.35      140.23      3.65 o
   1   0  16        0.41        0.51      0.06 o
   1   0  18       52.38       53.99      1.46 o
   1   0  20       15.98       16.11      0.45 o
   1   0  22        0.70        0.85      0.17 o
   1   0  24        0.57        0.49      0.11 o
   1   1   0      571.98      614.01     13.98 o
   1   1   1       79.85       70.85      1.73 o
   1   1   2      361.38      373.06      8.90 o
   1   1   3      106.40      104.78      2.52 o
   1   1   4        2.24        2.23      0.11 o
   1   1   5       45.15       49.98      1.22 o
   1   1   6      100.08       93.59      2.21 o
   1   1   7       28.24       29.24      0.69 o
   1   1   8      104.01       94.58      2.22 o
   1   1   9       14.11       12.74      0.31 o
   1   1  10        1.09        0.81      0.07 o
   1   1  11       16.58       16.46      0.40 o
   1   1  12       12.51       12.31      0.31 o
   1   1  13       74.50       72.72      1.72 o
   1   1  14        0.28        0.36      0.07 o
   1   1  15       10.54       10.33      0.27 o
   1   1  16        0.70        0.71      0.05 o
   1   1  17       12.44       12.23      0.33 o
   1   1  18        3.39        3.45      0.11 o
   1   1  19       13.76       14.17      0.35 o
   1   1  20        7.46        7.63      0.20 o
   1   1  23        0.70        0.83      0.06 o
   1   1  24        4.29        4.05      0.14 o
   1   2   1      194.75      202.53      4.88 o
   1   2   2      155.21      197.30      4.92 o
   1   2   3      483.14      600.53     14.60 o
   1   2   4       19.16       23.84      0.59 o
   1   2   6        4.26        4.66      0.14 o
   1   2   7      369.70      371.12      8.99 o
   1   2   8        2.77        3.52      0.12 o
   1   2   9      163.42      163.54      3.98 o
   1   2  11       14.46       14.51      0.36 o
   1   2  12        0.62        0.59      0.08 o
   1   2  13       30.96       31.08      0.75 o
   1   2  15        0.37        0.25      0.06 o
   1   2  16        0.53        0.54      0.04 o
   1   2  19       16.95       16.78      0.45 o
   1   2  20        0.17        0.12      0.06 o
   1   2  21        6.49        6.53      0.19 o
   1   2  23        4.78        5.10      0.16 o
   1   3   0       83.42       98.15      2.30 o
   1   3   1      161.79      194.19      4.51 o
   1   3   2       88.50      111.71      2.79 o
   1   3   3      204.92      233.66      5.88 o
   1   3   4        0.09        0.44      0.06 o
   1   3   5        5.93        5.57      0.16 o
   1   3   6       72.11       74.75      1.85 o
   1   3   7        1.29        1.27      0.08 o
   1   3   8       47.89       46.29      1.15 o
   1   3   9        7.24        6.76      0.19 o
   1   3  10        1.05        1.22      0.08 o
   1   3  11        4.89        4.91      0.16 o
   1   3  12        9.80        9.27      0.25 o
   1   3  13       48.17       46.19      1.10 o
   1   3  14        0.31        0.25      0.07 o
   1   3  15       13.98       13.14      0.32 o
   1   3  16        1.21        1.25      0.05 o
   1   3  17        5.75        5.69      0.15 o
   1   3  18        3.84        3.77      0.11 o
   1   3  19       12.48       12.14      0.33 o
   1   3  20        6.65        6.86      0.20 o
   1   3  21        0.61        0.63      0.06 o
   1   3  23        0.35        0.30      0.05 o
   1   4   1        3.45        3.84      0.13 o
   1   4   2      222.71      234.10      5.63 o
   1   4   3        8.67        9.99      0.25 o
   1   4   4       52.76       48.04      1.16 o
   1   4   5        6.84        7.84      0.21 o
   1   4   6        1.48        1.56      0.08 o
   1   4   7        2.04        2.43      0.10 o
   1   4   8       13.17       13.97      0.36 o
   1   4   9        7.92        9.11      0.25 o
   1   4  10        4.66        4.92      0.18 o
   1   4  11        0.94        0.96      0.08 o
   1   4  12       53.25       51.23      1.25 o
   1   4  13        1.74        1.80      0.09 o
   1   4  14       90.81       87.37      2.09 o
   1   4  15        1.15        1.11      0.05 o
   1   4  16        0.51        0.50      0.04 o
   1   4  18       32.88       33.25      0.80 o
   1   4  20       10.93       10.74      0.32 o
   1   4  22        0.31        0.29      0.06 o
   1   5   0       15.88       15.34      0.41 o
   1   5   2       27.68       30.85      0.74 o
   1   5   4        7.15        9.32      0.25 o
   1   5   5        6.06        5.36      0.17 o
   1   5   6       22.32       21.84      0.57 o
   1   5   7       21.59       22.56      0.59 o
   1   5   8       55.26       56.80      1.43 o
   1   5   9        7.00        7.89      0.22 o
   1   5  10        4.86        5.15      0.16 o
   1   5  11       11.73       11.02      0.28 o
   1   5  12        6.47        6.58      0.19 o
   1   5  13       37.44       36.34      0.92 o
   1   5  14        2.53        2.66      0.08 o
   1   5  15        3.55        3.44      0.10 o
   1   5  17        7.67        7.63      0.19 o
   1   5  18        1.11        1.09      0.05 o
   1   5  19        6.23        6.36      0.18 o
   1   5  20        3.09        3.14      0.11 o
   1   6   1       19.33       19.41      0.49 o
   1   6   2       14.02       18.84      0.48 o
   1   6   3       47.50       50.38      1.22 o
   1   6   4        4.76        6.68      0.21 o
   1   6   6        3.06        3.13      0.14 o
   1   6   7       99.35       97.74      2.50 o
   1   6   8        2.85        3.20      0.12 o
   1   6   9       57.01       55.29      1.34 o
   1   6  10        0.75        0.56      0.07 o
   1   6  11        3.17        3.34      0.11 o
   1   6  12        1.37        1.43      0.06 o
   1   6  13       14.34       14.19      0.36 o
   1   6  14        0.56        0.49      0.04 o
   1   6  16        1.67        1.54      0.06 o
   1   6  19        6.70        6.82      0.22 o
   1   6  20        0.61        0.58      0.05 o
   1   6  21        2.41        2.31      0.12 o
   1   7   0       26.12       26.17      0.77 o
   1   7   1       10.83       12.41      0.34 o
   1   7   2       12.43       12.35      0.33 o
   1   7   3       27.36       29.57      0.74 o
   1   7   4        1.22        0.91      0.10 o
   1   7   5        3.13        2.99      0.11 o
   1   7   6       21.35       20.35      0.52 o
   1   7   8        9.32        9.05      0.25 o
   1   7   9        0.95        0.85      0.05 o
   1   7  10        0.71        0.71      0.04 o
   1   7  11        0.61        0.48      0.04 o
   1   7  12        2.36        2.50      0.09 o
   1   7  13       13.72       13.43      0.36 o
   1   7  14        0.16        0.17      0.04 o
   1   7  15        7.17        6.98      0.19 o
   1   7  16        0.22        0.20      0.05 o
   1   7  17        0.91        0.98      0.06 o
   1   7  18        1.56        1.60      0.07 o
   1   7  19        4.92        5.09      0.17 o
   1   7  20        1.95        2.02      0.08 o
   1   8   1        2.26        2.31      0.10 o
   1   8   2       43.55       44.34      1.04 o
   1   8   3        2.83        2.96      0.11 o
   1   8   4       17.90       17.73      0.45 o
   1   8   5        5.86        5.57      0.15 o
   1   8   6        0.07        0.09      0.04 o
   1   8   7        0.68        0.75      0.04 o
   1   8   8        1.31        1.44      0.06 o
   1   8   9        7.62        7.36      0.22 o
   1   8  10        0.87        0.90      0.05 o
   1   8  11        0.77        0.73      0.05 o
   1   8  12       12.77       12.83      0.35 o
   1   8  13        1.66        1.54      0.06 o
   1   8  14       25.12       24.98      0.59 o
   1   8  15        0.87        0.91      0.06 o
   1   8  16        0.33        0.41      0.06 o
   1   8  18        8.81        9.47      0.28 o
   1   9   0        0.66        0.68      0.07 o
   1   9   2        4.55        4.57      0.14 o
   1   9   3        0.34        0.25      0.05 o
   1   9   4        5.37        5.37      0.16 o
   1   9   5        1.21        1.22      0.06 o
   1   9   6        2.51        2.74      0.08 o
   1   9   7        3.37        3.45      0.10 o
   1   9   8       19.30       19.05      0.49 o
   1   9   9        0.92        0.97      0.05 o
   1   9  10        4.34        4.35      0.13 o
   1   9  11        2.61        2.73      0.09 o
   1   9  12        1.51        1.56      0.07 o
   1   9  13        7.07        7.40      0.19 o
   1   9  14        1.90        1.97      0.08 o
   1   9  15        0.54        0.47      0.05 o
   1   9  17        1.61        1.77      0.07 o
   1   9  18        0.20        0.17      0.07 o
   1  10   1        3.09        3.17      0.10 o
   1  10   2        6.16        6.03      0.17 o
   1  10   3        9.24        9.19      0.27 o
   1  10   4        2.04        1.97      0.07 o
   1  10   5        0.05        0.11      0.05 o
   1  10   6        0.94        0.92      0.06 o
   1  10   7       19.35       20.27      0.52 o
   1  10   8        0.90        0.83      0.06 o
   1  10   9       14.76       15.22      0.40 o
   1  10  10        0.31        0.31      0.05 o
   1  10  11        0.18        0.29      0.05 o
   1  10  12        0.32        0.32      0.05 o
   1  10  13        3.33        3.44      0.11 o
   1  10  14        0.43        0.39      0.05 o
   1  10  15        0.16        0.12      0.04 o
   1  10  16        0.70        0.67      0.08 o
   1  11   0        3.06        3.32      0.15 o
   1  11   1        3.29        3.67      0.16 o
   1  11   2        1.46        1.68      0.08 o
   1  11   3        8.57        8.81      0.23 o
   1  11   5        0.75        0.81      0.07 o
   1  11   6        2.42        2.69      0.11 o
   1  11   8        1.37        1.43      0.07 o
   1  11  12        0.25        0.34      0.06 o
   1  11  13        2.11        1.92      0.08 o
   1  12   1        0.22        0.32      0.06 o
   1  12   2        7.55        7.85      0.21 o
   1  12   3        0.71        0.74      0.06 o
   1  12   4        3.49        3.46      0.12 o
   1  12   5        0.93        0.97      0.07 o
   1  12   7        0.31        0.25      0.06 o
   1  12   9        1.79        1.60      0.07 o
   1  13   2        0.61        0.72      0.12 o
   1  13   4        0.89        0.73      0.18 o
   2   0   0      343.57      376.14      8.53 o
   2   0   2        3.89        3.61      0.15 o
   2   0   4        8.83        8.38      0.29 o
   2   0   6        0.02        0.24      0.09 o
   2   0  10        9.44        7.93      0.23 o
   2   0  12       12.06       11.50      0.33 o
   2   0  14        1.38        1.18      0.12 o
   2   0  16       13.69       13.26      0.38 o
   2   0  18        1.17        1.49      0.08 o
   2   0  20        2.24        2.45      0.10 o
   2   0  22        0.67        0.76      0.11 o
   2   1   1     4959.15     5593.15    131.07 o
   2   1   2      661.51      830.48     19.72 o
   2   1   3      213.78      239.12      5.81 o
   2   1   4      273.26      285.17      6.91 o
   2   1   5      792.28      869.58     20.63 o
   2   1   6      911.19      974.32     23.35 o
   2   1   7       55.20       52.73      1.26 o
   2   1   8       91.59       96.24      2.25 o
   2   1   9       22.22       28.25      0.66 o
   2   1  10      170.01      176.21      4.13 o
   2   1  11        2.52        1.66      0.09 o
   2   1  12      172.27      175.78      4.20 o
   2   1  13       23.77       23.67      0.57 o
   2   1  14        3.91        3.89      0.12 o
   2   1  15        2.42        2.36      0.09 o
   2   1  16        8.37        8.31      0.21 o
   2   1  17       35.71       35.42      0.86 o
   2   1  18        2.29        2.43      0.08 o
   2   1  19        8.67        8.28      0.22 o
   2   1  20        1.56        1.83      0.07 o
   2   1  21        0.95        0.97      0.06 o
   2   1  22        3.46        3.67      0.16 o
   2   1  23        2.93        3.00      0.11 o
   2   1  24        0.55        0.65      0.12 o
   2   2   0        3.59        7.61      0.27 o
   2   2   1       61.45       82.75      1.95 o
   2   2   2        8.85       13.53      0.34 o
   2   2   3        0.33        1.16      0.09 o
   2   2   4        0.29        0.41      0.08 o
   2   2   5       85.07       90.61      2.23 o
   2   2   6        4.64        5.69      0.16 o
   2   2   7       15.41       16.13      0.40 o
   2   2   9       17.52       16.98      0.42 o
   2   2  10        0.23        0.21      0.07 o
   2   2  11       12.74       12.97      0.33 o
   2   2  13        1.45        1.22      0.08 o
   2   2  15        1.98        2.06      0.08 o
   2   2  17        1.40        1.26      0.06 o
   2   2  19        1.01        0.97      0.06 o
   2   2  21        1.13        1.22      0.07 o
   2   2  23        1.50        1.58      0.07 o
   2   3   1     1133.50     1289.66     30.73 o
   2   3   2      203.81      216.53      5.28 o
   2   3   3       15.37       12.84      0.33 o
   2   3   4       44.37       47.63      1.18 o
   2   3   5      385.78      396.81      9.59 o
   2   3   6      397.91      417.16     10.22 o
   2   3   7       41.14       39.55      0.96 o
   2   3   8       76.19       78.96      1.97 o
   2   3   9        8.60        9.32      0.25 o
   2   3  10       97.34       97.15      2.41 o
   2   3  11        8.26        8.11      0.22 o
   2   3  12      131.82      130.05      3.12 o
   2   3  13       19.69       18.77      0.46 o
   2   3  14        4.61        4.32      0.14 o
   2   3  15        7.45        7.16      0.19 o
   2   3  16        7.32        7.43      0.19 o
   2   3  17       39.10       37.83      0.94 o
   2   3  18        3.39        3.37      0.10 o
   2   3  19        5.73        5.61      0.16 o
   2   3  20        1.40        1.54      0.07 o
   2   3  21        1.90        1.86      0.09 o
   2   3  22        1.51        1.57      0.07 o
   2   3  23        2.42        2.38      0.11 o
   2   4   0       53.85       58.96      1.38 o
   2   4   1        0.06        0.18      0.06 o
   2   4   2        1.72        1.51      0.08 o
   2   4   3        0.42        0.60      0.06 o
   2   4   4       14.43       14.28      0.35 o
   2   4   5        0.52        0.79      0.07 o
   2   4   6        0.67        0.38      0.07 o
   2   4   7        1.63        1.96      0.09 o
   2   4   8        2.99        2.82      0.12 o
   2   4  10        2.29        2.38      0.11 o
   2   4  11        0.84        0.67      0.07 o
   2   4  12        9.28        9.19      0.24 o
   2   4  14        0.38        0.45      0.04 o
   2   4  16        8.67        8.38      0.20 o
   2   4  18        0.88        0.96      0.05 o
   2   4  20        1.33        1.43      0.07 o
   2   4  22        0.43        0.40      0.07 o
   2   5   1      298.16      288.72      6.73 o
   2   5   2       37.24       37.59      0.90 o
   2   5   3       12.69       10.56      0.27 o
   2   5   4       30.55       37.42      0.91 o
   2   5   5      159.31      140.41      3.46 o
   2   5   6      228.16      240.23      6.12 o
   2   5   7       15.73       12.79      0.34 o
   2   5   8       25.71       23.57      0.59 o
   2   5   9        8.80        7.95      0.22 o
   2   5  10       84.09       83.42      2.05 o
   2   5  11        0.63        0.78      0.07 o
   2   5  12       76.58       73.83      1.79 o
   2   5  13        8.52        8.15      0.21 o
   2   5  14        0.85        0.86      0.05 o
   2   5  15        1.17        1.12      0.05 o
   2   5  16        2.52        2.40      0.08 o
   2   5  17       14.23       14.30      0.35 o
   2   5  18        0.17        0.11      0.04 o
   2   5  19        3.77        3.68      0.11 o
   2   5  20        1.09        1.26      0.07 o
   2   5  21        0.24        0.34      0.06 o
   2   5  22        3.98        3.96      0.14 o
   2   6   0        1.85        2.94      0.19 o
   2   6   1        0.80        1.17      0.10 o
   2   6   4        1.16        1.34      0.11 o
   2   6   5        9.48       10.15      0.28 o
   2   6   6        0.50        0.53      0.09 o
   2   6   7        3.26        3.30      0.16 o
   2   6   8        0.31        0.20      0.07 o
   2   6   9        4.79        4.77      0.15 o
   2   6  10        0.35        0.32      0.06 o
   2   6  11        5.03        4.72      0.16 o
   2   6  13        0.37        0.30      0.04 o
   2   6  14        0.28        0.28      0.04 o
   2   6  15        0.80        0.81      0.05 o
   2   6  17        0.50        0.38      0.04 o
   2   6  18        0.16        0.11      0.05 o
   2   6  19        0.36        0.37      0.05 o
   2   6  21        0.49        0.43      0.06 o
   2   7   1      138.59      147.94      3.80 o
   2   7   2       24.84       24.91      0.63 o
   2   7   3        2.47        2.53      0.14 o
   2   7   4        3.24        3.17      0.13 o
   2   7   5       61.31       60.49      1.52 o
   2   7   6       81.39       79.05      1.98 o
   2   7   7        6.85        7.01      0.21 o
   2   7   8       17.37       16.45      0.44 o
   2   7  10       25.78       24.92      0.69 o
   2   7  11        9.27        9.21      0.26 o
   2   7  12       35.93       34.73      0.90 o
   2   7  13        5.88        5.52      0.15 o
   2   7  14        1.67        1.60      0.06 o
   2   7  15        7.51        7.72      0.20 o
   2   7  16        1.54        1.79      0.08 o
   2   7  17       18.95       18.86      0.55 o
   2   7  18        1.27        1.38      0.09 o
   2   7  19        1.43        1.53      0.06 o
   2   7  20        0.86        0.86      0.06 o
   2   8   0        7.49        7.72      0.30 o
   2   8   1        0.52        0.38      0.07 o
   2   8   2        0.46        0.36      0.08 o
   2   8   3        0.80        0.74      0.07 o
   2   8   4        2.44        2.53      0.09 o
   2   8   5        0.24        0.18      0.04 o
   2   8   6        0.19        0.12      0.04 o
   2   8   7        1.08        1.03      0.05 o
   2   8   8        0.49        0.43      0.04 o
   2   8  10        0.59        0.63      0.04 o
   2   8  11        0.59        0.54      0.04 o
   2   8  12        2.32        2.44      0.07 o
   2   8  13        0.12        0.09      0.04 o
   2   8  14        0.08        0.13      0.05 o
   2   8  16        2.38        2.41      0.09 o
   2   8  18        0.29        0.33      0.05 o
   2   9   1       44.86       45.26      1.09 o
   2   9   2        2.18        2.11      0.08 o
   2   9   3        1.26        1.29      0.06 o
   2   9   4       12.81       13.26      0.34 o
   2   9   5       24.80       24.69      0.62 o
   2   9   6       48.72       49.03      1.24 o
   2   9   7        3.37        3.33      0.10 o
   2   9   8        2.68        2.93      0.11 o
   2   9   9        0.37        0.43      0.04 o
   2   9  10       22.66       22.89      0.57 o
   2   9  11        0.31        0.33      0.04 o
   2   9  12       16.63       16.90      0.44 o
   2   9  13        0.72        1.00      0.06 o
   2   9  14        0.11        0.19      0.06 o
   2   9  15        0.74        0.81      0.06 o
   2   9  16        0.26        0.20      0.05 o
   2   9  17        2.54        2.68      0.10 o
   2  10   0        1.00        1.04      0.09 o
   2  10   1        0.27        0.24      0.05 o
   2  10   4        0.51        0.38      0.05 o
   2  10   5        2.20        2.29      0.08 o
   2  10   6        0.21        0.16      0.05 o
   2  10   7        0.96        1.04      0.06 o
   2  10   9        0.86        0.92      0.06 o
   2  10  11        1.23        1.29      0.06 o
   2  10  15        0.15        0.10      0.05 o
   2  11   1       22.66       23.66      0.62 o
   2  11   2        0.99        1.20      0.07 o
   2  11   3        0.15        0.28      0.06 o
   2  11   4        1.22        1.29      0.07 o
   2  11   5        8.42        8.35      0.24 o
   2  11   6        8.11        8.78      0.24 o
   2  11   7        1.38        1.48      0.08 o
   2  11   8        0.90        0.96      0.06 o
   2  11   9        0.25        0.26      0.06 o
   2  11  10        3.07        3.35      0.11 o
   2  11  11        2.83        2.96      0.10 o
   2  11  12        3.40        3.62      0.12 o
   2  11  13        0.85        0.70      0.06 o
   2  12   0        1.24        1.30      0.10 o
   2  12   2        0.09        0.16      0.07 o
   2  12   4        0.41        0.41      0.07 o
   2  12   7        0.23        0.21      0.06 o
   2  13   1        2.86        2.97      0.16 o
   2  13   4        2.42        2.05      0.21 o
   3   0   2        2.23        5.55      0.21 o
   3   0   4       52.99       48.01      1.20 o
   3   0   6      135.81      164.67      3.89 o
   3   0   8       65.14       68.92      1.62 o
   3   0  10        5.63        6.41      0.20 o
   3   0  12      107.91      109.01      2.69 o
   3   0  14       46.55       46.53      1.19 o
   3   0  16        3.39        3.55      0.12 o
   3   0  18       23.53       23.96      0.60 o
   3   0  20        3.41        3.72      0.17 o
   3   0  22        0.49        0.46      0.07 o
   3   1   0       29.74       22.88      0.57 o
   3   1   1      661.48      717.00     16.74 o
   3   1   2      457.30      487.06     11.49 o
   3   1   3      855.93     1015.87     24.19 o
   3   1   4      211.16      259.19      6.28 o
   3   1   5       39.32       49.56      1.19 o
   3   1   6       83.52       72.67      1.71 o
   3   1   7        5.78        7.35      0.19 o
   3   1   8      331.37      330.90      7.74 o
   3   1   9       10.40        7.75      0.20 o
   3   1  10       29.12       29.87      0.70 o
   3   1  11        1.03        1.19      0.08 o
   3   1  12       32.16       32.17      0.77 o
   3   1  13       81.42       79.51      1.88 o
   3   1  14       10.51       10.67      0.27 o
   3   1  15       30.93       30.06      0.72 o
   3   1  16        0.40        0.39      0.04 o
   3   1  17        9.50        9.57      0.23 o
   3   1  18        2.14        2.19      0.08 o
   3   1  19       23.50       23.99      0.60 o
   3   1  20        9.39        9.67      0.24 o
   3   1  21        0.98        1.03      0.06 o
   3   1  23        0.66        0.73      0.05 o
   3   1  24        6.25        6.16      0.27 o
   3   2   1      428.08      501.31     12.00 o
   3   2   2       44.41       42.20      1.02 o
   3   2   3       34.48       50.45      1.22 o
   3   2   4       11.84       12.31      0.32 o
   3   2   5      131.82      134.94      3.32 o
   3   2   6        7.12        6.81      0.18 o
   3   2   7      121.61      119.65      2.91 o
   3   2   8        5.86        6.19      0.17 o
   3   2  11       13.72       14.40      0.36 o
   3   2  12        1.52        1.29      0.09 o
   3   2  15        3.76        3.58      0.12 o
   3   2  16        0.42        0.26      0.04 o
   3   2  17        1.52        1.45      0.07 o
   3   2  19       12.49       12.37      0.32 o
   3   2  20        0.05        0.14      0.05 o
   3   2  21        2.03        2.08      0.08 o
   3   2  23        2.69        2.84      0.10 o
   3   3   0       10.97       15.11      0.42 o
   3   3   1      285.11      324.74      7.62 o
   3   3   2       92.57      115.10      2.83 o
   3   3   3      393.54      430.25     10.36 o
   3   3   4       36.53       41.58      1.02 o
   3   3   5        7.98        7.56      0.20 o
   3   3   6       41.72       42.20      1.05 o
   3   3   7        2.47        2.94      0.11 o
   3   3   8      138.51      137.96      3.39 o
   3   3   9        7.62        7.22      0.20 o
   3   3  10        7.60        6.91      0.20 o
   3   3  12       19.88       19.06      0.46 o
   3   3  13       62.48       59.86      1.41 o
   3   3  14        2.97        3.14      0.11 o
   3   3  15       35.16       33.66      0.82 o
   3   3  16        0.50        0.51      0.04 o
   3   3  17        5.18        5.11      0.14 o
   3   3  18        2.85        2.78      0.09 o
   3   3  19       23.25       22.80      0.59 o
   3   3  20        7.31        7.49      0.22 o
   3   3  21        1.88        2.03      0.11 o
   3   3  23        0.52        0.43      0.06 o
   3   4   1        4.41        4.98      0.15 o
   3   4   2        1.25        1.27      0.08 o
   3   4   3        2.16        2.21      0.10 o
   3   4   4        5.94        4.98      0.16 o
   3   4   5        6.76        6.17      0.17 o
   3   4   6       61.49       61.97      1.53 o
   3   4   8       41.86       42.77      1.08 o
   3   4   9        4.68        4.83      0.16 o
   3   4  10        3.57        3.28      0.13 o
   3   4  11        1.38        1.22      0.08 o
   3   4  12       66.21       63.32      1.51 o
   3   4  13        0.62        0.57      0.06 o
   3   4  14       29.17       27.63      0.66 o
   3   4  15        1.18        1.15      0.05 o
   3   4  16        1.67        1.68      0.06 o
   3   4  18       14.08       13.80      0.33 o
   3   4  19        0.17        0.18      0.05 o
   3   4  20        2.48        2.60      0.09 o
   3   4  22        0.17        0.19      0.07 o
   3   5   0        0.72        0.46      0.10 o
   3   5   1       26.14       23.65      0.56 o
   3   5   2       34.56       38.81      0.95 o
   3   5   3       40.66       32.68      0.80 o
   3   5   4       65.60       72.12      1.75 o
   3   5   5        3.38        2.59      0.12 o
   3   5   6       16.46       16.10      0.40 o
   3   5   7        1.63        2.30      0.11 o
   3   5   8      146.21      151.31      3.88 o
   3   5   9        6.00        7.22      0.22 o
   3   5  10       24.15       24.20      0.59 o
   3   5  11        3.20        3.13      0.10 o
   3   5  12       16.96       16.73      0.41 o
   3   5  13       40.52       39.25      0.98 o
   3   5  14       11.27       10.82      0.27 o
   3   5  15       10.72       10.52      0.26 o
   3   5  17        6.20        6.22      0.16 o
   3   5  18        0.72        0.79      0.05 o
   3   5  19       10.01       10.51      0.28 o
   3   5  20        5.10        5.16      0.19 o
   3   5  21        0.20        0.14      0.06 o
   3   6   1       68.33       69.73      1.66 o
   3   6   2        8.51       10.26      0.28 o
   3   6   3        1.43        1.94      0.12 o
   3   6   4        3.77        4.38      0.18 o
   3   6   5       31.50       29.27      0.71 o
   3   6   6        1.39        1.52      0.10 o
   3   6   7       32.75       32.07      0.81 o
   3   6   8        3.02        3.31      0.11 o
   3   6   9        1.33        1.34      0.08 o
   3   6  11        2.47        2.47      0.08 o
   3   6  12        1.32        1.43      0.06 o
   3   6  13        0.17        0.17      0.04 o
   3   6  15        0.27        0.22      0.04 o
   3   6  16        0.86        0.76      0.05 o
   3   6  17        0.89        0.82      0.05 o
   3   6  18        0.16        0.12      0.06 o
   3   6  19        4.16        4.41      0.15 o
   3   6  20        0.16        0.13      0.05 o
   3   6  21        0.59        0.55      0.06 o
   3   7   0        6.09        7.05      0.38 o
   3   7   1       38.68       41.31      1.03 o
   3   7   2       13.77       13.31      0.36 o
   3   7   3       85.47       88.44      2.18 o
   3   7   4        3.87        3.92      0.14 o
   3   7   5        1.99        2.02      0.09 o
   3   7   6       15.11       14.46      0.37 o
   3   7   7        3.52        3.42      0.12 o
   3   7   8       32.52       31.23      0.82 o
   3   7   9        1.90        1.84      0.07 o
   3   7  10        1.11        1.05      0.05 o
   3   7  11        0.10        0.08      0.04 o
   3   7  12        5.03        5.26      0.16 o
   3   7  13       21.73       21.58      0.55 o
   3   7  14        0.59        0.67      0.04 o
   3   7  15       17.46       16.88      0.42 o
   3   7  17        1.15        1.35      0.09 o
   3   7  18        1.44        1.54      0.07 o
   3   7  19       10.13       10.31      0.34 o
   3   7  20        2.13        2.29      0.09 o
   3   8   1        1.79        1.82      0.09 o
   3   8   2        0.28        0.22      0.08 o
   3   8   3        1.44        1.43      0.08 o
   3   8   4        2.87        2.99      0.10 o
   3   8   5        3.89        3.76      0.10 o
   3   8   6        8.90        8.61      0.24 o
   3   8   8        5.24        5.03      0.17 o
   3   8   9        4.00        3.86      0.12 o
   3   8  10        0.89        0.86      0.05 o
   3   8  11        1.04        1.03      0.05 o
   3   8  12       12.99       12.74      0.32 o
   3   8  13        0.55        0.46      0.04 o
   3   8  14        7.08        7.16      0.18 o
   3   8  15        0.92        1.02      0.06 o
   3   8  16        0.11        0.13      0.05 o
   3   8  18        3.04        3.28      0.11 o
   3   9   1        3.36        3.41      0.11 o
   3   9   2        6.99        7.00      0.19 o
   3   9   3        7.63        7.39      0.21 o
   3   9   4       17.90       18.34      0.45 o
   3   9   5        1.03        1.00      0.05 o
   3   9   6        2.82        3.35      0.13 o
   3   9   7        0.46        0.50      0.04 o
   3   9   8       44.00       44.07      1.14 o
   3   9   9        0.81        0.82      0.05 o
   3   9  10       10.17       10.04      0.25 o
   3   9  11        1.32        1.34      0.06 o
   3   9  12        4.47        4.57      0.13 o
   3   9  13        8.48        8.95      0.23 o
   3   9  14        4.60        4.51      0.14 o
   3   9  15        1.56        1.65      0.08 o
   3   9  17        1.61        1.81      0.11 o
   3  10   1        7.58        7.67      0.22 o
   3  10   2        3.09        3.31      0.10 o
   3  10   3        0.77        0.62      0.05 o
   3  10   4        1.26        1.26      0.06 o
   3  10   5        2.32        2.53      0.09 o
   3  10   6        0.36        0.36      0.05 o
   3  10   7        5.64        5.85      0.17 o
   3  10   8        0.74        0.69      0.07 o
   3  10   9        1.45        1.49      0.08 o
   3  10  12        0.25        0.19      0.05 o
   3  10  13        0.16        0.22      0.05 o
   3  11   0        1.32        1.50      0.11 o
   3  11   1        8.19        8.85      0.24 o
   3  11   2        1.80        1.97      0.09 o
   3  11   3       19.35       19.48      0.52 o
   3  11   4        0.32        0.33      0.07 o
   3  11   5        0.65        0.63      0.06 o
   3  11   6        2.19        2.41      0.09 o
   3  11   7        0.91        0.82      0.07 o
   3  11   8        4.11        4.15      0.13 o
   3  11   9        0.19        0.18      0.06 o
   3  11  12        0.55        0.63      0.05 o
   3  11  13        4.05        3.56      0.13 o
   3  12   1        0.11        0.16      0.07 o
   3  12   2        0.58        0.72      0.09 o
   3  12   3        0.24        0.21      0.06 o
   3  12   4        1.01        0.98      0.07 o
   3  12   5        0.43        0.39      0.07 o
   3  12   6        0.76        0.76      0.07 o
   3  12   9        0.68        0.61      0.06 o
   3  13   2        1.03        1.15      0.11 o
   3  13   3        0.71        0.49      0.19 o
   4   0   0    10769.76    10607.05    276.05 o
   4   0   2      882.80     1022.48     24.21 o
   4   0   4     1100.92     1179.08     30.06 o
   4   0   6      583.82      591.32     13.94 o
   4   0   8        0.00        0.30      0.08 o
   4   0  10        5.30        7.36      0.23 o
   4   0  12       28.87       26.84      0.68 o
   4   0  14        5.08        5.30      0.22 o
   4   0  16       36.26       35.40      0.99 o
   4   0  18       43.15       42.93      1.09 o
   4   0  20        1.26        1.18      0.09 o
   4   0  22        4.58        4.51      0.20 o
   4   0  24        4.37        4.19      0.18 o
   4   1   1      252.49      299.51      6.97 o
   4   1   2       14.03       21.52      0.52 o
   4   1   3       64.61       78.80      1.87 o
   4   1   4      111.99      108.61      2.61 o
   4   1   5        7.70        7.22      0.21 o
   4   1   6      108.97      111.53      2.63 o
   4   1   7        4.74        3.57      0.12 o
   4   1   8        0.70        0.20      0.06 o
   4   1   9        1.35        1.36      0.08 o
   4   1  10       50.77       50.59      1.17 o
   4   1  11       29.33       27.76      0.66 o
   4   1  12        3.12        3.62      0.14 o
   4   1  13        2.94        2.92      0.12 o
   4   1  14        6.94        6.65      0.18 o
   4   1  15       16.95       16.29      0.40 o
   4   1  17       12.35       12.43      0.32 o
   4   1  18        4.23        4.25      0.14 o
   4   1  19        0.67        0.69      0.06 o
   4   1  21        3.40        3.35      0.14 o
   4   1  22        4.05        4.22      0.13 o
   4   1  24        0.64        0.65      0.10 o
   4   2   0       40.78       35.94      0.89 o
   4   2   1      192.93      203.12      4.88 o
   4   2   2        3.76        3.66      0.14 o
   4   2   3        6.71        6.12      0.20 o
   4   2   4       10.73        9.60      0.25 o
   4   2   5      594.56      635.92     15.24 o
   4   2   6        1.07        1.29      0.07 o
   4   2   7      546.43      571.10     13.59 o
   4   2   9        6.80        6.88      0.19 o
   4   2  10        0.31        0.29      0.07 o
   4   2  11      316.61      323.52      7.66 o
   4   2  12        0.44        0.36      0.07 o
   4   2  13      101.13       99.97      2.36 o
   4   2  15        1.13        1.20      0.06 o
   4   2  16        0.54        0.47      0.04 o
   4   2  17       11.12       10.85      0.27 o
   4   2  19        4.06        4.08      0.12 o
   4   2  21        4.10        4.41      0.17 o
   4   2  23        2.22        2.40      0.09 o
   4   3   1      138.84      165.62      3.87 o
   4   3   2       19.94       21.84      0.52 o
   4   3   3       13.72       14.83      0.36 o
   4   3   4       27.88       30.65      0.73 o
   4   3   5       36.66       37.10      0.91 o
   4   3   6       31.67       30.22      0.75 o
   4   3   7        1.25        1.23      0.08 o
   4   3   8        2.94        3.26      0.12 o
   4   3   9        0.86        0.66      0.07 o
   4   3  10       23.36       22.98      0.57 o
   4   3  11       19.71       19.36      0.48 o
   4   3  13        6.27        5.93      0.16 o
   4   3  14        5.04        4.89      0.14 o
   4   3  15       11.20       10.57      0.26 o
   4   3  16        0.20        0.10      0.04 o
   4   3  17       13.17       12.47      0.30 o
   4   3  18        3.66        3.62      0.11 o
   4   3  19        0.12        0.16      0.05 o
   4   3  21        3.05        3.06      0.11 o
   4   3  22        3.34        3.46      0.15 o
   4   4   0     1187.27     1236.34     31.86 o
   4   4   1        3.19        2.70      0.11 o
   4   4   2      163.68      175.78      4.22 o
   4   4   3        5.58        5.44      0.16 o
   4   4   4      220.57      205.95      5.00 o
   4   4   5        0.99        1.43      0.08 o
   4   4   6      208.26      195.71      4.79 o
   4   4   7        0.33        0.17      0.08 o
   4   4   8        0.43        0.16      0.08 o
   4   4   9        1.12        1.21      0.09 o
   4   4  10        0.64        0.40      0.07 o
   4   4  12       18.49       18.01      0.45 o
   4   4  13        0.23        0.18      0.07 o
   4   4  14        1.29        1.27      0.05 o
   4   4  16       28.18       27.69      0.67 o
   4   4  17        0.43        0.39      0.05 o
   4   4  18       26.87       26.48      0.63 o
   4   4  20        0.47        0.50      0.06 o
   4   4  21        0.18        0.18      0.06 o
   4   4  22        3.08        3.02      0.12 o
   4   4  23        0.32        0.26      0.09 o
   4   5   1        9.52        8.13      0.22 o
   4   5   2        7.17        9.82      0.26 o
   4   5   3        1.43        1.66      0.11 o
   4   5   4        6.37        6.89      0.20 o
   4   5   5        0.95        0.45      0.08 o
   4   5   6       38.51       42.07      1.05 o
   4   5   7        1.23        1.61      0.10 o
   4   5   9        0.58        0.47      0.07 o
   4   5  10       25.91       24.88      0.63 o
   4   5  11       13.22       13.40      0.34 o
   4   5  12        4.63        4.55      0.13 o
   4   5  13        0.88        0.86      0.04 o
   4   5  14        3.32        3.08      0.09 o
   4   5  15        9.23        9.15      0.22 o
   4   5  16        0.31        0.20      0.04 o
   4   5  17        4.92        5.06      0.13 o
   4   5  18        1.89        1.80      0.07 o
   4   5  19        0.61        0.71      0.06 o
   4   5  21        1.46        1.60      0.07 o
   4   5  22        2.09        1.96      0.09 o
   4   6   1       19.09       18.91      0.48 o
   4   6   2        0.13        0.23      0.09 o
   4   6   3        2.40        1.93      0.12 o
   4   6   5      130.96      133.42      3.30 o
   4   6   7      144.30      140.26      3.45 o
   4   6   8        0.44        0.44      0.07 o
   4   6   9        5.06        5.18      0.18 o
   4   6  10        3.21        3.03      0.11 o
   4   6  11      115.50      110.68      2.86 o
   4   6  12        1.20        1.14      0.05 o
   4   6  13       35.29       33.62      0.85 o
   4   6  14        0.44        0.47      0.04 o
   4   6  15        0.22        0.19      0.04 o
   4   6  16        1.90        1.68      0.06 o
   4   6  17        2.84        2.69      0.09 o
   4   6  18        0.22        0.14      0.05 o
   4   6  19        1.75        1.88      0.07 o
   4   6  20        0.21        0.16      0.05 o
   4   6  21        2.80        2.84      0.15 o
   4   7   1       23.25       25.51      0.65 o
   4   7   3        3.42        3.96      0.16 o
   4   7   4        6.84        7.37      0.22 o
   4   7   5       12.04       12.10      0.30 o
   4   7   6        4.82        4.78      0.14 o
   4   7   7        0.44        0.43      0.07 o
   4   7   8        1.69        1.83      0.09 o
   4   7   9        1.26        1.15      0.05 o
   4   7  10        6.52        6.32      0.19 o
   4   7  11        5.24        5.23      0.15 o
   4   7  13        3.86        3.64      0.11 o
   4   7  14        1.39        1.48      0.06 o
   4   7  15        2.87        3.04      0.09 o
   4   7  16        0.18        0.15      0.05 o
   4   7  17        5.95        5.83      0.17 o
   4   7  18        1.04        1.08      0.06 o
   4   7  20        0.13        0.17      0.06 o
   4   8   0      183.76      185.49      4.63 o
   4   8   1        0.40        0.36      0.08 o
   4   8   2       31.15       31.53      0.78 o
   4   8   3        2.39        2.59      0.10 o
   4   8   4       35.64       35.23      0.86 o
   4   8   5        2.06        2.12      0.07 o
   4   8   6       40.04       38.09      1.00 o
   4   8   8        1.18        1.13      0.05 o
   4   8   9        1.03        1.05      0.05 o
   4   8  10        0.66        0.70      0.04 o
   4   8  11        0.44        0.38      0.05 o
   4   8  12        5.63        5.65      0.16 o
   4   8  14        0.03        0.15      0.05 o
   4   8  16       11.37       11.97      0.31 o
   4   8  17        0.25        0.39      0.05 o
   4   8  18        7.01        7.38      0.19 o
   4   9   1        1.13        1.19      0.07 o
   4   9   2        3.66        3.51      0.11 o
   4   9   4        1.43        1.55      0.07 o
   4   9   6       13.51       13.32      0.37 o
   4   9   7        0.14        0.14      0.04 o
   4   9   8        0.37        0.35      0.04 o
   4   9   9        0.41        0.40      0.04 o
   4   9  10        7.76        7.54      0.20 o
   4   9  11        2.55        2.67      0.08 o
   4   9  12        2.44        2.42      0.08 o
   4   9  13        0.04        0.12      0.06 o
   4   9  14        0.66        0.67      0.06 o
   4   9  15        2.09        2.22      0.09 o
   4   9  16        0.23        0.18      0.05 o
   4   9  17        0.79        0.76      0.06 o
   4  10   0        0.58        0.52      0.08 o
   4  10   1        1.07        1.07      0.06 o
   4  10   2        0.21        0.14      0.06 o
   4  10   3        0.30        0.27      0.05 o
   4  10   5       25.57       26.19      0.68 o
   4  10   7       19.08       19.49      0.52 o
   4  10   9        2.08        2.48      0.10 o
   4  10  10        0.82        0.96      0.06 o
   4  10  11       19.14       19.96      0.47 o
   4  10  12        0.61        0.65      0.06 o
   4  10  13        5.32        5.44      0.15 o
   4  11   1        5.48        5.74      0.20 o
   4  11   3        0.65        0.72      0.07 o
   4  11   4        0.86        0.80      0.06 o
   4  11   5        3.04        3.08      0.10 o
   4  11   6        0.64        0.67      0.06 o
   4  11   8        0.22        0.22      0.06 o
   4  11   9        0.32        0.28      0.05 o
   4  11  10        0.76        0.83      0.06 o
   4  11  11        0.79        0.86      0.06 o
   4  11  13        0.81        0.70      0.07 o
   4  12   0       19.62       20.59      0.51 o
   4  12   2        3.94        4.13      0.15 o
   4  12   3        0.28        0.29      0.06 o
   4  12   4        2.70        2.76      0.11 o
   4  12   5        0.72        0.83      0.07 o
   4  12   6        3.99        3.83      0.12 o
   4  12   8        0.62        0.60      0.06 o
   4  12   9        0.18        0.14      0.06 o
   4  12  10        0.70        0.57      0.17 o
   4  13   2        0.51        0.64      0.17 o
   5   0   2     2782.72     3174.92     77.02 o
   5   0   4      611.01      729.51     18.87 o
   5   0   6        5.15        5.87      0.20 o
   5   0   8        0.91        2.79      0.13 o
   5   0  10       12.77       10.89      0.30 o
   5   0  12       52.50       50.68      1.26 o
   5   0  14      148.93      145.23      3.75 o
   5   0  16        5.59        5.65      0.17 o
   5   0  18       44.43       45.60      1.30 o
   5   0  20       23.42       23.81      0.63 o
   5   0  24        0.32        0.30      0.10 o
   5   1   0      619.40      831.96     20.74 o
   5   1   1       16.67       15.85      0.40 o
   5   1   2       43.28       58.62      1.42 o
   5   1   3       28.88       34.52      0.83 o
   5   1   4      141.44      169.72      4.05 o
   5   1   5       22.44       22.19      0.54 o
   5   1   6       63.92       68.41      1.62 o
   5   1   7      120.17      131.69      3.11 o
   5   1   8        4.42        6.51      0.18 o
   5   1   9        4.46        4.92      0.15 o
   5   1  10       14.12       16.28      0.40 o
   5   1  11       49.51       49.56      1.17 o
   5   1  12        0.63        0.38      0.08 o
   5   1  13       31.61       31.38      0.75 o
   5   1  14        6.14        5.92      0.17 o
   5   1  15        0.16        0.17      0.08 o
   5   1  17        7.76        7.64      0.21 o
   5   1  18        4.96        4.79      0.15 o
   5   1  19        1.73        1.84      0.08 o
   5   1  20        1.78        1.77      0.08 o
   5   1  22        0.16        0.14      0.06 o
   5   1  24        1.04        1.02      0.09 o
   5   2   1       58.83       83.88      1.97 o
   5   2   2        5.72        5.90      0.19 o
   5   2   3      467.66      530.17     12.38 o
   5   2   5       16.35       19.81      0.49 o
   5   2   6        0.11        0.14      0.06 o
   5   2   7      352.59      350.81      8.34 o
   5   2   9      311.74      317.33      7.60 o
   5   2  11        1.05        0.88      0.08 o
   5   2  13       56.07       56.13      1.32 o
   5   2  14        0.25        0.28      0.07 o
   5   2  15        3.92        3.94      0.12 o
   5   2  16        0.30        0.19      0.04 o
   5   2  17        0.24        0.14      0.05 o
   5   2  19       12.18       12.33      0.32 o
   5   2  20        0.16        0.15      0.06 o
   5   2  21        4.62        4.73      0.15 o
   5   2  23        4.83        5.33      0.18 o
   5   3   0      338.18      382.07      9.82 o
   5   3   1       13.35       13.48      0.34 o
   5   3   2       52.68       61.61      1.48 o
   5   3   3        8.40       10.11      0.26 o
   5   3   4       86.96       79.87      1.92 o
   5   3   5       22.56       20.17      0.49 o
   5   3   6       94.70       93.21      2.29 o
   5   3   7       51.39       52.55      1.31 o
   5   3   8        1.17        1.33      0.08 o
   5   3   9        0.91        0.87      0.08 o
   5   3  10       21.77       21.06      0.52 o
   5   3  11       26.91       26.39      0.65 o
   5   3  13       17.25       16.65      0.40 o
   5   3  14        7.30        7.04      0.19 o
   5   3  17        3.12        3.14      0.09 o
   5   3  18        4.29        4.18      0.12 o
   5   3  19        0.97        1.05      0.06 o
   5   3  20        2.13        2.18      0.09 o
   5   4   1        2.09        2.24      0.10 o
   5   4   2      433.80      441.28     10.44 o
   5   4   3        4.77        5.17      0.15 o
   5   4   4      132.96      127.33      3.01 o
   5   4   5        5.09        5.58      0.17 o
   5   4   6        0.77        0.61      0.07 o
   5   4   7        1.70        1.83      0.09 o
   5   4   8        0.13        0.16      0.08 o
   5   4   9        6.26        7.38      0.21 o
   5   4  10        5.27        5.55      0.17 o
   5   4  11        0.41        0.35      0.07 o
   5   4  12       34.61       33.72      0.81 o
   5   4  13        1.45        1.49      0.08 o
   5   4  14       96.18       93.19      2.25 o
   5   4  15        0.51        0.49      0.04 o
   5   4  16        3.81        3.89      0.12 o
   5   4  18       29.27       29.64      0.75 o
   5   4  20       15.82       16.14      0.49 o
   5   4  21        0.12        0.16      0.06 o
   5   5   0       89.98       92.75      2.55 o
   5   5   1       25.33       24.85      0.63 o
   5   5   2       12.42       13.12      0.33 o
   5   5   3       33.55       32.23      0.81 o
   5   5   4       20.43       19.58      0.51 o
   5   5   5       14.10       13.51      0.35 o
   5   5   6       19.99       19.88      0.51 o
   5   5   7       62.12       60.51      1.57 o
   5   5   9        2.04        2.10      0.10 o
   5   5  10        0.81        0.78      0.07 o
   5   5  11       26.73       24.87      0.61 o
   5   5  12        0.35        0.29      0.05 o
   5   5  13       17.43       16.71      0.42 o
   5   5  14        0.44        0.40      0.04 o
   5   5  16        0.75        0.72      0.04 o
   5   5  17        4.69        4.61      0.13 o
   5   5  18        1.98        1.84      0.07 o
   5   5  19        1.02        1.03      0.06 o
   5   5  20        0.27        0.22      0.05 o
   5   6   1        8.29        9.28      0.25 o
   5   6   2       12.13       14.68      0.38 o
   5   6   3       76.75       80.42      1.94 o
   5   6   4        3.85        4.86      0.21 o
   5   6   5        4.54        4.89      0.19 o
   5   6   6        1.85        1.70      0.10 o
   5   6   7      117.22      116.02      2.83 o
   5   6   8        1.09        1.33      0.07 o
   5   6   9      114.53      112.36      2.78 o
   5   6  10        0.75        0.58      0.06 o
   5   6  11        0.18        0.32      0.04 o
   5   6  12        0.32        0.30      0.04 o
   5   6  13       24.34       23.79      0.59 o
   5   6  14        1.26        1.19      0.05 o
   5   6  15        2.38        2.31      0.08 o
   5   6  16        1.23        1.05      0.05 o
   5   6  17        0.25        0.22      0.05 o
   5   6  19        5.51        5.77      0.19 o
   5   6  20        0.67        0.61      0.05 o
   5   6  21        1.82        1.83      0.15 o
   5   7   0       54.46       55.40      1.46 o
   5   7   1        0.96        0.75      0.11 o
   5   7   2        6.52        7.24      0.27 o
   5   7   4       20.04       19.34      0.49 o
   5   7   5        7.53        7.47      0.25 o
   5   7   6       17.81       17.11      0.43 o
   5   7   7        9.27        8.75      0.27 o
   5   7   8        0.48        0.51      0.05 o
   5   7  10        5.20        5.16      0.14 o
   5   7  11        6.87        6.38      0.18 o
   5   7  13        3.12        3.07      0.09 o
   5   7  14        1.88        2.01      0.07 o
   5   7  17        0.25        0.29      0.05 o
   5   7  18        1.24        1.35      0.06 o
   5   7  19        0.21        0.22      0.05 o
   5   7  20        0.62        0.63      0.06 o
   5   8   1        0.51        0.38      0.08 o
   5   8   2       84.34       84.67      2.03 o
   5   8   3        2.45        2.66      0.10 o
   5   8   4       35.32       34.83      0.89 o
   5   8   5        2.87        2.90      0.08 o
   5   8   6        0.19        0.16      0.04 o
   5   8   7        1.41        1.48      0.05 o
   5   8   9        6.15        5.96      0.17 o
   5   8  10        0.96        0.99      0.05 o
   5   8  11        0.30        0.30      0.04 o
   5   8  12       10.54       10.63      0.28 o
   5   8  13        1.46        1.29      0.05 o
   5   8  14       28.42       28.83      0.70 o
   5   8  15        0.44        0.46      0.05 o
   5   8  16        1.13        1.30      0.06 o
   5   8  18        8.76        9.31      0.34 o
   5   9   0        8.46        8.38      0.30 o
   5   9   1        2.50        2.59      0.09 o
   5   9   2        1.88        1.90      0.07 o
   5   9   3        3.44        3.51      0.11 o
   5   9   4        1.07        1.05      0.05 o
   5   9   5        1.95        2.04      0.08 o
   5   9   6        2.06        2.07      0.08 o
   5   9   7        8.16        8.25      0.21 o
   5   9   8        0.35        0.39      0.04 o
   5   9   9        0.20        0.11      0.04 o
   5   9  10        0.18        0.18      0.04 o
   5   9  11        4.08        4.08      0.13 o
   5   9  12        0.24        0.24      0.05 o
   5   9  13        2.69        2.84      0.09 o
   5   9  16        0.67        0.66      0.05 o
   5   9  17        0.70        0.77      0.06 o
   5  10   1        2.21        2.26      0.09 o
   5  10   2        5.05        5.06      0.18 o
   5  10   3       13.88       14.01      0.38 o
   5  10   4        1.76        1.74      0.08 o
   5  10   5        0.85        0.95      0.08 o
   5  10   6        0.53        0.56      0.05 o
   5  10   7       23.79       24.47      0.65 o
   5  10   8        0.38        0.45      0.06 o
   5  10   9       24.12       24.67      0.65 o
   5  10  10        0.32        0.32      0.05 o
   5  10  13        4.89        5.07      0.14 o
   5  10  14        0.80        0.76      0.06 o
   5  10  15        0.72        0.70      0.05 o
   5  11   0        5.20        5.28      0.20 o
   5  11   1        0.00        0.16      0.08 o
   5  11   2        0.71        0.83      0.07 o
   5  11   3        0.23        0.16      0.07 o
   5  11   4        1.69        1.71      0.08 o
   5  11   5        1.36        1.47      0.07 o
   5  11   6        1.67        1.83      0.08 o
   5  11   7        0.67        0.52      0.07 o
   5  11  10        0.28        0.33      0.05 o
   5  11  11        0.82        0.66      0.06 o
   5  12   2       11.86       12.17      0.41 o
   5  12   3        0.75        0.83      0.07 o
   5  12   4        5.61        5.70      0.20 o
   5  12   5        0.63        0.69      0.06 o
   5  12   7        0.51        0.53      0.06 o
   5  12   9        1.77        1.50      0.07 o
   5  13   0        0.76        0.77      0.22 o
   6   0   0     1035.96     1143.39     28.24 o
   6   0   2       23.35       24.32      0.63 o
   6   0   4       77.21       75.93      1.83 o
   6   0   6        1.31        1.74      0.11 o
   6   0   8        1.77        1.06      0.09 o
   6   0  10       51.80       47.82      1.16 o
   6   0  12       70.78       69.44      1.73 o
   6   0  14        9.35        8.42      0.25 o
   6   0  16       82.25       81.00      2.23 o
   6   0  18        7.30        7.61      0.21 o
   6   0  20       12.11       12.53      0.40 o
   6   0  22        3.98        3.96      0.43 o
   6   0  24        0.72        0.57      0.10 o
   6   1   1      679.65      776.86     18.22 o
   6   1   2       48.29       41.14      0.97 o
   6   1   3        0.39        1.50      0.11 o
   6   1   4       52.08       54.18      1.27 o
   6   1   5      177.96      172.74      4.03 o
   6   1   6      247.93      247.34      5.76 o
   6   1   7       63.80       56.89      1.33 o
   6   1   8       48.34       45.92      1.07 o
   6   1   9        0.05        0.17      0.07 o
   6   1  10       47.31       47.71      1.11 o
   6   1  12       91.89       91.01      2.16 o
   6   1  13        3.58        3.43      0.13 o
   6   1  14       11.83       11.34      0.29 o
   6   1  15        1.10        1.10      0.08 o
   6   1  16        2.23        2.31      0.09 o
   6   1  17       14.23       14.04      0.35 o
   6   1  18        4.78        4.67      0.15 o
   6   1  19        6.75        6.69      0.18 o
   6   1  20        2.49        2.60      0.09 o
   6   1  22        1.20        1.40      0.09 o
   6   1  23        2.29        2.47      0.12 o
   6   2   0        8.02       11.65      0.34 o
   6   2   1       83.60       99.87      2.38 o
   6   2   2        2.72        3.42      0.13 o
   6   2   3        6.60        6.15      0.18 o
   6   2   4        1.75        2.04      0.10 o
   6   2   5      305.89      325.06      7.70 o
   6   2   6        1.97        1.92      0.09 o
   6   2   7       49.08       50.12      1.19 o
   6   2   9       90.00       90.73      2.15 o
   6   2  10        0.40        0.41      0.08 o
   6   2  11       63.56       64.62      1.55 o
   6   2  13        6.41        6.24      0.20 o
   6   2  14        0.35        0.31      0.07 o
   6   2  15        8.01        7.89      0.21 o
   6   2  17        8.21        7.75      0.20 o
   6   2  19        4.35        4.39      0.13 o
   6   2  21        7.62        7.88      0.28 o
   6   2  23        8.86        9.26      0.29 o
   6   3   1      386.90      405.89      9.64 o
   6   3   2        9.52        9.99      0.25 o
   6   3   3        1.14        0.34      0.06 o
   6   3   4       30.94       33.60      0.82 o
   6   3   5      121.27      113.17      2.72 o
   6   3   6      152.27      161.24      3.88 o
   6   3   7       36.32       34.25      0.85 o
   6   3   8       35.92       35.42      0.89 o
   6   3   9        0.56        0.46      0.08 o
   6   3  10       35.98       35.28      0.89 o
   6   3  11        2.37        2.36      0.10 o
   6   3  12       76.97       74.27      1.74 o
   6   3  13        2.47        2.38      0.10 o
   6   3  14       10.07        9.51      0.23 o
   6   3  15        3.62        3.66      0.11 o
   6   3  16        2.72        2.83      0.09 o
   6   3  17       15.50       14.76      0.38 o
   6   3  18        5.34        5.29      0.14 o
   6   3  19        4.57        4.50      0.13 o
   6   3  20        1.83        1.91      0.08 o
   6   3  21        0.19        0.21      0.09 o
   6   3  22        0.42        0.38      0.07 o
   6   3  23        1.80        1.79      0.09 o
   6   4   0      202.65      217.42      6.04 o
   6   4   1        3.80        4.13      0.14 o
   6   4   2       11.48       10.47      0.27 o
   6   4   3        8.08        8.52      0.23 o
   6   4   4       39.45       40.13      0.96 o
   6   4   5        2.46        2.77      0.12 o
   6   4   6        2.36        1.70      0.10 o
   6   4   7       10.41       10.81      0.28 o
   6   4   8        4.47        4.53      0.15 o
   6   4  10       22.43       22.85      0.57 o
   6   4  11        4.62        4.17      0.13 o
   6   4  12       46.95       45.83      1.10 o
   6   4  13        0.95        0.92      0.06 o
   6   4  14        4.29        4.43      0.12 o
   6   4  15        0.56        0.43      0.04 o
   6   4  16       52.35       51.20      1.24 o
   6   4  17        0.37        0.28      0.05 o
   6   4  18        5.27        5.32      0.14 o
   6   4  20        7.28        7.67      0.25 o
   6   4  22        2.60        2.46      0.12 o
   6   5   1      151.37      149.30      3.67 o
   6   5   3        0.89        0.31      0.08 o
   6   5   4       32.17       33.61      0.84 o
   6   5   5       73.39       64.68      1.61 o
   6   5   6       79.66       79.35      2.01 o
   6   5   7       22.25       19.66      0.52 o
   6   5   8        8.55        8.14      0.22 o
   6   5  10       27.37       27.09      0.67 o
   6   5  12       40.35       38.83      0.98 o
   6   5  13        1.25        1.37      0.05 o
   6   5  14        5.25        4.95      0.13 o
   6   5  15        0.37        0.31      0.04 o
   6   5  16        0.35        0.29      0.04 o
   6   5  17        6.00        6.04      0.15 o
   6   5  18        1.39        1.33      0.07 o
   6   5  19        3.27        3.34      0.11 o
   6   5  20        1.88        1.95      0.08 o
   6   5  22        1.61        1.69      0.13 o
   6   6   0       15.52       18.93      0.54 o
   6   6   1        2.55        3.61      0.15 o
   6   6   2        1.40        1.89      0.11 o
   6   6   3        2.56        2.10      0.12 o
   6   6   4        8.36        8.82      0.25 o
   6   6   5       62.22       64.26      1.56 o
   6   6   6        3.92        4.33      0.15 o
   6   6   7       16.78       16.80      0.42 o
   6   6   8        1.76        1.53      0.08 o
   6   6   9       28.83       28.97      0.71 o
   6   6  10        2.18        2.17      0.08 o
   6   6  11       29.38       28.25      0.72 o
   6   6  12        0.63        0.54      0.04 o
   6   6  13        1.26        1.33      0.05 o
   6   6  14        1.62        1.55      0.06 o
   6   6  15        3.38        3.38      0.10 o
   6   6  17        2.70        2.71      0.10 o
   6   6  18        0.99        1.00      0.06 o
   6   6  19        1.48        1.50      0.07 o
   6   6  21        3.27        3.31      0.18 o
   6   7   1       61.07       62.72      1.52 o
   6   7   2        4.00        3.94      0.15 o
   6   7   3        0.24        0.16      0.08 o
   6   7   4        3.56        3.41      0.12 o
   6   7   5       19.53       18.99      0.48 o
   6   7   6       33.22       32.74      0.82 o
   6   7   7       12.06       11.68      0.32 o
   6   7   8        8.64        8.33      0.23 o
   6   7   9        3.56        3.34      0.11 o
   6   7  10        8.94        8.75      0.25 o
   6   7  11        3.60        3.61      0.11 o
   6   7  12       21.38       20.86      0.53 o
   6   7  13        0.35        0.36      0.04 o
   6   7  14        3.40        3.26      0.09 o
   6   7  15        4.15        4.17      0.12 o
   6   7  16        0.65        0.72      0.06 o
   6   7  17        7.58        7.82      0.23 o
   6   7  18        1.88        2.09      0.08 o
   6   7  19        1.19        1.26      0.06 o
   6   7  20        0.79        0.78      0.09 o
   6   8   0       41.85       41.07      0.99 o
   6   8   1        2.57        2.68      0.10 o
   6   8   2        3.42        3.60      0.14 o
   6   8   3        3.83        3.84      0.12 o
   6   8   4       11.01       10.89      0.28 o
   6   8   5        1.55        1.54      0.06 o
   6   8   6        1.26        1.12      0.05 o
   6   8   7        6.33        6.37      0.17 o
   6   8   8        1.14        1.16      0.05 o
   6   8  10        4.85        4.94      0.15 o
   6   8  11        3.58        3.45      0.10 o
   6   8  12       12.29       12.04      0.30 o
   6   8  13        0.78        0.75      0.05 o
   6   8  14        0.85        1.00      0.06 o
   6   8  15        0.50        0.47      0.05 o
   6   8  16       14.32       14.65      0.42 o
   6   8  17        0.27        0.28      0.05 o
   6   8  18        1.79        1.92      0.09 o
   6   9   1       21.28       20.92      0.52 o
   6   9   2        0.52        0.60      0.05 o
   6   9   4       10.77       11.06      0.29 o
   6   9   5       10.30       10.38      0.28 o
   6   9   6       17.56       17.57      0.47 o
   6   9   7        4.27        4.06      0.14 o
   6   9   8        0.86        0.81      0.05 o
   6   9  10        7.60        7.56      0.20 o
   6   9  12        8.74        8.64      0.26 o
   6   9  14        1.21        1.29      0.06 o
   6   9  15        0.26        0.22      0.05 o
   6   9  17        1.14        1.20      0.07 o
   6  10   0        6.12        6.18      0.21 o
   6  10   1        0.89        0.82      0.06 o
   6  10   2        0.50        0.41      0.06 o
   6  10   3        0.09        0.12      0.06 o
   6  10   4        2.96        3.23      0.12 o
   6  10   5       13.20       13.26      0.37 o
   6  10   6        1.32        1.30      0.07 o
   6  10   7        4.99        5.03      0.14 o
   6  10   8        0.63        0.59      0.06 o
   6  10   9        4.90        5.26      0.15 o
   6  10  10        0.58        0.51      0.06 o
   6  10  11        7.05        7.01      0.19 o
   6  10  12        0.40        0.38      0.05 o
   6  10  14        0.56        0.51      0.05 o
   6  10  15        0.60        0.47      0.06 o
   6  11   1        9.64       10.09      0.27 o
   6  11   3        0.18        0.26      0.10 o
   6  11   4        0.97        1.03      0.07 o
   6  11   5        2.33        2.43      0.09 o
   6  11   6        3.41        3.43      0.12 o
   6  11   7        2.26        2.26      0.10 o
   6  11   8        0.54        0.53      0.06 o
   6  11   9        1.49        1.58      0.07 o
   6  11  10        1.14        1.27      0.07 o
   6  11  11        1.25        1.30      0.07 o
   6  11  12        2.30        2.23      0.10 o
   6  12   0        7.14        7.54      0.26 o
   6  12   1        0.46        0.65      0.08 o
   6  12   2        0.68        0.85      0.09 o
   6  12   3        0.57        0.66      0.07 o
   6  12   4        1.91        1.95      0.08 o
   6  12   5        0.46        0.44      0.06 o
   6  12   6        0.42        0.47      0.06 o
   6  12   7        1.38        1.33      0.07 o
   7   0   2      402.70      447.63     10.73 o
   7   0   4       17.79       22.03      0.57 o
   7   0   6      248.75      268.09      6.34 o
   7   0   8      108.88      119.22      2.82 o
   7   0  10       51.36       52.40      1.28 o
   7   0  12       86.41       88.71      2.21 o
   7   0  16       14.30       14.64      0.41 o
   7   0  18        1.76        1.94      0.10 o
   7   0  20        0.28        0.29      0.11 o
   7   1   0        7.83        3.10      0.19 o
   7   1   1      258.35      265.42      6.18 o
   7   1   2      129.48      146.87      3.43 o
   7   1   3      425.35      464.35     10.71 o
   7   1   4      181.63      195.85      4.55 o
   7   1   5       36.24       40.75      0.97 o
   7   1   6       24.63       21.71      0.52 o
   7   1   7        2.82        3.41      0.12 o
   7   1   8      248.88      248.91      5.81 o
   7   1   9        0.43        0.18      0.07 o
   7   1  10       53.69       53.71      1.26 o
   7   1  11        1.57        1.59      0.10 o
   7   1  12       13.58       13.25      0.34 o
   7   1  13       45.32       43.83      1.03 o
   7   1  14       18.91       18.97      0.46 o
   7   1  15       25.19       24.51      0.59 o
   7   1  16        1.67        1.63      0.07 o
   7   1  17        2.52        2.68      0.09 o
   7   1  18        2.31        2.48      0.09 o
   7   1  19       16.29       16.87      0.45 o
   7   1  20        3.94        4.19      0.19 o
   7   1  21        2.97        3.07      0.13 o
   7   1  24        4.26        4.26      0.16 o
   7   2   1      475.45      555.75     12.87 o
   7   2   2        0.50        0.67      0.07 o
   7   2   3       79.40       76.48      1.78 o
   7   2   4        1.44        1.24      0.08 o
   7   2   5      334.68      351.11      8.26 o
   7   2   7        1.21        0.90      0.07 o
   7   2   8        1.99        2.08      0.09 o
   7   2   9      104.85      111.50      2.64 o
   7   2  11        4.53        5.15      0.17 o
   7   2  12        0.64        0.37      0.07 o
   7   2  13       29.60       28.62      0.68 o
   7   2  15        4.79        4.77      0.13 o
   7   2  17        6.93        6.56      0.17 o
   7   2  19        4.56        4.32      0.14 o
   7   2  23        0.64        0.69      0.07 o
   7   3   0        9.98       16.90      0.47 o
   7   3   1      125.71      122.43      2.92 o
   7   3   2       67.15       76.48      1.77 o
   7   3   3      268.15      256.15      6.02 o
   7   3   4       41.78       43.44      1.04 o
   7   3   5       22.54       21.44      0.52 o
   7   3   6       23.48       23.02      0.57 o
   7   3   7        3.13        2.64      0.11 o
   7   3   8      135.89      135.37      3.31 o
   7   3   9        0.50        0.54      0.08 o
   7   3  10       28.89       27.64      0.70 o
   7   3  11        0.72        0.68      0.07 o
   7   3  12        8.31        8.10      0.22 o
   7   3  13       41.58       40.46      0.96 o
   7   3  14       11.03       10.78      0.28 o
   7   3  15       28.26       27.34      0.67 o
   7   3  16        1.46        1.39      0.06 o
   7   3  17        1.72        1.86      0.07 o
   7   3  18        2.32        2.29      0.08 o
   7   3  19       16.92       16.55      0.46 o
   7   3  20        2.50        2.57      0.11 o
   7   3  21        3.46        3.49      0.13 o
   7   3  22        0.19        0.27      0.07 o
   7   4   1        2.68        2.60      0.12 o
   7   4   2      231.52      236.52      5.69 o
   7   4   4        8.14        8.00      0.22 o
   7   4   5        3.73        2.63      0.11 o
   7   4   6      158.58      155.72      3.88 o
   7   4   7        0.57        0.35      0.08 o
   7   4   8       59.87       58.47      1.46 o
   7   4   9        1.46        1.17      0.08 o
   7   4  10       33.13       31.23      0.78 o
   7   4  11        1.32        1.04      0.07 o
   7   4  12       52.73       49.94      1.19 o
   7   4  15        0.80        0.84      0.05 o
   7   4  16        8.22        8.02      0.20 o
   7   4  17        0.18        0.14      0.05 o
   7   4  18        0.75        0.68      0.05 o
   7   5   0        1.12        1.29      0.13 o
   7   5   1       40.35       37.47      0.98 o
   7   5   2       31.82       34.14      0.86 o
   7   5   3       89.46       81.98      2.05 o
   7   5   4       47.95       50.10      1.28 o
   7   5   5        8.81        8.05      0.23 o
   7   5   6       12.39       12.37      0.33 o
   7   5   8      131.09      130.96      3.22 o
   7   5   9        0.14        0.26      0.07 o
   7   5  10       34.28       33.18      0.83 o
   7   5  11        1.94        2.05      0.09 o
   7   5  12        8.32        8.22      0.21 o
   7   5  13       21.92       21.61      0.57 o
   7   5  14       13.91       13.16      0.33 o
   7   5  15        9.23        9.14      0.25 o
   7   5  16        1.15        1.11      0.05 o
   7   5  17        1.78        1.88      0.07 o
   7   5  18        1.29        1.38      0.07 o
   7   5  19        6.92        7.37      0.22 o
   7   5  20        2.71        2.80      0.10 o
   7   5  21        1.10        1.20      0.06 o
   7   6   1       99.01      100.09      2.46 o
   7   6   2        2.57        2.18      0.14 o
   7   6   3       18.19       16.97      0.44 o
   7   6   4        1.51        1.06      0.11 o
   7   6   5       82.59       78.90      1.97 o
   7   6   8        1.75        1.77      0.08 o
   7   6   9       25.13       24.30      0.61 o
   7   6  11        0.37        0.36      0.04 o
   7   6  12        0.64        0.66      0.05 o
   7   6  13        9.11        8.94      0.24 o
   7   6  14        0.44        0.38      0.04 o
   7   6  15        0.48        0.48      0.04 o
   7   6  16        0.11        0.13      0.04 o
   7   6  17        3.22        3.27      0.11 o
   7   6  18        0.46        0.40      0.06 o
   7   6  19        1.09        1.10      0.06 o
   7   7   0        2.83        2.80      0.17 o
   7   7   1       34.60       34.94      0.85 o
   7   7   2       10.08        9.87      0.26 o
   7   7   3       87.69       87.92      2.20 o
   7   7   4        7.10        7.50      0.23 o
   7   7   5        6.70        6.69      0.19 o
   7   7   6        6.51        6.26      0.17 o
   7   7   7        1.82        1.70      0.08 o
   7   7   8       33.13       32.67      0.87 o
   7   7   9        0.18        0.17      0.04 o
   7   7  10        6.63        6.36      0.19 o
   7   7  11        0.25        0.23      0.04 o
   7   7  12        2.02        2.15      0.08 o
   7   7  13       18.09       18.17      0.45 o
   7   7  14        2.69        2.99      0.10 o
   7   7  15       13.51       13.19      0.37 o
   7   7  16        0.64        0.64      0.06 o
   7   7  17        0.62        0.70      0.05 o
   7   7  18        1.14        1.14      0.06 o
   7   7  19        7.91        7.87      0.29 o
   7   7  20        0.69        0.64      0.09 o
   7   8   1        0.47        0.49      0.05 o
   7   8   2       27.57       27.34      0.66 o
   7   8   4        0.55        0.44      0.05 o
   7   8   5        0.85        0.83      0.05 o
   7   8   6       27.55       26.91      0.74 o
   7   8   7        0.14        0.08      0.04 o
   7   8   8        7.76        7.37      0.20 o
   7   8   9        0.48        0.53      0.04 o
   7   8  10        8.08        7.98      0.22 o
   7   8  11        0.86        0.79      0.05 o
   7   8  12        8.75        8.42      0.24 o
   7   8  15        0.55        0.53      0.05 o
   7   8  16        1.20        1.25      0.06 o
   7   8  17        0.21        0.21      0.06 o
   7   9   0        0.56        0.53      0.08 o
   7   9   1        4.78        4.86      0.16 o
   7   9   2        7.98        7.86      0.24 o
   7   9   3       12.94       12.86      0.33 o
   7   9   4       12.29       12.82      0.32 o
   7   9   5        2.13        2.13      0.08 o
   7   9   6        3.38        3.67      0.13 o
   7   9   8       37.67       37.46      0.99 o
   7   9  10       10.69       10.70      0.29 o
   7   9  11        1.04        1.05      0.06 o
   7   9  12        2.23        2.44      0.08 o
   7   9  13        4.98        4.96      0.15 o
   7   9  14        4.35        4.31      0.13 o
   7   9  15        1.34        1.48      0.06 o
   7   9  16        0.42        0.41      0.04 o
   7   9  17        0.59        0.62      0.20 o
   7  10   1       11.17       10.73      0.31 o
   7  10   2        0.34        0.42      0.06 o
   7  10   3        1.95        2.13      0.10 o
   7  10   4        0.33        0.35      0.07 o
   7  10   5        8.83        8.75      0.26 o
   7  10   8        0.27        0.33      0.05 o
   7  10   9        2.26        2.30      0.08 o
   7  10  13        1.18        1.15      0.06 o
   7  10  14        0.15        0.13      0.04 o
   7  11   0        0.89        1.21      0.18 o
   7  11   1        6.40        6.87      0.24 o
   7  11   2        1.53        1.61      0.09 o
   7  11   3       16.95       17.34      0.53 o
   7  11   4        0.57        0.65      0.06 o
   7  11   5        1.63        1.79      0.10 o
   7  11   6        1.27        1.28      0.07 o
   7  11   7        0.22        0.20      0.06 o
   7  11   8        4.15        4.27      0.13 o
   7  11  10        0.68        0.75      0.06 o
   7  11  11        0.10        0.13      0.06 o
   7  11  12        0.22        0.31      0.07 o
   7  12   2        1.65        1.76      0.08 o
   7  12   6        2.54        2.46      0.10 o
   7  12   8        0.34        0.31      0.06 o
   8   0   0      483.58      522.83     13.46 o
   8   0   2      205.41      244.33      5.81 o
   8   0   4       13.51        8.33      0.26 o
   8   0   6      167.35      158.10      3.74 o
   8   0   8       50.96       49.50      1.19 o
   8   0  10        0.68        0.66      0.12 o
   8   0  16        5.70        5.85      0.18 o
   8   0  18       14.23       14.13      0.45 o
   8   0  20        4.05        4.10      0.20 o
   8   0  22        0.97        1.06      0.11 o
   8   0  24        4.75        4.55      0.24 o
   8   1   1      220.05      240.91      5.58 o
   8   1   2        3.15        2.82      0.12 o
   8   1   3       22.98       25.28      0.60 o
   8   1   4      106.47      111.32      2.57 o
   8   1   5       16.33       14.67      0.36 o
   8   1   6      114.07      114.55      2.66 o
   8   1   7        1.74        1.43      0.08 o
   8   1   8        3.07        2.75      0.11 o
   8   1   9        6.34        6.70      0.19 o
   8   1  10       78.46       79.08      1.87 o
   8   1  11       60.39       59.39      1.41 o
   8   1  12        5.14        5.70      0.17 o
   8   1  13        3.68        3.63      0.12 o
   8   1  14        8.77        8.97      0.26 o
   8   1  15       39.98       38.67      0.93 o
   8   1  17       26.36       26.73      0.68 o
   8   1  18        6.98        6.87      0.18 o
   8   1  19        1.10        1.17      0.07 o
   8   1  20        0.31        0.37      0.07 o
   8   1  21        6.61        6.99      0.26 o
   8   1  22        9.04        9.30      0.28 o
   8   2   0        0.08        0.35      0.09 o
   8   2   1        0.96        1.18      0.08 o
   8   2   2        0.65        0.87      0.08 o
   8   2   3       24.91       25.51      0.60 o
   8   2   4        0.16        0.14      0.07 o
   8   2   5      108.90      115.27      2.67 o
   8   2   6        1.30        0.79      0.07 o
   8   2   7       98.44       97.85      2.31 o
   8   2   8        0.14        0.20      0.07 o
   8   2  10        0.81        0.63      0.08 o
   8   2  11       72.97       71.66      1.69 o
   8   2  13       73.66       71.28      1.68 o
   8   2  15        4.57        4.16      0.12 o
   8   2  17        8.26        8.30      0.22 o
   8   2  19       10.11        9.84      0.28 o
   8   2  21        1.99        2.02      0.10 o
   8   2  23        0.10        0.14      0.07 o
   8   3   1      112.78      108.05      2.57 o
   8   3   2        2.06        1.77      0.09 o
   8   3   3        6.91        6.23      0.18 o
   8   3   4       82.65       88.96      2.12 o
   8   3   5       22.09       19.63      0.47 o
   8   3   6       42.58       43.56      1.05 o
   8   3   7        0.67        0.77      0.08 o
   8   3   8       11.07       11.71      0.31 o
   8   3   9        0.86        0.79      0.08 o
   8   3  10       46.28       45.72      1.10 o
   8   3  11       42.60       41.57      0.98 o
   8   3  12        0.29        0.29      0.07 o
   8   3  13        7.81        7.91      0.25 o
   8   3  14        6.75        6.76      0.18 o
   8   3  15       26.51       25.28      0.66 o
   8   3  16        0.88        0.73      0.05 o
   8   3  17       27.54       26.49      0.72 o
   8   3  18        6.02        6.03      0.18 o
   8   3  20        0.68        0.66      0.06 o
   8   3  21        5.72        5.72      0.20 o
   8   3  22        7.43        8.03      0.26 o
   8   3  23        0.22        0.24      0.07 o
   8   4   0      247.78      247.95      6.67 o
   8   4   1        0.28        0.28      0.08 o
   8   4   2       74.31       77.92      1.92 o
   8   4   3        2.29        2.61      0.11 o
   8   4   4       14.05       10.44      0.27 o
   8   4   5        0.58        0.20      0.08 o
   8   4   6       80.96       74.40      1.83 o
   8   4   7        0.70        0.92      0.09 o
   8   4   8       34.49       33.04      0.83 o
   8   4   9        0.38        0.41      0.07 o
   8   4  10        1.83        1.96      0.09 o
   8   4  14        0.45        0.46      0.04 o
   8   4  15        0.13        0.13      0.04 o
   8   4  16        4.83        4.92      0.13 o
   8   4  17        0.26        0.19      0.05 o
   8   4  18        9.05        9.03      0.24 o
   8   4  20        2.26        2.36      0.11 o
   8   4  21        0.15        0.17      0.06 o
   8   4  22        0.69        0.81      0.06 o
   8   5   1       13.82       13.26      0.37 o
   8   5   2        5.16        5.90      0.20 o
   8   5   4       25.41       25.80      0.68 o
   8   5   6       77.05       77.96      1.94 o
   8   5   7        0.36        0.45      0.07 o
   8   5   9        7.45        7.36      0.20 o
   8   5  10       51.55       50.11      1.24 o
   8   5  11       29.09       29.77      0.75 o
   8   5  12       11.30       10.85      0.27 o
   8   5  13        0.44        0.47      0.04 o
   8   5  14        3.67        3.48      0.11 o
   8   5  15       22.38       22.13      0.55 o
   8   5  16        0.30        0.19      0.04 o
   8   5  17       10.47       10.59      0.28 o
   8   5  18        2.69        2.63      0.09 o
   8   5  19        1.11        1.23      0.06 o
   8   5  21        2.93        3.11      0.11 o
   8   5  22        4.60        4.68      0.18 o
   8   6   1        0.49        0.52      0.11 o
   8   6   3       10.88       10.79      0.30 o
   8   6   4        1.61        1.31      0.10 o
   8   6   5       36.37       34.42      0.89 o
   8   6   7       25.48       25.11      0.60 o
   8   6   8        1.28        1.16      0.07 o
   8   6  10        2.45        2.29      0.07 o
   8   6  11       26.86       26.12      0.66 o
   8   6  12        0.12        0.11      0.04 o
   8   6  13       28.37       27.42      0.70 o
   8   6  14        0.66        0.60      0.04 o
   8   6  15        2.46        2.36      0.07 o
   8   6  16        0.55        0.55      0.05 o
   8   6  17        2.68        2.72      0.09 o
   8   6  19        4.49        4.44      0.20 o
   8   6  21        1.28        1.41      0.13 o
   8   7   1       50.53       51.39      1.22 o
   8   7   2        3.13        2.94      0.12 o
   8   7   3        3.61        3.74      0.14 o
   8   7   4       18.89       18.26      0.46 o
   8   7   5       21.86       21.26      0.56 o
   8   7   6        8.25        8.14      0.23 o
   8   7   8        4.48        4.70      0.14 o
   8   7   9        0.34        0.23      0.04 o
   8   7  10       12.12       11.97      0.32 o
   8   7  11       11.29       11.26      0.31 o
   8   7  13        5.54        5.27      0.14 o
   8   7  14        1.72        1.84      0.07 o
   8   7  15        7.09        7.35      0.23 o
   8   7  16        0.58        0.51      0.05 o
   8   7  17       12.55       12.29      0.35 o
   8   7  18        1.67        1.91      0.07 o
   8   7  20        0.48        0.50      0.10 o
   8   8   0       43.09       42.12      1.20 o
   8   8   1        0.95        0.82      0.05 o
   8   8   2       15.82       15.83      0.43 o
   8   8   3        3.09        3.02      0.10 o
   8   8   4        1.24        1.07      0.06 o
   8   8   5        0.54        0.49      0.05 o
   8   8   6       16.75       16.23      0.42 o
   8   8   7        0.24        0.18      0.04 o
   8   8   8       12.37       12.03      0.33 o
   8   8   9        0.33        0.27      0.04 o
   8   8  10        2.18        2.19      0.07 o
   8   8  14        0.70        0.65      0.05 o
   8   8  15        0.12        0.12      0.05 o
   8   8  16        2.29        2.56      0.09 o
   8   8  17        0.18        0.20      0.05 o
   8   8  18        2.48        2.57      0.11 o
   8   9   1        1.94        2.05      0.08 o
   8   9   2        3.57        3.61      0.13 o
   8   9   4        5.00        5.16      0.18 o
   8   9   6       26.62       26.78      0.66 o
   8   9   8        0.63        0.63      0.05 o
   8   9   9        2.07        2.14      0.08 o
   8   9  10       15.25       15.10      0.37 o
   8   9  11        5.51        5.63      0.15 o
   8   9  12        5.80        5.62      0.15 o
   8   9  14        0.59        0.60      0.05 o
   8   9  15        4.82        5.01      0.15 o
   8   9  16        0.30        0.24      0.04 o
   8   9  17        1.72        1.79      0.23 o
   8  10   1        0.58        0.61      0.06 o
   8  10   3        4.45        4.50      0.16 o
   8  10   4        0.32        0.30      0.06 o
   8  10   5        7.22        7.21      0.21 o
   8  10   7        3.21        3.39      0.16 o
   8  10   8        0.48        0.47      0.06 o
   8  10   9        0.11        0.15      0.06 o
   8  10  10        0.83        0.86      0.06 o
   8  10  11        4.58        4.65      0.14 o
   8  10  13        4.86        4.75      0.14 o
   8  10  14        0.20        0.20      0.05 o
   8  10  15        0.65        0.49      0.18 o
   8  11   1       11.73       12.28      0.32 o
   8  11   2        0.43        0.55      0.07 o
   8  11   3        0.74        0.86      0.07 o
   8  11   4        2.42        2.74      0.10 o
   8  11   5        5.65        5.66      0.17 o
   8  11   6        1.08        1.18      0.09 o
   8  11   8        0.56        0.65      0.06 o
   8  11   9        0.16        0.15      0.06 o
   8  11  10        1.45        1.65      0.08 o
   8  11  11        1.73        1.78      0.08 o
   8  12   0        4.63        4.98      0.21 o
   8  12   2        2.11        2.24      0.09 o
   8  12   3        0.52        0.62      0.07 o
   8  12   5        0.20        0.17      0.06 o
   8  12   6        1.83        1.86      0.08 o
   8  12   8        2.35        2.02      0.09 o
   9   0   2      566.73      575.98     13.55 o
   9   0   4      248.17      268.27      6.38 o
   9   0   6        7.04        6.97      0.22 o
   9   0   8        1.51        1.96      0.12 o
   9   0  10        1.36        1.68      0.13 o
   9   0  12       30.46       29.66      0.77 o
   9   0  14       59.39       57.26      1.41 o
   9   0  16        6.37        6.51      0.19 o
   9   0  18       12.67       13.32      0.40 o
   9   0  20       17.21       18.03      0.73 o
   9   0  22        2.70        2.68      0.15 o
   9   1   0      395.59      452.56     10.70 o
   9   1   1      139.78      142.14      3.28 o
   9   1   2        5.54        8.00      0.22 o
   9   1   3      188.40      198.14      4.58 o
   9   1   4      219.56      233.40      5.44 o
   9   1   5       22.36       20.94      0.50 o
   9   1   6       39.95       43.53      1.03 o
   9   1   7      150.20      157.20      3.67 o
   9   1   8       68.17       70.62      1.65 o
   9   1  10       37.11       39.79      0.94 o
   9   1  11       57.51       56.50      1.33 o
   9   1  12       12.15       11.11      0.29 o
   9   1  13        4.42        4.51      0.14 o
   9   1  14       16.08       15.67      0.38 o
   9   1  15        9.80        9.52      0.23 o
   9   1  16        0.89        0.77      0.06 o
   9   1  17        2.56        2.49      0.09 o
   9   1  18        3.89        3.71      0.12 o
   9   1  19        0.73        0.79      0.08 o
   9   1  21        0.31        0.29      0.07 o
   9   1  22        0.37        0.49      0.07 o
   9   2   1       44.04       58.43      1.35 o
   9   2   2        0.09        0.27      0.07 o
   9   2   3      157.37      163.79      3.78 o
   9   2   4        0.01        0.16      0.07 o
   9   2   5        9.40        9.71      0.25 o
   9   2   7      155.51      154.65      3.65 o
   9   2   9      223.95      224.23      5.30 o
   9   2  11       10.76       10.34      0.27 o
   9   2  13       27.49       27.05      0.65 o
   9   2  14        0.31        0.26      0.06 o
   9   2  15       23.61       22.88      0.60 o
   9   2  17        7.20        6.85      0.18 o
   9   2  19        3.98        4.07      0.13 o
   9   2  21        0.17        0.22      0.06 o
   9   2  23        2.99        3.29      0.12 o
   9   3   0      274.26      289.81      7.02 o
   9   3   1       94.64       96.05      2.27 o
   9   3   2        7.93        8.42      0.23 o
   9   3   3      116.38      119.18      2.82 o
   9   3   4      161.22      157.76      3.72 o
   9   3   5       24.46       23.78      0.58 o
   9   3   6       44.96       41.31      0.98 o
   9   3   7       89.71       89.68      2.17 o
   9   3   8       48.02       49.35      1.20 o
   9   3   9        0.60        0.56      0.09 o
   9   3  10       37.62       36.03      0.85 o
   9   3  11       39.67       39.37      0.94 o
   9   3  12        6.46        6.49      0.18 o
   9   3  13        0.96        0.94      0.07 o
   9   3  14       14.40       14.01      0.34 o
   9   3  15        9.35        8.91      0.22 o
   9   3  16        0.09        0.11      0.05 o
   9   3  17        0.74        0.71      0.05 o
   9   3  18        2.80        2.85      0.09 o
   9   3  19        1.48        1.31      0.07 o
   9   3  22        0.13        0.23      0.06 o
   9   3  23        0.25        0.22      0.09 o
   9   4   2      277.58      265.17      6.55 o
   9   4   4      165.37      156.41      3.81 o
   9   4   6        2.10        2.75      0.12 o
   9   4   7        0.61        0.69      0.09 o
   9   4   8        3.54        2.39      0.11 o
   9   4   9        1.33        1.29      0.08 o
   9   4  10        1.35        1.17      0.08 o
   9   4  12       20.42       20.31      0.49 o
   9   4  13        0.22        0.19      0.04 o
   9   4  14       40.51       39.81      1.00 o
   9   4  16        3.99        3.94      0.11 o
   9   4  18        9.05        9.42      0.26 o
   9   4  20       11.70       12.16      0.31 o
   9   4  22        1.81        1.82      0.09 o
   9   5   0      103.78      105.01      2.84 o
   9   5   1       53.82       52.29      1.29 o
   9   5   2        1.87        1.94      0.12 o
   9   5   3       81.61       76.64      1.94 o
   9   5   4       71.39       69.76      1.75 o
   9   5   5       10.14        9.90      0.27 o
   9   5   6       10.17        9.69      0.26 o
   9   5   7       65.92       62.43      1.55 o
   9   5   8       28.90       27.79      0.69 o
   9   5  10       10.05       10.10      0.26 o
   9   5  11       25.33       24.02      0.60 o
   9   5  12        8.63        8.11      0.20 o
   9   5  13        2.72        2.66      0.08 o
   9   5  14        5.29        4.86      0.13 o
   9   5  15        3.78        3.77      0.11 o
   9   5  16        1.91        1.88      0.07 o
   9   5  17        1.37        1.32      0.06 o
   9   5  18        1.81        1.61      0.08 o
   9   5  19        0.14        0.18      0.06 o
   9   5  20        0.31        0.32      0.06 o
   9   6   1       17.36       17.37      0.45 o
   9   6   2        2.44        3.02      0.14 o
   9   6   3       39.59       39.53      1.03 o
   9   6   4        1.28        1.13      0.10 o
   9   6   5        1.52        1.63      0.09 o
   9   6   7       64.79       63.28      1.55 o
   9   6   9       87.58       84.98      2.20 o
   9   6  11        3.94        3.96      0.12 o
   9   6  12        0.19        0.15      0.04 o
   9   6  13       11.45       11.35      0.29 o
   9   6  14        1.03        1.07      0.05 o
   9   6  15       10.09        9.64      0.24 o
   9   6  16        0.22        0.17      0.05 o
   9   6  17        3.73        3.48      0.11 o
   9   6  18        0.17        0.12      0.06 o
   9   6  19        2.18        2.34      0.10 o
   9   6  20        0.26        0.31      0.05 o
   9   7   0       53.74       52.48      1.29 o
   9   7   1       16.35       15.88      0.39 o
   9   7   2        1.70        1.76      0.10 o
   9   7   3       22.13       21.41      0.53 o
   9   7   4       35.74       34.52      0.85 o
   9   7   5        7.21        6.88      0.19 o
   9   7   6        9.03        8.83      0.28 o
   9   7   7       20.22       18.81      0.49 o
   9   7   8       11.37       11.31      0.33 o
   9   7   9        1.29        1.25      0.06 o
   9   7  10        8.19        8.08      0.22 o
   9   7  11       11.14       10.42      0.28 o
   9   7  12        1.59        1.68      0.06 o
   9   7  13        0.03        0.09      0.04 o
   9   7  14        3.19        3.30      0.10 o
   9   7  15        3.75        3.64      0.11 o
   9   7  18        0.55        0.63      0.05 o
   9   7  19        1.05        1.00      0.06 o
   9   8   1        0.24        0.16      0.05 o
   9   8   2       54.91       54.79      1.31 o
   9   8   3        0.87        0.88      0.05 o
   9   8   4       39.46       38.95      0.95 o
   9   8   6        1.63        1.63      0.07 o
   9   8   7        1.32        1.26      0.05 o
   9   8   8        0.27        0.24      0.04 o
   9   8   9        1.82        1.84      0.07 o
   9   8  10        0.76        0.70      0.05 o
   9   8  12        8.36        8.33      0.22 o
   9   8  13        0.30        0.26      0.05 o
   9   8  14       13.01       13.10      0.37 o
   9   8  16        0.92        1.06      0.05 o
   9   8  18        3.18        3.44      0.24 o
   9   9   0       14.39       13.60      0.46 o
   9   9   1        6.59        6.47      0.20 o
   9   9   2        0.18        0.23      0.06 o
   9   9   3       10.29       10.10      0.25 o
   9   9   4       11.27       10.76      0.27 o
   9   9   5        1.65        1.60      0.07 o
   9   9   6        0.88        0.87      0.06 o
   9   9   7        8.59        8.81      0.25 o
   9   9   8        6.18        5.88      0.17 o
   9   9  10        0.90        0.78      0.06 o
   9   9  11        3.39        3.59      0.11 o
   9   9  12        2.90        2.90      0.10 o
   9   9  13        0.23        0.24      0.05 o
   9   9  14        0.66        0.55      0.05 o
   9   9  15        0.48        0.53      0.04 o
   9   9  16        1.07        1.13      0.08 o
   9  10   1        4.65        4.44      0.14 o
   9  10   2        1.37        1.31      0.07 o
   9  10   3        7.48        7.52      0.22 o
   9  10   4        0.77        0.72      0.06 o
   9  10   7       14.09       14.60      0.45 o
   9  10   9       16.85       17.64      0.43 o
   9  10  11        0.74        0.73      0.05 o
   9  10  12        0.09        0.11      0.05 o
   9  10  13        2.11        2.24      0.08 o
   9  10  14        0.60        0.56      0.07 o
   9  11   0        4.41        4.67      0.22 o
   9  11   1        1.90        2.15      0.10 o
   9  11   3        2.27        2.29      0.09 o
   9  11   4        2.99        3.12      0.14 o
   9  11   5        1.26        1.38      0.07 o
   9  11   6        0.60        0.53      0.07 o
   9  11   7        2.27        2.25      0.08 o
   9  11   8        1.01        1.12      0.06 o
   9  11   9        0.48        0.51      0.08 o
   9  11  10        0.46        0.45      0.06 o
   9  11  11        1.54        1.39      0.07 o
   9  12   2        6.99        7.43      0.20 o
   9  12   3        0.30        0.36      0.06 o
   9  12   4        5.67        5.70      0.26 o
   9  12   6        0.50        0.44      0.06 o
   9  12   7        0.41        0.36      0.06 o
  10   0   0      261.43      263.56      6.83 o
  10   0   2       26.34       25.27      0.63 o
  10   0   4        7.93        7.07      0.24 o
  10   0   6        0.43        0.24      0.11 o
  10   0   8        3.33        3.73      0.17 o
  10   0  10       93.45       92.95      2.32 o
  10   0  12       65.12       64.11      1.61 o
  10   0  14       21.57       20.28      0.62 o
  10   0  16      100.34      100.84      2.78 o
  10   0  18        9.10        9.47      0.27 o
  10   0  20       11.25       11.68      0.58 o
  10   0  22        4.70        4.89      0.29 o
  10   1   1       48.45       54.35      1.26 o
  10   1   2       48.02       52.56      1.22 o
  10   1   3       25.04       29.81      0.70 o
  10   1   4       24.08       25.51      0.60 o
  10   1   5       10.52        8.30      0.22 o
  10   1   6        7.50        6.92      0.19 o
  10   1   7       52.99       48.89      1.14 o
  10   1   8        5.33        4.37      0.15 o
  10   1   9       15.85       15.86      0.40 o
  10   1  10        0.19        0.21      0.09 o
  10   1  11        0.64        0.47      0.08 o
  10   1  12       22.18       21.26      0.51 o
  10   1  13        2.46        2.58      0.11 o
  10   1  14       21.82       20.51      0.49 o
  10   1  15        0.13        0.18      0.05 o
  10   1  17        0.89        0.83      0.06 o
  10   1  18        7.42        7.55      0.22 o
  10   1  19        3.68        3.81      0.15 o
  10   1  20        3.29        3.26      0.14 o
  10   1  21        0.54        0.64      0.07 o
  10   1  23        1.26        1.39      0.08 o
  10   2   0        0.07        0.86      0.12 o
  10   2   3       75.27       81.95      1.90 o
  10   2   5      223.04      232.13      5.44 o
  10   2   7       17.89       17.14      0.42 o
  10   2   8        0.30        0.28      0.08 o
  10   2   9       89.94       90.83      2.19 o
  10   2  10        0.42        0.40      0.09 o
  10   2  11       57.43       56.41      1.33 o
  10   2  12        0.15        0.18      0.07 o
  10   2  13        2.38        2.37      0.10 o
  10   2  14        0.53        0.52      0.05 o
  10   2  15        2.33        2.40      0.08 o
  10   2  17        8.91        8.56      0.24 o
  10   2  18        0.31        0.20      0.05 o
  10   2  19        1.60        1.60      0.09 o
  10   2  21       11.86       12.57      0.39 o
  10   2  23       10.27       10.36      0.27 o
  10   3   1       23.72       23.36      0.56 o
  10   3   2       23.54       21.36      0.52 o
  10   3   3       15.56       16.95      0.42 o
  10   3   4       14.02       13.99      0.35 o
  10   3   5        0.70        0.50      0.08 o
  10   3   6        7.09        7.82      0.22 o
  10   3   7       38.54       38.08      0.93 o
  10   3   8        5.05        5.39      0.19 o
  10   3   9       27.44       26.31      0.64 o
  10   3  10        0.42        0.26      0.07 o
  10   3  12       19.96       19.14      0.46 o
  10   3  13        4.06        3.83      0.12 o
  10   3  14       15.95       15.36      0.38 o
  10   3  15        0.86        0.90      0.05 o
  10   3  17        0.81        0.82      0.05 o
  10   3  18        6.38        6.41      0.18 o
  10   3  19        2.48        2.59      0.10 o
  10   3  20        1.98        2.02      0.08 o
  10   3  21        0.44        0.42      0.06 o
  10   4   0      139.91      135.28      3.59 o
  10   4   1        5.21        4.78      0.19 o
  10   4   2       18.79       17.57      0.44 o
  10   4   3        8.55        7.77      0.22 o
  10   4   4        9.67        8.43      0.26 o
  10   4   5        2.21        1.87      0.11 o
  10   4   6        2.19        1.46      0.10 o
  10   4   7       10.30        9.80      0.27 o
  10   4   8        1.95        1.77      0.09 o
  10   4  10       50.84       51.16      1.24 o
  10   4  11        4.66        4.50      0.14 o
  10   4  12       39.47       38.79      0.93 o
  10   4  13        1.50        1.48      0.06 o
  10   4  14       12.20       11.79      0.32 o
  10   4  15        0.41        0.31      0.04 o
  10   4  16       63.83       62.89      1.64 o
  10   4  17        0.47        0.40      0.05 o
  10   4  18        6.64        6.66      0.20 o
  10   4  20        6.65        7.18      0.22 o
  10   4  22        3.12        3.09      0.13 o
  10   5   1       19.44       19.40      0.50 o
  10   5   2       26.30       26.93      0.68 o
  10   5   3        4.72        5.26      0.19 o
  10   5   4       20.27       18.59      0.50 o
  10   5   5        5.09        4.68      0.17 o
  10   5   6        2.08        1.78      0.10 o
  10   5   7       22.21       20.59      0.53 o
  10   5   8        0.35        0.39      0.07 o
  10   5   9        6.20        5.90      0.19 o
  10   5  11        0.65        0.58      0.04 o
  10   5  12        8.83        8.55      0.21 o
  10   5  13        1.03        1.01      0.05 o
  10   5  14       12.68       12.08      0.30 o
  10   5  16        0.40        0.27      0.05 o
  10   5  17        0.50        0.52      0.06 o
  10   5  18        3.60        3.65      0.16 o
  10   5  19        2.07        2.13      0.09 o
  10   5  20        2.56        2.48      0.09 o
  10   5  21        0.22        0.22      0.07 o
  10   6   0       21.05       21.50      0.59 o
  10   6   2        2.12        2.08      0.12 o
  10   6   3       22.09       20.75      0.54 o
  10   6   4        9.73        9.20      0.25 o
  10   6   5       79.42       79.17      1.93 o
  10   6   6        5.46        5.31      0.16 o
  10   6   7       11.02       10.94      0.28 o
  10   6   8        1.43        1.28      0.07 o
  10   6   9       32.81       32.61      0.83 o
  10   6  10        2.28        2.26      0.07 o
  10   6  11       30.53       29.77      0.75 o
  10   6  12        0.61        0.59      0.04 o
  10   6  13        0.09        0.11      0.05 o
  10   6  14        1.70        1.70      0.06 o
  10   6  15        1.00        0.99      0.05 o
  10   6  17        2.59        2.58      0.10 o
  10   6  18        1.16        1.07      0.08 o
  10   6  19        0.40        0.40      0.06 o
  10   6  20        0.09        0.14      0.06 o
  10   7   1        5.65        5.46      0.16 o
  10   7   2        2.45        2.62      0.11 o
  10   7   3        7.24        6.99      0.20 o
  10   7   4        3.19        3.18      0.12 o
  10   7   6        2.54        2.46      0.09 o
  10   7   7       15.46       14.50      0.38 o
  10   7   8        1.67        1.70      0.07 o
  10   7   9       15.03       14.08      0.38 o
  10   7  10        0.19        0.18      0.04 o
  10   7  11        0.19        0.17      0.04 o
  10   7  12        6.81        6.62      0.17 o
  10   7  13        2.28        2.17      0.07 o
  10   7  14        4.95        4.79      0.14 o
  10   7  15        1.05        1.09      0.06 o
  10   7  17        0.43        0.56      0.05 o
  10   7  18        2.17        2.31      0.09 o
  10   7  19        0.74        0.76      0.08 o
  10   8   0       41.48       39.34      0.98 o
  10   8   1        2.56        2.77      0.09 o
  10   8   2        6.42        6.27      0.17 o
  10   8   3        3.62        3.66      0.11 o
  10   8   4        4.93        4.81      0.15 o
  10   8   5        2.10        2.21      0.08 o
  10   8   6        2.01        1.83      0.07 o
  10   8   7        7.78        7.70      0.22 o
  10   8   8        0.36        0.35      0.04 o
  10   8  10       10.87       10.71      0.29 o
  10   8  11        4.39        3.99      0.11 o
  10   8  12       10.51       10.44      0.27 o
  10   8  13        1.23        1.20      0.06 o
  10   8  14        2.54        2.80      0.09 o
  10   8  15        0.38        0.38      0.05 o
  10   8  16       17.35       18.30      0.45 o
  10   8  17        0.34        0.39      0.05 o
  10   8  18        2.39        2.38      0.24 o
  10   9   1        3.47        3.35      0.11 o
  10   9   2       10.23        9.79      0.26 o
  10   9   3        0.97        1.08      0.06 o
  10   9   4        6.99        6.93      0.21 o
  10   9   5        0.85        0.79      0.05 o
  10   9   6        0.31        0.28      0.05 o
  10   9   7        4.56        4.54      0.14 o
  10   9   9        1.43        1.54      0.07 o
  10   9  12        1.85        2.01      0.08 o
  10   9  13        0.24        0.25      0.05 o
  10   9  14        3.46        3.38      0.10 o
  10   9  16        0.28        0.27      0.11 o
  10  10   0        7.64        7.47      0.28 o
  10  10   2        0.76        0.71      0.06 o
  10  10   3        2.33        2.48      0.09 o
  10  10   4        3.19        3.26      0.11 o
  10  10   5       16.30       16.74      0.47 o
  10  10   6        1.76        1.76      0.08 o
  10  10   7        4.21        4.39      0.15 o
  10  10   8        0.45        0.56      0.06 o
  10  10   9        5.24        5.61      0.16 o
  10  10  10        0.52        0.54      0.06 o
  10  10  11        7.74        7.81      0.20 o
  10  10  12        0.40        0.48      0.05 o
  10  10  14        0.55        0.55      0.08 o
  10  11   1        0.84        1.08      0.10 o
  10  11   2        0.61        0.67      0.07 o
  10  11   3        1.67        1.77      0.08 o
  10  11   4        0.59        0.63      0.06 o
  10  11   6        0.28        0.28      0.06 o
  10  11   7        3.01        3.00      0.11 o
  10  11   8        0.16        0.18      0.06 o
  10  11   9        3.72        3.61      0.12 o
  10  11  11        0.13        0.16      0.07 o
  10  12   0        7.83        8.46      0.27 o
  10  12   1        0.45        0.55      0.07 o
  10  12   2        1.28        1.42      0.08 o
  10  12   3        0.50        0.63      0.07 o
  10  12   4        1.11        1.14      0.09 o
  10  12   5        0.62        0.64      0.06 o
  10  12   6        0.71        0.71      0.06 o
  10  12   7        1.61        1.64      0.13 o
  11   0   2      602.83      604.68     14.21 o
  11   0   4       55.85       59.27      1.46 o
  11   0   6      216.33      217.73      5.37 o
  11   0   8       77.55       80.26      1.97 o
  11   0  10       60.07       58.24      1.47 o
  11   0  12       37.90       37.40      0.97 o
  11   0  14       14.28       13.71      0.38 o
  11   0  16       17.27       17.78      0.44 o
  11   0  18        1.24        1.34      0.09 o
  11   0  20        4.14        4.32      0.19 o
  11   1   0       16.25       22.03      0.56 o
  11   1   1       47.73       44.43      1.04 o
  11   1   2       41.84       45.06      1.05 o
  11   1   3      145.51      150.63      3.50 o
  11   1   4       26.48       25.88      0.61 o
  11   1   5       49.96       53.50      1.25 o
  11   1   6        9.26        9.24      0.25 o
  11   1   8       84.64       84.12      1.99 o
  11   1   9        7.14        7.48      0.22 o
  11   1  10       49.39       48.03      1.14 o
  11   1  11        8.76        8.69      0.24 o
  11   1  13       10.49        9.98      0.26 o
  11   1  14       15.79       15.43      0.37 o
  11   1  15        6.65        6.78      0.18 o
  11   1  16       14.38       13.98      0.34 o
  11   1  18        3.38        3.39      0.11 o
  11   1  19        4.06        4.30      0.15 o
  11   1  21        4.78        4.90      0.18 o
  11   1  22        0.64        0.63      0.07 o
  11   1  23        0.97        0.92      0.08 o
  11   2   1      225.20      240.70      5.63 o
  11   2   2        1.34        1.21      0.09 o
  11   2   3      137.79      137.34      3.20 o
  11   2   4        0.88        0.83      0.08 o
  11   2   5      248.15      252.06      5.96 o
  11   2   7       20.76       21.37      0.52 o
  11   2   8        0.73        0.54      0.09 o
  11   2   9      181.74      184.80      4.50 o
  11   2  11        1.20        1.27      0.08 o
  11   2  13       50.60       49.09      1.17 o
  11   2  14        0.28        0.25      0.04 o
  11   2  15        4.76        4.71      0.15 o
  11   2  17        5.79        5.69      0.16 o
  11   2  19        0.47        0.51      0.06 o
  11   2  21        0.99        1.05      0.07 o
  11   3   0       14.06       17.72      0.50 o
  11   3   1       26.60       23.70      0.58 o
  11   3   2       24.91       25.99      0.62 o
  11   3   3      110.42      103.60      2.43 o
  11   3   4       13.20       13.92      0.35 o
  11   3   5       47.36       46.52      1.12 o
  11   3   6        5.68        5.01      0.17 o
  11   3   7        0.26        0.26      0.09 o
  11   3   8       55.62       54.70      1.35 o
  11   3   9        4.69        4.32      0.15 o
  11   3  10       37.43       36.79      0.89 o
  11   3  11        8.89        8.71      0.23 o
  11   3  13       13.81       13.47      0.34 o
  11   3  14       12.92       12.29      0.31 o
  11   3  15        7.15        6.97      0.18 o
  11   3  16       11.85       11.42      0.30 o
  11   3  18        2.19        2.31      0.09 o
  11   3  19        4.47        4.56      0.14 o
  11   3  21        4.22        4.52      0.13 o
  11   3  22        0.59        0.66      0.07 o
  11   4   2      298.33      298.01      7.20 o
  11   4   4       33.89       31.42      0.81 o
  11   4   6      113.75      111.63      2.76 o
  11   4   7        0.69        0.53      0.08 o
  11   4   8       39.65       37.22      0.92 o
  11   4  10       33.94       32.53      0.79 o
  11   4  11        0.68        0.54      0.06 o
  11   4  12       18.74       17.44      0.43 o
  11   4  14       10.33       10.22      0.25 o
  11   4  15        0.35        0.36      0.05 o
  11   4  16        9.43        9.28      0.25 o
  11   4  18        1.28        1.40      0.06 o
  11   4  20        2.52        2.55      0.09 o
  11   4  21        0.24        0.33      0.06 o
  11   5   0       22.23       20.89      0.59 o
  11   5   1       19.10       16.71      0.43 o
  11   5   2       21.21       20.98      0.57 o
  11   5   3       66.39       61.13      1.51 o
  11   5   4        5.80        6.01      0.21 o
  11   5   5       19.77       19.10      0.48 o
  11   5   6        8.59        8.24      0.23 o
  11   5   8       47.47       45.66      1.12 o
  11   5   9        4.24        3.62      0.13 o
  11   5  10       25.32       23.96      0.59 o
  11   5  11        3.85        3.71      0.11 o
  11   5  13        4.42        4.38      0.14 o
  11   5  14        8.01        7.59      0.20 o
  11   5  15        2.71        2.73      0.09 o
  11   5  16        7.98        7.56      0.21 o
  11   5  18        2.74        2.72      0.10 o
  11   5  19        1.81        2.05      0.08 o
  11   5  20        0.17        0.15      0.05 o
  11   5  21        2.33        2.37      0.16 o
  11   6   1       58.34       56.72      1.38 o
  11   6   3       40.62       39.34      0.93 o
  11   6   5       74.18       71.13      1.74 o
  11   6   7       10.56       10.41      0.27 o
  11   6   8        0.50        0.48      0.04 o
  11   6   9       61.12       59.88      1.52 o
  11   6  10        0.42        0.33      0.04 o
  11   6  12        0.21        0.21      0.04 o
  11   6  13       18.88       18.40      0.46 o
  11   6  14        0.94        0.85      0.05 o
  11   6  15        0.85        0.76      0.06 o
  11   6  17        2.50        2.60      0.10 o
  11   6  18        0.50        0.44      0.07 o
  11   6  19        0.02        0.14      0.06 o
  11   7   0        4.65        4.46      0.17 o
  11   7   1        9.59        9.34      0.24 o
  11   7   2        5.51        5.54      0.17 o
  11   7   3       38.07       36.70      0.87 o
  11   7   4        2.48        2.65      0.09 o
  11   7   5       17.65       16.89      0.43 o
  11   7   6        1.63        1.58      0.06 o
  11   7   7        0.79        0.77      0.05 o
  11   7   8       15.24       15.14      0.40 o
  11   7   9        1.20        1.09      0.05 o
  11   7  10       10.55       10.37      0.28 o
  11   7  11        5.40        5.01      0.13 o
  11   7  13        8.33        8.29      0.22 o
  11   7  14        3.88        4.02      0.12 o
  11   7  15        3.29        3.48      0.11 o
  11   7  16        4.00        4.13      0.13 o
  11   7  18        0.79        0.85      0.06 o
  11   7  19        2.31        2.31      0.15 o
  11   8   2       55.59       54.28      1.37 o
  11   8   3        0.12        0.20      0.05 o
  11   8   4        5.65        5.49      0.15 o
  11   8   6       23.84       23.22      0.60 o
  11   8   7        0.64        0.63      0.05 o
  11   8   8        5.49        5.16      0.15 o
  11   8  10        8.83        8.77      0.25 o
  11   8  11        0.43        0.44      0.05 o
  11   8  12        2.47        2.47      0.08 o
  11   8  13        0.27        0.15      0.05 o
  11   8  14        3.92        4.01      0.12 o
  11   8  15        0.18        0.20      0.05 o
  11   8  16        1.68        1.86      0.07 o
  11   8  17        0.29        0.29      0.06 o
  11   9   0        8.59        7.93      0.24 o
  11   9   1        2.53        2.64      0.09 o
  11   9   2        6.95        6.81      0.18 o
  11   9   3       10.23       10.35      0.27 o
  11   9   4        0.98        1.16      0.07 o
  11   9   5        4.48        4.23      0.13 o
  11   9   6        3.81        3.72      0.11 o
  11   9   8       13.40       13.83      0.37 o
  11   9   9        0.88        0.92      0.06 o
  11   9  10        6.19        6.20      0.18 o
  11   9  11        1.36        1.46      0.07 o
  11   9  13        1.15        1.10      0.06 o
  11   9  14        1.92        1.99      0.07 o
  11   9  15        0.42        0.48      0.05 o
  11   9  16        2.19        2.16      0.23 o
  11  10   1        6.40        6.01      0.16 o
  11  10   3        5.84        6.28      0.19 o
  11  10   5        8.51        8.69      0.25 o
  11  10   7        2.53        2.74      0.10 o
  11  10   9        8.07        8.30      0.21 o
  11  10  10        0.29        0.32      0.06 o
  11  10  13        2.82        2.70      0.10 o
  11  11   0        1.15        1.30      0.20 o
  11  11   1        1.55        1.79      0.10 o
  11  11   2        0.93        1.03      0.08 o
  11  11   3        6.61        6.77      0.22 o
  11  11   4        0.15        0.18      0.06 o
  11  11   5        3.85        3.82      0.12 o
  11  11   6        0.45        0.50      0.06 o
  11  11   7        0.43        0.45      0.05 o
  11  11   8        1.98        2.10      0.08 o
  11  11   9        0.16        0.21      0.06 o
  11  11  10        1.20        1.14      0.08 o
  11  11  11        1.45        1.22      0.10 o
  11  12   2        4.94        5.04      0.15 o
  11  12   3        0.09        0.22      0.08 o
  11  12   4        0.40        0.44      0.07 o
  11  12   6        2.14        2.08      0.24 o
  12   0   0        1.87        0.74      0.16 o
  12   0   2       37.58       43.12      1.08 o
  12   0   4       58.48       62.32      1.51 o
  12   0   6       20.65       18.40      0.49 o
  12   0   8      123.73      122.17      3.10 o
  12   0  10       12.02       11.89      0.35 o
  12   0  12       18.07       17.30      0.45 o
  12   0  14        5.88        5.74      0.17 o
  12   0  16        0.48        0.60      0.08 o
  12   0  18        0.87        0.86      0.09 o
  12   0  20        5.16        5.75      0.21 o
  12   1   1       30.29       32.02      0.78 o
  12   1   2       25.10       28.11      0.67 o
  12   1   3        3.78        3.75      0.14 o
  12   1   4       98.14      104.57      2.44 o
  12   1   5        0.24        0.18      0.08 o
  12   1   6       40.63       41.15      0.98 o
  12   1   7        2.47        2.10      0.11 o
  12   1   8        7.44        7.66      0.22 o
  12   1   9       34.94       35.20      0.85 o
  12   1  10       41.61       42.14      1.00 o
  12   1  11       47.65       47.64      1.14 o
  12   1  12        4.22        4.32      0.13 o
  12   1  14        0.70        0.68      0.05 o
  12   1  15       38.49       38.05      0.90 o
  12   1  16        0.98        0.91      0.05 o
  12   1  17       19.43       19.41      0.49 o
  12   1  18        2.22        2.24      0.09 o
  12   1  19        0.40        0.42      0.07 o
  12   1  20        1.68        1.72      0.12 o
  12   1  21        3.93        4.21      0.17 o
  12   1  22        7.44        7.91      0.25 o
  12   1  23        0.19        0.20      0.10 o
  12   2   0        1.70        1.53      0.13 o
  12   2   1       56.48       57.20      1.33 o
  12   2   3       99.03      100.07      2.34 o
  12   2   4        2.16        1.70      0.10 o
  12   2   5        1.48        1.69      0.10 o
  12   2   6        0.33        0.19      0.09 o
  12   2   7        1.85        1.88      0.11 o
  12   2   8        1.07        0.88      0.10 o
  12   2   9        5.18        5.28      0.17 o
  12   2  10        0.64        0.45      0.08 o
  12   2  13       34.41       32.77      0.81 o
  12   2  14        0.23        0.15      0.05 o
  12   2  15       18.33       17.91      0.43 o
  12   2  17        3.77        4.08      0.13 o
  12   2  19       12.42       12.62      0.43 o
  12   2  21        0.57        0.62      0.07 o
  12   3   1       52.93       46.07      1.12 o
  12   3   2       40.92       40.14      0.97 o
  12   3   3        0.17        0.27      0.09 o
  12   3   4       84.26       85.77      2.06 o
  12   3   5        3.97        2.83      0.13 o
  12   3   6       15.76       16.13      0.43 o
  12   3   7        2.43        2.24      0.12 o
  12   3   8       13.64       13.82      0.36 o
  12   3   9       16.01       15.82      0.42 o
  12   3  10       26.31       25.63      0.63 o
  12   3  11       32.52       31.62      0.77 o
  12   3  12        0.46        0.41      0.06 o
  12   3  13        0.82        0.82      0.05 o
  12   3  14        0.77        0.72      0.05 o
  12   3  15       25.17       24.44      0.63 o
  12   3  16        1.95        1.82      0.07 o
  12   3  17       20.16       20.13      0.48 o
  12   3  18        2.18        2.18      0.09 o
  12   3  20        1.83        1.85      0.08 o
  12   3  21        3.12        3.22      0.11 o
  12   3  22        6.13        6.28      0.20 o
  12   4   1        0.43        0.36      0.10 o
  12   4   2       15.45       16.16      0.43 o
  12   4   3        1.85        1.82      0.12 o
  12   4   4       27.39       27.47      0.77 o
  12   4   6        9.69        9.23      0.25 o
  12   4   7        0.69        0.74      0.08 o
  12   4   8       75.65       73.61      1.79 o
  12   4  10        8.82        8.34      0.23 o
  12   4  11        0.32        0.29      0.04 o
  12   4  12       11.50       10.69      0.27 o
  12   4  14        4.20        3.99      0.12 o
  12   4  15        0.38        0.22      0.05 o
  12   4  16        0.24        0.17      0.05 o
  12   4  18        0.62        0.69      0.06 o
  12   4  20        3.35        3.58      0.11 o
  12   5   1        5.73        5.25      0.20 o
  12   5   2        2.62        2.44      0.12 o
  12   5   3        2.34        2.28      0.12 o
  12   5   4       40.48       38.81      0.96 o
  12   5   5        1.46        1.56      0.09 o
  12   5   6       42.93       41.07      1.03 o
  12   5   7        1.06        0.75      0.07 o
  12   5   9       22.80       22.18      0.56 o
  12   5  10       30.29       29.48      0.77 o
  12   5  11       23.33       23.46      0.59 o
  12   5  12       10.27        9.76      0.25 o
  12   5  13        0.29        0.28      0.04 o
  12   5  15       21.02       20.75      0.55 o
  12   5  17        7.99        8.14      0.25 o
  12   5  18        0.50        0.50      0.05 o
  12   5  19        0.50        0.60      0.05 o
  12   5  20        0.75        0.89      0.06 o
  12   5  21        1.86        1.92      0.19 o
  12   6   0        1.08        0.99      0.12 o
  12   6   1       19.27       18.42      0.46 o
  12   6   3       40.03       38.38      0.93 o
  12   6   4        1.95        1.77      0.09 o
  12   6   5        0.55        0.43      0.08 o
  12   6   6        0.19        0.16      0.07 o
  12   6   7        1.27        1.08      0.06 o
  12   6   8        1.58        1.38      0.06 o
  12   6   9        2.00        2.13      0.09 o
  12   6  10        1.22        1.06      0.05 o
  12   6  13       14.81       14.53      0.38 o
  12   6  14        0.57        0.50      0.05 o
  12   6  15        8.37        8.21      0.23 o
  12   6  17        1.55        1.72      0.08 o
  12   6  19        5.56        5.67      0.16 o
  12   7   1       34.98       33.33      0.80 o
  12   7   2       14.38       14.06      0.36 o
  12   7   4       24.45       24.37      0.59 o
  12   7   5        9.25        8.57      0.22 o
  12   7   6        3.11        3.17      0.09 o
  12   7   7        2.29        2.22      0.08 o
  12   7   8        5.30        5.37      0.17 o
  12   7   9        2.37        2.43      0.09 o
  12   7  10        6.75        6.89      0.19 o
  12   7  11        8.89        9.06      0.24 o
  12   7  13        1.12        1.12      0.07 o
  12   7  14        0.12        0.11      0.05 o
  12   7  15        7.08        7.51      0.25 o
  12   7  16        0.86        0.79      0.06 o
  12   7  17        9.17        9.49      0.25 o
  12   7  18        0.54        0.58      0.05 o
  12   8   1        1.06        0.88      0.06 o
  12   8   2        4.24        4.18      0.13 o
  12   8   3        2.38        2.26      0.08 o
  12   8   4        8.37        8.44      0.21 o
  12   8   6        2.68        2.71      0.09 o
  12   8   7        0.78        0.61      0.05 o
  12   8   8       23.36       22.87      0.61 o
  12   8  10        3.28        3.25      0.10 o
  12   8  11        0.35        0.28      0.06 o
  12   8  12        3.19        3.26      0.10 o
  12   8  14        1.55        1.66      0.07 o
  12   8  15        0.46        0.37      0.05 o
  12   9   1        1.02        1.01      0.06 o
  12   9   3        0.59        0.67      0.05 o
  12   9   4        8.38        8.31      0.22 o
  12   9   5        0.27        0.25      0.05 o
  12   9   6       16.98       17.04      0.42 o
  12   9   7        0.36        0.22      0.05 o
  12   9   8        0.27        0.30      0.05 o
  12   9   9        5.05        5.17      0.16 o
  12   9  10        9.45        9.59      0.29 o
  12   9  11        4.22        4.16      0.12 o
  12   9  12        5.58        5.55      0.15 o
  12   9  13        0.17        0.17      0.05 o
  12   9  15        4.34        4.36      0.24 o
  12  10   0        0.34        0.40      0.11 o
  12  10   1        4.20        4.27      0.17 o
  12  10   3        9.18        9.37      0.26 o
  12  10   4        0.81        0.80      0.08 o
  12  10   5        0.19        0.19      0.07 o
  12  10   7        0.29        0.31      0.06 o
  12  10   8        0.81        0.86      0.07 o
  12  10   9        0.28        0.33      0.05 o
  12  10  10        0.57        0.53      0.06 o
  12  10  13        3.01        2.74      0.13 o
  12  11   1        9.04        9.52      0.25 o
  12  11   2        1.78        1.97      0.10 o
  12  11   4        3.08        3.25      0.11 o
  12  11   5        3.01        3.11      0.11 o
  12  11   6        0.49        0.39      0.05 o
  12  11   7        0.71        0.71      0.07 o
  12  11   8        0.56        0.56      0.05 o
  12  11   9        0.26        0.21      0.06 o
  12  11  10        0.87        0.78      0.09 o
  12  12   1        0.25        0.17      0.06 o
  12  12   2        0.64        0.72      0.08 o
  12  12   3        0.58        0.54      0.08 o
  12  12   4        1.23        1.17      0.09 o
  13   0   2      118.40      115.50      2.83 o
  13   0   4      176.46      185.01      4.72 o
  13   0   6       44.62       46.65      1.16 o
  13   0   8        6.65        7.07      0.27 o
  13   0  10       38.87       39.36      1.01 o
  13   0  12       15.81       15.01      0.41 o
  13   0  14        4.19        4.13      0.15 o
  13   0  16        2.85        3.12      0.16 o
  13   0  20        7.06        7.81      0.34 o
  13   0  22        8.46        9.09      0.37 o
  13   1   0      113.41      112.68      2.74 o
  13   1   1      108.90      106.27      2.49 o
  13   1   3      168.79      169.99      4.03 o
  13   1   4      118.25      117.99      2.79 o
  13   1   5        5.97        5.64      0.19 o
  13   1   6        8.81        8.40      0.24 o
  13   1   7       71.55       70.29      1.68 o
  13   1   8       77.21       78.09      1.89 o
  13   1  10       33.39       33.85      0.81 o
  13   1  11       22.81       21.47      0.52 o
  13   1  12       10.88       10.33      0.27 o
  13   1  13        0.20        0.18      0.04 o
  13   1  14       14.54       14.33      0.34 o
  13   1  15       12.67       12.69      0.31 o
  13   1  16        0.16        0.18      0.05 o
  13   1  17        0.39        0.41      0.06 o
  13   1  18        0.89        0.87      0.07 o
  13   1  19        3.04        3.17      0.12 o
  13   1  20        0.43        0.53      0.07 o
  13   1  21        0.72        0.82      0.08 o
  13   1  22        0.15        0.16      0.06 o
  13   2   1       61.85       67.21      1.58 o
  13   2   2        1.28        1.30      0.10 o
  13   2   3       20.05       20.25      0.50 o
  13   2   6        0.98        0.68      0.10 o
  13   2   7       31.26       30.48      0.75 o
  13   2   8        0.51        0.27      0.08 o
  13   2   9       82.51       81.24      1.94 o
  13   2  11       41.11       39.92      0.94 o
  13   2  12        0.55        0.51      0.05 o
  13   2  13        1.95        1.94      0.07 o
  13   2  14        0.12        0.11      0.05 o
  13   2  15       42.07       40.86      1.02 o
  13   2  17       22.62       22.18      0.59 o
  13   2  19        0.22        0.23      0.06 o
  13   2  21        2.03        2.18      0.09 o
  13   3   0       88.40       88.56      2.21 o
  13   3   1       66.01       64.73      1.54 o
  13   3   3      110.19      107.81      2.58 o
  13   3   4       93.89       90.68      2.18 o
  13   3   5        4.55        4.33      0.18 o
  13   3   6        8.00        7.41      0.23 o
  13   3   7       46.36       44.27      1.07 o
  13   3   8       58.67       57.18      1.42 o
  13   3   9        0.81        0.87      0.08 o
  13   3  10       28.74       27.34      0.66 o
  13   3  11       16.99       16.02      0.39 o
  13   3  12        6.54        6.22      0.16 o
  13   3  13        1.47        1.44      0.06 o
  13   3  14       11.88       11.72      0.29 o
  13   3  15       13.06       12.54      0.31 o
  13   3  18        0.55        0.59      0.06 o
  13   3  19        4.08        4.09      0.13 o
  13   3  21        0.50        0.53      0.06 o
  13   4   1        2.97        2.44      0.13 o
  13   4   2       65.86       60.91      1.51 o
  13   4   4      111.96      107.25      2.72 o
  13   4   5        1.42        1.44      0.09 o
  13   4   6       28.42       28.60      0.70 o
  13   4   7        0.43        0.38      0.07 o
  13   4   8        4.57        3.76      0.14 o
  13   4  10       25.66       24.63      0.65 o
  13   4  12       12.10       11.75      0.32 o
  13   4  14        3.36        3.45      0.10 o
  13   4  16        1.62        1.68      0.07 o
  13   4  19        0.21        0.21      0.05 o
  13   4  20        4.82        5.11      0.15 o
  13   5   0       38.71       37.74      1.03 o
  13   5   1       35.69       34.18      0.84 o
  13   5   3       64.72       61.98      1.53 o
  13   5   4       54.62       53.15      1.32 o
  13   5   5        1.36        1.57      0.08 o
  13   5   6        1.48        1.35      0.08 o
  13   5   7       28.42       27.45      0.70 o
  13   5   8       46.62       44.75      1.10 o
  13   5  10       13.89       13.48      0.35 o
  13   5  11        8.39        8.42      0.24 o
  13   5  12        8.48        8.04      0.21 o
  13   5  14        6.71        6.24      0.17 o
  13   5  15        4.56        4.66      0.13 o
  13   5  16        0.55        0.56      0.06 o
  13   5  18        0.40        0.34      0.05 o
  13   5  19        0.98        1.14      0.07 o
  13   5  20        0.77        0.78      0.07 o
  13   6   1       29.19       28.21      0.67 o
  13   6   3        6.45        6.68      0.21 o
  13   6   5        0.69        0.60      0.08 o
  13   6   6        1.63        1.48      0.07 o
  13   6   7       14.98       14.41      0.38 o
  13   6   8        0.97        0.90      0.05 o
  13   6   9       31.94       31.71      0.82 o
  13   6  10        0.20        0.11      0.05 o
  13   6  11       15.56       15.08      0.38 o
  13   6  12        1.44        1.33      0.07 o
  13   6  13        0.63        0.68      0.05 o
  13   6  14        0.37        0.41      0.05 o
  13   6  15       16.97       17.20      0.47 o
  13   6  17       10.55       10.53      0.31 o
  13   6  19        0.24        0.21      0.05 o
  13   7   0       19.34       18.19      0.51 o
  13   7   1       18.63       17.69      0.43 o
  13   7   3       32.51       30.74      0.72 o
  13   7   4       22.02       21.49      0.56 o
  13   7   5        1.32        1.30      0.06 o
  13   7   6        1.74        1.60      0.06 o
  13   7   7       11.56       10.85      0.29 o
  13   7   8       14.50       14.45      0.38 o
  13   7   9        0.92        1.01      0.05 o
  13   7  10        6.63        6.38      0.17 o
  13   7  11        4.63        4.49      0.14 o
  13   7  12        1.57        1.70      0.06 o
  13   7  13        1.85        2.02      0.08 o
  13   7  14        2.63        2.75      0.10 o
  13   7  15        5.64        5.74      0.23 o
  13   8   1        2.30        2.24      0.08 o
  13   8   2       13.50       13.45      0.34 o
  13   8   4       28.98       28.32      0.75 o
  13   8   5        1.11        0.99      0.05 o
  13   8   6       11.95       11.45      0.31 o
  13   8   7        0.56        0.50      0.05 o
  13   8   8        0.35        0.47      0.05 o
  13   8  10        8.66        8.33      0.23 o
  13   8  12        5.97        5.81      0.16 o
  13   8  14        1.50        1.58      0.07 o
  13   8  16        0.28        0.35      0.06 o
  13   9   0        5.85        5.68      0.20 o
  13   9   1        5.08        4.96      0.14 o
  13   9   2        0.24        0.29      0.05 o
  13   9   3        9.32        9.35      0.25 o
  13   9   4       10.82       10.49      0.31 o
  13   9   5        0.21        0.22      0.05 o
  13   9   7        3.58        3.57      0.12 o
  13   9   8       11.73       11.74      0.33 o
  13   9  10        2.32        2.37      0.09 o
  13   9  11        0.89        0.93      0.06 o
  13   9  12        2.64        2.63      0.09 o
  13   9  14        1.27        1.18      0.06 o
  13   9  15        0.59        0.64      0.09 o
  13  10   1        8.70        8.39      0.22 o
  13  10   3        1.13        1.29      0.07 o
  13  10   5        0.78        0.63      0.06 o
  13  10   6        0.73        0.77      0.07 o
  13  10   7        3.93        4.05      0.13 o
  13  10   8        0.32        0.30      0.05 o
  13  10   9        5.60        5.74      0.16 o
  13  10  11        2.62        2.47      0.10 o
  13  10  12        0.62        0.57      0.07 o
  13  11   0        1.20        1.25      0.11 o
  13  11   1        2.75        2.92      0.12 o
  13  11   3        4.71        4.65      0.14 o
  13  11   4        1.72        1.79      0.07 o
  13  11   5        0.20        0.18      0.05 o
  13  11   7        1.38        1.36      0.06 o
  13  11   8        1.41        1.45      0.07 o
  13  11   9        0.30        0.32      0.06 o
  13  11  10        0.42        0.43      0.10 o
  13  12   1        0.54        0.52      0.09 o
  13  12   2        1.46        1.62      0.15 o
  14   0   0       24.32       24.87      0.70 o
  14   0   2       25.76       26.46      0.69 o
  14   0   4       19.08       18.61      0.51 o
  14   0   8       60.83       60.44      1.52 o
  14   0  10      108.22      108.48      2.81 o
  14   0  12       13.56       13.37      0.38 o
  14   0  14       31.84       31.15      0.83 o
  14   0  16       54.32       54.40      1.38 o
  14   0  18        5.18        5.41      0.19 o
  14   0  20        2.88        3.14      0.27 o
  14   0  22        2.38        2.69      0.23 o
  14   1   1        4.52        3.92      0.15 o
  14   1   2       96.40       93.67      2.21 o
  14   1   3       31.07       31.72      0.78 o
  14   1   4       14.27       13.59      0.36 o
  14   1   5       13.38       13.64      0.36 o
  14   1   6       14.81       14.58      0.39 o
  14   1   7       26.51       24.89      0.63 o
  14   1   8        1.12        1.15      0.10 o
  14   1   9       36.53       35.46      0.85 o
  14   1  10        9.41        9.45      0.25 o
  14   1  11        1.11        1.03      0.09 o
  14   1  12        0.34        0.26      0.06 o
  14   1  13       11.27       10.64      0.26 o
  14   1  14       17.26       16.67      0.42 o
  14   1  16        1.60        1.55      0.07 o
  14   1  17        0.82        0.84      0.06 o
  14   1  18        5.25        5.45      0.16 o
  14   1  19        0.93        1.11      0.07 o
  14   1  20        2.35        2.43      0.10 o
  14   1  21        1.06        1.15      0.07 o
  14   2   0        4.51        3.10      0.19 o
  14   2   1       36.20       37.10      0.90 o
  14   2   3      181.19      186.37      4.55 o
  14   2   4        1.84        1.38      0.11 o
  14   2   5       95.50       97.61      2.39 o
  14   2   6        0.67        0.50      0.10 o
  14   2   9       38.72       38.60      0.92 o
  14   2  10        0.30        0.30      0.07 o
  14   2  11       17.81       17.53      0.43 o
  14   2  13        0.83        0.84      0.05 o
  14   2  14        0.25        0.22      0.05 o
  14   2  15        1.80        1.81      0.07 o
  14   2  17        3.37        3.21      0.10 o
  14   2  18        0.16        0.17      0.06 o
  14   2  19        0.52        0.49      0.07 o
  14   2  21        9.92       10.24      0.34 o
  14   3   1        5.29        4.87      0.19 o
  14   3   2       49.74       48.58      1.19 o
  14   3   3       28.71       27.90      0.70 o
  14   3   4        6.54        6.95      0.23 o
  14   3   5       16.49       15.43      0.40 o
  14   3   6        8.66        8.03      0.23 o
  14   3   7       24.92       23.82      0.61 o
  14   3   8        0.31        0.21      0.07 o
  14   3   9       39.99       37.70      0.90 o
  14   3  10        6.04        6.00      0.18 o
  14   3  11        0.70        0.78      0.05 o
  14   3  12        0.56        0.57      0.05 o
  14   3  13       12.77       12.01      0.31 o
  14   3  14       11.50       11.32      0.29 o
  14   3  16        0.62        0.61      0.05 o
  14   3  17        1.12        1.01      0.06 o
  14   3  18        3.72        3.93      0.12 o
  14   3  19        0.65        0.76      0.06 o
  14   3  20        1.23        1.29      0.07 o
  14   3  21        1.24        1.31      0.08 o
  14   4   0       28.66       24.32      0.65 o
  14   4   1        1.51        1.16      0.10 o
  14   4   2       17.94       16.57      0.42 o
  14   4   3        2.01        1.78      0.11 o
  14   4   4        5.07        5.71      0.18 o
  14   4   5        1.17        0.74      0.08 o
  14   4   6        1.36        0.76      0.08 o
  14   4   7        4.50        4.25      0.14 o
  14   4   8       36.91       35.16      0.85 o
  14   4  10       61.90       61.96      1.59 o
  14   4  11        2.19        2.21      0.07 o
  14   4  12        8.06        8.12      0.21 o
  14   4  13        1.24        1.18      0.06 o
  14   4  14       18.47       18.17      0.47 o
  14   4  16       34.25       34.48      0.94 o
  14   4  17        0.28        0.25      0.05 o
  14   4  18        3.98        4.07      0.12 o
  14   4  20        1.52        1.71      0.08 o
  14   5   1        0.96        0.54      0.09 o
  14   5   2       52.40       50.82      1.21 o
  14   5   3       10.81       10.50      0.27 o
  14   5   4        8.33        8.03      0.22 o
  14   5   5        3.85        3.76      0.13 o
  14   5   6       10.90       10.63      0.28 o
  14   5   7       11.82       11.54      0.29 o
  14   5   8        0.98        0.82      0.05 o
  14   5   9       13.11       12.83      0.32 o
  14   5  10        6.94        6.50      0.22 o
  14   5  11        0.72        0.68      0.05 o
  14   5  13        3.98        3.84      0.12 o
  14   5  14       11.49       11.16      0.27 o
  14   5  16        1.56        1.48      0.08 o
  14   5  17        0.18        0.25      0.06 o
  14   5  18        3.29        3.45      0.12 o
  14   5  19        0.65        0.65      0.06 o
  14   5  20        1.86        1.98      0.29 o
  14   6   0       11.19       10.47      0.31 o
  14   6   1       10.49       10.05      0.27 o
  14   6   2        1.43        1.33      0.09 o
  14   6   3       59.79       57.43      1.36 o
  14   6   4        4.01        3.82      0.12 o
  14   6   5       43.10       41.97      1.06 o
  14   6   6        3.19        3.00      0.09 o
  14   6   7        0.51        0.55      0.05 o
  14   6   8        0.20        0.19      0.04 o
  14   6   9       14.00       13.87      0.38 o
  14   6  10        0.78        0.79      0.05 o
  14   6  11       11.17       10.82      0.30 o
  14   6  12        0.16        0.14      0.05 o
  14   6  13        1.58        1.51      0.06 o
  14   6  14        0.63        0.64      0.05 o
  14   6  15        0.81        0.82      0.06 o
  14   6  17        0.75        0.75      0.06 o
  14   6  18        0.55        0.59      0.06 o
  14   6  19        0.45        0.41      0.11 o
  14   7   1        2.25        2.14      0.07 o
  14   7   2       11.90       11.79      0.31 o
  14   7   3       11.41       11.12      0.30 o
  14   7   4        1.98        2.07      0.07 o
  14   7   5        7.25        6.73      0.19 o
  14   7   6        1.61        1.70      0.06 o
  14   7   7       10.39       10.15      0.26 o
  14   7   9       17.42       16.93      0.42 o
  14   7  10        1.20        1.21      0.06 o
  14   7  11        0.22        0.17      0.05 o
  14   7  12        0.52        0.43      0.05 o
  14   7  13        5.74        5.52      0.15 o
  14   7  14        3.31        3.23      0.11 o
  14   7  17        0.54        0.54      0.06 o
  14   7  18        1.22        1.26      0.18 o
  14   8   0       14.29       13.61      0.35 o
  14   8   1        0.96        0.94      0.06 o
  14   8   2        7.13        7.08      0.22 o
  14   8   3        1.17        1.32      0.08 o
  14   8   4        0.30        0.26      0.05 o
  14   8   5        1.25        1.25      0.06 o
  14   8   6        1.94        2.03      0.07 o
  14   8   7        4.02        4.01      0.11 o
  14   8   8       10.28        9.77      0.25 o
  14   8  10       14.06       13.97      0.39 o
  14   8  11        2.13        2.13      0.08 o
  14   8  12        1.99        2.04      0.08 o
  14   8  13        1.05        1.04      0.07 o
  14   8  14        4.26        4.25      0.12 o
  14   8  16        9.29        9.59      0.34 o
  14   9   2       15.02       14.37      0.36 o
  14   9   3        1.91        1.93      0.07 o
  14   9   4        2.71        2.67      0.10 o
  14   9   5        0.43        0.55      0.05 o
  14   9   6        2.93        2.82      0.10 o
  14   9   7        2.59        2.61      0.10 o
  14   9   8        0.32        0.28      0.05 o
  14   9   9        2.18        2.18      0.08 o
  14   9  10        1.90        1.89      0.07 o
  14   9  11        0.18        0.20      0.05 o
  14   9  13        0.61        0.63      0.05 o
  14   9  14        3.45        3.26      0.14 o
  14  10   0        4.13        4.29      0.24 o
  14  10   1        1.30        1.23      0.07 o
  14  10   2        0.60        0.69      0.07 o
  14  10   3        8.89        8.86      0.26 o
  14  10   4        1.19        1.34      0.07 o
  14  10   5        9.39        9.66      0.28 o
  14  10   6        1.08        1.08      0.07 o
  14  10   7        0.81        0.75      0.06 o
  14  10   9        2.11        2.31      0.08 o
  14  10  11        3.45        3.38      0.11 o
  14  11   1        0.35        0.30      0.07 o
  14  11   2        1.30        1.36      0.08 o
  14  11   3        2.24        2.36      0.10 o
  14  11   4        0.24        0.20      0.06 o
  14  11   5        1.36        1.33      0.07 o
  14  11   6        0.11        0.11      0.05 o
  14  11   7        2.12        2.11      0.08 o
  14  11   9        3.58        2.66      0.15 o
  14  12   0        3.45        3.48      0.23 o
  15   0   2      269.64      270.46      6.75 o
  15   0   4       59.63       61.97      1.57 o
  15   0   6       41.19       39.84      1.04 o
  15   0   8       21.95       21.18      0.57 o
  15   0  10       11.46       10.90      0.31 o
  15   0  12        1.96        1.81      0.09 o
  15   0  14       17.87       17.52      0.46 o
  15   0  16        8.00        8.27      0.24 o
  15   0  18        2.84        3.07      0.14 o
  15   0  20        5.27        5.40      0.32 o
  15   1   0       54.37       54.83      1.37 o
  15   1   1        6.38        6.09      0.20 o
  15   1   2       16.07       15.90      0.42 o
  15   1   3       51.91       52.13      1.25 o
  15   1   5       54.98       56.33      1.37 o
  15   1   6        3.72        3.30      0.15 o
  15   1   7        1.76        1.96      0.11 o
  15   1   8       10.94       10.24      0.27 o
  15   1   9       21.44       21.05      0.51 o
  15   1  10       29.28       28.37      0.68 o
  15   1  11       15.11       14.50      0.36 o
  15   1  12       10.01        9.57      0.23 o
  15   1  13        0.16        0.18      0.05 o
  15   1  14        7.81        7.56      0.21 o
  15   1  16       25.62       25.17      0.63 o
  15   1  17        1.64        1.63      0.08 o
  15   1  18        3.66        3.60      0.15 o
  15   1  20        1.33        1.37      0.07 o
  15   1  21        4.56        4.89      0.17 o
  15   1  22        1.28        1.17      0.17 o
  15   2   1       26.56       25.21      0.63 o
  15   2   3       67.92       65.20      1.57 o
  15   2   5       65.35       63.40      1.56 o
  15   2   7       33.58       33.65      0.81 o
  15   2   9      112.86      111.61      2.68 o
  15   2  11        1.75        1.87      0.07 o
  15   2  13       25.53       25.16      0.62 o
  15   2  14        0.20        0.17      0.05 o
  15   2  15        5.81        5.76      0.15 o
  15   2  17        0.22        0.20      0.05 o
  15   2  21        0.46        0.60      0.06 o
  15   3   0       18.36       19.75      0.64 o
  15   3   1        1.23        1.18      0.12 o
  15   3   2        6.95        7.64      0.25 o
  15   3   3       26.03       25.06      0.63 o
  15   3   4        0.33        0.25      0.09 o
  15   3   5       56.17       53.19      1.27 o
  15   3   6        0.31        0.24      0.08 o
  15   3   7        8.11        7.72      0.22 o
  15   3   8        8.89        8.72      0.24 o
  15   3   9       15.00       13.82      0.35 o
  15   3  10       28.18       27.76      0.69 o
  15   3  11       21.32       20.06      0.49 o
  15   3  12        7.33        7.03      0.19 o
  15   3  13        1.56        1.50      0.07 o
  15   3  14        8.50        8.34      0.24 o
  15   3  16       20.13       20.20      0.51 o
  15   3  17        0.53        0.57      0.06 o
  15   3  18        1.75        1.83      0.07 o
  15   3  20        1.49        1.65      0.10 o
  15   3  21        3.39        3.53      0.18 o
  15   4   2      146.32      137.78      3.42 o
  15   4   4       37.55       34.63      0.83 o
  15   4   6       21.23       20.19      0.51 o
  15   4   7        0.55        0.35      0.08 o
  15   4   8       11.25       10.36      0.27 o
  15   4   9        0.13        0.09      0.04 o
  15   4  10        6.52        6.54      0.17 o
  15   4  11        0.17        0.10      0.05 o
  15   4  12        0.48        0.39      0.05 o
  15   4  14       12.68       12.60      0.34 o
  15   4  16        4.41        4.70      0.14 o
  15   4  18        2.30        2.48      0.09 o
  15   4  20        3.36        3.33      0.13 o
  15   5   0       44.73       42.47      1.06 o
  15   5   1        3.64        3.28      0.12 o
  15   5   2       11.20       10.68      0.27 o
  15   5   3       26.59       25.35      0.61 o
  15   5   4        2.09        2.02      0.10 o
  15   5   5       24.24       23.93      0.59 o
  15   5   6        5.28        4.85      0.15 o
  15   5   7        0.16        0.14      0.05 o
  15   5   8        4.58        4.37      0.13 o
  15   5   9       11.31       11.00      0.28 o
  15   5  10       11.44       10.92      0.29 o
  15   5  11        5.68        5.59      0.15 o
  15   5  12        6.12        5.80      0.16 o
  15   5  14        2.38        2.61      0.09 o
  15   5  16       14.02       14.06      0.42 o
  15   5  17        1.07        1.16      0.06 o
  15   5  18        3.47        3.40      0.12 o
  15   5  20        0.36        0.36      0.17 o
  15   6   1        6.04        5.79      0.15 o
  15   6   2        0.21        0.13      0.05 o
  15   6   3       23.82       23.23      0.57 o
  15   6   5       20.49       19.67      0.49 o
  15   6   7       15.92       15.52      0.41 o
  15   6   8        0.13        0.17      0.05 o
  15   6   9       42.92       41.92      1.08 o
  15   6  10        0.21        0.22      0.05 o
  15   6  11        0.34        0.24      0.05 o
  15   6  13        9.96        9.69      0.26 o
  15   6  14        0.71        0.65      0.06 o
  15   6  15        1.80        1.84      0.08 o
  15   6  18        0.26        0.21      0.06 o
  15   7   0        5.82        5.44      0.17 o
  15   7   2        2.26        2.31      0.08 o
  15   7   3        6.09        5.96      0.16 o
  15   7   5       23.45       22.57      0.57 o
  15   7   7        7.36        6.94      0.18 o
  15   7   8        3.25        3.39      0.10 o
  15   7   9        4.29        4.21      0.12 o
  15   7  10        9.25        9.09      0.24 o
  15   7  11       12.33       11.69      0.31 o
  15   7  12        1.96        1.92      0.08 o
  15   7  13        2.00        2.00      0.07 o
  15   7  14        3.24        3.21      0.11 o
  15   7  16        6.49        6.78      0.22 o
  15   8   2       33.16       32.40      0.83 o
  15   8   3        0.29        0.33      0.05 o
  15   8   4        8.82        8.55      0.21 o
  15   8   6        3.94        3.85      0.12 o
  15   8   7        0.64        0.58      0.05 o
  15   8   8        1.52        1.46      0.07 o
  15   8   9        0.41        0.30      0.05 o
  15   8  10        1.48        1.56      0.07 o
  15   8  13        0.22        0.11      0.05 o
  15   8  14        4.33        4.50      0.14 o
  15   8  16        0.84        0.80      0.11 o
  15   9   0       19.01       17.84      0.50 o
  15   9   1        0.65        0.62      0.06 o
  15   9   2        4.42        4.46      0.13 o
  15   9   3        5.12        5.23      0.14 o
  15   9   4        1.64        1.58      0.07 o
  15   9   5        5.33        5.22      0.17 o
  15   9   6        3.21        3.11      0.12 o
  15   9   8        1.14        1.30      0.08 o
  15   9   9        2.37        2.48      0.09 o
  15   9  10        2.06        2.27      0.08 o
  15   9  11        1.37        1.33      0.06 o
  15   9  12        1.64        1.55      0.06 o
  15   9  14        0.34        0.43      0.11 o
  15  10   1        0.30        0.21      0.06 o
  15  10   2        0.37        0.37      0.06 o
  15  10   3        3.91        3.96      0.13 o
  15  10   5        2.11        2.14      0.08 o
  15  10   7        3.65        3.84      0.13 o
  15  10   9        6.66        6.77      0.17 o
  15  10  10        0.14        0.14      0.05 o
  15  11   0        1.20        1.16      0.09 o
  15  11   2        0.41        0.44      0.06 o
  15  11   3        0.83        0.94      0.06 o
  15  11   5        5.01        4.92      0.15 o
  15  11   7        2.24        1.90      0.18 o
  15  11   8        0.48        0.33      0.08 o
  16   0   0       85.58       80.21      2.32 o
  16   0   2        0.59        0.82      0.21 o
  16   0   4      104.13      103.01      2.67 o
  16   0   6        1.50        1.64      0.14 o
  16   0   8       86.07       81.74      2.06 o
  16   0  10       16.39       14.93      0.41 o
  16   0  12       20.97       19.79      0.51 o
  16   0  14        8.28        7.74      0.24 o
  16   0  16        2.95        3.16      0.16 o
  16   0  18        0.62        0.61      0.14 o
  16   0  20        2.22        2.43      0.14 o
  16   1   1        1.95        2.17      0.12 o
  16   1   2       92.48       92.13      2.23 o
  16   1   3       22.77       22.75      0.57 o
  16   1   4       82.80       83.45      2.04 o
  16   1   5        9.54        9.28      0.27 o
  16   1   6        2.97        3.04      0.13 o
  16   1   7       16.63       15.63      0.39 o
  16   1   8        8.58        8.34      0.22 o
  16   1   9       64.82       64.51      1.53 o
  16   1  10        6.83        6.84      0.19 o
  16   1  11       18.42       18.16      0.44 o
  16   1  12        2.54        2.58      0.09 o
  16   1  13        4.67        4.47      0.13 o
  16   1  14        3.58        3.63      0.12 o
  16   1  15       20.56       20.26      0.49 o
  16   1  16        2.46        2.55      0.09 o
  16   1  17        6.46        6.88      0.19 o
  16   1  20        3.52        3.63      0.16 o
  16   1  21        0.66        0.76      0.07 o
  16   2   1       58.86       57.37      1.41 o
  16   2   3       89.22       86.71      2.13 o
  16   2   4        0.44        0.21      0.10 o
  16   2   5        7.70        7.85      0.24 o
  16   2   7       38.02       36.57      0.87 o
  16   2   8        0.34        0.28      0.08 o
  16   2   9        4.37        4.71      0.15 o
  16   2  11       16.36       16.04      0.38 o
  16   2  13        5.50        5.47      0.15 o
  16   2  15       14.88       14.77      0.36 o
  16   2  17        0.43        0.59      0.06 o
  16   2  19        5.92        6.32      0.17 o
  16   3   1       10.53        8.89      0.26 o
  16   3   2       79.48       77.41      1.85 o
  16   3   3       13.42       13.35      0.35 o
  16   3   4       61.14       61.19      1.46 o
  16   3   5        1.28        1.68      0.09 o
  16   3   6        0.35        0.46      0.07 o
  16   3   7       17.41       16.06      0.40 o
  16   3   8       10.16       10.36      0.27 o
  16   3   9       44.35       43.17      1.04 o
  16   3  10        3.83        3.99      0.11 o
  16   3  11       12.23       12.00      0.34 o
  16   3  12        0.46        0.38      0.05 o
  16   3  13        2.41        2.19      0.08 o
  16   3  14        1.96        1.97      0.08 o
  16   3  15       13.90       13.62      0.36 o
  16   3  16        2.54        2.53      0.10 o
  16   3  17        6.44        6.77      0.18 o
  16   3  19        0.24        0.35      0.05 o
  16   3  20        2.77        2.85      0.11 o
  16   3  21        0.36        0.40      0.16 o
  16   4   0       43.94       39.43      1.01 o
  16   4   1        0.40        0.33      0.09 o
  16   4   2        0.40        0.49      0.08 o
  16   4   3        0.71        0.60      0.08 o
  16   4   4       57.65       55.78      1.33 o
  16   4   6        0.48        0.43      0.07 o
  16   4   7        0.40        0.39      0.06 o
  16   4   8       51.41       50.71      1.29 o
  16   4  10        8.95        8.50      0.22 o
  16   4  11        0.32        0.26      0.05 o
  16   4  12       13.30       13.09      0.34 o
  16   4  14        4.80        4.75      0.15 o
  16   4  15        0.32        0.28      0.06 o
  16   4  16        2.05        2.27      0.08 o
  16   4  18        0.33        0.30      0.05 o
  16   4  19        0.14        0.14      0.05 o
  16   4  20        1.59        1.91      0.23 o
  16   5   1        0.26        0.26      0.08 o
  16   5   2       29.68       28.01      0.67 o
  16   5   3       10.58       10.50      0.28 o
  16   5   4       37.72       35.45      0.87 o
  16   5   5        6.47        6.27      0.17 o
  16   5   6        6.75        6.34      0.16 o
  16   5   7        7.36        6.77      0.20 o
  16   5   8        0.86        0.73      0.05 o
  16   5   9       34.28       33.83      0.88 o
  16   5  10        5.23        5.14      0.14 o
  16   5  11        9.13        8.91      0.23 o
  16   5  12        5.49        5.41      0.14 o
  16   5  13        2.99        3.03      0.10 o
  16   5  14        3.62        3.60      0.12 o
  16   5  15       10.86       11.16      0.28 o
  16   5  16        0.71        0.79      0.07 o
  16   5  17        2.90        2.86      0.10 o
  16   5  18        0.34        0.33      0.06 o
  16   6   0        0.86        0.74      0.07 o
  16   6   1       23.06       22.11      0.53 o
  16   6   3       35.59       34.15      0.87 o
  16   6   4        1.08        0.86      0.05 o
  16   6   5        3.52        3.41      0.11 o
  16   6   7       14.61       13.77      0.36 o
  16   6   8        0.93        0.82      0.05 o
  16   6   9        2.29        2.38      0.09 o
  16   6  10        0.24        0.20      0.05 o
  16   6  11        6.33        6.23      0.18 o
  16   6  12        0.35        0.25      0.05 o
  16   6  13        2.90        2.91      0.10 o
  16   6  14        0.21        0.15      0.06 o
  16   6  15        6.43        6.54      0.20 o
  16   6  17        0.29        0.39      0.06 o
  16   7   1       10.33       10.00      0.25 o
  16   7   2       25.69       24.85      0.59 o
  16   7   3        3.92        3.78      0.13 o
  16   7   4       19.58       18.88      0.47 o
  16   7   5        0.24        0.19      0.05 o
  16   7   7        9.00        8.37      0.21 o
  16   7   8        3.40        3.42      0.10 o
  16   7   9       13.00       12.50      0.34 o
  16   7  10        1.14        1.19      0.06 o
  16   7  11        3.34        3.32      0.11 o
  16   7  12        0.18        0.13      0.05 o
  16   7  13        0.48        0.35      0.05 o
  16   7  14        0.73        0.73      0.06 o
  16   7  15        4.06        4.05      0.12 o
  16   7  16        0.75        0.72      0.06 o
  16   7  17        2.92        3.08      0.21 o
  16   8   0       10.07        9.84      0.27 o
  16   8   1        0.50        0.43      0.05 o
  16   8   2        0.18        0.16      0.05 o
  16   8   3        0.81        0.77      0.05 o
  16   8   4       15.09       14.91      0.37 o
  16   8   7        0.57        0.50      0.06 o
  16   8   8       14.75       14.80      0.41 o
  16   8  10        2.17        2.15      0.09 o
  16   8  11        0.46        0.37      0.06 o
  16   8  12        3.91        3.80      0.12 o
  16   8  14        1.19        1.27      0.06 o
  16   8  15        0.40        0.31      0.07 o
  16   9   1        0.20        0.18      0.05 o
  16   9   2        5.30        4.96      0.16 o
  16   9   3        2.14        2.21      0.09 o
  16   9   4        9.10        8.83      0.26 o
  16   9   5        0.85        0.83      0.06 o
  16   9   6        3.71        3.87      0.12 o
  16   9   7        1.97        2.06      0.08 o
  16   9   9        6.78        6.74      0.18 o
  16   9  10        1.85        2.06      0.08 o
  16   9  11        1.50        1.38      0.06 o
  16   9  12        3.09        3.03      0.10 o
  16   9  13        0.70        0.64      0.08 o
  16  10   0        0.49        0.45      0.10 o
  16  10   1        3.91        3.97      0.12 o
  16  10   3        6.17        6.27      0.21 o
  16  10   4        0.61        0.65      0.06 o
  16  10   5        0.54        0.58      0.06 o
  16  10   7        2.18        2.21      0.08 o
  16  10   8        0.53        0.63      0.05 o
  16  10   9        0.50        0.54      0.05 o
  16  10  11        0.91        0.89      0.09 o
  16  11   1        3.31        3.47      0.12 o
  16  11   2        3.07        3.10      0.13 o
  16  11   3        0.65        0.63      0.06 o
  16  11   4        2.47        2.45      0.09 o
  16  11   5        0.33        0.37      0.06 o
  17   0   2       12.91       12.20      0.38 o
  17   0   4       93.20       93.28      2.34 o
  17   0   6       61.46       59.95      1.51 o
  17   0   8        6.88        6.97      0.24 o
  17   0  10       60.39       58.00      1.40 o
  17   0  12        6.46        6.11      0.19 o
  17   0  14        2.17        2.09      0.11 o
  17   0  16        0.64        0.70      0.09 o
  17   0  18        3.53        3.60      0.15 o
  17   0  20        1.63        2.06      0.15 o
  17   1   0        1.12        1.05      0.16 o
  17   1   1       24.61       23.32      0.60 o
  17   1   2        4.72        4.91      0.18 o
  17   1   3       56.26       56.50      1.36 o
  17   1   4       20.13       20.01      0.49 o
  17   1   5        2.09        2.23      0.11 o
  17   1   6        0.31        0.27      0.07 o
  17   1   7        5.33        5.27      0.18 o
  17   1   8       36.50       36.14      0.86 o
  17   1   9        0.30        0.25      0.08 o
  17   1  10       16.37       16.30      0.40 o
  17   1  12        1.45        1.31      0.07 o
  17   1  13        2.77        2.81      0.09 o
  17   1  14        6.53        6.58      0.18 o
  17   1  15        4.78        4.95      0.15 o
  17   1  16        1.05        1.06      0.07 o
  17   1  19        2.09        2.22      0.10 o
  17   1  20        0.19        0.17      0.06 o
  17   1  21        1.06        1.12      0.16 o
  17   2   1       50.62       49.85      1.19 o
  17   2   2        1.13        1.02      0.10 o
  17   2   5        4.25        3.65      0.13 o
  17   2   6        1.32        0.92      0.08 o
  17   2   7        0.90        0.71      0.08 o
  17   2   8        0.66        0.63      0.10 o
  17   2   9       16.81       16.40      0.39 o
  17   2  10        0.24        0.13      0.05 o
  17   2  11       46.38       45.59      1.06 o
  17   2  12        0.71        0.62      0.05 o
  17   2  13        1.25        1.24      0.06 o
  17   2  15       36.70       36.34      0.91 o
  17   2  16        0.12        0.12      0.06 o
  17   2  17       25.46       26.18      0.63 o
  17   2  19        0.19        0.35      0.07 o
  17   3   0        2.32        1.84      0.17 o
  17   3   1       19.72       17.84      0.44 o
  17   3   2        2.59        2.72      0.11 o
  17   3   3       48.51       44.98      1.07 o
  17   3   4       16.61       15.24      0.38 o
  17   3   5        2.17        2.14      0.10 o
  17   3   7        3.80        3.40      0.13 o
  17   3   8       25.18       24.49      0.57 o
  17   3  10       12.69       12.19      0.33 o
  17   3  12        0.73        0.70      0.05 o
  17   3  13        4.09        3.96      0.12 o
  17   3  14        4.98        5.11      0.15 o
  17   3  15        5.23        5.32      0.14 o
  17   3  16        1.12        1.13      0.06 o
  17   3  19        2.50        2.55      0.10 o
  17   4   1        4.16        3.24      0.12 o
  17   4   2        5.83        5.73      0.17 o
  17   4   3        0.32        0.19      0.08 o
  17   4   4       54.93       54.22      1.29 o
  17   4   5        3.51        3.19      0.12 o
  17   4   6       43.87       42.65      1.04 o
  17   4   7        0.15        0.10      0.05 o
  17   4   8        3.02        3.19      0.10 o
  17   4   9        0.91        0.90      0.06 o
  17   4  10       40.20       39.31      0.99 o
  17   4  12        5.69        5.44      0.16 o
  17   4  13        0.54        0.51      0.06 o
  17   4  14        1.10        1.07      0.06 o
  17   4  16        0.30        0.36      0.06 o
  17   4  17        0.23        0.16      0.06 o
  17   4  18        1.97        2.11      0.12 o
  17   4  19        0.24        0.25      0.06 o
  17   5   1        9.25        8.76      0.22 o
  17   5   2        3.44        3.21      0.10 o
  17   5   3       23.74       22.79      0.53 o
  17   5   4       10.31       10.06      0.25 o
  17   5   5        1.40        1.29      0.06 o
  17   5   6        0.70        0.66      0.05 o
  17   5   7        2.14        2.04      0.07 o
  17   5   8       23.01       22.21      0.56 o
  17   5   9        0.29        0.27      0.05 o
  17   5  10        8.34        8.03      0.22 o
  17   5  12        1.19        1.15      0.07 o
  17   5  13        1.14        1.20      0.06 o
  17   5  14        3.33        3.13      0.12 o
  17   5  15        1.71        1.89      0.08 o
  17   5  16        0.39        0.44      0.06 o
  17   5  18        0.14        0.13      0.06 o
  17   5  19        0.78        0.96      0.17 o
  17   6   1       27.65       26.72      0.64 o
  17   6   2        2.58        2.59      0.09 o
  17   6   3        0.00        0.11      0.05 o
  17   6   5        4.22        3.83      0.13 o
  17   6   6        3.33        3.08      0.10 o
  17   6   7        0.72        0.72      0.05 o
  17   6   8        1.73        1.68      0.08 o
  17   6   9        5.64        5.70      0.18 o
  17   6  10        0.69        0.63      0.05 o
  17   6  11       17.92       17.68      0.43 o
  17   6  12        2.01        2.01      0.08 o
  17   6  13        0.75        0.68      0.05 o
  17   6  15       14.66       15.27      0.43 o
  17   6  16        0.32        0.35      0.06 o
  17   6  17       11.49       11.77      0.30 o
  17   7   1        6.26        6.12      0.16 o
  17   7   2        0.87        0.86      0.05 o
  17   7   3       16.03       15.24      0.38 o
  17   7   4        3.39        3.30      0.10 o
  17   7   5        1.11        0.90      0.06 o
  17   7   7        0.54        0.47      0.05 o
  17   7   8        6.58        6.55      0.18 o
  17   7  10        3.22        3.16      0.10 o
  17   7  12        0.14        0.13      0.05 o
  17   7  13        2.69        2.66      0.09 o
  17   7  14        1.26        1.31      0.07 o
  17   7  15        2.36        2.41      0.10 o
  17   7  16        0.45        0.42      0.06 o
  17   8   1        3.48        3.35      0.12 o
  17   8   2        0.62        0.57      0.06 o
  17   8   3        0.25        0.15      0.05 o
  17   8   4       14.45       14.32      0.36 o
  17   8   5        2.73        2.62      0.09 o
  17   8   6       16.70       16.05      0.40 o
  17   8   7        0.11        0.12      0.05 o
  17   8   8        0.21        0.29      0.05 o
  17   8   9        0.65        0.66      0.06 o
  17   8  10       12.73       12.62      0.31 o
  17   8  12        3.14        3.01      0.11 o
  17   8  13        0.53        0.42      0.05 o
  17   9   1        1.39        1.34      0.07 o
  17   9   2        1.33        1.39      0.07 o
  17   9   3        3.85        3.69      0.12 o
  17   9   4        2.27        2.43      0.09 o
  17   9   5        0.41        0.44      0.05 o
  17   9   6        0.53        0.52      0.05 o
  17   9   7        0.15        0.12      0.06 o
  17   9   8        6.58        6.61      0.18 o
  17   9  10        1.94        1.99      0.08 o
  17   9  12        0.38        0.37      0.06 o
  17  10   1        8.22        7.95      0.21 o
  17  10   2        0.78        0.74      0.06 o
  17  10   5        1.95        1.88      0.08 o
  17  10   6        1.47        1.56      0.07 o
  17  10   7        0.37        0.32      0.05 o
  17  10   8        0.61        0.51      0.06 o
  17  10   9        0.84        0.84      0.07 o
  17  10  10        0.37        0.27      0.08 o
  17  11   1        1.09        1.24      0.08 o
  17  11   2        0.17        0.17      0.07 o
  17  11   3        2.89        3.06      0.13 o
  18   0   2       20.11       19.44      0.52 o
  18   0   4       60.01       60.24      1.51 o
  18   0   6        0.89        0.69      0.11 o
  18   0   8      122.06      119.80      3.16 o
  18   0  10       79.88       79.61      1.99 o
  18   0  12        0.34        0.25      0.07 o
  18   0  14       28.56       27.90      0.77 o
  18   0  16       14.43       14.53      0.38 o
  18   0  18        1.73        2.03      0.11 o
  18   1   1       22.63       21.59      0.54 o
  18   1   2       50.16       48.38      1.17 o
  18   1   3       14.19       14.24      0.36 o
  18   1   4        3.40        3.05      0.12 o
  18   1   5       26.33       25.68      0.61 o
  18   1   6       25.85       25.14      0.60 o
  18   1   7        4.05        4.07      0.14 o
  18   1   8        4.84        4.66      0.16 o
  18   1   9       20.09       19.35      0.48 o
  18   1  10       10.70       10.74      0.28 o
  18   1  11        0.17        0.13      0.05 o
  18   1  12        2.91        2.95      0.10 o
  18   1  13        7.26        7.02      0.18 o
  18   1  14        3.98        3.90      0.15 o
  18   1  16        1.65        1.83      0.08 o
  18   1  17        1.55        1.60      0.08 o
  18   1  18        0.94        1.07      0.06 o
  18   1  20        0.58        0.62      0.08 o
  18   2   0        1.34        0.60      0.15 o
  18   2   1       71.86       69.73      1.66 o
  18   2   3      207.44      205.87      4.91 o
  18   2   4        0.26        0.16      0.08 o
  18   2   5       25.33       25.24      0.61 o
  18   2   6        0.40        0.23      0.08 o
  18   2   7       10.18        9.70      0.26 o
  18   2   9        6.16        5.89      0.15 o
  18   2  11        0.85        0.80      0.05 o
  18   2  13        8.57        8.38      0.22 o
  18   2  15       12.32       12.02      0.32 o
  18   2  17        0.22        0.29      0.05 o
  18   2  19        5.37        5.53      0.24 o
  18   3   1       19.39       18.13      0.44 o
  18   3   2       32.68       31.98      0.76 o
  18   3   3       13.51       12.85      0.32 o
  18   3   4        2.45        2.62      0.11 o
  18   3   5       22.12       21.15      0.51 o
  18   3   6       16.48       15.84      0.39 o
  18   3   7        4.73        4.59      0.13 o
  18   3   8        3.41        3.04      0.10 o
  18   3   9       17.74       16.92      0.43 o
  18   3  10        6.43        6.29      0.17 o
  18   3  11        0.41        0.39      0.05 o
  18   3  12        1.85        1.70      0.08 o
  18   3  13        7.40        7.19      0.20 o
  18   3  14        2.22        2.40      0.09 o
  18   3  16        0.91        1.05      0.06 o
  18   3  17        1.99        2.07      0.10 o
  18   3  18        0.48        0.60      0.06 o
  18   4   2       13.75       13.20      0.33 o
  18   4   4       35.40       34.43      0.81 o
  18   4   5        0.33        0.17      0.04 o
  18   4   6        1.16        1.04      0.06 o
  18   4   7        0.99        1.09      0.05 o
  18   4   8       79.02       76.62      1.88 o
  18   4   9        0.09        0.15      0.05 o
  18   4  10       48.52       47.72      1.16 o
  18   4  11        0.44        0.41      0.05 o
  18   4  12        0.28        0.17      0.05 o
  18   4  13        0.66        0.59      0.06 o
  18   4  14       17.33       17.39      0.47 o
  18   4  16        9.06        9.45      0.25 o
  18   4  18        1.41        1.48      0.07 o
  18   5   1        8.34        7.79      0.21 o
  18   5   2       27.16       25.96      0.61 o
  18   5   3        5.68        5.51      0.15 o
  18   5   4        1.40        1.42      0.06 o
  18   5   5        9.60        9.46      0.24 o
  18   5   6       15.42       14.81      0.42 o
  18   5   7        1.77        1.72      0.07 o
  18   5   8        2.00        1.96      0.08 o
  18   5   9        7.37        7.45      0.21 o
  18   5  10        7.29        6.98      0.20 o
  18   5  12        1.44        1.41      0.07 o
  18   5  13        2.50        2.59      0.09 o
  18   5  14        3.17        3.33      0.12 o
  18   5  16        1.03        1.02      0.06 o
  18   5  17        0.43        0.48      0.06 o
  18   5  18        0.88        0.84      0.09 o
  18   6   0        2.81        2.59      0.11 o
  18   6   1       25.08       24.06      0.58 o
  18   6   2        0.63        0.56      0.05 o
  18   6   3       76.43       73.54      1.79 o
  18   6   4        0.44        0.38      0.05 o
  18   6   5       12.46       11.97      0.31 o
  18   6   6        1.02        0.85      0.06 o
  18   6   7        1.78        1.62      0.07 o
  18   6   9        1.91        1.89      0.07 o
  18   6  11        1.16        1.18      0.06 o
  18   6  13        5.87        5.74      0.15 o
  18   6  15        5.40        5.42      0.15 o
  18   7   1        6.47        6.23      0.16 o
  18   7   2        8.06        7.85      0.20 o
  18   7   3        5.02        4.97      0.14 o
  18   7   4        0.59        0.54      0.06 o
  18   7   5        7.59        7.33      0.19 o
  18   7   6        3.81        3.72      0.12 o
  18   7   7        2.30        2.36      0.08 o
  18   7   8        0.64        0.62      0.06 o
  18   7   9        6.56        6.59      0.19 o
  18   7  10        1.42        1.50      0.06 o
  18   7  11        0.37        0.41      0.05 o
  18   7  12        0.27        0.33      0.05 o
  18   7  13        3.12        3.15      0.12 o
  18   7  14        0.55        0.54      0.05 o
  18   8   0        1.20        1.23      0.08 o
  18   8   2        5.61        5.34      0.15 o
  18   8   4        6.96        6.59      0.18 o
  18   8   5        0.37        0.37      0.05 o
  18   8   6        1.50        1.56      0.07 o
  18   8   7        0.75        0.83      0.06 o
  18   8   8       22.88       22.38      0.58 o
  18   8  10       11.64       11.37      0.29 o
  18   8  11        0.35        0.40      0.05 o
  18   8  13        0.59        0.54      0.06 o
  18   8  14        4.27        4.15      0.19 o
  18   9   1        1.05        1.19      0.06 o
  18   9   2        6.37        6.41      0.22 o
  18   9   3        0.86        0.89      0.06 o
  18   9   4        0.27        0.23      0.08 o
  18   9   5        1.22        1.34      0.07 o
  18   9   6        3.87        3.92      0.14 o
  18   9   7        0.36        0.36      0.06 o
  18   9   8        0.35        0.29      0.06 o
  18   9   9        0.98        1.01      0.06 o
  18   9  10        2.11        2.06      0.08 o
  18   9  12        0.28        0.33      0.11 o
  18  10   0        0.93        1.13      0.10 o
  18  10   1        4.11        4.21      0.14 o
  18  10   2        0.30        0.29      0.05 o
  18  10   3       13.24       13.03      0.42 o
  18  10   5        3.04        2.91      0.13 o
  18  10   6        0.34        0.27      0.06 o
  18  10   9        0.24        0.20      0.09 o
  18  11   1        1.01        1.01      0.14 o
  18  11   3        0.88        0.96      0.18 o
  19   0   2       41.45       40.44      1.02 o
  19   0   4       40.85       40.24      0.99 o
  19   0   6        5.03        4.98      0.20 o
  19   0   8        0.67        0.75      0.06 o
  19   0  10        3.41        3.18      0.13 o
  19   0  12        6.60        6.28      0.19 o
  19   0  14        6.82        6.82      0.23 o
  19   0  16        0.99        1.15      0.10 o
  19   0  18        1.15        1.21      0.09 o
  19   1   0       35.38       32.84      0.83 o
  19   1   1        0.14        0.25      0.08 o
  19   1   2        4.41        4.62      0.16 o
  19   1   3       12.34       12.42      0.31 o
  19   1   4        4.46        4.13      0.14 o
  19   1   5       34.42       33.85      0.80 o
  19   1   6        0.61        0.46      0.08 o
  19   1   7        2.37        2.59      0.11 o
  19   1   9       18.13       18.10      0.46 o
  19   1  10       12.08       12.11      0.31 o
  19   1  11       10.85       10.48      0.26 o
  19   1  12       12.89       12.70      0.31 o
  19   1  13        0.74        0.75      0.06 o
  19   1  14        2.59        2.61      0.10 o
  19   1  15        0.60        0.61      0.06 o
  19   1  16       18.83       19.29      0.47 o
  19   1  17        2.07        2.29      0.10 o
  19   1  18        2.17        2.29      0.09 o
  19   1  19        0.41        0.49      0.06 o
  19   2   1       11.79       11.77      0.30 o
  19   2   3       10.75       11.16      0.29 o
  19   2   7       19.55       18.94      0.45 o
  19   2   9       29.65       29.22      0.68 o
  19   2  11        4.26        4.12      0.13 o
  19   2  13        2.53        2.66      0.10 o
  19   2  15        6.78        7.02      0.20 o
  19   2  17        3.14        3.12      0.16 o
  19   2  19        0.49        0.46      0.06 o
  19   3   0       11.68       12.05      0.33 o
  19   3   1        0.28        0.30      0.08 o
  19   3   2        1.75        2.01      0.10 o
  19   3   3        3.70        3.67      0.14 o
  19   3   4        0.35        0.37      0.07 o
  19   3   5       34.19       32.85      0.80 o
  19   3   7        8.74        7.97      0.21 o
  19   3   8        0.45        0.42      0.05 o
  19   3   9       12.97       12.61      0.31 o
  19   3  10       14.25       13.90      0.34 o
  19   3  11       16.53       15.66      0.39 o
  19   3  12        8.53        8.14      0.22 o
  19   3  14        3.97        3.95      0.14 o
  19   3  15        1.02        1.00      0.07 o
  19   3  16       14.55       15.10      0.40 o
  19   3  17        0.83        0.84      0.06 o
  19   3  18        0.83        0.86      0.06 o
  19   3  19        0.39        0.34      0.07 o
  19   4   1        0.24        0.15      0.06 o
  19   4   2       23.92       22.77      0.54 o
  19   4   4       25.78       24.68      0.60 o
  19   4   6        3.91        3.75      0.11 o
  19   4   7        0.26        0.16      0.05 o
  19   4   8        0.25        0.21      0.05 o
  19   4  10        2.36        2.35      0.08 o
  19   4  12        5.05        4.80      0.15 o
  19   4  14        4.79        5.02      0.16 o
  19   4  16        0.57        0.63      0.06 o
  19   4  18        0.85        0.82      0.08 o
  19   5   0       36.20       34.60      0.84 o
  19   5   1        0.53        0.50      0.05 o
  19   5   2        4.41        4.37      0.13 o
  19   5   3        9.03        8.78      0.25 o
  19   5   4        7.56        7.23      0.20 o
  19   5   5       14.97       14.62      0.36 o
  19   5   6        2.43        2.44      0.08 o
  19   5   7        0.22        0.16      0.05 o
  19   5   9        9.47        9.38      0.25 o
  19   5  10        3.39        3.43      0.11 o
  19   5  11        3.52        3.49      0.12 o
  19   5  12        8.15        8.03      0.22 o
  19   5  13        0.68        0.67      0.06 o
  19   5  14        0.39        0.51      0.06 o
  19   5  15        0.11        0.21      0.08 o
  19   5  16       10.39       10.63      0.38 o
  19   5  17        1.40        1.40      0.08 o
  19   6   1        6.69        6.29      0.17 o
  19   6   3        4.20        4.20      0.12 o
  19   6   7        9.06        8.96      0.24 o
  19   6   9       12.36       12.18      0.31 o
  19   6  11        1.76        1.68      0.07 o
  19   6  13        0.98        0.99      0.08 o
  19   6  14        0.22        0.25      0.06 o
  19   6  15        2.90        3.01      0.10 o
  19   7   0        3.12        2.92      0.11 o
  19   7   1        0.93        0.92      0.06 o
  19   7   2        0.60        0.65      0.05 o
  19   7   3        0.10        0.14      0.06 o
  19   7   5       15.63       15.39      0.41 o
  19   7   7        8.04        7.82      0.22 o
  19   7   8        0.35        0.29      0.05 o
  19   7   9        3.95        4.26      0.13 o
  19   7  10        5.12        5.11      0.15 o
  19   7  11       10.10        9.95      0.24 o
  19   7  12        2.23        2.23      0.08 o
  19   7  13        0.20        0.16      0.05 o
  19   7  14        1.77        1.76      0.08 o
  19   7  15        0.58        0.50      0.14 o
  19   8   2        6.31        6.31      0.17 o
  19   8   4        7.72        7.62      0.21 o
  19   8   6        1.76        1.65      0.08 o
  19   8   7        0.29        0.22      0.05 o
  19   8   9        0.21        0.21      0.05 o
  19   8  10        0.95        0.92      0.06 o
  19   8  12        2.12        2.12      0.10 o
  19   9   0       15.22       14.96      0.40 o
  19   9   1        0.14        0.13      0.05 o
  19   9   2        1.86        1.95      0.08 o
  19   9   3        2.01        2.01      0.08 o
  19   9   4        3.73        3.71      0.12 o
  19   9   5        3.10        2.95      0.11 o
  19   9   6        1.65        1.63      0.08 o
  19   9   9        1.92        1.96      0.08 o
  19   9  10        0.41        0.44      0.06 o
  19   9  11        0.66        0.53      0.09 o
  19  10   1        2.01        2.07      0.09 o
  19  10   2        0.16        0.20      0.05 o
  19  10   3        0.79        0.87      0.05 o
  19  10   7        2.12        2.03      0.13 o
  20   0   0       74.99       72.10      2.07 o
  20   0   2        3.23        3.61      0.17 o
  20   0   4       44.40       43.70      1.09 o
  20   0   6       11.56       11.16      0.28 o
  20   0   8       13.43       13.33      0.33 o
  20   0  10        6.48        6.06      0.21 o
  20   0  12        4.57        4.72      0.22 o
  20   0  14        3.24        3.26      0.14 o
  20   0  16        1.14        1.19      0.09 o
  20   0  18        1.56        1.75      0.12 o
  20   1   2       95.95       93.39      2.25 o
  20   1   3       26.77       26.71      0.64 o
  20   1   4       47.04       45.33      1.08 o
  20   1   5       12.45       12.54      0.32 o
  20   1   6        0.99        0.93      0.05 o
  20   1   7       24.19       23.55      0.55 o
  20   1   8        4.63        4.38      0.12 o
  20   1   9       58.76       58.66      1.41 o
  20   1  11        3.58        3.62      0.12 o
  20   1  12        1.43        1.41      0.07 o
  20   1  13        9.01        8.89      0.27 o
  20   1  14       10.80       10.75      0.28 o
  20   1  15        6.97        7.16      0.21 o
  20   1  16        2.56        2.77      0.11 o
  20   1  17        0.95        1.11      0.07 o
  20   1  18        1.85        1.99      0.09 o
  20   1  19        0.26        0.31      0.07 o
  20   2   1       19.32       18.97      0.46 o
  20   2   3       26.14       25.59      0.62 o
  20   2   5        9.40        9.33      0.24 o
  20   2   7       30.84       29.92      0.70 o
  20   2   9        0.40        0.45      0.05 o
  20   2  11       16.00       15.95      0.41 o
  20   2  13        0.70        0.71      0.06 o
  20   2  15        2.67        3.05      0.14 o
  20   2  17        0.25        0.28      0.05 o
  20   2  19        0.31        0.36      0.08 o
  20   3   1        0.47        0.36      0.04 o
  20   3   2       73.36       73.81      1.73 o
  20   3   3       22.90       22.21      0.53 o
  20   3   4       34.44       35.00      0.87 o
  20   3   5        6.90        6.85      0.18 o
  20   3   6        1.32        1.18      0.06 o
  20   3   7       25.12       23.66      0.56 o
  20   3   8        4.55        4.51      0.13 o
  20   3   9       48.91       47.16      1.12 o
  20   3  11        2.32        2.40      0.09 o
  20   3  12        0.59        0.58      0.08 o
  20   3  13        7.50        7.20      0.22 o
  20   3  14        6.65        6.83      0.19 o
  20   3  15        5.05        5.08      0.15 o
  20   3  16        1.84        1.96      0.08 o
  20   3  17        0.81        0.89      0.07 o
  20   3  18        1.05        1.19      0.07 o
  20   4   0       42.69       41.31      0.97 o
  20   4   2        1.65        1.65      0.07 o
  20   4   4       25.73       25.38      0.62 o
  20   4   5        0.15        0.15      0.06 o
  20   4   6        5.79        5.59      0.15 o
  20   4   8        8.15        8.17      0.22 o
  20   4  10        3.21        3.23      0.11 o
  20   4  12        3.08        3.21      0.10 o
  20   4  14        1.74        1.82      0.08 o
  20   4  16        0.88        1.02      0.07 o
  20   4  18        0.93        0.95      0.12 o
  20   5   2       45.71       43.60      1.01 o
  20   5   3       12.78       12.40      0.30 o
  20   5   4       24.72       23.88      0.58 o
  20   5   5        6.33        5.96      0.17 o
  20   5   7       11.31       11.17      0.30 o
  20   5   8        0.93        0.93      0.06 o
  20   5   9       27.97       27.16      0.69 o
  20   5  11        1.75        1.53      0.08 o
  20   5  12        2.26        2.37      0.08 o
  20   5  13        4.29        4.54      0.15 o
  20   5  14        8.36        8.34      0.22 o
  20   5  15        3.55        3.67      0.12 o
  20   5  16        1.27        1.29      0.06 o
  20   5  17        0.56        0.56      0.11 o
  20   6   1        6.68        6.56      0.17 o
  20   6   3        8.50        8.61      0.22 o
  20   6   5        4.01        3.89      0.12 o
  20   6   7       10.55       10.48      0.30 o
  20   6   9        0.34        0.36      0.05 o
  20   6  11        5.83        6.05      0.18 o
  20   6  12        0.22        0.21      0.05 o
  20   6  13        0.13        0.14      0.05 o
  20   6  15        1.04        1.15      0.06 o
  20   7   1        1.31        1.38      0.07 o
  20   7   2       21.88       20.98      0.51 o
  20   7   3        8.34        8.06      0.23 o
  20   7   4       10.59       10.08      0.29 o
  20   7   5        1.10        1.02      0.07 o
  20   7   6        0.26        0.31      0.06 o
  20   7   7       11.88       11.68      0.32 o
  20   7   8        1.20        1.23      0.06 o
  20   7   9       17.90       17.63      0.49 o
  20   7  11        0.60        0.64      0.05 o
  20   7  12        0.37        0.39      0.05 o
  20   7  13        2.72        2.42      0.09 o
  20   7  14        2.06        1.87      0.09 o
  20   7  15        1.59        1.48      0.19 o
  20   8   0        9.47        9.67      0.28 o
  20   8   2        0.36        0.36      0.06 o
  20   8   4        5.64        5.89      0.18 o
  20   8   5        0.16        0.16      0.06 o
  20   8   6        1.07        1.13      0.06 o
  20   8   8        1.86        2.12      0.08 o
  20   8   9        0.11        0.12      0.05 o
  20   8  10        0.44        0.50      0.05 o
  20   8  12        0.92        0.89      0.06 o
  20   9   2       10.88       10.68      0.31 o
  20   9   3        2.39        2.43      0.09 o
  20   9   4        6.65        6.49      0.20 o
  20   9   5        0.73        0.69      0.06 o
  20   9   7        2.69        2.69      0.10 o
  20   9   9        5.13        4.83      0.17 o
  20  10   0        0.16        0.28      0.08 o
  20  10   1        0.86        1.01      0.07 o
  20  10   3        0.96        1.05      0.09 o
  20  10   5        0.75        0.91      0.08 o
  21   0   2        0.83        1.02      0.14 o
  21   0   4       30.57       31.56      0.75 o
  21   0   6       28.48       28.05      0.66 o
  21   0   8        3.82        4.09      0.15 o
  21   0  10       30.39       29.78      0.76 o
  21   0  12        1.17        1.21      0.10 o
  21   0  14        4.13        4.32      0.17 o
  21   0  18        3.63        3.72      0.20 o
  21   1   0       28.20       26.81      0.70 o
  21   1   1        0.60        0.56      0.08 o
  21   1   2        9.24       10.09      0.29 o
  21   1   3        7.75        7.98      0.20 o
  21   1   4        0.75        0.75      0.05 o
  21   1   5       16.31       16.24      0.38 o
  21   1   6        6.70        6.28      0.16 o
  21   1   7        4.71        4.61      0.13 o
  21   1   8        6.41        6.12      0.16 o
  21   1   9        1.85        1.97      0.07 o
  21   1  10        4.67        4.71      0.15 o
  21   1  11        8.17        7.94      0.21 o
  21   1  12        0.83        0.79      0.06 o
  21   1  13        3.52        3.46      0.12 o
  21   1  14        1.33        1.46      0.08 o
  21   1  15        0.35        0.42      0.06 o
  21   1  16        4.58        4.65      0.15 o
  21   1  18        1.66        1.70      0.07 o
  21   2   1       17.93       17.67      0.41 o
  21   2   2        0.80        0.81      0.06 o
  21   2   3        0.61        0.65      0.05 o
  21   2   5        2.19        2.16      0.08 o
  21   2   6        0.66        0.56      0.05 o
  21   2   7        0.47        0.47      0.05 o
  21   2   8        0.39        0.32      0.05 o
  21   2   9        2.72        2.82      0.09 o
  21   2  11       23.21       22.81      0.64 o
  21   2  12        0.36        0.33      0.06 o
  21   2  13        1.83        1.89      0.08 o
  21   2  15       16.62       17.49      0.54 o
  21   2  16        0.09        0.16      0.06 o
  21   2  17       12.11       12.58      0.30 o
  21   3   0       18.64       18.88      0.47 o
  21   3   1        0.63        0.42      0.04 o
  21   3   2        5.97        6.28      0.16 o
  21   3   3        7.67        7.05      0.18 o
  21   3   4        0.54        0.55      0.05 o
  21   3   5       15.66       15.14      0.38 o
  21   3   6        4.28        4.32      0.12 o
  21   3   7        4.78        4.68      0.14 o
  21   3   8        4.12        4.18      0.12 o
  21   3   9        1.51        1.43      0.06 o
  21   3  10        3.34        3.24      0.10 o
  21   3  11        7.97        7.62      0.21 o
  21   3  12        0.62        0.57      0.06 o
  21   3  13        3.87        3.74      0.12 o
  21   3  14        1.06        1.13      0.07 o
  21   3  15        0.40        0.54      0.06 o
  21   3  16        3.38        3.51      0.13 o
  21   3  18        1.06        1.25      0.19 o
  21   4   1        2.52        2.46      0.08 o
  21   4   2        0.28        0.21      0.05 o
  21   4   3        0.41        0.39      0.05 o
  21   4   4       18.77       18.59      0.44 o
  21   4   5        2.53        2.45      0.08 o
  21   4   6       20.92       20.64      0.52 o
  21   4   8        1.71        1.75      0.07 o
  21   4   9        1.06        1.10      0.06 o
  21   4  10       20.67       20.64      0.50 o
  21   4  12        1.28        1.29      0.07 o
  21   4  13        0.50        0.48      0.06 o
  21   4  14        2.40        2.49      0.10 o
  21   5   0       18.10       17.32      0.43 o
  21   5   1        0.21        0.15      0.05 o
  21   5   2        6.13        6.07      0.16 o
  21   5   3        3.36        3.56      0.11 o
  21   5   4        0.42        0.37      0.05 o
  21   5   5        7.91        7.69      0.22 o
  21   5   6        4.50        4.20      0.14 o
  21   5   7        2.24        2.25      0.08 o
  21   5   8        4.38        4.38      0.13 o
  21   5   9        1.04        1.07      0.06 o
  21   5  10        2.98        2.95      0.10 o
  21   5  11        4.00        3.98      0.12 o
  21   5  12        0.54        0.65      0.06 o
  21   5  13        1.51        1.60      0.07 o
  21   5  14        0.76        0.89      0.06 o
  21   5  15        0.13        0.15      0.05 o
  21   5  16        2.92        2.83      0.10 o
  21   6   1       11.11       10.92      0.27 o
  21   6   2        2.62        2.66      0.09 o
  21   6   3        0.40        0.44      0.05 o
  21   6   5        2.35        2.46      0.10 o
  21   6   6        2.38        2.36      0.09 o
  21   6   8        1.16        1.14      0.06 o
  21   6   9        0.71        0.61      0.05 o
  21   6  10        0.58        0.63      0.05 o
  21   6  11        8.89        8.92      0.25 o
  21   6  12        1.21        1.18      0.06 o
  21   6  13        0.95        0.94      0.06 o
  21   6  15        6.58        6.29      0.19 o
  21   7   0        6.40        6.31      0.18 o
  21   7   1        0.27        0.28      0.05 o
  21   7   2        1.92        1.95      0.08 o
  21   7   3        3.32        3.42      0.11 o
  21   7   4        0.25        0.22      0.06 o
  21   7   5        7.01        6.68      0.19 o
  21   7   6        1.42        1.50      0.09 o
  21   7   7        2.35        2.25      0.08 o
  21   7   8        1.24        1.27      0.06 o
  21   7   9        0.57        0.56      0.05 o
  21   7  10        1.07        1.02      0.06 o
  21   7  11        3.71        3.52      0.12 o
  21   7  12        0.21        0.13      0.05 o
  21   7  13        1.98        1.89      0.08 o
  21   8   1        2.24        2.35      0.08 o
  21   8   3        0.35        0.31      0.06 o
  21   8   4        4.70        4.76      0.15 o
  21   8   5        2.06        2.20      0.08 o
  21   8   6        7.91        7.80      0.22 o
  21   8   8        0.13        0.20      0.05 o
  21   8   9        0.80        0.84      0.05 o
  21   8  10        6.41        6.31      0.19 o
  21   9   0        5.67        5.46      0.18 o
  21   9   2        1.99        2.09      0.08 o
  21   9   3        0.73        0.71      0.05 o
  21   9   5        1.83        1.84      0.07 o
  21   9   6        1.48        1.37      0.06 o
  21   9   7        0.50        0.41      0.06 o
  21   9   8        1.48        1.45      0.07 o
  21   9   9        0.29        0.24      0.09 o
  21  10   1        3.32        3.28      0.19 o
  21  10   2        0.92        0.93      0.19 o
  21  10   5        0.99        0.94      0.18 o
  22   0   0        3.11        3.35      0.24 o
  22   0   2       11.89       11.91      0.32 o
  22   0   4       53.65       54.91      1.30 o
  22   0   6        1.38        1.33      0.09 o
  22   0   8       99.67      101.25      2.51 o
  22   0  10       38.37       38.67      0.95 o
  22   0  12        5.10        5.02      0.17 o
  22   0  14       15.54       15.73      0.45 o
  22   0  16        1.99        2.01      0.13 o
  22   0  18        0.50        0.47      0.18 o
  22   1   1       15.10       15.06      0.36 o
  22   1   2        6.17        6.46      0.17 o
  22   1   3        1.02        1.06      0.06 o
  22   1   5       11.45       11.57      0.29 o
  22   1   6       10.14        9.99      0.24 o
  22   1   7        0.78        0.77      0.05 o
  22   1   8        3.57        3.69      0.11 o
  22   1   9        1.79        1.85      0.08 o
  22   1  10        2.53        2.62      0.10 o
  22   1  12        4.98        4.91      0.14 o
  22   1  13        0.80        0.89      0.07 o
  22   1  16        0.45        0.53      0.07 o
  22   1  17        0.52        0.55      0.06 o
  22   2   1       52.51       51.96      1.21 o
  22   2   3      127.52      127.81      3.04 o
  22   2   5        4.87        4.98      0.14 o
  22   2   7       10.25        9.79      0.25 o
  22   2  13       11.56       11.79      0.34 o
  22   2  15       13.61       14.13      0.38 o
  22   2  17        0.12        0.18      0.07 o
  22   3   1       11.70       11.06      0.27 o
  22   3   2        5.36        5.11      0.14 o
  22   3   3        0.76        0.82      0.05 o
  22   3   5        7.90        7.74      0.20 o
  22   3   6        7.10        7.03      0.19 o
  22   3   7        0.43        0.29      0.05 o
  22   3   8        3.31        3.26      0.10 o
  22   3   9        0.90        0.91      0.06 o
  22   3  10        1.43        1.57      0.07 o
  22   3  12        4.03        4.04      0.14 o
  22   3  13        0.68        0.73      0.06 o
  22   3  14        0.26        0.26      0.07 o
  22   3  16        0.38        0.39      0.06 o
  22   3  17        0.69        0.77      0.09 o
  22   4   0        1.26        1.14      0.08 o
  22   4   2        8.69        8.49      0.22 o
  22   4   4       33.49       32.60      0.82 o
  22   4   6        1.48        1.57      0.07 o
  22   4   8       66.06       64.56      1.65 o
  22   4   9        0.06        0.15      0.06 o
  22   4  10       24.00       23.71      0.63 o
  22   4  12        3.45        3.58      0.11 o
  22   4  13        0.24        0.27      0.06 o
  22   4  14        9.79        9.81      0.28 o
  22   4  15        0.16        0.16      0.05 o
  22   4  16        1.29        1.34      0.08 o
  22   5   1        6.72        6.70      0.17 o
  22   5   2        1.86        1.97      0.07 o
  22   5   3        0.42        0.38      0.05 o
  22   5   5        5.17        5.18      0.14 o
  22   5   6        5.00        5.13      0.14 o
  22   5   7        0.46        0.42      0.06 o
  22   5   8        1.02        0.99      0.06 o
  22   5   9        0.76        0.76      0.06 o
  22   5  10        1.66        1.70      0.07 o
  22   5  12        2.04        2.14      0.09 o
  22   5  13        0.27        0.26      0.05 o
  22   6   0        0.18        0.21      0.08 o
  22   6   1       20.81       20.29      0.49 o
  22   6   2        0.20        0.29      0.05 o
  22   6   3       51.69       50.24      1.22 o
  22   6   5        2.64        2.51      0.09 o
  22   6   7        2.85        2.78      0.10 o
  22   6   8        0.51        0.50      0.05 o
  22   6  13        6.48        6.47      0.21 o
  22   6  15        5.96        6.08      0.27 o
  22   7   1        3.34        3.46      0.12 o
  22   7   2        1.11        1.11      0.06 o
  22   7   5        1.87        1.90      0.08 o
  22   7   6        1.70        1.82      0.07 o
  22   7   8        0.82        0.83      0.06 o
  22   7   9        0.08        0.13      0.05 o
  22   7  10        0.31        0.38      0.05 o
  22   7  11        0.10        0.11      0.05 o
  22   7  12        1.08        1.19      0.06 o
  22   8   2        3.30        3.30      0.12 o
  22   8   3        0.29        0.24      0.07 o
  22   8   4        7.93        7.80      0.23 o
  22   8   6        1.05        1.15      0.06 o
  22   8   8       19.50       19.33      0.59 o
  22   8  10        6.18        5.69      0.20 o
  22   9   1        0.97        1.07      0.06 o
  22   9   2        0.17        0.28      0.05 o
  22   9   4        0.15        0.16      0.05 o
  22   9   5        0.68        0.76      0.06 o
  22   9   6        1.16        1.21      0.07 o
  23   0   4       20.48       21.07      0.50 o
  23   0   6       46.15       46.28      1.09 o
  23   0   8        1.98        2.22      0.11 o
  23   0  10       21.34       20.64      0.57 o
  23   0  12       18.80       18.21      0.47 o
  23   0  14        1.15        1.29      0.11 o
  23   1   0        6.61        6.63      0.19 o
  23   1   1        0.08        0.21      0.05 o
  23   1   2        0.56        0.75      0.06 o
  23   1   3        3.58        3.64      0.11 o
  23   1   4        1.08        1.04      0.05 o
  23   1   5        8.50        8.59      0.21 o
  23   1   7        0.20        0.17      0.05 o
  23   1   9        5.97        6.06      0.16 o
  23   1  10        3.53        3.56      0.11 o
  23   1  11        2.22        2.38      0.08 o
  23   1  12        4.39        4.34      0.13 o
  23   1  13        0.79        0.79      0.07 o
  23   1  14        0.73        0.86      0.07 o
  23   1  15        0.30        0.37      0.06 o
  23   1  16        5.73        6.08      0.22 o
  23   1  17        0.94        0.95      0.07 o
  23   2   1       58.34       58.60      1.40 o
  23   2   3        0.00        0.19      0.08 o
  23   2   5       19.78       19.43      0.46 o
  23   2   7        7.34        7.07      0.18 o
  23   2   9        2.29        2.48      0.09 o
  23   2  11        5.32        5.22      0.16 o
  23   2  13        0.62        0.63      0.07 o
  23   2  15        5.67        6.15      0.23 o
  23   2  17        8.37        8.27      0.27 o
  23   3   0        1.43        1.43      0.08 o
  23   3   1        0.19        0.23      0.05 o
  23   3   2        0.18        0.20      0.05 o
  23   3   3        0.58        0.62      0.05 o
  23   3   5        8.87        8.92      0.24 o
  23   3   6        0.30        0.24      0.05 o
  23   3   7        2.09        2.19      0.08 o
  23   3   9        4.23        4.36      0.13 o
  23   3  10        4.75        4.56      0.14 o
  23   3  11        4.23        4.38      0.13 o
  23   3  12        2.69        2.67      0.11 o
  23   3  13        0.17        0.16      0.07 o
  23   3  14        1.38        1.39      0.10 o
  23   3  15        0.55        0.55      0.07 o
  23   3  16        4.43        4.53      0.18 o
  23   3  17        0.39        0.39      0.18 o
  23   4   4       14.04       13.87      0.38 o
  23   4   6       31.18       30.62      0.75 o
  23   4   8        1.28        1.30      0.06 o
  23   4  10       14.56       14.67      0.42 o
  23   4  12       12.72       12.85      0.38 o
  23   4  14        0.79        0.84      0.06 o
  23   5   0        9.65        9.32      0.30 o
  23   5   1        0.31        0.16      0.05 o
  23   5   2        0.84        0.81      0.06 o
  23   5   3        3.22        3.16      0.10 o
  23   5   4        2.72        2.77      0.11 o
  23   5   5        3.59        3.25      0.11 o
  23   5   6        0.41        0.29      0.05 o
  23   5   8        0.34        0.37      0.06 o
  23   5   9        3.10        3.09      0.12 o
  23   5  10        0.74        0.76      0.06 o
  23   5  11        0.54        0.53      0.06 o
  23   5  12        2.84        2.98      0.10 o
  23   5  13        0.55        0.60      0.05 o
  23   6   1       26.02       25.78      0.62 o
  23   6   4        0.17        0.19      0.07 o
  23   6   5        8.48        8.43      0.24 o
  23   6   6        0.27        0.24      0.05 o
  23   6   7        3.49        3.48      0.13 o
  23   6   9        1.33        1.37      0.07 o
  23   6  11        2.65        2.63      0.09 o
  23   6  13        0.24        0.19      0.06 o
  23   7   0        0.23        0.18      0.08 o
  23   7   1        0.53        0.53      0.06 o
  23   7   5        4.28        4.44      0.14 o
  23   7   6        0.13        0.20      0.06 o
  23   7   7        2.48        2.53      0.10 o
  23   7   9        1.29        1.45      0.06 o
  23   7  10        1.82        1.81      0.07 o
  23   7  11        2.95        2.91      0.11 o
  23   7  12        0.65        0.65      0.09 o
  23   8   1        0.32        0.24      0.05 o
  23   8   4        4.96        5.04      0.14 o
  23   8   6        9.53        9.45      0.28 o
  23   8   8        0.30        0.36      0.05 o
  23   8  10        4.67        3.83      0.25 o
  23   9   0        4.46        4.80      0.29 o
  23   9   2        0.40        0.38      0.06 o
  23   9   3        0.79        0.80      0.07 o
  23   9   4        1.46        1.54      0.10 o
  23   9   5        0.68        0.63      0.09 o
  23   9   6        0.39        0.23      0.09 o
  24   0   0       25.33       25.90      0.69 o
  24   0   2        6.60        6.72      0.23 o
  24   0   4        3.50        3.76      0.21 o
  24   0   6       11.59       11.70      0.30 o
  24   0   8        1.89        1.85      0.08 o
  24   0  10        0.37        0.39      0.07 o
  24   0  12        0.14        0.21      0.08 o
  24   1   2       45.94       46.13      1.08 o
  24   1   3       14.25       14.65      0.35 o
  24   1   4       18.05       18.47      0.43 o
  24   1   5        5.14        5.32      0.14 o
  24   1   6        1.30        1.38      0.06 o
  24   1   7       15.54       15.75      0.39 o
  24   1   8        1.10        1.06      0.06 o
  24   1   9       27.61       27.84      0.69 o
  24   1  10        0.59        0.64      0.05 o
  24   1  11        0.37        0.42      0.05 o
  24   1  12        1.03        1.07      0.07 o
  24   1  13        5.40        5.58      0.18 o
  24   1  14        8.29        8.63      0.31 o
  24   1  15        1.72        1.89      0.08 o
  24   1  16        1.23        1.19      0.07 o
  24   2   1        0.31        0.58      0.06 o
  24   2   5        3.53        3.69      0.11 o
  24   2   7        8.06        8.17      0.21 o
  24   2   9        0.47        0.43      0.05 o
  24   2  11        5.18        5.42      0.15 o
  24   2  13        6.96        6.91      0.21 o
  24   2  15        0.31        0.35      0.06 o
  24   3   2       32.55       32.46      0.78 o
  24   3   3       13.46       13.47      0.33 o
  24   3   4       13.17       13.27      0.35 o
  24   3   5        4.05        4.16      0.13 o
  24   3   6        0.83        0.89      0.06 o
  24   3   7       15.75       15.78      0.40 o
  24   3   8        0.91        0.88      0.06 o
  24   3   9       25.64       25.75      0.71 o
  24   3  10        0.25        0.24      0.06 o
  24   3  11        0.24        0.30      0.06 o
  24   3  12        0.77        0.83      0.08 o
  24   3  13        5.19        5.12      0.21 o
  24   3  14        5.18        5.27      0.17 o
  24   3  15        1.38        1.45      0.08 o
  24   3  16        0.68        0.63      0.11 o
  24   4   0       14.47       14.44      0.42 o
  24   4   2        4.06        4.03      0.12 o
  24   4   3        0.32        0.19      0.06 o
  24   4   4        1.65        1.76      0.07 o
  24   4   6        6.65        6.61      0.19 o
  24   4   8        1.52        1.40      0.07 o
  24   5   2       27.05       26.85      0.69 o
  24   5   3        6.30        6.09      0.16 o
  24   5   4       11.00       10.92      0.29 o
  24   5   5        1.91        1.93      0.09 o
  24   5   6        0.51        0.53      0.06 o
  24   5   7        7.27        7.31      0.19 o
  24   5   8        0.37        0.42      0.06 o
  24   5   9       12.03       12.05      0.43 o
  24   5  10        0.38        0.39      0.06 o
  24   5  11        0.17        0.21      0.05 o
  24   5  12        0.98        1.03      0.06 o
  24   5  13        2.24        2.42      0.14 o
  24   5  14        6.06        6.29      0.55 o
  24   6   5        1.55        1.72      0.08 o
  24   6   7        2.38        2.64      0.10 o
  24   6  10        0.26        0.15      0.06 o
  24   6  11        1.83        2.08      0.08 o
  24   6  13        2.62        2.43      0.16 o
  24   7   1        0.15        0.17      0.06 o
  24   7   2        9.06        8.81      0.29 o
  24   7   3        5.59        5.67      0.17 o
  24   7   4        3.93        3.82      0.13 o
  24   7   5        1.22        1.29      0.07 o
  24   7   6        0.11        0.12      0.06 o
  24   7   7        7.38        7.64      0.20 o
  24   7   8        0.18        0.25      0.05 o
  24   7   9       10.73       10.57      0.32 o
  24   8   0        2.98        3.19      0.21 o
  24   8   2        1.07        1.11      0.07 o
  24   8   3        0.24        0.23      0.05 o
  24   8   4        0.14        0.21      0.05 o
  24   8   6        1.43        1.58      0.07 o
  24   8   8        0.74        0.57      0.10 o
  25   0   2        1.48        1.74      0.10 o
  25   0   4        5.62        5.85      0.18 o
  25   0   6        1.69        1.93      0.09 o
  25   0   8        1.89        1.94      0.09 o
  25   0  10        3.48        3.69      0.16 o
  25   0  14        0.95        0.90      0.10 o
  25   1   0       50.22       50.37      1.24 o
  25   1   1        1.11        1.19      0.06 o
  25   1   2        8.41        9.43      0.26 o
  25   1   3        0.09        0.25      0.05 o
  25   1   4        9.18        9.41      0.23 o
  25   1   5       19.53       19.96      0.47 o
  25   1   6        9.06        9.05      0.23 o
  25   1   7       14.02       14.38      0.34 o
  25   1   8        0.30        0.37      0.05 o
  25   1   9        2.08        2.31      0.08 o
  25   1  10        0.90        1.00      0.06 o
  25   1  11       14.23       14.30      0.37 o
  25   1  12        2.85        2.91      0.10 o
  25   1  13        2.86        2.93      0.15 o
  25   1  14        0.10        0.15      0.07 o
  25   1  16        5.09        5.22      0.20 o
  25   2   1        0.53        0.67      0.05 o
  25   2   2        0.32        0.27      0.05 o
  25   2   6        0.19        0.15      0.05 o
  25   2   7        0.22        0.13      0.05 o
  25   2   9        1.13        1.10      0.08 o
  25   2  11        4.34        4.22      0.17 o
  25   2  13        0.10        0.21      0.07 o
  25   2  15        3.16        3.29      0.12 o
  25   3   0       36.21       36.26      0.88 o
  25   3   1        0.82        0.85      0.06 o
  25   3   2        5.96        6.21      0.18 o
  25   3   3        0.22        0.17      0.05 o
  25   3   4        6.80        6.95      0.19 o
  25   3   5       18.96       18.96      0.49 o
  25   3   6        6.64        6.66      0.18 o
  25   3   7       13.08       13.08      0.32 o
  25   3   8        0.22        0.16      0.05 o
  25   3   9        2.11        2.21      0.10 o
  25   3  10        0.58        0.54      0.06 o
  25   3  11       13.69       13.99      0.37 o
  25   3  12        1.74        1.87      0.08 o
  25   3  13        2.65        2.62      0.13 o
  25   3  14        0.11        0.16      0.06 o
  25   4   1        0.68        0.64      0.05 o
  25   4   2        0.63        0.53      0.06 o
  25   4   3        0.17        0.12      0.06 o
  25   4   4        3.37        3.40      0.11 o
  25   4   5        0.75        0.68      0.05 o
  25   4   6        1.47        1.53      0.07 o
  25   4   8        0.91        0.95      0.06 o
  25   4   9        0.39        0.35      0.06 o
  25   4  10        2.42        2.61      0.11 o
  25   4  14        0.54        0.56      0.12 o
  25   5   0       30.77       31.25      0.81 o
  25   5   1        0.45        0.40      0.06 o
  25   5   2        5.47        5.63      0.16 o
  25   5   4        5.12        5.22      0.15 o
  25   5   5        9.10        8.87      0.23 o
  25   5   6        5.47        5.50      0.16 o
  25   5   7        6.16        6.15      0.19 o
  25   5   8        0.29        0.32      0.07 o
  25   5   9        1.06        1.06      0.07 o
  25   5  10        0.84        0.90      0.06 o
  25   5  11        6.47        6.57      0.18 o
  25   5  12        2.03        2.08      0.09 o
  25   5  13        1.30        1.31      0.17 o
  25   6   1        0.59        0.67      0.06 o
  25   6   2        0.96        1.09      0.06 o
  25   6   6        0.66        0.75      0.06 o
  25   6   8        0.34        0.30      0.06 o
  25   6   9        0.32        0.24      0.05 o
  25   6  10        0.16        0.17      0.05 o
  25   6  11        1.57        1.61      0.08 o
  25   7   0       10.64       11.00      0.39 o
  25   7   1        0.20        0.19      0.06 o
  25   7   2        1.82        1.87      0.09 o
  25   7   3        0.30        0.24      0.06 o
  25   7   4        1.86        1.98      0.09 o
  25   7   5        8.57        8.98      0.33 o
  25   7   6        1.95        2.15      0.09 o
  25   7   7        5.26        5.36      0.19 o
  25   7   9        1.03        1.02      0.08 o
  25   7  10        0.28        0.21      0.09 o
  25   8   1        0.60        0.69      0.06 o
  25   8   3        0.15        0.14      0.06 o
  25   8   4        0.78        0.77      0.07 o
  25   8   5        0.63        0.53      0.08 o
  25   8   6        0.67        0.58      0.09 o
  26   0   2        5.68        5.62      0.19 o
  26   0   4       15.88       16.32      0.46 o
  26   0   6        1.79        1.90      0.09 o
  26   0   8       36.85       37.93      0.95 o
  26   0  10       10.63       10.62      0.30 o
  26   0  12        2.68        2.75      0.13 o
  26   0  14        4.61        4.88      0.22 o
  26   1   1        5.31        5.38      0.15 o
  26   1   2        1.06        1.19      0.06 o
  26   1   3        0.86        0.86      0.06 o
  26   1   4        1.19        1.24      0.06 o
  26   1   5        1.85        2.08      0.08 o
  26   1   6        1.16        1.20      0.07 o
  26   1   7        5.73        5.72      0.16 o
  26   1   8        1.23        1.31      0.06 o
  26   1   9        0.97        0.98      0.06 o
  26   1  11        0.43        0.39      0.09 o
  26   1  12        3.51        3.42      0.13 o
  26   1  13        0.22        0.17      0.07 o
  26   1  14        3.13        3.14      0.12 o
  26   2   1       16.30       16.95      0.42 o
  26   2   3       39.36       40.08      0.93 o
  26   2   5        1.71        1.77      0.07 o
  26   2   7        1.94        2.10      0.07 o
  26   2  13        6.52        6.57      0.19 o
  26   2  15        5.55        5.58      0.35 o
  26   3   1        3.21        3.28      0.11 o
  26   3   2        0.28        0.31      0.05 o
  26   3   3        1.24        1.18      0.06 o
  26   3   4        0.47        0.48      0.06 o
  26   3   5        0.58        0.59      0.05 o
  26   3   6        1.14        1.22      0.06 o
  26   3   7        4.87        4.92      0.15 o
  26   3   8        1.48        1.61      0.07 o
  26   3   9        1.96        1.96      0.09 o
  26   3  12        3.31        3.50      0.15 o
  26   3  13        0.36        0.31      0.06 o
  26   3  14        2.47        2.47      0.16 o
  26   4   2        4.11        4.06      0.15 o
  26   4   3        0.23        0.20      0.05 o
  26   4   4        9.98       10.15      0.26 o
  26   4   6        1.47        1.57      0.07 o
  26   4   8       24.66       26.19      0.83 o
  26   4   9        0.02        0.12      0.06 o
  26   4  10        6.87        7.11      0.19 o
  26   4  12        1.77        1.91      0.09 o
  26   5   1        2.81        3.07      0.11 o
  26   5   2        2.04        2.06      0.08 o
  26   5   3        0.37        0.34      0.06 o
  26   5   4        1.58        1.55      0.07 o
  26   5   5        1.17        1.18      0.07 o
  26   5   6        0.34        0.30      0.07 o
  26   5   7        2.94        2.99      0.11 o
  26   5   8        0.20        0.21      0.06 o
  26   5   9        0.31        0.36      0.06 o
  26   5  11        0.34        0.40      0.06 o
  26   5  12        1.36        1.46      0.12 o
  26   6   1        6.90        7.36      0.20 o
  26   6   3       17.03       17.31      0.52 o
  26   6   4        0.20        0.26      0.06 o
  26   6   5        0.96        0.89      0.06 o
  26   6   7        0.57        0.51      0.07 o
  26   6   8        0.39        0.41      0.06 o
  26   7   1        0.78        0.89      0.06 o
  26   7   3        0.78        0.83      0.06 o
  26   7   4        0.14        0.15      0.06 o
  26   7   6        0.32        0.32      0.06 o
  26   7   7        1.91        1.84      0.09 o
  26   7   8        0.48        0.42      0.09 o
  26   8   1        0.16        0.18      0.06 o
  26   8   2        1.47        1.32      0.20 o
  26   8   3        0.34        0.44      0.11 o
  26   8   4        2.55        1.95      0.14 o
  27   0   2        3.62        3.84      0.15 o
  27   0   4        8.92        9.46      0.26 o
  27   0   6       44.88       46.68      1.18 o
  27   0   8        3.59        4.05      0.14 o
  27   0  10       19.31       19.51      0.49 o
  27   0  12       16.76       17.40      0.48 o
  27   1   1        0.52        0.55      0.06 o
  27   1   3        1.58        1.60      0.07 o
  27   1   4        0.31        0.25      0.05 o
  27   1   6        0.27        0.28      0.05 o
  27   1   7        0.58        0.57      0.05 o
  27   1   9        0.39        0.36      0.05 o
  27   1  10        0.64        0.63      0.06 o
  27   1  13        0.24        0.25      0.07 o
  27   1  14        0.20        0.21      0.09 o
  27   2   1       53.16       55.58      1.31 o
  27   2   3        0.81        1.20      0.06 o
  27   2   5       23.80       24.11      0.58 o
  27   2   7        3.30        3.16      0.11 o
  27   2  11        3.13        3.11      0.12 o
  27   2  13        1.65        1.79      0.08 o
  27   3   0        0.80        0.73      0.08 o
  27   3   3        0.43        0.36      0.05 o
  27   3   4        0.78        0.76      0.06 o
  27   3   5        0.15        0.13      0.05 o
  27   3   6        0.45        0.40      0.05 o
  27   3   8        0.24        0.15      0.05 o
  27   3   9        0.23        0.21      0.05 o
  27   3  10        0.90        0.86      0.06 o
  27   4   1        0.16        0.20      0.06 o
  27   4   2        1.83        2.03      0.08 o
  27   4   4        6.66        6.65      0.19 o
  27   4   6       29.51       29.77      0.78 o
  27   4   8        2.08        2.48      0.12 o
  27   4  10       13.08       13.52      0.36 o
  27   4  11        0.07        0.15      0.06 o
  27   4  12       10.97       10.97      0.32 o
  27   5   1        0.45        0.41      0.06 o
  27   5   3        1.21        1.20      0.06 o
  27   5   7        0.53        0.58      0.06 o
  27   5   9        0.20        0.13      0.05 o
  27   5  10        0.10        0.13      0.05 o
  27   6   1       22.97       24.31      0.73 o
  27   6   3        0.24        0.32      0.07 o
  27   6   5        9.66        9.63      0.32 o
  27   6   6        0.29        0.31      0.06 o
  27   6   7        1.60        1.44      0.07 o
  27   7   0        0.36        0.31      0.09 o
  27   7   4        0.36        0.39      0.06 o
  27   7   5        0.09        0.13      0.06 o
  28   0   0        5.12        5.00      0.28 o
  28   0   2        5.85        6.05      0.21 o
  28   0   4        0.81        1.04      0.08 o
  28   0   6        6.88        7.59      0.21 o
  28   0   8       12.88       13.38      0.34 o
  28   0  10        0.45        0.54      0.09 o
  28   0  12        1.96        1.90      0.15 o
  28   1   1        0.55        0.56      0.06 o
  28   1   2        8.51        8.88      0.23 o
  28   1   3        2.77        3.06      0.10 o
  28   1   4        4.31        4.36      0.13 o
  28   1   5        0.21        0.19      0.05 o
  28   1   7        4.53        4.68      0.13 o
  28   1   9        5.50        5.61      0.15 o
  28   1  12        0.81        0.84      0.07 o
  28   1  13        1.01        1.17      0.18 o
  28   2   1        2.32        3.60      0.12 o
  28   2   3        5.82        5.91      0.17 o
  28   2   5        1.12        1.25      0.07 o
  28   2   7        0.73        0.74      0.06 o
  28   2   9        1.03        1.16      0.06 o
  28   2  11        0.98        1.04      0.06 o
  28   2  13        8.36        8.09      0.36 o
  28   3   1        0.41        0.40      0.06 o
  28   3   2        5.30        5.44      0.19 o
  28   3   3        2.93        3.13      0.11 o
  28   3   4        2.97        2.94      0.10 o
  28   3   5        0.31        0.33      0.06 o
  28   3   7        4.56        4.76      0.14 o
  28   3   9        5.80        6.07      0.16 o
  28   3  12        0.70        0.67      0.11 o
  28   4   0        2.91        2.86      0.15 o
  28   4   1        0.20        0.13      0.06 o
  28   4   2        3.84        3.91      0.12 o
  28   4   3        0.51        0.50      0.05 o
  28   4   4        0.78        0.75      0.06 o
  28   4   6        4.24        4.71      0.15 o
  28   4   7        0.16        0.22      0.06 o
  28   4   8        9.18        9.22      0.27 o
  28   4  10        0.47        0.47      0.05 o
  28   5   1        0.44        0.46      0.06 o
  28   5   2        5.90        6.17      0.20 o
  28   5   3        1.10        1.11      0.06 o
  28   5   4        2.92        2.93      0.12 o
  28   5   7        2.07        2.05      0.08 o
  28   5   9        2.21        1.91      0.15 o
  28   6   1        1.46        1.57      0.07 o
  28   6   3        3.68        3.67      0.13 o
  28   6   4        0.33        0.26      0.06 o
  28   6   5        0.55        0.55      0.06 o
  28   6   7        0.15        0.21      0.09 o
  28   6   8        0.27        0.29      0.10 o
  28   7   2        1.33        1.08      0.18 o
  28   7   3        1.36        1.10      0.18 o
  28   7   4        0.91        0.66      0.11 o
  29   0   2        2.69        3.00      0.16 o
  29   0   6        2.22        2.44      0.10 o
  29   0   8        0.81        0.74      0.07 o
  29   0  10        0.55        0.58      0.08 o
  29   0  12        0.79        0.88      0.18 o
  29   1   0       29.86       31.20      0.87 o
  29   1   1        0.93        1.10      0.07 o
  29   1   2        4.79        5.27      0.16 o
  29   1   4        6.11        6.60      0.18 o
  29   1   5       10.32       10.66      0.26 o
  29   1   6        5.75        6.02      0.16 o
  29   1   7        9.06        9.44      0.24 o
  29   1   9        0.83        0.92      0.06 o
  29   1  10        0.21        0.25      0.05 o
  29   1  11        8.48        8.45      0.25 o
  29   1  12        1.49        1.56      0.14 o
  29   2   1        2.54        2.61      0.10 o
  29   2   3        0.51        0.56      0.06 o
  29   2   5        2.31        2.38      0.08 o
  29   2   9        0.80        0.79      0.05 o
  29   3   0       21.50       21.85      0.74 o
  29   3   1        0.70        0.87      0.06 o
  29   3   2        3.47        3.55      0.11 o
  29   3   4        4.43        4.61      0.13 o
  29   3   5       10.25       10.63      0.29 o
  29   3   6        4.38        4.43      0.13 o
  29   3   7        8.14        8.59      0.22 o
  29   3   9        0.99        1.06      0.06 o
  29   3  10        0.11        0.18      0.06 o
  29   3  11        8.04        7.53      0.29 o
  29   4   2        1.51        1.50      0.07 o
  29   4   6        1.35        1.39      0.08 o
  29   4   8        0.43        0.44      0.05 o
  29   4  10        0.37        0.42      0.18 o
  29   5   0       17.94       19.21      0.74 o
  29   5   1        0.34        0.36      0.05 o
  29   5   2        3.01        3.17      0.11 o
  29   5   4        3.34        3.66      0.12 o
  29   5   5        4.69        4.58      0.16 o
  29   5   6        3.24        3.26      0.12 o
  29   5   7        3.89        3.91      0.15 o
  29   6   1        0.92        1.00      0.06 o
  29   6   5        0.80        0.66      0.18 o
  30   0   0        1.99        1.84      0.16 o
  30   0   2        1.97        2.21      0.17 o
  30   0   4        0.35        0.35      0.08 o
  30   0   6        1.44        1.68      0.09 o
  30   0   8        4.39        4.53      0.16 o
  30   0  10        1.12        1.19      0.12 o
  30   1   1        1.76        1.86      0.08 o
  30   1   2        4.74        4.98      0.14 o
  30   1   3        2.06        2.21      0.08 o
  30   1   4        2.21        2.48      0.09 o
  30   1   5        0.11        0.25      0.05 o
  30   1   7        5.80        5.89      0.15 o
  30   1   8        0.25        0.29      0.05 o
  30   1   9        2.96        2.95      0.10 o
  30   2   1        1.06        1.27      0.07 o
  30   2   3        3.71        3.67      0.12 o
  30   2   5        1.41        1.51      0.08 o
  30   3   1        0.90        0.92      0.06 o
  30   3   2        2.25        2.28      0.08 o
  30   3   3        2.53        2.54      0.09 o
  30   3   4        1.15        1.23      0.06 o
  30   3   6        0.15        0.19      0.06 o
  30   3   7        5.31        5.30      0.17 o
  30   3   8        0.42        0.47      0.06 o
  30   3   9        4.16        4.35      0.24 o
  30   4   0        1.41        1.34      0.09 o
  30   4   2        1.35        1.35      0.06 o
  30   4   4        0.23        0.28      0.05 o
  30   4   6        0.99        1.01      0.06 o
  30   4   8        2.98        2.70      0.21 o
  30   5   1        1.15        1.22      0.06 o
  30   5   2        4.74        4.76      0.16 o
  30   5   3        0.82        0.77      0.07 o
  30   5   4        2.12        2.10      0.13 o
  31   0   2        0.86        1.22      0.09 o
  31   0   4        3.67        3.50      0.13 o
  31   0   6       17.00       17.76      0.44 o
  31   0   8        1.87        2.18      0.15 o
  31   1   0        3.69        3.84      0.14 o
  31   1   1        0.60        0.71      0.06 o
  31   1   2        0.27        0.33      0.05 o
  31   1   3        0.48        0.55      0.06 o
  31   1   4        1.54        1.69      0.07 o
  31   1   5        1.04        1.16      0.06 o
  31   1   6        0.46        0.46      0.05 o
  31   1   7        1.48        1.57      0.08 o
  31   1   8        0.25        0.25      0.08 o
  31   2   1       21.63       21.71      0.52 o
  31   2   3        0.10        0.30      0.05 o
  31   2   5        9.49        9.67      0.25 o
  31   2   7        2.34        2.28      0.10 o
  31   3   0        2.98        2.83      0.12 o
  31   3   1        0.40        0.44      0.06 o
  31   3   2        0.20        0.18      0.05 o
  31   3   3        0.26        0.29      0.05 o
  31   3   4        1.32        1.37      0.08 o
  31   3   5        0.96        0.95      0.06 o
  31   3   6        0.39        0.34      0.07 o
  31   3   7        1.15        1.13      0.12 o
  31   4   2        0.36        0.47      0.07 o
  31   4   4        2.80        2.72      0.13 o
  31   4   6       11.05       10.37      0.77 o
  31   5   0        1.94        1.74      0.20 o
  31   5   1        0.32        0.38      0.09 o
  31   5   2        0.16        0.22      0.09 o
  32   0   0        1.77        1.66      0.13 o
  32   0   2        3.56        3.42      0.13 o
  32   0   4        1.57        1.86      0.10 o
  32   0   6        3.21        3.44      0.14 o
  32   1   1        1.26        1.35      0.06 o
  32   1   4        0.40        0.46      0.06 o
  32   1   5        0.43        0.48      0.06 o
  32   1   6        0.67        0.78      0.08 o
  32   2   1        2.73        3.29      0.10 o
  32   2   3        6.95        7.03      0.19 o
  32   2   5        0.90        0.96      0.08 o
  32   3   1        0.94        0.98      0.06 o
  32   3   4        0.25        0.25      0.12 o
  32   4   0        1.09        0.89      0.20 o
  32   4   2        2.40        2.12      0.11 o
  33   0   2        1.34        1.46      0.09 o
  33   0   4        0.41        0.32      0.11 o
  33   1   0        8.03        8.03      0.22 o
  33   1   2        1.80        1.84      0.08 o
  33   1   4        1.03        1.20      0.09 o
  33   1   5        2.72        2.60      0.21 o
  33   2   1        4.57        4.50      0.14 o
  33   2   3        0.46        0.43      0.09 o
