# Supplementary material for: Periodic Hirshfeld Atom Refinement
Source: J Phys Chem Lett. 2026 Feb 27;17(11):3170–9. doi: 10.1021/acs.jpclett.5c03918 (PMC13007019; doi:10.1021/acs.jpclett.5c03918)
Supplement: Supplementary file 2 [file jz5c03918_si_002.zip › E_Bis(ammonium)_closo-hexaborate(6)/Bis(ammonium)_closo-hexaborate(6)_HAR.fco]

data_Bisammonium_closo-hexaborate6_HAR 
#Bis(ammonium)_closo-hexaborate(6)_HAR 
_audit_creation_date                2025-3-31
_audit_creation_method              'Tonto 25.04.08 github v. 71242092'

# ============
# QCr software
# ============

_QCr_software                       Tonto
_QCr_software_version               '25.04.08 v. 71242092'
_QCr_software_platform              Linux-6.8.0-52-generic
_QCr_software_build_date            '2025.03.27 11:46'
_QCr_software_website               https://github.com/dylan-jayatilaka/tonto

# ========
# Symmetry
# ========

_symmetry_cell_setting              Cubic
_symmetry_space_group_name_H-M      'f m -3 m'
_symmetry_space_group_name_Hall     '-f 4 2 3'
_symmetry_Int_Tables_number         '225'

# =========
# Unit cell
# =========

_cell_measurement_temperature       100.00(10)
_cell_measurement_reflns_used       2677
_cell_measurement_theta_min         3.8490
_cell_measurement_theta_max         75.7830

_cell_length_a                      9.0998(4)
_cell_length_b                      9.0998(4)
_cell_length_c                      9.0998(4)
_cell_angle_alpha                   90.00
_cell_angle_beta                    90.00
_cell_angle_gamma                   90.00
_cell_volume                        753.52(6)
_cell_formula_units_Z               4

_exptl_crystal_F_squared_000        53824.0

# ======================
# XD fco reflection data
# ======================
_shelx_refln_list_code              4

_reflns_d_resolution_high           0.3706
_reflns_d_resolution_low            5.2538
_reflns_limit_h_max                 13
_reflns_limit_h_min                 0
_reflns_limit_k_max                 17
_reflns_limit_k_min                 0
_reflns_limit_l_max                 24
_reflns_limit_l_min                 1

# NOTE: F_squared_meas is scaled to F_squared_calc
#       and so it is on an absolute scale
_reflns_tonto_F_scale_factor        1.0001

loop_
    _refln_index_h
    _refln_index_k
    _refln_index_l
    _refln_F_squared_calc
    _refln_F_squared_meas
    _refln_F_squared_sigma
    _refln_observed_status
   1   1   1     4594.93     4426.49     99.39 o
   0   0   2       21.40       17.10      0.55 o
   0   2   2     4598.49     4292.35     94.20 o
   2   2   2     4636.16     4252.09     92.97 o
   1   1   3      119.37      116.74      2.64 o
   1   3   3      207.27      192.88      4.36 o
   3   3   3     1945.47     1961.78     43.49 o
   0   0   4     4778.18     4541.65     99.19 o
   0   2   4      966.84      903.48     20.20 o
   2   2   4       30.86       28.12      0.74 o
   0   4   4      266.65      270.43      6.18 o
   2   4   4     2389.30     2347.05     52.41 o
   4   4   4      191.89      201.19      4.77 o
   1   1   5      154.72      161.45      3.66 o
   1   3   5      142.49      137.77      3.10 o
   3   3   5      525.68      539.49     12.12 o
   1   5   5        3.53        3.49      0.20 o
   3   5   5      564.98      557.37     12.51 o
   5   5   5      132.37      136.78      3.44 o
   0   0   6      191.00      206.56      4.97 o
   0   2   6     1017.63     1003.73     22.43 o
   2   2   6      466.12      460.06     10.34 o
   0   4   6      130.75      125.70      2.91 o
   2   4   6       40.80       38.86      0.97 o
   4   4   6      961.50      946.10     21.16 o
   0   6   6     1038.68     1037.59     23.51 o
   2   6   6       84.32       80.76      1.99 o
   4   6   6       99.52       96.25      2.26 o
   6   6   6        2.18        2.45      0.37 o
   1   1   7      705.06      702.75     15.74 o
   1   3   7       94.22       90.45      2.07 o
   3   3   7       91.82       90.78      2.15 o
   1   5   7      128.56      131.75      3.03 o
   3   5   7        3.00        3.23      0.15 o
   1   7   7      581.95      582.29     13.08 o
   3   7   7       84.85       85.17      2.05 o
   5   7   7      159.00      159.45      3.69 o
   7   7   7      428.32      435.98     10.10 o
   0   0   8     2176.16     2153.39     47.98 o
   0   2   8       54.50       54.24      1.38 o
   2   2   8      353.03      341.08      7.68 o
   0   4   8      552.21      547.69     12.31 o
   2   4   8      194.08      195.22      4.41 o
   4   4   8        8.16        7.90      0.33 o
   0   6   8       85.11       86.26      2.06 o
   2   6   8      463.71      459.68     10.33 o
   4   6   8       57.19       55.59      1.31 o
   6   6   8      470.31      468.72     10.56 o
   0   8   8     1088.34     1096.63     24.57 o
   2   8   8       11.92       12.86      0.42 o
   4   8   8      240.10      240.96      5.53 o
   6   8   8       44.24       45.97      1.17 o
   8   8   8      533.06      540.74     12.60 o
   1   1   9      242.60      241.11      5.47 o
   1   3   9        0.23        0.27      0.10 o
   3   3   9      164.35      168.38      3.87 o
   1   5   9       14.82       14.63      0.39 o
   3   5   9       84.00       84.69      1.95 o
   5   5   9       27.26       27.30      0.76 o
   1   7   9      209.19      212.40      4.81 o
   3   7   9        8.57        8.93      0.28 o
   5   7   9       24.71       25.43      0.68 o
   7   7   9      183.26      185.97      4.28 o
   1   9   9       56.26       57.14      1.42 o
   3   9   9        5.62        6.04      0.32 o
   7   9   9       56.28       57.26      1.38 o
   9   9   9       11.15       10.66      0.59 o
   0   0  10        9.74       10.51      0.54 o
   0   2  10      151.68      155.06      3.59 o
   2   2  10      332.33      333.96      7.56 o
   0   4  10      218.52      216.53      4.91 o
   2   4  10       18.52       18.84      0.49 o
   4   4  10      849.19      847.74     18.98 o
   0   6  10      230.86      233.81      5.32 o
   2   6  10      150.70      152.36      3.46 o
   6   6  10       50.49       51.84      1.32 o
   2   8  10       86.27       87.06      2.02 o
   4   8  10      137.68      138.42      3.15 o
   6   8  10      113.08      115.88      2.65 o
   0  10  10       34.18       35.02      0.98 o
   2  10  10      208.45      212.40      4.87 o
   4  10  10       23.33       23.10      0.65 o
   6  10  10      103.06      103.64      2.40 o
   8  10  10       17.34       17.07      0.58 o
  10  10  10      127.34      131.41      3.44 o
   1   1  11        5.12        5.42      0.26 o
   1   3  11       91.68       93.06      2.14 o
   3   3  11      405.30      402.33      9.07 o
   1   5  11       37.59       37.30      0.90 o
   3   5  11      268.72      271.12      6.12 o
   5   5  11      161.21      162.77      3.78 o
   1   7  11       13.14       14.16      0.40 o
   3   7  11       31.61       32.26      0.80 o
   5   7  11       10.16       10.10      0.30 o
   7   7  11       19.14       19.57      0.62 o
   1   9  11        0.89        0.97      0.11 o
   3   9  11       76.13       76.94      1.75 o
   5   9  11       41.32       41.77      0.98 o
   7   9  11        0.46        0.28      0.10 o
   9   9  11        5.26        5.43      0.31 o
   1  11  11       44.41       45.28      1.12 o
   3  11  11      167.84      172.06      3.88 o
   5  11  11      112.06      112.08      2.58 o
   7  11  11       18.40       18.15      0.62 o
   9  11  11       35.28       37.57      0.96 o
  11  11  11       72.73       71.50      1.88 o
   0   0  12      306.56      308.30      7.90 o
   0   2  12       63.61       64.59      1.61 o
   2   2  12        0.76        0.80      0.19 o
   0   4  12        9.51        9.62      0.37 o
   2   4  12      428.30      430.90      9.71 o
   4   4  12       89.31       89.90      2.10 o
   0   6  12       17.64       17.48      0.56 o
   2   6  12       16.65       16.75      0.48 o
   4   6  12      228.32      232.29      5.21 o
   6   6  12       38.42       38.50      0.96 o
   0   8  12      163.96      167.42      3.78 o
   2   8  12       46.27       47.01      1.08 o
   4   8  12        4.53        4.43      0.19 o
   6   8  12       14.00       13.92      0.37 o
   8   8  12       88.91       90.51      2.17 o
   0  10  12       61.60       62.88      1.47 o
   2  10  12        0.99        1.02      0.11 o
   4  10  12      246.50      248.81      5.58 o
   6  10  12        1.31        1.53      0.15 o
   8  10  12       40.65       41.18      0.98 o
  10  10  12        3.06        2.79      0.29 o
   0  12  12        7.68        8.31      0.51 o
   2  12  12      124.59      129.90      3.01 o
   4  12  12       17.04       16.96      0.54 o
   6  12  12       70.09       70.99      1.74 o
   8  12  12        4.35        4.15      0.29 o
  10  12  12       76.35       77.68      1.89 o
  12  12  12        3.12        2.58      0.43 o
   1   1  13       70.50       71.52      1.78 o
   1   3  13        0.97        1.18      0.14 o
   3   3  13       98.84      101.04      2.35 o
   1   5  13        1.14        1.08      0.14 o
   3   5  13       48.73       50.71      1.18 o
   5   5  13       22.61       23.54      0.69 o
   1   7  13       69.62       70.84      1.62 o
   3   7  13        0.46        0.44      0.10 o
   5   7  13        5.28        5.47      0.20 o
   7   7  13       64.20       63.89      1.57 o
   1   9  13       15.95       15.81      0.44 o
   3   9  13        6.22        6.44      0.23 o
   5   9  13        0.66        0.57      0.11 o
   7   9  13       17.72       18.50      0.52 o
   9   9  13        2.38        2.12      0.21 o
   1  11  13        2.10        2.07      0.15 o
   3  11  13       42.59       44.98      1.11 o
   5  11  13       25.63       25.26      0.68 o
   7  11  13        0.05        0.30      0.13 o
   9  11  13        4.26        3.75      0.20 o
  11  11  13       20.57       21.26      0.78 o
   1  13  13        4.24        3.99      0.25 o
   3  13  13        4.64        5.54      0.29 o
   5  13  13        1.31        1.08      0.20 o
   7  13  13        5.60        5.13      0.33 o
  11  13  13        3.20        3.54      0.25 o
   0   0  14       82.71       84.64      2.59 o
   0   2  14      275.34      281.76      6.38 o
   2   2  14       13.47       14.18      0.47 o
   0   4  14        4.20        4.25      0.27 o
   2   4  14       27.85       28.26      0.69 o
   4   4  14      135.32      137.98      3.15 o
   0   6  14      282.05      290.15      6.51 o
   2   6  14        0.93        0.82      0.12 o
   4   6  14       47.66       48.01      1.12 o
   6   6  14        1.18        0.89      0.17 o
   0   8  14       36.40       37.58      0.98 o
   2   8  14      151.45      151.22      3.42 o
   4   8  14        4.65        4.51      0.19 o
   6   8  14      155.00      159.42      3.66 o
   8   8  14       17.14       16.08      0.55 o
   0  10  14       84.87       88.56      2.13 o
   2  10  14       19.37       19.21      0.52 o
   4  10  14        4.60        4.60      0.18 o
   6  10  14        6.23        5.82      0.22 o
   8  10  14       48.33       49.18      1.16 o
  10  10  14       18.02       17.09      0.75 o
   0  12  14        1.03        1.16      0.20 o
   2  12  14       15.16       15.35      0.46 o
   4  12  14       41.67       41.75      0.99 o
   6  12  14       22.16       21.79      0.62 o
   8  12  14        1.49        1.30      0.17 o
  10  12  14        3.42        3.10      0.19 o
  12  12  14       13.43       13.20      0.47 o
   0  14  14      107.57       97.75      2.37 o
   4  14  14       22.70       22.29      0.81 o
   6  14  14        1.47        1.32      0.25 o
   8  14  14       53.73       55.04      1.44 o
  10  14  14        0.60        0.50      0.21 o
  12  14  14       10.15        9.62      0.41 o
   1   1  15      147.24      150.12      3.43 o
   1   3  15       21.34       21.51      0.55 o
   3   3  15        5.07        5.25      0.30 o
   1   5  15       34.79       35.70      0.86 o
   5   5  15        0.69        0.69      0.17 o
   1   7  15      117.99      121.25      2.75 o
   3   7  15       23.43       23.86      0.68 o
   5   7  15       33.08       34.32      0.86 o
   7   7  15       96.90       94.88      2.20 o
   1   9  15       47.62       49.70      1.18 o
   3   9  15        3.46        3.16      0.16 o
   5   9  15        7.35        7.80      0.27 o
   7   9  15       40.73       41.19      0.99 o
   9   9  15       15.45       14.07      0.51 o
   1  11  15        4.11        4.09      0.20 o
   3  11  15        4.52        4.31      0.22 o
   5  11  15        1.00        1.11      0.15 o
   7  11  15        5.31        5.42      0.24 o
   9  11  15        0.39        0.52      0.16 o
  11  11  15        2.86        2.57      0.25 o
   1  13  15       17.83       17.90      0.54 o
   3  13  15        0.51        0.70      0.15 o
   5  13  15        2.00        2.08      0.19 o
   7  13  15       15.84       15.54      0.45 o
   9  13  15        4.84        5.12      0.26 o
  13  13  15        1.75        1.79      0.26 o
   1  15  15       33.96       29.24      0.95 o
   3  15  15        5.35        6.65      0.56 o
   5  15  15        8.16        8.85      0.40 o
   7  15  15       24.90       23.12      0.81 o
   9  15  15       10.20        9.67      0.43 o
  11  15  15        1.63        1.35      0.32 o
   0   0  16      291.18      293.15      6.64 o
   0   2  16        0.68        0.85      0.20 o
   2   2  16       51.45       51.62      1.44 o
   0   4  16       64.35       67.11      1.80 o
   2   4  16       48.79       49.60      1.18 o
   0   6  16        5.64        5.56      0.36 o
   2   6  16       64.70       64.91      1.55 o
   4   6  16       20.26       19.28      0.55 o
   6   6  16       75.55       76.00      1.85 o
   0   8  16      158.66      164.69      3.75 o
   4   8  16       35.37       36.71      0.92 o
   6   8  16        1.68        1.83      0.17 o
   8   8  16       94.68       91.60      2.26 o
   0  10  16        1.41        1.22      0.20 o
   2  10  16       13.22       13.55      0.40 o
   4  10  16       37.68       36.48      0.89 o
   6  10  16       18.81       19.21      0.62 o
   8  10  16        1.38        1.18      0.16 o
  10  10  16        2.90        3.09      0.36 o
   0  12  16       26.43       27.31      0.80 o
   2  12  16       15.19       15.24      0.49 o
   4  12  16        0.49        0.46      0.15 o
   6  12  16        6.52        6.52      0.31 o
   8  12  16       15.05       16.16      0.57 o
  10  12  16       11.82       12.10      0.39 o
  12  12  16        0.65        0.51      0.23 o
   0  14  16        3.81        2.80      0.26 o
   2  14  16       25.64       26.67      0.69 o
   4  14  16        3.13        3.07      0.21 o
   6  14  16       29.63       28.04      0.72 o
   8  14  16        1.26        0.92      0.19 o
  10  14  16        8.65        8.76      0.43 o
   0  16  16       39.41       28.83      1.06 o
   4  16  16        6.03        6.16      0.46 o
   8  16  16       18.15       16.62      0.79 o
   1   1  17       13.51       13.62      0.56 o
   1   3  17        2.82        2.94      0.18 o
   3   3  17       44.16       44.20      1.13 o
   1   5  17        0.14        0.36      0.13 o
   3   5  17       25.56       25.66      0.77 o
   5   5  17       13.34       13.48      0.49 o
   1   7  17       14.71       15.06      0.47 o
   7   7  17       16.01       13.09      0.84 o
   1   9  17        2.28        2.27      0.16 o
   3   9  17        5.11        4.82      0.25 o
   5   9  17        1.38        1.23      0.16 o
   7   9  17        3.36        3.20      0.22 o
   1  11  17        2.32        1.95      0.17 o
   3  11  17       22.93       20.86      0.68 o
   5  11  17       12.72       12.81      0.45 o
   7  11  17        0.46        0.39      0.19 o
   9  11  17        2.92        2.45      0.21 o
  11  11  17       10.76       11.56      0.58 o
   1  13  17        0.39        0.48      0.17 o
   3  13  17        3.50        3.19      0.22 o
   5  13  17        1.62        1.60      0.21 o
   7  13  17        0.90        1.20      0.17 o
  11  13  17        2.04        1.62      0.22 o
   1  15  17        4.70        4.13      0.21 o
   5  15  17        0.18        0.45      0.17 o
   7  15  17        4.59        4.32      0.26 o
   3  17  17        1.64        2.68      0.80 o
   0   0  18        2.53        2.10      0.45 o
   0   2  18       13.42       13.40      0.48 o
   2   2  18       69.70       71.20      1.70 o
   0   4  18       52.95       52.58      1.32 o
   2   4  18        4.86        4.79      0.23 o
   4   4  18      147.78      152.14      3.53 o
   0   6  18       20.95       20.91      0.82 o
   2   6  18       36.56       37.31      0.90 o
   4   6  18        0.34        0.45      0.16 o
   6   6  18       17.86       17.91      0.72 o
   0   8  18        2.49        2.43      0.24 o
   2   8  18        7.42        6.93      0.28 o
   4   8  18       33.14       34.11      0.86 o
   6   8  18       11.89       11.98      0.45 o
   8   8  18        1.88        1.92      0.31 o
   0  10  18        2.63        2.17      0.33 o
   2  10  18       45.59       45.51      1.17 o
   4  10  18        4.69        4.39      0.25 o
   6  10  18       23.03       24.26      0.80 o
   8  10  18        1.50        1.42      0.22 o
  10  10  18       29.96       28.26      1.18 o
   0  12  18       16.25       16.48      0.88 o
   2  12  18        0.62        0.37      0.16 o
   4  12  18       54.61       49.49      1.34 o
   8  12  18       10.29       11.35      0.49 o
  10  12  18        0.88        0.52      0.18 o
   0  14  18        9.74       11.33      0.49 o
   2  14  18        6.64        7.16      0.32 o
   6  14  18        3.17        2.88      0.23 o
   8  14  18        5.77        5.41      0.47 o
   2  16  18        1.32        1.55      0.42 o
   4  16  18        7.96        8.04      0.81 o
   1   1  19        0.18        0.40      0.17 o
   1   3  19       11.31       11.41      0.43 o
   3   3  19       47.37       49.11      1.28 o
   1   5  19        5.28        5.00      0.25 o
   3   5  19       31.28       31.16      0.79 o
   5   5  19       19.85       19.15      0.67 o
   1   7  19        0.95        0.89      0.16 o
   3   7  19        4.44        4.63      0.26 o
   5   7  19        1.56        1.48      0.18 o
   7   7  19        1.95        2.28      0.34 o
   3   9  19        9.73        9.55      0.36 o
   5   9  19        4.68        5.36      0.27 o
   9   9  19        0.96        0.75      0.29 o
   1  11  19        6.21        6.14      0.29 o
   3  11  19       24.44       20.42      0.66 o
   5  11  19       13.91       14.44      0.56 o
   7  11  19        2.09        2.73      0.26 o
   9  11  19        5.10        4.62      0.24 o
  11  11  19       11.71        9.94      3.95 o
   3  13  19        6.90        6.16      0.30 o
   5  13  19        4.26        3.27      0.23 o
   0   0  20       46.72       47.23      1.46 o
   0   2  20        5.42        5.20      0.30 o
   2   2  20        3.16        3.40      0.29 o
   0   4  20        5.29        5.20      0.32 o
   2   4  20       38.80       39.99      1.00 o
   4   4  20        2.55        3.32      0.40 o
   0   6  20        1.32        1.40      0.26 o
   2   6  20        6.46        6.26      0.27 o
   4   6  20       21.25       21.01      0.65 o
   6   6  20        9.55        9.58      0.42 o
   0   8  20       25.97       27.36      0.82 o
   2   8  20        4.09        4.04      0.24 o
   4   8  20        3.06        2.60      0.21 o
   6   8  20        1.15        1.21      0.19 o
   8   8  20       17.32       14.70      1.02 o
   0  10  20        5.71        6.19      0.39 o
   2  10  20        0.39        0.39      0.18 o
   4  10  20       24.13       23.47      0.74 o
   6  10  20        1.58        1.66      0.26 o
   8  10  20        4.03        3.93      0.24 o
   0  12  20        2.74        2.83      0.35 o
   2  12  20       13.77       13.69      0.54 o
   4  12  20        0.74        0.52      0.18 o
   6  12  20        6.67        6.31      0.46 o
   2  14  20        3.60        3.20      0.77 o
   1   1  21       13.10       13.28      0.52 o
   1   3  21        0.70        0.67      0.16 o
   3   3  21        3.08        3.13      0.33 o
   1   5  21        1.93        1.78      0.17 o
   3   5  21        1.14        1.10      0.17 o
   1   7  21       11.87       12.04      0.37 o
   3   7  21        1.35        1.19      0.18 o
   5   7  21        2.48        2.64      0.21 o
   7   7  21       11.19        9.35      0.59 o
   1   9  21        3.92        4.20      0.26 o
   7   9  21        4.19        4.31      0.26 o
   3  11  21        2.05        1.46      0.23 o
   5  11  21        0.72        0.75      0.22 o
   0   0  22        7.16        8.88      0.87 o
   0   2  22       33.44       34.72      0.93 o
   2   2  22        0.59        0.47      0.19 o
   0   4  22        0.16        0.55      0.24 o
   2   4  22        6.89        7.37      0.28 o
   4   4  22        9.19       10.21      0.44 o
   0   6  22       33.25       32.88      1.24 o
   4   6  22        8.70        9.24      0.36 o
   0   8  22        3.45        4.39      0.32 o
   2   8  22       20.11       18.86      0.54 o
   6   8  22       19.73       18.75      0.95 o
   0  10  22       11.38       12.91      0.72 o
   2  10  22        1.23        1.34      0.24 o
   4  10  22        1.90        1.93      0.52 o
   1   1  23        9.84       10.70      0.60 o
   1   3  23        1.44        1.32      0.22 o
   1   5  23        2.31        2.48      0.20 o
   1   7  23        8.53        8.83      0.41 o
   3   7  23        1.76        1.81      0.30 o
   5   7  23        2.37        2.28      0.56 o
   0   0  24       16.21       17.75      1.53 o
   2   2  24        2.64        2.83      0.37 o
   0   4  24        3.36        3.02      0.74 o
   2   4  24        6.73        7.48      0.47 o
