# Supplementary material for: Periodic Hirshfeld Atom Refinement
Source: J Phys Chem Lett. 2026 Feb 27;17(11):3170–9. doi: 10.1021/acs.jpclett.5c03918 (PMC13007019; doi:10.1021/acs.jpclett.5c03918)
Supplement: Supplementary file 2 [file jz5c03918_si_002.zip › E_Bis(ammonium)_closo-hexaborate(6)/Bis(ammonium)_closo-hexaborate(6)_pHAR.fco]

data_Bisammonium_closo-hexaborate6_pHAR
#Bis(ammonium)_closo-hexaborate(6)_pHAR  
_audit_creation_date                2025-3-31
_audit_creation_method              'Tonto 25.04.08 github v. 71242092'

# ============
# QCr software
# ============

_QCr_software                       Tonto
_QCr_software_version               '25.04.08 v. 71242092'
_QCr_software_platform              Linux-6.8.0-52-generic
_QCr_software_build_date            '2025.03.27 11:46'
_QCr_software_website               https://github.com/dylan-jayatilaka/tonto

# ========
# Symmetry
# ========

_symmetry_cell_setting              Cubic
_symmetry_space_group_name_H-M      'f m -3 m'
_symmetry_space_group_name_Hall     '-f 4 2 3'
_symmetry_Int_Tables_number         '225'

# =========
# Unit cell
# =========

_cell_measurement_temperature       100.00(10)
_cell_measurement_reflns_used       2677
_cell_measurement_theta_min         3.8490
_cell_measurement_theta_max         75.7830

_cell_length_a                      9.0998(4)
_cell_length_b                      9.0998(4)
_cell_length_c                      9.0998(4)
_cell_angle_alpha                   90.00
_cell_angle_beta                    90.00
_cell_angle_gamma                   90.00
_cell_volume                        753.52(6)
_cell_formula_units_Z               4

_exptl_crystal_F_squared_000        53824.0

# ======================
# XD fco reflection data
# ======================
_shelx_refln_list_code              4

_reflns_d_resolution_high           0.3706
_reflns_d_resolution_low            5.2538
_reflns_limit_h_max                 13
_reflns_limit_h_min                 0
_reflns_limit_k_max                 17
_reflns_limit_k_min                 0
_reflns_limit_l_max                 24
_reflns_limit_l_min                 1

# NOTE: F_squared_meas is scaled to F_squared_calc
#       and so it is on an absolute scale
_reflns_tonto_F_scale_factor        1.0048

loop_
    _refln_index_h
    _refln_index_k
    _refln_index_l
    _refln_F_squared_calc
    _refln_F_squared_meas
    _refln_F_squared_sigma
    _refln_observed_status
   1   1   1     4634.22     4385.86     98.47 o
   0   0   2       16.11       16.94      0.54 o
   0   2   2     4591.08     4252.95     93.33 o
   2   2   2     4542.37     4213.06     92.12 o
   1   1   3      115.20      115.67      2.61 o
   1   3   3      201.31      191.11      4.32 o
   3   3   3     1971.40     1943.77     43.09 o
   0   0   4     4697.18     4499.96     98.28 o
   0   2   4      931.30      895.18     20.01 o
   2   2   4       28.76       27.87      0.74 o
   0   4   4      274.90      267.95      6.13 o
   2   4   4     2385.16     2325.51     51.93 o
   4   4   4      192.44      199.34      4.72 o
   1   1   5      162.21      159.97      3.63 o
   1   3   5      137.67      136.50      3.07 o
   3   3   5      530.92      534.53     12.01 o
   1   5   5        3.49        3.46      0.20 o
   3   5   5      553.27      552.26     12.40 o
   5   5   5      136.96      135.53      3.41 o
   0   0   6      202.79      204.66      4.93 o
   0   2   6     1017.16      994.51     22.22 o
   2   2   6      466.60      455.84     10.24 o
   0   4   6      126.84      124.54      2.89 o
   2   4   6       40.92       38.51      0.96 o
   4   4   6      947.32      937.42     20.96 o
   0   6   6     1046.32     1028.06     23.30 o
   2   6   6       83.77       80.02      1.98 o
   4   6   6       98.37       95.37      2.24 o
   6   6   6        2.10        2.43      0.37 o
   1   1   7      696.57      696.30     15.60 o
   1   3   7       91.14       89.62      2.05 o
   3   3   7       88.33       89.94      2.13 o
   1   5   7      129.28      130.54      3.00 o
   3   5   7        3.40        3.20      0.15 o
   1   7   7      579.18      576.95     12.96 o
   3   7   7       87.22       84.39      2.03 o
   5   7   7      156.29      157.98      3.65 o
   7   7   7      429.13      431.98     10.01 o
   0   0   8     2161.39     2133.62     47.54 o
   0   2   8       50.81       53.75      1.37 o
   2   2   8      343.28      337.95      7.61 o
   0   4   8      550.19      542.66     12.20 o
   2   4   8      196.66      193.43      4.37 o
   4   4   8        7.88        7.83      0.33 o
   0   6   8       83.90       85.47      2.04 o
   2   6   8      459.07      455.46     10.24 o
   4   6   8       56.51       55.08      1.30 o
   6   6   8      463.59      464.42     10.47 o
   0   8   8     1089.19     1086.57     24.34 o
   2   8   8       11.51       12.74      0.42 o
   4   8   8      239.04      238.75      5.47 o
   6   8   8       44.18       45.55      1.16 o
   8   8   8      530.86      535.78     12.49 o
   1   1   9      238.46      238.90      5.41 o
   1   3   9        0.24        0.27      0.10 o
   3   3   9      166.28      166.84      3.83 o
   1   5   9       13.94       14.49      0.39 o
   3   5   9       82.34       83.91      1.93 o
   5   5   9       28.80       27.05      0.76 o
   1   7   9      207.78      210.45      4.76 o
   3   7   9        8.44        8.84      0.28 o
   5   7   9       24.60       25.20      0.67 o
   7   7   9      182.46      184.26      4.24 o
   1   9   9       56.08       56.61      1.41 o
   3   9   9        5.62        5.98      0.32 o
   7   9   9       55.62       56.73      1.36 o
   9   9   9       10.76       10.57      0.58 o
   0   0  10        9.99       10.42      0.53 o
   0   2  10      155.34      153.64      3.55 o
   2   2  10      332.38      330.89      7.50 o
   0   4  10      215.59      214.54      4.87 o
   2   4  10       17.71       18.67      0.48 o
   4   4  10      842.12      839.96     18.81 o
   0   6  10      229.86      231.67      5.27 o
   2   6  10      150.04      150.96      3.42 o
   6   6  10       50.41       51.36      1.31 o
   2   8  10       85.41       86.26      2.00 o
   4   8  10      136.27      137.15      3.12 o
   6   8  10      112.23      114.81      2.62 o
   0  10  10       34.14       34.70      0.97 o
   2  10  10      202.40      210.45      4.82 o
   4  10  10       23.41       22.89      0.65 o
   6  10  10      102.49      102.69      2.38 o
   8  10  10       17.42       16.91      0.57 o
  10  10  10      127.47      130.20      3.41 o
   1   1  11        5.36        5.37      0.26 o
   1   3  11       90.52       92.20      2.12 o
   3   3  11      397.27      398.64      8.98 o
   1   5  11       37.03       36.96      0.90 o
   3   5  11      266.01      268.63      6.07 o
   5   5  11      161.88      161.28      3.74 o
   1   7  11       13.35       14.03      0.40 o
   3   7  11       31.40       31.97      0.79 o
   5   7  11        9.93       10.00      0.30 o
   7   7  11       19.44       19.39      0.61 o
   1   9  11        0.89        0.96      0.11 o
   3   9  11       74.71       76.24      1.74 o
   5   9  11       41.38       41.39      0.97 o
   7   9  11        0.49        0.28      0.10 o
   9   9  11        5.20        5.38      0.31 o
   1  11  11       44.88       44.86      1.11 o
   3  11  11      163.12      170.48      3.85 o
   5  11  11      111.71      111.05      2.56 o
   7  11  11       18.16       17.98      0.62 o
   9  11  11       34.74       37.22      0.95 o
  11  11  11       71.10       70.84      1.86 o
   0   0  12      308.37      305.47      7.83 o
   0   2  12       64.97       64.00      1.59 o
   2   2  12        0.77        0.79      0.19 o
   0   4  12        9.60        9.53      0.37 o
   2   4  12      427.60      426.95      9.62 o
   4   4  12       89.12       89.08      2.09 o
   0   6  12       17.77       17.32      0.56 o
   2   6  12       15.99       16.59      0.48 o
   4   6  12      225.14      230.15      5.16 o
   6   6  12       38.14       38.15      0.95 o
   0   8  12      160.46      165.89      3.74 o
   2   8  12       45.55       46.57      1.07 o
   4   8  12        4.41        4.39      0.19 o
   6   8  12       14.10       13.79      0.37 o
   8   8  12       89.56       89.68      2.15 o
   0  10  12       60.99       62.31      1.46 o
   2  10  12        0.88        1.01      0.11 o
   4  10  12      247.04      246.53      5.53 o
   6  10  12        1.27        1.52      0.15 o
   8  10  12       40.21       40.80      0.97 o
  10  10  12        2.99        2.76      0.29 o
   0  12  12        7.05        8.23      0.50 o
   2  12  12      122.14      128.71      2.98 o
   4  12  12       16.45       16.81      0.54 o
   6  12  12       69.69       70.34      1.72 o
   8  12  12        4.20        4.11      0.29 o
  10  12  12       76.13       76.97      1.87 o
  12  12  12        2.98        2.55      0.43 o
   1   1  13       69.55       70.86      1.76 o
   1   3  13        1.00        1.17      0.14 o
   3   3  13       97.54      100.11      2.33 o
   1   5  13        1.09        1.07      0.14 o
   3   5  13       48.46       50.24      1.17 o
   5   5  13       23.16       23.32      0.68 o
   1   7  13       68.43       70.19      1.60 o
   3   7  13        0.45        0.44      0.10 o
   5   7  13        5.02        5.42      0.20 o
   7   7  13       65.74       63.30      1.55 o
   1   9  13       15.46       15.67      0.43 o
   3   9  13        6.37        6.38      0.23 o
   5   9  13        0.72        0.56      0.11 o
   7   9  13       17.47       18.33      0.51 o
   9   9  13        2.34        2.10      0.21 o
   1  11  13        2.10        2.05      0.15 o
   3  11  13       41.18       44.57      1.10 o
   5  11  13       25.69       25.03      0.68 o
   7  11  13        0.06        0.30      0.13 o
   9  11  13        4.23        3.71      0.20 o
  11  11  13       20.21       21.06      0.78 o
   1  13  13        4.31        3.95      0.25 o
   3  13  13        4.31        5.49      0.29 o
   5  13  13        1.28        1.07      0.20 o
   7  13  13        5.47        5.08      0.33 o
  11  13  13        3.14        3.50      0.25 o
   0   0  14       81.01       83.86      2.57 o
   0   2  14      273.99      279.17      6.32 o
   2   2  14       13.63       14.05      0.46 o
   0   4  14        4.17        4.21      0.27 o
   2   4  14       27.80       28.00      0.68 o
   4   4  14      133.91      136.71      3.12 o
   0   6  14      276.47      287.48      6.45 o
   2   6  14        0.90        0.81      0.12 o
   4   6  14       47.46       47.57      1.11 o
   6   6  14        1.26        0.88      0.17 o
   0   8  14       36.54       37.23      0.97 o
   2   8  14      151.86      149.84      3.39 o
   4   8  14        4.64        4.47      0.19 o
   6   8  14      152.45      157.96      3.63 o
   8   8  14       17.39       15.94      0.55 o
   0  10  14       81.86       87.75      2.11 o
   2  10  14       19.05       19.03      0.51 o
   4  10  14        4.44        4.56      0.18 o
   6  10  14        6.34        5.76      0.22 o
   8  10  14       48.01       48.73      1.15 o
  10  10  14       17.93       16.94      0.75 o
   0  12  14        0.94        1.15      0.20 o
   2  12  14       15.02       15.21      0.46 o
   4  12  14       41.28       41.36      0.99 o
   6  12  14       22.01       21.59      0.61 o
   8  12  14        1.47        1.29      0.17 o
  10  12  14        3.36        3.07      0.19 o
  12  12  14       13.17       13.07      0.47 o
   0  14  14      112.43       96.85      2.35 o
   4  14  14       22.59       22.09      0.80 o
   6  14  14        1.40        1.31      0.25 o
   8  14  14       52.57       54.54      1.43 o
  10  14  14        0.60        0.50      0.21 o
  12  14  14       10.00        9.53      0.41 o
   1   1  15      145.80      148.74      3.40 o
   1   3  15       21.38       21.31      0.54 o
   3   3  15        4.89        5.20      0.30 o
   1   5  15       34.76       35.38      0.85 o
   5   5  15        0.61        0.68      0.17 o
   1   7  15      116.21      120.14      2.73 o
   3   7  15       22.96       23.64      0.68 o
   5   7  15       32.70       34.00      0.85 o
   7   7  15       98.90       94.01      2.18 o
   1   9  15       47.15       49.25      1.17 o
   3   9  15        3.57        3.13      0.16 o
   5   9  15        7.03        7.73      0.27 o
   7   9  15       40.18       40.81      0.98 o
   9   9  15       15.29       13.94      0.51 o
   1  11  15        3.94        4.05      0.20 o
   3  11  15        4.53        4.27      0.22 o
   5  11  15        1.03        1.10      0.15 o
   7  11  15        5.35        5.37      0.24 o
   9  11  15        0.39        0.51      0.16 o
  11  11  15        2.81        2.55      0.25 o
   1  13  15       17.88       17.73      0.54 o
   3  13  15        0.48        0.69      0.15 o
   5  13  15        2.01        2.06      0.19 o
   7  13  15       15.53       15.39      0.45 o
   9  13  15        4.71        5.07      0.26 o
  13  13  15        1.71        1.77      0.26 o
   1  15  15       34.71       28.97      0.94 o
   3  15  15        5.43        6.59      0.56 o
   5  15  15        7.97        8.77      0.39 o
   7  15  15       24.48       22.91      0.80 o
   9  15  15       10.09        9.58      0.43 o
  11  15  15        1.71        1.34      0.32 o
   0   0  16      289.45      290.46      6.58 o
   0   2  16        0.68        0.84      0.20 o
   2   2  16       51.17       51.15      1.42 o
   0   4  16       64.05       66.49      1.79 o
   2   4  16       48.10       49.15      1.17 o
   0   6  16        5.49        5.51      0.36 o
   2   6  16       63.94       64.32      1.53 o
   4   6  16       19.91       19.11      0.55 o
   6   6  16       75.71       75.30      1.83 o
   0   8  16      155.38      163.18      3.71 o
   4   8  16       34.65       36.38      0.91 o
   6   8  16        1.65        1.81      0.17 o
   8   8  16       95.57       90.76      2.24 o
   0  10  16        1.48        1.21      0.20 o
   2  10  16       13.21       13.43      0.39 o
   4  10  16       37.49       36.15      0.89 o
   6  10  16       18.59       19.03      0.62 o
   8  10  16        1.31        1.17      0.16 o
  10  10  16        2.83        3.06      0.36 o
   0  12  16       26.08       27.06      0.80 o
   2  12  16       15.05       15.10      0.49 o
   4  12  16        0.44        0.46      0.15 o
   6  12  16        6.37        6.46      0.31 o
   8  12  16       14.81       16.01      0.57 o
  10  12  16       11.62       11.99      0.39 o
  12  12  16        0.62        0.50      0.23 o
   0  14  16        3.98        2.77      0.26 o
   2  14  16       25.01       26.43      0.69 o
   4  14  16        3.13        3.04      0.21 o
   6  14  16       29.37       27.78      0.71 o
   8  14  16        1.25        0.91      0.19 o
  10  14  16        8.53        8.68      0.43 o
   0  16  16       40.77       28.56      1.05 o
   4  16  16        5.91        6.10      0.46 o
   8  16  16       17.61       16.46      0.78 o
   1   1  17       13.33       13.49      0.56 o
   1   3  17        2.78        2.91      0.18 o
   3   3  17       42.90       43.79      1.12 o
   1   5  17        0.13        0.36      0.13 o
   3   5  17       25.11       25.42      0.76 o
   5   5  17       12.98       13.36      0.49 o
   1   7  17       14.18       14.92      0.47 o
   7   7  17       16.56       12.97      0.83 o
   1   9  17        2.27        2.25      0.16 o
   3   9  17        4.97        4.77      0.25 o
   5   9  17        1.34        1.22      0.16 o
   7   9  17        3.33        3.17      0.22 o
   1  11  17        2.46        1.93      0.17 o
   3  11  17       23.00       20.67      0.67 o
   5  11  17       12.49       12.69      0.45 o
   7  11  17        0.44        0.39      0.19 o
   9  11  17        2.82        2.43      0.21 o
  11  11  17       10.58       11.45      0.57 o
   1  13  17        0.39        0.48      0.17 o
   3  13  17        3.55        3.16      0.22 o
   5  13  17        1.59        1.59      0.21 o
   7  13  17        0.90        1.19      0.17 o
  11  13  17        2.04        1.61      0.22 o
   1  15  17        4.84        4.09      0.21 o
   5  15  17        0.18        0.45      0.17 o
   7  15  17        4.48        4.28      0.26 o
   3  17  17        1.62        2.65      0.79 o
   0   0  18        2.49        2.08      0.44 o
   0   2  18       13.19       13.28      0.48 o
   2   2  18       69.02       70.54      1.69 o
   0   4  18       51.98       52.09      1.31 o
   2   4  18        4.69        4.75      0.23 o
   4   4  18      144.46      150.74      3.49 o
   0   6  18       20.59       20.71      0.82 o
   2   6  18       36.69       36.97      0.90 o
   4   6  18        0.33        0.45      0.16 o
   6   6  18       17.79       17.75      0.71 o
   0   8  18        2.56        2.41      0.24 o
   2   8  18        7.22        6.86      0.28 o
   4   8  18       33.02       33.79      0.86 o
   6   8  18       11.75       11.87      0.45 o
   8   8  18        1.86        1.90      0.31 o
   0  10  18        2.47        2.15      0.33 o
   2  10  18       45.04       45.09      1.16 o
   4  10  18        4.58        4.35      0.25 o
   6  10  18       22.27       24.04      0.79 o
   8  10  18        1.47        1.41      0.22 o
  10  10  18       29.76       28.00      1.17 o
   0  12  18       15.98       16.33      0.87 o
   2  12  18        0.61        0.37      0.16 o
   4  12  18       54.89       49.04      1.32 o
   8  12  18       10.06       11.25      0.49 o
  10  12  18        0.86        0.51      0.18 o
   0  14  18        9.51       11.22      0.49 o
   2  14  18        6.54        7.09      0.32 o
   6  14  18        3.10        2.85      0.23 o
   8  14  18        5.67        5.36      0.47 o
   2  16  18        1.30        1.54      0.42 o
   4  16  18        7.99        7.96      0.80 o
   1   1  19        0.16        0.40      0.17 o
   1   3  19       11.33       11.31      0.43 o
   3   3  19       47.37       48.66      1.26 o
   1   5  19        5.33        4.95      0.25 o
   3   5  19       31.09       30.88      0.79 o
   5   5  19       19.36       18.98      0.67 o
   1   7  19        0.91        0.88      0.16 o
   3   7  19        4.55        4.59      0.26 o
   5   7  19        1.54        1.47      0.18 o
   7   7  19        1.97        2.26      0.34 o
   3   9  19        9.45        9.46      0.36 o
   5   9  19        4.54        5.31      0.27 o
   9   9  19        1.02        0.74      0.29 o
   1  11  19        6.17        6.08      0.29 o
   3  11  19       24.29       20.23      0.65 o
   5  11  19       13.65       14.30      0.56 o
   7  11  19        2.04        2.70      0.26 o
   9  11  19        5.05        4.57      0.24 o
  11  11  19       11.12        9.85      3.91 o
   3  13  19        6.81        6.10      0.30 o
   5  13  19        4.29        3.24      0.23 o
   0   0  20       45.88       46.79      1.44 o
   0   2  20        5.41        5.15      0.30 o
   2   2  20        2.94        3.37      0.29 o
   0   4  20        5.18        5.15      0.32 o
   2   4  20       38.28       39.63      0.99 o
   4   4  20        2.39        3.29      0.40 o
   0   6  20        1.36        1.39      0.26 o
   2   6  20        6.30        6.20      0.27 o
   4   6  20       20.90       20.81      0.64 o
   6   6  20        9.24        9.49      0.42 o
   0   8  20       25.61       27.10      0.81 o
   2   8  20        4.12        4.00      0.24 o
   4   8  20        3.06        2.57      0.21 o
   6   8  20        1.14        1.20      0.19 o
   8   8  20       17.27       14.56      1.01 o
   0  10  20        5.69        6.13      0.38 o
   2  10  20        0.37        0.39      0.18 o
   4  10  20       23.59       23.25      0.73 o
   6  10  20        1.55        1.64      0.26 o
   8  10  20        3.97        3.89      0.24 o
   0  12  20        2.68        2.80      0.35 o
   2  12  20       13.73       13.56      0.54 o
   4  12  20        0.75        0.51      0.18 o
   6  12  20        6.63        6.25      0.46 o
   2  14  20        3.58        3.17      0.76 o
   1   1  21       12.60       13.15      0.51 o
   1   3  21        0.70        0.66      0.16 o
   3   3  21        3.03        3.10      0.33 o
   1   5  21        1.84        1.76      0.17 o
   3   5  21        1.06        1.09      0.17 o
   1   7  21       11.49       11.93      0.36 o
   3   7  21        1.33        1.18      0.18 o
   5   7  21        2.41        2.62      0.21 o
   7   7  21       10.96        9.27      0.58 o
   1   9  21        3.83        4.16      0.26 o
   7   9  21        4.21        4.27      0.26 o
   3  11  21        1.99        1.45      0.23 o
   5  11  21        0.67        0.74      0.22 o
   0   0  22        7.32        8.80      0.86 o
   0   2  22       32.42       34.40      0.92 o
   2   2  22        0.60        0.47      0.19 o
   0   4  22        0.14        0.55      0.24 o
   2   4  22        6.85        7.30      0.28 o
   4   4  22        8.82       10.11      0.44 o
   0   6  22       32.67       32.58      1.23 o
   4   6  22        8.77        9.15      0.36 o
   0   8  22        3.43        4.35      0.32 o
   2   8  22       19.95       18.68      0.53 o
   6   8  22       19.39       18.58      0.94 o
   0  10  22       11.18       12.79      0.71 o
   2  10  22        1.20        1.33      0.24 o
   4  10  22        1.95        1.91      0.51 o
   1   1  23        9.69       10.60      0.60 o
   1   3  23        1.45        1.31      0.22 o
   1   5  23        2.35        2.46      0.20 o
   1   7  23        8.51        8.75      0.41 o
   3   7  23        1.86        1.79      0.30 o
   5   7  23        2.31        2.26      0.55 o
   0   0  24       16.45       17.59      1.52 o
   2   2  24        2.59        2.80      0.37 o
   0   4  24        3.27        2.99      0.73 o
   2   4  24        6.69        7.41      0.47 o
