# Supplementary material for: Periodic Hirshfeld Atom Refinement
Source: J Phys Chem Lett. 2026 Feb 27;17(11):3170–9. doi: 10.1021/acs.jpclett.5c03918 (PMC13007019; doi:10.1021/acs.jpclett.5c03918)
Supplement: Supplementary file 2 [file jz5c03918_si_002.zip › E_Bis(ammonium)_closo-hexaborate(6)/Bis(ammonium)_closo-hexaborate(6)__IAM.cif]

data_Bisammonium_closo-hexaborate6__IAM
# Bis(ammonium)_closo-hexaborate(6)__IAM
_publ_contact_author_name           'PD Dr. Simon Grabowsky'
_publ_contact_author_address
;
    University of Bern
    Department of Chemistry, Biochemistry and Pharmaceutical Sciences
    Freiestrasse 3
    CH - 3012 Bern
    Switzerland
;
_publ_contact_author_email          simon.grabowsky@unibe.ch
_publ_contact_author_phone          '+41 31 684 4281'
loop_
   _publ_author_name
   _publ_author_address
   'Chu, Kanghyun'
;
    University of Bern
    Department of Chemistry, Biochemistry and Pharmaceutical Sciences
    Freiestrasse 3
    CH - 3012 Bern
    Switzerland
;
   'Jayatilaka, Dylan' ''
   'Malaspina, Lorraine A.' ''
   'Genoni, Alessandro' ''
   'Cametti, Georgia' ''
   'Mebs, Stefan' ''
   'Lentz, Dieter' ''
   'B\"urgi, Hans-Beat' ''
   'Churakov, Sergey V.' ''
   'Grabowsky, Simon' ''

_publ_section_title                 'IAM for Bis(ammonium)_closo-hexaborate(6)'

_audit_creation_date                2025-3-31
_audit_creation_method              'Tonto 25.04.08 github v. 71242092'

# ============
# QCr software
# ============

_QCr_software                       Tonto
_QCr_software_version               '25.04.08 v. 71242092'
_QCr_software_platform              Linux-6.8.0-52-generic
_QCr_software_build_date            '2025.03.27 11:46'
_QCr_software_website               https://github.com/dylan-jayatilaka/tonto

# ========
# Chemical
# ========

_chemical_name_common               Bis(ammonium)_closo-hexaborate(6)
_chemical_formula_sum               'B6 H14 N2'
_chemical_formula_moiety            '2(N H4), B6 H6'
_chemical_formula_weight            106.9910
_chemical_compound_source           'see text'
_chemical_absolute_configuration    unk


# =======
# Crystal
# =======

_exptl_crystal_description          block
_exptl_crystal_colour               colorless
_exptl_crystal_density_diffrn       0.943
_exptl_crystal_F_000                232.0

# ==============
# Absortion data
# ==============

_exptl_absorpt_coefficient_mu       0.046
_exptl_absorpt_correction_type      multi-scan
_exptl_absorpt_correction_T_min     0.71007
_exptl_absorpt_correction_T_max     1.00000
_exptl_absorpt_process_details
;
CrysAlisPro 1.171.39.38b (Rigaku Oxford Diffraction, 2017)
Empirical absorption correction using spherical harmonics,
 implemented in SCALE3 ABSPACK scaling algorithm.
;

# ========
# Symmetry
# ========

_symmetry_cell_setting              Cubic
_symmetry_space_group_name_H-M      'f m -3 m'
_symmetry_space_group_name_Hall     '-f 4 2 3'
_symmetry_Int_Tables_number         '225'

loop_
    _symmetry_equiv_pos_as_xyz
'+x, +y, +z'
'+x, +y+1/2, +z+1/2'
'+x+1/2, +y, +z+1/2'
'+x+1/2, +y+1/2, +z'
'-x, -y, -z'
'-x, -y+1/2, -z+1/2'
'-x+1/2, -y, -z+1/2'
'-x+1/2, -y+1/2, -z'
'-y, +x, +z'
'+x, -y, -z'
'+z, +x, +y'
'-y+1/2, +x, +z+1/2'
'+x, -y+1/2, -z+1/2'
'+z+1/2, +x, +y+1/2'
'-y, +x+1/2, +z+1/2'
'+x+1/2, -y, -z+1/2'
'+z+1/2, +x+1/2, +y'
'-y+1/2, +x+1/2, +z'
'+x+1/2, -y+1/2, -z'
'+z, +x+1/2, +y+1/2'
'+y, -x, -z'
'-x, +y, +z'
'-z, -x, -y'
'+y+1/2, -x, -z+1/2'
'-x, +y+1/2, +z+1/2'
'-z+1/2, -x, -y+1/2'
'+y, -x+1/2, -z+1/2'
'-x+1/2, +y, +z+1/2'
'-z+1/2, -x+1/2, -y'
'+y+1/2, -x+1/2, -z'
'-x+1/2, +y+1/2, +z'
'-z, -x+1/2, -y+1/2'
'-x, -y, +z'
'-y, -x, -z'
'+z, -y, +x'
'-x+1/2, -y, +z+1/2'
'-y, -x+1/2, -z+1/2'
'+z+1/2, -y, +x+1/2'
'-x, -y+1/2, +z+1/2'
'-y+1/2, -x, -z+1/2'
'+z+1/2, -y+1/2, +x'
'-x+1/2, -y+1/2, +z'
'-y+1/2, -x+1/2, -z'
'+z, -y+1/2, +x+1/2'
'+x, +y, -z'
'+y, +x, +z'
'-z, +y, -x'
'+x+1/2, +y, -z+1/2'
'+y, +x+1/2, +z+1/2'
'-z+1/2, +y, -x+1/2'
'+x, +y+1/2, -z+1/2'
'+y+1/2, +x, +z+1/2'
'-z+1/2, +y+1/2, -x'
'+x+1/2, +y+1/2, -z'
'+y+1/2, +x+1/2, +z'
'-z, +y+1/2, -x+1/2'
'+y, -x, +z'
'-x, +y, -z'
'+z, -x, -y'
'+y+1/2, -x, +z+1/2'
'-x, +y+1/2, -z+1/2'
'+z+1/2, -x, -y+1/2'
'+y, -x+1/2, +z+1/2'
'-x+1/2, +y, -z+1/2'
'+z+1/2, -x+1/2, -y'
'+y+1/2, -x+1/2, +z'
'-x+1/2, +y+1/2, -z'
'+z, -x+1/2, -y+1/2'
'-y, +x, -z'
'+x, -y, +z'
'-z, +x, +y'
'-y+1/2, +x, -z+1/2'
'+x, -y+1/2, +z+1/2'
'-z+1/2, +x, +y+1/2'
'-y, +x+1/2, -z+1/2'
'+x+1/2, -y, +z+1/2'
'-z+1/2, +x+1/2, +y'
'-y+1/2, +x+1/2, -z'
'+x+1/2, -y+1/2, +z'
'-z, +x+1/2, +y+1/2'
'+y, +x, -z'
'+z, +y, -x'
'+y, +x+1/2, -z+1/2'
'+z+1/2, +y, -x+1/2'
'+y+1/2, +x, -z+1/2'
'+z+1/2, +y+1/2, -x'
'+y+1/2, +x+1/2, -z'
'+z, +y+1/2, -x+1/2'
'-y, -x, +z'
'-z, -y, +x'
'-y, -x+1/2, +z+1/2'
'-z+1/2, -y, +x+1/2'
'-y+1/2, -x, +z+1/2'
'-z+1/2, -y+1/2, +x'
'-y+1/2, -x+1/2, +z'
'-z, -y+1/2, +x+1/2'
'-z, +x, -y'
'-z+1/2, +x, -y+1/2'
'-z+1/2, +x+1/2, -y'
'-z, +x+1/2, -y+1/2'
'+z, -x, +y'
'+z+1/2, -x, +y+1/2'
'+z+1/2, -x+1/2, +y'
'+z, -x+1/2, +y+1/2'
'-z, +y, +x'
'-z+1/2, +y, +x+1/2'
'-z+1/2, +y+1/2, +x'
'-z, +y+1/2, +x+1/2'
'+z, -y, -x'
'+z+1/2, -y, -x+1/2'
'+z+1/2, -y+1/2, -x'
'+z, -y+1/2, -x+1/2'
'-z, -x, +y'
'-z+1/2, -x, +y+1/2'
'-z+1/2, -x+1/2, +y'
'-z, -x+1/2, +y+1/2'
'+z, +x, -y'
'+z+1/2, +x, -y+1/2'
'+z+1/2, +x+1/2, -y'
'+z, +x+1/2, -y+1/2'
'-z, -y, -x'
'-z+1/2, -y, -x+1/2'
'-z+1/2, -y+1/2, -x'
'-z, -y+1/2, -x+1/2'
'+z, +y, +x'
'+z+1/2, +y, +x+1/2'
'+z+1/2, +y+1/2, +x'
'+z, +y+1/2, +x+1/2'
'-x, +z, +y'
'+y, +z, +x'
'-x+1/2, +z, +y+1/2'
'+y+1/2, +z, +x+1/2'
'-x, +z+1/2, +y+1/2'
'+y+1/2, +z+1/2, +x'
'-x+1/2, +z+1/2, +y'
'+y, +z+1/2, +x+1/2'
'+x, -z, -y'
'-y, -z, -x'
'+x+1/2, -z, -y+1/2'
'-y+1/2, -z, -x+1/2'
'+x, -z+1/2, -y+1/2'
'-y+1/2, -z+1/2, -x'
'+x+1/2, -z+1/2, -y'
'-y, -z+1/2, -x+1/2'
'-x, -z, -y'
'-x, -z+1/2, -y+1/2'
'-x+1/2, -z, -y+1/2'
'-x+1/2, -z+1/2, -y'
'+x, +z, +y'
'+x, +z+1/2, +y+1/2'
'+x+1/2, +z, +y+1/2'
'+x+1/2, +z+1/2, +y'
'+x, -z, +y'
'+y, -z, -x'
'+x+1/2, -z, +y+1/2'
'+y+1/2, -z, -x+1/2'
'+x, -z+1/2, +y+1/2'
'+y+1/2, -z+1/2, -x'
'+x+1/2, -z+1/2, +y'
'+y, -z+1/2, -x+1/2'
'-x, +z, -y'
'-y, +z, +x'
'-x+1/2, +z, -y+1/2'
'-y+1/2, +z, +x+1/2'
'-x, +z+1/2, -y+1/2'
'-y+1/2, +z+1/2, +x'
'-x+1/2, +z+1/2, -y'
'-y, +z+1/2, +x+1/2'
'+x, +z, -y'
'+x, +z+1/2, -y+1/2'
'+x+1/2, +z, -y+1/2'
'+x+1/2, +z+1/2, -y'
'-x, -z, +y'
'-x, -z+1/2, +y+1/2'
'-x+1/2, -z, +y+1/2'
'-x+1/2, -z+1/2, +y'
'-y, +z, -x'
'-y+1/2, +z, -x+1/2'
'-y+1/2, +z+1/2, -x'
'-y, +z+1/2, -x+1/2'
'+y, -z, +x'
'+y+1/2, -z, +x+1/2'
'+y+1/2, -z+1/2, +x'
'+y, -z+1/2, +x+1/2'
'-y, -z, +x'
'-y+1/2, -z, +x+1/2'
'-y+1/2, -z+1/2, +x'
'-y, -z+1/2, +x+1/2'
'+y, +z, -x'
'+y+1/2, +z, -x+1/2'
'+y+1/2, +z+1/2, -x'
'+y, +z+1/2, -x+1/2'

# =========
# Unit cell
# =========

_cell_measurement_temperature       100.00(10)
_cell_measurement_reflns_used       2677
_cell_measurement_theta_min         3.8490
_cell_measurement_theta_max         75.7830

_cell_length_a                      9.0998(4)
_cell_length_b                      9.0998(4)
_cell_length_c                      9.0998(4)
_cell_angle_alpha                   90.00
_cell_angle_beta                    90.00
_cell_angle_gamma                   90.00
_cell_volume                        753.52(6)
_cell_formula_units_Z               4

_atom_sites_solution_hydrogens      HAR

# ===============
# Refinement data
# ===============

_refine_ls_kind                     'IAM'
_refine_ls_method_description
;
   S.C. Capelli, H.-B. Burgi, B. Dittrich, S.Grabowsky
   and Dylan Jayatilaka, IUCrJ (2014). 1, 361-379
;
_refine_QCr_Psi_constraint          'none'

_refine_ls_SVD_threshold            0.1E-02
_refine_ls_coordinate_system        cartesian
_refine_ls_structure_factor_coef    F
_refine_ls_matrix_type              full
_refine_ls_R_factor_gt              0.0188
_refine_ls_R_factor_ref             0.0188
_refine_ls_R_factor_all             0.0188
_refine_ls_wR_factor_gt             0.0272
_refine_ls_wR_factor_ref            0.0272
_refine_ls_wR_factor_all            0.0272
_refine_ls_R_Fsqd_factor            0.0333
_refine_ls_chi2                     2.7932
_refine_ls_goodness_of_fit_gt       1.6713
_refine_ls_goodness_of_fit_ref      1.6713
_refine_ls_goodness_of_fit_all      1.6713
_refine_ls_number_reflns            403
_refine_ls_number_parameters        9
_refine_ls_number_restraints        0
_refine_ls_number_constraints       28
_refine_ls_hydrogen_treatment       refall
_refine_ls_weighting_scheme         sigma
_refine_ls_weighting_details        'w=1/\s(F)'
_refine_ls_shift/su_conv_tol        0.0100
_refine_ls_shift/su_max             -0.0068
_refine_ls_shift/su_max_par         'H1 Uyy'
_refine_ls_extinction_method        none

_refine_diff_density_max            0.1724
_refine_diff_density_min            -0.2199
_refine_diff_density_rms            0.0312

_refine_special_details
;
. If constraints were applied they are defined by zero
  eigenvalues of the least-squares hessian, see the
  value of _refine_ls_SVD_threshold
;
# ======================
# Fractional coordinates
# ======================

loop_
_atom_site_label
_atom_site_fract_x
_atom_site_fract_y
_atom_site_fract_z
_atom_site_U_iso_or_equiv
_atom_site_adp_type
_atom_site_occupancy
_atom_site_disorder_group
    N   0.25         0.25         0.25         0.01082(5)  Uani  1.000000  0
  H1A   0.3026(3)    0.1974(3)    0.1974(3)    0.0230(14)  Uiso  1.000000  0
  H2A   0.3026(3)    0.3026(3)    0.3026(3)    0.0230(14)  Uiso  1.000000  0
  H3A   0.1974(3)    0.1974(3)    0.3026(3)    0.0230(14)  Uiso  1.000000  0
  H4A   0.1974(3)    0.3026(3)    0.1974(3)    0.0230(14)  Uiso  1.000000  0
   B1   0.36521(2)   0.50         0.50         0.01002(5)  Uani  1.000000  0
   B2   0.50         0.36521(2)   0.50         0.01002(5)  Uani  1.000000  0
   B3   0.50         0.50         0.36521(2)   0.01002(5)  Uani  1.000000  0
   B4   0.63479(2)   0.50         0.50         0.01002(5)  Uani  1.000000  0
   B5   0.50         0.50         0.63479(2)   0.01002(5)  Uani  1.000000  0
   B6   0.50         0.63479(2)   0.50         0.01002(5)  Uani  1.000000  0
   H1   0.2453(8)    0.50         0.50         0.0256(18)  Uiso  1.000000  0
   H2   0.50         0.2453(8)    0.50         0.0256(18)  Uiso  1.000000  0
   H3   0.50         0.50         0.2453(8)    0.0256(18)  Uiso  1.000000  0
   H4   0.7547(8)    0.50         0.50         0.0256(18)  Uiso  1.000000  0
   H5   0.50         0.50         0.7547(8)    0.0256(18)  Uiso  1.000000  0
   H6   0.50         0.7547(8)    0.50         0.0256(18)  Uiso  1.000000  0

# ====
# ADPs
# ====

loop_
_atom_site_aniso_label
_atom_site_aniso_U_11
_atom_site_aniso_U_22
_atom_site_aniso_U_33
_atom_site_aniso_U_12
_atom_site_aniso_U_13
_atom_site_aniso_U_23
   N  0.01082(5)  0.01082(5)  0.01082(5)   0.00  0.00   0.00
  B1  0.00831(6)  0.01088(5)  0.01088(5)   0.00  0.00   0.00
  B2  0.01088(5)  0.00831(6)  0.01088(5)   0.00  0.00   0.00
  B3  0.01088(5)  0.01088(5)  0.00831(6)   0.00  0.00   0.00
  B4  0.00831(6)  0.01088(5)  0.01088(5)   0.00  0.00   0.00
  B5  0.01088(5)  0.01088(5)  0.00831(6)   0.00  0.00   0.00
  B6  0.01088(5)  0.00831(6)  0.01088(5)   0.00  0.00   0.00

# ===========
# Reflections
# ===========

_diffrn_reflns_number               4841
_diffrn_reflns_av_R_equivalents     0.0243
_diffrn_reflns_av_unetI/netI        0.0117
_diffrn_measured_fraction_theta_full   1.0000
_diffrn_measured_fraction_theta_max   1.0000
_diffrn_reflns_Laue_measured_fraction_full   1.0000
_diffrn_reflns_Laue_measured_fraction_max   1.0000
_diffrn_reflns_limit_h_max          12
_diffrn_reflns_limit_h_min          -23
_diffrn_reflns_limit_k_max          11
_diffrn_reflns_limit_k_min          -24
_diffrn_reflns_limit_l_max          17
_diffrn_reflns_limit_l_min          -23
_diffrn_reflns_theta_full           25.2417
_diffrn_reflns_theta_max            73.53
_diffrn_reflns_theta_min            3.88
_diffrn_ambient_temperature         100.0
_diffrn_radiation_type              'Mo K\a'
_diffrn_radiation_wavelength        0.71073
_diffrn_ambient_environment         N~2~
_diffrn_source                      'micro-focus sealed X-ray tube'
_diffrn_source_type                 'PhotonJet (Mo) X-ray Source'
_diffrn_radiation_probe             x-ray
_diffrn_radiation_monochromator     mirror
_diffrn_measurement_device          'four-circle diffractometer'
_diffrn_measurement_device_type     'XtaLAB Synergy, Dualflex, Pilatus 300K'
_diffrn_detector                    'CCD plate'
_diffrn_detector_type               'Pilatus 300K'

_shelx_F_calc_maximum               68.673150

_reflns_d_resolution_low            0.370573
_reflns_d_resolution_high           5.253772
_reflns_limit_h_min                 0
_reflns_limit_h_max                 13
_reflns_limit_k_min                 0
_reflns_limit_k_max                 17
_reflns_limit_l_min                 1
_reflns_limit_l_max                 24
_reflns_number_gt                   403
_reflns_number_total                403
_reflns_threshold_expression        'F>0 & F/u(F)>4.0 & |F_calc|>10^-3'

_reflns_special_details
;
* Specify symmetry and Friedel pair averaging *

. Only reflections which satisfy the threshold expression
  are listed below, and only they are considered observed,
  thus the *_gt, *_all, & *_total data are always the same
;

# ============
# Bond lengths
# ============

loop_
 _geom_bond_atom_site_label_1
 _geom_bond_site_symmetry_1
 _geom_bond_atom_site_label_2
 _geom_bond_site_symmetry_2
 _geom_bond_distance
 _geom_bond_publ_flag
    N  .  H1A  .  0.829(5)    yes
    N  .  H2A  .  0.829(5)    yes
    N  .  H3A  .  0.829(5)    yes
    N  .  H4A  .  0.829(5)    yes
   B1  .   B2  .  1.7346(3)   yes
   B1  .   B3  .  1.7346(3)   yes
   B1  .   B5  .  1.7346(3)   yes
   B1  .   B6  .  1.7346(3)   yes
   B2  .   B3  .  1.7346(3)   yes
   B2  .   B4  .  1.7346(3)   yes
   B2  .   B5  .  1.7346(3)   yes
   B3  .   B4  .  1.7346(3)   yes
   B3  .   B6  .  1.7346(3)   yes
   B4  .   B5  .  1.7346(3)   yes
   B4  .   B6  .  1.7346(3)   yes
   B5  .   B6  .  1.7346(3)   yes
   B1  .   H1  .  1.091(7)    yes
   B2  .   H2  .  1.091(7)    yes
   B3  .   H3  .  1.091(7)    yes
   B4  .   H4  .  1.091(7)    yes
   B5  .   H5  .  1.091(7)    yes
   B6  .   H6  .  1.091(7)    yes

# ===========
# Bond Angles
# ===========

loop_
 _geom_angle_atom_site_label_1
 _geom_angle_site_symmetry_1
 _geom_angle_atom_site_label_2
 _geom_angle_site_symmetry_2
 _geom_angle_atom_site_label_3
 _geom_angle_site_symmetry_3
 _geom_angle
 _geom_angle_publ_flag
   B1  .  B2  .   B3  .  60.00      yes
   B1  .  B2  .   B4  .  90.00      yes
   B1  .  B2  .   B5  .  60.00      yes
   B1  .  B3  .   B2  .  60.00      yes
   B1  .  B3  .   B4  .  90.00      yes
   B1  .  B3  .   B6  .  60.00      yes
   B1  .  B5  .   B2  .  60.00      yes
   B1  .  B5  .   B4  .  90.00      yes
   B1  .  B5  .   B6  .  60.00      yes
   B1  .  B6  .   B3  .  60.00      yes
   B1  .  B6  .   B4  .  90.00      yes
   B1  .  B6  .   B5  .  60.00      yes
   B2  .  B1  .   B3  .  60.00      yes
   B2  .  B1  .   B5  .  60.00      yes
   B2  .  B1  .   B6  .  90.00      yes
   B2  .  B3  .   B4  .  60.00      yes
   B2  .  B3  .   B6  .  90.00      yes
   B2  .  B4  .   B3  .  60.00      yes
   B2  .  B4  .   B5  .  60.00      yes
   B2  .  B4  .   B6  .  90.00      yes
   B2  .  B5  .   B4  .  60.00      yes
   B2  .  B5  .   B6  .  90.00      yes
   B3  .  B1  .   B5  .  90.00      yes
   B3  .  B1  .   B6  .  60.00      yes
   B3  .  B2  .   B4  .  60.00      yes
   B3  .  B2  .   B5  .  90.00      yes
   B3  .  B4  .   B5  .  90.00      yes
   B3  .  B4  .   B6  .  60.00      yes
   B3  .  B6  .   B4  .  60.00      yes
   B3  .  B6  .   B5  .  90.00      yes
   B4  .  B2  .   B5  .  60.00      yes
   B4  .  B3  .   B6  .  60.00      yes
   B4  .  B5  .   B6  .  60.00      yes
   B4  .  B6  .   B5  .  60.00      yes
   B5  .  B1  .   B6  .  60.00      yes
   B5  .  B4  .   B6  .  60.00      yes
   B1  .  B2  .   H2  .  135.00     yes
   B1  .  B3  .   H3  .  135.00     yes
   B1  .  B5  .   H5  .  135.00     yes
   B1  .  B6  .   H6  .  135.00     yes
   B2  .  B1  .   H1  .  135.00     yes
   B2  .  B3  .   H3  .  135.00     yes
   B2  .  B4  .   H4  .  135.00     yes
   B2  .  B5  .   H5  .  135.00     yes
   B3  .  B1  .   H1  .  135.00     yes
   B3  .  B2  .   H2  .  135.00     yes
   B3  .  B4  .   H4  .  135.00     yes
   B3  .  B6  .   H6  .  135.00     yes
   B4  .  B2  .   H2  .  135.00     yes
   B4  .  B3  .   H3  .  135.00     yes
   B4  .  B5  .   H5  .  135.00     yes
   B4  .  B6  .   H6  .  135.00     yes
   B5  .  B1  .   H1  .  135.00     yes
   B5  .  B2  .   H2  .  135.00     yes
   B5  .  B4  .   H4  .  135.00     yes
   B5  .  B6  .   H6  .  135.00     yes
   B6  .  B1  .   H1  .  135.00     yes
   B6  .  B3  .   H3  .  135.00     yes
   B6  .  B4  .   H4  .  135.00     yes
   B6  .  B5  .   H5  .  135.00     yes
  H1A  .   N  .  H2A  .  109.47122063   yes
  H1A  .   N  .  H3A  .  109.47122063   yes
  H1A  .   N  .  H4A  .  109.47122063   yes
  H2A  .   N  .  H3A  .  109.47122063   yes
  H2A  .   N  .  H4A  .  109.47122063   yes
  H3A  .   N  .  H4A  .  109.47122063   yes

# ==============
# Torsion angles
# ==============

loop_
 _geom_torsion_atom_site_label_1
 _geom_torsion_site_symmetry_1
 _geom_torsion_atom_site_label_2
 _geom_torsion_site_symmetry_2
 _geom_torsion_atom_site_label_3
 _geom_torsion_site_symmetry_3
 _geom_torsion_atom_site_label_4
 _geom_torsion_site_symmetry_4
 _geom_torsion
  B1  .  B2  .  B3  .  B4  .      109.47122063
  B1  .  B2  .  B3  .  B6  .       54.73561032
  B1  .  B2  .  B4  .  B3  .      -54.73561032
  B1  .  B2  .  B4  .  B5  .       54.73561032
  B1  .  B2  .  B4  .  B6  .        0.00
  B1  .  B2  .  B5  .  B4  .     -109.47122063
  B1  .  B2  .  B5  .  B6  .      -54.73561032
  B1  .  B3  .  B2  .  B4  .     -109.47122063
  B1  .  B3  .  B2  .  B5  .      -54.73561032
  B1  .  B3  .  B4  .  B2  .       54.73561032
  B1  .  B3  .  B4  .  B5  .        0.00
  B1  .  B3  .  B4  .  B6  .      -54.73561032
  B1  .  B3  .  B6  .  B4  .      109.47122063
  B1  .  B3  .  B6  .  B5  .       54.73561032
  B1  .  B5  .  B2  .  B3  .       54.73561032
  B1  .  B5  .  B2  .  B4  .      109.47122063
  B1  .  B5  .  B4  .  B2  .      -54.73561032
  B1  .  B5  .  B4  .  B3  .        0.00
  B1  .  B5  .  B4  .  B6  .       54.73561032
  B1  .  B5  .  B6  .  B3  .      -54.73561032
  B1  .  B5  .  B6  .  B4  .     -109.47122063
  B1  .  B6  .  B3  .  B2  .      -54.73561032
  B1  .  B6  .  B3  .  B4  .     -109.47122063
  B1  .  B6  .  B4  .  B2  .        0.00
  B1  .  B6  .  B4  .  B3  .       54.73561032
  B1  .  B6  .  B4  .  B5  .      -54.73561032
  B1  .  B6  .  B5  .  B2  .       54.73561032
  B1  .  B6  .  B5  .  B4  .      109.47122063
  B2  .  B1  .  B3  .  B4  .      -54.73561032
  B2  .  B1  .  B3  .  B6  .     -109.47122063
  B2  .  B1  .  B5  .  B4  .       54.73561032
  B2  .  B1  .  B5  .  B6  .      109.47122063
  B2  .  B1  .  B6  .  B3  .       54.73561032
  B2  .  B1  .  B6  .  B4  .        0.00
  B2  .  B1  .  B6  .  B5  .      -54.73561032
  B2  .  B3  .  B1  .  B5  .       54.73561032
  B2  .  B3  .  B1  .  B6  .      109.47122063
  B2  .  B3  .  B4  .  B5  .      -54.73561032
  B2  .  B3  .  B4  .  B6  .     -109.47122063
  B2  .  B3  .  B6  .  B4  .       54.73561032
  B2  .  B3  .  B6  .  B5  .        0.00
  B2  .  B4  .  B3  .  B6  .      109.47122063
  B2  .  B4  .  B5  .  B6  .     -109.47122063
  B2  .  B4  .  B6  .  B3  .      -54.73561032
  B2  .  B4  .  B6  .  B5  .       54.73561032
  B2  .  B5  .  B1  .  B3  .      -54.73561032
  B2  .  B5  .  B1  .  B6  .     -109.47122063
  B2  .  B5  .  B4  .  B3  .       54.73561032
  B2  .  B5  .  B4  .  B6  .      109.47122063
  B2  .  B5  .  B6  .  B3  .        0.00
  B2  .  B5  .  B6  .  B4  .      -54.73561032
  B3  .  B1  .  B2  .  B4  .       54.73561032
  B3  .  B1  .  B2  .  B5  .      109.47122063
  B3  .  B1  .  B5  .  B4  .        0.00
  B3  .  B1  .  B5  .  B6  .       54.73561032
  B3  .  B1  .  B6  .  B4  .      -54.73561032
  B3  .  B1  .  B6  .  B5  .     -109.47122063
  B3  .  B2  .  B1  .  B5  .     -109.47122063
  B3  .  B2  .  B1  .  B6  .      -54.73561032
  B3  .  B2  .  B4  .  B5  .      109.47122063
  B3  .  B2  .  B4  .  B6  .       54.73561032
  B3  .  B2  .  B5  .  B4  .      -54.73561032
  B3  .  B2  .  B5  .  B6  .        0.00
  B3  .  B4  .  B2  .  B5  .     -109.47122063
  B3  .  B4  .  B5  .  B6  .      -54.73561032
  B3  .  B4  .  B6  .  B5  .      109.47122063
  B3  .  B6  .  B1  .  B5  .      109.47122063
  B3  .  B6  .  B4  .  B5  .     -109.47122063
  B3  .  B6  .  B5  .  B4  .       54.73561032
  B4  .  B2  .  B1  .  B5  .      -54.73561032
  B4  .  B2  .  B1  .  B6  .        0.00
  B4  .  B2  .  B3  .  B6  .      -54.73561032
  B4  .  B2  .  B5  .  B6  .       54.73561032
  B4  .  B3  .  B1  .  B5  .        0.00
  B4  .  B3  .  B1  .  B6  .       54.73561032
  B4  .  B3  .  B2  .  B5  .       54.73561032
  B4  .  B3  .  B6  .  B5  .      -54.73561032
  B4  .  B5  .  B1  .  B6  .      -54.73561032
  B4  .  B6  .  B1  .  B5  .       54.73561032
  B5  .  B1  .  B3  .  B6  .      -54.73561032
  B5  .  B2  .  B1  .  B6  .       54.73561032
  B5  .  B2  .  B3  .  B6  .        0.00
  B5  .  B2  .  B4  .  B6  .      -54.73561032
  B5  .  B4  .  B3  .  B6  .       54.73561032
  B1  .  B2  .  B3  .  H3  .     -125.26438968
  B1  .  B2  .  B4  .  H4  .      180.00
  B1  .  B2  .  B5  .  H5  .      125.26438968
  B1  .  B3  .  B2  .  H2  .      125.26438968
  B1  .  B3  .  B4  .  H4  .     -180.00
  B1  .  B3  .  B6  .  H6  .     -125.26438968
  B1  .  B5  .  B2  .  H2  .     -125.26438968
  B1  .  B5  .  B4  .  H4  .      180.00
  B1  .  B5  .  B6  .  H6  .      125.26438968
  B1  .  B6  .  B3  .  H3  .      125.26438968
  B1  .  B6  .  B4  .  H4  .      180.00
  B1  .  B6  .  B5  .  H5  .     -125.26438968
  B2  .  B1  .  B3  .  H3  .      125.26438968
  B2  .  B1  .  B5  .  H5  .     -125.26438968
  B2  .  B1  .  B6  .  H6  .      180.00
  B2  .  B3  .  B4  .  H4  .      125.26438968
  B2  .  B3  .  B6  .  H6  .      180.00
  B2  .  B4  .  B3  .  H3  .     -125.26438968
  B2  .  B4  .  B5  .  H5  .      125.26438968
  B2  .  B4  .  B6  .  H6  .      180.00
  B2  .  B5  .  B4  .  H4  .     -125.26438968
  B2  .  B5  .  B6  .  H6  .      180.00
  B3  .  B1  .  B2  .  H2  .     -125.26438968
  B3  .  B1  .  B5  .  H5  .     -180.00
  B3  .  B1  .  B6  .  H6  .      125.26438968
  B3  .  B2  .  B4  .  H4  .     -125.26438968
  B3  .  B2  .  B5  .  H5  .     -180.00
  B3  .  B4  .  B2  .  H2  .      125.26438968
  B3  .  B4  .  B5  .  H5  .      180.00
  B3  .  B4  .  B6  .  H6  .     -125.26438968
  B3  .  B6  .  B4  .  H4  .      125.26438968
  B3  .  B6  .  B5  .  H5  .      180.00
  B4  .  B2  .  B3  .  H3  .      125.26438968
  B4  .  B2  .  B5  .  H5  .     -125.26438968
  B4  .  B3  .  B2  .  H2  .     -125.26438968
  B4  .  B3  .  B6  .  H6  .      125.26438968
  B4  .  B5  .  B2  .  H2  .      125.26438968
  B4  .  B5  .  B6  .  H6  .     -125.26438968
  B4  .  B6  .  B3  .  H3  .     -125.26438968
  B4  .  B6  .  B5  .  H5  .      125.26438968
  B5  .  B1  .  B2  .  H2  .      125.26438968
  B5  .  B1  .  B3  .  H3  .     -180.00
  B5  .  B1  .  B6  .  H6  .     -125.26438968
  B5  .  B2  .  B3  .  H3  .     -180.00
  B5  .  B2  .  B4  .  H4  .      125.26438968
  B5  .  B4  .  B2  .  H2  .     -125.26438968
  B5  .  B4  .  B3  .  H3  .      180.00
  B5  .  B4  .  B6  .  H6  .      125.26438968
  B5  .  B6  .  B3  .  H3  .      180.00
  B5  .  B6  .  B4  .  H4  .     -125.26438968
  B6  .  B1  .  B2  .  H2  .      180.00
  B6  .  B1  .  B3  .  H3  .     -125.26438968
  B6  .  B1  .  B5  .  H5  .      125.26438968
  B6  .  B3  .  B2  .  H2  .      180.00
  B6  .  B3  .  B4  .  H4  .     -125.26438968
  B6  .  B4  .  B2  .  H2  .      180.00
  B6  .  B4  .  B3  .  H3  .      125.26438968
  B6  .  B4  .  B5  .  H5  .     -125.26438968
  B6  .  B5  .  B2  .  H2  .      180.00
  B6  .  B5  .  B4  .  H4  .      125.26438968
  H1  .  B1  .  B2  .  B3  .      125.26438968
  H1  .  B1  .  B2  .  B4  .      180.00
  H1  .  B1  .  B2  .  B5  .     -125.26438968
  H1  .  B1  .  B3  .  B2  .     -125.26438968
  H1  .  B1  .  B3  .  B4  .     -180.00
  H1  .  B1  .  B3  .  B6  .      125.26438968
  H1  .  B1  .  B5  .  B2  .      125.26438968
  H1  .  B1  .  B5  .  B4  .      180.00
  H1  .  B1  .  B5  .  B6  .     -125.26438968
  H1  .  B1  .  B6  .  B3  .     -125.26438968
  H1  .  B1  .  B6  .  B4  .      180.00
  H1  .  B1  .  B6  .  B5  .      125.26438968
  H1  .  B1  .  B2  .  H2  .        0.00
  H1  .  B1  .  B3  .  H3  .        0.00
  H1  .  B1  .  B5  .  H5  .        0.00
  H1  .  B1  .  B6  .  H6  .        0.00
  H2  .  B2  .  B3  .  H3  .        0.00
  H2  .  B2  .  B4  .  H4  .        0.00
  H2  .  B2  .  B5  .  H5  .        0.00
  H3  .  B3  .  B4  .  H4  .        0.00
  H3  .  B3  .  B6  .  H6  .        0.00
  H4  .  B4  .  B5  .  H5  .        0.00
  H4  .  B4  .  B6  .  H6  .        0.00
  H5  .  B5  .  B6  .  H6  .        0.00

# start Validation Reply Form
_vrf_PLAT021_Bisammonium_closo-hexaborate6__IAM
;
PROBLEM: Ratio Unique / Expected Reflections too High ...      1.119       
RESPONSE: The reflections near the resolution limit are included for the refinement.
;
_vrf_PLAT049_Bisammonium_closo-hexaborate6__IAM
;
PROBLEM: Calculated Density Less Than 1.0 gcm-3 .........     0.9431 Check 
RESPONSE: This structure consists of many light atoms
;
# end Validation Reply Form
