# Supplementary material for: Periodic Hirshfeld Atom Refinement
Source: J Phys Chem Lett. 2026 Feb 27;17(11):3170–9. doi: 10.1021/acs.jpclett.5c03918 (PMC13007019; doi:10.1021/acs.jpclett.5c03918)
Supplement: Supplementary file 2 [file jz5c03918_si_002.zip › E_Bis(ammonium)_closo-hexaborate(6)/Bis(ammonium)_closo-hexaborate(6)__IAM.fco]

data_Bisammonium_closo-hexaborate6__IAM
# Bis(ammonium)_closo-hexaborate(6)__IAM
_audit_creation_date                2025-3-31
_audit_creation_method              'Tonto 25.04.08 github v. 71242092'

# ============
# QCr software
# ============

_QCr_software                       Tonto
_QCr_software_version               '25.04.08 v. 71242092'
_QCr_software_platform              Linux-6.8.0-52-generic
_QCr_software_build_date            '2025.03.27 11:46'
_QCr_software_website               https://github.com/dylan-jayatilaka/tonto

# ========
# Symmetry
# ========

_symmetry_cell_setting              Cubic
_symmetry_space_group_name_H-M      'f m -3 m'
_symmetry_space_group_name_Hall     '-f 4 2 3'
_symmetry_Int_Tables_number         '225'

# =========
# Unit cell
# =========

_cell_measurement_temperature       100.00(10)
_cell_measurement_reflns_used       2677
_cell_measurement_theta_min         3.8490
_cell_measurement_theta_max         75.7830

_cell_length_a                      9.0998(4)
_cell_length_b                      9.0998(4)
_cell_length_c                      9.0998(4)
_cell_angle_alpha                   90.00
_cell_angle_beta                    90.00
_cell_angle_gamma                   90.00
_cell_volume                        753.52(6)
_cell_formula_units_Z               4

_exptl_crystal_F_squared_000        53824

# ======================
# XD fco reflection data
# ======================

_shelx_refln_list_code              4

_reflns_d_resolution_low            0.3706
_reflns_d_resolution_high           5.2538
_reflns_limit_h_max                 13
_reflns_limit_h_min                 0
_reflns_limit_k_max                 17
_reflns_limit_k_min                 0
_reflns_limit_l_max                 24
_reflns_limit_l_min                 1

# NOTE: F_squared_meas is scaled to F_squared_calc
#       and so it is on an absolute scale

_reflns_tonto_F_scale_factor        1.0014

loop_
    _refln_index_h
    _refln_index_k
    _refln_index_l
    _refln_F_squared_calc
    _refln_F_squared_meas
    _refln_F_squared_sigma
    _refln_observed_status
   1   1   1     4298.06     4415.05     99.13  o
   0   0   2       13.62       17.06      0.54  o
   0   2   2     4716.00     4281.25     93.96  o
   2   2   2     4440.69     4241.10     92.73  o
   1   1   3       93.45      116.44      2.63  o
   1   3   3      202.87      192.38      4.35  o
   3   3   3     1865.71     1956.70     43.38  o
   0   0   4     4510.58     4529.91     98.93  o
   0   2   4      936.45      901.14     20.14  o
   2   2   4       37.44       28.05      0.74  o
   0   4   4      251.47      269.73      6.17  o
   2   4   4     2319.05     2340.98     52.28  o
   4   4   4      199.20      200.67      4.75  o
   1   1   5      186.58      161.03      3.65  o
   1   3   5      118.87      137.41      3.09  o
   3   3   5      518.12      538.09     12.09  o
   1   5   5        4.34        3.48      0.20  o
   3   5   5      536.12      555.93     12.48  o
   5   5   5      148.09      136.43      3.43  o
   0   0   6      241.92      206.02      4.96  o
   0   2   6     1064.63     1001.13     22.37  o
   2   2   6      400.93      458.87     10.31  o
   0   4   6      116.35      125.37      2.91  o
   2   4   6       41.42       38.76      0.97  o
   4   4   6      925.23      943.66     21.10  o
   0   6   6     1002.50     1034.90     23.45  o
   2   6   6       81.15       80.55      1.99  o
   4   6   6       87.95       96.00      2.25  o
   6   6   6        3.04        2.44      0.37  o
   1   1   7      730.46      700.93     15.70  o
   1   3   7       99.83       90.22      2.07  o
   3   3   7       76.20       90.54      2.15  o
   1   5   7      128.96      131.41      3.02  o
   3   5   7        3.60        3.22      0.15  o
   1   7   7      575.06      580.78     13.04  o
   3   7   7       84.93       84.95      2.04  o
   5   7   7      153.88      159.04      3.68  o
   7   7   7      429.31      434.85     10.08  o
   0   0   8     2127.40     2147.82     47.85  o
   0   2   8       58.81       54.10      1.38  o
   2   2   8      345.14      340.20      7.66  o
   0   4   8      542.03      546.27     12.28  o
   2   4   8      180.24      194.71      4.40  o
   4   4   8        7.86        7.88      0.33  o
   0   6   8       87.96       86.04      2.06  o
   2   6   8      449.83      458.49     10.31  o
   4   6   8       55.12       55.45      1.31  o
   6   6   8      460.30      467.51     10.54  o
   0   8   8     1095.77     1093.80     24.50  o
   2   8   8       12.88       12.82      0.42  o
   4   8   8      244.03      240.34      5.51  o
   6   8   8       45.67       45.85      1.16  o
   8   8   8      539.12      539.34     12.57  o
   1   1   9      234.41      240.49      5.45  o
   1   3   9        0.29        0.27      0.10  o
   3   3   9      162.32      167.95      3.86  o
   1   5   9       14.13       14.59      0.39  o
   3   5   9       82.75       84.47      1.95  o
   5   5   9       28.68       27.23      0.76  o
   1   7   9      210.20      211.85      4.80  o
   3   7   9        8.45        8.90      0.28  o
   5   7   9       25.44       25.37      0.67  o
   7   7   9      181.89      185.49      4.27  o
   1   9   9       57.56       56.99      1.42  o
   3   9   9        5.19        6.02      0.32  o
   7   9   9       59.01       57.11      1.37  o
   9   9   9       10.82       10.64      0.59  o
   0   0  10       10.22       10.49      0.54  o
   0   2  10      140.44      154.66      3.58  o
   2   2  10      329.93      333.09      7.55  o
   0   4  10      212.59      215.97      4.90  o
   2   4  10       20.81       18.79      0.48  o
   4   4  10      842.05      845.55     18.93  o
   0   6  10      225.88      233.21      5.31  o
   2   6  10      153.97      151.96      3.45  o
   6   6  10       52.58       51.71      1.32  o
   2   8  10       87.29       86.84      2.01  o
   4   8  10      138.10      138.07      3.14  o
   6   8  10      113.03      115.58      2.64  o
   0  10  10       35.44       34.93      0.98  o
   2  10  10      215.63      211.85      4.85  o
   4  10  10       23.50       23.04      0.65  o
   6  10  10      104.44      103.38      2.40  o
   8  10  10       16.90       17.02      0.58  o
  10  10  10      127.31      131.07      3.43  o
   1   1  11        4.67        5.40      0.26  o
   1   3  11       93.22       92.82      2.14  o
   3   3  11      404.72      401.29      9.04  o
   1   5  11       38.29       37.20      0.90  o
   3   5  11      275.00      270.42      6.11  o
   5   5  11      160.72      162.35      3.77  o
   1   7  11       12.86       14.12      0.40  o
   3   7  11       31.55       32.18      0.79  o
   5   7  11       11.22       10.07      0.30  o
   7   7  11       20.23       19.52      0.62  o
   1   9  11        0.83        0.97      0.11  o
   3   9  11       77.89       76.75      1.75  o
   5   9  11       40.73       41.66      0.98  o
   7   9  11        0.37        0.28      0.10  o
   9   9  11        5.01        5.41      0.31  o
   1  11  11       45.39       45.16      1.11  o
   3  11  11      171.73      171.62      3.87  o
   5  11  11      113.35      111.79      2.58  o
   7  11  11       18.55       18.10      0.62  o
   9  11  11       36.18       37.47      0.95  o
  11  11  11       72.08       71.32      1.87  o
   0   0  12      307.67      307.51      7.88  o
   0   2  12       59.82       64.42      1.60  o
   2   2  12        0.56        0.80      0.19  o
   0   4  12        9.96        9.59      0.37  o
   2   4  12      425.61      429.79      9.69  o
   4   4  12       88.38       89.67      2.10  o
   0   6  12       17.32       17.44      0.56  o
   2   6  12       16.59       16.70      0.48  o
   4   6  12      230.47      231.68      5.20  o
   6   6  12       38.04       38.40      0.95  o
   0   8  12      171.04      166.99      3.77  o
   2   8  12       46.79       46.88      1.08  o
   4   8  12        4.83        4.42      0.19  o
   6   8  12       13.71       13.88      0.37  o
   8   8  12       89.62       90.28      2.16  o
   0  10  12       62.85       62.72      1.47  o
   2  10  12        1.02        1.02      0.11  o
   4  10  12      248.04      248.17      5.57  o
   6  10  12        1.20        1.53      0.15  o
   8  10  12       40.37       41.07      0.97  o
  10  10  12        3.20        2.78      0.29  o
   0  12  12        8.09        8.29      0.51  o
   2  12  12      128.49      129.57      3.00  o
   4  12  12       17.31       16.92      0.54  o
   6  12  12       69.52       70.81      1.73  o
   8  12  12        4.23        4.14      0.29  o
  10  12  12       76.83       77.48      1.88  o
  12  12  12        3.00        2.57      0.43  o
   1   1  13       72.85       71.33      1.77  o
   1   3  13        0.75        1.18      0.14  o
   3   3  13      100.01      100.77      2.35  o
   1   5  13        1.20        1.08      0.14  o
   3   5  13       47.58       50.58      1.18  o
   5   5  13       24.14       23.47      0.69  o
   1   7  13       71.54       70.66      1.61  o
   3   7  13        0.42        0.44      0.10  o
   5   7  13        5.99        5.46      0.20  o
   7   7  13       62.86       63.72      1.56  o
   1   9  13       16.26       15.77      0.44  o
   3   9  13        5.91        6.42      0.23  o
   5   9  13        0.74        0.57      0.11  o
   7   9  13       18.73       18.45      0.51  o
   9   9  13        2.29        2.11      0.21  o
   1  11  13        2.10        2.06      0.15  o
   3  11  13       44.03       44.87      1.11  o
   5  11  13       25.28       25.20      0.68  o
   7  11  13        0.06        0.30      0.13  o
   9  11  13        4.33        3.74      0.20  o
  11  11  13       20.68       21.20      0.78  o
   1  13  13        4.21        3.98      0.25  o
   3  13  13        5.29        5.53      0.29  o
   5  13  13        1.28        1.08      0.20  o
   7  13  13        5.55        5.12      0.33  o
  11  13  13        3.23        3.53      0.25  o
   0   0  14       85.63       84.42      2.59  o
   0   2  14      277.09      281.03      6.36  o
   2   2  14       13.78       14.14      0.47  o
   0   4  14        4.04        4.24      0.27  o
   2   4  14       27.80       28.19      0.69  o
   4   4  14      136.51      137.62      3.14  o
   0   6  14      285.77      289.40      6.49  o
   2   6  14        1.04        0.82      0.12  o
   4   6  14       47.93       47.89      1.12  o
   6   6  14        0.99        0.89      0.17  o
   0   8  14       37.75       37.48      0.98  o
   2   8  14      152.47      150.83      3.41  o
   4   8  14        4.60        4.50      0.19  o
   6   8  14      157.72      159.01      3.65  o
   8   8  14       16.59       16.04      0.55  o
   0  10  14       87.35       88.33      2.12  o
   2  10  14       19.88       19.16      0.52  o
   4  10  14        4.64        4.59      0.18  o
   6  10  14        6.07        5.80      0.22  o
   8  10  14       48.68       49.06      1.16  o
  10  10  14       18.18       17.05      0.75  o
   0  12  14        1.19        1.16      0.20  o
   2  12  14       15.12       15.31      0.46  o
   4  12  14       41.91       41.64      0.99  o
   6  12  14       22.03       21.74      0.61  o
   8  12  14        1.38        1.30      0.17  o
  10  12  14        3.37        3.09      0.19  o
  12  12  14       13.39       13.16      0.47  o
   0  14  14       95.15       97.49      2.37  o
   4  14  14       23.43       22.23      0.81  o
   6  14  14        1.18        1.32      0.25  o
   8  14  14       54.06       54.90      1.44  o
  10  14  14        0.58        0.50      0.21  o
  12  14  14       10.13        9.59      0.41  o
   1   1  15      148.27      149.73      3.42  o
   1   3  15       21.01       21.45      0.55  o
   3   3  15        5.16        5.23      0.30  o
   1   5  15       35.11       35.61      0.86  o
   5   5  15        0.80        0.69      0.17  o
   1   7  15      118.97      120.94      2.75  o
   3   7  15       24.11       23.80      0.68  o
   5   7  15       32.97       34.23      0.85  o
   7   7  15       95.35       94.64      2.20  o
   1   9  15       48.47       49.57      1.18  o
   3   9  15        3.23        3.15      0.16  o
   5   9  15        7.80        7.78      0.27  o
   7   9  15       41.34       41.09      0.99  o
   9   9  15       14.83       14.04      0.51  o
   1  11  15        4.35        4.08      0.20  o
   3  11  15        4.42        4.30      0.22  o
   5  11  15        1.01        1.11      0.15  o
   7  11  15        5.60        5.40      0.24  o
   9  11  15        0.38        0.52      0.16  o
  11  11  15        2.81        2.56      0.25  o
   1  13  15       17.31       17.85      0.54  o
   3  13  15        0.54        0.70      0.15  o
   5  13  15        1.96        2.07      0.19  o
   7  13  15       15.59       15.49      0.45  o
   9  13  15        5.07        5.11      0.26  o
  13  13  15        1.70        1.79      0.26  o
   1  15  15       27.84       29.16      0.95  o
   3  15  15        6.23        6.63      0.56  o
   5  15  15        8.61        8.83      0.40  o
   7  15  15       22.29       23.06      0.81  o
   9  15  15       10.26        9.64      0.43  o
  11  15  15        1.68        1.35      0.32  o
   0   0  16      296.93      292.39      6.63  o
   0   2  16        0.68        0.85      0.20  o
   2   2  16       51.74       51.49      1.43  o
   0   4  16       65.63       66.93      1.80  o
   2   4  16       49.81       49.48      1.18  o
   0   6  16        5.84        5.54      0.36  o
   2   6  16       65.19       64.75      1.54  o
   4   6  16       20.71       19.23      0.55  o
   6   6  16       74.72       75.80      1.84  o
   0   8  16      162.11      164.27      3.74  o
   4   8  16       36.01       36.62      0.92  o
   6   8  16        1.80        1.83      0.17  o
   8   8  16       91.35       91.36      2.25  o
   0  10  16        1.18        1.22      0.20  o
   2  10  16       13.09       13.52      0.40  o
   4  10  16       37.31       36.39      0.89  o
   6  10  16       19.27       19.16      0.62  o
   8  10  16        1.38        1.18      0.16  o
  10  10  16        2.98        3.08      0.36  o
   0  12  16       27.49       27.24      0.80  o
   2  12  16       15.38       15.20      0.49  o
   4  12  16        0.62        0.46      0.15  o
   6  12  16        6.48        6.50      0.31  o
   8  12  16       15.65       16.11      0.57  o
  10  12  16       12.02       12.07      0.39  o
  12  12  16        0.70        0.51      0.23  o
   0  14  16        2.87        2.79      0.26  o
   2  14  16       26.63       26.60      0.69  o
   4  14  16        3.07        3.06      0.21  o
   6  14  16       28.13       27.97      0.72  o
   8  14  16        1.15        0.92      0.19  o
  10  14  16        8.88        8.74      0.43  o
   0  16  16       29.32       28.75      1.06  o
   4  16  16        6.39        6.14      0.46  o
   8  16  16       16.94       16.57      0.79  o
   1   1  17       13.84       13.58      0.56  o
   1   3  17        2.79        2.93      0.18  o
   3   3  17       45.34       44.08      1.13  o
   1   5  17        0.15        0.36      0.13  o
   3   5  17       25.62       25.59      0.77  o
   5   5  17       13.64       13.45      0.49  o
   1   7  17       15.21       15.02      0.47  o
   7   7  17       14.87       13.06      0.84  o
   1   9  17        2.30        2.26      0.16  o
   3   9  17        4.87        4.80      0.25  o
   5   9  17        1.51        1.23      0.16  o
   7   9  17        3.45        3.19      0.22  o
   1  11  17        2.35        1.94      0.17  o
   3  11  17       20.72       20.81      0.67  o
   5  11  17       12.64       12.77      0.45  o
   7  11  17        0.50        0.39      0.19  o
   9  11  17        2.95        2.44      0.21  o
  11  11  17        9.72       11.53      0.58  o
   1  13  17        0.41        0.48      0.17  o
   3  13  17        3.55        3.18      0.22  o
   5  13  17        1.39        1.60      0.21  o
   7  13  17        0.90        1.20      0.17  o
  11  13  17        2.00        1.62      0.22  o
   1  15  17        4.13        4.12      0.21  o
   5  15  17        0.20        0.45      0.17  o
   7  15  17        4.00        4.31      0.26  o
   3  17  17        2.12        2.67      0.80  o
   0   0  18        2.53        2.09      0.45  o
   0   2  18       13.87       13.36      0.48  o
   2   2  18       70.87       71.01      1.70  o
   0   4  18       53.48       52.44      1.32  o
   2   4  18        4.88        4.78      0.23  o
   4   4  18      150.27      151.74      3.52  o
   0   6  18       21.22       20.85      0.82  o
   2   6  18       36.70       37.21      0.90  o
   4   6  18        0.36        0.45      0.16  o
   6   6  18       17.86       17.87      0.72  o
   0   8  18        2.32        2.42      0.24  o
   2   8  18        7.52        6.91      0.28  o
   4   8  18       34.13       34.02      0.86  o
   6   8  18       12.05       11.94      0.45  o
   8   8  18        2.14        1.92      0.31  o
   0  10  18        2.67        2.16      0.33  o
   2  10  18       44.28       45.39      1.17  o
   4  10  18        4.64        4.38      0.25  o
   6  10  18       25.18       24.20      0.80  o
   8  10  18        1.55        1.42      0.22  o
  10  10  18       27.02       28.19      1.18  o
   0  12  18       16.92       16.44      0.87  o
   2  12  18        0.54        0.37      0.16  o
   4  12  18       48.34       49.36      1.33  o
   8  12  18       11.12       11.32      0.49  o
  10  12  18        0.80        0.52      0.18  o
   0  14  18       10.23       11.30      0.49  o
   2  14  18        6.87        7.14      0.32  o
   6  14  18        3.12        2.87      0.23  o
   8  14  18        5.90        5.39      0.47  o
   2  16  18        1.35        1.55      0.42  o
   4  16  18        9.25        8.01      0.81  o
   1   1  19        0.20        0.40      0.17  o
   1   3  19       11.40       11.39      0.43  o
   3   3  19       48.07       48.99      1.27  o
   1   5  19        5.21        4.99      0.25  o
   3   5  19       31.67       31.08      0.79  o
   5   5  19       19.97       19.10      0.67  o
   1   7  19        1.03        0.89      0.16  o
   3   7  19        4.42        4.62      0.26  o
   5   7  19        1.60        1.48      0.18  o
   7   7  19        1.82        2.27      0.34  o
   3   9  19        9.80        9.52      0.36  o
   5   9  19        5.35        5.34      0.27  o
   9   9  19        0.79        0.75      0.29  o
   1  11  19        5.97        6.12      0.29  o
   3  11  19       21.28       20.36      0.66  o
   5  11  19       14.41       14.40      0.56  o
   7  11  19        2.57        2.72      0.26  o
   9  11  19        4.87        4.60      0.24  o
  11  11  19        9.63        9.91      3.94  o
   3  13  19        5.87        6.14      0.30  o
   5  13  19        3.42        3.26      0.23  o
   0   0  20       47.89       47.10      1.45  o
   0   2  20        5.41        5.18      0.30  o
   2   2  20        3.27        3.39      0.29  o
   0   4  20        5.44        5.18      0.32  o
   2   4  20       39.23       39.89      1.00  o
   4   4  20        2.73        3.31      0.40  o
   0   6  20        1.28        1.40      0.26  o
   2   6  20        6.53        6.24      0.27  o
   4   6  20       21.44       20.95      0.65  o
   6   6  20        9.59        9.55      0.42  o
   0   8  20       26.91       27.29      0.81  o
   2   8  20        4.02        4.03      0.24  o
   4   8  20        3.04        2.59      0.21  o
   6   8  20        1.20        1.21      0.19  o
   8   8  20       15.52       14.66      1.02  o
   0  10  20        5.71        6.17      0.39  o
   2  10  20        0.41        0.39      0.18  o
   4  10  20       24.48       23.41      0.73  o
   6  10  20        1.50        1.65      0.26  o
   8  10  20        4.02        3.92      0.24  o
   0  12  20        2.95        2.82      0.35  o
   2  12  20       12.79       13.65      0.54  o
   4  12  20        0.36        0.52      0.18  o
   6  12  20        7.06        6.29      0.46  o
   2  14  20        3.73        3.19      0.77  o
   1   1  21       13.27       13.24      0.52  o
   1   3  21        0.70        0.67      0.16  o
   3   3  21        3.13        3.12      0.33  o
   1   5  21        1.94        1.77      0.17  o
   3   5  21        1.16        1.10      0.17  o
   1   7  21       11.67       12.01      0.37  o
   3   7  21        1.28        1.19      0.18  o
   5   7  21        2.38        2.63      0.21  o
   7   7  21       10.00        9.33      0.59  o
   1   9  21        4.11        4.19      0.26  o
   7   9  21        3.92        4.30      0.26  o
   3  11  21        1.85        1.46      0.23  o
   5  11  21        0.82        0.75      0.22  o
   0   0  22        7.14        8.86      0.87  o
   0   2  22       33.59       34.63      0.93  o
   2   2  22        0.66        0.47      0.19  o
   0   4  22        0.16        0.55      0.24  o
   2   4  22        6.80        7.35      0.28  o
   4   4  22        9.52       10.18      0.44  o
   0   6  22       33.10       32.80      1.24  o
   4   6  22        8.60        9.22      0.36  o
   0   8  22        3.45        4.38      0.32  o
   2   8  22       19.32       18.81      0.54  o
   6   8  22       19.21       18.70      0.95  o
   0  10  22       12.00       12.88      0.72  o
   2  10  22        1.29        1.34      0.24  o
   4  10  22        1.88        1.92      0.52  o
   1   1  23        9.67       10.67      0.60  o
   1   3  23        1.37        1.32      0.22  o
   1   5  23        2.28        2.47      0.20  o
   1   7  23        8.17        8.81      0.41  o
   3   7  23        1.59        1.80      0.30  o
   5   7  23        2.33        2.27      0.56  o
   0   0  24       16.28       17.71      1.53  o
   2   2  24        2.63        2.82      0.37  o
   0   4  24        3.39        3.01      0.74  o
   2   4  24        6.77        7.46      0.47  o
