# Supplementary material for: Periodic Hirshfeld Atom Refinement
Source: J Phys Chem Lett. 2026 Feb 27;17(11):3170–9. doi: 10.1021/acs.jpclett.5c03918 (PMC13007019; doi:10.1021/acs.jpclett.5c03918)
Supplement: Supplementary file 2 [file jz5c03918_si_002.zip › F_bi22py-closo-decaborate(10)/Bis(2,2'-bipyridinium)_closo-decaborate(10)_hydrate_HAR.cif]

data_Bis(bipyridinium)_closo-decaborate_hydrate_HAR
# Bis(2,2'-bipyridinium)_closo-decaborate(10)_hydrate_HAR

_publ_contact_author_name           'PD Dr. Simon Grabowsky'
_publ_contact_author_address
;
    University of Bern
    Department of Chemistry, Biochemistry and Pharmaceutical Sciences
    Freiestrasse 3
    CH - 3012 Bern
    Switzerland
;
_publ_contact_author_email          simon.grabowsky@unibe.ch
_publ_contact_author_phone          '+41 31 684 4281'
loop_
   _publ_author_name
   _publ_author_address
   'Chu, Kanghyun'
;
    University of Bern
    Department of Chemistry, Biochemistry and Pharmaceutical Sciences
    Freiestrasse 3
    CH - 3012 Bern
    Switzerland
;
   'Jayatilaka, Dylan' ''
   'Malaspina, Lorraine A.' ''
   'Genoni, Alessandro' ''
   'Cametti, Georgia' ''
   'Mebs, Stefan' ''
   'Lentz, Dieter' ''
   'B\"urgi, Hans-Beat' ''
   'Churakov, Sergey V.' ''
   'Grabowsky, Simon' ''

_publ_section_title                 'Hirshfeld atom-refinement (HAR) for bipyridine_closo-decaborane(10)_hydrate'

_audit_creation_date                2025-3-31
_audit_creation_method              'Tonto 25.04.08 github v. 71242092'

# ============
# QCr software
# ============

_QCr_software                       Tonto
_QCr_software_version               '25.04.08 v. 71242092'
_QCr_software_platform              Linux-6.8.0-52-generic
_QCr_software_build_date            '2025.03.27 11:46'
_QCr_software_website               https://github.com/dylan-jayatilaka/tonto

# ========
# Chemical
# ========

_chemical_name_common               Bis(2,2'-bipyridinium)_closo-decaborate(10)_hydrate
_chemical_formula_sum               'B10 C20 H30 N4 O'
_chemical_formula_moiety            '2(C10 H9 N2), B10 H10, H2 O'
_chemical_formula_weight            450.5983
_chemical_compound_source           'see text'
_chemical_absolute_configuration    unk

# ==========
# QCr method
# ==========

_QCr_calc_method                    'Kohn-Sham/b3lypgxb3lypgc'
_QCr_calc_spinorbital_genre          'r'
_QCr_calc_gaussian_basis_set        'pob-TZVP-rev2'
_QCr_calc_gaussian_basis_set_kind   'cartesian'
_QCr_calc_basis_max_l               '2'

_QCr_calc_unit                      'See _atom_site_* in tonto.cif2'
_QCr_calc_unit_spin_multiplicity    1
_QCr_calc_unit_n_electrons          236
_QCr_calc_unit_n_alpha_electrons    118
_QCr_calc_unit_n_beta_electrons     118

_QCr_Becke_grid_kind                mura_knowles
_QCr_Becke_grid_accuracy            low
_QCr_Becke_grid_L_angular_grid      23
_QCr_Becke_grid_L_H_angular_grid    17
_QCr_Becke_grid_reduce_L_H_ang_grid T
_QCr_Becke_grid_core_pruning_scheme treutler_ahlrichs
_QCr_Becke_grid_scale_H-He_grid     T
_QCr_Becke_grid_n_pts_for_row_1     1742
_QCr_Becke_grid_n_pts_for_row_2     3300
_QCr_Becke_grid_n_pts_for_row_3     3946
_QCr_Becke_grid_n_radial_H_pts      25
_QCr_Becke_grid_H_pts_per_n_shell   5
_QCr_Becke_grid_basis_fn_cutoff     .1E-09
_QCr_Becke_grid_rho_cutoff          .1E-05

# =======
# Crystal
# =======

_exptl_crystal_description          block
_exptl_crystal_colour               'colourless'
_exptl_crystal_size_max             0.2
_exptl_crystal_size_mid             0.2
_exptl_crystal_size_min             0.15
_exptl_crystal_density_meas         ? 
_exptl_crystal_density_diffrn       1.238(1) 
_exptl_crystal_density_method       'not measured'
_exptl_crystal_F_000                472.0

# ==============
# Absortion data
# ==============

_exptl_absorpt_coefficient_mu       0.036 
_exptl_absorpt_correction_type      'none'
_exptl_absorpt_process_details      ?
_exptl_absorpt_correction_T_min     ?
_exptl_absorpt_correction_T_max     ?

# ========
# Symmetry
# ========

_symmetry_cell_setting              Triclinic
_symmetry_space_group_name_H-M      'p -1'
_symmetry_space_group_name_Hall     '-p 1'
_symmetry_Int_Tables_number         '2'

loop_
    _symmetry_equiv_pos_as_xyz
'+x, +y, +z'
'-x, -y, -z'

# =========
# Unit cell
# =========

_cell_measurement_temperature       9(2) 
_cell_measurement_reflns_used       13011
_cell_measurement_theta_min         1.64
_cell_measurement_theta_max         31.8

_cell_length_a                      9.2320(18)
_cell_length_b                      9.4370(19)
_cell_length_c                      14.613(3)
_cell_angle_alpha                   86.66(3)
_cell_angle_beta                    83.88(3)
_cell_angle_gamma                   72.83(3)
_cell_volume                        1209.0(5)
_cell_formula_units_Z               2

_atom_sites_solution_hydrogens      HAR

# ===============
# Refinement data
# ===============

_refine_ls_kind                     'Hirshfeld atom refinement (HAR)'
_refine_ls_method_description
;
   S.C. Capelli, H.-B. Burgi, B. Dittrich, S.Grabowsky
   and Dylan Jayatilaka, IUCrJ (2014). 1, 361-379
;
_refine_QCr_Psi_constraint          'none'

_refine_ls_SVD_threshold            0.1E-02
_refine_ls_coordinate_system        cartesian
_refine_ls_structure_factor_coef    F
_refine_ls_matrix_type              full
_refine_ls_R_factor_gt              0.0239
_refine_ls_R_factor_ref             0.0239
_refine_ls_R_factor_all             0.0239
_refine_ls_wR_factor_gt             0.0258
_refine_ls_wR_factor_ref            0.0258
_refine_ls_wR_factor_all            0.0258
_refine_ls_R_Fsqd_factor            0.0509
_refine_ls_chi2                     0.3679
_refine_ls_goodness_of_fit_gt       0.6066
_refine_ls_goodness_of_fit_ref      0.6066
_refine_ls_goodness_of_fit_all      0.6066
_refine_ls_number_reflns            13011
_refine_ls_number_parameters        586
_refine_ls_number_restraints        0
_refine_ls_number_constraints       0
_refine_ls_hydrogen_treatment       refall
_refine_ls_weighting_scheme         sigma
_refine_ls_weighting_details        'w=1/\s(F)'
_refine_ls_shift/su_conv_tol        0.0100
_refine_ls_shift/su_max             0.0008
_refine_ls_shift/su_max_mean        0.0002
_refine_ls_shift/su_max_par         'H4b Uxz'
_refine_ls_extinction_method        none

_refine_diff_density_max            0.6389
_refine_diff_density_min            -0.4115
_refine_diff_density_rms            0.1155

_refine_special_details
;
. If constraints were applied they are defined by zero
  eigenvalues of the least-squares hessian, see the
  value of _refine_ls_SVD_threshold
;
# ======================
# Fractional coordinates
# ======================

loop_
_atom_site_label
_atom_site_fract_x
_atom_site_fract_y
_atom_site_fract_z
_atom_site_U_iso_or_equiv
_atom_site_adp_type
_atom_site_occupancy
_atom_site_disorder_group
     O   0.10247(3)   0.22821(3)  0.346947(19)  0.01233(10)  Uani  1.000000  0
   H1o   0.0101(11)   0.2530(12)  0.3266(7)     0.046(6)     Uani  1.000000  0
   H2o   0.1738(11)   0.2254(11)  0.2964(6)     0.032(5)     Uani  1.000000  0
   N1a   0.23902(3)   0.33667(3)  0.472443(18)  0.00747(9)   Uani  1.000000  0
   N2a   0.07278(3)   0.57898(3)  0.395490(18)  0.00785(9)   Uani  1.000000  0
   C1a   0.30862(4)   0.20332(3)  0.50821(2)    0.00901(10)  Uani  1.000000  0
   C2a   0.39872(4)   0.19155(4)  0.57965(2)    0.01018(11)  Uani  1.000000  0
   C3a   0.41524(4)   0.32144(4)  0.61170(2)    0.01053(11)  Uani  1.000000  0
   C4a   0.34233(4)   0.45884(3)  0.57277(2)    0.00925(10)  Uani  1.000000  0
   C5a   0.25198(3)   0.46469(3)  0.50165(2)    0.00698(9)   Uani  1.000000  0
   C6a   0.16655(3)   0.60077(3)  0.45362(2)    0.00701(9)   Uani  1.000000  0
   C7a   0.18551(4)   0.73909(3)  0.46664(2)    0.00970(11)  Uani  1.000000  0
   C8a   0.10389(4)   0.85999(4)  0.41547(2)    0.01083(11)  Uani  1.000000  0
   C9a   0.00620(4)   0.83848(4)  0.35514(2)    0.01014(11)  Uani  1.000000  0
  C10a  -0.00526(4)   0.69559(4)  0.34764(2)    0.00892(10)  Uani  1.000000  0
   H0a   0.1727(9)    0.3410(9)   0.4213(6)     0.021(4)     Uani  1.000000  0
   H1a   0.2891(9)    0.1105(8)   0.4784(5)     0.025(4)     Uani  1.000000  0
   H2a   0.4521(9)    0.0857(8)   0.6088(5)     0.031(5)     Uani  1.000000  0
   H3a   0.4841(9)    0.3169(8)   0.6681(6)     0.033(5)     Uani  1.000000  0
   H4a   0.3546(9)    0.5556(8)   0.5982(5)     0.030(4)     Uani  1.000000  0
   H7a   0.2593(9)    0.7527(8)   0.5141(5)     0.034(5)     Uani  1.000000  0
   H8a   0.1174(9)    0.9674(8)   0.4221(5)     0.031(5)     Uani  1.000000  0
   H9a  -0.0594(9)    0.9274(8)   0.3158(5)     0.030(4)     Uani  1.000000  0
  H10a  -0.0796(9)    0.6745(8)   0.3016(5)     0.028(4)     Uani  1.000000  0
   N1b   0.23345(3)   0.66546(3)  0.144259(19)  0.00758(9)   Uani  1.000000  0
   N2b   0.00783(3)   0.56012(3)  0.122052(19)  0.00804(9)   Uani  1.000000  0
   C1b   0.35727(4)   0.70039(3)  0.16407(2)    0.00900(10)  Uani  1.000000  0
   C2b   0.35523(4)   0.84705(3)  0.16239(2)    0.00927(10)  Uani  1.000000  0
   C3b   0.22310(4)   0.95552(3)  0.14058(2)    0.00924(10)  Uani  1.000000  0
   C4b   0.09671(4)   0.91560(3)  0.12057(2)    0.00851(10)  Uani  1.000000  0
   C5b   0.10379(3)   0.76618(3)  0.12205(2)    0.00649(9)   Uani  1.000000  0
   C6b  -0.01872(3)   0.70556(3)  0.10156(2)    0.00661(9)   Uani  1.000000  0
   C7b  -0.14867(3)   0.79241(3)  0.06340(2)    0.00765(10)  Uani  1.000000  0
   C8b  -0.25541(3)   0.72354(4)  0.04365(2)    0.00853(10)  Uani  1.000000  0
   C9b  -0.22847(4)   0.57285(4)  0.06380(2)    0.00904(10)  Uani  1.000000  0
  C10b  -0.09556(4)   0.49588(3)  0.10402(2)    0.00878(10)  Uani  1.000000  0
   H0b   0.2339(9)    0.5592(8)   0.1459(6)     0.023(4)     Uani  1.000000  0
   H1b   0.4560(8)    0.6066(8)   0.1800(6)     0.027(5)     Uani  1.000000  0
   H2b   0.4544(8)    0.8764(8)   0.1768(6)     0.030(5)     Uani  1.000000  0
   H3b   0.2174(10)   1.0688(7)   0.1399(6)     0.038(5)     Uani  1.000000  0
   H4b  -0.0040(9)    0.9943(9)   0.1073(5)     0.034(5)     Uani  1.000000  0
   H7b  -0.1661(8)    0.9074(8)   0.0498(6)     0.030(4)     Uani  1.000000  0
   H8b  -0.3534(8)    0.7852(8)   0.0127(5)     0.025(4)     Uani  1.000000  0
   H9b  -0.3072(9)    0.5159(8)   0.0504(5)     0.030(4)     Uani  1.000000  0
  H10b  -0.0732(9)    0.3800(8)   0.1207(5)     0.030(4)     Uani  1.000000  0
    B1   0.44144(4)   0.34023(4)  0.26054(2)    0.00732(11)  Uani  1.000000  0
    B2   0.59827(4)   0.20860(4)  0.31332(2)    0.00761(11)  Uani  1.000000  0
    B3   0.63325(4)   0.34556(4)  0.22621(2)    0.00737(11)  Uani  1.000000  0
    B4   0.76566(4)   0.18167(4)  0.24621(2)    0.00816(11)  Uani  1.000000  0
    B5   0.66469(4)   0.06284(4)  0.22792(2)    0.00749(11)  Uani  1.000000  0
    B6   0.46300(4)   0.14005(4)  0.26182(2)    0.00726(11)  Uani  1.000000  0
    B7   0.37080(4)   0.26006(4)  0.18103(2)    0.00756(11)  Uani  1.000000  0
    B8   0.53488(4)   0.13355(4)  0.13954(2)    0.00723(11)  Uani  1.000000  0
    B9   0.69994(4)   0.19984(4)  0.14043(2)    0.00743(11)  Uani  1.000000  0
   B10   0.51323(4)   0.33184(4)  0.13792(2)    0.00699(11)  Uani  1.000000  0
    H1   0.3600(8)    0.4395(7)   0.3038(5)     0.027(4)     Uani  1.000000  0
    H2   0.5938(8)    0.2045(7)   0.3956(5)     0.027(4)     Uani  1.000000  0
    H3   0.6612(8)    0.4593(8)   0.2337(5)     0.026(4)     Uani  1.000000  0
    H4   0.8938(8)    0.1569(8)   0.2658(5)     0.028(4)     Uani  1.000000  0
    H5   0.7180(8)   -0.0685(7)   0.2367(5)     0.028(4)     Uani  1.000000  0
    H6   0.3989(8)    0.0635(7)   0.3077(5)     0.024(4)     Uani  1.000000  0
    H7   0.2465(8)    0.2860(8)   0.1608(5)     0.030(4)     Uani  1.000000  0
    H8   0.5333(9)    0.0531(7)   0.0800(5)     0.029(4)     Uani  1.000000  0
    H9   0.7882(8)    0.1869(8)   0.0726(5)     0.027(4)     Uani  1.000000  0
   H10   0.4931(8)    0.4215(7)   0.0763(5)     0.025(4)     Uani  1.000000  0

# ====
# ADPs
# ====

loop_
_atom_site_aniso_label
_atom_site_aniso_U_11
_atom_site_aniso_U_22
_atom_site_aniso_U_33
_atom_site_aniso_U_12
_atom_site_aniso_U_13
_atom_site_aniso_U_23
     O  0.01137(8)   0.01416(11)  0.01232(10)  -0.00471(8)  -0.00065(7)  -0.00289(9)
   H1o  0.028(5)     0.054(7)     0.050(7)     -0.003(5)    -0.010(5)     0.004(6)
   H2o  0.030(5)     0.042(6)     0.021(5)     -0.011(5)     0.008(4)    -0.003(5)
   N1a  0.00812(8)   0.00682(9)   0.00700(9)   -0.00143(7)  -0.00078(7)  -0.00013(8)
   N2a  0.00821(8)   0.00748(9)   0.00751(9)   -0.00138(7)  -0.00186(7)  -0.00014(8)
   C1a  0.01034(10)  0.00671(10)  0.00915(10)  -0.00136(8)  -0.00068(8)   0.00024(9)
   C2a  0.01115(11)  0.00852(11)  0.00889(11)  -0.00003(9)  -0.00125(8)   0.00140(9)
   C3a  0.01131(11)  0.01045(12)  0.00863(11)  -0.00058(9)  -0.00358(8)   0.00063(10)
   C4a  0.01060(10)  0.00861(11)  0.00831(10)  -0.00154(8)  -0.00357(8)  -0.00017(9)
   C5a  0.00753(9)   0.00656(10)  0.00648(9)   -0.00124(7)  -0.00141(7)   0.00000(8)
   C6a  0.00739(9)   0.00624(10)  0.00691(10)  -0.00112(7)  -0.00109(7)  -0.00001(8)
   C7a  0.01095(10)  0.00706(11)  0.01150(11)  -0.00253(8)  -0.00334(9)   0.00001(10)
   C8a  0.01227(11)  0.00691(11)  0.01289(12)  -0.00202(9)  -0.00220(9)   0.00091(10)
   C9a  0.01001(10)  0.00862(11)  0.01011(11)  -0.00044(8)  -0.00140(8)   0.00205(9)
  C10a  0.00851(10)  0.00946(11)  0.00780(10)  -0.00083(8)  -0.00199(8)   0.00072(9)
   H0a  0.020(4)     0.025(5)     0.020(4)     -0.009(4)     0.003(3)     0.001(4)
   H1a  0.033(4)     0.020(4)     0.026(4)     -0.010(3)    -0.010(3)    -0.002(4)
   H2a  0.037(5)     0.017(4)     0.033(5)      0.002(4)    -0.004(4)     0.004(4)
   H3a  0.039(5)     0.027(5)     0.034(5)     -0.003(4)    -0.018(4)    -0.001(4)
   H4a  0.036(4)     0.024(4)     0.035(5)     -0.011(4)    -0.015(4)    -0.004(4)
   H7a  0.041(5)     0.025(5)     0.035(5)     -0.004(4)    -0.015(4)    -0.003(4)
   H8a  0.040(5)     0.015(4)     0.038(5)     -0.004(4)    -0.013(4)     0.005(4)
   H9a  0.035(5)     0.022(4)     0.031(5)     -0.002(3)    -0.008(4)     0.001(4)
  H10a  0.033(4)     0.027(4)     0.026(4)     -0.009(3)    -0.020(3)     0.003(4)
   N1b  0.00650(8)   0.00609(9)   0.01012(9)   -0.00141(7)  -0.00154(7)  -0.00081(8)
   N2b  0.00788(8)   0.00652(9)   0.00956(9)   -0.00162(7)  -0.00185(7)   0.00042(8)
   C1b  0.00718(9)   0.00757(11)  0.01240(11)  -0.00185(8)  -0.00215(8)  -0.00075(9)
   C2b  0.00848(9)   0.00780(11)  0.01212(11)  -0.00295(8)  -0.00176(8)  -0.00070(10)
   C3b  0.00984(10)  0.00665(11)  0.01171(11)  -0.00277(8)  -0.00180(8)  -0.00068(9)
   C4b  0.00902(9)   0.00584(10)  0.01026(11)  -0.00130(8)  -0.00158(8)  -0.00023(9)
   C5b  0.00657(8)   0.00532(10)  0.00730(9)   -0.00126(7)  -0.00063(7)  -0.00030(8)
   C6b  0.00618(8)   0.00603(10)  0.00733(10)  -0.00126(7)  -0.00086(7)  -0.00011(8)
   C7b  0.00690(9)   0.00679(10)  0.00899(10)  -0.00126(7)  -0.00192(7)   0.00022(9)
   C8b  0.00690(9)   0.00954(11)  0.00918(10)  -0.00205(8)  -0.00187(8)  -0.00029(9)
   C9b  0.00871(9)   0.00986(12)  0.00956(10)  -0.00422(8)  -0.00062(8)  -0.00080(10)
  C10b  0.00933(9)   0.00737(11)  0.00996(10)  -0.00293(8)  -0.00115(8)   0.00017(9)
   H0b  0.027(4)     0.008(4)     0.035(5)     -0.003(3)    -0.010(4)    -0.005(4)
   H1b  0.015(4)     0.018(4)     0.043(5)      0.008(3)    -0.008(4)    -0.007(4)
   H2b  0.020(4)     0.024(4)     0.048(5)     -0.009(3)    -0.002(4)    -0.009(4)
   H3b  0.055(5)     0.009(4)     0.046(6)     -0.003(4)    -0.011(4)     0.003(4)
   H4b  0.027(4)     0.047(5)     0.027(4)     -0.011(4)     0.000(3)    -0.006(4)
   H7b  0.028(4)     0.023(4)     0.044(5)     -0.009(3)    -0.018(4)     0.000(4)
   H8b  0.020(4)     0.025(4)     0.029(4)     -0.001(3)    -0.007(3)    -0.006(4)
   H9b  0.026(4)     0.034(5)     0.030(5)     -0.008(4)    -0.006(3)    -0.002(4)
  H10b  0.038(4)     0.019(4)     0.036(5)     -0.012(3)    -0.009(4)     0.003(4)
    B1  0.00755(10)  0.00660(11)  0.00712(11)  -0.00115(9)   0.00023(9)  -0.00101(10)
    B2  0.00828(10)  0.00842(12)  0.00610(11)  -0.00234(9)  -0.00082(8)  -0.00009(10)
    B3  0.00797(10)  0.00683(12)  0.00752(11)  -0.00244(9)  -0.00061(9)  -0.00064(10)
    B4  0.00677(10)  0.00880(12)  0.00871(12)  -0.00170(9)  -0.00162(9)   0.00004(10)
    B5  0.00775(10)  0.00603(11)  0.00800(11)  -0.00083(9)  -0.00118(9)   0.00013(10)
    B6  0.00743(10)  0.00708(12)  0.00724(11)  -0.00225(9)  -0.00050(8)   0.00040(10)
    B7  0.00672(10)  0.00753(12)  0.00828(11)  -0.00171(9)  -0.00136(9)   0.00024(10)
    B8  0.00804(10)  0.00648(11)  0.00710(11)  -0.00174(9)  -0.00109(9)  -0.00091(10)
    B9  0.00720(10)  0.00772(12)  0.00680(11)  -0.00155(9)   0.00023(8)  -0.00053(10)
   B10  0.00757(10)  0.00624(11)  0.00687(11)  -0.00162(9)  -0.00079(8)   0.00037(10)
    H1  0.028(4)     0.027(4)     0.023(4)     -0.007(3)     0.006(3)    -0.008(4)
    H2  0.025(4)     0.024(4)     0.029(4)     -0.004(3)     0.001(3)    -0.003(4)
    H3  0.029(4)     0.025(5)     0.029(4)     -0.015(3)    -0.005(3)    -0.002(4)
    H4  0.015(4)     0.032(5)     0.039(5)     -0.007(3)    -0.009(3)     0.001(4)
    H5  0.033(4)     0.016(4)     0.031(4)     -0.001(3)    -0.002(4)    -0.005(4)
    H6  0.023(4)     0.023(4)     0.024(4)     -0.004(3)     0.001(3)     0.005(3)
    H7  0.021(4)     0.033(5)     0.035(5)     -0.009(3)    -0.002(3)    -0.003(4)
    H8  0.040(4)     0.016(4)     0.030(5)     -0.006(3)    -0.004(4)    -0.007(4)
    H9  0.022(4)     0.029(4)     0.027(4)     -0.005(3)     0.001(3)    -0.002(4)
   H10  0.032(4)     0.021(4)     0.021(4)     -0.007(3)     0.002(3)     0.000(3)

# ===========
# Reflections
# ===========

_diffrn_ambient_temperature         9(2) 
_diffrn_radiation_wavelength        0.5166(2)
_diffrn_radiation_type              synchrotron 
_diffrn_radiation_source            'synchrotron' 
_diffrn_radiation_monochromator     graphite 
_diffrn_measurement_device_type     'Mar165 CCD'
_diffrn_measurement_method          '\f'
_diffrn_measured_fraction_theta_max   0.901
_diffrn_measured_fraction_theta_full   0.954
_diffrn_detector_area_resol_mean    ? 
_diffrn_standards_number            ? 
_diffrn_standards_interval_count    ? 
_diffrn_standards_interval_time     ? 
_diffrn_standards_decay_%           ? 
_diffrn_reflns_number               194515
_diffrn_reflns_av_R_equivalents     0.0716
_diffrn_reflns_av_sigmaI/netI       0.0779
_diffrn_reflns_limit_h_min          -18
_diffrn_reflns_limit_h_max          18
_diffrn_reflns_limit_k_min          -19
_diffrn_reflns_limit_k_max          19
_diffrn_reflns_limit_l_min          0
_diffrn_reflns_limit_l_max          29
_diffrn_reflns_theta_min            1.02
_diffrn_reflns_theta_max            31.80
_diffrn_reflns_theta_full           18.84

_shelx_F_calc_maximum               97.367467

_reflns_d_resolution_low            0.490197
_reflns_d_resolution_high           9.012836
_reflns_limit_h_min                 -18
_reflns_limit_h_max                 18
_reflns_limit_k_min                 -19
_reflns_limit_k_max                 19
_reflns_limit_l_min                 0
_reflns_limit_l_max                 29
_reflns_number_gt                   13011
_reflns_number_total                13011
_reflns_threshold_expression        'F>0 & F/u(F)>4.0 & |F_calc|>10^-3'

_reflns_special_details
;
* Specify symmetry and Friedel pair averaging *

. Only reflections which satisfy the threshold expression
  are listed below, and only they are considered observed,
  thus the *_gt, *_all, & *_total data are always the same
;

# ============
# Bond lengths
# ============

loop_
 _geom_bond_atom_site_label_1
 _geom_bond_site_symmetry_1
 _geom_bond_atom_site_label_2
 _geom_bond_site_symmetry_2
 _geom_bond_distance
 _geom_bond_publ_flag
      O  .   H1o  .   0.893(10)    yes
      O  .   H2o  .   0.932(8)     yes
    N1a  .   C1a  .   1.3368(4)    yes
    N1a  .   C5a  .   1.3462(4)    yes
    N2a  .   C6a  .   1.3399(4)    yes
    N2a  .  C10a  .   1.3299(4)    yes
    N1b  .   C1b  .   1.3429(4)    yes
    N1b  .   C5b  .   1.3479(4)    yes
    N2b  .   C6b  .   1.3426(4)    yes
    N2b  .  C10b  .   1.3273(4)    yes
    N1a  .   H0a  .   1.008(9)     yes
    N1b  .   H0b  .   1.001(7)     yes
    C1a  .   C2a  .   1.3825(5)    yes
    C2a  .   C3a  .   1.3920(5)    yes
    C3a  .   C4a  .   1.3922(5)    yes
    C4a  .   C5a  .   1.3892(4)    yes
    C5a  .   C6a  .   1.4761(4)    yes
    C6a  .   C7a  .   1.3935(4)    yes
    C7a  .   C8a  .   1.3935(5)    yes
    C8a  .   C9a  .   1.3893(5)    yes
    C9a  .  C10a  .   1.3948(5)    yes
    C1b  .   C2b  .   1.3774(4)    yes
    C2b  .   C3b  .   1.3946(4)    yes
    C3b  .   C4b  .   1.3908(4)    yes
    C4b  .   C5b  .   1.3912(4)    yes
    C5b  .   C6b  .   1.4732(4)    yes
    C6b  .   C7b  .   1.3896(4)    yes
    C7b  .   C8b  .   1.3919(4)    yes
    C8b  .   C9b  .   1.3888(5)    yes
    C9b  .  C10b  .   1.3987(5)    yes
    C1a  .   H1a  .   1.070(7)     yes
    C2a  .   H2a  .   1.062(7)     yes
    C3a  .   H3a  .   1.084(7)     yes
    C4a  .   H4a  .   1.046(7)     yes
    C7a  .   H7a  .   1.061(8)     yes
    C8a  .   H8a  .   1.068(7)     yes
    C9a  .   H9a  .   1.058(7)     yes
   C10a  .  H10a  .   1.076(7)     yes
    C1b  .   H1b  .   1.101(7)     yes
    C2b  .   H2b  .   1.076(7)     yes
    C3b  .   H3b  .   1.054(7)     yes
    C4b  .   H4b  .   1.033(8)     yes
    C7b  .   H7b  .   1.059(7)     yes
    C8b  .   H8b  .   1.052(7)     yes
    C9b  .   H9b  .   1.062(8)     yes
   C10b  .  H10b  .   1.069(7)     yes
     B1  .    B2  .   1.8163(5)    yes
     B1  .    B3  .   1.8028(5)    yes
     B1  .    B6  .   1.8394(5)    yes
     B1  .    B7  .   1.7037(5)    yes
     B1  .   B10  .   1.8408(5)    yes
     B2  .    B3  .   1.8336(5)    yes
     B2  .    B4  .   1.6995(5)    yes
     B2  .    B5  .   1.8342(5)    yes
     B2  .    B6  .   1.8106(5)    yes
     B3  .    B4  .   1.6968(5)    yes
     B3  .    B9  .   1.8379(5)    yes
     B3  .   B10  .   1.8216(5)    yes
     B4  .    B5  .   1.7038(5)    yes
     B4  .    B9  .   1.7013(5)    yes
     B5  .    B6  .   1.8132(5)    yes
     B5  .    B8  .   1.8185(5)    yes
     B5  .    B9  .   1.8382(5)    yes
     B6  .    B7  .   1.7001(5)    yes
     B6  .    B8  .   1.8365(5)    yes
     B7  .    B8  .   1.7054(5)    yes
     B7  .   B10  .   1.6984(5)    yes
     B8  .    B9  .   1.8115(5)    yes
     B8  .   B10  .   1.8214(5)    yes
     B9  .   B10  .   1.8068(5)    yes
     B1  .    H1  .   1.181(6)     yes
     B2  .    H2  .   1.198(7)     yes
     B3  .    H3  .   1.189(7)     yes
     B4  .    H4  .   1.198(7)     yes
     B5  .    H5  .   1.196(7)     yes
     B6  .    H6  .   1.198(7)     yes
     B7  .    H7  .   1.167(7)     yes
     B8  .    H8  .   1.192(7)     yes
     B9  .    H9  .   1.202(7)     yes
    B10  .   H10  .   1.190(7)     yes

# ===========
# Bond Angles
# ===========

loop_
 _geom_angle_atom_site_label_1
 _geom_angle_site_symmetry_1
 _geom_angle_atom_site_label_2
 _geom_angle_site_symmetry_2
 _geom_angle_atom_site_label_3
 _geom_angle_site_symmetry_3
 _geom_angle
 _geom_angle_publ_flag
   N1a  .  C5a  .   C6a  .      115.62(3)  yes
   N1a  .  C5a  .   C4a  .      118.60(3)  yes
   N1a  .  C1a  .   C2a  .      120.13(3)  yes
   N2a  .  C6a  .   C5a  .      114.36(3)  yes
   N2a  .  C6a  .   C7a  .      123.34(3)  yes
   N2a  . C10a  .   C9a  .      123.16(3)  yes
   N1b  .  C1b  .   C2b  .      119.55(3)  yes
   N1b  .  C5b  .   C6b  .      115.78(3)  yes
   N1b  .  C5b  .   C4b  .      118.20(3)  yes
   N2b  .  C6b  .   C7b  .      123.67(3)  yes
   N2b  .  C6b  .   C5b  .      114.02(3)  yes
   N2b  . C10b  .   C9b  .      122.75(3)  yes
   N1a  .  C1a  .   H1a  .      115.9(4)   yes
   N2a  . C10a  .  H10a  .      116.3(4)   yes
   N1b  .  C1b  .   H1b  .      116.2(4)   yes
   N2b  . C10b  .  H10b  .      117.2(4)   yes
   C5a  .  N1a  .   C1a  .      123.54(3)  yes
   C6a  .  N2a  .  C10a  .      118.03(3)  yes
   C6b  .  N2b  .  C10b  .      117.95(3)  yes
   C1b  .  N1b  .   C5b  .      123.97(3)  yes
   C5a  .  N1a  .   H0a  .      118.6(5)   yes
   C1a  .  N1a  .   H0a  .      117.9(5)   yes
   C1b  .  N1b  .   H0b  .      119.9(5)   yes
   C5b  .  N1b  .   H0b  .      116.1(5)   yes
   C5a  .  C6a  .   C7a  .      122.29(3)  yes
   C5a  .  C4a  .   C3a  .      119.04(3)  yes
   C6a  .  C5a  .   C4a  .      125.78(3)  yes
   C6a  .  C7a  .   C8a  .      117.95(3)  yes
   C1a  .  C2a  .   C3a  .      118.08(3)  yes
   C7a  .  C8a  .   C9a  .      119.10(3)  yes
   C2a  .  C3a  .   C4a  .      120.62(3)  yes
  C10a  .  C9a  .   C8a  .      118.42(3)  yes
   C7b  .  C6b  .   C5b  .      122.30(3)  yes
   C7b  .  C8b  .   C9b  .      118.90(3)  yes
   C6b  .  C7b  .   C8b  .      117.90(3)  yes
   C6b  .  C5b  .   C4b  .      126.02(3)  yes
  C10b  .  C9b  .   C8b  .      118.80(3)  yes
   C1b  .  C2b  .   C3b  .      118.62(3)  yes
   C4b  .  C3b  .   C2b  .      120.39(3)  yes
   C5b  .  C4b  .   C3b  .      119.27(3)  yes
   C5a  .  C4a  .   H4a  .      121.2(4)   yes
   C6a  .  C7a  .   H7a  .      121.4(4)   yes
   C1a  .  C2a  .   H2a  .      120.0(4)   yes
   C7a  .  C8a  .   H8a  .      120.3(4)   yes
   C2a  .  C1a  .   H1a  .      124.0(4)   yes
   C2a  .  C3a  .   H3a  .      120.3(4)   yes
  C10a  .  C9a  .   H9a  .      119.9(4)   yes
   C9a  . C10a  .  H10a  .      120.6(4)   yes
   C9a  .  C8a  .   H8a  .      120.6(4)   yes
   C8a  .  C7a  .   H7a  .      120.7(4)   yes
   C8a  .  C9a  .   H9a  .      121.7(4)   yes
   C3a  .  C2a  .   H2a  .      121.9(4)   yes
   C3a  .  C4a  .   H4a  .      119.8(4)   yes
   C4a  .  C3a  .   H3a  .      119.1(4)   yes
   C7b  .  C8b  .   H8b  .      119.9(4)   yes
   C6b  .  C7b  .   H7b  .      121.1(4)   yes
  C10b  .  C9b  .   H9b  .      119.7(4)   yes
   C8b  .  C7b  .   H7b  .      121.0(4)   yes
   C8b  .  C9b  .   H9b  .      121.5(4)   yes
   C9b  . C10b  .  H10b  .      120.0(4)   yes
   C9b  .  C8b  .   H8b  .      121.2(4)   yes
   C1b  .  C2b  .   H2b  .      120.3(4)   yes
   C4b  .  C3b  .   H3b  .      119.2(5)   yes
   C2b  .  C1b  .   H1b  .      124.2(4)   yes
   C2b  .  C3b  .   H3b  .      120.4(5)   yes
   C5b  .  C4b  .   H4b  .      119.0(5)   yes
   C3b  .  C4b  .   H4b  .      121.7(4)   yes
   C3b  .  C2b  .   H2b  .      121.1(4)   yes
    B6  .   B2  .    B1  .      60.947(19)  yes
    B6  .   B2  .    B3  .      101.90(2)   yes
    B6  .   B2  .    B5  .      59.661(19)  yes
    B6  .   B2  .    B4  .      112.43(2)   yes
    B6  .   B7  .    B1  .       65.42(2)   yes
    B6  .   B7  .   B10  .       99.26(2)   yes
    B6  .   B7  .    B8  .       65.27(2)   yes
    B6  .   B1  .    B2  .      59.376(19)  yes
    B6  .   B1  .    B7  .      57.195(19)  yes
    B6  .   B1  .    B3  .      101.98(2)   yes
    B6  .   B1  .   B10  .       89.43(2)   yes
    B6  .   B5  .    B2  .      59.523(19)  yes
    B6  .   B5  .    B9  .      101.84(2)   yes
    B6  .   B5  .    B8  .      60.755(19)  yes
    B6  .   B5  .    B4  .      112.10(2)   yes
    B6  .   B8  .    B7  .      57.225(19)  yes
    B6  .   B8  .    B9  .      101.97(2)   yes
    B6  .   B8  .    B5  .      59.481(19)  yes
    B6  .   B8  .   B10  .       90.12(2)   yes
    B2  .   B6  .    B7  .      112.62(2)   yes
    B2  .   B6  .    B1  .      59.677(19)  yes
    B2  .   B6  .    B5  .      60.816(19)  yes
    B2  .   B6  .    B8  .      102.26(2)   yes
    B2  .   B1  .    B7  .      112.17(2)   yes
    B2  .   B1  .    B3  .      60.880(19)  yes
    B2  .   B1  .   B10  .      102.03(2)   yes
    B2  .   B3  .    B1  .      59.923(19)  yes
    B2  .   B3  .    B9  .       90.03(2)   yes
    B2  .   B3  .   B10  .      102.11(2)   yes
    B2  .   B3  .    B4  .       57.40(2)   yes
    B2  .   B5  .    B9  .       90.00(2)   yes
    B2  .   B5  .    B8  .      102.05(2)   yes
    B2  .   B5  .    B4  .      57.274(19)  yes
    B2  .   B4  .    B3  .       65.35(2)   yes
    B2  .   B4  .    B9  .       99.56(2)   yes
    B2  .   B4  .    B5  .       65.22(2)   yes
    B7  .   B6  .    B1  .      57.384(19)  yes
    B7  .   B6  .    B5  .      112.74(2)   yes
    B7  .   B6  .    B8  .      57.506(19)  yes
    B7  .   B1  .    B3  .      112.62(2)   yes
    B7  .   B1  .   B10  .      57.105(19)  yes
    B7  .  B10  .    B1  .      57.382(19)  yes
    B7  .  B10  .    B3  .      111.95(2)   yes
    B7  .  B10  .    B9  .      112.96(2)   yes
    B7  .  B10  .    B8  .      57.837(19)  yes
    B7  .   B8  .    B9  .      112.39(2)   yes
    B7  .   B8  .    B5  .      112.23(2)   yes
    B7  .   B8  .   B10  .      57.463(19)  yes
    B1  .   B6  .    B5  .      102.18(2)   yes
    B1  .   B6  .    B8  .       90.01(2)   yes
    B1  .   B2  .    B3  .      59.198(19)  yes
    B1  .   B2  .    B5  .      102.26(2)   yes
    B1  .   B2  .    B4  .      112.01(2)   yes
    B1  .   B7  .   B10  .       65.51(2)   yes
    B1  .   B7  .    B8  .       99.38(2)   yes
    B1  .   B3  .    B9  .      102.32(2)   yes
    B1  .   B3  .   B10  .      61.043(19)  yes
    B1  .   B3  .    B4  .      112.81(3)   yes
    B1  .  B10  .    B3  .      58.975(19)  yes
    B1  .  B10  .    B9  .      102.05(2)   yes
    B1  .  B10  .    B8  .       90.44(2)   yes
    B3  .   B2  .    B5  .       90.12(2)   yes
    B3  .   B2  .    B4  .       57.25(2)   yes
    B3  .   B1  .   B10  .      59.982(19)  yes
    B3  .   B9  .    B5  .       89.86(2)   yes
    B3  .   B9  .   B10  .      59.964(19)  yes
    B3  .   B9  .    B8  .      102.01(2)   yes
    B3  .   B9  .    B4  .      57.138(19)  yes
    B3  .  B10  .    B9  .      60.865(19)  yes
    B3  .  B10  .    B8  .      102.27(2)   yes
    B3  .   B4  .    B9  .       65.49(2)   yes
    B3  .   B4  .    B5  .       99.54(2)   yes
    B9  .   B3  .   B10  .      59.171(18)  yes
    B9  .   B3  .    B4  .      57.375(19)  yes
    B9  .   B5  .    B8  .      59.391(19)  yes
    B9  .   B5  .    B4  .      57.261(19)  yes
    B9  .  B10  .    B8  .      59.905(19)  yes
    B9  .   B8  .    B5  .      60.846(19)  yes
    B9  .   B8  .   B10  .      59.650(19)  yes
    B9  .   B4  .    B5  .       65.34(2)   yes
    B5  .   B6  .    B8  .       59.764(19)  yes
    B5  .   B2  .    B4  .       57.50(2)   yes
    B5  .   B9  .   B10  .      102.11(2)   yes
    B5  .   B9  .    B8  .      59.763(19)  yes
    B5  .   B9  .    B4  .       57.40(2)   yes
    B5  .   B8  .   B10  .      102.31(2)   yes
   B10  .   B7  .    B8  .       64.70(2)   yes
   B10  .   B3  .    B4  .      112.05(2)   yes
   B10  .   B9  .    B8  .      60.445(19)  yes
   B10  .   B9  .    B4  .      112.57(2)   yes
    B8  .   B9  .    B4  .      112.52(3)   yes
    B8  .   B5  .    B4  .      112.06(2)   yes
    B6  .   B2  .    H2  .      117.6(3)  yes
    B6  .   B7  .    H7  .      130.6(4)  yes
    B6  .   B1  .    H1  .      133.3(3)  yes
    B6  .   B5  .    H5  .      117.4(4)  yes
    B6  .   B8  .    H8  .      132.1(4)  yes
    B2  .   B6  .    H6  .      118.8(3)  yes
    B2  .   B1  .    H1  .      119.5(4)  yes
    B2  .   B3  .    H3  .      131.0(3)  yes
    B2  .   B5  .    H5  .      131.2(3)  yes
    B2  .   B4  .    H4  .      131.3(4)  yes
    B7  .   B6  .    H6  .      119.9(3)  yes
    B7  .   B1  .    H1  .      120.1(3)  yes
    B7  .  B10  .   H10  .      119.9(4)  yes
    B7  .   B8  .    H8  .      120.3(4)  yes
    B1  .   B6  .    H6  .      132.4(3)  yes
    B1  .   B2  .    H2  .      117.6(3)  yes
    B1  .   B7  .    H7  .      129.9(3)  yes
    B1  .   B3  .    H3  .      117.7(3)  yes
    B1  .  B10  .   H10  .      132.6(3)  yes
    B3  .   B2  .    H2  .      132.1(3)  yes
    B3  .   B1  .    H1  .      117.7(3)  yes
    B3  .   B9  .    H9  .      131.8(3)  yes
    B3  .  B10  .   H10  .      119.4(3)  yes
    B3  .   B4  .    H4  .      130.1(3)  yes
    B9  .   B3  .    H3  .      132.6(3)  yes
    B9  .   B5  .    H5  .      132.9(4)  yes
    B9  .  B10  .   H10  .      117.9(3)  yes
    B9  .   B8  .    H8  .      118.4(4)  yes
    B9  .   B4  .    H4  .      129.2(4)  yes
    B5  .   B6  .    H6  .      118.1(3)  yes
    B5  .   B2  .    H2  .      132.1(3)  yes
    B5  .   B9  .    H9  .      131.5(3)  yes
    B5  .   B8  .    H8  .      118.6(4)  yes
    B5  .   B4  .    H4  .      130.3(3)  yes
   B10  .   B7  .    H7  .      130.1(4)  yes
   B10  .   B1  .    H1  .      130.7(4)  yes
   B10  .   B3  .    H3  .      119.2(3)  yes
   B10  .   B9  .    H9  .      118.9(3)  yes
   B10  .   B8  .    H8  .      131.4(4)  yes
    B8  .   B6  .    H6  .      131.1(3)  yes
    B8  .   B7  .    H7  .      130.7(3)  yes
    B8  .   B9  .    H9  .      118.9(4)  yes
    B8  .   B5  .    H5  .      118.3(4)  yes
    B8  .  B10  .   H10  .      130.6(3)  yes
    B4  .   B2  .    H2  .      121.4(3)  yes
    B4  .   B3  .    H3  .      120.1(3)  yes
    B4  .   B9  .    H9  .      119.6(3)  yes
    B4  .   B5  .    H5  .      121.3(4)  yes
   H1o  .    O  .   H2o  .      108.1(9)  yes

# ==============
# Torsion angles
# ==============

loop_
 _geom_torsion_atom_site_label_1
 _geom_torsion_site_symmetry_1
 _geom_torsion_atom_site_label_2
 _geom_torsion_site_symmetry_2
 _geom_torsion_atom_site_label_3
 _geom_torsion_site_symmetry_3
 _geom_torsion_atom_site_label_4
 _geom_torsion_site_symmetry_4
 _geom_torsion
   N1a  .  C5a  .  C6a  .   N2a  .              8.00(4)
   N1b  .  C5b  .  C6b  .   N2b  .              9.97(4)
   N1a  .  C5a  .  C6a  .   C7a  .           -170.58(3)
   N1a  .  C5a  .  C4a  .   C3a  .             -0.45(5)
   N1a  .  C1a  .  C2a  .   C3a  .             -0.66(5)
   N2a  .  C6a  .  C5a  .   C4a  .           -172.01(3)
   N2a  .  C6a  .  C7a  .   C8a  .             -0.86(5)
   N2a  . C10a  .  C9a  .   C8a  .              0.00(5)
   N1b  .  C1b  .  C2b  .   C3b  .              0.42(5)
   N1b  .  C5b  .  C6b  .   C7b  .           -169.31(3)
   N1b  .  C5b  .  C4b  .   C3b  .              0.89(5)
   N2b  .  C6b  .  C7b  .   C8b  .             -1.40(5)
   N2b  .  C6b  .  C5b  .   C4b  .           -169.90(3)
   N2b  . C10b  .  C9b  .   C8b  .             -1.46(5)
   N1a  .  C5a  .  C4a  .   H4a  .            -179.3(5)
   N1a  .  C1a  .  C2a  .   H2a  .             178.8(5)
   N2a  .  C6a  .  C7a  .   H7a  .             178.9(5)
   N2a  . C10a  .  C9a  .   H9a  .            -179.5(5)
   N1b  .  C1b  .  C2b  .   H2b  .            -178.8(5)
   N1b  .  C5b  .  C4b  .   H4b  .            -176.5(5)
   N2b  .  C6b  .  C7b  .   H7b  .             178.6(5)
   N2b  . C10b  .  C9b  .   H9b  .             179.6(5)
   C5a  .  N1a  .  C1a  .   C2a  .              0.58(5)
   C6a  .  N2a  . C10a  .   C9a  .              0.00(5)
   C1a  .  N1a  .  C5a  .   C4a  .              0.00(5)
   C6b  .  N2b  . C10b  .   C9b  .              0.88(5)
  C10b  .  N2b  .  C6b  .   C5b  .           -178.68(3)
   C1b  .  N1b  .  C5b  .   C4b  .             -0.81(5)
   C5a  .  N1a  .  C1a  .   H1a  .            -179.7(5)
   C6a  .  N2a  . C10a  .  H10a  .            -180.0(5)
   C6b  .  N2b  . C10b  .  H10b  .            -180.0(5)
   C5b  .  N1b  .  C1b  .   H1b  .            -179.1(5)
   C5a  .  C6a  .  N2a  .  C10a  .           -178.21(3)
   C6a  .  C5a  .  N1a  .   C1a  .            180.00(3)
   C7a  .  C6a  .  N2a  .  C10a  .              0.36(5)
   C7b  .  C6b  .  N2b  .  C10b  .              0.58(5)
   C6b  .  C5b  .  N1b  .   C1b  .            179.31(3)
   C2b  .  C1b  .  N1b  .   C5b  .              0.00(5)
   C6a  .  C5a  .  N1a  .   H0a  .              -0.6(5)
   C2a  .  C1a  .  N1a  .   H0a  .            -178.9(5)
   C4a  .  C5a  .  N1a  .   H0a  .             179.4(5)
   C6b  .  C5b  .  N1b  .   H0b  .              -1.1(6)
   C4b  .  C5b  .  N1b  .   H0b  .             178.8(6)
   C2b  .  C1b  .  N1b  .   H0b  .            -179.4(6)
   C5a  .  C6a  .  C7a  .   C8a  .            177.60(3)
   C5a  .  C4a  .  C3a  .   C2a  .              0.34(5)
   C6a  .  C5a  .  C4a  .   C3a  .            179.57(3)
   C6a  .  C7a  .  C8a  .   C9a  .              0.93(5)
   C1a  .  C2a  .  C3a  .   C4a  .              0.00(5)
   C7a  .  C6a  .  C5a  .   C4a  .              9.40(5)
   C7a  .  C8a  .  C9a  .  C10a  .             -0.54(5)
   C7b  .  C6b  .  C5b  .   C4b  .             10.82(5)
   C7b  .  C8b  .  C9b  .  C10b  .              0.57(5)
   C6b  .  C7b  .  C8b  .   C9b  .              0.76(5)
   C6b  .  C5b  .  C4b  .   C3b  .           -179.25(3)
   C8b  .  C7b  .  C6b  .   C5b  .            177.80(3)
   C1b  .  C2b  .  C3b  .   C4b  .             -0.31(5)
   C2b  .  C3b  .  C4b  .   C5b  .             -0.35(5)
   C5a  .  C6a  .  C7a  .   H7a  .              -2.6(5)
   C5a  .  C4a  .  C3a  .   H3a  .            -178.8(5)
   C6a  .  C5a  .  C4a  .   H4a  .               0.8(5)
   C6a  .  C7a  .  C8a  .   H8a  .            -178.4(5)
   C1a  .  C2a  .  C3a  .   H3a  .             179.4(5)
   C7a  .  C8a  .  C9a  .   H9a  .             178.9(5)
   C2a  .  C3a  .  C4a  .   H4a  .             179.2(5)
  C10a  .  C9a  .  C8a  .   H8a  .             178.8(5)
   C9a  .  C8a  .  C7a  .   H7a  .            -178.9(5)
   C8a  .  C9a  . C10a  .  H10a  .            -180.0(5)
   C3a  .  C2a  .  C1a  .   H1a  .             179.6(5)
   C4a  .  C3a  .  C2a  .   H2a  .            -179.2(5)
   C7b  .  C8b  .  C9b  .   H9b  .             179.5(5)
   C6b  .  C7b  .  C8b  .   H8b  .            -178.0(5)
   C6b  .  C5b  .  C4b  .   H4b  .               3.3(5)
  C10b  .  C9b  .  C8b  .   H8b  .             179.3(5)
   C8b  .  C9b  . C10b  .  H10b  .             179.4(5)
   C9b  .  C8b  .  C7b  .   H7b  .            -179.2(5)
   C1b  .  C2b  .  C3b  .   H3b  .             178.9(5)
   C4b  .  C3b  .  C2b  .   H2b  .             178.9(5)
   C2b  .  C3b  .  C4b  .   H4b  .             177.0(5)
   C5b  .  C6b  .  C7b  .   H7b  .              -2.2(5)
   C5b  .  C4b  .  C3b  .   H3b  .            -179.6(5)
   C3b  .  C2b  .  C1b  .   H1b  .             179.6(5)
    B6  .   B2  .   B1  .    B7  .            -22.91(2)
    B6  .   B2  .   B1  .    B3  .           -127.30(2)
    B6  .   B2  .   B1  .   B10  .            -82.06(2)
    B6  .   B2  .   B3  .    B1  .             45.29(2)
    B6  .   B2  .   B3  .    B9  .            -58.96(2)
    B6  .   B2  .   B3  .   B10  .             -0.57(3)
    B6  .   B2  .   B3  .    B4  .           -109.15(3)
    B6  .   B2  .   B5  .    B9  .            103.77(2)
    B6  .   B2  .   B5  .    B8  .             45.15(2)
    B6  .   B2  .   B5  .    B4  .            153.77(3)
    B6  .   B2  .   B4  .    B3  .             89.99(3)
    B6  .   B2  .   B4  .    B9  .             32.69(3)
    B6  .   B2  .   B4  .    B5  .            -24.37(2)
    B6  .   B7  .   B1  .    B2  .             23.49(2)
    B6  .   B7  .   B1  .    B3  .             89.94(3)
    B6  .   B7  .   B1  .   B10  .            113.75(2)
    B6  .   B7  .  B10  .    B1  .            -57.50(2)
    B6  .   B7  .  B10  .    B3  .            -34.07(3)
    B6  .   B7  .  B10  .    B9  .             32.39(3)
    B6  .   B7  .  B10  .    B8  .             56.91(2)
    B6  .   B7  .   B8  .    B9  .            -90.09(3)
    B6  .   B7  .   B8  .    B5  .            -23.72(2)
    B6  .   B7  .   B8  .   B10  .           -114.43(2)
    B6  .   B1  .   B2  .    B3  .            127.30(2)
    B6  .   B1  .   B2  .    B5  .             44.60(2)
    B6  .   B1  .   B2  .    B4  .            104.26(3)
    B6  .   B1  .   B7  .   B10  .           -113.75(2)
    B6  .   B1  .   B7  .    B8  .            -57.19(2)
    B6  .   B1  .   B3  .    B2  .            -44.41(2)
    B6  .   B1  .   B3  .    B9  .             38.36(3)
    B6  .   B1  .   B3  .   B10  .             82.27(2)
    B6  .   B1  .   B3  .    B4  .            -21.19(3)
    B6  .   B1  .  B10  .    B7  .             50.30(2)
    B6  .   B1  .  B10  .    B3  .           -104.22(2)
    B6  .   B1  .  B10  .    B9  .            -59.40(2)
    B6  .   B1  .  B10  .    B8  .              0.00(2)
    B6  .   B5  .   B2  .    B1  .            -45.33(2)
    B6  .   B5  .   B2  .    B3  .           -103.76(2)
    B6  .   B5  .   B2  .    B4  .           -153.77(3)
    B6  .   B5  .   B9  .    B3  .             58.77(2)
    B6  .   B5  .   B9  .   B10  .             -0.40(3)
    B6  .   B5  .   B9  .    B8  .            -45.25(2)
    B6  .   B5  .   B9  .    B4  .            108.79(3)
    B6  .   B5  .   B8  .    B7  .             23.11(2)
    B6  .   B5  .   B8  .    B9  .            127.19(2)
    B6  .   B5  .   B8  .   B10  .             82.75(2)
    B6  .   B5  .   B4  .    B2  .             24.28(2)
    B6  .   B5  .   B4  .    B3  .            -32.82(3)
    B6  .   B5  .   B4  .    B9  .            -90.13(3)
    B6  .   B8  .   B7  .    B1  .             57.30(2)
    B6  .   B8  .   B7  .   B10  .            114.43(2)
    B6  .   B8  .   B9  .    B3  .            -38.16(3)
    B6  .   B8  .   B9  .    B5  .             44.55(2)
    B6  .   B8  .   B9  .   B10  .            -83.01(2)
    B6  .   B8  .   B9  .    B4  .             21.02(3)
    B6  .   B8  .   B5  .    B2  .            -44.45(2)
    B6  .   B8  .   B5  .    B9  .           -127.19(2)
    B6  .   B8  .   B5  .    B4  .           -103.79(3)
    B6  .   B8  .  B10  .    B7  .            -49.95(2)
    B6  .   B8  .  B10  .    B1  .              0.00(2)
    B6  .   B8  .  B10  .    B3  .             58.41(2)
    B6  .   B8  .  B10  .    B9  .            103.83(2)
    B2  .   B6  .   B7  .    B1  .            -23.65(2)
    B2  .   B6  .   B7  .   B10  .             33.91(3)
    B2  .   B6  .   B7  .    B8  .             90.42(3)
    B2  .   B6  .   B1  .    B7  .            154.60(3)
    B2  .   B6  .   B1  .    B3  .             45.27(2)
    B2  .   B6  .   B1  .   B10  .            104.37(2)
    B2  .   B6  .   B5  .    B9  .            -82.91(2)
    B2  .   B6  .   B5  .    B8  .           -127.38(2)
    B2  .   B6  .   B5  .    B4  .            -23.66(2)
    B2  .   B6  .   B8  .    B7  .           -109.16(3)
    B2  .   B6  .   B8  .    B9  .              0.00(3)
    B2  .   B6  .   B8  .    B5  .             45.23(2)
    B2  .   B6  .   B8  .   B10  .            -59.03(2)
    B2  .   B1  .   B6  .    B7  .           -154.60(3)
    B2  .   B1  .   B6  .    B5  .            -45.24(2)
    B2  .   B1  .   B6  .    B8  .           -104.24(2)
    B2  .   B1  .   B7  .   B10  .            -90.26(3)
    B2  .   B1  .   B7  .    B8  .            -33.70(3)
    B2  .   B1  .   B3  .    B9  .             82.77(2)
    B2  .   B1  .   B3  .   B10  .            126.69(2)
    B2  .   B1  .   B3  .    B4  .             23.22(2)
    B2  .   B1  .  B10  .    B7  .            108.76(3)
    B2  .   B1  .  B10  .    B3  .            -45.75(2)
    B2  .   B1  .  B10  .    B9  .             -0.93(3)
    B2  .   B1  .  B10  .    B8  .             58.33(2)
    B2  .   B3  .   B1  .    B7  .           -103.64(3)
    B2  .   B3  .   B1  .   B10  .           -126.69(2)
    B2  .   B3  .   B9  .    B5  .              0.00(2)
    B2  .   B3  .   B9  .   B10  .            104.12(2)
    B2  .   B3  .   B9  .    B8  .             58.99(2)
    B2  .   B3  .   B9  .    B4  .            -50.20(2)
    B2  .   B3  .  B10  .    B7  .             22.21(3)
    B2  .   B3  .  B10  .    B1  .             45.21(2)
    B2  .   B3  .  B10  .    B9  .            -82.68(2)
    B2  .   B3  .  B10  .    B8  .            -37.81(3)
    B2  .   B3  .   B4  .    B9  .            114.21(2)
    B2  .   B3  .   B4  .    B5  .             57.00(2)
    B2  .   B5  .   B6  .    B7  .            104.10(3)
    B2  .   B5  .   B6  .    B1  .             44.59(2)
    B2  .   B5  .   B6  .    B8  .            127.38(2)
    B2  .   B5  .   B9  .    B3  .              0.00(2)
    B2  .   B5  .   B9  .   B10  .            -59.19(2)
    B2  .   B5  .   B9  .    B8  .           -104.04(2)
    B2  .   B5  .   B9  .    B4  .             50.01(2)
    B2  .   B5  .   B8  .    B7  .            -21.33(3)
    B2  .   B5  .   B8  .    B9  .             82.74(2)
    B2  .   B5  .   B8  .   B10  .             38.30(3)
    B2  .   B5  .   B4  .    B3  .            -57.09(2)
    B2  .   B5  .   B4  .    B9  .           -114.40(2)
    B2  .   B4  .   B3  .    B1  .            -23.89(2)
    B2  .   B4  .   B3  .    B9  .           -114.21(2)
    B2  .   B4  .   B3  .   B10  .            -90.54(3)
    B2  .   B4  .   B9  .    B3  .             57.20(2)
    B2  .   B4  .   B9  .    B5  .            -56.98(2)
    B2  .   B4  .   B9  .   B10  .             33.24(3)
    B2  .   B4  .   B9  .    B8  .            -32.82(3)
    B2  .   B4  .   B5  .    B9  .            114.40(2)
    B2  .   B4  .   B5  .    B8  .             90.42(3)
    B7  .   B6  .   B2  .    B1  .             23.04(2)
    B7  .   B6  .   B2  .    B3  .            -21.25(3)
    B7  .   B6  .   B2  .    B5  .           -104.30(3)
    B7  .   B6  .   B2  .    B4  .            -80.52(3)
    B7  .   B6  .   B1  .    B3  .           -109.33(3)
    B7  .   B6  .   B1  .   B10  .            -50.23(2)
    B7  .   B6  .   B5  .    B9  .             21.19(3)
    B7  .   B6  .   B5  .    B8  .            -23.28(2)
    B7  .   B6  .   B5  .    B4  .             80.44(3)
    B7  .   B6  .   B8  .    B9  .            109.06(2)
    B7  .   B6  .   B8  .    B5  .            154.39(3)
    B7  .   B6  .   B8  .   B10  .             50.13(2)
    B7  .   B1  .   B6  .    B5  .            109.36(3)
    B7  .   B1  .   B6  .    B8  .             50.36(2)
    B7  .   B1  .   B2  .    B3  .            104.38(3)
    B7  .   B1  .   B2  .    B5  .             21.69(3)
    B7  .   B1  .   B2  .    B4  .             81.34(3)
    B7  .   B1  .   B3  .    B9  .            -20.88(3)
    B7  .   B1  .   B3  .   B10  .             23.04(2)
    B7  .   B1  .   B3  .    B4  .            -80.42(3)
    B7  .   B1  .  B10  .    B3  .           -154.51(3)
    B7  .   B1  .  B10  .    B9  .           -109.70(2)
    B7  .   B1  .  B10  .    B8  .            -50.43(2)
    B7  .  B10  .   B1  .    B3  .            154.51(3)
    B7  .  B10  .   B3  .    B1  .            -23.00(2)
    B7  .  B10  .   B3  .    B9  .            104.89(3)
    B7  .  B10  .   B3  .    B4  .             81.70(3)
    B7  .  B10  .   B9  .    B3  .           -103.21(3)
    B7  .  B10  .   B9  .    B5  .            -20.50(3)
    B7  .  B10  .   B9  .    B8  .             23.96(2)
    B7  .  B10  .   B9  .    B4  .            -80.00(3)
    B7  .  B10  .   B8  .    B9  .           -153.79(3)
    B7  .  B10  .   B8  .    B5  .           -108.66(3)
    B7  .   B8  .   B6  .    B1  .            -50.27(2)
    B7  .   B8  .   B6  .    B5  .           -154.39(3)
    B7  .   B8  .   B9  .    B3  .             21.10(3)
    B7  .   B8  .   B9  .    B5  .            103.81(3)
    B7  .   B8  .   B9  .   B10  .            -23.75(2)
    B7  .   B8  .   B9  .    B4  .             80.28(3)
    B7  .   B8  .   B5  .    B9  .           -104.08(3)
    B7  .   B8  .   B5  .    B4  .            -80.67(3)
    B7  .   B8  .  B10  .    B1  .             50.09(2)
    B7  .   B8  .  B10  .    B3  .            108.36(3)
    B7  .   B8  .  B10  .    B9  .            153.79(3)
    B1  .   B6  .   B2  .    B3  .            -44.29(2)
    B1  .   B6  .   B2  .    B5  .           -127.34(2)
    B1  .   B6  .   B2  .    B4  .           -103.56(3)
    B1  .   B6  .   B7  .   B10  .             57.56(2)
    B1  .   B6  .   B7  .    B8  .            114.07(2)
    B1  .   B6  .   B5  .    B9  .            -38.32(3)
    B1  .   B6  .   B5  .    B8  .            -82.79(2)
    B1  .   B6  .   B5  .    B4  .             20.93(3)
    B1  .   B6  .   B8  .    B9  .             58.80(2)
    B1  .   B6  .   B8  .    B5  .            104.12(2)
    B1  .   B6  .   B8  .   B10  .              0.00(2)
    B1  .   B2  .   B6  .    B5  .            127.34(2)
    B1  .   B2  .   B6  .    B8  .             82.71(2)
    B1  .   B2  .   B3  .    B9  .           -104.26(2)
    B1  .   B2  .   B3  .   B10  .            -45.86(2)
    B1  .   B2  .   B3  .    B4  .           -154.44(3)
    B1  .   B2  .   B5  .    B9  .             58.44(2)
    B1  .   B2  .   B5  .    B8  .              0.00(3)
    B1  .   B2  .   B5  .    B4  .            108.44(3)
    B1  .   B2  .   B4  .    B3  .             23.56(2)
    B1  .   B2  .   B4  .    B9  .            -33.74(3)
    B1  .   B2  .   B4  .    B5  .            -90.81(3)
    B1  .   B7  .   B6  .    B5  .            -90.19(3)
    B1  .   B7  .   B6  .    B8  .           -114.07(2)
    B1  .   B7  .  B10  .    B3  .             23.42(2)
    B1  .   B7  .  B10  .    B9  .             89.89(3)
    B1  .   B7  .  B10  .    B8  .            114.41(2)
    B1  .   B7  .   B8  .    B9  .            -32.78(3)
    B1  .   B7  .   B8  .    B5  .             33.59(3)
    B1  .   B7  .   B8  .   B10  .            -57.13(2)
    B1  .   B3  .   B2  .    B5  .            104.24(2)
    B1  .   B3  .   B2  .    B4  .            154.44(3)
    B1  .   B3  .   B9  .    B5  .            -59.13(2)
    B1  .   B3  .   B9  .   B10  .             44.97(2)
    B1  .   B3  .   B9  .    B8  .              0.00(3)
    B1  .   B3  .   B9  .    B4  .           -109.35(3)
    B1  .   B3  .  B10  .    B9  .           -127.89(2)
    B1  .   B3  .  B10  .    B8  .            -83.02(2)
    B1  .   B3  .   B4  .    B9  .             90.32(3)
    B1  .   B3  .   B4  .    B5  .             33.11(3)
    B1  .  B10  .   B7  .    B8  .           -114.41(2)
    B1  .  B10  .   B3  .    B9  .            127.89(2)
    B1  .  B10  .   B3  .    B4  .            104.70(3)
    B1  .  B10  .   B9  .    B3  .            -43.75(2)
    B1  .  B10  .   B9  .    B5  .             38.96(3)
    B1  .  B10  .   B9  .    B8  .             83.42(2)
    B1  .  B10  .   B9  .    B4  .            -20.54(3)
    B1  .  B10  .   B8  .    B9  .           -103.70(2)
    B1  .  B10  .   B8  .    B5  .            -58.58(2)
    B3  .   B2  .   B6  .    B5  .             83.05(2)
    B3  .   B2  .   B6  .    B8  .             38.42(3)
    B3  .   B2  .   B1  .   B10  .             45.23(2)
    B3  .   B2  .   B5  .    B9  .              0.00(2)
    B3  .   B2  .   B5  .    B8  .            -58.61(2)
    B3  .   B2  .   B5  .    B4  .             50.01(2)
    B3  .   B2  .   B4  .    B9  .            -57.30(2)
    B3  .   B2  .   B4  .    B5  .           -114.37(2)
    B3  .   B1  .   B6  .    B5  .              0.00(3)
    B3  .   B1  .   B6  .    B8  .            -58.96(2)
    B3  .   B1  .   B2  .    B5  .            -82.70(2)
    B3  .   B1  .   B2  .    B4  .            -23.04(2)
    B3  .   B1  .   B7  .   B10  .            -23.80(2)
    B3  .   B1  .   B7  .    B8  .             32.75(3)
    B3  .   B1  .  B10  .    B9  .             44.82(2)
    B3  .   B1  .  B10  .    B8  .            104.08(2)
    B3  .   B9  .   B5  .    B8  .            104.02(2)
    B3  .   B9  .   B5  .    B4  .            -50.02(2)
    B3  .   B9  .  B10  .    B8  .           -127.17(2)
    B3  .   B9  .   B8  .    B5  .            -82.71(2)
    B3  .   B9  .   B8  .   B10  .             44.85(2)
    B3  .   B9  .   B4  .    B5  .            114.18(2)
    B3  .  B10  .   B7  .    B8  .            -90.99(3)
    B3  .  B10  .   B9  .    B5  .             82.71(2)
    B3  .  B10  .   B9  .    B8  .            127.17(2)
    B3  .  B10  .   B9  .    B4  .             23.21(2)
    B3  .  B10  .   B8  .    B9  .            -45.42(2)
    B3  .  B10  .   B8  .    B5  .             -0.30(3)
    B3  .   B4  .   B2  .    B5  .            114.37(2)
    B3  .   B4  .   B9  .    B5  .           -114.18(2)
    B3  .   B4  .   B9  .   B10  .            -23.97(2)
    B3  .   B4  .   B9  .    B8  .            -90.02(3)
    B3  .   B4  .   B5  .    B9  .             57.31(2)
    B3  .   B4  .   B5  .    B8  .             33.33(3)
    B9  .   B3  .   B2  .    B5  .              0.00(2)
    B9  .   B3  .   B2  .    B4  .             50.19(2)
    B9  .   B3  .   B1  .   B10  .            -43.92(2)
    B9  .   B3  .  B10  .    B8  .             44.87(2)
    B9  .   B3  .   B4  .    B5  .            -57.21(2)
    B9  .   B5  .   B6  .    B8  .             44.47(2)
    B9  .   B5  .   B2  .    B4  .            -50.00(2)
    B9  .   B5  .   B8  .   B10  .            -44.44(2)
    B9  .  B10  .   B7  .    B8  .            -24.52(2)
    B9  .  B10  .   B3  .    B4  .            -23.19(2)
    B9  .  B10  .   B8  .    B5  .             45.12(2)
    B9  .   B8  .   B6  .    B5  .            -45.33(2)
    B9  .   B8  .   B7  .   B10  .             24.35(2)
    B9  .   B8  .   B5  .    B4  .             23.41(2)
    B9  .   B4  .   B2  .    B5  .             57.06(2)
    B9  .   B4  .   B3  .   B10  .             23.67(2)
    B9  .   B4  .   B5  .    B8  .            -23.98(2)
    B5  .   B6  .   B2  .    B4  .             23.78(2)
    B5  .   B6  .   B7  .   B10  .            -32.63(3)
    B5  .   B6  .   B7  .    B8  .             23.88(2)
    B5  .   B6  .   B1  .   B10  .             59.13(2)
    B5  .   B6  .   B8  .   B10  .           -104.26(2)
    B5  .   B2  .   B6  .    B8  .            -44.63(2)
    B5  .   B2  .   B1  .   B10  .            -37.46(3)
    B5  .   B2  .   B3  .   B10  .             58.38(2)
    B5  .   B2  .   B3  .    B4  .            -50.20(2)
    B5  .   B9  .   B3  .   B10  .           -104.10(2)
    B5  .   B9  .   B3  .    B4  .             50.22(2)
    B5  .   B9  .  B10  .    B8  .            -44.46(2)
    B5  .   B9  .   B8  .   B10  .            127.56(2)
    B5  .   B8  .   B7  .   B10  .             90.72(3)
    B5  .   B8  .   B9  .   B10  .           -127.56(2)
    B5  .   B8  .   B9  .    B4  .            -23.53(2)
    B5  .   B4  .   B3  .   B10  .            -33.54(3)
    B5  .   B4  .   B9  .   B10  .             90.22(3)
    B5  .   B4  .   B9  .    B8  .             24.17(2)
   B10  .   B7  .   B6  .    B8  .            -56.51(2)
   B10  .   B1  .   B6  .    B8  .              0.00(2)
   B10  .   B1  .   B2  .    B4  .             22.19(3)
   B10  .   B1  .   B7  .    B8  .             56.55(2)
   B10  .   B1  .   B3  .    B4  .           -103.47(3)
   B10  .   B3  .   B2  .    B4  .            108.58(2)
   B10  .   B3  .   B9  .    B8  .            -45.13(2)
   B10  .   B3  .   B9  .    B4  .           -154.32(3)
   B10  .   B9  .   B3  .    B4  .            154.32(3)
   B10  .   B9  .   B5  .    B8  .             44.85(2)
   B10  .   B9  .   B5  .    B4  .           -109.19(3)
   B10  .   B8  .   B9  .    B4  .            104.03(3)
   B10  .   B8  .   B5  .    B4  .            -21.04(3)
    B8  .   B6  .   B2  .    B4  .            -20.85(3)
    B8  .   B6  .   B5  .    B4  .            103.72(3)
    B8  .   B9  .   B3  .    B4  .            109.19(3)
    B8  .   B9  .   B5  .    B4  .           -154.04(3)
    B8  .   B5  .   B2  .    B4  .           -108.62(3)
    B8  .   B5  .   B9  .    B4  .            154.04(3)
    B8  .  B10  .   B3  .    B4  .             21.68(3)
    B8  .  B10  .   B9  .    B4  .           -103.96(3)
    B6  .   B2  .   B1  .    H1  .             125.5(4)
    B6  .   B2  .   B3  .    H3  .             147.3(4)
    B6  .   B2  .   B5  .    H5  .            -101.2(5)
    B6  .   B2  .   B4  .    H4  .            -147.3(5)
    B6  .   B7  .   B1  .    H1  .            -124.7(4)
    B6  .   B7  .  B10  .   H10  .             178.5(4)
    B6  .   B7  .   B8  .    H8  .             123.2(4)
    B6  .   B1  .   B2  .    H2  .            -108.0(4)
    B6  .   B1  .   B7  .    H7  .             123.4(5)
    B6  .   B1  .   B3  .    H3  .            -167.9(4)
    B6  .   B1  .  B10  .   H10  .             152.7(5)
    B6  .   B5  .   B2  .    H2  .             101.3(5)
    B6  .   B5  .   B9  .    H9  .            -148.6(5)
    B6  .   B5  .   B8  .    H8  .            -124.4(4)
    B6  .   B5  .   B4  .    H4  .             148.4(5)
    B6  .   B8  .   B7  .    H7  .            -123.3(5)
    B6  .   B8  .   B9  .    H9  .             168.2(4)
    B6  .   B8  .   B5  .    H5  .             107.3(4)
    B6  .   B8  .  B10  .   H10  .            -153.6(5)
    B2  .   B6  .   B7  .    H7  .            -146.1(4)
    B2  .   B6  .   B1  .    H1  .            -103.2(5)
    B2  .   B6  .   B5  .    H5  .             123.8(4)
    B2  .   B6  .   B8  .    H8  .             147.7(5)
    B2  .   B1  .   B6  .    H6  .             102.9(5)
    B2  .   B1  .   B7  .    H7  .             146.9(5)
    B2  .   B1  .   B3  .    H3  .            -123.5(4)
    B2  .   B1  .  B10  .   H10  .            -148.8(5)
    B2  .   B3  .   B1  .    H1  .             110.1(4)
    B2  .   B3  .   B9  .    H9  .            -152.4(5)
    B2  .   B3  .  B10  .   H10  .             169.8(4)
    B2  .   B3  .   B4  .    H4  .            -124.2(5)
    B2  .   B5  .   B6  .    H6  .            -109.2(4)
    B2  .   B5  .   B9  .    H9  .             152.6(5)
    B2  .   B5  .   B8  .    H8  .            -168.8(4)
    B2  .   B5  .   B4  .    H4  .             124.2(5)
    B2  .   B4  .   B3  .    H3  .             121.9(4)
    B2  .   B4  .   B9  .    H9  .            -179.7(4)
    B2  .   B4  .   B5  .    H5  .            -121.8(4)
    B7  .   B6  .   B2  .    H2  .             131.0(4)
    B7  .   B6  .   B1  .    H1  .             102.2(5)
    B7  .   B6  .   B5  .    H5  .            -132.1(4)
    B7  .   B6  .   B8  .    H8  .            -103.1(5)
    B7  .   B1  .   B6  .    H6  .            -102.5(5)
    B7  .   B1  .   B2  .    H2  .            -130.9(4)
    B7  .   B1  .   B3  .    H3  .             132.9(4)
    B7  .   B1  .  B10  .   H10  .             102.4(5)
    B7  .  B10  .   B1  .    H1  .            -103.3(5)
    B7  .  B10  .   B3  .    H3  .            -130.4(4)
    B7  .  B10  .   B9  .    H9  .             132.7(4)
    B7  .  B10  .   B8  .    H8  .             103.6(5)
    B7  .   B8  .   B6  .    H6  .             103.2(4)
    B7  .   B8  .   B9  .    H9  .            -132.6(4)
    B7  .   B8  .   B5  .    H5  .             130.4(4)
    B7  .   B8  .  B10  .   H10  .            -103.7(5)
    B1  .   B6  .   B2  .    H2  .             107.9(4)
    B1  .   B6  .   B7  .    H7  .            -122.4(4)
    B1  .   B6  .   B5  .    H5  .             168.4(4)
    B1  .   B6  .   B8  .    H8  .            -153.4(5)
    B1  .   B2  .   B6  .    H6  .            -124.8(4)
    B1  .   B2  .   B3  .    H3  .             102.1(4)
    B1  .   B2  .   B5  .    H5  .            -146.6(5)
    B1  .   B2  .   B4  .    H4  .             146.3(5)
    B1  .   B7  .   B6  .    H6  .             123.8(4)
    B1  .   B7  .  B10  .   H10  .            -124.0(4)
    B1  .   B7  .   B8  .    H8  .            -179.5(4)
    B1  .   B3  .   B2  .    H2  .            -100.8(4)
    B1  .   B3  .   B9  .    H9  .             148.4(5)
    B1  .   B3  .  B10  .   H10  .             124.6(4)
    B1  .   B3  .   B4  .    H4  .            -148.1(5)
    B1  .  B10  .   B7  .    H7  .             122.5(4)
    B1  .  B10  .   B3  .    H3  .            -107.4(4)
    B1  .  B10  .   B9  .    H9  .            -167.8(4)
    B1  .  B10  .   B8  .    H8  .             153.7(5)
    B3  .   B2  .   B6  .    H6  .            -169.0(4)
    B3  .   B2  .   B1  .    H1  .            -107.2(4)
    B3  .   B2  .   B5  .    H5  .             155.0(5)
    B3  .   B2  .   B4  .    H4  .             122.7(5)
    B3  .   B1  .   B6  .    H6  .             148.1(5)
    B3  .   B1  .   B2  .    H2  .             124.7(4)
    B3  .   B1  .   B7  .    H7  .            -146.6(5)
    B3  .   B1  .  B10  .   H10  .            -103.1(5)
    B3  .   B9  .   B5  .    H5  .            -154.3(5)
    B3  .   B9  .  B10  .   H10  .             109.9(4)
    B3  .   B9  .   B8  .    H8  .             168.5(4)
    B3  .   B9  .   B4  .    H4  .            -122.8(4)
    B3  .  B10  .   B7  .    H7  .             145.9(4)
    B3  .  B10  .   B1  .    H1  .             102.1(5)
    B3  .  B10  .   B9  .    H9  .            -124.1(4)
    B3  .  B10  .   B8  .    H8  .            -148.0(5)
    B3  .   B4  .   B2  .    H2  .            -122.8(4)
    B3  .   B4  .   B9  .    H9  .             123.1(4)
    B3  .   B4  .   B5  .    H5  .            -178.8(4)
    B9  .   B3  .   B2  .    H2  .             154.9(4)
    B9  .   B3  .   B1  .    H1  .            -167.1(4)
    B9  .   B3  .  B10  .   H10  .            -107.6(4)
    B9  .   B3  .   B4  .    H4  .             121.5(5)
    B9  .   B5  .   B6  .    H6  .             167.9(4)
    B9  .   B5  .   B2  .    H2  .            -154.9(5)
    B9  .   B5  .   B8  .    H8  .             108.4(4)
    B9  .   B5  .   B4  .    H4  .            -121.4(5)
    B9  .  B10  .   B7  .    H7  .            -147.6(4)
    B9  .  B10  .   B1  .    H1  .             147.0(5)
    B9  .  B10  .   B3  .    H3  .             124.7(4)
    B9  .  B10  .   B8  .    H8  .            -102.6(5)
    B9  .   B8  .   B6  .    H6  .            -147.7(4)
    B9  .   B8  .   B7  .    H7  .             146.6(5)
    B9  .   B8  .   B5  .    H5  .            -125.5(4)
    B9  .   B8  .  B10  .   H10  .             102.5(5)
    B9  .   B4  .   B2  .    H2  .             180.0(4)
    B9  .   B4  .   B3  .    H3  .            -123.9(4)
    B9  .   B4  .   B5  .    H5  .             123.8(4)
    B5  .   B6  .   B2  .    H2  .            -124.7(4)
    B5  .   B6  .   B7  .    H7  .             147.4(4)
    B5  .   B6  .   B1  .    H1  .            -148.4(5)
    B5  .   B6  .   B8  .    H8  .             102.5(5)
    B5  .   B2  .   B6  .    H6  .             107.9(4)
    B5  .   B2  .   B1  .    H1  .             170.1(4)
    B5  .   B2  .   B3  .    H3  .            -153.7(4)
    B5  .   B2  .   B4  .    H4  .            -122.9(5)
    B5  .   B9  .   B3  .    H3  .             153.0(5)
    B5  .   B9  .  B10  .   H10  .            -167.4(4)
    B5  .   B9  .   B8  .    H8  .            -108.8(4)
    B5  .   B9  .   B4  .    H4  .             123.0(4)
    B5  .   B8  .   B6  .    H6  .            -102.4(4)
    B5  .   B8  .   B7  .    H7  .            -147.0(5)
    B5  .   B8  .   B9  .    H9  .             123.6(4)
    B5  .   B8  .  B10  .   H10  .             147.7(5)
    B5  .   B4  .   B2  .    H2  .             122.8(4)
    B5  .   B4  .   B3  .    H3  .             178.9(4)
    B5  .   B4  .   B9  .    H9  .            -122.7(4)
   B10  .   B7  .   B6  .    H6  .            -178.7(4)
   B10  .   B7  .   B1  .    H1  .             121.5(4)
   B10  .   B7  .   B8  .    H8  .            -122.4(4)
   B10  .   B1  .   B6  .    H6  .            -152.8(5)
   B10  .   B1  .   B2  .    H2  .             170.0(4)
   B10  .   B1  .   B7  .    H7  .            -122.8(5)
   B10  .   B1  .   B3  .    H3  .             109.9(4)
   B10  .   B3  .   B2  .    H2  .            -146.7(4)
   B10  .   B3  .   B1  .    H1  .            -123.2(4)
   B10  .   B3  .   B9  .    H9  .             103.4(5)
   B10  .   B3  .   B4  .    H4  .             145.2(5)
   B10  .   B9  .   B3  .    H3  .            -102.9(5)
   B10  .   B9  .   B5  .    H5  .             146.6(5)
   B10  .   B9  .   B8  .    H8  .             123.7(4)
   B10  .   B9  .   B4  .    H4  .            -146.8(4)
   B10  .   B8  .   B6  .    H6  .             153.4(4)
   B10  .   B8  .   B7  .    H7  .             122.2(5)
   B10  .   B8  .   B9  .    H9  .            -108.8(4)
   B10  .   B8  .   B5  .    H5  .            -169.9(4)
    B8  .   B6  .   B2  .    H2  .            -169.4(3)
    B8  .   B6  .   B7  .    H7  .             123.5(4)
    B8  .   B6  .   B1  .    H1  .             152.6(5)
    B8  .   B6  .   B5  .    H5  .            -108.8(4)
    B8  .   B7  .   B6  .    H6  .            -122.2(4)
    B8  .   B7  .   B1  .    H1  .             178.1(4)
    B8  .   B7  .  B10  .   H10  .             121.6(4)
    B8  .   B9  .   B3  .    H3  .            -148.1(5)
    B8  .   B9  .   B5  .    H5  .             101.7(5)
    B8  .   B9  .  B10  .   H10  .            -122.9(4)
    B8  .   B9  .   B4  .    H4  .             147.2(4)
    B8  .   B5  .   B6  .    H6  .             123.4(4)
    B8  .   B5  .   B2  .    H2  .             146.4(5)
    B8  .   B5  .   B9  .    H9  .            -103.4(5)
    B8  .   B5  .   B4  .    H4  .            -145.4(5)
    B8  .  B10  .   B7  .    H7  .            -123.1(4)
    B8  .  B10  .   B1  .    H1  .            -153.8(5)
    B8  .  B10  .   B3  .    H3  .             169.6(4)
    B8  .  B10  .   B9  .    H9  .             108.7(4)
    B4  .   B2  .   B6  .    H6  .             131.7(4)
    B4  .   B2  .   B1  .    H1  .            -130.2(4)
    B4  .   B2  .   B3  .    H3  .            -103.5(4)
    B4  .   B2  .   B5  .    H5  .             105.0(5)
    B4  .   B3  .   B2  .    H2  .             104.7(4)
    B4  .   B3  .   B1  .    H1  .             133.4(4)
    B4  .   B3  .   B9  .    H9  .            -102.2(5)
    B4  .   B3  .  B10  .   H10  .            -130.7(4)
    B4  .   B9  .   B3  .    H3  .             102.8(5)
    B4  .   B9  .   B5  .    H5  .            -104.3(5)
    B4  .   B9  .  B10  .   H10  .             133.1(4)
    B4  .   B9  .   B8  .    H8  .            -132.3(4)
    B4  .   B5  .   B6  .    H6  .            -132.8(4)
    B4  .   B5  .   B2  .    H2  .            -104.9(5)
    B4  .   B5  .   B9  .    H9  .             102.6(5)
    B4  .   B5  .   B8  .    H8  .             131.8(4)
   H1a  .  C1a  .  N1a  .   H0a  .               0.9(7)
   H1b  .  C1b  .  N1b  .   H0b  .               1.3(7)
   H1a  .  C1a  .  C2a  .   H2a  .              -0.9(7)
  H10a  . C10a  .  C9a  .   H9a  .               0.6(7)
   H8a  .  C8a  .  C7a  .   H7a  .               1.8(7)
   H8a  .  C8a  .  C9a  .   H9a  .              -1.7(7)
   H2a  .  C2a  .  C3a  .   H3a  .               0.0(8)
   H3a  .  C3a  .  C4a  .   H4a  .               0.0(7)
   H7b  .  C7b  .  C8b  .   H8b  .               2.0(7)
   H1b  .  C1b  .  C2b  .   H2b  .               0.4(7)
   H8b  .  C8b  .  C9b  .   H9b  .              -1.7(7)
   H9b  .  C9b  . C10b  .  H10b  .               0.4(7)
   H2b  .  C2b  .  C3b  .   H3b  .              -1.9(7)
   H4b  .  C4b  .  C3b  .   H3b  .              -2.2(7)
    H3  .   B3  .   B2  .    H2  .               1.2(6)
    H3  .   B3  .   B1  .    H1  .             -13.3(5)
    H3  .   B3  .   B9  .    H9  .               0.5(7)
    H3  .   B3  .  B10  .   H10  .              17.1(5)
    H3  .   B3  .   B4  .    H4  .              -2.3(6)
    H9  .   B9  .   B5  .    H5  .              -1.7(7)
    H9  .   B9  .  B10  .   H10  .             -14.2(5)
    H9  .   B9  .   B8  .    H8  .              14.9(6)
    H9  .   B9  .   B4  .    H4  .               0.3(6)
    H6  .   B6  .   B2  .    H2  .             -16.8(5)
    H6  .   B6  .   B7  .    H7  .               1.3(6)
    H6  .   B6  .   B1  .    H1  .              -0.3(7)
    H6  .   B6  .   B5  .    H5  .              14.6(5)
    H6  .   B6  .   B8  .    H8  .               0.0(6)
   H10  .  B10  .   B7  .    H7  .              -1.4(6)
   H10  .  B10  .   B1  .    H1  .              -0.9(7)
   H10  .  B10  .   B8  .    H8  .               0.0(7)
    H7  .   B7  .   B1  .    H1  .              -1.3(6)
    H7  .   B7  .   B8  .    H8  .               0.0(6)
    H1  .   B1  .   B2  .    H2  .              17.6(6)
    H8  .   B8  .   B5  .    H5  .             -17.0(6)
    H5  .   B5  .   B2  .    H2  .               0.0(7)
    H5  .   B5  .   B4  .    H4  .               2.4(6)
    H2  .   B2  .   B4  .    H4  .               0.0(6)

# start Validation Reply Form
_vrf_PLAT029_Bisbipyridinium_closo-decaborate_hydrate_HAR
;
PROBLEM: _diffrn_measured_fraction_theta_full value Low .      0.954 Why?  
RESPONSE: Refer to Stefan Mebs, et al., Inorganic Chemistry 2011 50 (1), 
      90-103 (DOI: 10.1021/ic1013158).
;
_vrf_PLAT919_Bisbipyridinium_closo-decaborate_hydrate_HAR
;
PROBLEM: Reflection # Likely Affected by the Beamstop ...          1 Check 
RESPONSE: Refer to Stefan Mebs, et al., Inorganic Chemistry 2011 50 (1), 
      90-103 (DOI: 10.1021/ic1013158).
;
_vrf_PLAT703_Bisbipyridinium_closo-decaborate_hydrate_HAR
;
PROBLEM: Torsion Calc     0.22(6), Rep     0.00(5), Dev..       3.67 Sigma 
RESPONSE: Very small torsion angles are regarded as 0 degree.
        For example, the torsion angle for B6-B1-B10-B8 is
        equal to arccos(0.9999916). Considering the significant 
    digit in the cif file, the value 0.9999916 was rounded 
    to be 1.0000, resulting in arccos(1.0) = 0 deg. 
;
# end Validation Reply Form
