# Supplementary material for: Periodic Hirshfeld Atom Refinement
Source: J Phys Chem Lett. 2026 Feb 27;17(11):3170–9. doi: 10.1021/acs.jpclett.5c03918 (PMC13007019; doi:10.1021/acs.jpclett.5c03918)
Supplement: Supplementary file 2 [file jz5c03918_si_002.zip › F_bi22py-closo-decaborate(10)/Bis(2,2'-bipyridinium)_closo-decaborate(10)_hydrate_HAR.fco]

data_Bis(bipyridinium)_closo-decaborate_hydrate_HAR
# Bis(2,2'-bipyridinium)_closo-decaborate(10)_hydrate_HAR

_audit_creation_date                2025-3-31
_audit_creation_method              'Tonto 25.04.08 github v. 71242092'

# ============
# QCr software
# ============

_QCr_software                       Tonto
_QCr_software_version               '25.04.08 v. 71242092'
_QCr_software_platform              Linux-6.8.0-52-generic
_QCr_software_build_date            '2025.03.27 11:46'
_QCr_software_website               https://github.com/dylan-jayatilaka/tonto

# ========
# Symmetry
# ========

_symmetry_cell_setting              Triclinic
_symmetry_space_group_name_H-M      'p -1'
_symmetry_space_group_name_Hall     '-p 1'
_symmetry_Int_Tables_number         '2'

loop_
    _symmetry_equiv_pos_as_xyz
'+x, +y, +z'
'-x, -y, -z'

# =========
# Unit cell
# =========

_cell_measurement_temperature       9(2) 
_cell_measurement_reflns_used       13011
_cell_measurement_theta_min         1.64
_cell_measurement_theta_max         31.8

_cell_length_a                      9.2320(18)
_cell_length_b                      9.4370(19)
_cell_length_c                      14.613(3)
_cell_angle_alpha                   86.66(3)
_cell_angle_beta                    83.88(3)
_cell_angle_gamma                   72.83(3)
_cell_volume                        1209.0(5)
_cell_formula_units_Z               2

_exptl_crystal_F_squared_000         222784.0000


# ======================
# XD fco reflection data
# ======================

_shelx_refln_list_code              4

_reflns_d_resolution_high           0.4902
_reflns_d_resolution_low            9.0128
_reflns_limit_h_max                 18
_reflns_limit_h_min                 -18
_reflns_limit_k_max                 19
_reflns_limit_k_min                 -19
_reflns_limit_l_max                 29
_reflns_limit_l_min                 0

# NOTE: F_squared_meas is scaled to F_squared_calc
#       and so it is on an absolute scale
_reflns_tonto_F_scale_factor        1.4399

loop_
    _refln_index_h
    _refln_index_k
    _refln_index_l
    _refln_F_squared_calc
    _refln_F_squared_meas
    _refln_F_squared_sigma
    _refln_observed_status
 -18 -10   1       74.11       71.53      5.95 o
 -18  -9   1       16.34       17.18      5.81 o
 -18  -8   2       39.85       37.40     10.20 o
 -18  -8   3       31.62       25.71      5.85 o
 -18  -7   1       15.91       16.92      5.67 o
 -18  -7   5       17.60       15.61      5.72 o
 -18  -6   3       51.56       46.68      7.94 o
 -18  -6   4       11.92       11.56      4.81 o
 -18  -5   1       23.81       21.63      6.06 o
 -18  -4   3       24.75       21.59      7.65 o
 -18  -4   5      112.96       96.62     16.55 o
 -18  -3   3       58.27       51.88     10.69 o
 -18  -3   4       49.68       45.60      8.65 o
 -18  -2   1       44.48       36.25     11.72 o
 -18  -2   3       19.84       16.94      4.55 o
 -18  -1   1       16.67       16.67      5.00 o
 -18  -1   2       26.56       31.78      4.40 o
 -17 -12   2       25.77       23.58      5.66 o
 -17 -11   1       80.79       83.12     10.47 o
 -17 -11   3       18.01       14.99      5.90 o
 -17 -10   2       38.83       39.86      6.54 o
 -17  -9   1       14.85       12.48      4.53 o
 -17  -9   8       18.60       24.25      4.66 o
 -17  -8   1       42.00       40.88      7.29 o
 -17  -8   2       42.42       41.27      7.29 o
 -17  -8   3       14.33       12.30      4.93 o
 -17  -8   4       45.44       42.91      7.97 o
 -17  -8   5       51.52       47.49      7.93 o
 -17  -8   7       33.21       27.61      5.82 o
 -17  -8   8       16.13       11.33      5.23 o
 -17  -7   1       37.70       37.81      7.32 o
 -17  -7   4       84.48       86.67      8.44 o
 -17  -7   6       36.09       37.58      6.49 o
 -17  -7   7       41.53       37.67      5.87 o
 -17  -7   8       27.77       23.47      5.81 o
 -17  -7   9       20.93       24.22      6.52 o
 -17  -6   3       24.81       26.88      5.61 o
 -17  -5   3       35.80       36.75      8.76 o
 -17  -5   4       11.97        9.98      4.10 o
 -17  -5   5       19.13       18.93      5.24 o
 -17  -5   8       18.45       13.61      5.26 o
 -17  -4   1       69.05       77.86      7.80 o
 -17  -4   4       18.74       24.25      5.30 o
 -17  -4   5       18.17       16.06      4.80 o
 -17  -4   8       16.30       15.38      5.26 o
 -17  -4   9       28.62       29.27      9.67 o
 -17  -3   1       11.11       10.63      4.30 o
 -17  -3   3       32.99       34.43      5.34 o
 -17  -3   4       60.03       61.18      9.22 o
 -17  -2   1       99.63       94.27      7.76 o
 -17  -2   2       94.35       92.05      7.76 o
 -17  -2   3      118.14      128.17      9.68 o
 -17  -2   4       80.86       87.75      8.44 o
 -17  -2   7      157.12      146.03     17.64 o
 -17  -2   8       21.97       20.79      6.23 o
 -17  -1   1       27.21       29.48      5.31 o
 -17  -1   2       28.08       32.40      5.56 o
 -17  -1   4       16.50       15.85      5.63 o
 -17  -1   5      107.59      106.37     11.06 o
 -17   0   1       23.98       25.68      5.06 o
 -17   0   2       24.93       26.69      5.27 o
 -17   0   3       29.49       29.59      5.87 o
 -17   0   4       46.18       46.35      7.94 o
 -17   0   5        9.28       10.60      5.04 o
 -17   0   6       70.65       62.01      8.53 o
 -17   0   7       39.71       42.85      9.38 o
 -17   1   2       11.79       11.08      4.83 o
 -17   1   3       28.08       30.61      5.65 o
 -17   1   5       64.77       57.44     17.86 o
 -16 -14   1       14.54       15.31      5.65 o
 -16 -12   1       36.40       32.83      5.97 o
 -16 -12   3       19.75       19.29      5.38 o
 -16 -12   6       41.88       41.60      7.29 o
 -16 -11   1       22.79       24.28      5.01 o
 -16 -11   2       12.10        9.88      4.02 o
 -16 -11   5       19.88       15.47      5.26 o
 -16 -10   1       26.80       28.61      8.19 o
 -16 -10   2       18.36       16.16      4.87 o
 -16 -10   3       18.61       17.54      4.83 o
 -16 -10   5       24.59       22.43      5.10 o
 -16  -9   1       28.54       29.51      5.24 o
 -16  -9   3      101.98       98.07      7.75 o
 -16  -9   4       20.22       22.02      5.91 o
 -16  -9   5       25.05       25.36      5.28 o
 -16  -9   6       14.04        9.96      4.91 o
 -16  -9   8       55.87       53.99      9.96 o
 -16  -9  11       15.14       20.02      5.07 o
 -16  -8   3       22.37       23.81      5.23 o
 -16  -8   6       22.01       19.38      5.01 o
 -16  -8   7       37.44       41.26      5.91 o
 -16  -8   8       37.87       35.41      6.30 o
 -16  -8   9       77.07       64.56      8.52 o
 -16  -8  11       45.74       45.08      7.95 o
 -16  -7   3       99.23      100.67      9.74 o
 -16  -7   7       49.12       48.27      5.95 o
 -16  -7   9       77.89       81.22      7.79 o
 -16  -7  10       19.04       19.76      5.52 o
 -16  -7  12      237.25      204.89     15.50 o
 -16  -6   4       40.46       42.15      7.28 o
 -16  -6   7      108.00      105.42      8.41 o
 -16  -6   9      160.45      154.90     11.62 o
 -16  -6  12       45.80       41.21      7.29 o
 -16  -5   1       55.74       62.44      5.44 o
 -16  -5   3       15.80       12.41      5.40 o
 -16  -5   4       24.28       27.34      4.98 o
 -16  -5   5       11.82       10.91      4.60 o
 -16  -5   6       23.73       27.26      5.19 o
 -16  -5   8      112.26      110.05      8.40 o
 -16  -5  11       32.54       29.04      5.87 o
 -16  -5  12       24.45       19.76      6.33 o
 -16  -4   1       36.04       37.03      6.01 o
 -16  -4   2       22.12       25.25      5.00 o
 -16  -4   3       39.54       36.81      5.53 o
 -16  -4   4       38.84       42.21      5.43 o
 -16  -4   6       73.02       74.06      7.14 o
 -16  -4  11       36.95       34.77      5.61 o
 -16  -3   1       31.43       33.77      5.48 o
 -16  -3   2       72.69       69.82      6.49 o
 -16  -3   3       13.18       14.37      4.54 o
 -16  -3   6       45.44       49.19      5.81 o
 -16  -3   7       38.43       39.50      5.58 o
 -16  -3  11       21.25       16.66      4.85 o
 -16  -2   3      187.44      198.18     12.23 o
 -16  -2   5       71.75       74.76     11.19 o
 -16  -2   6       15.89       16.78      4.92 o
 -16  -1   1      107.02      113.66      7.73 o
 -16  -1   2       72.76       76.98      7.13 o
 -16  -1   3       93.56       95.10      7.76 o
 -16  -1   5       31.59       32.15      5.70 o
 -16  -1   7       60.77       64.31      6.50 o
 -16  -1   8       39.90       41.46      7.29 o
 -16  -1  11       40.97       39.07      6.54 o
 -16   0   1       79.81       89.65      8.44 o
 -16   0   3       40.42       42.29      6.59 o
 -16   0   4      123.14      129.69     10.34 o
 -16   0   5        7.92        9.18      4.56 o
 -16   0   6      126.01      130.26     11.66 o
 -16   0   7      232.57      234.23     20.73 o
 -16   0   8       22.93       20.91      5.06 o
 -16   0   9       14.41       15.28      5.43 o
 -16   0  11        8.91        9.88      3.17 o
 -16   1   0       10.41        8.67      3.85 o
 -16   1   2       43.68       46.22      5.28 o
 -16   1   3       53.32       57.03      6.19 o
 -16   1   6       25.46       25.32      5.28 o
 -16   1   7      153.35      155.98     18.95 o
 -16   1   8       76.10       75.20     11.87 o
 -16   1   9       55.64       49.01      7.24 o
 -16   1  10       43.57       41.68      7.98 o
 -16   2   1       18.21       16.61      4.27 o
 -16   2   3       37.51       38.64      5.45 o
 -16   2   6       24.80       19.81      4.79 o
 -16   2   7       16.92       13.82      5.33 o
 -16   3   1       30.34       31.23      5.57 o
 -16   4   0       18.75       17.22      4.69 o
 -16   4   4       46.53       49.82      8.61 o
 -15 -15   3       18.28       14.95      3.50 o
 -15 -14   4       37.09       33.87      6.18 o
 -15 -13   5       33.24       31.21      6.62 o
 -15 -13   6       29.68       30.08      5.93 o
 -15 -12   1      138.20      138.75      9.67 o
 -15 -12   2       20.09       23.09      5.96 o
 -15 -12   3       42.32       44.20      7.96 o
 -15 -12   4       67.18       68.61      6.49 o
 -15 -12   6       42.33       42.40      6.59 o
 -15 -12   9       93.49       77.61      9.14 o
 -15 -11   2       30.53       31.08      5.99 o
 -15 -11   6       15.36       11.67      5.13 o
 -15 -11   8       65.14       68.04      9.86 o
 -15 -11  11       12.95       13.20      5.36 o
 -15 -10   2       19.05       18.94      6.67 o
 -15 -10   4       30.09       29.44      5.03 o
 -15 -10   5       69.41       75.14      6.48 o
 -15 -10   7       46.51       49.32      8.61 o
 -15 -10   8       17.97       17.65      5.12 o
 -15 -10  11       20.74       23.01      6.40 o
 -15  -9   4       16.52       15.23      4.82 o
 -15  -9   5       29.22       29.94      5.51 o
 -15  -9   6       29.81       28.84      5.18 o
 -15  -9   7       74.70       71.66      9.84 o
 -15  -9  10       60.86       61.92      6.24 o
 -15  -9  11       48.51       44.91      7.26 o
 -15  -9  12       25.11       23.58      5.38 o
 -15  -8   1      121.25      119.04      7.73 o
 -15  -8   2       17.56       17.09      5.06 o
 -15  -8   5      125.83      129.18      9.03 o
 -15  -8   7       24.83       30.62      7.42 o
 -15  -8   8       12.40       10.83      3.90 o
 -15  -8   9      104.46      108.15      7.74 o
 -15  -8  10      162.17      157.25     14.92 o
 -15  -8  11       69.46       76.47      7.80 o
 -15  -8  13       24.09       19.54      5.52 o
 -15  -8  14       16.59       19.03      8.56 o
 -15  -7   2       30.56       36.33      5.12 o
 -15  -7   3      165.27      163.33      9.64 o
 -15  -7   5      317.81      315.51     17.35 o
 -15  -7   6      192.38      188.29     10.93 o
 -15  -7   7       84.10       84.45      9.12 o
 -15  -7   8      656.95      632.80     39.26 o
 -15  -7  10       85.76       80.90      9.13 o
 -15  -7  11       28.29       27.56      6.10 o
 -15  -7  12       78.35       79.64      7.79 o
 -15  -7  13       21.80       18.80      5.24 o
 -15  -7  14       28.70       22.97      5.67 o
 -15  -6   1       77.22       84.20      6.39 o
 -15  -6   3       24.96       23.47      4.46 o
 -15  -6   4       33.30       33.55      6.46 o
 -15  -6   7       64.09       64.43      6.17 o
 -15  -6   8      100.97       96.05      7.76 o
 -15  -6   9       21.01       23.36      5.38 o
 -15  -6  11       78.44       78.75      7.13 o
 -15  -6  13       52.81       52.12      6.40 o
 -15  -6  14       37.69       38.73      6.06 o
 -15  -5   1       18.61       21.63      4.34 o
 -15  -5   4       43.25       47.70      6.02 o
 -15  -5   5       25.26       23.02      5.60 o
 -15  -5   7       25.27       27.53      6.39 o
 -15  -5   8       96.93       93.58      7.76 o
 -15  -5  10      197.19      202.93     12.87 o
 -15  -4   1       29.85       33.15      4.52 o
 -15  -4   2       32.63       33.43      4.73 o
 -15  -4   4       17.56       16.38      5.39 o
 -15  -4   6       24.49       27.14      4.84 o
 -15  -4   9        9.02        8.99      3.67 o
 -15  -4  11       43.83       44.10      6.17 o
 -15  -4  12       18.62       18.04      5.11 o
 -15  -4  13       20.68       20.45      5.21 o
 -15  -4  15       28.96       28.83      9.68 o
 -15  -3   1       12.17       12.45      4.61 o
 -15  -3   2       32.82       37.98      4.84 o
 -15  -3   8       44.25       43.76      6.38 o
 -15  -3  10       36.71       37.43      5.87 o
 -15  -3  11       71.89       70.77      7.15 o
 -15  -3  13       51.79       54.11      6.33 o
 -15  -3  14       14.22       12.84      4.98 o
 -15  -2   1       73.26       75.20      7.80 o
 -15  -2   2       12.45        8.73      3.28 o
 -15  -2   3       18.12       14.16      4.77 o
 -15  -2   4       11.60        9.69      3.33 o
 -15  -2   7       61.34       63.99      7.17 o
 -15  -2   9       17.94       16.02      4.64 o
 -15  -2  11       72.41       72.98      6.48 o
 -15  -2  14       27.77       24.25      6.59 o
 -15  -2  15       17.13       16.92      3.90 o
 -15  -1   1        7.32        6.95      2.74 o
 -15  -1   2       14.67       15.60      3.70 o
 -15  -1   4       33.54       37.93      4.78 o
 -15  -1   5       15.06       13.37      4.04 o
 -15  -1   6       22.74       24.10      6.82 o
 -15  -1   8       12.16       11.68      3.87 o
 -15  -1   9       14.06       11.75      5.28 o
 -15  -1  10       30.72       30.86     10.37 o
 -15  -1  14       16.04       12.13      4.78 o
 -15   0   1       80.25       82.81      7.78 o
 -15   0   3       96.55       97.06      9.75 o
 -15   0  10       33.24       34.63      4.93 o
 -15   0  14        7.23        6.82      2.51 o
 -15   1   1       30.50       30.02      4.27 o
 -15   1   2       18.96       18.59      3.81 o
 -15   1   3       13.63       13.34      3.75 o
 -15   1   7       21.35       20.73      4.35 o
 -15   1   8       69.70       73.75      7.81 o
 -15   1   9       77.20       77.74      8.47 o
 -15   2   0       30.91       29.31      4.62 o
 -15   2   3       19.47       19.59      4.94 o
 -15   2   4       13.91       13.31      4.19 o
 -15   2   7       15.15       15.40      3.78 o
 -15   2  10       16.75       15.77      4.65 o
 -15   2  11       36.18       25.25      5.35 o
 -15   3   0       93.30       96.68      7.76 o
 -15   3   1       28.89       31.68      4.94 o
 -15   3   3       23.49       26.74      4.91 o
 -15   3   4       22.67       22.21      5.11 o
 -15   3   5       22.14       25.71      4.85 o
 -15   3   7       33.96       36.07      4.92 o
 -15   3   9       60.98       54.21      5.93 o
 -15   3  10       10.26        7.39      3.61 o
 -15   4   1      191.16      190.45     19.51 o
 -15   4   3       19.49       20.71      4.06 o
 -15   4   4       50.77       53.95      7.89 o
 -15   4   5       48.22       48.16      5.48 o
 -15   4   7       13.98       13.96      3.88 o
 -15   5   1        7.80        8.71      4.09 o
 -15   5   2       15.95       14.30      3.95 o
 -15   5   4       54.53       50.91      7.23 o
 -15   5   5       27.61       21.82      6.13 o
 -15   5   6       32.04       25.53      4.44 o
 -14 -15   1       99.94       96.24     10.42 o
 -14 -15   3       20.23       19.64      5.01 o
 -14 -15   5       28.43       22.51      6.71 o
 -14 -15   6       13.29       12.72      5.63 o
 -14 -14   1       98.86       96.05      7.10 o
 -14 -14   2        8.84        9.91      4.83 o
 -14 -14   3      126.71      124.75      9.03 o
 -14 -14   4       75.27       74.25      8.48 o
 -14 -14   7       83.95       80.90      7.79 o
 -14 -14   9       16.60       16.04      4.20 o
 -14 -13   1       42.50       41.33      6.19 o
 -14 -13   2       38.35       37.03      6.15 o
 -14 -13   3       20.69       17.43      5.20 o
 -14 -13   7       27.86       28.83      5.24 o
 -14 -13   8       65.90       69.50      9.17 o
 -14 -12   1       61.20       58.59      8.55 o
 -14 -12   2       15.60       16.82      4.62 o
 -14 -12   3       12.63       10.02      4.09 o
 -14 -12   8       31.74       28.68      5.45 o
 -14 -12   9       73.48       69.44      7.82 o
 -14 -12  10       16.00       14.20      4.62 o
 -14 -12  11      113.16      103.90     15.81 o
 -14 -12  12       16.91       14.81      4.60 o
 -14 -11   1       27.10       29.44      7.44 o
 -14 -11   2       16.13       14.54      4.92 o
 -14 -11   4       15.80       13.68      4.26 o
 -14 -11   7       10.58        8.91      3.52 o
 -14 -11  10       35.87       35.63      6.65 o
 -14 -11  11       50.83       50.31      7.23 o
 -14 -11  12       22.43       21.32      5.34 o
 -14 -10   1      183.48      181.26     10.93 o
 -14 -10   2       40.99       41.80      8.69 o
 -14 -10   3      122.49      131.27      9.68 o
 -14 -10   5       42.13       41.72      7.29 o
 -14 -10   6       21.92       23.28      6.47 o
 -14 -10   9       84.56       84.58      7.12 o
 -14 -10  14       47.72       41.19      7.99 o
 -14  -9   1      123.88      120.38      7.73 o
 -14  -9   3       96.31      104.41      7.74 o
 -14  -9   4       23.69       23.60      5.74 o
 -14  -9   5       19.96       16.08      4.13 o
 -14  -9   6      211.69      213.32     14.17 o
 -14  -9   7       93.83       94.97      9.75 o
 -14  -9   8       20.52       20.24      6.47 o
 -14  -9  13       36.91       37.42      5.87 o
 -14  -9  15       24.07       20.14      6.03 o
 -14  -8   1      271.83      272.37     15.43 o
 -14  -8   2       17.10       18.70      5.17 o
 -14  -8   3       30.51       26.90      5.90 o
 -14  -8   4      502.36      478.21     26.99 o
 -14  -8   5      105.83      101.50      8.41 o
 -14  -8   6       85.10       93.51      9.09 o
 -14  -8   7       31.01       33.16      4.93 o
 -14  -8   8       89.89       89.27      6.45 o
 -14  -8   9       65.18       66.90      6.23 o
 -14  -8  10       15.57       18.04      5.41 o
 -14  -8  12       20.61       20.63      5.06 o
 -14  -8  15       28.93       22.23      6.87 o
 -14  -7   1       99.59       97.44      6.44 o
 -14  -7   2       65.59       67.73      5.50 o
 -14  -7   3       47.42       47.83      7.24 o
 -14  -7   4      208.78      215.09     11.56 o
 -14  -7   5       41.21       39.20      5.51 o
 -14  -7   6      152.11      154.72      9.65 o
 -14  -7   8       42.12       42.86      7.97 o
 -14  -7   9       11.91       11.56      4.18 o
 -14  -7  10       17.80       15.98      4.50 o
 -14  -7  12       29.74       27.83      6.24 o
 -14  -6   1       75.06       75.58      7.14 o
 -14  -6   2       43.13       44.15      5.49 o
 -14  -6   4      111.03      114.55      7.73 o
 -14  -6   5       32.47       31.76      4.26 o
 -14  -6   8       87.09       88.89      7.77 o
 -14  -6   9      148.75      152.82     10.31 o
 -14  -6  10      264.13      270.85     16.08 o
 -14  -6  12       40.88       41.31      5.44 o
 -14  -6  15       26.23       25.11      6.00 o
 -14  -6  17       23.61       23.47      5.09 o
 -14  -5   1       12.03       15.02      4.00 o
 -14  -5   2       49.91       49.50      6.08 o
 -14  -5   5       90.97       92.94      8.43 o
 -14  -5   6      116.14      118.35      8.39 o
 -14  -5   7      117.62      121.58     11.02 o
 -14  -5  12       19.65       20.40      5.43 o
 -14  -5  17       69.55       61.54      7.85 o
 -14  -4   1       53.70       52.27      5.20 o
 -14  -4   4       43.10       39.81      6.33 o
 -14  -4   6      115.63      119.74      8.38 o
 -14  -4   7        7.45        6.78      3.07 o
 -14  -4   9      173.85      178.03     14.22 o
 -14  -4  11       26.86       27.17      4.42 o
 -14  -3   1       20.61       20.60      3.92 o
 -14  -3   3       88.57       91.42      7.11 o
 -14  -3   4       17.30       18.40      3.95 o
 -14  -3   5       34.99       36.47      4.51 o
 -14  -3   7       69.62       70.90      6.49 o
 -14  -3   8       21.21       23.07      4.74 o
 -14  -3   9      116.29      119.49     10.36 o
 -14  -3  11       30.43       32.43      6.11 o
 -14  -3  13       48.92       51.25      5.74 o
 -14  -3  16       39.54       37.76      5.93 o
 -14  -2   3      101.14      103.90      8.41 o
 -14  -2   4       82.09       86.10      7.78 o
 -14  -2   5        9.13        7.88      2.94 o
 -14  -2   6       46.16       49.32      4.87 o
 -14  -2  11       11.57       10.12      4.74 o
 -14  -2  12       18.73       18.54      6.07 o
 -14  -2  13       14.24       13.31      4.57 o
 -14  -2  14       30.26       32.01      5.49 o
 -14  -2  15       87.67       86.73      9.11 o
 -14  -2  17       17.57       17.72      4.32 o
 -14  -1   1       18.15       17.23      3.82 o
 -14  -1   2       90.33       95.03      8.42 o
 -14  -1   5       85.78       88.95      8.44 o
 -14  -1   6        8.05        6.16      3.04 o
 -14  -1   9       24.92       25.94      4.37 o
 -14  -1  10       14.64       15.35      4.14 o
 -14  -1  11       22.29       22.23      3.98 o
 -14  -1  15       30.15       27.99      4.97 o
 -14  -1  16       29.05       25.12      4.86 o
 -14   0   1      196.06      200.46     12.22 o
 -14   0   2      111.44      113.85      7.73 o
 -14   0   3       28.23       27.68      3.67 o
 -14   0   4      259.07      265.97     19.36 o
 -14   0   5       13.46       13.53      3.52 o
 -14   0   6       10.24        9.69      2.95 o
 -14   0   8       14.66       13.66      3.96 o
 -14   0  11       17.55       16.27      3.98 o
 -14   0  13       11.74        9.64      3.10 o
 -14   1   0        8.72        8.12      3.00 o
 -14   1   1       21.07       20.52      4.06 o
 -14   1   2       34.81       34.38      4.86 o
 -14   1   3       21.33       23.41      3.62 o
 -14   1   4      287.60      302.40     22.60 o
 -14   1   5      319.08      320.39     22.57 o
 -14   1   6      259.16      270.09     21.33 o
 -14   1   7       96.58       95.92     11.09 o
 -14   1   8      101.85      106.82      9.06 o
 -14   1   9       17.50       18.14      3.53 o
 -14   1  11        6.92        6.33      2.69 o
 -14   1  12       10.96        9.98      2.80 o
 -14   2   2       71.06       74.19      7.14 o
 -14   2   3       23.66       24.40      3.83 o
 -14   2   5       35.37       34.75      5.54 o
 -14   2   6       19.14       21.19      3.64 o
 -14   2   8       30.85       29.11      4.55 o
 -14   2   9      116.12      116.76      8.39 o
 -14   2  10       12.34       11.70      2.98 o
 -14   2  11      116.65      112.90     13.05 o
 -14   2  12       43.41       37.56      4.11 o
 -14   3   1       52.69       53.55      5.60 o
 -14   3   2       22.01       23.96      4.24 o
 -14   3   3       41.08       44.61      4.48 o
 -14   3   4        5.75        5.54      2.75 o
 -14   3   5       15.39       15.88      3.63 o
 -14   3   6       84.42       84.96     10.46 o
 -14   3   7        9.81        7.86      2.70 o
 -14   3   8      145.41      150.79     13.61 o
 -14   3   9       59.07       53.64      6.40 o
 -14   4   1       47.30       49.29      5.81 o
 -14   4   2       34.80       34.63      4.32 o
 -14   4   3       95.25       98.27     11.75 o
 -14   4   4       12.44       13.77      3.74 o
 -14   4   7      131.26      144.96     15.63 o
 -14   5   2       29.26       30.75      4.47 o
 -14   5   4        8.12        7.08      2.90 o
 -14   5   6       13.95       12.00      3.78 o
 -14   5   7      102.82       90.79      8.43 o
 -14   6   1       42.04       39.15      6.62 o
 -14   6   2       30.08       33.10      6.11 o
 -14   6   3       24.07       24.16      5.58 o
 -14   6   4       37.02       35.42      5.20 o
 -14   6   5       12.14        9.79      3.71 o
 -14   6   6       49.21       40.34      4.83 o
 -14   7   4       25.65       20.24      4.28 o
 -14   8   0       63.16       65.38      5.90 o
 -13 -16   1       25.91       28.28      5.53 o
 -13 -16   2       39.63       35.31      5.54 o
 -13 -16   4       16.22       14.82      6.96 o
 -13 -15   2       21.66       19.05      7.76 o
 -13 -15   4       25.30       24.11      6.23 o
 -13 -15   5       31.45       28.08      4.97 o
 -13 -15   7       61.63       55.16      9.26 o
 -13 -14   2      103.27      108.59      8.40 o
 -13 -14   4       42.77       45.96      7.94 o
 -13 -14   5       18.69       19.52      6.04 o
 -13 -14   6        9.66       10.77      4.85 o
 -13 -14   7       21.87       23.48      5.45 o
 -13 -14   8      159.28      153.19     14.93 o
 -13 -14   9       19.68       15.14      5.66 o
 -13 -14  10       33.90       31.64      5.56 o
 -13 -14  11      109.84       92.12      8.43 o
 -13 -13   1       18.45       12.74      5.14 o
 -13 -13   3       55.48       59.20      6.25 o
 -13 -13   4       45.84       51.97      6.00 o
 -13 -13   7       21.19       24.83      5.36 o
 -13 -13   8       13.43       12.18      4.16 o
 -13 -13   9       22.39       19.94      5.30 o
 -13 -13  11      221.13      210.78     12.87 o
 -13 -13  13       11.41       12.39      4.61 o
 -13 -12   2       41.10       41.86      4.83 o
 -13 -12   5       17.44       17.17      4.11 o
 -13 -12   7       26.02       26.07      4.85 o
 -13 -12   8      158.41      173.97     10.29 o
 -13 -12  10       11.55        9.22      4.30 o
 -13 -12  11       68.40       69.44      6.49 o
 -13 -12  12       28.00       25.79      6.71 o
 -13 -11   2       51.86       51.78      5.54 o
 -13 -11   3       40.39       42.85      7.28 o
 -13 -11   4       25.21       29.23      5.17 o
 -13 -11   5       53.17       49.03      5.34 o
 -13 -11   7      182.52      186.14     10.93 o
 -13 -11   9       26.06       23.79      5.23 o
 -13 -11  10       93.49       96.74      7.76 o
 -13 -11  12       27.22       27.00      5.61 o
 -13 -10   1       59.32       61.45      5.91 o
 -13 -10   2       58.11       56.23      7.88 o
 -13 -10   3       89.81       98.96      7.10 o
 -13 -10   5       12.71       11.24      3.65 o
 -13 -10   6       19.22       14.12      5.47 o
 -13 -10   7       14.08       16.27      5.39 o
 -13 -10  11       64.78       68.23      6.42 o
 -13 -10  12       24.06       23.00      8.36 o
 -13 -10  13       49.95       44.61      9.36 o
 -13 -10  14       30.34       32.61      6.26 o
 -13 -10  16       89.99       77.61     11.17 o
 -13  -9   1      280.41      269.13     23.97 o
 -13  -9   2      158.14      155.10      9.65 o
 -13  -9   3       30.45       29.82      5.72 o
 -13  -9   4       19.32       16.93      5.29 o
 -13  -9   5       23.69       24.53      4.38 o
 -13  -9   8       40.17       43.34      5.02 o
 -13  -9   9       29.50       31.40      5.01 o
 -13  -9  13        9.81        9.83      4.59 o
 -13  -9  14       85.90       84.13      7.78 o
 -13  -9  15       19.71       22.11      6.20 o
 -13  -9  16      161.60      152.37     18.29 o
 -13  -8   1       57.78       58.88      4.85 o
 -13  -8   3       16.36       15.99      5.02 o
 -13  -8   4       68.42       66.27      5.57 o
 -13  -8   5      133.31      137.04      8.37 o
 -13  -8   7       16.75       12.92      5.70 o
 -13  -8   9       10.15        8.44      3.46 o
 -13  -8  10       15.51       16.94      4.33 o
 -13  -8  13       30.87       31.79      7.40 o
 -13  -8  14       15.02       14.21      4.47 o
 -13  -8  16       14.27       12.41      4.61 o
 -13  -7   2      621.64      617.78     44.52 o
 -13  -7   3      146.95      137.93      9.02 o
 -13  -7   4       26.82       25.88      4.16 o
 -13  -7   5      138.85      136.53      9.02 o
 -13  -7   6       57.44       53.32      7.21 o
 -13  -7   7       71.10       70.13      6.49 o
 -13  -7   8       33.58       35.08      4.99 o
 -13  -7   9        9.30        6.75      3.16 o
 -13  -7  10       21.98       19.62      4.72 o
 -13  -7  14       17.44       15.78      6.18 o
 -13  -7  16       12.04       11.52      4.49 o
 -13  -7  18       12.20       11.91      4.87 o
 -13  -6   1      120.53      121.77     11.68 o
 -13  -6   2       30.63       28.75      4.55 o
 -13  -6   3      123.82      127.47      8.38 o
 -13  -6   4      151.85      149.08     10.32 o
 -13  -6   5       95.53       91.30      7.11 o
 -13  -6   6      226.70      226.87     13.51 o
 -13  -6   7       11.37       10.67      4.46 o
 -13  -6  10       20.23       23.24      4.46 o
 -13  -6  11       25.18       25.63      4.44 o
 -13  -6  15       19.43       20.24      5.29 o
 -13  -5   1       10.65        7.91      2.47 o
 -13  -5   2       66.86       70.58      7.82 o
 -13  -5   4       12.88       12.02      4.40 o
 -13  -5   6       46.43       48.05      5.34 o
 -13  -5   8       66.89       63.54      7.84 o
 -13  -5  10       10.93       10.64      3.67 o
 -13  -5  11       18.15       20.69      4.49 o
 -13  -5  12       45.40       46.49      6.57 o
 -13  -5  13       26.35       26.36      5.13 o
 -13  -5  14        9.21        7.62      3.76 o
 -13  -5  18       23.70       21.90      5.47 o
 -13  -5  19       13.83       13.55      4.95 o
 -13  -4   1       47.20       47.42      5.15 o
 -13  -4   2       84.89       85.40      6.32 o
 -13  -4   4       44.37       44.34      5.36 o
 -13  -4   5       37.41       37.18      4.78 o
 -13  -4   6       53.77       49.96      4.80 o
 -13  -4   7       12.78       10.93      3.90 o
 -13  -4   9       24.55       24.35      4.52 o
 -13  -4  10       28.07       29.46      5.45 o
 -13  -4  12       14.99       17.93      4.17 o
 -13  -4  13       16.99       18.41      4.31 o
 -13  -4  15       17.48       17.30      4.69 o
 -13  -4  16       28.62       31.07      5.64 o
 -13  -4  18       34.98       28.26      7.46 o
 -13  -4  19        8.95       10.56      4.79 o
 -13  -3   1       74.52       75.65      7.14 o
 -13  -3   2       21.23       22.63      3.98 o
 -13  -3   3       46.43       45.59      5.89 o
 -13  -3   4       58.72       60.50      5.25 o
 -13  -3   5       37.47       37.80      4.64 o
 -13  -3   7       57.43       56.49      5.25 o
 -13  -3   8       71.39       70.39      6.28 o
 -13  -3   9        6.33        5.72      2.73 o
 -13  -3  10        9.84        8.08      3.56 o
 -13  -3  14       19.31       20.14      5.44 o
 -13  -3  15       18.17       19.09      4.51 o
 -13  -3  16      226.87      228.97     15.47 o
 -13  -3  17       26.19       27.06      5.33 o
 -13  -3  18       25.85       23.12      5.96 o
 -13  -2   1      135.27      134.50     10.34 o
 -13  -2   2      114.62      115.75      7.73 o
 -13  -2   4       29.96       32.26      4.39 o
 -13  -2   6       38.35       37.52      4.44 o
 -13  -2   7       31.19       33.66      4.66 o
 -13  -2   8      232.19      240.56     14.15 o
 -13  -2  10       68.37       73.18      5.88 o
 -13  -2  11       65.32       61.63      6.51 o
 -13  -2  12       32.67       36.08      5.19 o
 -13  -2  13       15.58       18.00      4.53 o
 -13  -2  14       52.81       54.85      6.26 o
 -13  -2  15       72.79       75.71      8.48 o
 -13  -2  17       31.37       32.10      4.94 o
 -13  -2  18       16.09       15.88      4.43 o
 -13  -2  19       13.45       11.87      3.64 o
 -13  -1   1       11.46        9.79      2.95 o
 -13  -1   5       16.76       16.74      3.27 o
 -13  -1   6       31.42       32.43      3.92 o
 -13  -1   8       77.98       81.48      5.93 o
 -13  -1  10       16.63       17.28      3.47 o
 -13  -1  11       21.99       21.61      3.64 o
 -13  -1  12        9.38        7.70      2.63 o
 -13  -1  13       34.14       37.66      5.39 o
 -13  -1  16       97.95      101.43      8.41 o
 -13  -1  17       13.31       12.40      3.55 o
 -13  -1  18      130.22      120.88     13.02 o
 -13   0   1       14.28       14.70      3.14 o
 -13   0   2       17.58       18.12      3.60 o
 -13   0   5       30.51       29.28      6.22 o
 -13   0   8        7.99        6.77      2.52 o
 -13   0   9        6.15        5.26      2.52 o
 -13   0  10       17.18       17.44      3.61 o
 -13   0  13       51.52       49.97      5.00 o
 -13   0  15       98.66       92.25     11.10 o
 -13   0  16       33.73       31.77      4.13 o
 -13   1   1        9.21        9.61      3.56 o
 -13   1   3       92.41       92.31      6.06 o
 -13   1   4      116.86      126.14      7.72 o
 -13   1   5        8.22        5.96      2.48 o
 -13   1   6       50.42       53.58      5.60 o
 -13   1   7       41.53       43.46      5.09 o
 -13   1   9       47.32       52.28      4.80 o
 -13   1  12      138.27      145.15     12.96 o
 -13   1  13       34.05       30.52      3.86 o
 -13   1  15       14.29        9.42      2.73 o
 -13   2   0       36.51       34.27      4.05 o
 -13   2   2       12.17       13.66      3.09 o
 -13   2   3        8.28        7.46      2.56 o
 -13   2   4       20.47       23.11      3.35 o
 -13   2   5        7.89        9.26      3.73 o
 -13   2   6       46.07       50.76      4.60 o
 -13   2   7      288.31      300.81     21.94 o
 -13   2   9       82.42       88.57      7.77 o
 -13   2  10       69.94       73.43      5.82 o
 -13   2  11       51.61       50.69      4.14 o
 -13   2  13       34.67       26.29      2.53 o
 -13   3   0       83.75       84.96      6.33 o
 -13   3   1       18.83       19.86      3.51 o
 -13   3   2        9.85        6.79      3.15 o
 -13   3   3        6.48        6.69      3.33 o
 -13   3   4       16.14       17.29      3.40 o
 -13   3   5       29.77       31.84      3.79 o
 -13   3   6       17.47       20.73      3.57 o
 -13   3   7       18.34       20.66      3.37 o
 -13   3   8       63.25       62.39      5.05 o
 -13   3   9        7.72        7.66      3.18 o
 -13   3  10       33.54       28.86      3.39 o
 -13   3  11       58.81       42.77      3.16 o
 -13   4   0       13.26        9.08      3.82 o
 -13   4   1       26.50       29.37      4.21 o
 -13   4   2       11.27       10.94      4.68 o
 -13   4   3       43.21       45.50      4.35 o
 -13   4   4       13.98       15.75      3.28 o
 -13   4   5       70.78       76.60      9.14 o
 -13   4   6       23.23       24.88      3.82 o
 -13   4   7       66.08       65.13      6.10 o
 -13   4   9       55.37       47.28      4.41 o
 -13   5   0       70.65       74.00      5.88 o
 -13   5   1       26.81       28.38      4.42 o
 -13   5   2      205.70      209.20     12.87 o
 -13   5   3       42.20       41.22      4.29 o
 -13   5   4        7.84        6.59      2.60 o
 -13   5   6        6.48        4.70      2.31 o
 -13   5   7       13.40       12.10      3.04 o
 -13   6   1       10.55        7.90      3.01 o
 -13   6   2       35.56       35.71      4.65 o
 -13   6   3       14.52       15.30      3.49 o
 -13   6   4       25.61       28.03      4.28 o
 -13   6   5       40.70       38.22      4.57 o
 -13   6   6       95.18       84.13      7.12 o
 -13   7   0       59.01       65.95      6.50 o
 -13   7   1       10.40        9.14      3.43 o
 -13   7   3       14.83       12.12      3.48 o
 -13   8   0       22.17       20.91      4.70 o
 -13   8   1      162.39      160.92     16.25 o
 -13   8   2      285.61      278.83     26.61 o
 -13   8   3       16.92       14.55      4.39 o
 -13   8   4       35.46       32.22      5.77 o
 -13   9   2      126.00       88.38      9.10 o
 -12 -17   1       21.80       20.54      5.36 o
 -12 -17   3       46.28       48.06      6.49 o
 -12 -16   1       56.95       54.46      7.89 o
 -12 -16   2       21.92       26.04      5.91 o
 -12 -16   5       14.65       14.67      7.23 o
 -12 -16   6       26.89       24.09      5.44 o
 -12 -16   7       15.82       13.24      5.92 o
 -12 -15   4       19.98       23.26      5.52 o
 -12 -15   6       15.19       13.09      4.66 o
 -12 -15   8       15.04       12.45      5.16 o
 -12 -15   9       73.79       70.45      9.85 o
 -12 -15  10       15.72       15.09      5.74 o
 -12 -14   1      321.17      334.71     19.29 o
 -12 -14   2       28.45       28.25      5.53 o
 -12 -14   4      200.98      211.48     12.21 o
 -12 -14   6       22.44       20.92      6.08 o
 -12 -14   7      272.63      264.83     18.05 o
 -12 -14   8      149.65      157.06     10.96 o
 -12 -14   9       11.77        9.97      4.41 o
 -12 -14  11      115.88      109.54     11.05 o
 -12 -14  12      132.48      113.91     21.97 o
 -12 -14  13        9.66        7.44      3.03 o
 -12 -13   2       79.26       82.62      6.46 o
 -12 -13   3       12.69       13.74      4.49 o
 -12 -13   5      186.74      188.23     10.93 o
 -12 -13   7       41.04       43.57      6.24 o
 -12 -13   8       22.71       19.76      7.72 o
 -12 -13   9      243.68      234.16     13.50 o
 -12 -13  10       35.60       37.88      6.00 o
 -12 -13  11       23.80       26.47      5.34 o
 -12 -12   4       18.49       18.02      5.94 o
 -12 -12   7       16.69       15.70      5.03 o
 -12 -12   9       68.07       67.41     10.55 o
 -12 -12  10       35.93       38.75      6.20 o
 -12 -12  11       14.08       14.19      4.77 o
 -12 -12  15       21.37       15.97      5.63 o
 -12 -11   1       34.54       34.50      7.36 o
 -12 -11   3       25.89       25.01      4.44 o
 -12 -11   4       12.18       10.33      4.16 o
 -12 -11   8       13.05        9.48      3.96 o
 -12 -11   9       80.03       84.33      6.46 o
 -12 -11  10       27.95       26.95      5.76 o
 -12 -11  12       56.68       59.40      6.44 o
 -12 -11  14       39.31       40.02      7.30 o
 -12 -11  15       18.74       20.03      6.10 o
 -12 -11  16       30.47       25.05      5.78 o
 -12 -11  17       29.90       28.57      5.18 o
 -12 -10   4       36.26       38.55      4.77 o
 -12 -10   5        9.39        6.37      2.94 o
 -12 -10   6      116.80      121.77      7.72 o
 -12 -10   7       73.79       75.65      5.88 o
 -12 -10   8       17.37       15.35      5.19 o
 -12 -10  12       30.58       31.43      4.88 o
 -12 -10  13       25.26       23.52      6.10 o
 -12 -10  14       67.59       67.60      7.83 o
 -12 -10  17      107.08       95.98      9.08 o
 -12  -9   3      149.84      150.72      9.66 o
 -12  -9   4       55.90       58.22      5.12 o
 -12  -9   5       57.27       55.57      5.26 o
 -12  -9  10      153.97      155.92      9.65 o
 -12  -9  11       28.44       31.58      4.74 o
 -12  -9  14      186.63      188.74     14.21 o
 -12  -8   1       31.96       29.95      6.14 o
 -12  -8   4       38.64       39.58      5.51 o
 -12  -8   5       27.59       28.22      4.70 o
 -12  -8   6       34.96       37.94      4.91 o
 -12  -8   8       63.17       65.00      9.88 o
 -12  -8   9       28.29       29.96      6.07 o
 -12  -8  11       47.31       46.69      7.25 o
 -12  -8  12       21.05       23.14      4.60 o
 -12  -8  14       41.62       45.13      5.29 o
 -12  -8  15       12.73       10.84      4.05 o
 -12  -8  17       48.85       49.78      8.61 o
 -12  -8  18       10.42       10.06      4.50 o
 -12  -8  19       43.69       41.36      6.46 o
 -12  -7   1       68.32       71.08      5.75 o
 -12  -7   2      350.63      345.73     19.28 o
 -12  -7   3       48.42       48.26      4.87 o
 -12  -7   4      175.77      174.99     10.94 o
 -12  -7   5      128.03      129.06      8.37 o
 -12  -7   8       18.89       20.02      3.93 o
 -12  -7  10        8.57        7.30      2.80 o
 -12  -7  12       23.99       25.91      4.43 o
 -12  -7  14       52.12       56.77      5.85 o
 -12  -7  15       22.61       23.49      4.67 o
 -12  -7  16       30.03       31.81      5.91 o
 -12  -7  18       63.01       64.11      6.50 o
 -12  -6   1       21.30       19.70      3.38 o
 -12  -6   3       18.40       18.84      4.16 o
 -12  -6   4       14.73       13.62      5.82 o
 -12  -6   6       54.57       57.35      5.38 o
 -12  -6   7      188.87      188.93     12.24 o
 -12  -6   8      131.19      132.60      9.02 o
 -12  -6  10       97.24       99.15      7.75 o
 -12  -6  11        8.30        5.94      2.80 o
 -12  -6  15        9.37        7.06      3.47 o
 -12  -6  17       16.51       14.57      4.99 o
 -12  -6  18       36.92       40.67      5.78 o
 -12  -5   1      357.25      347.44     19.28 o
 -12  -5   2       15.49       15.36      3.28 o
 -12  -5   3       18.60       19.24      3.24 o
 -12  -5   4      217.96      214.59     12.21 o
 -12  -5   6       12.66       10.31      3.61 o
 -12  -5   8       72.13       73.62      5.62 o
 -12  -5   9       28.27       30.69      3.93 o
 -12  -5  11       16.51       17.33      3.96 o
 -12  -5  12       56.03       59.78      5.58 o
 -12  -5  15      195.15      198.37     13.54 o
 -12  -5  16       57.00       58.56      6.52 o
 -12  -5  18       16.08       14.88      4.45 o
 -12  -5  19       16.46       14.87      5.44 o
 -12  -4   1       12.41       12.53      3.47 o
 -12  -4   2       77.97       77.80      5.55 o
 -12  -4   3       63.29       66.40      5.50 o
 -12  -4   6       57.07       59.48      5.84 o
 -12  -4   7        8.20        6.06      2.71 o
 -12  -4   9      102.66      103.14      7.75 o
 -12  -4  12       26.91       27.06      4.64 o
 -12  -4  14       74.40       76.47      7.80 o
 -12  -4  18       56.72       57.94      6.12 o
 -12  -4  19       10.34        9.69      4.77 o
 -12  -3   1       18.63       18.68      3.32 o
 -12  -3   3       26.29       26.61      4.22 o
 -12  -3   6      122.89      121.64      7.72 o
 -12  -3  10      160.14      162.25     10.95 o
 -12  -3  12        9.91        7.82      2.70 o
 -12  -3  17       17.41       18.48      4.38 o
 -12  -3  18       23.55       23.01      4.60 o
 -12  -2   1      107.12      106.31      7.09 o
 -12  -2   3      258.07      250.32     17.41 o
 -12  -2   5       83.37       85.08      6.00 o
 -12  -2   6       16.10       14.75      3.00 o
 -12  -2   7       27.40       26.98      3.47 o
 -12  -2   9       52.07       55.11      4.73 o
 -12  -2  10      105.19      107.58      7.09 o
 -12  -2  11       18.20       18.96      3.31 o
 -12  -2  12       52.30       56.53      4.99 o
 -12  -2  13       98.92      103.21     10.40 o
 -12  -2  14       83.21       86.73     10.45 o
 -12  -2  15       68.62       73.94      7.14 o
 -12  -2  16        9.29        6.49      2.84 o
 -12  -2  17      134.67      145.34     13.63 o
 -12  -2  18       35.94       39.98      5.17 o
 -12  -1   1       29.11       30.39      3.59 o
 -12  -1   4       30.42       29.93      3.52 o
 -12  -1   5       51.40       54.26      4.93 o
 -12  -1   6       61.13       62.07      5.90 o
 -12  -1   7       79.53       82.43      5.87 o
 -12  -1   8      159.84      167.45      9.64 o
 -12  -1   9       57.73       59.36      5.25 o
 -12  -1  10       34.17       35.52      4.25 o
 -12  -1  11       27.08       28.42      4.55 o
 -12  -1  13      109.78      116.76      7.73 o
 -12  -1  14       26.81       27.81      3.81 o
 -12  -1  16       52.10       58.99      5.71 o
 -12  -1  17      187.25      194.56     17.50 o
 -12  -1  19       42.23       45.47      6.03 o
 -12  -1  20      116.02       97.82     14.47 o
 -12   0   1        9.24       10.96      2.99 o
 -12   0   2      187.85      189.81     10.93 o
 -12   0   3       58.54       61.56      4.72 o
 -12   0   4       20.24       19.55      4.01 o
 -12   0   5       28.01       28.80      4.14 o
 -12   0   6       27.98       28.43      3.67 o
 -12   0   8       44.51       39.64      3.83 o
 -12   0   9       75.28       78.56      7.13 o
 -12   0  11      129.67      132.29      8.37 o
 -12   0  12       54.39       56.07      5.99 o
 -12   0  13       19.20       17.10      3.05 o
 -12   0  14       95.53       94.53      7.76 o
 -12   0  15       23.39       21.45      3.71 o
 -12   0  16       11.68       11.60      3.42 o
 -12   0  17      154.41      146.54     12.30 o
 -12   0  18       91.70       81.73      7.12 o
 -12   1   0      190.67      193.61     10.92 o
 -12   1   1      505.72      501.72     26.97 o
 -12   1   2      421.90      426.32     23.12 o
 -12   1   3      693.05      713.39     40.49 o
 -12   1   4       12.48       11.78      2.61 o
 -12   1   7       46.66       51.55      4.14 o
 -12   1   9       84.27       87.68      7.11 o
 -12   1  12       21.62       22.11      3.16 o
 -12   1  13        7.58        5.24      2.35 o
 -12   1  14       12.13       12.62      2.39 o
 -12   1  15        6.14        4.87      1.74 o
 -12   1  16       26.83       20.53      2.35 o
 -12   2   0       16.26       18.30      3.53 o
 -12   2   1      152.22      165.29      9.64 o
 -12   2   2       13.11       11.96      2.83 o
 -12   2   3      190.19      197.48     11.57 o
 -12   2   4      226.50      240.69     13.50 o
 -12   2   5       12.72       10.65      3.75 o
 -12   2   7       10.83       13.70      2.95 o
 -12   2   9       15.95       15.07      2.58 o
 -12   2  11        5.81        5.42      2.03 o
 -12   2  12        8.93        7.46      2.26 o
 -12   2  13        4.17        2.63      1.30 o
 -12   3   1      157.15      169.98      9.64 o
 -12   3   3      104.14      111.51      7.08 o
 -12   3   5       22.06       25.07      3.07 o
 -12   3   6       12.72       10.20      2.94 o
 -12   3   8       23.63       24.67      2.94 o
 -12   3   9       92.62       97.00      6.12 o
 -12   3  10       35.24       34.31      3.44 o
 -12   3  11        4.53        3.01      1.44 o
 -12   4   0       71.93       75.65      5.49 o
 -12   4   1       67.45       71.46      5.56 o
 -12   4   3       29.64       33.24      3.72 o
 -12   4   4       14.51       15.02      2.72 o
 -12   4   5       71.26       78.43      5.61 o
 -12   4   7       28.03       31.19      3.52 o
 -12   4   9       10.29        9.03      1.94 o
 -12   5   1       57.29       58.97      4.92 o
 -12   5   3      240.12      245.13     15.45 o
 -12   5   4       51.59       51.63      5.00 o
 -12   5   5      214.34      224.34     12.20 o
 -12   5   6       14.84       15.40      2.72 o
 -12   5   7       21.44       23.05      2.74 o
 -12   5   8      189.19      167.70      8.99 o
 -12   6   1       64.53       64.24      6.30 o
 -12   6   2      121.27      125.57     10.35 o
 -12   6   3       23.20       24.19      3.41 o
 -12   6   4      103.79      107.83      8.40 o
 -12   6   5       10.69        9.59      2.80 o
 -12   6   6      192.63      188.36     15.53 o
 -12   7   0       17.74       18.55      4.24 o
 -12   7   4       61.80       62.62      6.51 o
 -12   7   5       51.76       46.70      5.48 o
 -12   8   0       89.52       85.66      9.11 o
 -12   8   1       16.52       15.66      3.92 o
 -12   8   5       47.41       39.27      4.90 o
 -12   9   1       21.20       22.56      5.90 o
 -12   9   2      101.32       98.65      8.42 o
 -12   9   3       47.90       49.28      5.88 o
 -12   9   4       11.83        9.42      2.58 o
 -12  10   2       33.22       26.29      5.13 o
 -11 -17   7       11.02       13.62      4.87 o
 -11 -16   1       30.21       27.64      6.75 o
 -11 -16   2       29.54       30.14      5.44 o
 -11 -16   3       74.50       78.31      7.13 o
 -11 -16   4      135.46      126.46      8.38 o
 -11 -16   5       21.29       19.68      4.86 o
 -11 -15   4      302.11      299.42     16.70 o
 -11 -15   5      242.41      242.34     14.15 o
 -11 -15   7       21.67       22.06      6.87 o
 -11 -15   8      138.79      137.61      9.02 o
 -11 -15   9       54.77       52.64      7.90 o
 -11 -15  10       36.17       35.70      8.06 o
 -11 -14   1      135.10      132.92      8.37 o
 -11 -14   2      201.37      197.67     11.57 o
 -11 -14   3       56.52       60.73      6.37 o
 -11 -14   4       13.79       13.28      4.73 o
 -11 -14   5      288.67      283.01     18.03 o
 -11 -14   7      193.54      201.79     12.22 o
 -11 -14   8       37.03       34.65      7.36 o
 -11 -14  13       32.26       34.06      6.59 o
 -11 -13   1       34.78       32.35      8.11 o
 -11 -13   2       29.50       28.29      4.63 o
 -11 -13   4       75.63       77.36      5.94 o
 -11 -13   5      157.20      159.91     10.96 o
 -11 -13   6       28.07       25.89      5.49 o
 -11 -13   7       88.39       94.08      7.10 o
 -11 -13   8      132.26      135.52      9.02 o
 -11 -13   9       30.40       32.74      5.49 o
 -11 -13  11        9.65       11.05      4.52 o
 -11 -13  12       26.41       30.59      5.37 o
 -11 -13  14       17.91       17.38      5.89 o
 -11 -12   1       12.47       13.56      3.89 o
 -11 -12   5      117.01      121.14      7.72 o
 -11 -12   6       12.26       10.79      3.82 o
 -11 -12   8       20.03       20.44      6.92 o
 -11 -12  16       54.58       50.95      6.34 o
 -11 -11   1       18.42       18.28      4.02 o
 -11 -11   3       77.02       81.35      6.13 o
 -11 -11   4       22.18       20.96      4.48 o
 -11 -11   5       36.07       37.83      5.80 o
 -11 -11   8       37.70       38.17      7.32 o
 -11 -11  12       39.46       37.54      8.75 o
 -11 -11  13       71.00       74.51      6.48 o
 -11 -10   1       87.99       91.10      7.11 o
 -11 -10   3      179.58      181.33     14.22 o
 -11 -10   6       52.19       52.09      5.67 o
 -11 -10   7       43.00       42.71      5.43 o
 -11 -10   8       13.31       13.77      5.33 o
 -11 -10   9      285.57      293.27     18.02 o
 -11 -10  10       93.45       93.64      6.45 o
 -11 -10  11       22.12       25.16      5.28 o
 -11 -10  12      153.95      164.54     10.30 o
 -11  -9   2       14.74       14.72      3.79 o
 -11  -9   4       23.01       25.05      4.58 o
 -11  -9   5       49.80       48.86      7.24 o
 -11  -9   6      249.42      254.25     17.41 o
 -11  -9   7       16.68       17.75      4.76 o
 -11  -9   8       39.48       36.93      6.42 o
 -11  -9   9       64.36       70.33      5.76 o
 -11  -9  10      106.68      111.44      7.08 o
 -11  -9  11       79.87       82.11      5.93 o
 -11  -9  12      222.63      224.28     12.85 o
 -11  -9  13       56.45       59.56      5.91 o
 -11  -9  14       28.17       28.97      4.69 o
 -11  -9  15       80.45       85.21      6.46 o
 -11  -9  17        9.95        8.24      3.88 o
 -11  -9  18       27.72       27.22      5.33 o
 -11  -9  19       12.50       12.00      4.78 o
 -11  -8   2       23.32       21.68      3.57 o
 -11  -8   3       38.64       40.97      5.64 o
 -11  -8   4       12.99       14.71      3.36 o
 -11  -8   6      129.85      127.47      8.38 o
 -11  -8   7        7.32        6.89      3.07 o
 -11  -8   9       29.72       31.01      4.27 o
 -11  -8  13       11.01        9.70      3.48 o
 -11  -8  14       23.17       24.37      4.80 o
 -11  -8  17       65.05       67.54      6.16 o
 -11  -8  18       64.56       64.94      6.30 o
 -11  -7   1      248.73      252.73     14.79 o
 -11  -7   3       19.00       18.68      3.38 o
 -11  -7   4       33.52       33.35      3.85 o
 -11  -7   5      117.74      121.83      8.38 o
 -11  -7   6       12.08       11.36      4.66 o
 -11  -7   7       28.45       28.94      4.21 o
 -11  -7   8       65.37       66.08      5.76 o
 -11  -7   9       54.89       56.57      4.99 o
 -11  -7  11       10.20        9.11      3.12 o
 -11  -7  15       14.02       13.72      3.66 o
 -11  -7  16       23.00       23.90      4.59 o
 -11  -7  18      179.41      185.00     12.24 o
 -11  -7  21       40.00       38.68      6.34 o
 -11  -6   1      110.32      105.30      8.41 o
 -11  -6   2      692.61      691.21     37.25 o
 -11  -6   3      265.84      257.98     14.78 o
 -11  -6   4       19.63       17.95      3.39 o
 -11  -6   6       22.62       21.07      3.43 o
 -11  -6   7       23.66       21.90      3.71 o
 -11  -6   8       15.16       13.90      3.52 o
 -11  -6   9       59.87       57.12      5.59 o
 -11  -6  10       24.99       24.99      4.09 o
 -11  -6  11       38.07       38.68      4.37 o
 -11  -6  12       73.11       78.05      6.14 o
 -11  -6  13       48.51       50.71      5.07 o
 -11  -6  15        8.10        7.55      3.35 o
 -11  -6  16       42.70       44.59      6.44 o
 -11  -6  17       38.01       40.67      5.30 o
 -11  -6  18       32.29       33.75      5.07 o
 -11  -6  19       65.16       69.88      7.15 o
 -11  -5   2      149.34      143.18      9.01 o
 -11  -5   4       72.43       73.56      5.69 o
 -11  -5   5      103.51      103.46      7.09 o
 -11  -5   6       64.33       61.21      5.11 o
 -11  -5   7      149.34      148.95     10.97 o
 -11  -5   8       35.37       36.21      4.18 o
 -11  -5  10       93.16       87.68      6.46 o
 -11  -5  11      109.97      109.16      7.74 o
 -11  -5  15       35.01       34.95      4.59 o
 -11  -5  16        8.78        7.54      3.11 o
 -11  -5  17       11.68       10.34      3.31 o
 -11  -5  18       36.59       40.61      5.24 o
 -11  -5  19       28.97       29.71      5.44 o
 -11  -5  21       26.55       21.94      5.98 o
 -11  -4   1       25.41       23.52      3.28 o
 -11  -4   2       76.04       73.05      5.42 o
 -11  -4   4       45.70       43.64      6.24 o
 -11  -4   5       12.14        8.43      3.30 o
 -11  -4   7       11.62       12.25      2.97 o
 -11  -4   8       48.08       44.19      4.55 o
 -11  -4   9       39.83       38.95      4.70 o
 -11  -4  10       22.53       21.42      3.50 o
 -11  -4  11       73.69       76.41      5.88 o
 -11  -4  12       85.67       86.80      6.46 o
 -11  -4  13       23.02       24.00      3.76 o
 -11  -4  14       70.36       76.09      5.94 o
 -11  -4  17       10.49        8.18      3.88 o
 -11  -4  19       26.21       28.72      4.97 o
 -11  -4  22       47.23       46.58      8.64 o
 -11  -3   1      110.27      107.32      7.09 o
 -11  -3   2       13.31       13.19      2.88 o
 -11  -3   4      227.59      220.29     12.21 o
 -11  -3   5       15.80       14.63      3.94 o
 -11  -3   7        7.24        4.81      1.98 o
 -11  -3   9        7.01        5.00      2.05 o
 -11  -3  10       27.13       26.37      3.75 o
 -11  -3  11        7.05        5.18      2.28 o
 -11  -3  12       16.90       16.57      3.48 o
 -11  -3  13      151.43      153.38      9.00 o
 -11  -3  14       93.11       98.52      7.75 o
 -11  -3  15       81.79       88.57      6.46 o
 -11  -3  16       63.32       63.26      5.64 o
 -11  -3  18       16.03       17.65      4.54 o
 -11  -3  20        9.62        8.18      4.05 o
 -11  -2   2      117.24      119.36      7.07 o
 -11  -2   3       15.31       16.10      3.20 o
 -11  -2   4      392.79      393.82     20.54 o
 -11  -2   5       51.21       51.69      4.27 o
 -11  -2   6      518.61      528.71     29.55 o
 -11  -2   7      104.20      105.30      7.09 o
 -11  -2   9       35.43       36.56      4.04 o
 -11  -2  10      171.97      176.64     10.29 o
 -11  -2  11       23.33       23.96      3.76 o
 -11  -2  12       22.53       21.86      3.36 o
 -11  -2  13       33.25       33.65      4.19 o
 -11  -2  14       12.24       12.22      3.41 o
 -11  -2  15      111.56      119.55      9.70 o
 -11  -2  16       34.03       35.54      4.38 o
 -11  -2  18       48.67       52.39      7.22 o
 -11  -2  22       11.23        9.50      4.28 o
 -11  -1   1      103.90      100.80      7.09 o
 -11  -1   2       33.02       34.14      4.25 o
 -11  -1   4       13.35       11.77      3.49 o
 -11  -1   5       18.00       16.30      2.92 o
 -11  -1   6       95.36       96.17      6.45 o
 -11  -1   7       15.97       16.40      2.92 o
 -11  -1   9       91.66       90.09      5.99 o
 -11  -1  10      125.75      130.83      8.37 o
 -11  -1  11      102.72      101.75      6.44 o
 -11  -1  12      150.52      154.78      9.00 o
 -11  -1  14       13.29       12.93      4.06 o
 -11  -1  15      159.65      168.15     12.26 o
 -11  -1  16      167.78      174.67     11.59 o
 -11  -1  18       41.13       41.69      5.84 o
 -11  -1  19       14.96       14.28      3.88 o
 -11  -1  20       67.19       66.21      6.50 o
 -11   0   2       78.98       76.03      5.49 o
 -11   0   3       21.66       19.05      2.83 o
 -11   0   5       48.73       50.90      4.74 o
 -11   0   6      195.16      198.24     11.57 o
 -11   0   9       50.88       49.14      4.61 o
 -11   0  11       93.77       98.33      7.10 o
 -11   0  12       16.45       18.32      2.90 o
 -11   0  13      295.07      299.86     18.66 o
 -11   0  14      169.08      175.62     13.57 o
 -11   0  15       62.18       65.95      5.24 o
 -11   0  16      203.66      214.77     12.21 o
 -11   0  17      105.15      107.14      7.09 o
 -11   0  18      118.33      117.02     10.37 o
 -11   0  19       32.55       29.16      4.00 o
 -11   0  21      107.82       69.56      6.22 o
 -11   1   0       42.48       43.29      4.56 o
 -11   1   1       14.98       14.23      2.80 o
 -11   1   2       20.03       20.94      2.89 o
 -11   1   3       33.60       33.82      3.51 o
 -11   1   4        5.28        3.79      1.63 o
 -11   1   5       14.82       14.96      2.93 o
 -11   1   6       15.17       14.91      2.72 o
 -11   1   7        9.51        9.11      3.19 o
 -11   1   8      139.60      142.61      9.01 o
 -11   1   9       23.33       25.79      3.00 o
 -11   1  11      210.38      214.59     12.21 o
 -11   1  12       69.74       70.77      5.16 o
 -11   1  13       25.09       24.85      3.21 o
 -11   1  14        8.73        7.21      2.73 o
 -11   1  15       37.73       36.33      4.65 o
 -11   1  16       44.24       40.39      3.43 o
 -11   1  17       49.52       39.30      5.31 o
 -11   2   1        8.44        6.41      2.61 o
 -11   2   2       42.11       43.30      4.62 o
 -11   2   3       52.00       51.70      4.00 o
 -11   2   4       56.57       61.20      4.32 o
 -11   2   5       70.39       71.59      5.82 o
 -11   2   6       93.09      101.56      6.31 o
 -11   2   7       40.00       41.99      3.56 o
 -11   2   8       63.05       62.94      4.78 o
 -11   2   9       13.51       13.48      2.32 o
 -11   2  10      194.54      198.43     12.88 o
 -11   2  11       99.64      100.48      6.44 o
 -11   2  12        3.88        2.86      1.20 o
 -11   3   0       17.30       17.89      2.84 o
 -11   3   1       38.45       40.74      4.10 o
 -11   3   2       11.51       12.56      2.53 o
 -11   3   3       74.33       78.88      5.35 o
 -11   3   4      109.66      115.06      7.08 o
 -11   3   7       36.49       37.23      4.44 o
 -11   3   8       44.16       45.13      3.62 o
 -11   3   9       62.76       59.74      4.06 o
 -11   3  11       12.20       10.73      1.38 o
 -11   4   1       73.11       71.85      4.96 o
 -11   4   2       36.30       36.12      3.37 o
 -11   4   3       15.40       16.28      2.64 o
 -11   4   4       38.48       38.73      3.37 o
 -11   4   6       27.24       29.04      3.13 o
 -11   4   7       43.78       44.38      3.49 o
 -11   4   8       43.15       44.98      3.36 o
 -11   4   9       86.62       79.58      4.76 o
 -11   5   0      140.35      143.37      8.36 o
 -11   5   1       24.86       26.35      3.47 o
 -11   5   2       24.27       22.59      4.04 o
 -11   5   4       18.55       17.70      2.56 o
 -11   5   5       88.28       94.08      6.45 o
 -11   5   6       33.15       34.53      4.59 o
 -11   5   7      142.66      139.38      7.71 o
 -11   6   1      255.98      268.00     18.70 o
 -11   6   2       99.78      104.47      8.41 o
 -11   6   4      112.14      118.54      8.39 o
 -11   6   5      121.85      126.58      7.72 o
 -11   7   0       53.73       57.37      4.98 o
 -11   7   1       11.40       12.17      3.04 o
 -11   7   2       28.77       32.19      4.74 o
 -11   7   3       81.82       86.86      7.78 o
 -11   7   6       29.26       25.90      3.27 o
 -11   8   0      539.16      539.35     32.16 o
 -11   8   1       18.75       19.03      3.45 o
 -11   8   2        8.32        7.51      2.79 o
 -11   8   3       47.58       50.39      4.34 o
 -11   8   5       43.24       37.76      3.84 o
 -11   9   0      211.14      218.01     20.77 o
 -11   9   2      208.36      212.56     18.13 o
 -11   9   3      212.16      209.58     18.79 o
 -11   9   4        5.69        4.99      1.73 o
 -11  10   0       37.47       38.00      5.25 o
 -11  10   1       86.48       86.35      9.11 o
 -11  10   2       20.14       18.70      5.10 o
 -11  11   1       10.01        7.75      3.75 o
 -11  11   2       28.20       24.05      4.38 o
 -11  11   3       30.55       18.20      5.26 o
 -10 -18   3       41.34       39.84      6.20 o
 -10 -18   4       14.81       14.21      5.70 o
 -10 -17   1       25.21       23.39      4.88 o
 -10 -17   2       16.31       15.70      4.80 o
 -10 -17   4       51.11       49.79      7.92 o
 -10 -17   8       67.67       59.58      6.52 o
 -10 -16   2       40.40       37.22      5.67 o
 -10 -16   3       11.52        9.18      3.82 o
 -10 -16   4       11.75        9.74      4.60 o
 -10 -16   6       67.98       69.18      6.09 o
 -10 -16   9       53.02       51.64      6.47 o
 -10 -16  10       66.48       69.31     10.54 o
 -10 -15   2       61.41       60.23      6.05 o
 -10 -15   3       62.98       66.46      8.51 o
 -10 -15   4       47.56       46.29      7.94 o
 -10 -15   6       37.20       35.56      6.65 o
 -10 -15   7       70.57       71.34      8.49 o
 -10 -15   8       11.12       14.71      6.08 o
 -10 -15   9       30.90       33.14      5.69 o
 -10 -15  11       14.98       13.78      4.56 o
 -10 -15  13       22.36       19.79      4.86 o
 -10 -14   1      193.90      193.87     10.92 o
 -10 -14   2       14.98       13.34      3.97 o
 -10 -14   3      127.61      133.55      8.37 o
 -10 -14   4       99.57      100.42      9.74 o
 -10 -14   7       27.98       25.46      6.06 o
 -10 -14   8       18.67       21.38      6.22 o
 -10 -14   9       16.27       18.01      4.90 o
 -10 -14  11       23.05       22.97      6.03 o
 -10 -14  13       22.75       19.78      6.64 o
 -10 -13   2       57.61       58.14      5.45 o
 -10 -13   3      111.57      115.81      7.73 o
 -10 -13   4       46.56       43.46      6.59 o
 -10 -13   7      147.39      154.59      9.65 o
 -10 -13  10       16.75       17.01      4.48 o
 -10 -13  11       18.56       20.50      4.92 o
 -10 -13  13       14.81       14.45      4.46 o
 -10 -13  17       46.52       49.93      6.41 o
 -10 -12   1       36.92       36.59      5.46 o
 -10 -12   2       46.17       47.82      6.56 o
 -10 -12   3       12.52       11.50      5.14 o
 -10 -12   4       15.12       11.12      4.35 o
 -10 -12  11       18.59       17.72      7.84 o
 -10 -12  13       63.04       67.41      7.83 o
 -10 -11   1       33.85       33.64      4.45 o
 -10 -11   2       25.00       24.12      4.24 o
 -10 -11   4      105.45      111.00      8.40 o
 -10 -11   5      115.34      117.78      7.73 o
 -10 -11   8       24.84       25.52      4.51 o
 -10 -11   9       29.29       31.70      4.53 o
 -10 -11  10       41.52       42.21      5.03 o
 -10 -11  11       15.67       18.36      5.18 o
 -10 -11  12       33.26       33.15      5.07 o
 -10 -11  13      103.15      110.94      8.40 o
 -10 -11  19       55.65       51.44      8.60 o
 -10 -10   1       53.10       50.59      4.80 o
 -10 -10   2       66.53       68.30      5.69 o
 -10 -10   3      229.84      226.87     14.16 o
 -10 -10   4       20.15       19.40      3.45 o
 -10 -10   5      104.49      103.52      7.09 o
 -10 -10   6      150.09      153.32      9.65 o
 -10 -10   7      148.78      150.47      9.00 o
 -10 -10  11       38.60       40.81      4.63 o
 -10 -10  12       70.43       69.69      6.09 o
 -10 -10  13       31.99       32.09      4.87 o
 -10 -10  14       25.55       26.51      4.64 o
 -10 -10  15       39.65       41.50      6.05 o
 -10 -10  16       14.76       13.36      4.35 o
 -10 -10  17       33.97       34.87      5.40 o
 -10 -10  19       56.83       56.48      7.88 o
 -10  -9   1      119.10      120.38      7.73 o
 -10  -9   4      341.48      333.19     17.98 o
 -10  -9   8       84.61       82.68      7.12 o
 -10  -9  10       44.58       44.82      6.24 o
 -10  -9  12        8.40        6.98      3.14 o
 -10  -9  14       13.75       11.95      4.01 o
 -10  -9  15       17.14       16.40      4.63 o
 -10  -9  17       11.45       12.24      3.70 o
 -10  -9  18       64.50       62.73      7.17 o
 -10  -9  19       37.50       38.20      5.45 o
 -10  -9  21       23.42       20.69      6.54 o
 -10  -8   4      102.96      104.41      7.09 o
 -10  -8   5      156.33      149.84      9.01 o
 -10  -8   7      187.78      188.61     10.93 o
 -10  -8  10        6.84        5.70      2.74 o
 -10  -8  11       55.89       56.67      7.20 o
 -10  -8  13       21.61       18.72      4.66 o
 -10  -8  15       84.79       87.30      6.46 o
 -10  -8  16       39.71       42.08      4.89 o
 -10  -8  17       12.31       10.35      5.14 o
 -10  -8  19      151.12      150.60     12.95 o
 -10  -8  20       18.70       14.85      4.91 o
 -10  -8  21       28.47       23.75      6.83 o
 -10  -7   1      267.00      271.29     14.77 o
 -10  -7   2      165.74      164.92      9.64 o
 -10  -7   4       25.88       26.33      3.95 o
 -10  -7   5       40.74       39.26      5.59 o
 -10  -7   6      252.46      251.65     14.79 o
 -10  -7   7        5.30        3.79      1.88 o
 -10  -7   8       92.75       89.97      6.45 o
 -10  -7   9       15.43       15.01      4.00 o
 -10  -7  10        6.37        5.03      2.46 o
 -10  -7  11       14.51       12.80      4.21 o
 -10  -7  12       47.02       48.48      5.14 o
 -10  -7  14       41.78       41.60      5.10 o
 -10  -7  15       38.54       42.29      5.16 o
 -10  -7  16       11.93       12.85      4.67 o
 -10  -7  17      122.90      130.64      9.68 o
 -10  -7  18       38.87       41.58      5.43 o
 -10  -7  21       25.21       22.64      5.25 o
 -10  -6   1      266.01      262.73     14.13 o
 -10  -6   2        7.52        4.74      1.90 o
 -10  -6   3      247.62      241.89     13.50 o
 -10  -6   4      136.98      135.96      8.37 o
 -10  -6   5        6.54        4.80      2.06 o
 -10  -6   6      104.35      100.67      7.09 o
 -10  -6   7        8.97        8.41      4.12 o
 -10  -6   8      179.26      180.24     10.28 o
 -10  -6   9       32.93       30.89      3.66 o
 -10  -6  11        7.91        5.72      2.32 o
 -10  -6  12       34.21       35.11      5.47 o
 -10  -6  13        8.69        8.72      3.60 o
 -10  -6  15       14.48       12.47      3.77 o
 -10  -6  16       33.10       34.67      6.66 o
 -10  -6  18       63.63       63.80      9.20 o
 -10  -6  19       49.94       50.73      5.87 o
 -10  -6  20       69.73       70.71      7.82 o
 -10  -6  21       43.90       44.86      6.58 o
 -10  -6  22       28.80       24.30      5.80 o
 -10  -5   1       25.05       26.92      3.27 o
 -10  -5   2      663.96      641.16     39.25 o
 -10  -5   3      235.55      220.99     12.21 o
 -10  -5   4       60.00       55.72      4.73 o
 -10  -5   5       32.62       29.94      5.02 o
 -10  -5   6      755.44      734.93     39.82 o
 -10  -5   7       19.31       17.71      3.11 o
 -10  -5   9       53.61       50.51      4.47 o
 -10  -5  10       15.18       13.78      3.02 o
 -10  -5  11      397.65      392.62     30.37 o
 -10  -5  12      105.97      109.73      8.40 o
 -10  -5  13       26.89       27.28      4.01 o
 -10  -5  14        7.06        5.46      2.51 o
 -10  -5  16       28.66       27.86      4.49 o
 -10  -5  17       17.57       18.35      3.88 o
 -10  -5  18       88.50       87.81      8.44 o
 -10  -5  19       20.11       22.06      4.40 o
 -10  -5  20       24.10       23.06      5.82 o
 -10  -5  22       75.81       74.00      7.14 o
 -10  -5  23       36.35       35.83      5.81 o
 -10  -4   1       70.07       75.84      5.29 o
 -10  -4   3       36.92       33.03      4.19 o
 -10  -4   5       13.34       11.84      3.42 o
 -10  -4   6       32.77       30.31      4.47 o
 -10  -4   7        8.30        5.82      2.56 o
 -10  -4   8       97.23       91.87      6.45 o
 -10  -4  10        8.08        5.17      2.28 o
 -10  -4  12       10.35        8.50      3.06 o
 -10  -4  13       43.92       43.22      4.02 o
 -10  -4  16       11.28       10.26      3.76 o
 -10  -4  17       10.06        7.30      2.88 o
 -10  -4  23       17.51       12.88      5.37 o
 -10  -3   2       24.35       23.63      3.15 o
 -10  -3   3       43.09       38.38      4.30 o
 -10  -3   4       44.14       41.04      3.96 o
 -10  -3   5       43.57       43.74      4.75 o
 -10  -3   6       12.67       12.98      2.81 o
 -10  -3   7        6.72        4.83      1.98 o
 -10  -3   8       65.60       59.94      4.65 o
 -10  -3  10       29.19       27.24      3.33 o
 -10  -3  13       20.62       20.74      3.57 o
 -10  -3  14       19.82       20.37      3.44 o
 -10  -3  16        8.44        6.26      2.70 o
 -10  -2   1      169.24      163.77      9.64 o
 -10  -2   3       45.83       42.78      4.02 o
 -10  -2   4      161.59      156.30      9.65 o
 -10  -2   6      436.43      436.27     22.47 o
 -10  -2   7       12.93       10.65      3.45 o
 -10  -2   8       70.50       71.02      5.16 o
 -10  -2   9       33.16       34.12      3.65 o
 -10  -2  10      296.59      293.91     15.41 o
 -10  -2  11      163.56      168.21      9.64 o
 -10  -2  13      353.38      365.44     19.91 o
 -10  -2  14      125.92      134.82      9.02 o
 -10  -2  18       16.46       19.84      3.51 o
 -10  -2  19       51.44       55.35      5.92 o
 -10  -2  21        8.17        7.32      3.45 o
 -10  -2  22        8.59        7.39      3.69 o
 -10  -1   1       97.94       95.73      6.12 o
 -10  -1   2        5.49        4.07      2.03 o
 -10  -1   3      197.51      198.68     12.88 o
 -10  -1   4      147.16      150.53      8.35 o
 -10  -1   5       22.15       21.29      2.89 o
 -10  -1   6       90.52       89.52      5.86 o
 -10  -1   7      477.53      460.53     25.05 o
 -10  -1   8       90.53       88.63      5.93 o
 -10  -1   9      143.79      146.16     10.98 o
 -10  -1  10       40.11       40.35      5.58 o
 -10  -1  11      220.53      227.70     12.85 o
 -10  -1  12       10.93        9.21      3.42 o
 -10  -1  13      351.00      368.48     19.91 o
 -10  -1  14      208.91      213.13     14.83 o
 -10  -1  15       22.40       23.94      3.62 o
 -10  -1  16      268.05      276.74     17.38 o
 -10  -1  17       31.19       33.98      4.93 o
 -10  -1  18       46.98       49.70      4.74 o
 -10  -1  19       23.14       24.57      3.69 o
 -10  -1  20       13.65       12.32      3.18 o
 -10  -1  21       12.66       12.27      3.93 o
 -10  -1  22       40.56       35.46      5.68 o
 -10   0   1       76.50       72.80      5.62 o
 -10   0   2      121.80      116.64      7.73 o
 -10   0   3       35.07       35.62      3.37 o
 -10   0   4      569.37      575.90     30.17 o
 -10   0   5      441.13      443.55     23.76 o
 -10   0   6       17.60       16.59      2.64 o
 -10   0   7        6.01        4.65      1.99 o
 -10   0   8      171.50      175.69     11.59 o
 -10   0   9      806.30      835.66     46.91 o
 -10   0  10      465.20      464.65     24.40 o
 -10   0  12       99.56      104.47      7.09 o
 -10   0  13      483.62      493.22     26.98 o
 -10   0  14        5.88        4.68      2.07 o
 -10   0  15      142.60      149.58     10.97 o
 -10   0  17      163.83      172.07     11.60 o
 -10   0  18       73.95       77.04      6.14 o
 -10   0  19       69.26       70.64      7.82 o
 -10   0  20        8.67        5.40      2.11 o
 -10   0  21       47.61       39.62      4.23 o
 -10   1   0      247.81      244.30     13.49 o
 -10   1   1      227.67      223.07     12.21 o
 -10   1   3       31.29       30.36      3.32 o
 -10   1   4       36.04       36.43      3.31 o
 -10   1   7      194.80      196.08     10.92 o
 -10   1   8       27.15       27.20      2.86 o
 -10   1  11       14.87       16.18      2.64 o
 -10   1  12       42.78       45.06      3.75 o
 -10   1  13       26.58       28.70      4.14 o
 -10   1  14       21.24       20.59      2.96 o
 -10   1  16       11.46       10.45      2.20 o
 -10   1  18       49.75       40.08      4.90 o
 -10   2   0      581.35      572.35     31.48 o
 -10   2   1      886.86      897.75     50.12 o
 -10   2   2        8.55        9.51      3.03 o
 -10   2   4       67.11       66.78      4.58 o
 -10   2   5       22.47       19.63      2.76 o
 -10   2   7        6.45        6.68      2.37 o
 -10   2   8        4.45        3.64      1.33 o
 -10   2   9       48.91       52.59      4.33 o
 -10   2  11        6.97        6.65      2.60 o
 -10   2  12        4.30        3.05      1.19 o
 -10   2  13       10.56        9.65      1.45 o
 -10   2  14       28.66       23.52      2.47 o
 -10   3   0       47.14       47.19      4.01 o
 -10   3   1      165.08      171.82      9.64 o
 -10   3   2      141.08      144.39      8.36 o
 -10   3   3       16.90       17.79      2.77 o
 -10   3   4       30.94       30.63      2.85 o
 -10   3   5       67.58       67.35      4.44 o
 -10   3   6       17.16       17.16      2.30 o
 -10   3  10       12.27       11.94      1.71 o
 -10   3  11       18.46       15.29      1.96 o
 -10   4   0       89.54       88.25      5.86 o
 -10   4   2      261.37      264.26     14.13 o
 -10   4   4       50.75       51.54      3.81 o
 -10   4   5       43.16       43.91      3.36 o
 -10   4   6        5.22        3.53      1.73 o
 -10   4   8       48.52       47.36      3.42 o
 -10   4   9       83.19       76.53      4.43 o
 -10   5   1      159.37      161.87      8.99 o
 -10   5   2      365.55      367.46     19.26 o
 -10   5   5      231.88      238.16     12.84 o
 -10   5   6        5.01        4.55      1.52 o
 -10   6   0       74.57       79.32      5.41 o
 -10   6   1       15.89       17.74      2.70 o
 -10   6   2      102.32      106.31      6.43 o
 -10   6   3      143.20      151.48     11.62 o
 -10   6   4       81.92       81.60      5.34 o
 -10   6   5      213.47      206.92     10.91 o
 -10   6   6        4.76        4.10      1.62 o
 -10   7   0       51.70       52.56      5.20 o
 -10   7   1       97.88      102.76      6.44 o
 -10   7   2      167.74      170.74     12.91 o
 -10   7   4       88.79       90.98      6.06 o
 -10   7   5       92.64       89.40      6.12 o
 -10   8   0       10.44       10.56      3.30 o
 -10   8   1       45.89       48.25      5.34 o
 -10   8   2        7.62        7.24      3.29 o
 -10   8   3        5.32        5.01      1.97 o
 -10   8   4       43.13       46.34      4.08 o
 -10   8   5        7.62        7.23      1.61 o
 -10   9   0       21.35       22.59      3.63 o
 -10   9   1      124.30      128.74      9.68 o
 -10   9   2        7.34        5.90      2.64 o
 -10   9   3       18.40       19.08      2.83 o
 -10   9   4       10.68        9.52      2.73 o
 -10  10   0      175.36      180.31     18.20 o
 -10  10   1      107.35      112.52     11.71 o
 -10  10   2       15.12       15.37      3.42 o
 -10  10   3       18.18       17.76      3.39 o
 -10  10   4        5.12        4.00      1.78 o
 -10  11   1        9.52        9.27      3.35 o
 -10  11   2       95.09       93.58      9.76 o
 -10  11   3       61.51       54.64      6.53 o
 -10  12   1       12.35       10.26      3.69 o
 -10  12   2       17.49       12.73      3.47 o
  -9 -18   1       52.05       47.07      6.57 o
  -9 -18   2       25.04       22.09      5.40 o
  -9 -18   6       19.66       21.50      4.62 o
  -9 -17   1       31.32       30.81      5.37 o
  -9 -17   2       14.71       15.45      5.19 o
  -9 -17   5       14.57       17.05      4.92 o
  -9 -16   1       44.74       46.93      5.62 o
  -9 -16   2       38.50       41.84      6.60 o
  -9 -16   3       15.67       18.52      4.45 o
  -9 -16   7       23.22       23.91      5.73 o
  -9 -16   9       23.98       26.66      4.85 o
  -9 -16  10       24.17       22.05      5.11 o
  -9 -15   1       31.32       32.56      5.98 o
  -9 -15   2       63.39       62.62      6.04 o
  -9 -15   3       22.70       22.35      4.40 o
  -9 -15   4      183.17      181.19     10.94 o
  -9 -15   5       23.56       24.35      4.73 o
  -9 -15  12       71.60       72.61      7.15 o
  -9 -15  13       34.92       35.62      5.53 o
  -9 -14   1       39.31       38.62      4.43 o
  -9 -14   2       32.98       33.41      5.14 o
  -9 -14   3      180.93      181.96     10.28 o
  -9 -14   5       24.43       22.88      5.60 o
  -9 -14   6        7.26        7.25      3.54 o
  -9 -14   7       15.30       17.64      4.68 o
  -9 -14   9       15.95       15.61      4.51 o
  -9 -14  11       14.26       14.17      4.47 o
  -9 -14  15       31.39       26.90      6.04 o
  -9 -13   2       91.80       94.72      9.75 o
  -9 -13   3      133.67      132.22      8.37 o
  -9 -13   4      134.61      145.08     15.63 o
  -9 -13   5      250.03      248.23     20.70 o
  -9 -13   6       11.51        8.52      3.29 o
  -9 -13   9       10.41        7.78      3.25 o
  -9 -13  10       51.65       51.22      7.22 o
  -9 -13  11       20.53       17.88      5.49 o
  -9 -13  14       48.47       48.46      6.01 o
  -9 -13  15       39.62       39.95      5.58 o
  -9 -12   2       22.70       22.44      5.17 o
  -9 -12   3      147.34      145.27     10.32 o
  -9 -12   4       82.78       81.28      7.79 o
  -9 -12   5      109.80      114.74      7.73 o
  -9 -12   6       38.13       37.96      7.32 o
  -9 -12   7       28.40       28.11      5.53 o
  -9 -12   8       71.30       75.01      6.28 o
  -9 -12  12       70.61       71.21      6.35 o
  -9 -12  18       20.26       20.62      5.20 o
  -9 -11   1      174.38      177.14     10.29 o
  -9 -11   2      202.03      211.73     12.21 o
  -9 -11   3      100.21      102.19      7.09 o
  -9 -11   4       81.37       81.86      6.20 o
  -9 -11   5       60.00       60.65      4.91 o
  -9 -11   9       38.81       38.91      5.11 o
  -9 -11  10      104.13      111.25      7.74 o
  -9 -11  13      103.52      103.21      7.75 o
  -9 -11  14      211.67      217.75     13.52 o
  -9 -11  15       21.54       23.10      5.16 o
  -9 -11  16       37.44       38.79      5.45 o
  -9 -11  17       58.96       62.13      6.51 o
  -9 -11  18      125.46      118.29      9.04 o
  -9 -11  20       17.98       18.25      5.86 o
  -9 -10   1       26.27       24.42      3.96 o
  -9 -10   2       92.78       94.90      6.45 o
  -9 -10   3       35.12       33.85      4.59 o
  -9 -10   4       46.23       46.08      4.35 o
  -9 -10   5       40.19       37.59      4.30 o
  -9 -10   6      121.31      123.67      9.69 o
  -9 -10   7       47.84       50.77      4.74 o
  -9 -10   8       13.32       15.33      3.42 o
  -9 -10  10       35.08       38.45      4.17 o
  -9 -10  11       17.96       20.27      4.35 o
  -9 -10  17       19.63       14.68      4.53 o
  -9 -10  19       33.02       30.18      5.72 o
  -9 -10  21       33.69       25.14      5.78 o
  -9  -9   1       18.39       17.98      3.18 o
  -9  -9   5       13.55       10.30      4.64 o
  -9  -9   6       58.54       57.91      5.19 o
  -9  -9   7      116.65      111.57      7.74 o
  -9  -9   8       92.13       93.83      7.10 o
  -9  -9   9      230.37      229.16     14.81 o
  -9  -9  10      160.09      165.11     10.30 o
  -9  -9  11       79.92       80.53      6.47 o
  -9  -9  12      159.29      159.21     12.28 o
  -9  -9  13       13.46       10.30      4.32 o
  -9  -9  14        9.97        6.24      2.62 o
  -9  -9  15       51.55       51.91      6.00 o
  -9  -9  16        8.52        6.47      3.01 o
  -9  -9  18       23.35       23.43      4.53 o
  -9  -9  19       21.89       21.68      4.97 o
  -9  -9  22       15.22       14.91      6.46 o
  -9  -8   1       11.90        8.08      3.16 o
  -9  -8   2      117.30      110.94      7.08 o
  -9  -8   3       20.33       19.03      3.18 o
  -9  -8   4       39.28       38.29      4.24 o
  -9  -8   5        9.51        5.40      2.34 o
  -9  -8   8       14.69       12.22      3.26 o
  -9  -8   9       86.72       85.85      6.06 o
  -9  -8  10      173.33      171.12     14.89 o
  -9  -8  12       58.49       57.34      7.20 o
  -9  -8  14       53.77       54.61      5.19 o
  -9  -8  15      169.59      171.25     11.60 o
  -9  -8  16       45.40       47.67      4.94 o
  -9  -8  17        7.57        7.19      3.46 o
  -9  -8  19       50.80       54.97      5.79 o
  -9  -8  20       14.73       12.51      4.22 o
  -9  -7   1        9.54        9.33      4.29 o
  -9  -7   3      440.78      430.00     22.47 o
  -9  -7   4       90.21       89.84      6.32 o
  -9  -7   5      256.80      246.45     13.49 o
  -9  -7   6       34.74       32.05      4.94 o
  -9  -7   8       19.43       20.31      3.30 o
  -9  -7   9      125.95      122.98      7.72 o
  -9  -7  10       89.99       90.03      7.11 o
  -9  -7  11       65.34       63.61      5.37 o
  -9  -7  12       70.74       72.67      5.56 o
  -9  -7  13       55.19       60.09      5.05 o
  -9  -7  15       50.62       51.73      5.00 o
  -9  -7  17       52.80       55.62      6.53 o
  -9  -7  18       15.22       12.60      3.69 o
  -9  -7  19      250.94      253.42     14.79 o
  -9  -7  20       26.56       27.91      5.11 o
  -9  -7  21       28.66       31.07      5.16 o
  -9  -7  22       29.75       26.03      6.63 o
  -9  -7  23       88.52       70.39     12.60 o
  -9  -6   1       76.54       72.48      5.42 o
  -9  -6   2       15.26       16.32      3.34 o
  -9  -6   3      510.48      488.73     25.03 o
  -9  -6   4      225.53      217.75     12.21 o
  -9  -6   5       23.29       20.75      4.21 o
  -9  -6   6       10.24        9.92      3.02 o
  -9  -6   7       91.44       87.30      6.06 o
  -9  -6  10       10.58        8.97      3.83 o
  -9  -6  11       68.50       69.18      5.23 o
  -9  -6  12      236.44      233.02     12.85 o
  -9  -6  13       42.86       46.57      5.28 o
  -9  -6  14      183.63      187.79     10.93 o
  -9  -6  15       17.99       19.86      3.51 o
  -9  -6  16      218.76      220.54     14.82 o
  -9  -6  17      149.71      157.12      9.65 o
  -9  -6  19       28.70       30.30      4.61 o
  -9  -6  20      331.13      342.37     19.93 o
  -9  -6  21       50.67       53.30      6.07 o
  -9  -6  22       21.92       19.05      4.65 o
  -9  -6  23       40.45       36.21      5.60 o
  -9  -5   2      109.78      101.50      7.09 o
  -9  -5   3      176.94      174.10     14.23 o
  -9  -5   4      111.99      105.36      7.09 o
  -9  -5   5      107.11      109.48      7.08 o
  -9  -5   6       17.21       14.51      3.65 o
  -9  -5   8       19.05       19.73      3.03 o
  -9  -5   9       10.71        9.58      3.72 o
  -9  -5  10      101.66      106.88      7.74 o
  -9  -5  11       75.15       75.33      5.49 o
  -9  -5  13       93.49       93.58      7.10 o
  -9  -5  14       16.56       17.94      3.32 o
  -9  -5  15      331.36      350.80     19.27 o
  -9  -5  16       16.27       17.07      3.76 o
  -9  -5  18       48.27       50.22      5.34 o
  -9  -5  19       70.88       77.42      7.80 o
  -9  -5  20       83.22       85.91      7.78 o
  -9  -5  21       20.10       22.20      5.04 o
  -9  -5  22       13.17       11.86      4.95 o
  -9  -5  23       97.74       93.07      9.09 o
  -9  -4   2        9.24        9.61      3.72 o
  -9  -4   3       24.92       21.45      3.92 o
  -9  -4   4      164.53      167.70      9.64 o
  -9  -4   5       30.03       24.97      3.96 o
  -9  -4   9       69.73       66.14      5.83 o
  -9  -4  10       57.93       58.07      4.53 o
  -9  -4  12       48.43       52.18      4.67 o
  -9  -4  13       85.51       86.55      6.39 o
  -9  -4  14       67.05       67.79      5.56 o
  -9  -4  18       80.74       85.91      6.46 o
  -9  -4  20       20.00       20.99      4.13 o
  -9  -4  21       42.27       45.22      6.10 o
  -9  -4  24       33.51       29.82      8.90 o
  -9  -3   1       88.73       91.93      6.19 o
  -9  -3   2      107.67       99.09      6.37 o
  -9  -3   3       82.47       74.38      5.49 o
  -9  -3   4       70.51       68.23      4.97 o
  -9  -3   5       37.34       39.70      4.57 o
  -9  -3   6       87.50       77.23      5.48 o
  -9  -3   7       31.25       28.15      3.26 o
  -9  -3   8       47.51       46.36      4.28 o
  -9  -3  10      184.26      183.23     10.28 o
  -9  -3  11       17.26       18.65      3.32 o
  -9  -3  12      162.06      166.75     10.30 o
  -9  -3  13      148.49      144.90      9.01 o
  -9  -3  14       16.25       15.27      2.86 o
  -9  -3  16       15.95       14.61      3.22 o
  -9  -3  17        9.66        7.70      2.56 o
  -9  -3  19       23.50       22.88      4.32 o
  -9  -3  20       33.11       36.41      4.44 o
  -9  -3  21       46.42       49.89      7.23 o
  -9  -3  24       31.43       27.94      6.74 o
  -9  -2   2      952.95      944.63     49.43 o
  -9  -2   3       79.10       73.75      6.28 o
  -9  -2   4      448.93      436.14     32.93 o
  -9  -2   5       41.45       40.85      4.16 o
  -9  -2   6        9.41        8.11      3.08 o
  -9  -2   7       78.47       79.76      5.68 o
  -9  -2   8      507.69      508.24     26.32 o
  -9  -2  10      292.39      296.63     18.66 o
  -9  -2  11      143.81      146.29      8.36 o
  -9  -2  12       17.79       16.49      3.84 o
  -9  -2  13       41.27       47.22      3.95 o
  -9  -2  15       19.92       21.34      3.16 o
  -9  -2  16        6.86        5.37      2.11 o
  -9  -2  20       19.74       21.93      3.78 o
  -9  -2  21       56.69       56.86      5.98 o
  -9  -2  22       73.90       76.41      9.82 o
  -9  -2  23       17.11       16.56      4.34 o
  -9  -1   1      172.29      168.97     12.26 o
  -9  -1   2     1164.45     1108.09     59.72 o
  -9  -1   3      351.78      332.43     17.33 o
  -9  -1   4       30.24       27.08      3.33 o
  -9  -1   5     1581.86     1565.52     96.52 o
  -9  -1   6      361.86      358.59     18.61 o
  -9  -1   7       28.30       25.87      2.93 o
  -9  -1   8      225.72      215.22     13.52 o
  -9  -1  10      251.07      250.00     13.49 o
  -9  -1  11      205.83      209.14     12.22 o
  -9  -1  12       10.84       11.11      2.77 o
  -9  -1  13      251.56      262.93     19.36 o
  -9  -1  14      107.64      115.81      8.39 o
  -9  -1  15       31.11       33.70      3.38 o
  -9  -1  17       90.64       95.79      7.10 o
  -9  -1  19      155.64      161.56     13.59 o
  -9  -1  20       14.65       14.87      3.36 o
  -9  -1  22       11.91       10.57      3.38 o
  -9  -1  24       35.74       28.52      8.94 o
  -9   0   1       82.93       75.20      5.09 o
  -9   0   2       67.37       69.06      5.10 o
  -9   0   3      100.53       99.02      6.24 o
  -9   0   4      482.69      467.63     23.74 o
  -9   0   5      444.11      443.62     22.46 o
  -9   0   6       87.20       90.60      5.92 o
  -9   0   7       47.03       48.37      4.01 o
  -9   0   8      670.18      686.14     35.95 o
  -9   0   9       56.44       58.64      3.99 o
  -9   0  10      450.13      454.89     23.75 o
  -9   0  12       37.78       39.08      4.23 o
  -9   0  13       16.91       17.53      2.84 o
  -9   0  14      131.57      132.98      9.02 o
  -9   0  15        7.12        5.37      1.72 o
  -9   0  17       91.76       98.33      6.44 o
  -9   0  18       83.84       82.05      7.12 o
  -9   0  19       16.67       17.13      3.33 o
  -9   0  22       66.46       59.94      7.18 o
  -9   1   0       42.89       44.97      4.28 o
  -9   1   1       34.72       36.89      3.31 o
  -9   1   2       91.82       92.56      5.92 o
  -9   1   3       33.25       32.39      4.05 o
  -9   1   4       16.25       15.94      2.64 o
  -9   1   5      330.09      341.80     17.33 o
  -9   1   8       10.90        9.71      2.36 o
  -9   1  10       41.72       43.36      3.29 o
  -9   1  12      120.13      120.25      7.07 o
  -9   1  13       15.16       13.64      2.04 o
  -9   1  14       72.00       72.16      4.64 o
  -9   1  15      131.39      133.18      7.71 o
  -9   1  16       10.26       10.71      2.35 o
  -9   1  17       33.87       31.17      3.12 o
  -9   1  18       10.72       10.77      1.92 o
  -9   2   1       76.88       73.81      4.76 o
  -9   2   2       93.13       97.00      5.85 o
  -9   2   4       28.36       29.62      3.32 o
  -9   2   5      100.96      108.09      6.23 o
  -9   2   6      187.45      187.91     10.28 o
  -9   2   7      119.58      122.34      7.07 o
  -9   2   8      251.69      255.70     14.13 o
  -9   2   9       39.40       39.76      3.70 o
  -9   2  11        5.07        3.00      1.19 o
  -9   2  13       44.62       41.43      3.03 o
  -9   3   0       20.15       20.28      2.69 o
  -9   3   1      247.79      252.85     13.49 o
  -9   3   3      153.69      156.80      9.00 o
  -9   3   4       10.24       10.19      1.93 o
  -9   3   6       26.38       28.08      2.79 o
  -9   3   8       98.61       97.38      5.72 o
  -9   3   9       67.91       68.04      4.12 o
  -9   4   0       47.57       48.03      4.15 o
  -9   4   1       13.41       12.69      2.39 o
  -9   4   2      143.36      144.20      8.36 o
  -9   4   4       59.58       62.48      4.45 o
  -9   4   5      404.21      392.87     22.50 o
  -9   4   7      121.63      114.42      6.36 o
  -9   4   8       48.75       45.27      3.23 o
  -9   5   0       55.18       59.72      4.39 o
  -9   5   1       92.37       95.67      6.12 o
  -9   5   2       71.60       74.25      4.83 o
  -9   5   3       14.40       15.83      2.30 o
  -9   5   5       34.16       32.15      2.72 o
  -9   5   6      118.17      121.14      6.42 o
  -9   5   7       33.43       29.94      2.46 o
  -9   6   3       26.93       27.10      4.43 o
  -9   6   4       16.13       16.05      2.44 o
  -9   6   5        9.03        9.31      1.66 o
  -9   7   0       39.99       40.19      3.83 o
  -9   7   1       12.35       13.90      2.94 o
  -9   7   2       64.11       67.92      4.97 o
  -9   7   3       24.25       26.09      3.14 o
  -9   7   4        8.75        8.73      2.60 o
  -9   7   5      271.14      278.95     14.12 o
  -9   8   0       21.92       22.80      3.08 o
  -9   8   3       10.47       10.88      2.49 o
  -9   8   4       57.45       57.05      4.07 o
  -9   8   5       88.52       82.49      5.21 o
  -9   9   0       19.18       21.80      3.29 o
  -9   9   1      180.64      186.90     11.58 o
  -9   9   3       14.37       12.67      3.69 o
  -9   9   4        4.22        2.94      1.36 o
  -9   9   5       40.81       34.59      3.71 o
  -9  10   0      248.47      260.01     16.09 o
  -9  10   1        8.89        6.51      2.76 o
  -9  10   3       76.56       81.10      7.79 o
  -9  11   2       77.25       75.84      7.14 o
  -9  11   3        9.34        6.93      2.36 o
  -9  12   0       10.87        9.10      3.43 o
  -9  12   1       16.06       14.13      4.47 o
  -9  12   2       24.87       22.35      5.18 o
  -9  12   3       14.67       12.44      2.61 o
  -9  13   0       16.08       11.40      4.26 o
  -9  13   1       28.29       22.16      5.26 o
  -9  13   3       84.70       46.39      9.34 o
  -8 -18   2       50.74       43.36      5.90 o
  -8 -17   1       54.87       56.75      7.20 o
  -8 -17   3       45.67       45.89      6.57 o
  -8 -17   4       17.65       16.57      7.10 o
  -8 -17   6       94.95       97.06      7.76 o
  -8 -17   7       16.96       14.86      6.07 o
  -8 -17  10       18.59       16.65      6.85 o
  -8 -16   1       36.92       36.18      8.05 o
  -8 -16   2       10.41        9.14      3.35 o
  -8 -16   5       29.53       28.15      4.97 o
  -8 -16   6      109.65      105.87      7.09 o
  -8 -16   7      134.26      140.71      9.01 o
  -8 -16   8       58.01       55.52      7.20 o
  -8 -16   9      110.22      110.74      9.05 o
  -8 -16  11      126.54      113.02     11.70 o
  -8 -15   1       16.99       15.95      4.28 o
  -8 -15   5       12.37       10.38      3.61 o
  -8 -15   8       61.20       56.97      6.25 o
  -8 -15  10       79.93       76.66      9.82 o
  -8 -15  14       26.47       25.61      5.06 o
  -8 -15  15       22.61       23.33      6.32 o
  -8 -14   1       36.70       35.82      4.44 o
  -8 -14   2       67.52       69.25      7.82 o
  -8 -14   5       22.11       20.82      4.13 o
  -8 -14   7       30.93       33.81      5.00 o
  -8 -14  11       25.25       28.89      7.45 o
  -8 -14  12       34.74       35.12      5.33 o
  -8 -14  13       25.82       28.68      6.73 o
  -8 -14  14       37.75       35.85      7.35 o
  -8 -13   1       38.16       39.36      4.64 o
  -8 -13   2       17.83       16.45      3.98 o
  -8 -13   4      130.18      124.37     11.68 o
  -8 -13   5       32.71       32.75      4.12 o
  -8 -13   6       14.01       12.79      4.82 o
  -8 -13   8       36.68       35.39      4.99 o
  -8 -13  11       22.78       24.11      5.15 o
  -8 -13  13       27.30       27.52      6.25 o
  -8 -13  17       14.23       13.24      5.35 o
  -8 -12   1      448.11      451.98     24.41 o
  -8 -12   3      317.94      316.65     17.35 o
  -8 -12   4       57.37       58.73      7.19 o
  -8 -12   6      110.48      108.21      7.74 o
  -8 -12   7       28.14       29.77      4.96 o
  -8 -12  10       23.01       22.56      5.39 o
  -8 -12  11      140.98      143.00     10.32 o
  -8 -12  12       32.20       32.07      7.40 o
  -8 -12  13      114.84      124.94     13.68 o
  -8 -12  14      109.77      113.47      8.39 o
  -8 -12  15       19.11       18.10      8.63 o
  -8 -12  16       17.07       18.66      6.99 o
  -8 -11   1        7.93        6.08      2.96 o
  -8 -11   2      242.22      233.84     14.15 o
  -8 -11   3       51.75       52.73      5.93 o
  -8 -11   4       43.32       42.24      4.83 o
  -8 -11   5       32.32       31.06      3.86 o
  -8 -11   8      130.92      132.60     11.66 o
  -8 -11   9       24.20       22.49      6.19 o
  -8 -11  10       13.84       12.58      4.14 o
  -8 -11  11      285.18      295.94     16.71 o
  -8 -11  13       13.62       12.84      5.95 o
  -8 -11  14       66.67       66.33      6.36 o
  -8 -11  15       19.92       24.54      5.64 o
  -8 -11  16       28.00       29.97      6.50 o
  -8 -11  19       22.41       21.98      6.27 o
  -8 -11  20       18.11       14.01      5.48 o
  -8 -10   2      170.80      170.93     10.29 o
  -8 -10   3      302.44      303.79     16.70 o
  -8 -10   4      103.77      101.30      7.09 o
  -8 -10   5       33.36       35.49      3.97 o
  -8 -10   6       88.49       97.06      7.10 o
  -8 -10   7       50.26       52.83      4.67 o
  -8 -10   8       56.66       56.06      5.59 o
  -8 -10   9      161.92      159.79      9.65 o
  -8 -10  10       78.44       78.05      5.81 o
  -8 -10  11      288.21      286.75     15.41 o
  -8 -10  12       62.92       60.53      8.54 o
  -8 -10  14       79.99       81.03      7.79 o
  -8 -10  19       19.27       15.98      6.25 o
  -8 -10  22       70.81       59.17      7.19 o
  -8  -9   1       69.05       68.04      5.10 o
  -8  -9   2      276.70      270.15     17.39 o
  -8  -9   5       60.98       55.44      4.79 o
  -8  -9   6       33.67       32.12      3.58 o
  -8  -9   7       22.86       20.12      3.24 o
  -8  -9   8       65.49       60.57      5.71 o
  -8  -9   9       13.41       10.26      3.23 o
  -8  -9  10       11.45       11.49      3.65 o
  -8  -9  11       37.75       37.02      4.44 o
  -8  -9  13       27.96       29.56      4.54 o
  -8  -9  15       85.46       85.08      6.46 o
  -8  -9  16       19.28       19.77      4.43 o
  -8  -9  17       39.83       40.15      6.05 o
  -8  -9  18       10.23        9.72      4.11 o
  -8  -9  20       41.29       42.17      6.60 o
  -8  -9  21       29.01       31.34      6.62 o
  -8  -8   2       44.27       41.26      4.96 o
  -8  -8   3       62.37       59.97      5.18 o
  -8  -8   5        9.93        8.22      3.96 o
  -8  -8   6      408.32      392.87     20.54 o
  -8  -8   7       97.66       93.95      6.25 o
  -8  -8   8      123.83      116.83      7.73 o
  -8  -8   9       71.25       70.71      5.23 o
  -8  -8  10       20.64       20.96      3.30 o
  -8  -8  11       27.56       29.85      5.72 o
  -8  -8  12       85.33       89.02      6.45 o
  -8  -8  15        9.36        8.32      3.15 o
  -8  -8  16      416.58      411.88     23.78 o
  -8  -8  17        7.53        6.34      3.11 o
  -8  -8  18       32.73       32.89      6.18 o
  -8  -8  19      108.38      110.43      7.74 o
  -8  -8  22       59.11       58.35      7.19 o
  -8  -7   2       24.03       24.20      3.41 o
  -8  -7   3       65.64       64.88      4.97 o
  -8  -7   4      103.33      100.74      6.44 o
  -8  -7   5       20.99       19.60      3.17 o
  -8  -7   8        5.60        3.66      1.72 o
  -8  -7   9        9.18        5.64      1.94 o
  -8  -7  10      129.83      123.04     11.02 o
  -8  -7  11       21.43       18.62      3.25 o
  -8  -7  12      187.07      191.53     11.58 o
  -8  -7  13      881.01      880.01     52.74 o
  -8  -7  14       51.65       55.06      5.39 o
  -8  -7  15       87.50       88.07      6.46 o
  -8  -7  16       95.22       96.94      7.10 o
  -8  -7  17      327.03      326.15     18.64 o
  -8  -7  18       12.11       10.53      4.38 o
  -8  -7  19       66.07       65.26      7.17 o
  -8  -7  20       40.00       46.49      6.09 o
  -8  -7  21       26.80       29.66      5.31 o
  -8  -6   1       80.72       76.21      5.62 o
  -8  -6   2       39.97       37.71      4.17 o
  -8  -6   3        9.23        9.80      3.71 o
  -8  -6   5       78.36       79.58      5.74 o
  -8  -6   6      266.01      259.95     14.13 o
  -8  -6   7       32.34       29.22      3.73 o
  -8  -6   8       75.17       70.07      5.50 o
  -8  -6   9      125.96      127.28      9.69 o
  -8  -6  10       61.01       58.27      4.66 o
  -8  -6  11       45.36       42.10      4.63 o
  -8  -6  12      112.87      109.99      7.08 o
  -8  -6  13      326.96      321.72     17.99 o
  -8  -6  14       75.16       78.63      6.07 o
  -8  -6  15       40.92       40.75      4.76 o
  -8  -6  16      880.31      874.94     53.40 o
  -8  -6  17       10.28        8.57      3.06 o
  -8  -6  20       42.82       42.69      5.70 o
  -8  -6  21       42.63       45.22      6.30 o
  -8  -6  22       11.58       11.98      4.40 o
  -8  -6  24       45.03       39.69      6.40 o
  -8  -5   2      219.66      215.41     18.78 o
  -8  -5   3       49.46       44.80      4.15 o
  -8  -5   4      222.87      213.07     14.83 o
  -8  -5   5       73.73       69.06      5.43 o
  -8  -5   6       30.76       32.63      4.73 o
  -8  -5   7       95.47       93.26      6.45 o
  -8  -5   8       51.07       50.53      4.40 o
  -8  -5   9       24.94       25.22      3.21 o
  -8  -5  10      548.32      545.68     30.20 o
  -8  -5  11       63.20       63.74      5.11 o
  -8  -5  12      368.29      366.89     19.26 o
  -8  -5  13      167.56      168.59      9.64 o
  -8  -5  14       75.33       75.01      6.21 o
  -8  -5  16       71.47       73.94      6.48 o
  -8  -5  18       20.80       19.52      3.87 o
  -8  -5  19        8.65        8.00      3.81 o
  -8  -5  21       32.27       33.58      5.00 o
  -8  -5  22       71.11       72.98      7.14 o
  -8  -5  23       23.45       21.41      5.34 o
  -8  -4   1       69.87       62.54      5.18 o
  -8  -4   2       52.46       48.10      4.68 o
  -8  -4   3      131.42      123.42      9.04 o
  -8  -4   5       79.86       75.40      7.80 o
  -8  -4   6      143.29      139.00      8.36 o
  -8  -4   7      122.60      112.77      7.73 o
  -8  -4   9      326.91      333.19     19.29 o
  -8  -4  10       42.26       39.24      4.03 o
  -8  -4  11      165.79      160.67      9.65 o
  -8  -4  12       79.72       80.15      5.94 o
  -8  -4  13      125.29      129.94      7.72 o
  -8  -4  14      163.43      164.66      9.64 o
  -8  -4  17       24.33       26.30      3.54 o
  -8  -4  19       21.45       22.32      4.82 o
  -8  -4  20       82.56       85.91      8.45 o
  -8  -4  21       84.77       88.07      7.77 o
  -8  -4  23       43.87       46.30      5.96 o
  -8  -4  24       66.87       60.62      6.51 o
  -8  -3   1       41.64       46.14      4.41 o
  -8  -3   2        8.47        9.09      3.12 o
  -8  -3   3      166.09      156.74     10.96 o
  -8  -3   4       49.71       45.78      4.15 o
  -8  -3   6       53.28       51.90      4.60 o
  -8  -3   7       12.41       13.29      2.74 o
  -8  -3   9      117.54      113.09      7.08 o
  -8  -3  11       12.95       13.10      2.74 o
  -8  -3  12       62.91       63.35      5.90 o
  -8  -3  13        5.31        4.84      2.06 o
  -8  -3  17       24.85       27.85      3.40 o
  -8  -3  19        7.58        6.16      2.70 o
  -8  -3  20        7.03        5.43      2.67 o
  -8  -3  21        9.19        7.19      2.81 o
  -8  -3  22       31.80       34.63      6.51 o
  -8  -3  24        9.68        9.73      4.76 o
  -8  -2   1       54.94       56.69      4.53 o
  -8  -2   2       67.18       66.08      4.84 o
  -8  -2   3      154.93      149.01      8.36 o
  -8  -2   4      495.22      468.52     23.74 o
  -8  -2   5      110.32      113.98      7.08 o
  -8  -2   6       13.09       12.73      2.46 o
  -8  -2   8      123.14      125.26      8.38 o
  -8  -2   9      169.51      161.37      9.65 o
  -8  -2  10      209.49      213.45     11.56 o
  -8  -2  11       39.65       41.47      3.56 o
  -8  -2  12       79.89       78.05      5.28 o
  -8  -2  13       35.21       33.35      4.05 o
  -8  -2  14       18.38       19.54      2.90 o
  -8  -2  15        6.22        4.32      1.85 o
  -8  -2  16       41.98       44.69      5.35 o
  -8  -2  17      265.24      271.29     14.77 o
  -8  -2  18       12.09       12.13      2.83 o
  -8  -2  19       12.27       12.25      4.46 o
  -8  -2  20      105.60      109.92      7.08 o
  -8  -2  21       31.97       34.75      4.18 o
  -8  -2  25       14.11       11.41      4.81 o
  -8  -1   1     1171.47     1124.56     64.27 o
  -8  -1   2      486.81      466.93     23.74 o
  -8  -1   3       25.60       26.79      2.86 o
  -8  -1   5      135.68      129.25      7.72 o
  -8  -1   6      113.96      109.86      6.43 o
  -8  -1   7       15.69       13.99      2.38 o
  -8  -1   8      602.88      606.57     30.80 o
  -8  -1   9       17.20       18.16      2.42 o
  -8  -1  10      261.55      269.96     14.12 o
  -8  -1  11     1242.51     1269.02     77.20 o
  -8  -1  12      176.49      187.47     11.58 o
  -8  -1  13      149.53      153.45      9.65 o
  -8  -1  15       26.02       26.49      3.40 o
  -8  -1  16        4.33        3.66      1.64 o
  -8  -1  17       17.72       18.75      2.90 o
  -8  -1  19        9.04        8.26      3.00 o
  -8  -1  20       58.75       61.24      6.51 o
  -8  -1  21       40.02       41.55      4.09 o
  -8  -1  23       42.03       44.31      6.10 o
  -8   0   3      270.85      259.82     15.44 o
  -8   0   4      208.58      210.22     11.56 o
  -8   0   5      140.28      132.03      7.71 o
  -8   0   6      195.26      199.63     14.19 o
  -8   0   7       44.53       43.21      3.42 o
  -8   0   8      197.94      201.09     10.92 o
  -8   0   9        7.18        7.55      1.89 o
  -8   0  10       18.30       17.59      2.63 o
  -8   0  11       26.02       24.52      2.87 o
  -8   0  12       31.82       31.38      3.99 o
  -8   0  13      287.98      304.11     16.05 o
  -8   0  14      231.87      239.55     12.84 o
  -8   0  15       78.27       81.48      5.67 o
  -8   0  17      152.51      160.48      9.00 o
  -8   0  18        5.60        4.44      1.76 o
  -8   0  20       28.03       28.18      4.01 o
  -8   0  22       18.83       18.95      3.38 o
  -8   0  23        9.50        9.03      3.75 o
  -8   0  25        9.44        6.81      3.32 o
  -8   1   0      110.17      103.65      6.44 o
  -8   1   1       27.86       28.21      2.79 o
  -8   1   2       10.35       11.36      2.55 o
  -8   1   3       79.82       72.86      4.83 o
  -8   1   4       41.53       38.77      3.17 o
  -8   1   5       14.05       13.39      2.11 o
  -8   1   6       12.65       12.71      1.98 o
  -8   1   7       61.54       57.40      4.13 o
  -8   1   8      115.92      110.37      8.40 o
  -8   1  10        4.32        2.87      1.28 o
  -8   1  11      131.42      134.06      7.71 o
  -8   1  12       25.04       24.89      3.55 o
  -8   1  14        5.00        4.67      1.67 o
  -8   1  15       17.39       17.19      2.09 o
  -8   1  16        7.71        7.22      2.19 o
  -8   1  17        9.97       10.42      1.86 o
  -8   1  18        6.14        5.45      1.57 o
  -8   1  19       19.39       17.99      2.22 o
  -8   1  21       20.04       18.01      2.29 o
  -8   1  22       38.70       32.72      3.05 o
  -8   2   1      199.31      185.13     10.28 o
  -8   2   2      156.79      157.69      8.35 o
  -8   2   3       11.44       10.49      2.06 o
  -8   2   4        7.82        5.78      2.17 o
  -8   2   5      122.99      120.88      7.07 o
  -8   2   6       43.90       44.08      3.29 o
  -8   2   7       47.66       44.72      3.82 o
  -8   2   9       12.57       11.92      2.05 o
  -8   2  10       32.68       33.17      2.45 o
  -8   2  11       44.92       45.40      3.16 o
  -8   2  12       31.99       29.81      2.33 o
  -8   2  14       82.86       75.20      5.16 o
  -8   2  15       55.20       48.49      4.61 o
  -8   3   1       30.79       31.33      2.92 o
  -8   3   2      145.77      140.58      8.36 o
  -8   3   3      352.45      350.23     17.97 o
  -8   3   4       93.61       89.27      5.79 o
  -8   3   5       25.11       25.20      3.14 o
  -8   3   6      286.40      275.54     14.12 o
  -8   3   7       92.54       86.61      5.15 o
  -8   3   8       24.02       22.69      1.81 o
  -8   4   0      387.17      384.00     21.20 o
  -8   4   1       87.78       80.21      5.35 o
  -8   4   2      231.90      243.79     12.84 o
  -8   4   3       31.86       31.36      2.79 o
  -8   4   4      167.06      164.22      8.99 o
  -8   4   5       15.21       16.87      1.96 o
  -8   4   6       44.67       45.91      2.96 o
  -8   4   7       24.88       24.97      2.00 o
  -8   4   8       68.25       60.25      3.53 o
  -8   5   0      225.52      219.53     11.55 o
  -8   5   2       11.70       10.29      2.00 o
  -8   5   3       65.11       62.18      4.12 o
  -8   5   4      124.99      125.19      7.07 o
  -8   5   5       20.74       21.07      2.35 o
  -8   5   6      151.82      146.42      7.70 o
  -8   5   7       66.54       60.69      3.53 o
  -8   6   0       59.63       63.30      4.91 o
  -8   6   1      179.97      171.89     11.60 o
  -8   6   2       61.35       61.98      4.25 o
  -8   6   3       63.52       65.70      4.25 o
  -8   6   4       97.73       92.75      5.53 o
  -8   6   5        7.32        7.68      1.46 o
  -8   6   6       95.43       89.84      5.40 o
  -8   7   0      218.71      231.63     16.77 o
  -8   7   1      137.11      144.96      8.36 o
  -8   7   3       59.47       58.95      4.19 o
  -8   7   5       79.66       80.97      5.67 o
  -8   8   0       13.37       13.38      2.74 o
  -8   8   3      188.69      189.24     10.28 o
  -8   9   0        7.39        6.36      2.46 o
  -8   9   1       13.06       12.97      3.03 o
  -8   9   2       11.25       10.68      3.30 o
  -8   9   3      140.17      140.52      8.36 o
  -8   9   4       21.57       19.41      2.90 o
  -8   9   5       57.16       50.95      5.07 o
  -8  10   0       43.85       45.15      4.82 o
  -8  10   2       18.59       20.27      2.89 o
  -8  10   4       70.20       71.34      4.83 o
  -8  11   1       52.78       58.85      5.18 o
  -8  11   3       25.91       27.22      3.40 o
  -8  12   0       10.34        9.83      3.32 o
  -8  12   1       13.69       12.70      3.99 o
  -8  12   2        8.14        8.45      4.11 o
  -8  12   3       11.80       10.86      2.99 o
  -8  12   4      211.87      189.75     10.93 o
  -8  13   0        8.35        7.58      3.68 o
  -8  13   1      146.69      143.50     14.96 o
  -8  13   2      136.20      127.91     13.67 o
  -8  14   1       35.35       25.68      5.49 o
  -8  14   2       14.32        8.99      3.83 o
  -7 -18   1       38.82       36.61      5.39 o
  -7 -18   3       49.04       46.27      6.43 o
  -7 -18   4       25.38       25.83      6.78 o
  -7 -17   2       19.22       17.98      5.94 o
  -7 -17   4       63.87       63.86      6.04 o
  -7 -17   6       28.29       30.27      6.49 o
  -7 -17   7       84.28       86.73      7.78 o
  -7 -16   3       78.67       79.07      6.47 o
  -7 -16   4       37.03       37.68      6.42 o
  -7 -16   9       25.19       25.02      5.86 o
  -7 -16  10       19.35       17.27      4.99 o
  -7 -16  13       38.83       32.30      7.39 o
  -7 -16  14       11.33       11.04      4.52 o
  -7 -15   1       48.58       48.14      5.08 o
  -7 -15   2       19.75       23.08      4.81 o
  -7 -15   4       40.79       44.26      6.17 o
  -7 -15   7       13.10       12.27      4.69 o
  -7 -15   9      102.23      104.54      8.41 o
  -7 -15  10       62.91       59.49      6.25 o
  -7 -15  12       59.87       61.40      7.18 o
  -7 -15  13       89.91       88.57      8.44 o
  -7 -15  15       77.92       71.85     10.52 o
  -7 -15  16       20.74       20.48      5.65 o
  -7 -14   2       12.15        8.99      3.36 o
  -7 -14   6       28.63       30.49      4.75 o
  -7 -14   7       43.52       49.40      5.47 o
  -7 -14   8       25.86       28.43      4.83 o
  -7 -14   9       59.13       61.86      6.37 o
  -7 -14  10       19.56       18.29      4.60 o
  -7 -14  12       25.15       27.25      7.48 o
  -7 -14  14       77.78       82.11      8.46 o
  -7 -14  15       22.62       23.35      5.52 o
  -7 -14  17       27.28       29.21      5.87 o
  -7 -14  18       62.23       61.05      5.58 o
  -7 -13   1      551.32      545.68     31.50 o
  -7 -13   2      106.60      108.53      7.74 o
  -7 -13   4        9.77        7.76      2.94 o
  -7 -13   5        6.58        5.40      2.51 o
  -7 -13   7       50.53       49.96      5.20 o
  -7 -13  11       77.00       78.05      7.80 o
  -7 -13  12       21.81       23.32      7.59 o
  -7 -13  14       19.21       18.01      5.26 o
  -7 -13  15       41.44       45.84     10.77 o
  -7 -12   2       53.31       53.76      5.33 o
  -7 -12   3      159.36      160.67     10.96 o
  -7 -12   4        8.79        6.21      2.78 o
  -7 -12   5      117.45      112.84      7.73 o
  -7 -12   7       23.60       22.78      4.32 o
  -7 -12   8      161.01      162.51     10.30 o
  -7 -12  10       19.61       18.56      6.53 o
  -7 -12  13      140.66      139.07      9.02 o
  -7 -12  15       18.15       16.20      5.16 o
  -7 -12  16       15.66       15.50      5.34 o
  -7 -12  18       33.85       33.38      6.32 o
  -7 -12  20       52.25       47.38      7.25 o
  -7 -11   1      244.76      244.74     13.49 o
  -7 -11   3       68.98       72.67      5.75 o
  -7 -11   4      347.65      346.56     19.93 o
  -7 -11   5       63.65       63.22      5.11 o
  -7 -11   7      300.43      308.86     16.70 o
  -7 -11   8       73.43       76.79      5.75 o
  -7 -11   9       44.34       42.00      4.49 o
  -7 -11  10       89.80       85.72      6.46 o
  -7 -11  11       63.56       62.61      5.84 o
  -7 -11  12       66.17       69.38      6.02 o
  -7 -11  13       73.13       72.16      7.81 o
  -7 -11  14       21.95       23.41      4.67 o
  -7 -11  15      134.48      138.56      9.02 o
  -7 -11  16       58.87       60.37      6.38 o
  -7 -11  18       12.72       12.17      5.26 o
  -7 -11  19       38.09       37.05      7.33 o
  -7 -11  21      147.19      132.60     14.99 o
  -7 -10   1      114.48      121.96      7.72 o
  -7 -10   4      239.07      249.56     13.49 o
  -7 -10   6       26.74       26.29      3.47 o
  -7 -10   8       10.87       11.42      3.72 o
  -7 -10  11       45.65       46.63      7.94 o
  -7 -10  12       14.01       13.15      5.05 o
  -7 -10  13      114.86      116.45      7.73 o
  -7 -10  14      110.93      116.83      7.73 o
  -7 -10  15       13.51       14.77      6.23 o
  -7 -10  16       17.27       19.09      4.37 o
  -7 -10  19      100.88      100.42      7.75 o
  -7 -10  21       39.03       40.15      5.99 o
  -7  -9   2       56.90       56.83      4.99 o
  -7  -9   3      369.49      355.43     18.61 o
  -7  -9   4       52.96       49.61      4.54 o
  -7  -9   5       66.44       62.87      5.18 o
  -7  -9   6      374.90      377.10     19.90 o
  -7  -9   7      227.88      232.26     13.50 o
  -7  -9   8       46.02       46.30      4.41 o
  -7  -9   9      245.81      244.55     14.14 o
  -7  -9  10       64.82       64.31      5.24 o
  -7  -9  11       13.28       13.76      3.81 o
  -7  -9  12       25.44       23.13      4.18 o
  -7  -9  13       10.28        6.76      3.07 o
  -7  -9  14       21.25       21.44      4.41 o
  -7  -9  15       13.39       10.63      3.30 o
  -7  -9  16       49.93       55.36      5.59 o
  -7  -9  20       19.06       15.33      5.27 o
  -7  -8   1      109.02      114.86      7.73 o
  -7  -8   2      122.88      122.21      7.72 o
  -7  -8   5       78.83       74.57      5.49 o
  -7  -8   6       32.83       34.48      4.45 o
  -7  -8   7      152.36      148.32     10.97 o
  -7  -8   8      166.14      162.51      9.64 o
  -7  -8   9       28.52       27.98      3.67 o
  -7  -8  10      328.67      327.10     17.34 o
  -7  -8  12      509.09      504.75     27.62 o
  -7  -8  13      177.27      176.19     11.59 o
  -7  -8  14       13.78        9.93      3.78 o
  -7  -8  15       23.97       25.29      4.09 o
  -7  -8  16       44.96       47.06      5.48 o
  -7  -8  17      132.58      135.08      9.02 o
  -7  -8  19       36.23       35.99      6.64 o
  -7  -8  22       13.78       12.89      4.51 o
  -7  -7   1       17.60       12.05      4.47 o
  -7  -7   2      216.54      206.54     11.56 o
  -7  -7   3       16.38       17.45      3.33 o
  -7  -7   4      122.54      117.97      7.73 o
  -7  -7   5       77.73       71.53      5.23 o
  -7  -7   6       42.37       38.97      4.03 o
  -7  -7   7      138.26      145.65      9.01 o
  -7  -7   8      757.43      734.29     39.17 o
  -7  -7   9     1129.51     1109.99     63.63 o
  -7  -7  10       17.23       15.21      3.21 o
  -7  -7  11      192.12      192.03     10.93 o
  -7  -7  12      176.29      177.65     10.29 o
  -7  -7  13      374.54      365.12     19.26 o
  -7  -7  15       24.92       23.71      5.16 o
  -7  -7  16       11.87       13.55      4.11 o
  -7  -7  17       39.58       37.21      4.37 o
  -7  -7  20       52.02       53.71      6.26 o
  -7  -6   3      211.32      189.81     10.93 o
  -7  -6   4        7.22        3.26      1.59 o
  -7  -6   5       13.07       13.84      2.94 o
  -7  -6   6      326.07      317.28     16.69 o
  -7  -6   7      781.96      755.84     39.15 o
  -7  -6   8       91.93       91.48      6.32 o
  -7  -6   9       40.72       41.68      5.37 o
  -7  -6  10      188.70      188.68     10.93 o
  -7  -6  11      566.45      568.11     30.18 o
  -7  -6  12      580.05      578.12     30.82 o
  -7  -6  13       38.04       38.55      5.59 o
  -7  -6  14       25.16       26.08      4.16 o
  -7  -6  16       72.40       74.13      5.88 o
  -7  -6  17       47.17       50.79      4.74 o
  -7  -6  20        8.68        6.72      3.08 o
  -7  -6  22      111.91      111.38      9.05 o
  -7  -6  23       30.03       32.10      5.98 o
  -7  -6  25       37.76       28.95      9.68 o
  -7  -5   1       91.63       87.87      6.32 o
  -7  -5   2      308.09      294.67     19.32 o
  -7  -5   4       39.69       39.41      4.03 o
  -7  -5   7       24.58       23.33      3.15 o
  -7  -5   8       75.72       78.94      5.68 o
  -7  -5   9       47.39       47.24      4.08 o
  -7  -5  11       26.07       30.12      3.73 o
  -7  -5  13       60.48       60.45      4.91 o
  -7  -5  14       80.09       83.57      6.13 o
  -7  -5  16       11.45       10.72      3.98 o
  -7  -5  17       57.44       54.76      4.86 o
  -7  -5  18       44.15       42.91      4.56 o
  -7  -5  21       77.75       77.55      8.47 o
  -7  -5  22      176.08      182.15     12.24 o
  -7  -5  23       12.81       10.63      3.99 o
  -7  -5  24       19.62       22.36      5.39 o
  -7  -5  25       90.76       85.02      9.78 o
  -7  -4   1       45.84       46.65      4.21 o
  -7  -4   2      282.08      268.18     14.77 o
  -7  -4   3       46.25       41.93      4.09 o
  -7  -4   4      282.54      273.13     14.77 o
  -7  -4   6      411.63      411.24     23.13 o
  -7  -4   8       12.53       12.90      3.03 o
  -7  -4  10       52.06       53.82      4.66 o
  -7  -4  11      108.80      111.76      7.08 o
  -7  -4  12       34.68       36.23      4.31 o
  -7  -4  13      122.73      122.59      7.72 o
  -7  -4  14      101.55      101.43      7.09 o
  -7  -4  16       14.63       13.28      3.02 o
  -7  -4  17       59.42       62.73      5.37 o
  -7  -4  18       14.79       15.18      3.57 o
  -7  -4  19       10.35        9.49      4.04 o
  -7  -4  22        8.43        7.32      3.12 o
  -7  -4  24       47.88       44.80      6.30 o
  -7  -4  25      119.17      110.11     10.38 o
  -7  -3   1       29.57       29.07      3.67 o
  -7  -3   2      126.34      125.63      7.72 o
  -7  -3   3      393.57      370.13     20.56 o
  -7  -3   4       98.05       97.63      6.44 o
  -7  -3   5       22.17       19.25      4.23 o
  -7  -3   6       49.18       50.55      4.14 o
  -7  -3   7       28.33       27.15      4.91 o
  -7  -3   8      161.59      165.42     10.95 o
  -7  -3   9       19.43       20.06      3.65 o
  -7  -3  10       54.34       51.77      3.94 o
  -7  -3  12       13.93       14.16      2.73 o
  -7  -3  13       10.00        8.81      3.20 o
  -7  -3  14      367.70      369.43     19.26 o
  -7  -3  15       43.05       46.29      4.08 o
  -7  -3  16       77.59       82.93      5.93 o
  -7  -3  17       26.93       26.71      3.88 o
  -7  -3  18      233.39      235.62     12.85 o
  -7  -3  22       63.76       68.17      6.49 o
  -7  -3  23       10.57        9.52      3.64 o
  -7  -3  24       14.09       12.69      4.45 o
  -7  -2   1      350.67      355.61     27.13 o
  -7  -2   2        9.65        9.23      2.44 o
  -7  -2   4       17.00       19.63      2.69 o
  -7  -2   5      240.01      238.16     12.84 o
  -7  -2   6       26.31       26.42      3.27 o
  -7  -2   7       67.05       69.25      5.89 o
  -7  -2   8      252.63      243.35     12.84 o
  -7  -2   9      231.56      235.05     12.85 o
  -7  -2  11      284.12      288.14     14.76 o
  -7  -2  12       66.84       65.83      5.37 o
  -7  -2  15       21.68       23.01      2.94 o
  -7  -2  16       56.81       62.12      4.71 o
  -7  -2  17       15.62       17.59      2.91 o
  -7  -2  18       11.34       12.02      2.97 o
  -7  -2  20       86.77       92.05      6.45 o
  -7  -2  21       38.73       40.35      4.49 o
  -7  -2  23       13.99       14.58      3.72 o
  -7  -2  25       12.30       10.67      4.06 o
  -7  -2  26       29.41       24.34      7.56 o
  -7  -1   1      669.62      658.26     32.07 o
  -7  -1   2      274.69      264.26     14.13 o
  -7  -1   3      114.90      113.16      6.43 o
  -7  -1   4      121.63      121.64      7.07 o
  -7  -1   5       72.40       71.66      4.70 o
  -7  -1   7        9.30        7.76      2.71 o
  -7  -1   8       54.45       52.08      3.87 o
  -7  -1   9      144.38      145.47      8.36 o
  -7  -1  10      182.55      187.41     10.28 o
  -7  -1  11       36.13       38.17      3.24 o
  -7  -1  12       52.01       54.34      4.00 o
  -7  -1  13      177.46      177.97      9.63 o
  -7  -1  14      119.50      129.81      7.72 o
  -7  -1  15       52.32       53.07      4.27 o
  -7  -1  16        8.58        7.21      2.19 o
  -7  -1  17       80.75       84.01      5.93 o
  -7  -1  18      258.53      276.67     14.77 o
  -7  -1  19       28.61       30.53      3.52 o
  -7  -1  20       20.47       23.38      3.15 o
  -7  -1  21       85.69       91.48      8.43 o
  -7  -1  23       14.05       13.46      3.89 o
  -7  -1  24       24.56       27.90      4.35 o
  -7  -1  26       18.23       18.18      4.75 o
  -7   0   1      246.97      228.14     12.85 o
  -7   0   2       44.67       43.75      3.49 o
  -7   0   3      112.01      107.39      6.43 o
  -7   0   4      124.84      118.16      7.08 o
  -7   0   5      204.67      195.39     12.88 o
  -7   0   6       45.89       44.90      3.55 o
  -7   0   7       96.60       87.68      5.47 o
  -7   0   8       19.60       20.68      2.82 o
  -7   0   9        8.66        8.04      1.89 o
  -7   0  10       62.57       60.49      4.06 o
  -7   0  11       40.26       38.57      3.17 o
  -7   0  13       39.84       41.20      3.17 o
  -7   0  14       71.68       71.78      5.23 o
  -7   0  15      149.06      150.92      8.35 o
  -7   0  16       53.60       54.26      4.40 o
  -7   0  17       71.61       74.06      4.83 o
  -7   0  18       43.56       43.58      5.97 o
  -7   0  20      234.88      249.56     13.49 o
  -7   0  21       21.67       22.70      3.42 o
  -7   1   2      481.05      477.51     23.74 o
  -7   1   4       41.69       38.99      2.97 o
  -7   1   7        9.32        8.14      1.95 o
  -7   1   8      146.02      141.73      7.71 o
  -7   1   9       10.96        9.80      1.73 o
  -7   1  10       79.44       77.23      5.03 o
  -7   1  11       47.03       47.52      3.42 o
  -7   1  12      367.77      357.71     17.96 o
  -7   1  18       20.14       19.94      2.62 o
  -7   1  19       11.79       11.42      2.06 o
  -7   1  20       12.72       13.17      2.18 o
  -7   1  21       15.41       15.19      2.51 o
  -7   2   1       19.60       20.99      2.89 o
  -7   2   2       70.59       67.98      4.64 o
  -7   2   3       84.60       84.71      5.02 o
  -7   2   4      566.10      572.04     27.57 o
  -7   2   5      133.07      131.65      9.02 o
  -7   2   6      149.61      144.64      7.70 o
  -7   2   8       22.91       22.79      2.01 o
  -7   2   9       29.68       29.62      2.20 o
  -7   2  10       91.04       89.65      4.88 o
  -7   2  12        8.26        7.44      1.26 o
  -7   2  13        5.55        5.37      1.21 o
  -7   2  14      494.71      478.34     27.64 o
  -7   2  15       54.70       51.74      4.00 o
  -7   2  16       31.38       28.16      2.39 o
  -7   2  17       63.47       54.40      4.53 o
  -7   2  18       17.09       13.37      1.50 o
  -7   3   0       33.61       32.44      2.98 o
  -7   3   1      339.10      326.28     16.68 o
  -7   3   2       10.43        8.53      2.46 o
  -7   3   3      110.03      112.39      6.30 o
  -7   3   4       73.08       71.53      4.57 o
  -7   3   5      193.16      182.97     11.59 o
  -7   3   6      176.81      177.52      8.98 o
  -7   3   7       64.91       65.95      3.79 o
  -7   3   8       29.79       25.80      1.81 o
  -7   3   9        6.52        6.65      1.19 o
  -7   4   0        7.90        7.08      2.90 o
  -7   4   1       70.96       70.71      4.51 o
  -7   4   3       70.43       71.78      4.37 o
  -7   4   4      319.01      315.32     15.40 o
  -7   4   5       19.34       21.03      1.88 o
  -7   4   6       25.51       22.29      1.75 o
  -7   4   7       18.46       16.85      1.42 o
  -7   5   1      128.51      123.23      7.07 o
  -7   5   2      241.65      238.85     12.19 o
  -7   5   3      438.09      438.23     21.81 o
  -7   5   4      347.58      341.87     16.67 o
  -7   5   5       69.56       65.64      3.92 o
  -7   6   0       36.07       39.86      3.43 o
  -7   6   1       25.20       25.78      3.21 o
  -7   6   3        4.66        6.39      1.69 o
  -7   6   5       22.48       21.15      1.81 o
  -7   6   6      360.43      329.13     16.03 o
  -7   7   0        8.54        9.82      2.43 o
  -7   7   1       51.03       53.05      4.14 o
  -7   7   2       55.14       55.30      3.80 o
  -7   7   3       31.11       30.60      2.79 o
  -7   7   4       73.65       69.25      5.30 o
  -7   8   0       82.48       79.58      5.48 o
  -7   8   1       46.79       46.10      4.08 o
  -7   8   3       12.89       13.08      2.04 o
  -7   8   4       96.95       95.10      5.60 o
  -7   8   5       80.37       76.72      5.16 o
  -7   9   2       29.30       29.08      2.79 o
  -7   9   3      136.59      136.72      9.02 o
  -7   9   5       17.15       15.09      1.56 o
  -7  10   0      237.33      251.78     14.14 o
  -7  10   4        6.19        5.36      1.72 o
  -7  11   0       32.69       37.06      4.04 o
  -7  11   1       38.05       40.52      4.16 o
  -7  11   2        4.45        4.26      1.93 o
  -7  11   3       24.72       24.28      3.07 o
  -7  11   5        6.38        5.60      1.28 o
  -7  12   0      147.03      153.70     12.94 o
  -7  12   1       40.31       38.28      3.90 o
  -7  12   3       24.43       23.73      3.35 o
  -7  12   4        7.51        7.53      2.71 o
  -7  13   1       11.48       10.42      3.00 o
  -7  13   2       67.99       64.31      8.52 o
  -7  13   3        6.42        5.22      2.27 o
  -7  13   4      161.23      143.31     12.30 o
  -7  14   0       37.97       37.11      5.94 o
  -7  14   1       23.54       22.08      4.83 o
  -7  14   2       21.64       19.79      5.08 o
  -7  14   3       56.77       50.21      7.91 o
  -7  14   4       48.35       32.70      5.56 o
  -6 -19   1       45.91       41.62      6.19 o
  -6 -18   4       18.07       16.61      6.93 o
  -6 -18   5       47.30       48.25      6.01 o
  -6 -18   6       67.36       66.33      7.16 o
  -6 -17   1       33.93       34.52      5.54 o
  -6 -17   2      220.51      223.46     12.86 o
  -6 -17   3       32.44       31.55      5.01 o
  -6 -17   5       74.98       77.61      8.47 o
  -6 -16   1       53.31       59.24      5.25 o
  -6 -16   2       44.54       46.43      5.15 o
  -6 -16   4      110.33      113.85      8.39 o
  -6 -16   5      436.73      419.48     25.08 o
  -6 -16   6        9.09        7.32      3.62 o
  -6 -16   7      192.76      189.31     12.24 o
  -6 -16   8       19.00       17.56      4.76 o
  -6 -16  10       55.30       51.81      7.90 o
  -6 -16  12       17.00       14.46      5.61 o
  -6 -15   2       16.13       15.64      3.78 o
  -6 -15   3       45.13       44.99      5.42 o
  -6 -15   4       17.74       19.90      4.22 o
  -6 -15   5       13.22       13.55      6.39 o
  -6 -15   6       58.77       61.49      7.85 o
  -6 -15   8       43.55       46.34      5.62 o
  -6 -15   9       53.15       54.03      6.46 o
  -6 -15  11       16.76       17.26      4.99 o
  -6 -15  12       24.04       27.95      6.10 o
  -6 -15  14       33.31       32.91      6.60 o
  -6 -14   1       84.31       88.32      6.46 o
  -6 -14   2       27.23       27.23      4.84 o
  -6 -14   3       92.24       93.95      8.43 o
  -6 -14   5      155.50      160.23     10.30 o
  -6 -14   6       11.89        8.04      3.40 o
  -6 -14   9       62.46       67.28      6.49 o
  -6 -14  10       51.04       51.20      7.22 o
  -6 -14  11       55.58       63.03      6.10 o
  -6 -14  12       18.73       16.96      5.29 o
  -6 -14  13       27.96       31.61      7.40 o
  -6 -14  14       29.01       27.81      5.39 o
  -6 -14  15      117.36      115.06      8.39 o
  -6 -13   2        9.73        7.68      3.59 o
  -6 -13   6       16.73       15.79      4.06 o
  -6 -13   9       37.51       41.80      4.83 o
  -6 -13  10       63.84       61.48     11.29 o
  -6 -13  13       16.38       16.35      5.54 o
  -6 -13  14       16.29       18.95      5.39 o
  -6 -13  16      126.48      125.89     12.34 o
  -6 -13  18       60.93       55.76      7.88 o
  -6 -13  19      188.72      163.27     11.61 o
  -6 -13  20       74.46       63.17      6.30 o
  -6 -12   1       52.76       53.52      4.60 o
  -6 -12   2      137.32      142.05     12.97 o
  -6 -12   3       93.94       95.54      6.31 o
  -6 -12   4       86.59       88.95      6.38 o
  -6 -12   5        7.02        4.80      2.30 o
  -6 -12   6       85.78       88.25      6.46 o
  -6 -12   7      120.43      117.34      7.73 o
  -6 -12  10       12.64       12.17      4.23 o
  -6 -12  11      121.25      121.96      8.38 o
  -6 -12  12       40.74       40.77      6.61 o
  -6 -12  13       32.55       34.73      8.79 o
  -6 -12  14       57.60       58.12      6.25 o
  -6 -12  16       10.41        8.57      4.27 o
  -6 -12  17      107.52      108.47      8.40 o
  -6 -12  18       45.51       44.90     10.07 o
  -6 -12  19      131.96      136.78      9.67 o
  -6 -11   1      185.98      190.00     14.20 o
  -6 -11   2       21.90       23.31      3.56 o
  -6 -11   3       33.16       34.99      3.71 o
  -6 -11   4       67.12       66.71      5.30 o
  -6 -11   5        8.04        6.16      2.30 o
  -6 -11   6       15.18       14.71      3.65 o
  -6 -11   7       15.31       15.17      3.50 o
  -6 -11   8       82.35       85.02      6.32 o
  -6 -11  12      122.98      121.20      7.72 o
  -6 -11  13       24.88       24.30      6.23 o
  -6 -11  14      107.94      111.69      9.05 o
  -6 -11  17       55.19       52.49      7.22 o
  -6 -11  21       24.02       18.89      7.77 o
  -6 -11  22       82.41       67.09      7.16 o
  -6 -10   6       94.14       92.37      6.45 o
  -6 -10   7      366.94      376.40     25.13 o
  -6 -10   8       63.98       62.57      5.31 o
  -6 -10   9       51.99       55.77      5.12 o
  -6 -10  10       17.73       17.00      4.48 o
  -6 -10  13       20.67       18.73      5.76 o
  -6 -10  14       10.66        6.61      3.25 o
  -6 -10  15       23.07       21.40      4.84 o
  -6 -10  16       28.99       23.81      6.83 o
  -6 -10  17       34.47       31.63      6.05 o
  -6 -10  20       50.60       52.12      9.98 o
  -6  -9   1      129.96      121.01      7.72 o
  -6  -9   2       39.50       37.61      3.90 o
  -6  -9   4       18.22       17.65      3.19 o
  -6  -9   5       26.54       25.86      3.61 o
  -6  -9   6      365.25      347.89     18.62 o
  -6  -9   7       74.53       73.81      7.14 o
  -6  -9   9       54.46       51.76      4.73 o
  -6  -9  11       34.33       35.30      4.11 o
  -6  -9  12       31.31       30.95      4.74 o
  -6  -9  13       72.81       73.56      6.28 o
  -6  -9  14       17.92       18.97      4.08 o
  -6  -9  18       12.26       10.91      3.90 o
  -6  -9  20       16.82       16.02      5.32 o
  -6  -9  21       58.33       56.58     10.64 o
  -6  -9  23       15.43       12.70      5.30 o
  -6  -8   1      162.13      145.91      9.01 o
  -6  -8   2       57.54       57.90      4.59 o
  -6  -8   3       24.37       22.67      3.36 o
  -6  -8   4      128.69      125.83      7.72 o
  -6  -8   5      727.52      700.71     35.94 o
  -6  -8   6      151.38      160.29      9.65 o
  -6  -8   7      481.13      496.71     25.67 o
  -6  -8   9      767.29      770.41     41.75 o
  -6  -8  10       54.86       58.50      5.32 o
  -6  -8  12       29.92       28.36      3.80 o
  -6  -8  13      408.80      414.16     22.48 o
  -6  -8  14      187.75      176.57     16.87 o
  -6  -8  15       24.41       22.96      4.53 o
  -6  -8  16       16.70       17.76      4.17 o
  -6  -8  18      103.15      105.49      7.74 o
  -6  -8  24       73.15       62.17      9.90 o
  -6  -7   1      165.24      154.72      9.00 o
  -6  -7   2      533.35      540.17     26.95 o
  -6  -7   3      512.62      520.21     26.31 o
  -6  -7   4      990.08      940.20     48.13 o
  -6  -7   5      718.17      684.24     34.65 o
  -6  -7   6      261.88      262.61     18.05 o
  -6  -7   7      289.93      288.84     16.06 o
  -6  -7   8      307.02      303.54     16.05 o
  -6  -7   9      205.89      205.40     11.56 o
  -6  -7  11      151.26      145.72      9.01 o
  -6  -7  12       36.06       36.49      4.51 o
  -6  -7  13      143.43      144.26     12.96 o
  -6  -7  14       23.79       23.86      4.52 o
  -6  -7  15       17.61       16.93      3.76 o
  -6  -7  16      158.74      165.80     10.30 o
  -6  -7  17       16.48       17.38      3.75 o
  -6  -7  18        9.43        6.73      3.16 o
  -6  -7  20       19.65       17.88      4.53 o
  -6  -7  21      218.11      210.53     15.49 o
  -6  -7  22       16.06       11.64      4.88 o
  -6  -6   1      187.36      171.38     11.60 o
  -6  -6   2      364.43      358.28     18.61 o
  -6  -6   3      941.50      909.79     44.25 o
  -6  -6   4      479.59      477.70     32.22 o
  -6  -6   5      847.18      808.42     48.89 o
  -6  -6   6       62.26       60.14      5.12 o
  -6  -6   7      248.18      251.01     13.49 o
  -6  -6   8       27.30       26.73      3.95 o
  -6  -6   9       35.40       33.85      4.86 o
  -6  -6  10       77.27       77.80      6.34 o
  -6  -6  11      115.39      116.32      9.05 o
  -6  -6  12       38.62       39.87      4.10 o
  -6  -6  13      289.66      290.74     16.06 o
  -6  -6  14      258.16      252.16     14.14 o
  -6  -6  15      122.98      121.39      8.38 o
  -6  -6  18       12.64        8.59      3.93 o
  -6  -6  19       19.04       19.45      4.43 o
  -6  -6  20       26.20       26.98      4.49 o
  -6  -6  22       25.45       26.14      6.63 o
  -6  -6  24       40.84       40.63      6.61 o
  -6  -5   1      106.58      115.62      7.73 o
  -6  -5   2     1146.50     1073.88     51.30 o
  -6  -5   3      349.66      349.72     18.62 o
  -6  -5   4       41.41       39.81      4.30 o
  -6  -5   6      266.94      279.15     18.68 o
  -6  -5   7       13.42       12.97      2.96 o
  -6  -5   9       30.09       29.23      3.87 o
  -6  -5  10       36.69       40.07      4.16 o
  -6  -5  12      331.43      332.62     23.87 o
  -6  -5  13       11.95       13.05      3.46 o
  -6  -5  15       17.53       19.09      4.87 o
  -6  -5  17       58.49       61.46      5.51 o
  -6  -5  20       12.20        8.54      3.85 o
  -6  -5  21       74.93       75.33      6.28 o
  -6  -4   1      445.37      447.80     23.11 o
  -6  -4   2      178.69      179.49     10.29 o
  -6  -4   3      232.13      242.02     13.50 o
  -6  -4   5      632.03      619.43     30.79 o
  -6  -4   6      137.94      128.36      7.72 o
  -6  -4   7      201.52      213.25     11.56 o
  -6  -4   8       29.12       29.14      3.33 o
  -6  -4  10       10.39        9.56      3.03 o
  -6  -4  11       56.07       61.61      5.18 o
  -6  -4  14       70.83       74.89      5.62 o
  -6  -4  16       26.20       25.42      3.41 o
  -6  -4  17       30.01       31.56      3.79 o
  -6  -4  18       47.28       48.81      4.87 o
  -6  -4  19       93.62       94.34      6.45 o
  -6  -4  20      112.07      117.71      7.73 o
  -6  -4  21        9.89        6.59      2.92 o
  -6  -4  22       24.76       22.81      6.70 o
  -6  -4  25       15.10       12.93      4.59 o
  -6  -4  26       29.43       24.47      5.65 o
  -6  -3   1      428.54      416.38     26.40 o
  -6  -3   2      802.96      803.35     39.77 o
  -6  -3   3        7.74        8.73      2.98 o
  -6  -3   4       43.81       38.58      4.84 o
  -6  -3   6       21.80       19.42      4.01 o
  -6  -3   7       35.27       34.64      3.24 o
  -6  -3   8       36.47       36.35      4.04 o
  -6  -3   9      242.87      246.83     13.49 o
  -6  -3  10      111.16      105.61      7.74 o
  -6  -3  11       50.76       51.74      4.40 o
  -6  -3  12       16.34       17.34      3.75 o
  -6  -3  14      117.69      118.98      7.73 o
  -6  -3  17       16.70       16.79      3.12 o
  -6  -3  18       45.43       47.67      5.41 o
  -6  -3  19       65.18       68.81      5.56 o
  -6  -3  20       34.07       34.85      4.18 o
  -6  -3  22       85.09       83.69     10.47 o
  -6  -3  24       15.31       15.78      4.36 o
  -6  -3  25       90.45       92.82      7.76 o
  -6  -2   1       18.01       16.88      2.63 o
  -6  -2   2      109.47      109.10      7.08 o
  -6  -2   3      375.28      369.68     19.26 o
  -6  -2   4      110.66      109.99      6.43 o
  -6  -2   5      114.73      117.78      8.39 o
  -6  -2   6      902.87      911.05     44.25 o
  -6  -2   7      432.19      426.19     24.43 o
  -6  -2   8      637.47      640.52     31.43 o
  -6  -2   9       14.34       14.59      2.45 o
  -6  -2  10      187.31      196.40     12.23 o
  -6  -2  11       91.49       94.21      5.99 o
  -6  -2  12      324.73      324.76     16.69 o
  -6  -2  13        5.17        3.14      1.51 o
  -6  -2  14      165.27      169.73      9.64 o
  -6  -2  15        3.88        3.64      1.72 o
  -6  -2  18       11.75       11.69      3.12 o
  -6  -2  19        7.96        5.73      2.41 o
  -6  -2  21       19.76       22.31      4.61 o
  -6  -2  22       24.33       25.88      4.37 o
  -6  -2  24       23.33       27.49      5.33 o
  -6  -2  25       35.67       40.41      7.30 o
  -6  -2  27       37.63       50.83      6.55 o
  -6  -1   1      202.34      208.50     11.56 o
  -6  -1   2      245.15      240.44     12.84 o
  -6  -1   3      128.60      126.58      7.07 o
  -6  -1   4      307.26      307.21     15.40 o
  -6  -1   5       14.22       12.73      2.11 o
  -6  -1   6      328.99      336.29     17.33 o
  -6  -1   7     1962.97     1935.52    115.77 o
  -6  -1   8     1356.33     1339.97     83.67 o
  -6  -1   9      971.28      965.54     48.76 o
  -6  -1  10       94.08       92.18      5.66 o
  -6  -1  11       10.07        8.82      2.23 o
  -6  -1  12       15.78       15.20      2.51 o
  -6  -1  13       18.85       18.45      2.63 o
  -6  -1  14        9.90        9.85      2.36 o
  -6  -1  15        9.26       10.47      2.93 o
  -6  -1  17       14.84       14.97      3.71 o
  -6  -1  18       86.00       90.28      6.45 o
  -6  -1  19       49.80       53.04      4.40 o
  -6  -1  21      205.38      220.79     15.48 o
  -6  -1  23       32.96       34.21      6.10 o
  -6  -1  24       23.89       23.61      5.23 o
  -6   0   1       37.89       37.75      3.50 o
  -6   0   2      359.55      344.66     17.33 o
  -6   0   3        3.97        1.96      0.94 o
  -6   0   4      126.36      130.76      7.06 o
  -6   0   5      400.68      381.27     21.20 o
  -6   0   7      245.03      245.63     13.49 o
  -6   0   9      654.84      664.60     32.71 o
  -6   0  10      608.79      634.82     31.44 o
  -6   0  11      358.70      357.01     20.57 o
  -6   0  12      268.21      258.55     13.48 o
  -6   0  14      226.38      232.71     14.81 o
  -6   0  17       16.07       16.54      2.37 o
  -6   0  18        6.25        5.03      1.81 o
  -6   0  19       40.68       39.09      4.17 o
  -6   0  20      155.04      161.37      9.00 o
  -6   0  21        7.32        6.14      2.08 o
  -6   0  22       44.10       47.66      5.68 o
  -6   0  23       16.71       17.88      3.67 o
  -6   0  27       50.66       64.62      5.57 o
  -6   1   0       29.43       26.31      2.67 o
  -6   1   1      164.90      163.27      8.99 o
  -6   1   2       24.85       25.01      2.40 o
  -6   1   3      134.74      134.38      7.06 o
  -6   1   4        6.79        6.41      1.62 o
  -6   1   5        3.06        1.78      0.87 o
  -6   1   6        7.79        6.50      2.45 o
  -6   1   7      174.63      169.54      8.99 o
  -6   1   8      493.01      483.15     23.73 o
  -6   1  11      274.16      279.59     14.12 o
  -6   1  12        6.35        6.48      1.92 o
  -6   1  13       10.02        9.26      2.66 o
  -6   1  14       45.45       47.44      3.22 o
  -6   1  15       59.31       59.68      3.80 o
  -6   1  16       26.27       27.12      3.00 o
  -6   1  18        5.08        3.74      1.40 o
  -6   1  19       26.51       25.96      2.73 o
  -6   1  20       67.72       70.64      4.90 o
  -6   1  21      235.87      241.83     14.80 o
  -6   1  22        5.59        5.22      1.88 o
  -6   1  24       38.18       36.49      4.38 o
  -6   1  25       43.22       42.73      5.36 o
  -6   1  26       12.36        7.58      3.19 o
  -6   2   1        8.33        8.70      1.88 o
  -6   2   2      348.34      347.63     17.32 o
  -6   2   4      229.65      226.81     13.51 o
  -6   2   5       46.94       46.59      3.55 o
  -6   2   6       17.66       18.55      1.75 o
  -6   2   7       32.15       31.78      2.32 o
  -6   2   8       10.63        9.68      1.93 o
  -6   2   9      146.36      135.71      7.06 o
  -6   2  11      249.35      246.64     12.19 o
  -6   2  12      178.66      166.24      8.34 o
  -6   2  14        6.20        6.09      1.06 o
  -6   2  16       13.97       12.16      1.78 o
  -6   2  18       85.71       83.06      5.15 o
  -6   2  19       18.67       17.70      1.76 o
  -6   2  20      196.50      192.48     14.86 o
  -6   2  21      176.81      169.60     14.24 o
  -6   2  23      113.51       94.47      7.76 o
  -6   3   0        7.47        8.00      2.17 o
  -6   3   1      249.52      251.33     12.83 o
  -6   3   3      115.74      103.84      5.78 o
  -6   3   4       37.50       37.80      2.58 o
  -6   3   5        9.54        8.12      1.46 o
  -6   3   6      187.98      179.23     10.94 o
  -6   3   7       18.49       15.70      1.30 o
  -6   3   8       27.90       26.61      1.81 o
  -6   4   1      339.76      337.81     16.68 o
  -6   4   3       11.80       12.52      2.18 o
  -6   4   5      232.16      230.93     11.55 o
  -6   5   0        9.74       10.23      2.00 o
  -6   5   1       32.86       34.00      3.31 o
  -6   5   4       89.76       83.25      5.02 o
  -6   5   5       55.31       54.25      3.41 o
  -6   5   6      165.87      149.97      8.35 o
  -6   6   0       97.65       97.32      6.05 o
  -6   6   1       19.54       18.67      2.36 o
  -6   6   3      247.16      244.05     12.19 o
  -6   7   0       25.82       26.59      3.54 o
  -6   7   2        8.04        8.41      1.88 o
  -6   7   3       20.20       21.41      2.28 o
  -6   7   4      121.31      120.82      6.42 o
  -6   7   5      360.67      351.37     17.32 o
  -6   8   0        4.88        3.14      1.51 o
  -6   8   1       46.00       46.46      3.55 o
  -6   8   2       57.63       57.48      4.00 o
  -6   8   3       41.69       41.12      3.03 o
  -6   8   4       34.59       31.76      3.45 o
  -6   8   5        9.43        9.78      1.25 o
  -6   9   0       98.77       98.96      6.31 o
  -6   9   1        7.55        6.95      2.27 o
  -6   9   3       25.49       23.03      2.47 o
  -6   9   4       42.41       44.55      3.29 o
  -6   9   5       23.68       21.90      2.82 o
  -6  10   1       18.76       18.70      2.49 o
  -6  10   2       81.69       86.92      7.12 o
  -6  10   3      186.59      193.05     10.92 o
  -6  10   4      131.80      132.29      8.37 o
  -6  10   5       26.37       23.96      3.21 o
  -6  11   0       25.90       27.70      3.27 o
  -6  11   1        9.10        8.51      3.38 o
  -6  11   2       21.66       24.77      3.00 o
  -6  11   4       45.90       45.86      3.88 o
  -6  11   5       26.73       25.05      3.28 o
  -6  12   0       96.54       98.27      7.75 o
  -6  12   1       11.64       12.75      3.69 o
  -6  12   2       50.95       51.98      5.93 o
  -6  12   5       35.88       32.49      2.78 o
  -6  13   0      106.97      109.92     11.71 o
  -6  13   1       20.34       20.31      3.93 o
  -6  13   2       98.09       97.38      9.08 o
  -6  13   3       76.64       77.61      8.47 o
  -6  13   4       14.01       15.99      2.44 o
  -6  13   5      285.57      234.54     16.77 o
  -6  14   1       46.04       46.03      6.57 o
  -6  14   4       20.49       17.33      2.98 o
  -6  15   0       11.49        8.69      4.26 o
  -6  15   1       22.18       16.53      4.27 o
  -6  15   2       63.55       57.26      9.93 o
  -5 -19   2       12.73       12.85      4.67 o
  -5 -18   1       15.24       14.80      4.45 o
  -5 -18   2       57.38       57.86      6.52 o
  -5 -18   4       52.63       48.53      7.24 o
  -5 -18   6       26.86       27.78      5.46 o
  -5 -18   7       28.05       25.38      8.28 o
  -5 -17   3       22.81       18.59      4.31 o
  -5 -17   5       70.45       75.14      8.48 o
  -5 -17   8       44.08       41.22      6.60 o
  -5 -16   1       22.24       22.26      4.54 o
  -5 -16   4        7.53        6.87      3.31 o
  -5 -16   6       22.66       23.99      5.01 o
  -5 -16   7       50.48       47.09      7.25 o
  -5 -16   8       84.67       86.55      9.78 o
  -5 -16   9       54.49       57.87      8.55 o
  -5 -16  11       16.57       13.07      4.66 o
  -5 -16  12       71.62       70.96      9.84 o
  -5 -16  14       48.96       42.15      5.98 o
  -5 -15   2       34.77       37.77      5.39 o
  -5 -15   3       58.44       57.88      5.72 o
  -5 -15   5       19.34       17.58      5.35 o
  -5 -15   6       12.23        9.83      3.32 o
  -5 -15   7       49.80       48.36      6.56 o
  -5 -15   9       13.21        9.15      3.58 o
  -5 -15  10      119.79      119.55     11.69 o
  -5 -15  11       14.76       14.14      4.47 o
  -5 -15  12      158.87      166.94     12.26 o
  -5 -15  13       50.91       49.88      7.23 o
  -5 -15  14      115.66      106.44      9.06 o
  -5 -15  15       35.71       36.77      6.36 o
  -5 -15  17        7.59        7.58      2.95 o
  -5 -14   2       25.28       27.51      4.22 o
  -5 -14   3       46.10       45.36      5.29 o
  -5 -14   4       47.55       46.81      4.68 o
  -5 -14   6      143.03      148.19      9.66 o
  -5 -14   7      215.51      213.51     12.86 o
  -5 -14   9      152.03      154.52     10.31 o
  -5 -14  11       34.73       33.62      8.09 o
  -5 -14  12      140.89      145.97      9.66 o
  -5 -14  13       26.24       29.07      5.38 o
  -5 -14  15       51.20       50.08      6.55 o
  -5 -14  16      111.54      113.98     11.70 o
  -5 -14  17       27.62       25.68      7.52 o
  -5 -14  18       15.84       11.98      5.68 o
  -5 -13   1       14.71       14.48      3.29 o
  -5 -13   4       15.45       17.92      4.24 o
  -5 -13   5       66.17       68.61      5.82 o
  -5 -13   6       20.14       18.52      6.22 o
  -5 -13   7       98.51      103.59      7.09 o
  -5 -13   9       26.82       27.50      6.75 o
  -5 -13  10       62.78       68.36      5.76 o
  -5 -13  12      217.62      219.53     12.86 o
  -5 -13  13       20.14       23.36      5.09 o
  -5 -13  14       59.04       65.76      6.36 o
  -5 -13  15      241.18      241.51     16.76 o
  -5 -13  16      104.29       97.44      7.76 o
  -5 -13  18       46.62       47.74      7.93 o
  -5 -13  20       59.02       52.91      7.22 o
  -5 -12   1       44.37       42.58      4.49 o
  -5 -12   2       56.15       56.47      4.79 o
  -5 -12   3      322.27      320.39     18.64 o
  -5 -12   4      166.25      168.40     10.95 o
  -5 -12   6      117.51      117.84      8.39 o
  -5 -12   7        9.77       10.23      3.69 o
  -5 -12   8       33.65       35.21      4.79 o
  -5 -12  10      142.46      150.40      9.66 o
  -5 -12  11       51.21       52.95      5.26 o
  -5 -12  12       87.06       85.85      7.12 o
  -5 -12  13      113.07      113.09      7.73 o
  -5 -12  14       77.57       76.98      7.13 o
  -5 -12  17      141.66      142.55      9.67 o
  -5 -12  19       92.72       78.94      9.13 o
  -5 -11   1       18.67       18.67      3.25 o
  -5 -11   2       39.56       40.89      5.10 o
  -5 -11   3       18.62       19.98      4.57 o
  -5 -11   4       83.13       84.90      6.46 o
  -5 -11   5       43.68       42.85      5.36 o
  -5 -11   6      343.91      349.91     18.62 o
  -5 -11   9       17.28       17.62      3.39 o
  -5 -11  11        8.40        6.99      2.74 o
  -5 -11  13      117.38      123.23      8.38 o
  -5 -11  14       13.69       12.39      5.01 o
  -5 -11  15       42.24       41.34      6.26 o
  -5 -11  17      262.70      256.08     15.44 o
  -5 -11  19      157.41      152.31     13.61 o
  -5 -11  20       37.78       34.78      6.66 o
  -5 -11  22       29.31       28.29      9.70 o
  -5 -10   1      288.54      283.77     16.72 o
  -5 -10   2       13.78       11.18      3.06 o
  -5 -10   3      117.10      123.10      7.72 o
  -5 -10   4       24.14       22.32      3.91 o
  -5 -10   5       42.66       38.62      5.59 o
  -5 -10   6       32.98       31.88      3.85 o
  -5 -10   7      126.34      121.33      8.38 o
  -5 -10   8       36.21       38.13      6.35 o
  -5 -10   9      193.16      181.19     12.90 o
  -5 -10  10       17.61       16.30      3.34 o
  -5 -10  11       16.23       14.43      3.72 o
  -5 -10  13       35.75       37.32      4.31 o
  -5 -10  14       13.41       10.51      3.60 o
  -5 -10  16      111.51      112.07      8.40 o
  -5 -10  17       14.56       13.13      4.51 o
  -5 -10  18        8.14        7.68      3.59 o
  -5 -10  20       95.26       98.14      7.75 o
  -5 -10  22       38.24       38.87      6.20 o
  -5  -9   1      590.05      551.64     29.54 o
  -5  -9   2       11.46       11.50      2.91 o
  -5  -9   3      177.60      180.24     10.28 o
  -5  -9   4      314.80      296.31     16.06 o
  -5  -9   5      221.13      232.58     14.81 o
  -5  -9   6       23.86       21.83      3.91 o
  -5  -9   7       84.97       79.07      6.20 o
  -5  -9   8       59.31       63.08      5.31 o
  -5  -9  10       36.46       36.40      4.04 o
  -5  -9  11       77.06       76.79      6.34 o
  -5  -9  13       96.66       95.22      7.10 o
  -5  -9  14       36.90       35.84      4.58 o
  -5  -9  15       11.22        9.09      3.82 o
  -5  -9  16       49.84       50.12      5.54 o
  -5  -9  17       17.94       18.47      4.45 o
  -5  -9  19       11.65        8.83      3.76 o
  -5  -9  23       24.43       19.59      5.45 o
  -5  -8   1      673.03      674.10     33.36 o
  -5  -8   2      121.33      127.79      7.72 o
  -5  -8   3      262.67      261.03     14.13 o
  -5  -8   4      861.87      846.43     42.99 o
  -5  -8   6      512.24      507.80     30.23 o
  -5  -8   7      302.18      312.41     17.35 o
  -5  -8   8      506.75      489.55     25.03 o
  -5  -8   9      148.40      151.67      9.66 o
  -5  -8  10       57.82       56.43      4.99 o
  -5  -8  11       99.99      100.99      7.09 o
  -5  -8  13      183.86      188.10     10.93 o
  -5  -8  15       17.15       14.08      3.88 o
  -5  -8  16       26.05       21.88      4.19 o
  -5  -8  17       49.88       49.96      6.08 o
  -5  -8  18       16.66       17.64      4.54 o
  -5  -8  19      191.13      189.56     12.24 o
  -5  -8  20       51.14       46.56      6.57 o
  -5  -8  21       43.83       46.90      5.55 o
  -5  -8  22       89.89       87.75      8.44 o
  -5  -8  25       14.92       12.18      5.33 o
  -5  -7   1       91.75       90.98      6.19 o
  -5  -7   2      562.85      576.79     28.22 o
  -5  -7   3      581.57      578.82     46.55 o
  -5  -7   4      234.53      225.17     12.85 o
  -5  -7   9      114.34      109.86      8.40 o
  -5  -7  10      432.25      444.57     23.11 o
  -5  -7  11      101.72      103.97      8.41 o
  -5  -7  14       79.08       82.62      6.13 o
  -5  -7  15        8.43        6.02      2.31 o
  -5  -7  16       83.72       81.16      7.13 o
  -5  -7  17       66.25       63.42      5.97 o
  -5  -7  19       58.68       58.35      7.19 o
  -5  -7  20       38.67       40.05      5.11 o
  -5  -7  21        8.68        9.56      3.49 o
  -5  -7  22       36.10       31.25      5.50 o
  -5  -7  23       43.41       41.56      5.50 o
  -5  -7  24       10.83        9.50      4.36 o
  -5  -6   1       77.50       79.38      5.81 o
  -5  -6   2       29.61       28.69      3.33 o
  -5  -6   3       89.45       81.86      6.13 o
  -5  -6   4       35.39       35.88      4.18 o
  -5  -6   5      167.78      161.87     12.27 o
  -5  -6   6       36.47       36.31      3.84 o
  -5  -6   7       31.41       32.13      3.99 o
  -5  -6   8       33.47       32.98      4.26 o
  -5  -6   9       17.47       16.78      3.12 o
  -5  -6  10      276.67      273.63     16.08 o
  -5  -6  11       18.49       20.24      3.72 o
  -5  -6  12      131.58      133.61      9.68 o
  -5  -6  13       12.68       10.73      4.70 o
  -5  -6  14       35.26       34.42      4.99 o
  -5  -6  15      148.99      149.65      9.01 o
  -5  -6  17       14.85       12.94      4.13 o
  -5  -6  18       22.41       20.81      4.56 o
  -5  -6  20      206.28      200.90     14.84 o
  -5  -6  21       36.67       37.01      4.91 o
  -5  -6  22      131.04      136.15      9.67 o
  -5  -6  23       31.58       33.93      5.21 o
  -5  -5   1       23.80       19.87      3.79 o
  -5  -5   3      135.18      139.51      8.36 o
  -5  -5   4       58.38       63.42      5.17 o
  -5  -5   5      348.25      337.69     17.98 o
  -5  -5   6      104.60       98.71      7.10 o
  -5  -5   7      328.57      305.31     20.62 o
  -5  -5   8       48.53       44.63      4.22 o
  -5  -5  11      154.94      161.05      9.65 o
  -5  -5  12        7.48        7.88      3.49 o
  -5  -5  14      141.47      134.95      9.02 o
  -5  -5  15       10.17        7.17      3.46 o
  -5  -5  16       28.85       28.33      5.04 o
  -5  -5  17       18.72       17.78      5.19 o
  -5  -5  18       58.36       62.69      6.24 o
  -5  -5  19      245.40      250.00     14.14 o
  -5  -5  20      315.90      321.97     17.99 o
  -5  -5  22       82.61       83.76      7.78 o
  -5  -5  23       39.85       38.96      5.52 o
  -5  -5  26       14.56       12.93      5.14 o
  -5  -4   1       17.52       21.26      3.02 o
  -5  -4   2       51.70       51.90      4.80 o
  -5  -4   3       20.76       17.76      3.82 o
  -5  -4   5       40.34       34.69      3.65 o
  -5  -4   6       14.53       14.22      4.02 o
  -5  -4   7      507.86      527.63     26.31 o
  -5  -4   8       63.76       62.55      4.98 o
  -5  -4   9      132.07      140.21     12.31 o
  -5  -4  10      166.28      170.05      9.64 o
  -5  -4  11      180.63      188.16     10.93 o
  -5  -4  12       46.79       46.24      4.48 o
  -5  -4  13      236.80      236.95     12.84 o
  -5  -4  14       15.31       15.86      2.92 o
  -5  -4  15      127.89      133.75      8.37 o
  -5  -4  16       19.92       20.04      3.31 o
  -5  -4  20       43.21       45.46      5.35 o
  -5  -4  21       14.15       16.18      3.62 o
  -5  -4  22      132.01      136.47     10.33 o
  -5  -4  23      149.37      155.29     10.31 o
  -5  -3   1      166.70      162.44     10.95 o
  -5  -3   2       27.88       31.07      3.32 o
  -5  -3   3      352.63      354.73     21.88 o
  -5  -3   4     2055.08     2045.12    141.84 o
  -5  -3   5      125.03      118.86      7.07 o
  -5  -3   7       90.33       91.42      6.12 o
  -5  -3   8      134.35      139.70      8.36 o
  -5  -3   9      169.53      169.79     10.29 o
  -5  -3  10       37.43       35.56      3.51 o
  -5  -3  11       42.34       41.25      4.23 o
  -5  -3  12      117.20      120.19      7.07 o
  -5  -3  14       19.23       19.09      3.03 o
  -5  -3  15      329.88      334.20     17.33 o
  -5  -3  16      185.77      191.59     10.93 o
  -5  -3  17      150.20      158.90      9.00 o
  -5  -3  19       55.91       58.98      4.79 o
  -5  -3  20       16.52       17.55      3.40 o
  -5  -3  21      132.22      137.48      9.67 o
  -5  -3  23       22.45       23.30      4.11 o
  -5  -3  25       39.41       40.61      5.51 o
  -5  -2   1     1150.04     1129.00     61.01 o
  -5  -2   2     1060.62     1059.31     77.44 o
  -5  -2   3      217.62      212.12     11.56 o
  -5  -2   4       12.28       10.68      3.75 o
  -5  -2   5     1169.56     1165.11     83.87 o
  -5  -2   7      258.32      256.78     13.48 o
  -5  -2   8      259.13      253.93     13.49 o
  -5  -2   9       19.09       19.61      3.87 o
  -5  -2  10       25.32       23.42      2.88 o
  -5  -2  12       68.94       70.90      4.90 o
  -5  -2  13        6.40        4.82      1.66 o
  -5  -2  14      200.05      205.97     12.22 o
  -5  -2  16       12.11       14.12      2.73 o
  -5  -2  17        7.89        6.09      2.79 o
  -5  -2  19       63.70       67.48      5.23 o
  -5  -2  20        9.30       12.25      3.41 o
  -5  -2  21       11.52       11.06      3.58 o
  -5  -2  23       46.34       47.39      4.81 o
  -5  -2  24       21.47       21.88      4.26 o
  -5  -2  27       24.79       20.77      6.76 o
  -5  -1   1      198.09      194.38     10.92 o
  -5  -1   2       89.90       84.13      6.07 o
  -5  -1   3       59.17       52.37      3.74 o
  -5  -1   4       42.84       43.05      3.49 o
  -5  -1   5      915.89      888.88     45.56 o
  -5  -1   6       24.02       23.75      2.54 o
  -5  -1   7       78.88       73.56      4.57 o
  -5  -1   8       20.33       19.89      3.10 o
  -5  -1   9      348.31      346.11     21.23 o
  -5  -1  10       43.28       44.41      3.62 o
  -5  -1  11       50.35       51.22      3.81 o
  -5  -1  13       21.98       19.33      3.52 o
  -5  -1  14      141.34      142.30      8.36 o
  -5  -1  15      270.86      275.79     15.42 o
  -5  -1  16        5.23        3.86      1.55 o
  -5  -1  18      106.33      109.67      7.08 o
  -5  -1  19       17.20       18.85      3.45 o
  -5  -1  20      145.36      146.60     10.98 o
  -5  -1  21       35.11       36.35      4.38 o
  -5  -1  22       12.26       11.59      4.97 o
  -5  -1  24      316.92      332.49     23.87 o
  -5  -1  25       30.42       32.95      5.21 o
  -5  -1  26       92.20       94.84     11.09 o
  -5  -1  27       18.49       14.97      4.98 o
  -5   0   1       14.34       13.97      2.11 o
  -5   0   2      181.73      182.28      9.63 o
  -5   0   3       12.57        9.78      2.21 o
  -5   0   4        7.27        6.60      1.84 o
  -5   0   5      241.87      247.91     12.19 o
  -5   0   7      413.55      424.80     20.52 o
  -5   0   8      286.05      288.77     14.76 o
  -5   0   9       15.15       14.32      2.52 o
  -5   0  11      191.92      190.76     10.28 o
  -5   0  12       45.57       44.42      3.36 o
  -5   0  13       75.40       76.79      4.83 o
  -5   0  14      220.07      223.20     11.55 o
  -5   0  15       58.59       58.88      4.19 o
  -5   0  16        8.84        9.57      2.08 o
  -5   0  17      130.00      139.00      9.02 o
  -5   0  18       38.11       39.06      3.37 o
  -5   0  19      116.39      121.96      7.07 o
  -5   0  22        8.76        7.78      2.33 o
  -5   0  23        5.70        5.56      2.75 o
  -5   0  25       86.69       87.81     11.12 o
  -5   0  27       27.16       23.51      4.67 o
  -5   1   2       12.09       11.47      2.34 o
  -5   1   3      447.61      449.82     21.80 o
  -5   1   4      615.08      622.72     30.14 o
  -5   1   5      116.32      105.93      5.91 o
  -5   1   6        5.36        5.78      1.71 o
  -5   1   7        6.44        5.66      1.28 o
  -5   1   8      315.30      311.20     15.40 o
  -5   1   9      150.30      139.89      7.71 o
  -5   1  10       39.43       38.85      2.77 o
  -5   1  12       97.94       96.87      5.59 o
  -5   1  13      132.14      133.68      7.71 o
  -5   1  14      134.93      133.93      9.02 o
  -5   1  16       47.36       50.74      3.61 o
  -5   1  17      173.60      174.29      9.63 o
  -5   1  18       84.92       89.84      5.54 o
  -5   1  19       11.43       13.32      2.32 o
  -5   1  20        4.76        4.07      1.62 o
  -5   1  21       11.41       13.05      2.46 o
  -5   1  22       25.74       25.56      3.75 o
  -5   1  23       89.73       91.93      7.77 o
  -5   1  24       47.42       49.40      4.61 o
  -5   1  26       29.07       27.46      4.70 o
  -5   2   0      647.03      656.36     31.42 o
  -5   2   1      464.61      444.38     21.81 o
  -5   2   2      399.39      407.69     23.79 o
  -5   2   3      127.61      125.06      7.07 o
  -5   2   4      873.15      843.90     50.81 o
  -5   2   6      634.90      612.33     29.50 o
  -5   2   7      404.68      404.84     19.24 o
  -5   2   8      346.15      330.02     16.03 o
  -5   2  11      306.96      299.36     14.75 o
  -5   2  12        4.32        4.59      1.08 o
  -5   2  13       12.94       11.39      1.24 o
  -5   2  14      481.16      468.71     23.09 o
  -5   2  15      127.24      127.73      8.38 o
  -5   2  17      148.52      153.64      9.00 o
  -5   2  18       18.18       19.63      2.08 o
  -5   2  19      184.47      187.47     10.93 o
  -5   2  20       94.14       95.22      7.10 o
  -5   2  21       47.78       47.22      3.55 o
  -5   2  23       10.94       10.45      2.56 o
  -5   2  24      117.55      104.79     12.41 o
  -5   2  26       22.47       17.01      3.19 o
  -5   3   0      573.59      561.65     36.71 o
  -5   3   2     1021.69      984.55     46.81 o
  -5   3   3      994.94     1015.59     48.09 o
  -5   3   4       42.02       40.15      2.51 o
  -5   3   5       78.01       73.36      3.98 o
  -5   3   6      206.74      197.92      9.62 o
  -5   4   0      287.00      290.49     14.76 o
  -5   4   1      126.38      129.81      7.07 o
  -5   4   2       66.67       69.18      4.18 o
  -5   4   3       72.87       73.68      4.31 o
  -5   4   4       11.27       12.75      1.50 o
  -5   4   5        7.72        9.82      1.04 o
  -5   5   0       56.27       51.96      3.81 o
  -5   5   1      164.64      163.08      9.64 o
  -5   5   2       84.76       75.84      5.42 o
  -5   5   3       92.08       82.11      5.61 o
  -5   5   4       42.05       38.96      2.84 o
  -5   5   5       31.05       26.93      1.87 o
  -5   6   0       10.95        9.64      1.93 o
  -5   6   1      267.25      261.40     13.48 o
  -5   6   2      234.93      238.79     15.46 o
  -5   6   3      127.93      122.66      7.07 o
  -5   6   4      306.96      310.82     15.40 o
  -5   6   5      810.45      784.35     39.78 o
  -5   7   0      198.09      207.68     11.56 o
  -5   7   1       59.89       62.96      4.19 o
  -5   7   2       37.27       39.90      2.97 o
  -5   7   3       13.39       15.15      2.58 o
  -5   7   4       57.49       62.13      3.86 o
  -5   7   5     1211.67     1137.87     63.61 o
  -5   8   0       66.20       66.65      6.16 o
  -5   8   1       72.14       74.31      4.83 o
  -5   8   2       54.71       56.02      3.87 o
  -5   8   3      152.63      155.73      8.35 o
  -5   8   4      287.46      286.11     16.72 o
  -5   8   5       47.85       45.32      2.83 o
  -5   9   0        9.83        8.85      2.60 o
  -5   9   1       13.01       14.10      2.31 o
  -5   9   3        9.46        8.61      1.66 o
  -5   9   4      213.96      215.03     11.56 o
  -5   9   5       23.48       21.95      2.01 o
  -5  10   0       34.30       32.35      3.72 o
  -5  10   1      228.39      230.11     12.20 o
  -5  10   2       10.24       10.82      2.06 o
  -5  10   3      269.67      271.10     14.12 o
  -5  10   4      150.45      150.72      8.35 o
  -5  10   5       27.00       27.65      2.27 o
  -5  11   0       16.59       17.59      2.91 o
  -5  11   3       15.51       16.20      2.71 o
  -5  11   4      341.61      356.50     18.61 o
  -5  11   5        8.51        9.45      1.52 o
  -5  12   0       35.87       38.08      4.44 o
  -5  12   1       42.84       46.86      4.21 o
  -5  12   2      108.56      111.63      7.08 o
  -5  12   3       57.28       61.60      4.91 o
  -5  12   4       33.69       35.66      4.45 o
  -5  13   0       19.60       18.99      3.18 o
  -5  13   1      154.89      161.24      9.65 o
  -5  13   2        8.19        9.61      3.18 o
  -5  13   3       17.83       17.44      2.91 o
  -5  13   5       14.14       14.04      2.10 o
  -5  14   0       39.53       39.39      4.64 o
  -5  14   1      194.85      197.23     17.50 o
  -5  14   2      253.98      259.25     18.71 o
  -5  14   3       80.75       78.18      7.80 o
  -5  14   4       23.12       22.14      2.81 o
  -5  15   3       63.30       62.51      5.71 o
  -5  15   4       60.89       55.71      6.46 o
  -5  15   5       22.30       16.77      4.34 o
  -5  16   1      116.53       96.94     13.80 o
  -4 -19   1       38.26       36.81      5.53 o
  -4 -18   3       50.64       51.17      5.94 o
  -4 -18   7       91.12       79.76     11.16 o
  -4 -17   2       17.97       21.25      4.91 o
  -4 -17   4       36.71       37.76      5.39 o
  -4 -17   6       27.11       30.27      7.42 o
  -4 -17   9       18.77       16.27      5.16 o
  -4 -17  10       46.46       41.30     10.85 o
  -4 -16   1      158.70      159.47     10.96 o
  -4 -16   2      198.39      205.21     12.87 o
  -4 -16   3      216.90      227.64     17.44 o
  -4 -16   4       20.34       18.58      5.33 o
  -4 -16   5       37.57       40.00      5.38 o
  -4 -16   6       77.05       82.62      9.79 o
  -4 -16   9       49.34       52.29      7.22 o
  -4 -16  10       30.44       31.03      5.64 o
  -4 -16  11       16.80       13.16      5.84 o
  -4 -16  14       18.76       15.05      6.86 o
  -4 -16  15       69.01       61.26      5.84 o
  -4 -15   2       54.70       54.87      6.39 o
  -4 -15   3       86.29       93.77      7.10 o
  -4 -15   5      281.65      282.89     16.07 o
  -4 -15   6       19.12       19.29      4.44 o
  -4 -15   7       34.77       32.14      8.11 o
  -4 -15   8      242.58      246.77     19.39 o
  -4 -15   9      186.08      186.08     12.24 o
  -4 -15  10       20.62       21.46      5.27 o
  -4 -15  14       11.92       10.16      4.73 o
  -4 -15  15       29.04       25.11      6.43 o
  -4 -15  17       14.62       12.75      6.21 o
  -4 -14   1       30.19       32.47      5.35 o
  -4 -14   2      274.54      281.74     18.68 o
  -4 -14   4       96.01      100.35      7.75 o
  -4 -14   5       26.48       28.54      4.35 o
  -4 -14   7      160.54      161.62     10.30 o
  -4 -14   8       53.52       52.90      7.90 o
  -4 -14   9       18.94       20.83      4.28 o
  -4 -14  11       12.92        8.60      3.69 o
  -4 -14  12      292.20      290.04     19.33 o
  -4 -14  13       27.65       26.64      5.27 o
  -4 -14  16       27.72       25.33      6.79 o
  -4 -13   2       66.29       64.56      5.57 o
  -4 -13   3      153.71      159.21      9.65 o
  -4 -13   4       15.79       15.64      3.70 o
  -4 -13   5       47.06       52.31      5.00 o
  -4 -13   6      133.18      138.94     12.97 o
  -4 -13   7      186.72      185.25     10.93 o
  -4 -13   8       32.14       29.29      6.37 o
  -4 -13   9      245.99      251.14     15.44 o
  -4 -13  10      472.15      477.89     27.64 o
  -4 -13  11      224.75      230.87     17.44 o
  -4 -13  12       11.61        9.64      4.36 o
  -4 -13  13       58.40       59.09      6.52 o
  -4 -13  15      175.83      177.78     11.59 o
  -4 -13  17       25.34       25.87      7.52 o
  -4 -12   1       62.66       61.35      5.11 o
  -4 -12   2       69.08       63.06      5.24 o
  -4 -12   3       66.08       70.77      5.56 o
  -4 -12   5       10.45        7.36      2.64 o
  -4 -12   6       35.13       34.40      5.68 o
  -4 -12   7        9.49        9.44      2.81 o
  -4 -12   8      322.60      310.63     25.88 o
  -4 -12  10       95.19       91.10      7.11 o
  -4 -12  13       58.42       57.12      5.25 o
  -4 -12  14       72.18       66.27      5.83 o
  -4 -12  15      253.28      257.03     17.40 o
  -4 -12  17       18.63       17.12      5.51 o
  -4 -12  18      104.46      102.64      8.41 o
  -4 -12  20       86.38       80.27     12.53 o
  -4 -12  21       67.19       59.24      8.55 o
  -4 -11   1       56.24       57.34      4.79 o
  -4 -11   2      269.95      266.35     14.78 o
  -4 -11   3       20.89       21.22      3.64 o
  -4 -11   4       22.43       21.09      3.78 o
  -4 -11   5       35.32       32.81      4.05 o
  -4 -11   6       42.08       40.77      5.37 o
  -4 -11   7       22.39       21.68      3.50 o
  -4 -11   8       15.34       14.34      4.09 o
  -4 -11  11       96.31       91.87      7.11 o
  -4 -11  13       82.54       83.00      7.12 o
  -4 -11  15       22.25       24.97      4.58 o
  -4 -11  17       27.89       26.65      5.83 o
  -4 -11  18       41.12       41.86      7.29 o
  -4 -11  20       57.62       54.81      8.57 o
  -4 -10   1        6.80        3.57      1.65 o
  -4 -10   2       50.07       46.75      4.48 o
  -4 -10   3       20.00       19.98      3.93 o
  -4 -10   4       24.64       24.82      4.24 o
  -4 -10   5      751.40      726.69     39.18 o
  -4 -10   6       88.38       91.17      7.11 o
  -4 -10   7       62.40       62.22      5.37 o
  -4 -10  11      109.13      109.29      7.74 o
  -4 -10  14      188.81      196.08     11.57 o
  -4 -10  15       20.61       19.84      4.07 o
  -4 -10  17       17.57       17.84      4.83 o
  -4 -10  21       19.13       18.08      5.04 o
  -4 -10  22       30.52       29.44      5.58 o
  -4 -10  24       48.55       43.25      7.28 o
  -4  -9   1       14.50       14.14      3.01 o
  -4  -9   3       41.74       39.22      3.70 o
  -4  -9   4      548.86      542.33     30.85 o
  -4  -9   5      193.90      194.38     11.57 o
  -4  -9   7       12.56       10.41      4.31 o
  -4  -9   8       30.75       27.49      4.91 o
  -4  -9   9        8.21        5.77      2.24 o
  -4  -9  10      113.26      116.83      8.39 o
  -4  -9  11      197.73      203.18     12.22 o
  -4  -9  12       21.66       21.31      3.57 o
  -4  -9  13       20.79       20.72      3.51 o
  -4  -9  14       35.23       37.14      5.25 o
  -4  -9  15       24.63       24.43      5.08 o
  -4  -9  17       93.75       96.62      7.10 o
  -4  -9  20       10.15       10.04      3.54 o
  -4  -9  21       14.38       11.96      4.32 o
  -4  -9  22       11.73        8.20      3.80 o
  -4  -9  24       29.36       27.96      5.89 o
  -4  -9  25       28.76       28.51      4.48 o
  -4  -8   1      206.60      211.42     16.80 o
  -4  -8   3       48.23       39.34      4.17 o
  -4  -8   5       27.35       24.95      5.22 o
  -4  -8   7       16.84       13.21      3.24 o
  -4  -8   8       88.28       93.13      6.45 o
  -4  -8   9      182.27      177.78     10.94 o
  -4  -8  10      346.20      363.60     24.49 o
  -4  -8  11      273.51      268.18     15.43 o
  -4  -8  12       40.55       40.57      4.30 o
  -4  -8  13       35.84       34.32      4.45 o
  -4  -8  14      253.28      248.23     17.41 o
  -4  -8  15       17.63       17.75      3.82 o
  -4  -8  17       86.71       84.45      6.46 o
  -4  -8  19       17.83       17.50      4.68 o
  -4  -8  20       55.76       53.56      8.58 o
  -4  -8  22        8.77        9.21      3.81 o
  -4  -8  23       61.26       56.93      8.56 o
  -4  -8  24       14.02       13.27      4.96 o
  -4  -8  25       62.49       59.64     10.61 o
  -4  -7   1      151.52      147.11      9.01 o
  -4  -7   3      277.48      282.57     18.03 o
  -4  -7   4      483.08      458.00     25.05 o
  -4  -7   5       18.12       15.82      4.58 o
  -4  -7   7      265.79      269.45     17.39 o
  -4  -7   8      327.72      313.42     16.69 o
  -4  -7   9      153.19      147.30      9.01 o
  -4  -7  10      290.85      286.62     15.41 o
  -4  -7  12      530.44      502.60     30.23 o
  -4  -7  13       33.99       35.28      3.84 o
  -4  -7  15       57.94       55.31      4.92 o
  -4  -7  17      120.49      117.34      8.39 o
  -4  -7  19       12.89       11.98      3.56 o
  -4  -7  20       33.84       34.69      6.66 o
  -4  -7  21       25.39       25.18      5.21 o
  -4  -7  22       25.55       21.62      6.14 o
  -4  -7  25       10.60       10.75      4.77 o
  -4  -7  26       23.55       20.20      6.25 o
  -4  -6   1      124.68      117.91      9.04 o
  -4  -6   4       20.67       20.91      5.79 o
  -4  -6   5       49.99       51.42      4.87 o
  -4  -6   6      146.07      139.07      9.02 o
  -4  -6   7      149.13      154.46      9.65 o
  -4  -6   9      192.17      187.79     11.58 o
  -4  -6  10      268.42      275.47     15.42 o
  -4  -6  11       24.70       25.01      4.44 o
  -4  -6  12       25.96       23.42      3.70 o
  -4  -6  13       69.77       68.55      5.43 o
  -4  -6  14       67.62       67.54      7.16 o
  -4  -6  15       15.74       15.61      3.28 o
  -4  -6  16       35.27       34.26      3.71 o
  -4  -6  17        7.70        6.36      2.53 o
  -4  -6  18       46.59       49.94      4.67 o
  -4  -6  19       85.64       86.23      6.39 o
  -4  -6  21       40.40       39.04      5.59 o
  -4  -6  22       76.41       76.53      6.47 o
  -4  -6  24       59.87       56.98     10.63 o
  -4  -5   1      494.95      469.28     25.69 o
  -4  -5   2      787.69      809.05     47.59 o
  -4  -5   3      317.51      303.79     16.05 o
  -4  -5   4       67.46       72.67      7.15 o
  -4  -5   5      148.97      147.43     11.63 o
  -4  -5   6       22.13       20.81      5.79 o
  -4  -5   7      139.21      143.25      9.01 o
  -4  -5   8        9.03        8.50      2.68 o
  -4  -5   9      206.00      208.00     11.56 o
  -4  -5  10      275.50      265.84     14.78 o
  -4  -5  11       64.33       64.37      5.17 o
  -4  -5  13       75.51       78.31      6.01 o
  -4  -5  14       12.91       13.44      3.09 o
  -4  -5  15        9.07        6.95      2.66 o
  -4  -5  18       66.62       68.87      5.69 o
  -4  -5  19       52.88       53.95      5.13 o
  -4  -5  21        8.86        6.99      2.98 o
  -4  -5  23       27.70       28.45      4.90 o
  -4  -4   1      992.76     1013.69     64.38 o
  -4  -4   2       12.57        9.87      2.94 o
  -4  -4   3      331.44      322.42     16.69 o
  -4  -4   4     2488.29     2548.80    128.33 o
  -4  -4   5       21.89       17.80      3.67 o
  -4  -4   6       54.40       55.36      4.79 o
  -4  -4   8       75.89       78.25      6.47 o
  -4  -4   9       46.33       46.57      4.35 o
  -4  -4  10       15.34       14.68      3.65 o
  -4  -4  12       78.44       79.26      5.74 o
  -4  -4  14       99.43      102.64      6.44 o
  -4  -4  15      795.43      807.15     44.33 o
  -4  -4  16       26.29       26.73      3.47 o
  -4  -4  18      301.27      306.83     18.00 o
  -4  -4  19       33.98       32.90      4.67 o
  -4  -4  20       76.82       78.88      6.47 o
  -4  -4  21       23.14       24.80      4.03 o
  -4  -4  22      100.30      105.30      9.06 o
  -4  -4  23       27.37       26.93      4.91 o
  -4  -4  24       45.22       46.70      6.36 o
  -4  -4  25       23.14       26.12      5.41 o
  -4  -4  26      140.89      138.31     10.33 o
  -4  -3   1      265.85      265.78     18.05 o
  -4  -3   2       80.46       82.23      9.12 o
  -4  -3   3       74.86       72.80      5.03 o
  -4  -3   4      399.35      405.03     20.53 o
  -4  -3   5      293.07      304.93     16.05 o
  -4  -3   6       48.60       45.78      4.22 o
  -4  -3   7       67.50       69.12      4.90 o
  -4  -3   8       22.01       22.29      2.95 o
  -4  -3   9        8.14        7.94      3.09 o
  -4  -3  12      430.32      445.33     22.46 o
  -4  -3  13       23.09       25.40      3.21 o
  -4  -3  14       40.26       42.17      4.83 o
  -4  -3  16      200.95      201.92     11.57 o
  -4  -3  18      160.31      157.50      9.00 o
  -4  -3  19       52.73       55.83      5.19 o
  -4  -3  20       76.23       74.95      5.75 o
  -4  -3  21       64.25       67.09      6.49 o
  -4  -3  22       63.10       64.88      5.37 o
  -4  -3  23       36.41       36.80      6.64 o
  -4  -3  24       10.13       10.20      4.32 o
  -4  -2   1      256.49      260.45     13.48 o
  -4  -2   2     1174.71     1130.90     54.51 o
  -4  -2   3      119.06      120.69      8.38 o
  -4  -2   4       36.31       35.15      3.31 o
  -4  -2   5      131.35      131.40      8.37 o
  -4  -2   8       42.79       43.28      3.49 o
  -4  -2   9       36.12       34.87      3.65 o
  -4  -2  16       84.74       86.80      5.73 o
  -4  -2  17       95.26       96.94      6.31 o
  -4  -2  18       18.81       20.03      2.96 o
  -4  -2  20       65.70       67.73      5.10 o
  -4  -2  21       94.77       98.90      6.44 o
  -4  -2  22       14.67       14.82      3.43 o
  -4  -2  23       51.74       51.44      5.60 o
  -4  -2  24       26.19       26.24      4.16 o
  -4  -1   2      193.05      194.00     10.27 o
  -4  -1   3     1605.28     1638.38     83.43 o
  -4  -1   4     2124.32     2168.67    148.25 o
  -4  -1   5     3373.47     3421.84    179.76 o
  -4  -1   6     4562.90     4611.03    296.19 o
  -4  -1   7       66.39       66.65      4.44 o
  -4  -1   8      271.81      276.36     14.12 o
  -4  -1   9       81.13       83.76      5.21 o
  -4  -1  11       12.36       11.49      2.84 o
  -4  -1  13       93.30       95.48      6.12 o
  -4  -1  14       64.40       65.58      4.32 o
  -4  -1  17       22.41       22.55      3.36 o
  -4  -1  19       44.00       46.91      5.82 o
  -4  -1  20       78.57       81.67      5.74 o
  -4  -1  21        6.04        4.58      2.15 o
  -4  -1  22        8.38        6.46      3.10 o
  -4  -1  23       96.45      102.57      9.07 o
  -4  -1  24       37.57       41.27      4.56 o
  -4  -1  25       46.23       46.34      6.43 o
  -4  -1  27       12.60       12.93      4.67 o
  -4   0   1      362.34      367.40     18.61 o
  -4   0   2        8.72        9.07      1.80 o
  -4   0   3      108.49      111.63      6.04 o
  -4   0   4      416.04      423.66     20.52 o
  -4   0   5     3821.61     3874.84    211.97 o
  -4   0   6     1788.77     1833.51     89.80 o
  -4   0   7      431.61      448.37     22.46 o
  -4   0   8     1938.06     1938.69    128.85 o
  -4   0   9      483.56      494.62     23.72 o
  -4   0  10      241.38      244.74     12.84 o
  -4   0  11       34.16       34.06      2.98 o
  -4   0  12      251.77      258.55     16.09 o
  -4   0  13       36.49       39.08      3.30 o
  -4   0  14       30.53       32.37      2.92 o
  -4   0  15       34.32       34.64      2.98 o
  -4   0  17       95.52       99.60      6.05 o
  -4   0  18        4.92        3.48      1.49 o
  -4   0  20      234.42      241.32     12.84 o
  -4   0  21      138.09      147.62     10.32 o
  -4   0  23       17.88       19.44      3.38 o
  -4   0  24       46.57       49.99      5.07 o
  -4   0  26       11.50       10.69      3.91 o
  -4   1   0      526.61      533.84     26.30 o
  -4   1   1       84.06       83.69      4.82 o
  -4   1   2       91.61       78.69      4.50 o
  -4   1   3       30.91       31.84      2.19 o
  -4   1   4     1482.79     1499.00     70.52 o
  -4   1   5      177.80      180.24      9.63 o
  -4   1   6      396.74      385.33     20.55 o
  -4   1   7       83.47       78.25      4.50 o
  -4   1   8      941.71      933.86     44.24 o
  -4   1   9      202.88      196.66     10.92 o
  -4   1  10       30.82       33.77      2.52 o
  -4   1  11      101.08      107.14      5.98 o
  -4   1  12      469.99      483.47     36.81 o
  -4   1  13        5.63        5.82      1.49 o
  -4   1  15       42.86       46.71      3.55 o
  -4   1  16      360.89      375.57     23.17 o
  -4   1  17      215.13      211.86     11.56 o
  -4   1  18       78.33       81.22      5.35 o
  -4   1  19      132.02      136.21      8.37 o
  -4   1  20       76.87       78.43      5.22 o
  -4   1  21       85.17       89.33      6.25 o
  -4   1  22       36.90       38.90      4.03 o
  -4   1  23       58.90       60.76      4.78 o
  -4   1  25       33.97       36.23      4.58 o
  -4   1  26       42.22       40.85      9.41 o
  -4   1  28       18.14       17.07      4.26 o
  -4   2   0       67.56       60.97      4.06 o
  -4   2   1     1026.65     1013.69     48.09 o
  -4   2   2      892.70      890.78     42.32 o
  -4   2   3      119.72      111.32      6.04 o
  -4   2   4      106.29      102.32      5.26 o
  -4   2   5       35.09       35.29      2.19 o
  -4   2   6      113.62      107.26      5.59 o
  -4   2   7       22.00       19.63      1.95 o
  -4   2   8       45.14       45.50      3.62 o
  -4   2   9      148.96      147.11      7.70 o
  -4   2  10       81.84       77.10      4.37 o
  -4   2  11       76.87       72.61      4.05 o
  -4   2  12       22.77       23.83      2.54 o
  -4   2  13       82.26       88.76      4.82 o
  -4   2  14        4.36        4.69      1.22 o
  -4   2  15       78.40       79.76      5.02 o
  -4   2  16      537.93      557.47     28.24 o
  -4   2  18       28.19       28.78      3.39 o
  -4   2  19      190.15      195.26     11.57 o
  -4   2  20       88.62       87.62      5.73 o
  -4   2  21      107.00      107.71      6.43 o
  -4   2  22       54.64       57.68      6.05 o
  -4   2  23       27.20       28.38      3.33 o
  -4   2  26       21.91       20.17      5.07 o
  -4   2  27       78.83       70.39      9.85 o
  -4   3   0       63.73       65.44      4.06 o
  -4   3   2      988.42      988.98     46.80 o
  -4   3   3      215.57      201.79      9.62 o
  -4   3   4      629.04      595.86     28.21 o
  -4   3   5       41.24       38.91      2.19 o
  -4   3  15       14.83       11.14      1.57 o
  -4   3  16        6.50        6.35      1.06 o
  -4   3  17        5.27        4.10      1.39 o
  -4   3  18      140.44      134.82      9.68 o
  -4   3  19      511.88      517.11     27.61 o
  -4   3  20        6.61        5.72      1.71 o
  -4   3  21      227.55      225.36     15.47 o
  -4   3  23       23.68       22.54      3.15 o
  -4   3  24       24.02       22.24      2.75 o
  -4   3  25        9.40        6.46      2.14 o
  -4   4   0      130.35      138.18      7.71 o
  -4   4   1      374.56      360.62     17.96 o
  -4   4   2       90.62       91.80      5.08 o
  -4   4   3      264.52      241.01     14.15 o
  -4   4   4       67.60       60.40      3.47 o
  -4   5   0        8.18       10.09      1.79 o
  -4   5   1      186.04      178.09      9.63 o
  -4   5   2       20.55       22.86      2.41 o
  -4   5   4      259.63      247.85     12.19 o
  -4   5   5      290.11      274.45     12.82 o
  -4   6   0      249.91      241.45     12.84 o
  -4   6   1      274.00      287.44     14.76 o
  -4   6   2      418.54      452.49     21.80 o
  -4   6   3      212.21      220.67     11.55 o
  -4   6   4      431.19      412.51     19.88 o
  -4   6   5      147.40      130.20      6.42 o
  -4   7   0      147.27      158.26      9.65 o
  -4   7   1      578.90      596.49     39.29 o
  -4   7   2       70.82       65.83      4.25 o
  -4   7   3      284.97      275.34     14.12 o
  -4   7   4      104.56      110.81      6.04 o
  -4   7   5      811.23      754.57     37.85 o
  -4   8   0      102.74      101.94      7.75 o
  -4   8   2      168.61      167.07     11.60 o
  -4   8   3       81.67       81.67      7.12 o
  -4   8   4      205.52      205.59     11.56 o
  -4   9   0       64.47       68.68      4.71 o
  -4   9   1      108.39      109.92      6.43 o
  -4   9   2      140.08      141.35      7.71 o
  -4   9   3      211.32      216.17     11.56 o
  -4   9   4      221.31      217.69     12.86 o
  -4   9   6       82.80       76.47      4.11 o
  -4  10   0      142.02      145.65      8.36 o
  -4  10   1       69.19       70.13      5.23 o
  -4  10   2      258.23      260.20     14.13 o
  -4  10   3       74.65       76.15      4.89 o
  -4  10   5      130.09      131.34      7.06 o
  -4  10   6       42.32       40.19      2.90 o
  -4  11   0      185.01      195.83     10.92 o
  -4  11   1      114.52      113.79      7.08 o
  -4  11   2        9.43        9.39      2.08 o
  -4  11   4      128.61      123.10      7.72 o
  -4  11   6      264.24      256.08     12.83 o
  -4  12   2       85.45       86.10      5.80 o
  -4  12   3      142.23      148.50      9.01 o
  -4  13   0       25.07       26.34      5.20 o
  -4  13   1       20.10       20.59      3.37 o
  -4  13   2       15.05       16.60      2.98 o
  -4  13   4       28.37       28.62      3.87 o
  -4  13   5       15.37       16.25      2.23 o
  -4  13   6       31.20       29.50      3.39 o
  -4  14   0       29.22       32.69      5.42 o
  -4  14   2      132.62      141.53      9.01 o
  -4  14   3      402.19      412.38     23.78 o
  -4  14   5       47.23       46.93      4.75 o
  -4  14   6      202.43      183.29     10.28 o
  -4  15   0       32.35       32.98      5.00 o
  -4  15   1        6.88        7.07      3.06 o
  -4  15   3       26.07       26.65      4.08 o
  -4  15   4       67.89       69.44      7.15 o
  -4  15   5       19.74       15.97      3.41 o
  -4  15   6      277.25      228.97     16.12 o
  -4  16   1       16.63       13.04      4.28 o
  -4  16   3       53.51       46.94      5.55 o
  -4  16   4       12.49        9.78      3.40 o
  -3 -18   1       16.77       16.02      4.94 o
  -3 -18   2       17.23       14.07      5.95 o
  -3 -18   3      105.37       95.54      9.75 o
  -3 -18   6       21.35       14.61      4.68 o
  -3 -17   1       50.45       52.35      5.67 o
  -3 -17   2       27.39       28.18      4.63 o
  -3 -17   3       14.12       12.34      3.85 o
  -3 -17   4       21.04       20.91      4.99 o
  -3 -17   6       34.86       33.13      5.21 o
  -3 -16   5       35.22       35.52      5.06 o
  -3 -16   6       32.93       33.54      6.52 o
  -3 -16   7       54.05       57.59      8.56 o
  -3 -16   8       24.00       22.87      6.41 o
  -3 -16   9       24.65       28.75      8.18 o
  -3 -16  10       32.14       34.51      6.03 o
  -3 -16  11       35.04       34.22      8.08 o
  -3 -16  12       20.55       23.68      6.02 o
  -3 -16  14       41.37       39.67      7.31 o
  -3 -15   1       44.68       47.37      4.74 o
  -3 -15   3       16.27       14.30      4.02 o
  -3 -15   4       25.13       27.72      4.91 o
  -3 -15   5      194.34      194.63     11.57 o
  -3 -15   7       40.82       43.30      6.31 o
  -3 -15   9       64.10       63.61      5.77 o
  -3 -15  10      201.55      200.40     18.15 o
  -3 -15  11      188.95      182.34     16.20 o
  -3 -15  12       58.87       51.56      7.22 o
  -3 -15  14        8.40        8.70      4.01 o
  -3 -15  15       45.96       43.84     13.00 o
  -3 -14   2      137.72      149.90     10.32 o
  -3 -14   3      108.76      109.04     10.39 o
  -3 -14   4       48.61       46.85      7.25 o
  -3 -14   6       20.20       21.51      4.41 o
  -3 -14   7       27.91       27.93      5.68 o
  -3 -14   8      524.99      519.20     30.22 o
  -3 -14   9       19.71       20.29      5.95 o
  -3 -14  10       33.75       33.09      6.25 o
  -3 -14  12      102.49       99.02      7.75 o
  -3 -14  13       10.38        9.06      4.48 o
  -3 -14  14      105.43      108.59     13.06 o
  -3 -14  16       78.86       75.71      7.14 o
  -3 -13   1      103.05      103.34      7.09 o
  -3 -13   2      108.58      110.43      7.74 o
  -3 -13   3       52.27       51.10      7.22 o
  -3 -13   4      186.20      192.03     14.86 o
  -3 -13   5      230.60      239.68     14.15 o
  -3 -13   6      356.01      357.96     19.92 o
  -3 -13   8       30.19       32.51      4.33 o
  -3 -13   9       94.68       99.09      7.75 o
  -3 -13  11      221.32      211.86     12.21 o
  -3 -13  12       74.63       72.86      6.21 o
  -3 -13  16      112.95      107.39      8.40 o
  -3 -13  19       29.81       28.02      5.53 o
  -3 -13  20       26.79       22.67      7.61 o
  -3 -12   1      171.60      171.38     10.29 o
  -3 -12   3      242.82      239.55     13.50 o
  -3 -12   4       93.47       93.83      7.10 o
  -3 -12   6       22.65       21.47      3.50 o
  -3 -12   7      171.98      166.50     15.57 o
  -3 -12   9       86.40       89.02      6.45 o
  -3 -12  10       64.23       59.50      7.86 o
  -3 -12  11       41.52       42.53      4.63 o
  -3 -12  12       16.62       16.63      4.85 o
  -3 -12  13       31.83       29.98      6.43 o
  -3 -12  18       68.60       66.21     10.56 o
  -3 -12  19       18.23       18.38      5.93 o
  -3 -12  20       19.20       17.66      5.50 o
  -3 -11   2       96.87      100.55      7.75 o
  -3 -11   4       59.96       59.48      5.05 o
  -3 -11   5      191.17      197.98     11.57 o
  -3 -11   6        8.49        6.39      3.10 o
  -3 -11   7      101.59      101.56      7.09 o
  -3 -11   8       86.33       86.17      6.32 o
  -3 -11   9      125.00      123.99      8.38 o
  -3 -11  10       16.69       13.50      4.64 o
  -3 -11  13      280.61      286.69     16.06 o
  -3 -11  14       14.41       11.72      5.20 o
  -3 -11  15      139.38      140.02     11.64 o
  -3 -11  16      326.10      327.74     18.64 o
  -3 -11  17       40.08       38.37      5.73 o
  -3 -11  18       21.39       24.21      5.08 o
  -3 -11  19       48.99       47.94      7.93 o
  -3 -11  22       57.38       53.46      9.97 o
  -3 -10   1      188.82      185.44     10.93 o
  -3 -10   2       48.97       47.46      4.21 o
  -3 -10   3       17.72       17.17      4.18 o
  -3 -10   4       20.71       20.39      3.30 o
  -3 -10   5       44.14       43.34      5.16 o
  -3 -10   6        6.39        4.42      2.00 o
  -3 -10   7      181.30      173.15     12.91 o
  -3 -10   8        8.88        4.80      2.14 o
  -3 -10   9        5.47        4.32      2.09 o
  -3 -10  10       25.98       26.85      3.95 o
  -3 -10  11       41.58       40.70      4.83 o
  -3 -10  12       11.30        8.37      3.95 o
  -3 -10  13       20.53       20.37      4.92 o
  -3 -10  15      231.19      228.27     12.85 o
  -3 -10  16        8.58        7.56      3.11 o
  -3 -10  18      155.32      155.03     11.62 o
  -3 -10  19        9.74        9.32      3.57 o
  -3 -10  20       26.81       23.73      6.31 o
  -3 -10  21       44.80       44.20      9.37 o
  -3 -10  24       24.73       19.19      7.75 o
  -3  -9   1      195.07      190.76     10.93 o
  -3  -9   2      156.17      154.72      9.65 o
  -3  -9   3       19.23       19.86      3.37 o
  -3  -9   4       76.81       69.06      6.16 o
  -3  -9   5       56.64       58.84      5.05 o
  -3  -9   6      126.56      130.83     11.00 o
  -3  -9   8       89.36       88.13      6.46 o
  -3  -9   9       30.59       27.59      3.87 o
  -3  -9  10       81.06       81.35      9.13 o
  -3  -9  12      172.64      171.00     10.29 o
  -3  -9  13       35.70       33.96      7.37 o
  -3  -9  14       19.12       20.68      3.44 o
  -3  -9  16       40.73       40.33      5.37 o
  -3  -9  17       45.67       44.71      4.75 o
  -3  -9  18       10.75        7.57      3.51 o
  -3  -9  21       64.51       64.94      6.50 o
  -3  -9  23       50.85       47.66      8.63 o
  -3  -9  24       60.16       56.85      7.20 o
  -3  -8   1       50.17       54.55      4.73 o
  -3  -8   2      531.73      502.22     25.67 o
  -3  -8   3      738.65      733.03     45.69 o
  -3  -8   4      435.26      425.11     30.97 o
  -3  -8   5      729.49      704.52     35.29 o
  -3  -8   6      201.84      201.47     13.53 o
  -3  -8   7      133.95      135.77      8.37 o
  -3  -8   8      132.28      127.60      7.72 o
  -3  -8   9      672.38      680.44     35.95 o
  -3  -8  10       32.97       32.87      5.21 o
  -3  -8  11       31.55       30.03      4.54 o
  -3  -8  12       64.99       62.67      5.64 o
  -3  -8  13       21.74       20.42      3.30 o
  -3  -8  14       24.90       25.62      3.95 o
  -3  -8  15       62.63       61.36      7.85 o
  -3  -8  17       10.68       12.42      4.30 o
  -3  -8  23       13.09       11.03      5.01 o
  -3  -8  26       59.14       56.34      6.06 o
  -3  -7   1        9.63        9.03      2.59 o
  -3  -7   2       89.38       95.92      6.45 o
  -3  -7   6     1472.04     1445.14     77.05 o
  -3  -7   7      334.21      349.91     18.62 o
  -3  -7   8       35.75       36.81      3.71 o
  -3  -7   9      252.33      248.93     13.49 o
  -3  -7  10       19.68       21.58      4.12 o
  -3  -7  11      363.34      359.99     21.22 o
  -3  -7  12      251.52      243.73     16.11 o
  -3  -7  13       52.38       52.17      5.73 o
  -3  -7  15       42.13       38.56      4.43 o
  -3  -7  17       37.41       37.69      4.98 o
  -3  -7  20       12.19        7.63      3.59 o
  -3  -7  21       70.02       70.33      6.42 o
  -3  -7  23       59.80       58.66      8.55 o
  -3  -7  26       12.28        9.68      4.77 o
  -3  -6   1       70.84       68.74      6.35 o
  -3  -6   2      188.12      187.60     11.58 o
  -3  -6   3       60.52       56.20      4.72 o
  -3  -6   7      202.88      204.26     12.22 o
  -3  -6   8        8.03        5.88      2.64 o
  -3  -6   9      284.45      283.20     18.68 o
  -3  -6  10       73.91       75.33      6.48 o
  -3  -6  11       14.14       11.49      3.88 o
  -3  -6  13       19.09       17.40      3.12 o
  -3  -6  17       35.00       35.46      4.92 o
  -3  -6  20       15.90       14.72      5.37 o
  -3  -6  21       81.56       81.03      7.13 o
  -3  -6  22       31.51       32.79      6.32 o
  -3  -6  25       81.56       83.44      7.12 o
  -3  -5   1     1290.71     1274.08     77.20 o
  -3  -5   2       91.11       87.43      6.06 o
  -3  -5   5      511.41      511.60     26.96 o
  -3  -5   6      127.23      125.26      7.72 o
  -3  -5   7       60.58       57.22      4.85 o
  -3  -5   8      345.17      336.92     21.90 o
  -3  -5   9       98.27      102.64      7.09 o
  -3  -5  10       47.42       49.61      4.27 o
  -3  -5  11      393.06      383.81     19.90 o
  -3  -5  12      184.64      189.50     10.93 o
  -3  -5  13       38.45       40.65      3.89 o
  -3  -5  15       66.47       65.13      5.37 o
  -3  -5  16      759.63      741.26     41.12 o
  -3  -5  17      335.57      334.64     17.98 o
  -3  -5  18       35.63       35.55      5.13 o
  -3  -5  19       65.08       63.48      6.04 o
  -3  -5  21        8.57        6.39      2.69 o
  -3  -5  22       12.02       10.15      4.57 o
  -3  -5  23       73.96       73.81     10.51 o
  -3  -5  24       79.21       80.33      7.13 o
  -3  -5  27       91.35       80.15     13.22 o
  -3  -4   1      212.67      212.18     17.47 o
  -3  -4   2        9.11        9.32      2.66 o
  -3  -4   3      343.87      345.42     23.20 o
  -3  -4   5       40.49       39.73      4.03 o
  -3  -4   6       14.72       13.06      5.13 o
  -3  -4   7      394.82      401.17     21.84 o
  -3  -4   8      191.19      191.78     10.93 o
  -3  -4   9     1068.31     1082.75     70.85 o
  -3  -4  11      127.23      130.89      8.37 o
  -3  -4  13      392.48      387.48     19.90 o
  -3  -4  14       14.61       15.76      3.21 o
  -3  -4  15       24.64       23.73      4.18 o
  -3  -4  16      107.65      104.09      8.41 o
  -3  -4  17       62.94       63.20      5.31 o
  -3  -4  18       36.40       35.41      4.11 o
  -3  -4  19      103.74      103.97      7.75 o
  -3  -4  20      341.87      352.32     19.92 o
  -3  -4  22       11.90       11.43      4.50 o
  -3  -4  24       39.88       42.18      5.50 o
  -3  -4  26       15.10       14.91      4.60 o
  -3  -4  27       87.11       77.86      9.14 o
  -3  -4  28       16.70       12.61      5.07 o
  -3  -3   1      318.95      316.71     23.23 o
  -3  -3   2      287.37      285.10     14.76 o
  -3  -3   3       12.11       10.42      2.86 o
  -3  -3   4       95.82      100.10      6.37 o
  -3  -3   5      506.44      523.44     25.66 o
  -3  -3   6       80.18       84.20      5.87 o
  -3  -3   7      598.42      614.87     39.27 o
  -3  -3   8       52.37       58.21      4.45 o
  -3  -3   9      290.56      301.13     15.40 o
  -3  -3  10      173.03      173.79      9.64 o
  -3  -3  12      677.52      681.71     34.00 o
  -3  -3  14       35.95       37.74      3.90 o
  -3  -3  15        6.30        4.24      2.01 o
  -3  -3  16      203.24      204.77     11.57 o
  -3  -3  18       35.37       33.50      4.05 o
  -3  -3  19       38.90       38.92      3.96 o
  -3  -3  20       51.52       54.43      4.79 o
  -3  -3  22       46.05       47.16      5.01 o
  -3  -3  24      114.87      113.53      9.71 o
  -3  -3  25       11.10       10.23      4.57 o
  -3  -3  26       18.74       18.54      5.33 o
  -3  -3  27       33.02       31.38      5.71 o
  -3  -2   1      118.70      120.12      7.07 o
  -3  -2   2      398.93      413.59     21.18 o
  -3  -2   3      638.73      631.91     38.61 o
  -3  -2   4      144.97      144.07      8.36 o
  -3  -2   5       20.48       21.67      2.82 o
  -3  -2   6      401.34      396.23     19.89 o
  -3  -2   7      103.14      103.59      6.44 o
  -3  -2   8      172.87      168.15      9.64 o
  -3  -2   9       68.31       66.84      4.77 o
  -3  -2  10       39.36       37.81      3.37 o
  -3  -2  11       45.23       45.36      3.69 o
  -3  -2  12      824.83      774.84     38.49 o
  -3  -2  15       57.48       61.48      4.59 o
  -3  -2  16      124.02      122.59      7.72 o
  -3  -2  17       18.89       20.32      3.17 o
  -3  -2  19       90.79       96.55      6.38 o
  -3  -2  20       41.58       46.31      4.21 o
  -3  -2  21        7.10        6.85      2.82 o
  -3  -2  24       45.40       47.67      5.41 o
  -3  -2  25       24.56       21.71      4.34 o
  -3  -2  26       56.02       58.79      7.86 o
  -3  -1   1      110.30      113.28      6.43 o
  -3  -1   2     1662.23     1711.24     83.38 o
  -3  -1   3      539.44      520.28     43.35 o
  -3  -1   4       37.33       38.93      3.04 o
  -3  -1   5      159.17      166.75      8.99 o
  -3  -1   6       19.88       18.39      3.11 o
  -3  -1   7       90.95       91.36      5.47 o
  -3  -1   8      571.45      573.62     28.22 o
  -3  -1   9       91.01       91.55      7.11 o
  -3  -1  10      203.68      202.30     10.92 o
  -3  -1  11       37.02       37.30      3.84 o
  -3  -1  12      331.14      333.00     16.68 o
  -3  -1  13       78.66       77.68      5.02 o
  -3  -1  15      252.78      262.55     16.09 o
  -3  -1  16       18.65       18.28      2.97 o
  -3  -1  17       12.91       12.60      2.60 o
  -3  -1  18      192.36      202.87     14.19 o
  -3  -1  19       35.89       40.39      4.83 o
  -3  -1  21      303.89      313.04     17.35 o
  -3  -1  22      292.68      297.77     16.71 o
  -3  -1  23       29.90       34.24      4.73 o
  -3  -1  25       48.73       49.30      5.07 o
  -3  -1  26       10.97       11.13      3.73 o
  -3   0   1       92.43       92.44      5.27 o
  -3   0   2      454.24      462.87     23.10 o
  -3   0   3      137.48      133.61      7.06 o
  -3   0   5      594.08      615.06     32.10 o
  -3   0   6     1694.88     1735.95     83.37 o
  -3   0   7      229.23      227.39     11.55 o
  -3   0   8      167.55      171.82      8.99 o
  -3   0   9      112.04      114.04      6.43 o
  -3   0  10      119.42      117.78      6.43 o
  -3   0  11      270.31      274.77     14.12 o
  -3   0  12      746.78      760.27     37.20 o
  -3   0  13       26.64       28.01      3.26 o
  -3   0  14      160.48      165.49     11.61 o
  -3   0  15     1462.03     1478.09     90.07 o
  -3   0  16      151.64      161.56      8.99 o
  -3   0  17       35.34       37.34      3.24 o
  -3   0  18      398.26      415.55     21.83 o
  -3   0  19       16.31       19.14      3.45 o
  -3   0  21       18.47       17.72      3.11 o
  -3   0  22      237.86      251.71     14.14 o
  -3   0  24       60.99       64.69      6.17 o
  -3   0  25      184.92      184.36     16.86 o
  -3   0  26       54.13       56.96      7.87 o
  -3   0  27       10.03       10.06      4.09 o
  -3   1   0      167.81      165.55      8.99 o
  -3   1   1      124.26      132.16      7.06 o
  -3   1   2      495.01      489.93     28.29 o
  -3   1   3      352.66      332.11     16.68 o
  -3   1   4       97.34       88.25      4.62 o
  -3   1   5      373.65      379.69     17.95 o
  -3   1   6      119.28      121.07      8.38 o
  -3   1   7      712.39      722.89     37.23 o
  -3   1   8       81.57       86.61      5.02 o
  -3   1   9      243.09      240.31     12.19 o
  -3   1  10      142.52      139.32      7.06 o
  -3   1  11      309.09      310.76     19.96 o
  -3   1  12     1115.76     1068.81     77.43 o
  -3   1  13      473.00      498.42     24.38 o
  -3   1  15      164.10      170.68      8.99 o
  -3   1  16      359.41      384.95     19.25 o
  -3   1  17      115.52      115.75      7.08 o
  -3   1  18      210.82      212.18     11.56 o
  -3   1  19       57.76       61.14      5.38 o
  -3   1  20      118.53      127.85      7.72 o
  -3   1  21      152.81      158.64      9.00 o
  -3   1  22       10.88       10.77      2.85 o
  -3   1  23       81.35       87.30      7.11 o
  -3   1  24        9.15       10.50      3.30 o
  -3   1  25       96.33       98.71     10.41 o
  -3   1  27       23.93       26.24      4.99 o
  -3   2   0       23.00       24.65      2.13 o
  -3   2   1      535.41      520.91     28.91 o
  -3   2   2      306.57      301.70     14.75 o
  -3   2   4      229.26      223.84     10.90 o
  -3   2   5      305.15      280.86     13.47 o
  -3   2   6      419.84      399.90     19.89 o
  -3   2   8       13.87       13.27      1.10 o
  -3   2   9       17.03       18.22      1.62 o
  -3   2  10      526.23      522.05     25.01 o
  -3   2  11       21.89       23.35      1.88 o
  -3   2  12      425.81      433.48     20.51 o
  -3   2  13       20.38       20.65      1.88 o
  -3   2  14      117.19      117.14      7.08 o
  -3   2  15      171.00      173.79     12.25 o
  -3   2  16      112.17      117.21      6.43 o
  -3   2  17       77.65       78.88      4.76 o
  -3   2  21        9.23        9.03      2.59 o
  -3   2  22       22.17       22.26      3.49 o
  -3   2  23       14.36       13.92      2.87 o
  -3   2  24       11.74       10.83      3.82 o
  -3   3   0     1464.17     1471.12     83.55 o
  -3   3   1       76.30       83.69      5.54 o
  -3   3   2      135.80      131.78      7.06 o
  -3   3   3      227.71      227.07     13.51 o
  -3   3   4      920.55      880.01     41.03 o
  -3   3  12       98.69       95.79      4.88 o
  -3   3  13        3.32        2.87      1.28 o
  -3   3  14      245.68      247.03     12.84 o
  -3   3  15      430.36      424.23     20.52 o
  -3   3  16       15.16       16.33      1.76 o
  -3   3  17       31.16       30.73      2.85 o
  -3   3  19      102.50      108.15      6.17 o
  -3   3  20       44.97       46.29      3.55 o
  -3   3  21       29.76       30.72      3.45 o
  -3   3  23        5.79        5.25      1.96 o
  -3   3  24        5.62        4.14      2.02 o
  -3   3  26       12.53        9.05      3.51 o
  -3   4   0      579.58      550.50     30.19 o
  -3   4   1       65.78       65.70      3.92 o
  -3   4   2      142.70      147.49      7.70 o
  -3   4   3        6.15        5.61      0.99 o
  -3   4  18       55.12       51.45      3.94 o
  -3   4  19      129.74      121.20      9.70 o
  -3   4  22       84.98       76.21      7.80 o
  -3   5   0      132.61      132.60      7.06 o
  -3   5   1      310.39      308.10     18.65 o
  -3   5   2       18.72       18.16      1.82 o
  -3   5   3        5.83        7.07      1.76 o
  -3   6   0      380.59      353.91     17.97 o
  -3   6   1     1578.67     1609.23     83.45 o
  -3   6   2       38.78       38.69      3.04 o
  -3   6   3     1289.60     1241.77     62.88 o
  -3   6   4       49.00       45.25      2.83 o
  -3   6   5      378.09      362.01     17.31 o
  -3   7   0      299.61      297.96     17.36 o
  -3   7   1     1573.06     1544.61     83.49 o
  -3   7   2      114.15      114.17      6.36 o
  -3   7   3      588.25      598.65     28.86 o
  -3   7   4     2061.00     1929.18    115.78 o
  -3   7   5      158.21      155.79     10.31 o
  -3   8   0      402.90      416.94     21.18 o
  -3   8   1      229.00      224.60     11.55 o
  -3   8   3       46.81       47.80      4.15 o
  -3   8   4      340.68      354.09     17.97 o
  -3   8   5      555.85      535.99     26.30 o
  -3   8   6      184.24      183.67      8.98 o
  -3   9   0       49.58       51.12      3.94 o
  -3   9   1       40.92       41.87      3.30 o
  -3   9   2       35.88       35.53      2.78 o
  -3   9   3        6.99        7.19      1.68 o
  -3   9   4      211.00      212.24     10.91 o
  -3   9   5       14.77       16.38      1.89 o
  -3   9   6       39.42       39.22      2.64 o
  -3  10   2       64.78       64.62      4.52 o
  -3  10   3       16.38       16.90      2.23 o
  -3  10   4      180.75      183.61      9.63 o
  -3  10   5      301.75      301.13     16.05 o
  -3  10   6       33.31       34.31      2.45 o
  -3  10   7       30.81       27.01      2.00 o
  -3  11   0      202.06      202.68     10.92 o
  -3  11   1       56.09       56.60      4.26 o
  -3  11   2      359.02      366.45     19.26 o
  -3  11   3       58.39       59.85      4.45 o
  -3  11   4      166.04      172.90      9.64 o
  -3  11   6      114.81      118.03      6.43 o
  -3  11   7       55.31       50.30      4.21 o
  -3  12   0       26.04       26.73      3.27 o
  -3  12   1        5.61        4.14      2.02 o
  -3  12   2       51.78       54.36      4.46 o
  -3  12   4        6.20        5.33      1.88 o
  -3  12   5      146.08      146.60      7.70 o
  -3  12   6       14.80       13.89      1.77 o
  -3  12   7       32.67       29.44      2.26 o
  -3  13   0      115.53      121.71      7.72 o
  -3  13   3       10.55       10.24      2.57 o
  -3  13   4       14.47       16.30      2.43 o
  -3  14   1       29.75       31.03      4.06 o
  -3  14   3      120.85      124.11      9.03 o
  -3  14   5       30.61       34.41      3.18 o
  -3  14   6       66.99       62.79      5.51 o
  -3  14   7       30.47       26.40      2.87 o
  -3  15   0      351.26      340.09     31.79 o
  -3  15   3       12.35       11.76      2.83 o
  -3  15   4       99.39      105.42     10.39 o
  -3  15   7       33.45       26.85      4.50 o
  -3  16   0       11.04        8.46      3.70 o
  -3  16   3       54.20       51.65      8.60 o
  -3  16   4       32.92       31.17      4.20 o
  -3  16   5       16.72       16.02      4.50 o
  -3  16   6       51.96       43.68      4.02 o
  -3  17   4       74.82       70.26     12.60 o
  -2 -18   3       21.12       18.66      5.62 o
  -2 -18   5       90.18       81.48     11.15 o
  -2 -18   7       40.15       32.16      6.40 o
  -2 -17   1       21.94       22.61      4.96 o
  -2 -17   2       27.71       31.07      4.88 o
  -2 -17   5       34.35       31.92      5.91 o
  -2 -17   6       34.10       34.21      6.38 o
  -2 -17   7        9.92        8.94      4.24 o
  -2 -17   8      121.09      119.11      9.70 o
  -2 -16   1       12.08       10.06      3.47 o
  -2 -16   2       42.47       42.62      5.36 o
  -2 -16   3       77.79       82.62      9.12 o
  -2 -16   6       15.79       18.01      4.24 o
  -2 -16  13       20.36       13.85      5.17 o
  -2 -15   1      178.65      189.05     12.24 o
  -2 -15   2       63.53       60.96      6.24 o
  -2 -15   3       62.48       64.69      6.03 o
  -2 -15   5      122.03      119.17     11.03 o
  -2 -15   6      103.60      100.61      9.74 o
  -2 -15   7       97.58       99.60      7.75 o
  -2 -15   8        7.04        6.66      3.08 o
  -2 -15   9       13.14       14.55      4.39 o
  -2 -15  10       20.78       22.24      4.89 o
  -2 -15  11       16.56       16.80      5.14 o
  -2 -15  15       51.60       49.06     11.44 o
  -2 -15  17       36.21       38.33      5.93 o
  -2 -14   1       32.76       35.02      4.18 o
  -2 -14   2      163.24      163.08     11.61 o
  -2 -14   3      331.99      331.48     19.29 o
  -2 -14   4       43.59       43.16      4.76 o
  -2 -14   5       34.13       36.29      4.65 o
  -2 -14   6       16.84       15.59      3.92 o
  -2 -14   7       27.66       28.36      4.28 o
  -2 -14   8      141.34      143.82     14.29 o
  -2 -14  10       25.65       24.06      5.15 o
  -2 -14  11        8.73        7.11      3.55 o
  -2 -14  12      161.09      155.54     10.31 o
  -2 -14  13       42.43       38.40      8.02 o
  -2 -14  14       13.96       11.60      5.54 o
  -2 -14  15       15.95       14.47      4.84 o
  -2 -13   1       89.22       90.66      6.45 o
  -2 -13   2       29.90       31.47      3.86 o
  -2 -13   3       30.76       32.20      5.29 o
  -2 -13   4       19.98       21.72      3.91 o
  -2 -13   5       90.38       96.49      7.76 o
  -2 -13   6        9.88        7.96      3.01 o
  -2 -13   7      179.22      168.27     14.90 o
  -2 -13   8       54.07       51.64      6.27 o
  -2 -13  10       17.74       14.22      5.47 o
  -2 -13  11       29.08       29.87      5.17 o
  -2 -13  14       37.42       35.48      7.35 o
  -2 -13  17       41.73       46.67      7.94 o
  -2 -12   1       41.62       43.50      4.09 o
  -2 -12   2       29.29       29.54      4.89 o
  -2 -12   4       23.31       22.50      3.56 o
  -2 -12   5       62.47       61.81      5.11 o
  -2 -12   6      561.13      573.05     31.48 o
  -2 -12   9       61.26       61.80      7.18 o
  -2 -12  10       43.92       45.33      5.15 o
  -2 -12  12        9.18        9.40      3.88 o
  -2 -12  13      115.37      115.06      7.73 o
  -2 -12  14       40.00       41.02      7.29 o
  -2 -12  15       50.48       55.52      5.59 o
  -2 -12  17      150.63      151.29     10.31 o
  -2 -12  18       85.85       94.59      7.76 o
  -2 -11   1       45.27       41.32      4.70 o
  -2 -11   3       39.29       42.23      4.49 o
  -2 -11   5      155.75      152.94      9.65 o
  -2 -11   8      123.53      119.99      7.73 o
  -2 -11   9       70.61       70.90      5.95 o
  -2 -11  11       50.74       50.08      5.00 o
  -2 -11  13       67.39       67.54      5.63 o
  -2 -11  14       78.17       76.98      6.47 o
  -2 -11  15       61.39       65.00      6.50 o
  -2 -11  16      345.50      342.82     19.28 o
  -2 -11  17       17.47       19.15      4.51 o
  -2 -11  19       75.52       76.03      7.80 o
  -2 -11  23      104.42       91.93     13.14 o
  -2 -10   1       10.51        9.83      4.02 o
  -2 -10   2       63.13       65.70      5.96 o
  -2 -10   3      165.53      161.37     12.27 o
  -2 -10   5       14.24       15.61      3.56 o
  -2 -10   6       98.70      107.14      7.09 o
  -2 -10   8      159.64      151.67      9.66 o
  -2 -10   9       16.00       18.91      3.31 o
  -2 -10  10       61.58       65.26      5.04 o
  -2 -10  11      217.14      211.48     12.21 o
  -2 -10  13       18.57       16.75      4.55 o
  -2 -10  14       20.89       20.06      3.79 o
  -2 -10  15       23.66       24.41      4.73 o
  -2 -10  17       63.91       62.39      7.85 o
  -2 -10  19       30.77       31.14      5.29 o
  -2 -10  21       42.61       43.94      6.03 o
  -2 -10  22       23.64       23.64      6.32 o
  -2 -10  23       53.71       50.17     10.71 o
  -2  -9   1     1579.15     1545.88     83.49 o
  -2  -9   2       54.61       51.58      4.47 o
  -2  -9   3       41.99       40.95      4.16 o
  -2  -9   4       17.48       14.24      3.58 o
  -2  -9   5      390.20      392.24     20.54 o
  -2  -9   6      153.82      153.83      9.00 o
  -2  -9   9       87.49       86.55      7.78 o
  -2  -9  13       54.28       52.23      4.93 o
  -2  -9  14       87.31       88.82      6.45 o
  -2  -9  15       39.36       37.27      4.64 o
  -2  -9  16       36.78       35.94      7.34 o
  -2  -9  18       60.95       60.29      5.97 o
  -2  -9  20      126.14      122.34      8.38 o
  -2  -9  21        8.84        8.42      4.03 o
  -2  -9  24      127.92      114.17      9.71 o
  -2  -9  25       35.59       24.88      5.72 o
  -2  -8   1      219.60      216.80     12.21 o
  -2  -8   4      264.66      247.34     18.07 o
  -2  -8   5      157.84      150.92     10.97 o
  -2  -8   6       74.62       71.66      5.56 o
  -2  -8   7       91.08       91.68      6.19 o
  -2  -8   8       48.16       49.17      4.67 o
  -2  -8   9       34.23       34.33      4.52 o
  -2  -8  10      284.17      278.19     15.42 o
  -2  -8  11       88.02       85.02      7.12 o
  -2  -8  13       32.52       30.00      4.89 o
  -2  -8  14       21.69       20.97      3.50 o
  -2  -8  15        7.48        5.56      2.42 o
  -2  -8  16       24.13       24.00      3.96 o
  -2  -8  17       35.09       32.98      5.49 o
  -2  -8  20      116.02      117.97      9.70 o
  -2  -8  22      111.48      107.20      9.06 o
  -2  -8  23      226.51      218.14     16.79 o
  -2  -8  24       90.81       93.07      8.43 o
  -2  -7   1     1286.12     1241.14     59.64 o
  -2  -7   2        9.68        8.67      3.85 o
  -2  -7   3      115.93      116.57      7.73 o
  -2  -7   4      137.67      136.98      9.02 o
  -2  -7   5       25.11       20.55      4.35 o
  -2  -7   6       30.55       29.61      4.89 o
  -2  -7   7       77.47       76.85      5.81 o
  -2  -7   8     1569.84     1534.48     90.02 o
  -2  -7   9      157.52      149.58     11.63 o
  -2  -7  11       24.85       25.58      3.68 o
  -2  -7  12       49.67       50.08      4.47 o
  -2  -7  13      152.96      148.70      9.01 o
  -2  -7  14       84.80       85.15      7.12 o
  -2  -7  16       90.79       87.94      6.32 o
  -2  -7  17       15.38       17.07      3.54 o
  -2  -7  18      227.77      227.39     13.51 o
  -2  -7  19       15.03       17.42      4.47 o
  -2  -7  21      121.76      116.26     11.03 o
  -2  -7  23       61.04       60.30      9.22 o
  -2  -7  24       56.75       55.58      9.26 o
  -2  -7  26       41.96       42.04      8.69 o
  -2  -6   2       88.78       80.08      6.47 o
  -2  -6   4       16.10       13.86      3.37 o
  -2  -6   5      125.83      132.10      8.37 o
  -2  -6   6      175.42      183.29     16.20 o
  -2  -6   7       17.60       18.63      4.45 o
  -2  -6   8       11.36        9.55      3.25 o
  -2  -6   9      408.88      410.23     21.18 o
  -2  -6  10       89.60       93.89      6.45 o
  -2  -6  11      226.59      219.91     12.86 o
  -2  -6  13       37.30       40.42      4.23 o
  -2  -6  14        9.77        9.92      2.94 o
  -2  -6  15       27.63       27.28      3.67 o
  -2  -6  16       23.17       23.15      3.70 o
  -2  -6  18        9.31        6.59      2.92 o
  -2  -6  19        9.00        5.99      2.55 o
  -2  -6  21       22.97       22.68      5.53 o
  -2  -6  22       46.59       42.66      5.50 o
  -2  -6  23       23.74       21.56      6.81 o
  -2  -6  24       35.23       35.11      5.06 o
  -2  -6  25       21.11       22.81      5.46 o
  -2  -6  26       34.39       31.82      8.12 o
  -2  -5   1      110.46      108.34      7.09 o
  -2  -5   2      548.13      554.93     35.41 o
  -2  -5   3       81.05       74.38      5.62 o
  -2  -5   5      285.80      279.59     18.03 o
  -2  -5   6      399.08      393.06     19.89 o
  -2  -5   7     1609.41     1595.30    103.03 o
  -2  -5   8      543.22      538.33     28.90 o
  -2  -5   9       39.52       37.72      4.30 o
  -2  -5  11       48.93       49.09      4.54 o
  -2  -5  12       31.60       34.50      4.12 o
  -2  -5  13      200.49      197.92     12.88 o
  -2  -5  14        8.74        6.47      2.53 o
  -2  -5  16      222.54      219.53     12.21 o
  -2  -5  19       56.85       58.44      5.32 o
  -2  -5  20       85.16       85.28      6.39 o
  -2  -5  21       10.02        7.77      3.25 o
  -2  -5  23       35.32       34.91      4.92 o
  -2  -5  24       15.57       16.16      4.42 o
  -2  -5  25       95.57       95.67      7.76 o
  -2  -5  26       34.28       32.68      6.33 o
  -2  -5  28       28.78       22.22      4.82 o
  -2  -4   1     1593.76     1621.90     76.94 o
  -2  -4   4      370.30      387.36     19.90 o
  -2  -4   5     1781.36     1828.44     83.31 o
  -2  -4   7      184.55      192.28     10.93 o
  -2  -4   8      249.72      254.25     13.49 o
  -2  -4   9     1063.67     1058.67     51.31 o
  -2  -4  10      117.10      123.29      7.72 o
  -2  -4  11       11.66       10.07      4.17 o
  -2  -4  12      108.56      108.97      7.08 o
  -2  -4  14      225.05      227.82     14.16 o
  -2  -4  15       77.32       79.89      5.87 o
  -2  -4  16      150.31      156.11      9.65 o
  -2  -4  17      196.34      199.95     11.57 o
  -2  -4  19       99.79       99.15      7.10 o
  -2  -4  21       16.42       16.04      4.20 o
  -2  -4  22      207.34      214.59     12.86 o
  -2  -4  23       65.55       66.71      6.16 o
  -2  -4  24       17.29       13.82      3.96 o
  -2  -4  25       35.11       34.67      5.47 o
  -2  -4  26       25.63       24.92      8.29 o
  -2  -3   1      212.49      210.22     18.79 o
  -2  -3   2     1894.00     1862.66    128.94 o
  -2  -3   3      529.06      545.87     35.42 o
  -2  -3   4       10.26        8.48      2.68 o
  -2  -3   6      105.65      109.79      7.08 o
  -2  -3   7      218.27      216.99     11.56 o
  -2  -3   8      147.39      148.50     10.32 o
  -2  -3   9       10.37        9.31      3.26 o
  -2  -3  10       60.41       60.54      4.98 o
  -2  -3  11       73.90       75.08      5.29 o
  -2  -3  12       96.57       96.55      6.25 o
  -2  -3  13      188.24      194.12     12.23 o
  -2  -3  14      240.02      247.09     13.49 o
  -2  -3  16      382.82      387.93     20.54 o
  -2  -3  17      247.09      253.17     14.14 o
  -2  -3  18       85.74       84.64      6.46 o
  -2  -3  19       30.58       32.85      3.85 o
  -2  -3  20      139.95      143.12      9.01 o
  -2  -3  23       12.97       10.10      3.23 o
  -2  -3  24       12.04       12.28      4.77 o
  -2  -3  25       42.18       41.07      5.71 o
  -2  -3  26       78.32       79.89      7.13 o
  -2  -3  27      171.91      167.45     11.60 o
  -2  -2   1      127.54      121.58     15.72 o
  -2  -2   2     1118.75     1159.41     70.77 o
  -2  -2   3     1873.99     1878.50    102.77 o
  -2  -2   7       50.89       54.34      4.33 o
  -2  -2   8      222.24      224.15     11.55 o
  -2  -2   9       66.75       64.75      5.24 o
  -2  -2  10       43.04       44.04      3.62 o
  -2  -2  11       36.47       36.28      3.64 o
  -2  -2  12       14.05       13.04      3.83 o
  -2  -2  13        8.81        4.91      2.05 o
  -2  -2  14       25.82       25.69      3.61 o
  -2  -2  15       43.23       42.18      3.82 o
  -2  -2  17       27.04       28.33      3.26 o
  -2  -2  18       22.68       20.69      3.09 o
  -2  -2  19      282.61      283.84     15.42 o
  -2  -2  20      119.66      128.36      8.37 o
  -2  -2  21       28.79       28.41      3.94 o
  -2  -2  22       31.57       32.33      4.87 o
  -2  -2  23       13.69       15.09      4.22 o
  -2  -2  24      125.53      126.52      9.69 o
  -2  -2  25       41.03       43.76      6.59 o
  -2  -1   1     3593.06     3860.27    192.47 o
  -2  -1   3      598.36      629.31     41.88 o
  -2  -1   4     2290.96     2385.34    141.48 o
  -2  -1   5        7.29        7.33      1.54 o
  -2  -1   6     1438.06     1500.90     77.01 o
  -2  -1   7      438.09      448.50     27.67 o
  -2  -1   8      226.56      238.09     12.84 o
  -2  -1  10      315.51      325.14     16.69 o
  -2  -1  12       54.15       55.61      4.46 o
  -2  -1  13      680.76      686.77     33.35 o
  -2  -1  14      123.38      125.38      7.72 o
  -2  -1  15       52.25       50.38      4.21 o
  -2  -1  16      198.01      208.69     11.56 o
  -2  -1  17       38.17       40.72      4.23 o
  -2  -1  18      231.86      230.36     12.20 o
  -2  -1  21       65.60       71.59      5.49 o
  -2  -1  22       14.58       14.45      3.51 o
  -2  -1  23        8.22        7.87      3.17 o
  -2  -1  24       78.66       85.21      6.32 o
  -2  -1  26       24.59       27.88      4.83 o
  -2  -1  27       11.38       10.00      4.58 o
  -2  -1  28       10.99        9.33      4.55 o
  -2  -1  29       32.53       31.63      5.98 o
  -2   0   1     1996.95     2140.79    102.60 o
  -2   0   5       30.28       30.06      2.20 o
  -2   0   6      956.55      993.42     50.05 o
  -2   0   7       97.09      100.48      5.66 o
  -2   0   8       83.71       85.40      4.95 o
  -2   0   9     1363.67     1405.86     64.09 o
  -2   0  10     2794.63     2889.66    167.14 o
  -2   0  11     1040.20     1042.20     50.02 o
  -2   0  12      287.75      291.76     14.76 o
  -2   0  13      952.18      968.71     48.76 o
  -2   0  14      260.80      273.19     14.12 o
  -2   0  15      175.42      174.36      9.63 o
  -2   0  17       48.77       53.84      4.20 o
  -2   0  18       68.26       75.77      5.49 o
  -2   0  20       56.18       60.39      4.59 o
  -2   0  21      340.40      362.39     19.26 o
  -2   0  22       25.25       28.67      3.73 o
  -2   0  23      125.57      130.58      8.37 o
  -2   0  25        9.73        7.74      3.34 o
  -2   0  26       16.71       15.80      4.06 o
  -2   0  27       39.58       43.94      5.63 o
  -2   0  28       29.10       28.09      5.25 o
  -2   0  29       52.26       43.97      7.96 o
  -2   1   0       48.57       50.55      3.16 o
  -2   1   1      694.28      743.80     35.27 o
  -2   1   2       61.37       60.15      3.34 o
  -2   1   3      692.75      696.28     32.69 o
  -2   1   4      607.78      648.76     31.43 o
  -2   1   5     1425.88     1514.84     70.51 o
  -2   1   6      837.19      816.02     41.71 o
  -2   1   7     3075.63     3247.61    160.37 o
  -2   1   8     3212.02     3179.82    166.91 o
  -2   1   9      211.95      218.77     10.91 o
  -2   1  10       76.90       76.09      4.37 o
  -2   1  11      155.40      161.11      8.35 o
  -2   1  12      564.23      596.37     28.86 o
  -2   1  13      532.01      547.01     26.29 o
  -2   1  14      239.90      234.86     12.85 o
  -2   1  15       22.87       22.83      3.15 o
  -2   1  16      563.34      592.82     30.16 o
  -2   1  18      140.41      145.97      8.36 o
  -2   1  19       48.91       54.00      4.14 o
  -2   1  20       33.93       35.02      5.34 o
  -2   1  22       12.13       12.38      2.97 o
  -2   1  23       44.87       48.26      4.61 o
  -2   1  24       62.80       65.26      7.17 o
  -2   1  25       14.14       12.64      3.32 o
  -2   1  27       12.05       10.78      3.59 o
  -2   2   0       53.58       55.06      3.41 o
  -2   2   1      137.75      144.32      7.06 o
  -2   2   2     2191.05     2240.89    102.54 o
  -2   2   3      533.66      522.87     28.26 o
  -2   2   7      107.50      111.51      8.40 o
  -2   2   8      282.49      276.74     13.47 o
  -2   2   9      363.63      353.84     16.67 o
  -2   2  10      132.12      135.39      7.06 o
  -2   2  11      577.45      578.69     27.57 o
  -2   2  12      189.41      194.69     10.27 o
  -2   2  13       79.46       78.12      4.70 o
  -2   2  14       71.63       74.95      4.50 o
  -2   2  15       11.92       13.10      2.04 o
  -2   2  18       25.69       26.79      3.47 o
  -2   2  20       22.09       22.57      3.29 o
  -2   2  23       19.67       19.92      3.51 o
  -2   2  24       22.28       21.11      3.92 o
  -2   2  25      123.67      130.51     10.34 o
  -2   2  26       29.89       26.93      4.77 o
  -2   2  28       12.76       10.95      3.74 o
  -2   3   0      773.16      782.45     42.39 o
  -2   3   1       23.13       23.74      1.94 o
  -2   3   2       41.65       42.14      2.44 o
  -2   3   3      319.86      303.16     14.75 o
  -2   3  10       59.79       59.62      3.80 o
  -2   3  11      362.08      353.84     16.67 o
  -2   3  14       41.14       39.52      3.56 o
  -2   3  15      409.96      423.03     20.52 o
  -2   3  16       44.52       45.86      3.29 o
  -2   3  17      345.14      334.90     18.63 o
  -2   3  18      164.56      165.49      9.64 o
  -2   3  20        7.00        5.36      2.03 o
  -2   3  21       10.70       11.24      2.27 o
  -2   3  23       21.13       23.52      3.01 o
  -2   3  25       52.42       53.10      5.39 o
  -2   3  26       28.55       26.77      4.64 o
  -2   3  28       60.35       50.08      9.30 o
  -2   4   0       89.41       91.55      5.14 o
  -2   4   1      501.10      544.73     30.20 o
  -2   4   2      437.34      440.07     21.16 o
  -2   4   3      275.79      273.06     13.47 o
  -2   4   4      604.59      602.64     28.21 o
  -2   4  13       99.24       90.79      4.94 o
  -2   4  14       26.12       25.74      2.00 o
  -2   4  15      107.28      109.16      5.84 o
  -2   4  16      325.29      330.84     16.03 o
  -2   4  17       65.71       63.67      3.86 o
  -2   4  19      153.76      154.34      8.35 o
  -2   4  20        4.07        2.79      1.38 o
  -2   4  21       82.27       81.98      6.47 o
  -2   4  22       45.14       43.95      4.22 o
  -2   4  23      131.73      135.01     12.32 o
  -2   4  24       11.06       10.61      2.78 o
  -2   4  26       18.15       16.31      3.55 o
  -2   4  27       25.60       22.82      4.75 o
  -2   4  28       43.97       25.92      4.30 o
  -2   5   0      366.42      359.29     19.92 o
  -2   5   1        6.78        8.76      1.52 o
  -2   5   2      183.05      186.84      9.63 o
  -2   5   3      421.70      425.94     20.52 o
  -2   5   4        8.25        7.31      1.19 o
  -2   5   5      165.28      150.85      7.05 o
  -2   5  21        6.22        5.33      1.35 o
  -2   5  22       51.32       44.91      4.55 o
  -2   5  23       60.17       66.46      7.83 o
  -2   6   0      156.19      162.64     10.30 o
  -2   6   1      311.83      296.95     14.75 o
  -2   6   2       32.15       31.23      2.79 o
  -2   6   3      239.52      239.80     12.19 o
  -2   6   4       57.15       56.16      3.93 o
  -2   6   5      468.13      438.80     21.16 o
  -2   7   0      406.90      409.72     24.44 o
  -2   7   1       39.54       38.33      3.43 o
  -2   7   2      643.17      623.17     30.79 o
  -2   7   3       76.76       71.08      5.23 o
  -2   7   5      166.12      158.26     10.96 o
  -2   7   6      275.57      264.07     12.83 o
  -2   8   1      129.16      125.44      9.03 o
  -2   8   2       62.64       65.38      4.71 o
  -2   8   3      481.62      462.18     27.65 o
  -2   8   4      154.16      151.36      9.66 o
  -2   8   5      168.75      171.44      8.99 o
  -2   8   6        6.12        5.66      1.06 o
  -2   8   7      110.03      101.37      5.20 o
  -2   9   1        7.78        7.09      3.30 o
  -2   9   2       20.80       20.61      2.82 o
  -2   9   3       20.76       21.01      2.21 o
  -2   9   5        6.37        7.87      1.75 o
  -2   9   7      191.12      180.38      9.63 o
  -2  10   0       25.86       24.37      3.28 o
  -2  10   1      148.85      150.60      9.00 o
  -2  10   2       67.49       68.04      4.64 o
  -2  10   4       40.39       41.62      3.69 o
  -2  10   5       12.21       11.01      1.99 o
  -2  10   6       62.20       60.15      4.26 o
  -2  10   7       20.96       20.64      1.75 o
  -2  10   8       59.16       53.41      4.46 o
  -2  11   0       22.29       21.03      2.89 o
  -2  11   1       74.92       76.47      5.22 o
  -2  11   2      131.23      137.16      9.02 o
  -2  11   4       60.88       61.77      5.77 o
  -2  11   6        8.36        9.13      1.73 o
  -2  11   7       19.23       17.66      2.23 o
  -2  12   2      119.91      122.66      9.04 o
  -2  12   3        5.01        3.90      1.87 o
  -2  12   4       59.01       58.32      4.32 o
  -2  12   5        6.91        6.67      1.91 o
  -2  12   6       94.42       98.52      7.10 o
  -2  12   7       29.04       30.93      3.25 o
  -2  12   8       70.80       63.42      3.86 o
  -2  13   3       16.79       16.80      2.91 o
  -2  13   4       76.42       79.38      5.15 o
  -2  13   5        8.95        9.54      2.44 o
  -2  13   6       50.75       52.13      4.54 o
  -2  13   7       20.87       22.46      2.21 o
  -2  14   0      142.40      147.43     12.95 o
  -2  14   2       22.96       24.89      3.41 o
  -2  14   3       67.28       67.48      4.90 o
  -2  14   4       25.87       26.63      3.54 o
  -2  14   5       98.29      101.05      7.09 o
  -2  14   7        7.19        5.23      1.58 o
  -2  14   8        6.22        4.77      1.51 o
  -2  15   0       38.16       39.12      4.43 o
  -2  15   1       36.37       39.01      4.90 o
  -2  15   2      111.82      109.35      9.06 o
  -2  15   3      135.82      135.83      9.67 o
  -2  15   4      108.88      112.71      8.39 o
  -2  15   5       54.19       55.20      5.92 o
  -2  15   6      106.08      105.36     10.39 o
  -2  15   7       62.58       60.88      7.18 o
  -2  15   8      127.51      102.76      6.37 o
  -2  16   2       16.58       15.60      3.56 o
  -2  16   3       10.94       10.12      3.47 o
  -2  16   4       36.77       35.31      5.27 o
  -2  16   5       25.80       26.34      3.61 o
  -2  16   6       53.68       49.45      7.23 o
  -2  17   1       62.35       54.54      8.57 o
  -2  17   2       60.48       56.17      7.88 o
  -2  17   5       11.20        8.42      3.54 o
  -2  17   6       29.56       23.64      6.02 o
  -1 -18   1       21.46       20.71      7.68 o
  -1 -18   2       24.52       24.41      5.29 o
  -1 -17   1       57.51       56.85      7.20 o
  -1 -17   3       36.47       37.27      6.07 o
  -1 -17   4       52.52       52.99      6.54 o
  -1 -16   1       22.96       25.62      4.44 o
  -1 -16   2       97.65      101.50      7.75 o
  -1 -16   5       12.47        9.77      4.60 o
  -1 -16   6       83.60       80.53      9.13 o
  -1 -16   7       13.29       11.48      4.34 o
  -1 -16  11       33.62       27.73     11.29 o
  -1 -15   1      203.30      207.68     12.87 o
  -1 -15   2       40.31       37.82      5.39 o
  -1 -15   5      114.06      121.07      9.04 o
  -1 -15   6       23.94       22.82      4.89 o
  -1 -15   7      158.47      164.85     10.30 o
  -1 -15   8      358.45      343.77     28.47 o
  -1 -15  11       12.72       11.39      4.58 o
  -1 -15  12       58.17       61.01      9.22 o
  -1 -15  13       62.90       59.24      9.92 o
  -1 -15  15       26.58       26.85      8.23 o
  -1 -14   1       14.93       13.01      4.28 o
  -1 -14   2        9.73        8.00      3.65 o
  -1 -14   3       96.04      103.84      7.75 o
  -1 -14   4      318.84      320.58     17.99 o
  -1 -14   7       24.45       25.68      5.56 o
  -1 -14   8      135.55      141.35      9.01 o
  -1 -14   9       94.58       97.25      7.10 o
  -1 -14  10       64.58       61.84      6.51 o
  -1 -14  11       37.40       40.12      6.61 o
  -1 -14  13       22.29       21.15      6.67 o
  -1 -14  16       84.33       78.63      8.47 o
  -1 -14  17       62.51       57.26      7.87 o
  -1 -13   1      120.11      128.23      8.37 o
  -1 -13   2      120.47      117.40      8.39 o
  -1 -13   3       70.94       68.81      5.63 o
  -1 -13   4      107.19       99.97      7.10 o
  -1 -13   5       40.49       45.98      5.62 o
  -1 -13   7      170.87      166.75     13.58 o
  -1 -13   8       18.25       19.07      4.15 o
  -1 -13   9       18.39       20.87      4.91 o
  -1 -13  12       17.05       17.62      4.90 o
  -1 -13  13      118.22      119.99      8.38 o
  -1 -13  14       16.65       19.01      6.74 o
  -1 -13  20       79.79       67.79      6.49 o
  -1 -12   1       24.17       23.48      4.46 o
  -1 -12   2       54.10       56.23      4.99 o
  -1 -12   3      159.77      156.11     10.96 o
  -1 -12   4       29.00       29.30      3.87 o
  -1 -12   5        5.77        4.45      1.92 o
  -1 -12   6       45.22       47.40      4.68 o
  -1 -12   7       34.41       37.60      4.37 o
  -1 -12   8       74.27       76.28      5.81 o
  -1 -12   9       66.16       68.17      5.76 o
  -1 -12  10       39.57       40.00      5.65 o
  -1 -12  12        7.15        6.84      2.99 o
  -1 -12  14       78.48       81.73      6.47 o
  -1 -12  15       40.62       42.66      6.11 o
  -1 -12  17       21.26       23.16      5.09 o
  -1 -12  18       33.53       32.12      6.05 o
  -1 -12  19       38.79       36.37      7.34 o
  -1 -11   1       94.31      100.29      8.41 o
  -1 -11   2       19.88       19.48      4.80 o
  -1 -11   3       17.12       17.62      3.39 o
  -1 -11   5       68.40       68.04      5.50 o
  -1 -11   6       51.11       52.42      4.46 o
  -1 -11   9       17.30       15.99      3.48 o
  -1 -11  10       97.39       95.16      6.45 o
  -1 -11  11      335.56      320.90     23.23 o
  -1 -11  12       41.80       42.91      4.76 o
  -1 -11  13       89.86       89.71      7.11 o
  -1 -11  14      152.32      155.92     10.31 o
  -1 -11  15       33.07       34.62      4.45 o
  -1 -11  16       15.65       16.35      6.79 o
  -1 -11  17       13.78       10.43      3.76 o
  -1 -11  19      103.33      102.32     11.74 o
  -1 -11  21       15.22       10.86      4.36 o
  -1 -11  22       35.10       34.91      6.30 o
  -1 -11  23       21.06       17.49      6.26 o
  -1 -10   1       32.60       28.71      4.90 o
  -1 -10   2      252.43      247.72     16.10 o
  -1 -10   3      323.21      329.32     17.34 o
  -1 -10   5       20.16       18.16      3.46 o
  -1 -10   6      214.52      210.40     12.22 o
  -1 -10   7      114.88      115.50      7.73 o
  -1 -10   8      210.65      202.99     12.22 o
  -1 -10   9       48.75       44.23      4.22 o
  -1 -10  12      189.43      186.90     13.55 o
  -1 -10  13       86.45       88.82      6.45 o
  -1 -10  14      227.47      221.74     14.82 o
  -1 -10  15       61.53       61.85      5.84 o
  -1 -10  16       53.02       53.92      5.66 o
  -1 -10  17      501.25      499.56     28.93 o
  -1 -10  18       90.91       89.20      7.11 o
  -1 -10  19       13.63       13.03      5.44 o
  -1 -10  20       24.27       26.93      5.76 o
  -1 -10  21       15.41       12.14      4.47 o
  -1 -10  22       19.42       19.30      4.80 o
  -1 -10  24       43.45       39.78      6.54 o
  -1  -9   1       51.11       54.72      4.46 o
  -1  -9   2       85.57       88.63      6.13 o
  -1  -9   3        9.94       12.34      2.89 o
  -1  -9   4      174.49      164.28     11.61 o
  -1  -9   5        7.73        4.37      2.00 o
  -1  -9   7       88.27       90.98      7.11 o
  -1  -9   8      420.80      411.18     21.18 o
  -1  -9  10       76.05       80.53      5.87 o
  -1  -9  14       15.47       15.88      3.85 o
  -1  -9  16       37.43       36.73      6.64 o
  -1  -9  17       10.75        7.55      2.79 o
  -1  -9  18       32.52       31.09      6.13 o
  -1  -9  20      139.05      137.73     10.99 o
  -1  -9  21       21.70       23.92      5.15 o
  -1  -9  22       45.94       44.65     10.79 o
  -1  -8   1      577.01      568.81     28.23 o
  -1  -8   2     1004.55     1007.99     50.04 o
  -1  -8   3      351.67      339.08     21.89 o
  -1  -8   4       86.31       82.55      5.74 o
  -1  -8   5      209.56      200.08     12.23 o
  -1  -8   6        9.78       10.35      3.08 o
  -1  -8   8       11.30       11.17      3.58 o
  -1  -8   9       19.27       16.65      3.27 o
  -1  -8  10       80.76       84.45      6.20 o
  -1  -8  11       12.67        9.59      3.96 o
  -1  -8  15      173.34      170.11     10.29 o
  -1  -8  16       33.38       33.78      5.00 o
  -1  -8  17       83.74       85.53      6.32 o
  -1  -8  18       18.09       18.12      4.46 o
  -1  -8  19      224.63      226.94     13.51 o
  -1  -8  21       31.55       34.95      6.58 o
  -1  -8  22       13.02       12.23      5.09 o
  -1  -8  23       83.86       82.36      6.46 o
  -1  -8  24       17.13       15.59      7.16 o
  -1  -7   1      317.30      319.57     16.69 o
  -1  -7   2      692.42      711.48     35.28 o
  -1  -7   3      207.95      201.66     14.84 o
  -1  -7   4     1432.15     1405.23     96.70 o
  -1  -7   5      561.91      574.00     42.61 o
  -1  -7   6       13.02       11.04      3.29 o
  -1  -7   8      186.11      175.11     10.29 o
  -1  -7   9      143.67      147.11      9.01 o
  -1  -7  10       69.09       68.61      5.17 o
  -1  -7  11       58.15       57.70      5.25 o
  -1  -7  12       19.37       18.42      3.95 o
  -1  -7  13      454.77      442.48     23.76 o
  -1  -7  14      179.86      175.24     14.23 o
  -1  -7  15       57.12       55.94      5.12 o
  -1  -7  16      112.06      108.72      7.74 o
  -1  -7  17        9.06        6.60      3.00 o
  -1  -7  18       61.98       60.90      6.51 o
  -1  -7  19       33.72       34.62      4.25 o
  -1  -7  20       73.81       76.47      7.80 o
  -1  -7  22       91.75       87.62      9.11 o
  -1  -7  24      123.98      123.61     11.68 o
  -1  -7  27       33.01       28.02      4.28 o
  -1  -6   1       46.55       47.63      3.75 o
  -1  -6   2       16.04       14.90      3.86 o
  -1  -6   3      142.56      142.80     10.32 o
  -1  -6   4      325.10      323.37     16.69 o
  -1  -6   5       19.45       17.16      3.76 o
  -1  -6   7       78.52       74.19      5.55 o
  -1  -6   8       33.63       31.82      3.85 o
  -1  -6   9      234.16      228.84     12.85 o
  -1  -6  11       56.47       54.05      6.20 o
  -1  -6  14       68.59       69.25      5.43 o
  -1  -6  18      119.42      117.97      7.73 o
  -1  -6  19       73.89       72.23      6.15 o
  -1  -6  20       58.87       61.49      6.44 o
  -1  -6  21       91.10       96.74      7.10 o
  -1  -6  22      162.54      160.42     10.30 o
  -1  -6  25       11.43       10.89      4.21 o
  -1  -5   1      547.02      549.86     26.94 o
  -1  -5   2     1448.01     1519.90     77.00 o
  -1  -5   3      347.97      327.99     36.49 o
  -1  -5   4      120.59      112.14      7.08 o
  -1  -5   5      130.02      129.94      9.03 o
  -1  -5   6      106.35      111.19      7.08 o
  -1  -5   8       91.57       91.17      6.38 o
  -1  -5   9       13.85       11.96      3.19 o
  -1  -5  13       88.24       94.15      7.10 o
  -1  -5  14       78.36       75.46      5.68 o
  -1  -5  15      963.59      949.07     53.34 o
  -1  -5  16       12.69       11.03      3.59 o
  -1  -5  17       83.49       85.53      6.19 o
  -1  -5  18       55.95       59.24      5.12 o
  -1  -5  19      372.46      381.08     21.20 o
  -1  -5  20      133.45      132.86      9.02 o
  -1  -5  21       12.01        8.36      3.95 o
  -1  -5  22       31.90       29.44      6.29 o
  -1  -5  23      260.36      257.54     16.09 o
  -1  -5  24       21.67       23.24      4.53 o
  -1  -5  25       21.27       18.61      4.96 o
  -1  -5  26       50.48       50.01      8.61 o
  -1  -4   1      485.10      507.42     25.02 o
  -1  -4   2      133.77      130.01      7.72 o
  -1  -4   3      816.34      814.12     41.07 o
  -1  -4   4       21.72       24.92      3.14 o
  -1  -4   5     2107.25     2221.89    115.54 o
  -1  -4   6      383.52      372.40     18.60 o
  -1  -4   7      222.16      219.84     12.21 o
  -1  -4   8      288.54      279.46     20.65 o
  -1  -4  10      373.62      365.06     18.61 o
  -1  -4  12        5.54        3.06      1.36 o
  -1  -4  13      126.58      133.24      8.37 o
  -1  -4  14      691.06      672.84     34.66 o
  -1  -4  15      139.95      142.61     10.98 o
  -1  -4  16      119.56      118.86      9.04 o
  -1  -4  18      515.93      517.87     27.61 o
  -1  -4  19       34.35       31.73      5.50 o
  -1  -4  22       55.36       52.99      5.86 o
  -1  -4  23       24.38       25.46      4.79 o
  -1  -4  24       56.38       55.02      7.88 o
  -1  -4  25      181.65      186.96     14.87 o
  -1  -4  26      108.49      104.73      7.74 o
  -1  -3   2     1301.20     1329.84     64.13 o
  -1  -3   3       52.97       55.88      4.33 o
  -1  -3   4      128.93      128.99      7.07 o
  -1  -3   5      441.77      458.57     25.70 o
  -1  -3   6      509.87      508.05     25.02 o
  -1  -3   7     1047.37     1096.05     51.93 o
  -1  -3   8      170.59      174.99      9.63 o
  -1  -3   9       51.55       52.81      6.07 o
  -1  -3  10      201.94      208.25     11.56 o
  -1  -3  11       92.68       93.20      6.31 o
  -1  -3  15        7.30        4.33      1.93 o
  -1  -3  16       55.22       55.80      4.73 o
  -1  -3  17      142.05      143.75      9.01 o
  -1  -3  18       88.84       87.94      6.19 o
  -1  -3  19       73.75       77.74      7.13 o
  -1  -3  20       26.12       26.88      3.81 o
  -1  -3  21       49.60       51.17      5.87 o
  -1  -3  22      358.25      361.70     20.56 o
  -1  -3  23       15.75       18.29      3.95 o
  -1  -3  25       22.16       21.07      5.05 o
  -1  -3  27       57.46       56.70      6.53 o
  -1  -3  28       40.85       40.53      6.40 o
  -1  -2   1      141.77      148.70      8.36 o
  -1  -2   3     1279.30     1385.59     83.63 o
  -1  -2   4       54.03       49.82      3.42 o
  -1  -2   5      139.73      140.97      7.71 o
  -1  -2   6       15.50       11.33      2.62 o
  -1  -2   7      261.72      277.82     14.77 o
  -1  -2   8      387.97      414.60     21.18 o
  -1  -2   9      271.29      279.65     14.77 o
  -1  -2  10      389.73      392.05     19.89 o
  -1  -2  11       99.02      103.21      8.41 o
  -1  -2  12       78.67       77.36      5.22 o
  -1  -2  14      147.92      143.95      8.36 o
  -1  -2  16      389.74      401.36     20.53 o
  -1  -2  17       39.54       41.91      4.09 o
  -1  -2  18       25.21       25.79      3.82 o
  -1  -2  20      257.04      262.73     14.78 o
  -1  -2  21       40.13       38.57      4.64 o
  -1  -2  23       68.52       68.99      5.89 o
  -1  -2  25       60.15       62.77      6.24 o
  -1  -2  26       19.91       20.38      6.93 o
  -1  -1   1     1799.82     1957.69     96.22 o
  -1  -1   2     4013.08     4051.60    211.84 o
  -1  -1   3      657.05      712.75     39.19 o
  -1  -1   4      557.71      613.53     31.45 o
  -1  -1   5       59.20       59.50      4.59 o
  -1  -1   6      901.45      922.46     45.54 o
  -1  -1   7     1847.04     1939.95    102.73 o
  -1  -1   8      575.61      624.82     34.69 o
  -1  -1   9       53.38       51.44      3.87 o
  -1  -1  10      326.40      338.19     17.33 o
  -1  -1  11      258.64      270.40     17.39 o
  -1  -1  12       17.07       14.17      2.73 o
  -1  -1  13      378.47      374.94     22.51 o
  -1  -1  14      129.79      133.93      7.71 o
  -1  -1  15       43.93       49.42      3.88 o
  -1  -1  16      142.47      139.13      8.36 o
  -1  -1  17       18.02       17.54      3.82 o
  -1  -1  18      319.80      334.20     17.33 o
  -1  -1  19       90.66       91.30      6.25 o
  -1  -1  20       46.57       48.85      4.54 o
  -1  -1  21       26.98       25.76      3.95 o
  -1  -1  22       54.23       56.93      4.92 o
  -1  -1  23      205.64      211.73     12.21 o
  -1  -1  25       30.47       31.34      4.47 o
  -1  -1  28       11.14       11.03      4.60 o
  -1   0   1      219.94      230.36     12.20 o
  -1   0   2     2269.96     2406.89    141.46 o
  -1   0   3     1560.43     1663.72     76.92 o
  -1   0   5     9418.16     3243.81    810.95 o
  -1   0   6     3046.87     3343.28    160.31 o
  -1   0   8      340.92      353.78     17.32 o
  -1   0   9     3254.97     3417.41    186.27 o
  -1   0  10      131.82      124.43      7.07 o
  -1   0  11      276.81      281.11     14.12 o
  -1   0  12       38.03       40.81      3.56 o
  -1   0  13      150.36      158.52      9.00 o
  -1   0  14       48.96       52.33      4.07 o
  -1   0  15       52.53       54.70      4.33 o
  -1   0  16       15.88       19.34      2.90 o
  -1   0  17      181.01      195.07     12.23 o
  -1   0  18      201.67      210.66     11.56 o
  -1   0  19      193.95      203.43     11.57 o
  -1   0  20      274.43      266.16     14.78 o
  -1   0  21      137.94      147.37      9.01 o
  -1   0  22      140.25      140.65      8.36 o
  -1   0  23      146.61      154.52      9.65 o
  -1   0  25       61.64       62.31      6.30 o
  -1   0  26       20.62       18.14      4.31 o
  -1   0  28       25.73       25.63      4.99 o
  -1   1   0      650.39      741.26     38.52 o
  -1   1   1      913.42      969.34     45.51 o
  -1   1   4     4051.62     4559.08    283.16 o
  -1   1   6      400.50      434.18     23.12 o
  -1   1   7     4071.66     4227.09    218.23 o
  -1   1   8      641.79      668.40     32.06 o
  -1   1   9      246.52      249.11     12.19 o
  -1   1  10      366.41      383.55     18.60 o
  -1   1  11       50.65       51.30      3.61 o
  -1   1  12      176.60      189.63     10.28 o
  -1   1  13     1211.12     1183.48     60.32 o
  -1   1  14       36.45       38.32      3.24 o
  -1   1  15       42.47       41.53      3.83 o
  -1   1  16       49.15       50.31      4.01 o
  -1   1  17      149.76      158.96      9.00 o
  -1   1  18       11.05       12.75      2.39 o
  -1   1  22       49.07       50.64      4.47 o
  -1   1  23      151.39      162.64     10.30 o
  -1   1  24       37.77       41.86      5.64 o
  -1   1  25       44.30       46.78      5.75 o
  -1   1  27       11.81       12.68      5.23 o
  -1   2   0      125.22      130.45      7.07 o
  -1   2   1       38.23       37.71      2.38 o
  -1   2   2      112.24      111.69      5.32 o
  -1   2   5      253.80      242.27     11.54 o
  -1   2   6      139.97      147.37     10.32 o
  -1   2   7      282.58      285.99     13.47 o
  -1   2   8      611.44      627.98     29.49 o
  -1   2   9      108.10      101.94      5.59 o
  -1   2  10      484.11      476.63     23.09 o
  -1   2  12      250.26      257.92     14.78 o
  -1   2  13        2.99        2.34      0.99 o
  -1   2  14      106.45      108.27      6.23 o
  -1   2  15       17.12       17.14      2.50 o
  -1   2  16       86.08       90.79      5.60 o
  -1   2  19       58.24       60.75      4.72 o
  -1   2  20       11.42       12.79      2.89 o
  -1   2  21       38.73       41.11      5.50 o
  -1   2  22       48.24       48.92      5.34 o
  -1   2  23       13.90       13.04      3.17 o
  -1   2  27       14.12       12.90      4.74 o
  -1   3   0      934.03      992.79     46.80 o
  -1   3   1      861.39      912.32     44.25 o
  -1   3   2      303.93      316.02     14.74 o
  -1   3   3      480.53      455.72     22.45 o
  -1   3   7       60.78       57.96      3.54 o
  -1   3   8       41.85       40.76      2.71 o
  -1   3   9      336.50      330.84     16.03 o
  -1   3  10       41.88       40.85      2.51 o
  -1   3  11        6.77        6.50      1.55 o
  -1   3  12       24.93       25.24      2.07 o
  -1   3  14       37.59       37.15      2.71 o
  -1   3  15       25.14       25.44      2.40 o
  -1   3  16      143.83      142.42      7.71 o
  -1   3  17        5.48        4.36      1.53 o
  -1   3  18       73.97       77.23      5.22 o
  -1   3  19       40.26       41.92      3.43 o
  -1   3  20       12.60       12.49      2.40 o
  -1   3  21       31.61       32.89      4.32 o
  -1   3  22       18.24       18.82      2.83 o
  -1   3  23        6.63        5.98      2.71 o
  -1   3  24        5.54        4.95      2.46 o
  -1   3  26       11.20        9.90      3.17 o
  -1   3  27       60.35       58.56      7.87 o
  -1   3  29       11.09       12.03      4.78 o
  -1   4   0       57.42       57.56      3.74 o
  -1   4   1      149.45      157.63      8.35 o
  -1   4   2      188.63      188.16      9.62 o
  -1   4   3      418.78      398.06     20.54 o
  -1   4   4        9.70        9.96      0.97 o
  -1   4   5      389.48      381.85     31.04 o
  -1   4   9      124.35      122.28      6.03 o
  -1   4  10        2.81        3.40      0.88 o
  -1   4  11       24.43       23.62      1.87 o
  -1   4  12       10.82        9.82      1.25 o
  -1   4  13        8.57        7.80      1.53 o
  -1   4  14      610.04      615.25     34.70 o
  -1   4  15      459.70      458.25     22.45 o
  -1   4  16      190.60      191.40     10.28 o
  -1   4  17       14.63       14.31      1.83 o
  -1   4  19       16.20       15.13      2.17 o
  -1   4  23       78.27       82.87      6.20 o
  -1   4  24       50.66       54.65      5.06 o
  -1   4  26       67.67       70.90      5.76 o
  -1   5   0      383.29      396.80     19.89 o
  -1   5   2        9.03        8.91      1.59 o
  -1   5   3      259.47      267.62     13.48 o
  -1   5   4       19.06       17.31      1.62 o
  -1   5   5      318.36      314.50     15.40 o
  -1   5   6       67.49       64.75      3.40 o
  -1   5  12      195.32      196.78      9.62 o
  -1   5  13        8.02        7.27      1.33 o
  -1   5  14      479.13      463.13     22.45 o
  -1   5  15      394.37      388.31     18.59 o
  -1   5  16       37.19       35.33      2.38 o
  -1   5  17      476.00      457.68     23.10 o
  -1   5  18      266.89      267.93     13.48 o
  -1   5  19       12.48       12.28      1.78 o
  -1   5  21       15.15       15.93      2.72 o
  -1   5  22        5.51        4.52      2.24 o
  -1   5  23       25.58       25.84      3.75 o
  -1   5  24        6.50        4.92      2.21 o
  -1   5  26       55.79       48.53      7.24 o
  -1   5  27       16.92       13.53      3.24 o
  -1   5  28       34.99       23.56      5.81 o
  -1   6   0     1101.81     1116.96     52.57 o
  -1   6   1      359.14      375.45     18.60 o
  -1   6   2      210.68      209.33     10.91 o
  -1   6   3        8.27        7.66      1.67 o
  -1   6   4       42.11       44.58      2.90 o
  -1   6   5      210.53      213.57     10.26 o
  -1   6   6      232.06      236.89     11.54 o
  -1   6  18      156.78      148.70      7.70 o
  -1   6  19      234.39      225.36     12.85 o
  -1   6  20       51.84       49.51      4.21 o
  -1   6  22        5.79        4.87      1.21 o
  -1   6  23       61.39       55.92      6.39 o
  -1   7   0      123.40      124.68      7.72 o
  -1   7   1      735.26      701.98     33.99 o
  -1   7   2      690.57      697.55     33.35 o
  -1   7   3       84.94       91.30      5.86 o
  -1   7   4      173.77      171.76      8.99 o
  -1   7   5       83.45       79.00      4.30 o
  -1   7   6       72.86       71.08      4.12 o
  -1   7   7      114.58      107.96      5.59 o
  -1   7   8       51.46       49.56      3.35 o
  -1   8   0      155.78      154.46      9.00 o
  -1   8   1      529.94      552.15     27.59 o
  -1   8   2     1192.07     1193.62     62.27 o
  -1   8   3      387.92      380.96     26.44 o
  -1   8   4       91.55       97.57      5.66 o
  -1   8   5      333.13      322.29     16.04 o
  -1   8   6       13.11       13.83      1.97 o
  -1   8   7       21.57       21.33      1.61 o
  -1   8   8      243.95      227.64     11.55 o
  -1   9   0       26.55       26.12      3.47 o
  -1   9   1       29.94       31.10      3.12 o
  -1   9   2       40.80       38.57      3.56 o
  -1   9   3      181.27      182.46     10.28 o
  -1   9   4       15.03       15.86      2.72 o
  -1   9   5       95.42       94.47      5.33 o
  -1   9   6       71.21       71.97      5.56 o
  -1   9   7       33.25       33.28      2.91 o
  -1   9   8       24.64       24.47      2.13 o
  -1   9   9      113.44      109.67      5.65 o
  -1  10   0       61.93       63.67      5.44 o
  -1  10   1        9.52       10.35      2.35 o
  -1  10   2       72.47       75.01      5.22 o
  -1  10   3        9.83       10.65      2.85 o
  -1  10   4       52.42       52.02      3.74 o
  -1  10   6      148.94      154.08      8.35 o
  -1  10   7      467.35      465.79     23.09 o
  -1  10   8       89.54       94.15      5.33 o
  -1  11   0       13.83       16.09      2.78 o
  -1  11   1      124.24      122.21      7.72 o
  -1  11   2        7.61        4.23      1.93 o
  -1  11   3      152.20      156.24     10.31 o
  -1  11   4      328.71      333.12     17.33 o
  -1  11   5       48.01       51.25      3.74 o
  -1  11   6       22.22       20.89      2.48 o
  -1  11   7       39.98       41.91      3.17 o
  -1  11   8       18.84       20.49      2.62 o
  -1  11   9      274.68      265.72     14.13 o
  -1  12   0      127.26      126.08      7.72 o
  -1  12   1       19.24       21.92      3.22 o
  -1  12   2      110.38      118.48      8.39 o
  -1  12   4       81.69       83.50      5.21 o
  -1  12   5        6.04        6.49      1.99 o
  -1  12   6       12.00       13.39      1.97 o
  -1  12   7      240.66      240.24     12.84 o
  -1  12   8       35.19       33.68      2.91 o
  -1  12   9       15.59       15.95      1.96 o
  -1  13   0       15.74       15.64      2.86 o
  -1  13   1        7.37        4.62      1.75 o
  -1  13   2       12.96       10.28      3.46 o
  -1  13   4       13.12       13.53      2.74 o
  -1  13   6       94.27       93.83      6.25 o
  -1  13   7       33.65       33.70      3.12 o
  -1  13   8       13.33       13.60      2.11 o
  -1  13   9      109.30      108.15      6.04 o
  -1  14   0       20.28       19.15      3.24 o
  -1  14   1       36.36       37.03      4.58 o
  -1  14   2       46.21       48.04      4.21 o
  -1  14   3       25.10       28.85      3.33 o
  -1  14   4      127.13      124.43      9.69 o
  -1  14   5        4.65        3.88      1.88 o
  -1  14   6       70.88       76.91      5.22 o
  -1  14   7       72.87       80.08      5.55 o
  -1  14   9        9.58        9.53      1.73 o
  -1  15   0      263.07      265.59     15.43 o
  -1  15   3       25.82       25.94      3.61 o
  -1  15   4      170.62      172.77     12.26 o
  -1  15   5      105.18      110.37      7.74 o
  -1  15   7       79.26       79.45      6.01 o
  -1  15   8      114.92      112.90      9.05 o
  -1  15   9       90.86       80.40      7.79 o
  -1  16   0       15.28       14.59      4.01 o
  -1  16   2        6.40        6.95      2.98 o
  -1  16   3       54.59       55.86      5.12 o
  -1  16   4       48.85       49.60      5.07 o
  -1  16   7       20.87       19.92      3.79 o
  -1  16   8       55.27       47.88      6.56 o
  -1  16   9       26.37       19.32      2.90 o
  -1  17   2       19.58       20.77      4.56 o
  -1  17   3       36.54       38.10      4.91 o
  -1  17   5       16.11       14.80      3.86 o
  -1  17   6       28.70       27.10      4.64 o
  -1  17   7        8.34        7.52      3.19 o
  -1  18   2       18.05       16.51      4.27 o
  -1  18   3        7.42        7.66      3.59 o
   0 -18   1       59.26       49.21      8.61 o
   0 -17   2       11.48       10.18      4.40 o
   0 -17   4       11.06       10.50      4.71 o
   0 -17   6       23.12       20.01      5.14 o
   0 -17   9       70.93       57.82      9.93 o
   0 -16   1       68.67       68.23      7.16 o
   0 -16   2       16.95       17.18      5.28 o
   0 -16   5       43.72       43.11      5.36 o
   0 -16   6       54.19       50.26      6.55 o
   0 -16   9       41.99       43.13      5.70 o
   0 -15   1      109.58      112.77      9.05 o
   0 -15   3      175.03      169.22     10.95 o
   0 -15   4      155.97      156.62     11.62 o
   0 -15   6       31.91       34.49      5.68 o
   0 -15   7       21.50       23.62      4.81 o
   0 -15   8       19.64       18.35      5.63 o
   0 -15   9       28.37       26.24      4.64 o
   0 -15  11       64.61       65.76      7.16 o
   0 -15  13       17.09       14.87      4.83 o
   0 -15  15       41.06       41.48      7.99 o
   0 -15  16       29.98       28.92      5.87 o
   0 -14   1        9.38        8.82      3.13 o
   0 -14   2      211.78      220.79     13.51 o
   0 -14   3       61.87       61.75      5.31 o
   0 -14   4       11.27        9.39      3.49 o
   0 -14   5       33.99       36.02      5.46 o
   0 -14   8       13.64       13.32      4.27 o
   0 -14   9       59.87       63.16      9.21 o
   0 -14  11       26.57       28.16      5.25 o
   0 -14  12       14.66       13.21      4.20 o
   0 -13   1       29.51       30.04      4.75 o
   0 -13   2       32.44       30.18      4.34 o
   0 -13   3       94.77       90.47      6.45 o
   0 -13   4       25.17       27.92      4.22 o
   0 -13   5       20.36       21.63      3.71 o
   0 -13   6       76.18       77.99      6.01 o
   0 -13  11       24.04       25.10      5.93 o
   0 -13  12       45.92       48.54      7.92 o
   0 -13  13       12.52       11.35      4.82 o
   0 -13  15       53.68       60.74      6.11 o
   0 -13  16       79.85       79.95      7.79 o
   0 -13  17       20.89       18.81      5.39 o
   0 -13  18       32.39       31.13      7.41 o
   0 -12   1       23.31       25.40      3.61 o
   0 -12   2       32.91       32.13      3.85 o
   0 -12   3       14.88       15.44      3.21 o
   0 -12   4      119.74      120.31      7.73 o
   0 -12   6       19.57       19.81      3.58 o
   0 -12   8       67.03       66.65      8.51 o
   0 -12   9       12.48       12.47      3.62 o
   0 -12  10       39.54       41.20      7.29 o
   0 -12  11       34.52       34.38      4.66 o
   0 -12  12       58.08       57.32      7.87 o
   0 -12  13      103.06      109.92      7.74 o
   0 -12  14       22.42       20.50      4.21 o
   0 -12  15       47.49       48.78      8.62 o
   0 -12  16       14.42       12.85      4.21 o
   0 -12  17       25.64       19.50      5.38 o
   0 -11   1       13.52       14.45      3.15 o
   0 -11   2       44.69       44.13      5.56 o
   0 -11   3       36.21       33.17      3.85 o
   0 -11   4      414.42      418.46     22.48 o
   0 -11   5      240.22      248.35     14.14 o
   0 -11   6       39.37       37.67      4.03 o
   0 -11   7       72.47       73.05      5.49 o
   0 -11  10       82.62       82.68      7.12 o
   0 -11  11       13.18       11.84      3.56 o
   0 -11  12        6.03        5.57      2.50 o
   0 -11  13      210.46      214.71     12.86 o
   0 -11  15      211.53      200.77     13.54 o
   0 -11  16      170.81      169.10     14.90 o
   0 -11  17       42.20       40.58      8.00 o
   0 -11  23       15.66       12.76      5.14 o
   0 -10   2       13.32       13.69      3.09 o
   0 -10   3       79.05       78.69      7.79 o
   0 -10   5       29.41       30.94      4.47 o
   0 -10   6      119.98      122.98      7.72 o
   0 -10   7       21.60       19.19      3.80 o
   0 -10   8      190.29      192.54     14.20 o
   0 -10   9       99.17       97.57      7.76 o
   0 -10  10       94.20       97.00      7.76 o
   0 -10  12      103.90      104.29      7.75 o
   0 -10  14       83.49       88.38      9.10 o
   0 -10  19       46.63       47.58      6.29 o
   0 -10  20      148.73      150.47     10.31 o
   0 -10  21       43.35       46.38      6.23 o
   0 -10  22       10.83       12.41      4.76 o
   0 -10  23       39.49       39.54      6.54 o
   0 -10  24       17.32       14.29      7.09 o
   0  -9   1       39.01       41.91      3.76 o
   0  -9   2       15.52       14.78      2.73 o
   0  -9   3       37.12       33.34      5.48 o
   0  -9   5       62.96       63.54      6.37 o
   0  -9   6       69.92       71.91      7.15 o
   0  -9   8       36.31       38.15      5.32 o
   0  -9   9       21.82       20.91      4.27 o
   0  -9  10       49.84       54.75      4.86 o
   0  -9  11      197.76      202.87     11.57 o
   0  -9  13        8.29        6.14      2.70 o
   0  -9  14       10.55        9.81      3.40 o
   0  -9  15      111.23      113.53      7.73 o
   0  -9  16      133.80      133.43      8.37 o
   0  -9  17       84.85       89.77      7.77 o
   0  -9  20       36.95       37.30      5.46 o
   0  -9  21       37.85       40.13      6.20 o
   0  -9  22      102.04      105.17      8.41 o
   0  -9  23       50.50       45.29     10.78 o
   0  -8   1      242.42      235.74     12.85 o
   0  -8   2      120.49      120.94      9.04 o
   0  -8   3        8.46        8.68      3.69 o
   0  -8   4      113.94      105.49      7.09 o
   0  -8   7       87.63       84.07      5.93 o
   0  -8   9       28.12       26.32      4.78 o
   0  -8  10       36.06       36.15      3.97 o
   0  -8  11      385.66      391.85     25.11 o
   0  -8  13       90.72       93.89      7.10 o
   0  -8  14      233.76      228.02     14.81 o
   0  -8  15       31.77       29.40      4.07 o
   0  -8  16       19.35       19.33      4.37 o
   0  -8  17      176.56      172.58     15.56 o
   0  -8  19      274.17      272.43     15.43 o
   0  -8  20       31.62       32.71      5.35 o
   0  -8  22       29.39       31.46      6.69 o
   0  -8  23       35.35       34.76      6.24 o
   0  -8  26       12.91       11.90      5.77 o
   0  -7   1       48.40       46.35      3.82 o
   0  -7   2       80.67       82.74      5.67 o
   0  -7   3       37.26       33.68      3.85 o
   0  -7   4       74.19       79.00      5.61 o
   0  -7   5     1536.82     1492.66     77.02 o
   0  -7   6      138.43      135.39      8.37 o
   0  -7   8      349.22      320.39     18.64 o
   0  -7   9       32.86       33.17      3.92 o
   0  -7  11      596.15      602.89     31.46 o
   0  -7  12       17.04       18.39      3.39 o
   0  -7  13       11.97       14.91      4.01 o
   0  -7  14       39.10       38.85      4.23 o
   0  -7  15      144.09      146.03     10.98 o
   0  -7  18       49.62       48.99      7.24 o
   0  -7  20      108.72      108.78     10.39 o
   0  -7  21       96.48       98.84      7.10 o
   0  -7  25       47.47       40.97      8.70 o
   0  -6   1      204.03      206.42     10.91 o
   0  -6   2      416.79      422.08     29.01 o
   0  -6   4       63.44       68.87      5.76 o
   0  -6   5       38.52       42.91      4.22 o
   0  -6   6       76.94       70.64      5.36 o
   0  -6   7       54.42       49.06      4.54 o
   0  -6   8       62.72       60.49      6.51 o
   0  -6   9       58.43       56.70      4.99 o
   0  -6  12      292.60      298.91     17.36 o
   0  -6  13       94.32       94.65      8.43 o
   0  -6  14      222.82      214.14     12.86 o
   0  -6  15       20.29       21.50      4.12 o
   0  -6  16      425.82      416.06     24.44 o
   0  -6  17      410.66      395.40     21.19 o
   0  -6  18      133.52      133.55      9.02 o
   0  -6  19       87.37       85.53      6.46 o
   0  -6  20       59.06       58.17      5.25 o
   0  -6  21       71.41       72.35      6.35 o
   0  -6  25      146.74      147.43     10.32 o
   0  -6  26       38.43       35.07      9.52 o
   0  -5   1      630.42      660.80     38.58 o
   0  -5   2      332.61      354.29     17.97 o
   0  -5   4       53.00       57.60      4.53 o
   0  -5   5      793.49      736.19     35.92 o
   0  -5   6      471.80      482.39     24.39 o
   0  -5   7      117.90      122.59      9.69 o
   0  -5   8       85.20       93.45      7.76 o
   0  -5   9      494.45      501.84     26.97 o
   0  -5  10       91.86       93.20      7.10 o
   0  -5  11      319.61      308.23     16.70 o
   0  -5  12      154.56      167.96      9.64 o
   0  -5  13      152.23      156.36      9.65 o
   0  -5  14      636.98      650.03     34.02 o
   0  -5  15      344.11      343.64     19.93 o
   0  -5  16       17.42       18.25      3.18 o
   0  -5  17       48.68       47.84      4.47 o
   0  -5  19       84.82       84.90      7.12 o
   0  -5  21       23.48       22.01      4.12 o
   0  -5  24       19.22       19.98      5.81 o
   0  -5  26       14.12       10.81      5.10 o
   0  -5  28       31.42       25.76      5.92 o
   0  -4   1        4.21        6.69      2.83 o
   0  -4   2       80.50       76.98      5.09 o
   0  -4   3      554.80      557.15     26.93 o
   0  -4   4      839.65      855.93     40.39 o
   0  -4   5      356.41      362.08     24.49 o
   0  -4   6      335.25      347.63     17.97 o
   0  -4   7      295.45      287.44     17.37 o
   0  -4   8      142.83      145.15      9.66 o
   0  -4   9       14.79       15.13      4.30 o
   0  -4  10       56.99       54.41      4.66 o
   0  -4  12       21.21       19.27      4.08 o
   0  -4  13      307.29      319.12     16.69 o
   0  -4  14      173.30      169.67     10.29 o
   0  -4  15       29.39       27.38      3.88 o
   0  -4  16       22.69       25.30      3.54 o
   0  -4  17      145.81      149.27      9.66 o
   0  -4  18      173.16      170.81     10.29 o
   0  -4  19      204.42      202.61     11.57 o
   0  -4  20       80.51       81.28      6.33 o
   0  -4  28       31.31       27.45      5.61 o
   0  -3   1       63.81       64.49      4.06 o
   0  -3   3     1077.76     1122.66     53.86 o
   0  -3   4      240.87      250.13     14.14 o
   0  -3   5     1133.38     1201.22     63.56 o
   0  -3   6      285.96      298.21     19.32 o
   0  -3   8       49.28       48.26      4.15 o
   0  -3   9       94.60       96.43      6.31 o
   0  -3  10      235.20      229.73     12.85 o
   0  -3  11      141.94      136.15      8.37 o
   0  -3  12      386.19      388.31     21.85 o
   0  -3  13      590.34      598.71     30.16 o
   0  -3  14       51.67       51.82      4.67 o
   0  -3  15      214.14      229.03     12.85 o
   0  -3  16      509.16      506.47     26.32 o
   0  -3  17      120.39      121.52      9.69 o
   0  -3  18       49.23       48.28      4.28 o
   0  -3  19       11.25       10.46      2.93 o
   0  -3  21       60.45       60.92      5.44 o
   0  -3  22       24.49       26.22      4.57 o
   0  -3  23       54.87       56.73      5.38 o
   0  -3  24       10.38        9.07      2.97 o
   0  -3  27       55.46       54.43      7.89 o
   0  -2   1     1181.52     1251.91     70.69 o
   0  -2   2      123.23      126.58      7.72 o
   0  -2   3        8.71        8.42      2.24 o
   0  -2   4      426.09      430.63     25.07 o
   0  -2   5       29.77       29.37      2.86 o
   0  -2   6     1259.28     1262.05     59.62 o
   0  -2   7       21.83       19.20      3.24 o
   0  -2   8       75.44       78.88      7.79 o
   0  -2   9      213.22      213.13     11.56 o
   0  -2  10      478.67      487.08     24.38 o
   0  -2  11       62.02       60.08      4.72 o
   0  -2  12      113.46      111.19      7.08 o
   0  -2  14      163.71      163.02      9.64 o
   0  -2  15      261.22      267.11     14.13 o
   0  -2  16      456.70      445.07     23.11 o
   0  -2  17      202.43      207.23     11.56 o
   0  -2  18      108.74      109.29      7.08 o
   0  -2  19       79.57       82.30      5.80 o
   0  -2  20      105.39      111.89      7.73 o
   0  -2  21       39.03       38.40      6.14 o
   0  -2  23       10.22        8.01      3.73 o
   0  -2  24       12.64       10.20      3.54 o
   0  -2  28       17.81       17.23      4.91 o
   0  -1   1       46.16       57.61      4.20 o
   0  -1   2     3189.94     3421.84    186.27 o
   0  -1   3     9480.42     4673.75   2147.31 o
   0  -1   4      184.42      189.88     10.28 o
   0  -1   5      253.44      265.52     13.48 o
   0  -1   6       42.61       46.41      3.29 o
   0  -1   7       48.23       54.49      3.80 o
   0  -1   8      171.96      172.46      9.64 o
   0  -1   9       91.29       88.07      5.73 o
   0  -1  10       99.67      105.99      6.44 o
   0  -1  11       74.98       76.60      5.22 o
   0  -1  12       17.37       14.17      3.81 o
   0  -1  13       17.11       19.71      3.58 o
   0  -1  14      160.07      165.61      9.64 o
   0  -1  16      133.53      141.16      8.36 o
   0  -1  17      222.87      227.00     12.85 o
   0  -1  18      176.62      181.71     10.28 o
   0  -1  19       19.76       19.25      3.03 o
   0  -1  20      152.83      158.58      9.65 o
   0  -1  21       66.48       69.12      5.50 o
   0  -1  22       12.34       11.59      3.57 o
   0  -1  23       74.95       76.72      6.08 o
   0  -1  24       91.87       90.98      7.11 o
   0  -1  26       39.35       41.15      6.12 o
   0   0   2      288.84      335.79     16.03 o
   0   0   3     6892.92     1222.77    333.14 o
   0   0   5     1464.80     1628.24     76.94 o
   0   0   7      193.19      213.00     10.91 o
   0   0   8     1278.36     1312.73     61.54 o
   0   0   9        8.11        8.04      1.81 o
   0   0  10      712.04      712.75     37.88 o
   0   0  11      902.39      937.66     44.89 o
   0   0  12       26.82       23.96      3.15 o
   0   0  13       63.28       64.69      4.78 o
   0   0  14       14.57       16.04      3.34 o
   0   0  15       71.94       77.74      5.15 o
   0   0  17      131.61      134.88      8.37 o
   0   0  20       23.92       26.50      3.27 o
   0   0  21       19.42       20.26      3.24 o
   0   0  22       11.85       12.63      3.69 o
   0   0  23       36.00       39.56      4.50 o
   0   0  24       57.68       59.14      5.38 o
   0   0  25      166.81      170.30     10.95 o
   0   0  26       69.69       72.23      7.81 o
   0   0  27       48.72       53.74      6.33 o
   0   0  28       61.69       60.27      9.22 o
   0   1   0     1255.49     1411.56     83.60 o
   0   1   1      890.18      867.34     44.93 o
   0   1   2     1273.92     1363.41     62.81 o
   0   1   4       72.57       77.86      4.17 o
   0   1   5        7.04        8.22      1.95 o
   0   1   6      235.96      242.78     12.19 o
   0   1   7      108.42      110.56      5.97 o
   0   1   8      295.98      308.98     16.70 o
   0   1   9       11.47       10.46      1.65 o
   0   1  10      137.13      140.84      7.71 o
   0   1  12       21.40       20.09      3.17 o
   0   1  13       11.97       12.88      2.60 o
   0   1  14       11.09       10.32      3.15 o
   0   1  16      177.34      181.58      9.63 o
   0   1  17      108.84      112.33      7.08 o
   0   1  18       80.11       82.23      5.41 o
   0   1  19       66.50       64.31      4.97 o
   0   1  20       14.29       14.79      2.73 o
   0   1  21       86.83       89.84      6.45 o
   0   1  22       18.51       19.59      3.17 o
   0   1  23       66.25       67.35      5.43 o
   0   1  24       37.27       39.80      4.30 o
   0   1  25       24.22       25.66      4.65 o
   0   1  26        8.89        7.65      3.59 o
   0   1  27       83.36       82.30      9.79 o
   0   1  28      107.30      100.10      9.74 o
   0   1  29       35.13       32.25      7.39 o
   0   2   0     6810.80      975.68    443.12 o
   0   2   1      111.76      115.56      6.04 o
   0   2   2      150.87      156.42      7.70 o
   0   2   3      284.45      299.86     14.10 o
   0   2   4       42.13       42.71      2.77 o
   0   2   5       54.10       52.11      3.15 o
   0   2   6     1358.27     1421.07     70.57 o
   0   2   7      239.08      238.60     11.54 o
   0   2   9       14.71       17.10      1.76 o
   0   2  10      604.34      597.06     28.21 o
   0   2  11       14.48       13.25      1.70 o
   0   2  13       22.08       20.91      2.75 o
   0   2  15       50.95       49.31      4.01 o
   0   2  16       56.86       57.68      4.13 o
   0   2  18       68.65       67.54      4.58 o
   0   2  20       26.12       25.53      3.07 o
   0   2  21      104.56      103.65      7.09 o
   0   2  23      147.80      151.99      9.65 o
   0   2  25       25.49       26.72      5.20 o
   0   2  27       18.73       17.72      5.19 o
   0   2  29       77.34       73.05     13.27 o
   0   3   0      493.02      490.37     23.73 o
   0   3   1     1299.92     1360.25     64.11 o
   0   3   2      889.99      941.47     44.24 o
   0   3   3       69.27       68.68      4.38 o
   0   3   4      103.31      103.84      5.20 o
   0   3   5      396.02      389.19     18.59 o
   0   3   6       69.59       66.97      3.60 o
   0   3   8      176.27      182.21      9.63 o
   0   3   9        7.27        7.17      1.26 o
   0   3  10       10.89       11.16      1.72 o
   0   3  12      295.50      294.03     14.76 o
   0   3  13      268.57      274.97     14.12 o
   0   3  14      211.54      216.17     11.56 o
   0   3  16       60.82       61.98      4.19 o
   0   3  17        6.95        6.44      2.85 o
   0   3  18      158.17      164.66      8.99 o
   0   3  19       19.27       19.67      2.69 o
   0   3  20       10.88       10.94      3.66 o
   0   3  21      150.99      155.54      9.00 o
   0   3  23      104.28      104.92      7.09 o
   0   3  24       62.60       62.36      4.98 o
   0   3  27       15.57       13.39      4.88 o
   0   3  28       16.13       13.40      4.96 o
   0   4   0       31.23       34.84      2.65 o
   0   4   1      329.10      357.33     17.32 o
   0   4   2      852.41      852.77     40.39 o
   0   4   3      129.84      139.00      7.06 o
   0   4   4      413.89      406.62     19.88 o
   0   4   5     3511.38     3611.91    186.13 o
   0   4   6       95.32       93.58      5.14 o
   0   4   7      361.41      346.37     17.32 o
   0   4   8        8.19        7.70      1.18 o
   0   4   9      346.48      351.31     16.67 o
   0   4  10      224.79      224.41     10.90 o
   0   4  12       34.53       34.61      2.52 o
   0   4  13       98.97       97.32      5.39 o
   0   4  14       30.43       31.35      2.92 o
   0   4  15      258.77      262.86     13.48 o
   0   4  16      163.81      166.82      8.99 o
   0   4  18        5.11        3.96      1.54 o
   0   4  19      301.44      311.01     16.05 o
   0   4  20       44.53       44.10      3.89 o
   0   4  21       85.16       88.00      5.73 o
   0   4  24       16.80       16.77      3.20 o
   0   4  26       20.66       19.91      4.72 o
   0   4  27       39.61       39.56      4.84 o
   0   4  29       25.98       22.60      5.53 o
   0   5   0       20.18       20.57      2.35 o
   0   5   1       50.05       50.41      3.48 o
   0   5   2     1128.91     1170.81     55.14 o
   0   5   3      870.32      876.21     41.68 o
   0   5   4       46.27       44.16      2.70 o
   0   5   5     1126.40     1109.99     52.57 o
   0   5   6     1156.34     1172.71     54.48 o
   0   5   7      306.02      310.70     16.70 o
   0   5   8      119.46      117.21      7.08 o
   0   5   9      366.00      349.60     24.51 o
   0   5  10        5.84        5.20      1.14 o
   0   5  11       15.40       12.79      1.77 o
   0   5  12       72.75       74.31      4.24 o
   0   5  14       57.64       57.80      3.67 o
   0   5  16      477.27      487.08     25.03 o
   0   5  17      139.01      140.71      7.71 o
   0   5  18       35.19       36.90      3.44 o
   0   5  19       10.00       10.51      2.06 o
   0   5  21      126.79      131.27      9.02 o
   0   5  23       89.16       91.68      7.11 o
   0   5  24       32.04       30.97      3.39 o
   0   5  27       43.27       41.18      6.60 o
   0   5  28       20.99       18.95      4.01 o
   0   6   0       95.09       93.07      5.79 o
   0   6   1      869.54      854.03     41.04 o
   0   6   2       18.39       19.15      2.15 o
   0   6   3      283.31      278.70     14.12 o
   0   6   4       13.12       12.49      2.12 o
   0   6   5      113.96      109.54      6.43 o
   0   6   6       40.87       37.43      2.78 o
   0   6   7       38.54       39.15      2.57 o
   0   6   8      420.99      405.16     19.88 o
   0   6   9       46.01       43.36      2.96 o
   0   6  10      269.65      265.14     12.83 o
   0   6  11        5.48        6.63      0.99 o
   0   6  12      218.49      210.72     10.26 o
   0   6  13       20.10       20.16      1.68 o
   0   6  14       13.94       13.50      1.56 o
   0   6  15       68.97       68.99      4.12 o
   0   6  16       19.20       20.79      2.08 o
   0   6  17        4.44        4.45      1.68 o
   0   6  18      100.11      100.80      5.78 o
   0   6  19      161.56      164.28      8.99 o
   0   6  20       13.06       12.50      1.98 o
   0   6  21       37.50       37.72      3.37 o
   0   6  23       19.58       20.69      2.75 o
   0   6  24       62.92       64.05      5.24 o
   0   6  26      113.88      110.68     11.05 o
   0   7   1       65.70       60.14      4.26 o
   0   7   3      220.70      218.64     11.55 o
   0   7   4      100.33       99.72      5.46 o
   0   7   5      111.50      109.73      5.98 o
   0   7   6       35.80       34.14      3.25 o
   0   7   7       87.57       92.88      5.27 o
   0   7   9      599.90      596.05     28.21 o
   0   7  10       25.16       24.49      2.21 o
   0   7  12      150.21      154.46      7.70 o
   0   7  13       31.06       31.89      2.06 o
   0   7  14       85.17       84.77      5.02 o
   0   7  15      164.72      158.20      8.35 o
   0   7  16      152.95      145.72      7.70 o
   0   7  17       17.42       18.45      1.62 o
   0   7  18        5.14        4.26      1.61 o
   0   7  19       29.79       29.14      2.20 o
   0   7  21       12.20       11.81      1.85 o
   0   7  22        6.77        6.94      1.54 o
   0   7  23       15.64       13.34      1.97 o
   0   7  24       62.69       52.30      5.00 o
   0   8   0      667.75      642.43     31.43 o
   0   8   1      253.30      266.47     15.43 o
   0   8   2       84.95       88.76      5.47 o
   0   8   3       46.11       44.23      3.89 o
   0   8   4       74.05       73.43      4.51 o
   0   8   6       33.30       34.26      2.72 o
   0   8   7      136.36      135.14      7.06 o
   0   8   8      247.98      243.29     12.19 o
   0   8   9      167.38      155.85      7.70 o
   0   8  11      181.81      175.37      8.98 o
   0   8  12       56.94       53.38      3.15 o
   0   8  13        4.07        4.04      0.80 o
   0   9   0      148.35      150.28      8.35 o
   0   9   1      237.95      228.78     12.20 o
   0   9   3       72.86       73.49      5.03 o
   0   9   4       92.74       94.34      7.10 o
   0   9   5       80.42       86.55      5.47 o
   0   9   6        7.91        6.99      1.61 o
   0   9   7       75.30       75.14      4.37 o
   0   9   8      148.48      150.15      7.70 o
   0   9   9       10.26       10.55      2.06 o
   0   9  10      113.16      107.45      5.91 o
   0   9  11      219.77      216.93     10.91 o
   0   9  12       42.76       41.05      2.90 o
   0  10   0       68.86       67.41      6.03 o
   0  10   2      198.08      205.15     10.92 o
   0  10   3      144.14      140.27      8.36 o
   0  10   4       62.18       67.09      4.31 o
   0  10   5       64.28       71.34      4.57 o
   0  10   6       57.61       59.36      4.52 o
   0  10   7      299.27      300.11     15.40 o
   0  10   8        9.45        9.37      1.66 o
   0  10   9       45.90       46.00      3.16 o
   0  10  10       52.19       51.05      3.28 o
   0  10  11       40.36       36.04      2.65 o
   0  10  12       50.29       45.57      2.90 o
   0  11   0      142.50      138.18      9.67 o
   0  11   2       14.18       16.50      2.57 o
   0  11   3       86.58       87.43      5.73 o
   0  11   4      114.14      108.02      6.36 o
   0  11   5      318.54      326.35     16.68 o
   0  11   8      204.26      202.55     10.92 o
   0  11  11       32.09       33.12      2.39 o
   0  12   0        7.08        6.91      2.82 o
   0  12   1       13.53       11.10      2.70 o
   0  12   2       15.32       14.68      2.58 o
   0  12   4       38.62       38.00      4.50 o
   0  12   5      101.94       98.20      6.44 o
   0  12   6        8.82        8.29      2.17 o
   0  12   8       30.82       32.17      2.85 o
   0  12   9        6.51        6.58      2.29 o
   0  12  11      119.80      116.01      6.36 o
   0  13   0       26.77       24.71      3.82 o
   0  13   1       21.58       18.19      3.53 o
   0  13   2      124.18      124.56      7.72 o
   0  13   4       84.20       89.84      6.12 o
   0  13   5       14.35       16.99      2.91 o
   0  13   6       27.33       29.04      2.99 o
   0  13   9      114.91      118.41      7.73 o
   0  13  10       12.14       12.10      1.78 o
   0  13  11       84.71       75.46      5.03 o
   0  14   0       62.23       65.83      6.50 o
   0  14   1      657.22      657.63     38.58 o
   0  14   2       74.60       79.00      5.87 o
   0  14   4       29.20       31.77      3.79 o
   0  14   5      173.90      184.62     10.93 o
   0  14   6      183.23      192.48     10.93 o
   0  14   7      102.91      106.94      6.43 o
   0  14   8       27.91       29.13      3.46 o
   0  14   9       36.70       40.85      3.30 o
   0  14  10       49.06       49.92      4.01 o
   0  14  11        4.80        3.13      1.43 o
   0  15   0      151.08      153.83     11.62 o
   0  15   1      121.44      122.53      8.38 o
   0  15   2      133.16      135.33      8.37 o
   0  15   3       59.70       59.78      4.91 o
   0  15   4      267.45      280.41     16.07 o
   0  15   6       30.96       31.98      4.40 o
   0  15   7       31.82       30.95      3.59 o
   0  15   9       78.35       74.13      5.88 o
   0  15  10       44.21       39.30      4.10 o
   0  15  11      111.19       89.58      5.73 o
   0  16   0       19.36       18.32      4.82 o
   0  16   2       91.12       88.45      7.11 o
   0  16   3       15.48       16.26      4.56 o
   0  16   4       41.55       40.42      4.36 o
   0  16   5      141.95      140.14     12.97 o
   0  16   6        5.91        5.42      2.67 o
   0  16  10       32.97       27.13      3.27 o
   0  17   0       40.57       41.96      5.37 o
   0  17   1       11.51        9.60      3.56 o
   0  17   2      120.22      121.89      8.38 o
   0  17   3       14.32       13.31      3.97 o
   0  17   4       26.98       26.61      5.41 o
   0  17   5       49.30       49.90      5.47 o
   0  17   7       42.55       41.14      5.85 o
   0  18   5       32.26       23.18      7.59 o
   0  18   6       16.17       14.14      4.62 o
   1 -17   2       14.64       12.27      5.91 o
   1 -17   3       19.70       14.18      5.86 o
   1 -17   4       89.42       78.63      7.79 o
   1 -17   5       19.81       16.83      4.85 o
   1 -16   2       16.39       13.18      4.58 o
   1 -16   5       19.22       15.90      5.10 o
   1 -16   7       61.97       64.31      7.84 o
   1 -15   2      196.58      201.22     12.22 o
   1 -15   4      249.46      252.03     18.72 o
   1 -15   5       69.30       74.38      7.14 o
   1 -15   6        9.17        9.97      4.83 o
   1 -15   8       58.19       57.54      7.19 o
   1 -15   9       23.30       20.29      4.42 o
   1 -15  13       23.04       24.91      5.72 o
   1 -15  15       34.99       36.07      8.05 o
   1 -14   1       30.24       31.93      3.99 o
   1 -14   2       95.06       97.50      7.10 o
   1 -14   4      231.54      239.86     14.15 o
   1 -14   5      107.97      104.85      9.73 o
   1 -14   6       71.87       69.50      5.89 o
   1 -14   7      228.19      228.59     13.51 o
   1 -14   8       21.22       21.28      5.34 o
   1 -14   9      119.58      122.09      9.69 o
   1 -14  11       51.78       56.71      7.87 o
   1 -14  12      259.31      253.74     15.44 o
   1 -14  14       51.86       50.76      7.91 o
   1 -14  16       36.76       38.12      9.46 o
   1 -13   1       11.38       13.21      3.02 o
   1 -13   2      192.22      193.74     11.57 o
   1 -13   3        5.93        5.42      2.18 o
   1 -13   4       40.87       41.42      4.36 o
   1 -13   5       11.28       12.46      3.33 o
   1 -13   7       30.76       30.61      5.99 o
   1 -13   8       11.00        8.53      3.38 o
   1 -13   9       20.18       21.86      4.76 o
   1 -13  11       16.30       18.19      4.60 o
   1 -13  13       16.51       18.44      4.96 o
   1 -13  14       19.48       20.14      4.86 o
   1 -13  16       12.54       13.25      6.41 o
   1 -13  17       46.41       47.46      9.33 o
   1 -13  18       85.78       79.83      7.13 o
   1 -12   1       29.32       31.20      3.39 o
   1 -12   3      116.98      118.79      8.39 o
   1 -12   6       41.90       44.39      4.62 o
   1 -12   8       43.23       46.65      4.75 o
   1 -12   9       14.48       15.97      3.99 o
   1 -12  10       41.10       41.29      4.96 o
   1 -12  11      104.02       98.84      9.08 o
   1 -12  12       19.03       23.32      4.60 o
   1 -12  13       24.53       26.00      6.78 o
   1 -12  17       11.37        9.31      4.46 o
   1 -12  21       35.62       32.27      5.42 o
   1 -11   1      469.18      473.96     25.04 o
   1 -11   2        8.46        8.58      3.29 o
   1 -11   3       16.42       19.86      3.17 o
   1 -11   4       87.08       92.69      6.45 o
   1 -11   7       65.47       62.95      4.97 o
   1 -11   8      619.91      646.86     35.98 o
   1 -11   9       46.92       45.99      4.75 o
   1 -11  10       90.34       88.95      6.45 o
   1 -11  11      291.01      290.67     16.06 o
   1 -11  12       15.04       14.49      4.39 o
   1 -11  14       10.46        9.07      4.07 o
   1 -11  18       22.87       23.59      7.58 o
   1 -11  19       20.09       20.59      4.99 o
   1 -11  21       38.53       34.60      6.24 o
   1 -10   1       62.05       63.42      4.65 o
   1 -10   2       43.43       45.70      4.22 o
   1 -10   3       24.60       23.90      3.21 o
   1 -10   4      182.93      180.76     10.28 o
   1 -10   5      165.98      170.05     10.29 o
   1 -10   6      151.72      151.36      9.00 o
   1 -10   7       28.59       28.26      3.53 o
   1 -10   8       10.58       10.81      3.07 o
   1 -10   9      111.97      115.56      7.73 o
   1 -10  10      365.15      352.83     19.27 o
   1 -10  11      378.63      390.59     21.85 o
   1 -10  13      157.95      157.25      9.65 o
   1 -10  14      119.20      117.34      8.39 o
   1 -10  15       54.54       55.09      5.59 o
   1 -10  16       53.14       51.74      7.90 o
   1 -10  17       31.62       32.22      5.98 o
   1 -10  18       23.89       23.14      4.81 o
   1 -10  24       37.26       35.11      9.51 o
   1  -9   2       62.01       65.64      5.57 o
   1  -9   3       43.19       42.62      4.63 o
   1  -9   4       42.85       43.49      4.82 o
   1  -9   5        8.95        5.27      2.44 o
   1  -9   6       48.69       48.59      4.61 o
   1  -9   7      105.40      112.07      9.05 o
   1  -9   8       35.26       35.02      5.54 o
   1  -9   9      108.12      111.44      8.40 o
   1  -9  13       98.56       96.81      7.10 o
   1  -9  15       29.30       28.16      4.55 o
   1  -9  16       81.25       79.89      9.13 o
   1  -9  18      113.38      110.37     11.05 o
   1  -9  22       18.80       21.05      5.05 o
   1  -9  23       34.83       36.56      6.08 o
   1  -9  25       27.62       25.37      6.50 o
   1  -8   1       18.37       18.28      4.75 o
   1  -8   2      326.19      316.08     18.00 o
   1  -8   3       24.02       25.03      3.55 o
   1  -8   5       75.52       75.58      7.14 o
   1  -8   6      309.28      296.44     17.36 o
   1  -8   7       35.26       36.93      6.15 o
   1  -8   8       36.98       39.94      4.10 o
   1  -8   9      148.48      143.25      9.01 o
   1  -8  10       97.93       93.64      9.09 o
   1  -8  11       14.16       14.15      3.51 o
   1  -8  12      191.05      189.56     13.55 o
   1  -8  14       11.41       11.59      4.02 o
   1  -8  15      109.32      114.11      8.39 o
   1  -8  16       25.93       22.53      5.75 o
   1  -8  17       13.45       14.09      4.25 o
   1  -8  18       53.92       53.52      5.46 o
   1  -8  19       69.71       74.19      5.95 o
   1  -8  23        9.54        9.63      4.53 o
   1  -8  26       23.51       20.91      6.15 o
   1  -7   1     2538.87     2484.81    141.39 o
   1  -7   2      722.36      710.85     34.63 o
   1  -7   3      239.19      228.84     12.85 o
   1  -7   4       55.50       53.02      4.40 o
   1  -7   5       13.64       13.04      3.46 o
   1  -7   6      295.94      290.93     19.33 o
   1  -7   7       27.40       24.18      4.03 o
   1  -7   8       71.49       72.03      5.62 o
   1  -7   9       40.52       41.31      4.02 o
   1  -7  10      274.48      265.02     15.43 o
   1  -7  11       16.43       16.08      3.62 o
   1  -7  13       60.71       59.94      6.31 o
   1  -7  14       65.49       62.72      5.84 o
   1  -7  15       86.03       84.26      6.20 o
   1  -7  17       34.64       30.40      5.30 o
   1  -7  20       23.47       23.07      5.82 o
   1  -7  21       47.77       43.52      4.95 o
   1  -7  22       22.62       24.48      4.94 o
   1  -7  23      109.95      113.72      8.39 o
   1  -7  26      118.19      100.74     15.14 o
   1  -6   1       59.20       64.56      4.65 o
   1  -6   2       60.37       54.61      4.26 o
   1  -6   3      510.22      521.86     25.66 o
   1  -6   4       24.09       21.40      3.16 o
   1  -6   5       27.75       30.85      3.45 o
   1  -6   7     1259.92     1225.93     70.71 o
   1  -6   8      914.21      883.81     50.13 o
   1  -6  10      278.06      265.46     16.73 o
   1  -6  11      764.78      728.59     38.53 o
   1  -6  12     1078.93     1049.17     57.17 o
   1  -6  14       82.13       80.71      5.94 o
   1  -6  15      154.22      152.24     10.97 o
   1  -6  16      187.21      192.16     13.55 o
   1  -6  17      131.26      133.36      9.02 o
   1  -6  18       55.52       53.16      5.06 o
   1  -6  20       11.69        9.29      4.38 o
   1  -6  22       45.70       47.31      7.25 o
   1  -6  23       42.96       41.09      5.71 o
   1  -6  26       57.27       55.68      9.25 o
   1  -5   1      380.96      387.80     19.25 o
   1  -5   2      176.31      173.34      9.64 o
   1  -5   3       94.43       99.34      6.11 o
   1  -5   5      651.27      660.16     32.07 o
   1  -5   9      143.63      137.80      8.36 o
   1  -5  10      469.11      475.17     25.04 o
   1  -5  11      973.81      978.85     50.06 o
   1  -5  12       17.75       17.03      3.54 o
   1  -5  14       11.03       10.93      2.99 o
   1  -5  15      296.06      295.30     22.61 o
   1  -5  16       93.91       95.73      7.10 o
   1  -5  17      206.04      199.70     12.88 o
   1  -5  19      362.54      363.98     20.56 o
   1  -5  20       87.11       86.99      7.77 o
   1  -5  22       28.28       29.49      4.41 o
   1  -5  23       17.27       18.28      4.75 o
   1  -5  24       47.19       48.34      6.09 o
   1  -5  26       72.63       73.87      7.81 o
   1  -5  27       33.81       31.84      5.91 o
   1  -4   1      128.82      130.96      7.06 o
   1  -4   2      834.65      871.77     41.68 o
   1  -4   3     1308.01     1322.87     64.13 o
   1  -4   4       48.44       47.07      3.68 o
   1  -4   6       27.69       31.94      3.52 o
   1  -4   7       12.58       12.24      3.18 o
   1  -4   8     1288.87     1218.33     64.20 o
   1  -4   9       19.04       17.21      3.75 o
   1  -4  10      233.77      239.68     12.84 o
   1  -4  11      511.68      531.74     26.30 o
   1  -4  12      527.59      522.75     33.48 o
   1  -4  13        9.88        9.56      4.12 o
   1  -4  14      579.89      590.09     30.16 o
   1  -4  17       39.13       41.12      5.78 o
   1  -4  18       87.82       88.45      6.39 o
   1  -4  19       12.27        9.23      2.89 o
   1  -4  20      147.65      150.53      9.66 o
   1  -4  21       72.05       74.13      6.41 o
   1  -4  22       81.08       81.48      9.80 o
   1  -4  23       97.20       98.84      7.10 o
   1  -4  24       60.35       58.81      7.19 o
   1  -4  25       21.88       20.08      4.57 o
   1  -3   1     3306.39     3450.99    166.74 o
   1  -3   2       62.46       65.00      4.38 o
   1  -3   3     1828.78     1878.50     89.77 o
   1  -3   4     1597.89     1542.71    103.09 o
   1  -3   5      787.40      809.05     48.89 o
   1  -3   6     1339.15     1393.19     70.58 o
   1  -3   7      329.93      348.65     17.97 o
   1  -3   8      359.71      362.46     23.83 o
   1  -3   9      472.72      474.91     23.74 o
   1  -3  11       56.48       52.96      6.54 o
   1  -3  12      537.69      536.24     26.95 o
   1  -3  13       14.40       13.62      2.95 o
   1  -3  14      186.41      193.55     10.92 o
   1  -3  15       34.90       35.89      4.38 o
   1  -3  16       12.59       12.75      3.10 o
   1  -3  17      321.21      327.48     17.99 o
   1  -3  18       76.46       78.18      7.13 o
   1  -3  19      214.27      211.61     12.21 o
   1  -3  22       46.48       45.36      4.82 o
   1  -3  23       16.69       18.41      4.52 o
   1  -3  26        8.34       10.34      5.06 o
   1  -3  28       14.54       13.53      4.57 o
   1  -2   1      300.54      308.92     15.40 o
   1  -2   3      908.29      988.98     47.45 o
   1  -2   4     1057.46     1160.04     57.09 o
   1  -2   5      126.10      130.45      9.68 o
   1  -2   6       30.66       32.41      3.32 o
   1  -2   7     1097.01     1096.69     58.43 o
   1  -2   8      245.78      250.76     13.49 o
   1  -2   9      101.98      102.07      6.30 o
   1  -2  10       13.77       12.83      2.60 o
   1  -2  11       42.27       40.11      3.83 o
   1  -2  12       64.84       67.98      5.10 o
   1  -2  13      367.71      362.71     22.53 o
   1  -2  14       21.15       19.68      3.73 o
   1  -2  15       29.86       31.78      3.92 o
   1  -2  16        5.65        3.31      1.50 o
   1  -2  17      560.42      568.24     30.18 o
   1  -2  18      200.20      191.08     10.93 o
   1  -2  20       28.12       27.56      4.22 o
   1  -2  21       16.29       18.04      3.81 o
   1  -2  22       68.15       71.02      5.82 o
   1  -2  23       47.15       46.33      5.08 o
   1  -2  24       14.36       13.96      3.81 o
   1  -2  25       22.78       23.27      4.67 o
   1  -2  27       11.83        9.54      4.04 o
   1  -2  29       25.09       19.42      5.97 o
   1  -1   1     7870.67     2641.93    401.74 o
   1  -1   2       52.77       53.07      3.41 o
   1  -1   3      315.81      327.74     25.19 o
   1  -1   4       68.20       72.16      5.56 o
   1  -1   5      268.07      279.90     16.72 o
   1  -1   6      454.00      460.91     22.45 o
   1  -1   7      194.68      207.81     13.53 o
   1  -1   8      419.21      433.55     21.17 o
   1  -1   9      385.94      397.56     19.89 o
   1  -1  10      177.45      183.67     10.28 o
   1  -1  13      135.90      135.20      8.37 o
   1  -1  14      573.38      586.42     28.86 o
   1  -1  15        8.68        7.48      2.56 o
   1  -1  16       61.88       67.54      5.10 o
   1  -1  17       15.35       13.34      3.31 o
   1  -1  18        7.76        5.22      2.27 o
   1  -1  19       13.09       12.95      3.10 o
   1  -1  20      116.12      120.31      7.73 o
   1  -1  21       46.11       46.12      5.42 o
   1  -1  23       10.39        8.14      2.93 o
   1  -1  24       21.57       23.15      4.32 o
   1  -1  26       37.27       38.84      6.34 o
   1  -1  27       13.78       12.29      4.85 o
   1   0   0      356.14      383.62     21.20 o
   1   0   1       79.40       73.30      4.05 o
   1   0   2     1898.09     2082.50    102.63 o
   1   0   3      457.08      471.05     30.26 o
   1   0   4       19.98       21.04      2.48 o
   1   0   5      495.05      527.63     25.65 o
   1   0   6     2209.18     2301.71    109.00 o
   1   0   7     2395.45     2470.87    115.39 o
   1   0   8      112.67      113.98      8.39 o
   1   0   9      131.81      125.38      7.07 o
   1   0  10      367.40      377.22     19.25 o
   1   0  11       26.33       27.22      2.93 o
   1   0  12      551.65      566.02     28.23 o
   1   0  13      651.92      636.09     31.43 o
   1   0  14        6.38        6.82      2.59 o
   1   0  16      318.96      316.21     16.69 o
   1   0  17      857.38      873.67     47.53 o
   1   0  18        7.27        4.91      1.90 o
   1   0  19        7.86        5.34      2.60 o
   1   0  22       15.91       17.05      3.61 o
   1   0  25       45.08       46.25      5.69 o
   1   0  26       18.44       17.46      6.73 o
   1   0  27       13.29       11.46      4.34 o
   1   0  28       45.98       49.34      6.42 o
   1   1   0       60.63       62.67      3.73 o
   1   1   1     4265.44     4448.20    283.28 o
   1   1   2     1172.94     1272.18     60.27 o
   1   1   3     1794.90     1956.43     89.73 o
   1   1   4      220.27      239.04     12.19 o
   1   1   5      616.25      643.06     31.43 o
   1   1   6      491.93      474.34     23.09 o
   1   1   7      643.07      681.07     32.70 o
   1   1   8       65.50       63.67      4.12 o
   1   1   9     1225.93     1186.02     55.77 o
   1   1  10      215.75      218.77     12.21 o
   1   1  12       53.49       52.21      5.80 o
   1   1  13      190.33      192.79     10.28 o
   1   1  14        6.09        5.40      2.51 o
   1   1  15       73.12       71.78      4.96 o
   1   1  16       64.60       63.42      4.65 o
   1   1  19      137.65      134.76      7.71 o
   1   1  21       58.18       59.30      4.65 o
   1   1  23       82.37       84.52      7.12 o
   1   1  24       53.60       53.38      5.33 o
   1   1  26       17.22       16.16      4.79 o
   1   1  27       20.36       19.31      4.51 o
   1   2   0     1774.68     1952.63     96.22 o
   1   2   1      791.18      869.87     41.68 o
   1   2   2       76.89       79.00      4.43 o
   1   2   3     1283.70     1386.86     64.10 o
   1   2   4      467.47      480.24     23.09 o
   1   2   5       75.73       77.36      6.47 o
   1   2   6      211.89      219.65     11.55 o
   1   2   7     1483.62     1544.61     70.49 o
   1   2   9      467.63      478.02     24.39 o
   1   2  10       34.23       31.81      3.72 o
   1   2  11      395.58      400.47     19.89 o
   1   2  12       97.23       99.02      5.91 o
   1   2  13       39.13       38.77      3.11 o
   1   2  14      177.80      172.07      9.64 o
   1   2  15       38.92       38.23      4.03 o
   1   2  16       23.64       24.13      3.15 o
   1   2  19      116.60      115.43      7.08 o
   1   2  21        9.89        8.26      3.15 o
   1   2  23       10.91       12.49      3.33 o
   1   2  24       21.89       24.39      3.62 o
   1   2  25       22.63       22.09      4.26 o
   1   2  28       25.42       23.43      6.24 o
   1   2  29       19.46       17.30      6.58 o
   1   3   0       65.72       69.18      4.58 o
   1   3   1       11.63       12.47      1.84 o
   1   3   2      924.61      964.27     46.82 o
   1   3   3      237.51      236.51     12.84 o
   1   3   4       68.68       66.14      3.79 o
   1   3   6     1581.74     1649.78     76.92 o
   1   3   7      132.37      142.36      7.71 o
   1   3   8       48.11       47.93      3.35 o
   1   3  10       99.80       99.72      5.59 o
   1   3  11       14.64       14.77      2.38 o
   1   3  12       43.35       42.65      3.23 o
   1   3  13       47.86       45.06      3.62 o
   1   3  15       34.76       34.65      3.11 o
   1   3  16       39.22       40.39      3.63 o
   1   3  17      446.91      445.71     22.46 o
   1   3  18       91.45       89.97      6.06 o
   1   3  19       12.19       12.93      2.53 o
   1   3  20       27.79       29.04      3.93 o
   1   3  21        5.61        4.20      1.85 o
   1   3  22       38.24       39.44      4.97 o
   1   3  24       11.90       12.61      4.22 o
   1   3  26       32.15       33.60      5.14 o
   1   3  27      206.04      211.99     18.79 o
   1   3  28       13.10       12.20      4.08 o
   1   4   0     1271.19     1322.87     63.48 o
   1   4   1     1502.67     1557.28     76.98 o
   1   4   2       39.02       38.89      2.64 o
   1   4   3      204.27      206.98     10.91 o
   1   4   4      172.29      167.39      8.99 o
   1   4   5       37.07       36.57      2.45 o
   1   4   6      106.68      100.42      5.46 o
   1   4   7       28.69       29.68      2.13 o
   1   4   8       97.17       96.30      5.33 o
   1   4   9       20.30       19.42      1.82 o
   1   4  11      370.38      380.58     18.60 o
   1   4  12      315.35      317.28     16.04 o
   1   4  13        7.90        6.03      2.08 o
   1   4  14      542.68      559.56     27.58 o
   1   4  15      162.59      164.98      8.99 o
   1   4  16       98.34      102.07      6.24 o
   1   4  17       12.87       12.69      2.67 o
   1   4  18       34.42       36.19      4.38 o
   1   4  19       18.93       20.20      2.82 o
   1   4  22       26.19       26.73      3.27 o
   1   4  24        7.99        6.59      2.68 o
   1   4  25      143.51      145.78     12.30 o
   1   4  26       19.34       18.69      3.81 o
   1   4  27       13.67       13.31      4.80 o
   1   5   0       60.59       58.94      4.59 o
   1   5   1       61.05       62.57      4.19 o
   1   5   2     1132.98     1155.61     61.64 o
   1   5   3       74.17       71.40      4.18 o
   1   5   4       77.07       76.91      4.50 o
   1   5   5       15.27       16.91      1.69 o
   1   5   6      356.64      359.93     17.32 o
   1   5   7       75.48       78.81      4.37 o
   1   5   8      547.83      531.87     25.65 o
   1   5   9      114.56      114.04      6.04 o
   1   5  10      237.55      239.48     12.19 o
   1   5  11      245.45      245.95     12.19 o
   1   5  12     1600.89     1602.90     89.96 o
   1   5  13      604.79      607.01     29.50 o
   1   5  14      134.90      132.22      7.71 o
   1   5  15      161.97      159.47      9.00 o
   1   5  16       37.33       39.11      3.03 o
   1   5  17       97.88       99.91      6.31 o
   1   5  18       35.84       36.57      3.11 o
   1   5  19       52.95       53.94      4.27 o
   1   5  24       76.07       83.12      6.26 o
   1   5  25       40.28       41.41      4.63 o
   1   5  26        7.93        8.33      2.92 o
   1   6   0      190.14      187.09     10.28 o
   1   6   1       25.75       26.24      2.67 o
   1   6   2       12.52       14.83      2.86 o
   1   6   4       36.95       35.72      2.91 o
   1   6   7      164.65      157.82      8.35 o
   1   6   8      194.95      190.32      9.62 o
   1   6  10       21.87       22.11      1.94 o
   1   6  11       76.32       72.61      4.18 o
   1   6  12       22.93       23.06      2.07 o
   1   6  13        6.84        5.44      1.57 o
   1   6  14      306.12      317.48     17.34 o
   1   6  15     1011.03     1016.86     56.54 o
   1   6  16       30.20       30.06      2.52 o
   1   6  17       24.08       25.03      2.34 o
   1   6  19       27.87       27.48      3.47 o
   1   6  20       19.61       20.76      2.75 o
   1   6  21       66.00       71.34      5.03 o
   1   6  22       68.85       75.08      6.48 o
   1   6  23       31.55       31.54      3.39 o
   1   6  24       80.02       82.11      7.79 o
   1   6  27       12.89        9.69      3.10 o
   1   6  28       26.17       22.47      4.54 o
   1   7   0       36.75       39.05      3.43 o
   1   7   1       69.16       69.06      4.71 o
   1   7   2      422.52      418.91     21.18 o
   1   7   3       49.78       47.02      3.42 o
   1   7   4      283.52      290.04     14.76 o
   1   7   5        7.57        4.87      2.30 o
   1   7   8       27.75       25.17      2.27 o
   1   7   9      409.03      410.48     19.88 o
   1   7  11      283.99      296.13     15.41 o
   1   7  12      124.72      118.22      6.29 o
   1   7  13       38.56       39.25      2.90 o
   1   7  14      101.79      100.42      5.66 o
   1   7  17        9.73        9.39      1.73 o
   1   7  18       34.42       33.71      3.44 o
   1   7  19      185.26      190.70     10.28 o
   1   7  21       60.10       63.26      4.45 o
   1   7  22       49.74       51.87      4.33 o
   1   7  23       19.90       23.02      3.77 o
   1   7  24       17.32       17.45      3.05 o
   1   7  26        6.26        5.13      2.45 o
   1   8   0      264.50      261.47     14.13 o
   1   8   1     1804.49     1792.97     96.33 o
   1   8   2       37.13       36.20      4.58 o
   1   8   4      116.90      112.46      7.08 o
   1   8   5      104.65      107.32      7.09 o
   1   8   6       15.37       14.87      2.58 o
   1   8   8       34.19       32.26      2.58 o
   1   8   9       24.46       24.39      2.14 o
   1   8  10        3.37        1.96      0.94 o
   1   8  11       46.92       47.96      3.16 o
   1   8  12      784.30      784.35     40.44 o
   1   8  13       73.77       74.06      4.64 o
   1   8  14       14.97       15.68      1.76 o
   1   8  15        5.22        5.56      1.42 o
   1   8  16       15.46       14.30      2.10 o
   1   8  17      152.20      153.83      8.35 o
   1   8  18       15.09       15.82      1.96 o
   1   8  19       33.12       34.85      2.65 o
   1   8  20       28.62       28.73      2.99 o
   1   8  21       24.16       22.56      2.81 o
   1   8  22       14.56       13.76      2.32 o
   1   8  24       73.76       66.59      6.23 o
   1   8  25       35.21       28.29      3.06 o
   1   9   0       79.72       83.06      5.67 o
   1   9   1       52.42       52.39      4.27 o
   1   9   2       38.28       37.49      3.57 o
   1   9   3        5.33        3.29      1.42 o
   1   9   4      390.02      372.85     21.86 o
   1   9   5       40.30       40.51      3.17 o
   1   9   8       32.89       31.41      2.85 o
   1   9   9       86.42       85.34      6.06 o
   1   9  10       61.12       65.26      4.25 o
   1   9  11      156.26      147.75      8.36 o
   1   9  12       40.57       42.48      3.03 o
   1   9  13        7.30        7.76      1.46 o
   1   9  14       65.29       63.36      3.92 o
   1   9  15       80.06       79.89      4.69 o
   1   9  16       15.40       15.09      1.70 o
   1   9  17      477.97      480.93     25.03 o
   1   9  18        5.07        5.21      1.28 o
   1   9  19       28.52       26.29      2.53 o
   1   9  20       31.92       29.21      2.66 o
   1  10   0       43.71       48.46      4.28 o
   1  10   1      687.83      683.61     35.30 o
   1  10   2       70.76       70.20      4.77 o
   1  10   3       28.05       25.07      3.14 o
   1  10   4       23.79       22.71      2.68 o
   1  10   6      411.95      421.06     21.17 o
   1  10   7        7.52        8.65      2.46 o
   1  10   8      279.28      286.43     14.76 o
   1  10   9       36.95       36.20      3.11 o
   1  10  10        9.88       10.06      1.86 o
   1  10  11       13.11       14.77      2.38 o
   1  10  12      105.00      105.24      7.74 o
   1  10  13       28.00       27.28      2.20 o
   1  10  14      173.85      169.60      8.99 o
   1  10  15       15.00       14.06      1.63 o
   1  10  16       29.31       27.21      2.13 o
   1  11   0       77.94       76.09      5.55 o
   1  11   1       71.44       73.81      5.16 o
   1  11   2      151.67      149.52      9.01 o
   1  11   3       30.82       31.34      3.12 o
   1  11   5       20.43       21.42      2.61 o
   1  11   6        7.19        6.29      2.22 o
   1  11   7      269.92      286.75     14.76 o
   1  11   8       21.61       22.07      2.75 o
   1  11   9       22.63       21.00      2.35 o
   1  11  10        8.62        8.29      2.39 o
   1  11  12       92.33       96.94      5.66 o
   1  11  13       70.56       68.99      4.44 o
   1  11  14       30.47       28.72      2.39 o
   1  11  15      187.99      180.94      9.63 o
   1  12   1      196.33      197.48     11.57 o
   1  12   2       12.85       13.58      2.74 o
   1  12   3       26.94       27.31      3.74 o
   1  12   4       10.91       11.10      2.41 o
   1  12   5      124.08      125.44      7.72 o
   1  12   6      206.73      219.15     12.21 o
   1  12   7       30.61       33.54      3.72 o
   1  12   8       98.05      101.18      6.11 o
   1  12  13        8.27        7.94      1.75 o
   1  12  14       69.33       64.49      3.99 o
   1  13   0       87.36       90.73      6.38 o
   1  13   1       82.53       83.38      5.93 o
   1  13   2       36.08       37.55      4.17 o
   1  13   4      126.43      135.77      8.37 o
   1  13   5       93.75       92.75      5.92 o
   1  13   6        9.39        7.22      3.54 o
   1  13   7       10.69       11.40      3.13 o
   1  13   8        6.20        6.75      1.98 o
   1  13   9      166.69      167.32      9.64 o
   1  13  10      268.86      274.33     14.77 o
   1  13  11       16.67       15.64      2.24 o
   1  13  13      125.23      119.04      9.04 o
   1  14   0       22.28       27.12      3.74 o
   1  14   2      366.43      371.14     19.91 o
   1  14   3       96.49       95.54      6.45 o
   1  14   4        7.85        7.41      2.42 o
   1  14   6       85.77       88.45      6.26 o
   1  14   8      245.44      249.43     15.45 o
   1  14   9       24.13       24.97      3.07 o
   1  14  10      223.06      219.78     12.21 o
   1  14  11      132.24      134.88      9.02 o
   1  14  12       27.11       26.39      2.73 o
   1  14  13      359.17      319.63     16.69 o
   1  15   0      324.31      327.80     18.64 o
   1  15   4       32.86       33.94      3.85 o
   1  15   5      100.43      100.67      7.09 o
   1  15   6       46.78       51.68      5.07 o
   1  15   7       38.92       37.94      3.90 o
   1  15   8       26.94       26.20      4.36 o
   1  15   9       66.69       66.33      6.50 o
   1  15  10      249.07      244.36     18.07 o
   1  16   0       15.20       10.99      4.28 o
   1  16   1      149.01      153.38      9.65 o
   1  16   2        9.09        8.32      3.30 o
   1  16   4       26.95       29.66      4.21 o
   1  16   5       28.89       30.31      4.40 o
   1  16   6       96.93      101.43      8.41 o
   1  16   7       21.97       21.76      4.05 o
   1  16   9      191.64      190.58     18.84 o
   1  16  10        7.78        6.14      2.54 o
   1  16  11       18.43       15.52      2.51 o
   1  16  12       30.99       22.55      2.75 o
   1  17   0       14.16       11.59      4.65 o
   1  17   1       18.46       15.02      5.44 o
   1  17   4       19.88       19.66      4.22 o
   1  17   6        8.77        7.77      3.66 o
   1  17   7       10.44       10.11      3.39 o
   1  17  10       18.77       14.33      3.22 o
   1  18   1       29.21       29.40      5.24 o
   1  18   7      107.20       91.30     15.20 o
   2 -17   1       18.63       16.43      6.62 o
   2 -16   1      130.49      129.18      9.68 o
   2 -16   2       15.46       12.59      4.92 o
   2 -16   5       40.58       38.26      5.73 o
   2 -16  10       10.80       10.10      4.82 o
   2 -16  11       36.01       30.33      7.42 o
   2 -15   2       30.47       31.62      4.40 o
   2 -15   3       16.31       14.21      4.77 o
   2 -15   4      151.69      157.00     12.28 o
   2 -15   5       73.99       75.71      7.14 o
   2 -15   6       14.26       16.06      4.50 o
   2 -15   7       12.06       10.01      3.62 o
   2 -15   8       67.70       68.11      8.50 o
   2 -15  10       55.39       58.84      5.98 o
   2 -15  12       66.36       66.59      9.87 o
   2 -15  13       33.97       28.26      8.20 o
   2 -15  14       23.77       17.27      7.86 o
   2 -14   1      338.93      345.04     22.54 o
   2 -14   2        9.75        7.46      2.88 o
   2 -14   3       43.65       48.96      5.61 o
   2 -14   4       24.02       24.63      4.03 o
   2 -14   5       67.15       69.25      6.22 o
   2 -14   6       18.24       18.91      5.17 o
   2 -14   7       80.69       88.51      7.11 o
   2 -14   8       18.16       16.62      5.22 o
   2 -14   9      113.44      120.38      9.04 o
   2 -14  10       55.82       63.80      5.97 o
   2 -14  11       31.51       29.78      6.72 o
   2 -14  12       92.06       92.25     13.14 o
   2 -14  16       15.56       11.80      5.44 o
   2 -14  17       49.22       47.17      6.36 o
   2 -13   2       57.86       61.11      5.24 o
   2 -13   3       11.29        8.85      4.17 o
   2 -13   4       67.33       72.29      5.75 o
   2 -13   5       54.86       57.24      5.38 o
   2 -13   8       45.29       48.79      5.14 o
   2 -13  10       16.62       17.92      4.75 o
   2 -13  12       42.77       46.21      5.89 o
   2 -13  13       32.87       31.96      6.05 o
   2 -13  14      159.48      162.95     10.95 o
   2 -13  15       90.40       91.61     12.46 o
   2 -13  18      101.02       99.60     11.08 o
   2 -12   1       12.27       14.57      2.87 o
   2 -12   7       75.99       74.89      6.48 o
   2 -12   8       65.41       63.23      8.53 o
   2 -12   9       95.04       94.15      9.09 o
   2 -12  10       33.66       33.76      5.34 o
   2 -12  11      125.04      129.75      8.37 o
   2 -12  14       22.88       23.89      6.09 o
   2 -12  15       42.89       43.44      6.04 o
   2 -12  17       16.83       13.79      4.41 o
   2 -12  18       10.58        9.07      4.31 o
   2 -12  19       90.84       88.25      7.11 o
   2 -12  21       28.98       32.07      6.05 o
   2 -11   1       93.06       93.39      5.99 o
   2 -11   2      221.60      223.84     12.20 o
   2 -11   4      256.73      256.85     14.13 o
   2 -11   5       45.57       46.19      5.28 o
   2 -11   6      120.85      123.23      7.72 o
   2 -11   7       94.48       95.22      9.09 o
   2 -11   8       77.51       78.69      6.07 o
   2 -11  11      244.01      246.08     13.49 o
   2 -11  12      129.17      123.93      8.38 o
   2 -11  13       27.53       26.53      5.55 o
   2 -11  14       22.96       28.35      6.66 o
   2 -11  16       11.86        8.64      3.85 o
   2 -11  18       53.31       58.87      7.19 o
   2 -11  19       19.62       18.39      5.25 o
   2 -11  20       54.13       58.20     10.62 o
   2 -11  21       25.32       26.85      5.83 o
   2 -11  22      120.74      117.34      9.70 o
   2 -10   1      100.92      103.14      6.44 o
   2 -10   2      468.21      467.19     23.74 o
   2 -10   3        5.98        3.96      1.95 o
   2 -10   5       68.70       70.07      5.56 o
   2 -10   6       58.06       60.01      5.51 o
   2 -10   7      282.93      293.27     16.06 o
   2 -10   8      275.63      272.05     15.43 o
   2 -10   9      191.09      193.61     11.57 o
   2 -10  10       75.57       73.75      5.88 o
   2 -10  11      111.46      106.75     11.06 o
   2 -10  13       76.33       75.01      5.94 o
   2 -10  14       15.65       14.59      4.46 o
   2 -10  15       18.67       19.03      5.02 o
   2 -10  16       54.54       56.15      5.52 o
   2 -10  17      106.66      105.74      8.40 o
   2 -10  19       12.47       11.54      4.42 o
   2 -10  21       76.81       75.20      7.14 o
   2 -10  22       30.74       27.97      5.89 o
   2  -9   1        9.00        8.86      2.16 o
   2  -9   2       33.06       33.60      3.91 o
   2  -9   4       11.22       11.75      3.12 o
   2  -9   5      251.66      255.01     14.13 o
   2  -9   6       62.90       65.70      5.11 o
   2  -9   8      174.12      174.92     13.57 o
   2  -9   9      196.34      202.42     15.50 o
   2  -9  11      195.24      187.28     14.87 o
   2  -9  12       99.20       98.01      7.10 o
   2  -9  14      103.31      103.14      7.09 o
   2  -9  15       18.86       18.36      3.81 o
   2  -9  16      119.75      112.96      7.73 o
   2  -9  17       27.55       24.89      6.07 o
   2  -9  18       40.04       41.83      5.77 o
   2  -9  19      389.51      398.13     28.38 o
   2  -9  23       35.80       27.97      8.20 o
   2  -9  24      155.09      135.45     10.34 o
   2  -8   1      271.30      268.82     16.73 o
   2  -8   3      250.02      252.66     18.72 o
   2  -8   4       36.02       31.92      3.38 o
   2  -8   7      106.88       98.52      8.42 o
   2  -8   8      260.70      249.62     15.45 o
   2  -8   9      121.38      126.46      8.38 o
   2  -8  11       26.19       30.22      3.73 o
   2  -8  12        9.88       10.47      3.92 o
   2  -8  14       73.04       68.11      5.96 o
   2  -8  15      186.04      192.10     11.58 o
   2  -8  16       75.72       75.58      6.01 o
   2  -8  17       82.13       82.87      6.46 o
   2  -8  19      101.69      108.66      7.74 o
   2  -8  20       47.28       49.80      5.40 o
   2  -8  21       13.18       11.23      3.96 o
   2  -8  22       13.46       12.39      4.15 o
   2  -8  23       23.34       24.95      5.29 o
   2  -8  24       58.94       53.50     10.67 o
   2  -7   1      217.04      214.71     12.86 o
   2  -7   2      240.93      225.74     14.81 o
   2  -7   3     1121.93     1145.47     64.26 o
   2  -7   4      190.61      194.69     10.92 o
   2  -7   5      717.58      698.18     34.64 o
   2  -7   7       40.36       41.87      4.02 o
   2  -7   8      594.98      569.69     36.05 o
   2  -7   9       70.15       71.28      7.15 o
   2  -7  10       63.81       62.70      5.24 o
   2  -7  11       14.99       12.55      3.25 o
   2  -7  12      192.82      192.54     16.84 o
   2  -7  15      110.85      105.11      7.09 o
   2  -7  16       31.48       35.14      5.88 o
   2  -7  17      150.50      151.42      9.66 o
   2  -7  18       36.30       36.55      4.98 o
   2  -7  19       11.35        9.50      3.41 o
   2  -7  21       84.47       81.92      7.79 o
   2  -7  23       19.92       17.41      4.76 o
   2  -7  24       43.04       39.88      6.33 o
   2  -7  26       24.79       22.51      6.19 o
   2  -6   1       61.81       60.63      4.19 o
   2  -6   2       14.51       17.33      3.33 o
   2  -6   3     1502.48     1443.24     70.55 o
   2  -6   4      112.15      123.42      8.38 o
   2  -6   5       75.65       69.50      5.63 o
   2  -6   6      709.75      690.58     34.64 o
   2  -6   7      479.55      493.16     25.03 o
   2  -6   8      862.47      890.78     44.91 o
   2  -6   9      107.80       97.00      6.44 o
   2  -6  10       36.12       36.49      4.98 o
   2  -6  11      110.28      108.34      7.09 o
   2  -6  12       93.13       98.65      7.75 o
   2  -6  13        6.06        6.88      2.51 o
   2  -6  14       10.97       10.49      4.63 o
   2  -6  17       66.44       72.03      6.02 o
   2  -6  18       24.06       22.06      4.05 o
   2  -6  19       17.82       18.44      4.09 o
   2  -6  20       63.45       64.11      9.88 o
   2  -6  21      110.67      111.89      9.71 o
   2  -6  22       10.44        9.40      3.57 o
   2  -6  24      236.27      235.94     18.74 o
   2  -6  25       92.61       88.13      7.77 o
   2  -6  26       41.06       40.45      6.05 o
   2  -5   1     1092.95     1078.95     70.85 o
   2  -5   2      187.00      193.55     10.27 o
   2  -5   3      898.34      889.51     43.61 o
   2  -5   4      373.42      355.93     21.88 o
   2  -5   5     1162.74     1170.18     90.44 o
   2  -5   6      404.11      400.54     19.89 o
   2  -5   7       14.03       16.63      4.34 o
   2  -5   8      360.08      352.07     25.81 o
   2  -5   9       49.34       51.55      4.80 o
   2  -5  10       97.37       98.65      8.42 o
   2  -5  11       13.49       13.68      3.23 o
   2  -5  12       26.52       24.73      4.44 o
   2  -5  13       65.88       67.60      6.36 o
   2  -5  15        9.16        5.94      2.56 o
   2  -5  16      186.11      189.94     12.89 o
   2  -5  18        9.20        5.76      2.73 o
   2  -5  19       68.21       71.66      6.02 o
   2  -5  22      100.99      101.24      8.41 o
   2  -5  23       31.36       28.28      8.95 o
   2  -5  26      100.41       94.34      8.43 o
   2  -5  27       10.66        9.17      4.56 o
   2  -4   1       37.62       38.97      3.17 o
   2  -4   2     1182.22     1181.58     64.23 o
   2  -4   3       22.81       22.47      2.61 o
   2  -4   4      175.81      183.29     10.93 o
   2  -4   6      214.98      218.45     12.86 o
   2  -4   7      367.02      365.06     18.61 o
   2  -4   8      222.56      220.60     12.86 o
   2  -4   9      625.34      635.46     41.22 o
   2  -4  10      579.39      567.48     28.23 o
   2  -4  11       29.46       26.25      4.57 o
   2  -4  13       33.68       34.75      3.91 o
   2  -4  15      408.95      404.27     21.19 o
   2  -4  16       25.95       26.66      3.81 o
   2  -4  17      116.91      111.69      7.74 o
   2  -4  18      119.19      114.11      7.73 o
   2  -4  19       75.89       76.09      6.21 o
   2  -4  20      141.06      140.84      9.67 o
   2  -4  21       22.08       20.81      3.99 o
   2  -4  25       71.78       64.94      6.50 o
   2  -4  27       20.29       15.10      7.02 o
   2  -3   1      261.33      273.25     14.12 o
   2  -3   2      117.95      131.91      7.06 o
   2  -3   3       27.77       32.34      3.38 o
   2  -3   4      978.70      976.95     59.84 o
   2  -3   5       65.31       67.41      4.90 o
   2  -3   6      309.17      310.31     16.05 o
   2  -3   7      438.26      423.53     22.47 o
   2  -3   8      272.50      284.97     14.76 o
   2  -3   9      257.20      256.08     13.48 o
   2  -3  10      426.53      422.14     27.70 o
   2  -3  11      379.81      388.18     23.15 o
   2  -3  12      490.73      496.27     30.89 o
   2  -3  13       19.88       21.14      3.92 o
   2  -3  14       62.85       63.86      5.04 o
   2  -3  16      129.24      126.14      7.72 o
   2  -3  17      203.67      198.62     11.57 o
   2  -3  19      277.63      272.55     15.43 o
   2  -3  21        8.95        6.37      2.77 o
   2  -3  22       13.48       15.13      4.82 o
   2  -3  24       67.46       73.62      6.15 o
   2  -3  26       46.98       45.28      8.65 o
   2  -3  28       44.44       41.92      6.46 o
   2  -3  29        4.30       10.26      4.97 o
   2  -2   1       91.00       95.98      5.99 o
   2  -2   2      391.66      400.34     19.89 o
   2  -2   4      511.20      530.29     25.65 o
   2  -2   5      247.07      261.78     13.48 o
   2  -2   6      129.85      137.73      8.36 o
   2  -2   7        6.30        2.86      1.20 o
   2  -2   8      743.10      776.74     48.27 o
   2  -2   9       81.40       89.71      8.44 o
   2  -2  10        8.27        9.34      2.66 o
   2  -2  11      908.31      916.76     44.25 o
   2  -2  12      198.77      190.64     12.23 o
   2  -2  13      835.24      860.37     44.29 o
   2  -2  14      738.93      707.05     35.94 o
   2  -2  15      121.37      122.15      7.72 o
   2  -2  17       63.12       64.94      6.50 o
   2  -2  21       37.31       37.64      4.37 o
   2  -2  22       33.57       35.04      5.68 o
   2  -2  24       11.13        9.16      3.35 o
   2  -2  27       12.68       11.50      4.42 o
   2  -1   2       35.95       35.68      2.98 o
   2  -1   3      177.32      180.38     10.28 o
   2  -1   4       30.96       31.68      2.72 o
   2  -1   5      206.56      217.12     11.56 o
   2  -1   6     1578.32     1620.00    109.56 o
   2  -1  10     1197.81     1213.26     60.31 o
   2  -1  11      171.73      185.76     10.93 o
   2  -1  12       35.18       38.16      3.70 o
   2  -1  14      474.68      493.54     25.03 o
   2  -1  15      173.55      172.39     10.29 o
   2  -1  16      142.01      143.95      9.01 o
   2  -1  18       31.44       31.66      3.58 o
   2  -1  19       49.13       46.19      4.41 o
   2  -1  21       19.19       20.08      3.44 o
   2  -1  24       22.31       25.09      6.29 o
   2  -1  26       15.44       14.02      5.16 o
   2  -1  29       26.61       22.21      5.54 o
   2   0   0       71.50       76.03      4.43 o
   2   0   1     1375.25     1407.13     77.08 o
   2   0   2      348.74      376.97     23.16 o
   2   0   3       15.91       16.48      4.78 o
   2   0   4     1299.29     1417.90     90.13 o
   2   0   6       77.05       81.10      5.09 o
   2   0   7      905.55      930.06     53.35 o
   2   0   8      660.84      694.38     47.05 o
   2   0   9      213.95      222.32     12.21 o
   2   0  10      477.54      476.37     23.74 o
   2   0  11       10.08        9.74      2.72 o
   2   0  12      212.89      213.57     11.56 o
   2   0  13       85.01       88.82      5.67 o
   2   0  15       13.40       12.55      2.96 o
   2   0  16       15.54       15.76      3.21 o
   2   0  18       59.93       58.96      4.85 o
   2   0  20       86.57       84.52      6.13 o
   2   0  23       98.02      104.22      8.41 o
   2   0  24       66.13       69.56      6.02 o
   2   0  25       43.54       45.00      5.63 o
   2   0  27       79.91       78.05      7.13 o
   2   0  29       44.68       41.03      6.60 o
   2   1   0      463.38      480.43     23.73 o
   2   1   1     4579.25     4822.64    224.35 o
   2   1   3      156.73      159.72      9.65 o
   2   1   4       73.07       73.56      4.51 o
   2   1   5       21.13       21.76      2.14 o
   2   1   8      272.15      289.85     15.41 o
   2   1   9      319.32      335.79     21.24 o
   2   1  10       26.20       24.87      2.87 o
   2   1  11      148.99      157.19      9.00 o
   2   1  12       22.45       24.13      2.67 o
   2   1  13       75.37       77.42      6.47 o
   2   1  14       11.70       10.32      2.35 o
   2   1  15       29.97       30.04      4.00 o
   2   1  16       37.13       35.42      4.51 o
   2   1  17       44.81       44.33      4.82 o
   2   1  18       17.92       19.44      3.24 o
   2   1  19       14.21       15.26      2.93 o
   2   1  20       42.68       42.33      3.96 o
   2   1  21       12.93       14.49      3.08 o
   2   1  23       97.33      101.24      7.09 o
   2   1  24       97.22       99.47      7.10 o
   2   1  25       77.12       79.07      7.13 o
   2   1  26      251.82      255.83     16.09 o
   2   1  28       12.59       11.51      4.97 o
   2   1  29       37.71       34.73      6.24 o
   2   2   0      199.60      219.02     21.43 o
   2   2   1      706.62      733.66     42.43 o
   2   2   2       13.04        9.17      2.30 o
   2   2   3      308.16      326.79     16.68 o
   2   2   4     2306.79     2363.80    115.45 o
   2   2   5      177.62      174.29      8.99 o
   2   2   6      354.06      362.14     17.96 o
   2   2   7      116.94      113.47      7.73 o
   2   2   8       34.44       32.60      2.92 o
   2   2   9      130.59      125.70      7.07 o
   2   2  10      639.16      646.23     31.43 o
   2   2  11      129.29      128.61      7.07 o
   2   2  12       24.05       23.70      3.28 o
   2   2  13      316.94      313.99     19.96 o
   2   2  14      106.71      104.73      6.44 o
   2   2  17      312.87      310.89     16.70 o
   2   2  18       36.55       35.89      3.71 o
   2   2  19        9.78        8.95      4.16 o
   2   2  20       84.29       85.15      5.93 o
   2   2  22        9.97       10.18      3.31 o
   2   2  24       57.48       60.61      6.51 o
   2   2  25       87.29       91.74      7.11 o
   2   2  26       23.21       20.73      4.70 o
   2   2  27       66.23       67.79      7.16 o
   2   2  28       80.79       78.56      7.13 o
   2   3   0      394.79      423.53     21.17 o
   2   3   1      448.88      466.17     23.09 o
   2   3   2     1645.75     1659.29     83.41 o
   2   3   3     1635.09     1634.58    102.99 o
   2   3   4      593.20      618.48     30.15 o
   2   3   5      440.16      431.71     21.17 o
   2   3   6      169.82      169.67      8.99 o
   2   3   7        8.80        9.05      1.87 o
   2   3   8      113.14      103.90      6.17 o
   2   3   9       77.99       79.95      5.48 o
   2   3  10      429.20      437.22     21.16 o
   2   3  11       66.29       72.98      4.90 o
   2   3  12      402.94      410.67     20.53 o
   2   3  14      130.55      131.71      7.71 o
   2   3  16       13.71       15.02      2.44 o
   2   3  18       58.57       58.59      4.39 o
   2   3  19       45.30       43.66      3.89 o
   2   3  20      252.22      260.01     14.13 o
   2   3  21      217.40      220.92     12.86 o
   2   3  22      218.73      220.35     12.21 o
   2   3  23       71.60       76.98      5.81 o
   2   3  26       67.71       68.87      8.50 o
   2   3  28       22.70       20.63      6.92 o
   2   3  29       50.79       47.04      6.57 o
   2   4   0      876.06      875.57     41.68 o
   2   4   1       76.19       80.53      4.89 o
   2   4   2      505.10      516.79     25.01 o
   2   4   3     1095.57     1172.71     56.43 o
   2   4   4      525.10      522.11     25.01 o
   2   4   5       58.33       58.32      3.80 o
   2   4   6      717.64      736.83     34.62 o
   2   4   7       12.06       11.42      2.91 o
   2   4   8     1040.25     1083.38     51.29 o
   2   4   9      489.41      498.04     23.72 o
   2   4  10      303.07      297.46     14.75 o
   2   4  11      488.87      483.66     23.73 o
   2   4  12       27.48       26.69      2.53 o
   2   4  13      408.00      416.76     21.18 o
   2   4  15       50.77       55.09      4.20 o
   2   4  16       50.11       50.29      3.88 o
   2   4  17       74.77       75.71      5.09 o
   2   4  18       28.06       27.59      3.33 o
   2   4  19      195.63      194.12     10.92 o
   2   4  20       28.60       30.42      3.32 o
   2   4  21       14.81       14.04      2.94 o
   2   4  22       15.04       13.72      3.09 o
   2   4  23       12.87       14.80      3.50 o
   2   4  24       58.99       59.99      6.18 o
   2   4  26      136.09      136.03     12.98 o
   2   4  28       43.77       42.81      5.64 o
   2   4  29       15.96       13.62      5.50 o
   2   5   1       60.14       63.36      4.38 o
   2   5   2     2298.60     2328.32    108.98 o
   2   5   3     2343.05     2328.32    108.98 o
   2   5   5       13.44       15.23      2.44 o
   2   5   6      201.50      203.37     10.27 o
   2   5   7      224.50      226.31     11.55 o
   2   5   8       75.40       69.56      4.18 o
   2   5  10      273.94      276.10     14.12 o
   2   5  11        9.27       10.47      2.49 o
   2   5  12      320.83      321.40     16.04 o
   2   5  13       86.94       89.40      5.40 o
   2   5  14       90.30       93.13      6.12 o
   2   5  15      163.86      169.35      8.99 o
   2   5  16      128.27      129.81      7.72 o
   2   5  17      133.90      138.05      8.36 o
   2   5  18       26.13       27.35      2.93 o
   2   5  19       79.19       86.10      5.47 o
   2   5  20      244.83      251.46     13.49 o
   2   5  21        6.84        4.77      1.90 o
   2   5  23       15.40       15.04      3.50 o
   2   5  24       31.91       29.92      4.00 o
   2   5  25      151.49      149.58     10.97 o
   2   5  28       52.70       49.93      6.15 o
   2   5  29      244.72      177.84     22.24 o
   2   6   0       23.57       23.74      2.68 o
   2   6   1      309.20      308.98     18.00 o
   2   6   2      215.31      205.15     10.92 o
   2   6   3       33.43       34.43      3.04 o
   2   6   5      109.18      112.33      6.43 o
   2   6   6       59.18       56.08      3.80 o
   2   6   8       11.29        9.31      2.08 o
   2   6   9      103.18       95.79      5.40 o
   2   6  10       96.82      100.04      5.72 o
   2   6  11       76.51       78.63      4.76 o
   2   6  13       12.19       11.21      2.13 o
   2   6  15      110.05      109.86      6.43 o
   2   6  17      120.49      126.58      7.07 o
   2   6  20      156.85      163.59     10.30 o
   2   6  21       23.28       23.76      3.08 o
   2   6  23       75.49       75.20      7.14 o
   2   6  24       18.85       20.13      3.79 o
   2   6  26       11.26       10.15      3.16 o
   2   6  28       12.33        9.15      4.06 o
   2   7   0      128.91      128.29      7.72 o
   2   7   1       45.56       46.37      4.75 o
   2   7   2       26.68       27.05      2.80 o
   2   7   3       10.75       15.09      2.79 o
   2   7   4       90.52       88.63      5.47 o
   2   7   5       45.96       44.85      3.36 o
   2   7   6        5.00        2.59      1.22 o
   2   7   7      163.39      167.19      8.99 o
   2   7   9      270.31      266.79     13.48 o
   2   7  10       28.01       24.89      2.40 o
   2   7  11       56.19       55.12      3.54 o
   2   7  12      138.14      140.58      7.71 o
   2   7  13       31.05       30.92      2.59 o
   2   7  14      363.97      390.84     19.24 o
   2   7  16      270.30      282.57     14.76 o
   2   7  17      212.30      226.31     12.20 o
   2   7  20       75.51       80.40      5.41 o
   2   7  21       32.34       35.42      3.84 o
   2   7  22       72.02       73.49      5.22 o
   2   7  24       37.49       39.46      4.97 o
   2   7  25       76.41       79.58      6.47 o
   2   7  26       53.22       51.40      7.22 o
   2   7  27       31.42       29.68      4.89 o
   2   7  28       21.29       15.95      4.35 o
   2   8   0      165.38      178.41     12.90 o
   2   8   1      109.03      115.18      7.08 o
   2   8   2      165.49      168.02     10.30 o
   2   8   4      108.52       98.58      6.18 o
   2   8   5       92.01       85.97      5.21 o
   2   8   6        6.61        4.10      1.77 o
   2   8   7      644.15      612.33     29.50 o
   2   8   8       21.92       22.18      2.34 o
   2   8   9      152.27      153.89      9.00 o
   2   8  10       23.92       26.82      2.67 o
   2   8  11       65.07       71.02      4.44 o
   2   8  12      101.27       99.28      5.91 o
   2   8  13      442.67      470.23     27.00 o
   2   8  14      134.96      147.49      7.70 o
   2   8  15      148.43      159.21      8.35 o
   2   8  16       10.96       10.45      2.00 o
   2   8  17        9.94       10.79      2.13 o
   2   8  18      211.99      223.52     12.21 o
   2   8  19       10.53       11.13      2.13 o
   2   8  20       11.01       11.78      2.40 o
   2   8  21      107.84      112.52      8.39 o
   2   8  22       53.97       57.25      4.26 o
   2   8  23       31.61       33.44      3.65 o
   2   8  24       54.32       53.81      5.33 o
   2   8  25      190.18      186.14     17.52 o
   2   8  26       64.85       62.31      8.53 o
   2   9   0       87.21       89.27      5.86 o
   2   9   1      172.61      168.78      9.64 o
   2   9   2      244.92      248.10     14.79 o
   2   9   3       67.62       64.88      4.65 o
   2   9   4       19.38       18.33      2.63 o
   2   9   5      493.19      487.27     24.38 o
   2   9   6       31.16       31.45      3.72 o
   2   9   7      711.14      707.68     35.94 o
   2   9   8       63.10       58.53      4.39 o
   2   9   9       88.98       93.39      5.60 o
   2   9  10      446.21      436.52     21.81 o
   2   9  11       37.47       39.46      3.24 o
   2   9  12       62.71       65.58      4.91 o
   2   9  13       85.04       86.73      5.54 o
   2   9  14       23.28       24.59      2.53 o
   2   9  15       14.98       15.37      1.90 o
   2   9  16       74.88       79.26      5.09 o
   2   9  17       12.36       12.57      1.91 o
   2   9  19       28.21       26.82      4.15 o
   2   9  20        7.34        7.62      2.04 o
   2   9  21       26.95       26.99      3.33 o
   2   9  22       44.46       45.92      4.35 o
   2   9  23       17.72       17.39      3.19 o
   2   9  24       15.62       13.78      2.59 o
   2   9  25       21.47       18.53      3.25 o
   2   9  26       13.68        7.07      3.38 o
   2  10   0        4.91        3.54      1.73 o
   2  10   1      158.70      164.79      9.64 o
   2  10   3       83.67       85.78      5.93 o
   2  10   4       24.38       21.86      3.71 o
   2  10   5      188.79      188.36     10.28 o
   2  10   6       15.95       15.68      2.51 o
   2  10   8       25.34       26.98      2.86 o
   2  10   9       62.64       65.00      4.71 o
   2  10  10      258.92      259.57     15.44 o
   2  10  11       93.60       95.86      5.99 o
   2  10  13      112.85      110.49      6.43 o
   2  10  14       33.35       34.67      2.98 o
   2  10  16      488.99      498.93     26.97 o
   2  10  17      233.47      234.10     12.20 o
   2  10  18       56.62       56.07      4.00 o
   2  10  19       56.10       57.52      4.13 o
   2  10  20        5.00        4.00      1.78 o
   2  10  21        4.95        3.32      1.58 o
   2  10  23       58.01       47.16      5.01 o
   2  11   0      294.11      291.94     16.06 o
   2  11   1       24.62       24.30      3.21 o
   2  11   2       21.65       22.00      3.08 o
   2  11   3       44.27       47.58      3.95 o
   2  11   4       50.07       49.09      4.27 o
   2  11   5       33.87       34.77      3.38 o
   2  11   7       21.51       21.22      2.75 o
   2  11   9      202.66      206.92     11.56 o
   2  11  11       42.27       45.47      3.55 o
   2  11  12       26.77       26.66      3.47 o
   2  11  13        8.64        7.77      2.18 o
   2  11  14       83.13       87.43      6.46 o
   2  11  15       45.69       45.84      3.36 o
   2  11  16       55.82       54.99      3.74 o
   2  11  18       53.65       53.02      3.74 o
   2  11  19       77.13       73.87      4.57 o
   2  11  20      129.46      117.84      7.73 o
   2  12   0       32.84       32.44      4.87 o
   2  12   3       50.61       49.92      4.40 o
   2  12   4       69.51       71.78      4.96 o
   2  12   6        9.40        9.49      2.81 o
   2  12   7       18.31       17.70      2.91 o
   2  12   8      102.64      106.69      7.09 o
   2  12   9      138.26      140.65      8.36 o
   2  12  10       34.64       34.66      3.18 o
   2  12  11       95.94       96.17      6.45 o
   2  12  12      194.75      195.51     10.92 o
   2  12  13       11.31       11.65      2.05 o
   2  12  14       51.93       54.74      3.80 o
   2  12  15       23.47       23.59      2.88 o
   2  12  16        7.85        9.33      1.87 o
   2  12  17       59.70       57.44      3.80 o
   2  12  18       19.59       17.13      2.23 o
   2  13   0      588.17      574.19     37.35 o
   2  13   1       54.73       58.29      7.19 o
   2  13   2       60.53       60.63      4.72 o
   2  13   3       72.73       75.46      5.29 o
   2  13   4      140.65      141.98      8.36 o
   2  13   5        7.09        6.73      2.67 o
   2  13   6      160.00      162.57      9.64 o
   2  13   7       15.79       15.40      4.29 o
   2  13   8       71.57       75.90      5.68 o
   2  13   9       35.09       37.34      3.44 o
   2  13  10      562.63      569.12     32.13 o
   2  13  11        6.71        5.68      2.65 o
   2  13  12      530.99      538.02     30.20 o
   2  13  13      174.88      182.34     10.28 o
   2  13  15      158.21      152.43      9.00 o
   2  14   0       19.58       21.13      3.57 o
   2  14   1      137.51      138.43      8.36 o
   2  14   2       55.60       57.89      4.59 o
   2  14   3       72.85       76.03      6.14 o
   2  14   4       17.91       21.39      3.23 o
   2  14   5      163.27      167.57     12.92 o
   2  14   6      247.79      254.12     14.14 o
   2  14   7       10.55        9.88      2.57 o
   2  14   8      131.84      135.39      8.37 o
   2  14   9      495.37      509.25     29.57 o
   2  14  11      126.41      131.78      7.71 o
   2  14  13       76.69       76.03      6.21 o
   2  14  14        5.36        4.38      2.00 o
   2  15   0      294.62      298.15     16.70 o
   2  15   2       56.23       60.90      5.11 o
   2  15   3       23.17       23.55      3.83 o
   2  15   4       26.41       26.72      3.60 o
   2  15   5       15.74       15.90      3.20 o
   2  15   6       52.67       52.53      4.99 o
   2  15   7       37.20       41.86      4.16 o
   2  15   9       18.03       17.67      3.04 o
   2  15  11       19.83       20.81      3.16 o
   2  15  12       26.69       28.39      3.60 o
   2  15  13        9.23        7.53      2.34 o
   2  15  14       50.41       44.01      4.62 o
   2  15  15       32.76       23.51      2.94 o
   2  16   0      110.67      112.01      7.73 o
   2  16   1      140.70      139.51     12.31 o
   2  16   2      102.26      105.17      8.41 o
   2  16   3       57.18       60.44      7.18 o
   2  16   6       15.94       15.35      4.22 o
   2  16   7       26.54       27.19      3.88 o
   2  16   8       26.58       27.03      3.88 o
   2  16   9       28.80       29.65      4.75 o
   2  16  11       11.19        9.88      3.63 o
   2  16  12       10.63        8.73      2.98 o
   2  16  13       78.21       67.35      7.16 o
   2  17   3       28.47       31.26      4.95 o
   2  17   4       32.10       33.35      5.76 o
   2  17   5       10.89       11.11      3.81 o
   2  17   6       18.12       17.26      4.99 o
   2  17   7       31.54       31.89      5.49 o
   2  17   8       35.70       35.86      6.65 o
   2  17  10      100.54       96.68     11.09 o
   2  18   1       12.74       12.28      4.54 o
   2  18   2       18.35       18.55      4.52 o
   2  18   3       41.46       38.78      6.62 o
   2  18   6       17.80       16.07      6.64 o
   2  18   8       14.17       11.76      3.94 o
   3 -17   1       25.62       21.83      7.64 o
   3 -17   4       32.83       31.63      7.40 o
   3 -16   1       37.74       39.86      6.27 o
   3 -16   2       15.43       12.38      4.53 o
   3 -16   3       27.52       27.08      6.68 o
   3 -16   9       14.86       13.57      6.23 o
   3 -15   2       17.65       13.85      4.56 o
   3 -15   3       72.16       76.53      7.14 o
   3 -15   4       93.99       96.43      8.42 o
   3 -15   7       15.99       19.05      4.87 o
   3 -15  10      121.05      114.04      8.39 o
   3 -15  12       17.86       13.86      5.72 o
   3 -15  13       88.18       82.49      9.12 o
   3 -14   1      326.27      336.04     21.24 o
   3 -14   2       36.07       36.47      4.31 o
   3 -14   3      130.66      136.66      9.02 o
   3 -14   4      136.15      150.85     11.63 o
   3 -14   7      137.57      138.31      9.67 o
   3 -14  10       25.62       26.73      6.55 o
   3 -14  11       17.84       19.88      5.81 o
   3 -14  13      119.97      115.12      9.05 o
   3 -14  14       18.18       13.37      5.51 o
   3 -14  15       71.94       61.62     10.59 o
   3 -14  16       54.24       44.93      6.10 o
   3 -13   1       15.56       15.90      3.56 o
   3 -13   2       18.48       20.34      3.51 o
   3 -13   4       16.12       16.46      3.55 o
   3 -13   5       98.58      101.56      8.41 o
   3 -13   6       21.88       22.93      4.75 o
   3 -13   7        9.72        8.67      3.21 o
   3 -13   9       31.40       38.42      6.41 o
   3 -13  10      243.05      241.89     18.73 o
   3 -13  12      107.77      114.23      8.39 o
   3 -13  13       80.01       84.20     11.82 o
   3 -13  15      151.03      145.53     11.63 o
   3 -13  17       18.31       13.76      6.30 o
   3 -12   2       32.53       33.03      3.65 o
   3 -12   4       10.23       10.57      3.60 o
   3 -12   7      149.56      154.40     12.28 o
   3 -12   8       15.78       15.41      3.42 o
   3 -12   9       23.58       23.86      4.31 o
   3 -12  10      104.25      112.33      7.73 o
   3 -12  11        8.04        8.17      3.08 o
   3 -12  12       20.76       22.56      4.89 o
   3 -12  13        9.01        7.64      3.51 o
   3 -12  14       32.49       36.51      7.34 o
   3 -12  15      103.66       99.79      7.75 o
   3 -12  18       94.05      102.19      9.73 o
   3 -12  19       19.49       18.96      6.52 o
   3 -12  20       20.07       19.66      6.49 o
   3 -11   2       24.51       23.33      3.56 o
   3 -11   3       10.52       11.03      2.77 o
   3 -11   4      109.09      111.32      7.08 o
   3 -11   6      139.56      151.04      9.66 o
   3 -11   7       50.32       49.16      5.00 o
   3 -11   8       38.91       41.19      4.90 o
   3 -11   9        9.22       10.79      4.21 o
   3 -11  10       21.59       21.86      4.12 o
   3 -11  11      150.68      153.77     12.28 o
   3 -11  13       64.31       68.17      5.83 o
   3 -11  15       82.85       84.64      6.46 o
   3 -11  16       47.57       49.25      5.54 o
   3 -11  17      107.10      116.19     11.03 o
   3 -11  20       13.95       12.98      5.29 o
   3 -11  22       28.61       28.68      3.94 o
   3 -10   2       73.85       74.95      6.15 o
   3 -10   3       38.89       42.19      3.82 o
   3 -10   4       45.36       47.92      4.87 o
   3 -10   5       23.12       22.89      4.75 o
   3 -10   6      405.14      404.78     24.45 o
   3 -10   7        7.37        6.89      3.31 o
   3 -10   8      245.24      241.51     15.45 o
   3 -10   9      747.38      784.98     45.64 o
   3 -10  11       54.24       54.11      7.21 o
   3 -10  12      231.64      223.65     14.82 o
   3 -10  14       10.93        6.93      2.82 o
   3 -10  16      198.13      188.68     12.89 o
   3 -10  17      192.27      188.29     14.86 o
   3 -10  18       33.46       35.35      5.33 o
   3 -10  20      411.52      405.86     25.10 o
   3 -10  21       46.85       44.76      6.24 o
   3  -9   1       11.73       12.93      2.46 o
   3  -9   4        4.85        3.94      1.70 o
   3  -9   5       28.45       31.18      3.92 o
   3  -9   6       39.33       39.36      4.03 o
   3  -9   7      211.14      216.68     13.52 o
   3  -9   8       14.56       13.19      2.81 o
   3  -9   9       12.31       12.32      3.11 o
   3  -9  11      112.86      113.72      7.73 o
   3  -9  12      228.93      233.66     13.50 o
   3  -9  13      141.43      143.82      9.66 o
   3  -9  14       32.51       33.40      6.67 o
   3  -9  15       60.49       63.93      5.57 o
   3  -9  17       40.36       42.26      4.89 o
   3  -9  19       20.79       20.42      6.92 o
   3  -9  20       52.80       52.21      7.22 o
   3  -9  21       60.76       59.08      7.86 o
   3  -8   1       39.87       39.39      3.37 o
   3  -8   3       51.61       49.56      4.08 o
   3  -8   4       83.45       83.63      7.78 o
   3  -8   6       11.70       14.49      2.94 o
   3  -8   7       29.41       31.40      3.92 o
   3  -8   8       39.82       41.11      4.10 o
   3  -8   9        9.77       11.47      3.13 o
   3  -8  10       88.84       90.92      6.45 o
   3  -8  11       40.41       41.58      4.29 o
   3  -8  12       15.92       18.43      3.25 o
   3  -8  13       16.59       16.01      3.99 o
   3  -8  14       20.33       21.42      4.76 o
   3  -8  15       34.33       32.41      5.56 o
   3  -8  16      289.00      285.23     16.07 o
   3  -8  20      104.54      102.89      7.75 o
   3  -8  22       12.23        9.88      4.75 o
   3  -8  23       20.52       18.25      4.82 o
   3  -8  25       36.96       30.97      6.48 o
   3  -7   3      307.48      292.13     15.41 o
   3  -7   4      524.52      523.32     26.31 o
   3  -7   5       74.93       82.87      6.46 o
   3  -7   6       50.41       56.70      4.79 o
   3  -7   7       35.50       31.39      4.61 o
   3  -7   9       33.87       37.23      3.84 o
   3  -7  11       19.31       20.18      3.17 o
   3  -7  12        8.72        6.93      3.39 o
   3  -7  13      218.13      222.57     12.86 o
   3  -7  15       47.41       44.45      4.42 o
   3  -7  16      151.97      150.98      9.66 o
   3  -7  17       41.81       44.43      4.69 o
   3  -7  19       13.28       11.49      4.42 o
   3  -7  20       18.19       14.48      7.15 o
   3  -7  22      149.33      146.03     10.32 o
   3  -7  23       21.62       23.77      5.16 o
   3  -7  25       52.03       49.01      9.31 o
   3  -6   1      857.51      829.96     48.22 o
   3  -6   2     1266.23     1289.29     64.15 o
   3  -6   3     1066.87     1084.02     55.19 o
   3  -6   4       89.12       79.45      7.13 o
   3  -6   5      172.66      173.66     12.91 o
   3  -6   7      122.95      127.66      8.38 o
   3  -6   8       28.99       31.13      5.08 o
   3  -6   9       14.44       14.14      3.66 o
   3  -6  10       14.54       12.87      3.39 o
   3  -6  12        8.83        5.44      2.67 o
   3  -6  13      240.27      235.05     13.50 o
   3  -6  14      101.82      102.00     10.40 o
   3  -6  15       30.36       31.39      4.74 o
   3  -6  16       90.58       89.46      6.45 o
   3  -6  18       52.94       51.57      5.46 o
   3  -6  19       26.83       26.99      5.05 o
   3  -6  20       38.45       36.79      5.32 o
   3  -6  24      167.18      170.42     16.89 o
   3  -6  25      151.14      145.91      9.66 o
   3  -6  26       22.78       18.89      7.77 o
   3  -6  27       63.50       59.92      7.86 o
   3  -5   1       93.03       94.72      5.92 o
   3  -5   2       34.58       33.42      3.12 o
   3  -5   3      624.81      635.46     30.78 o
   3  -5   4       10.43       11.15      2.34 o
   3  -5   5       37.60       43.37      4.69 o
   3  -5   6      301.93      303.03     19.97 o
   3  -5   7      641.59      644.96     44.48 o
   3  -5   8      160.34      158.14     14.26 o
   3  -5   9       69.05       65.00      7.17 o
   3  -5  11      205.48      195.39     10.92 o
   3  -5  14       51.72       48.75      4.47 o
   3  -5  16      121.63      126.46      8.38 o
   3  -5  17       55.01       54.42      5.13 o
   3  -5  18      348.05      343.71     25.83 o
   3  -5  23        9.31        7.45      3.19 o
   3  -5  27       32.85       28.23      5.53 o
   3  -4   2       70.54       75.46      4.70 o
   3  -4   3      143.17      152.12      9.00 o
   3  -4   4      596.59      592.38     28.86 o
   3  -4   5       55.55       64.94      4.97 o
   3  -4   7       45.69       49.92      4.34 o
   3  -4   8       78.95       75.71      5.55 o
   3  -4   9      635.12      662.07     39.88 o
   3  -4  10      415.40      404.34     29.69 o
   3  -4  11       16.29       14.89      3.14 o
   3  -4  12       72.03       81.28      7.13 o
   3  -4  13       85.92       89.40      6.45 o
   3  -4  15       48.34       44.54      4.82 o
   3  -4  16       16.65       16.23      3.34 o
   3  -4  17      236.71      245.38     13.49 o
   3  -4  20      289.53      289.85     16.06 o
   3  -4  21       29.75       29.98      5.23 o
   3  -4  22       38.34       38.24      5.38 o
   3  -4  24       88.01       89.27      7.11 o
   3  -4  25      115.60      112.39     12.38 o
   3  -4  27       11.93       10.36      5.05 o
   3  -4  28       65.82       60.15      7.86 o
   3  -3   1     2248.94     2247.86    148.16 o
   3  -3   2      867.29      909.15     44.26 o
   3  -3   3      361.67      352.51     17.32 o
   3  -3   4       36.31       34.80      3.91 o
   3  -3   5      143.70      141.16     10.98 o
   3  -3   6       14.09       10.80      2.85 o
   3  -3   7       28.37       30.08      3.93 o
   3  -3   8      355.80      364.17     32.40 o
   3  -3   9      621.57      618.80     30.79 o
   3  -3  12      271.68      263.56     14.13 o
   3  -3  13       15.12       16.26      3.55 o
   3  -3  14        9.94        8.04      3.24 o
   3  -3  15       27.87       27.31      3.94 o
   3  -3  17      118.39      123.48      8.38 o
   3  -3  18       95.13       94.78      7.10 o
   3  -3  20       92.82       92.12      7.11 o
   3  -3  21       48.08       49.08      5.54 o
   3  -3  23       42.91       42.57      5.91 o
   3  -3  26       14.74       11.08      5.08 o
   3  -3  27       54.18       47.47      7.25 o
   3  -3  28       96.94       88.13     12.48 o
   3  -2   2     2399.89     2437.93    115.41 o
   3  -2   3      238.72      239.80     12.84 o
   3  -2   4     1572.34     1668.79     76.91 o
   3  -2   5      264.92      251.65     16.75 o
   3  -2   6      787.25      769.14     50.24 o
   3  -2   7      477.18      505.39     30.23 o
   3  -2   8       10.83       12.08      4.01 o
   3  -2   9       96.57       90.79      6.06 o
   3  -2  10       39.22       36.43      3.71 o
   3  -2  11      125.39      120.50      8.38 o
   3  -2  12       58.47       59.80      5.05 o
   3  -2  13       23.93       23.64      4.81 o
   3  -2  14      107.59      104.79      7.09 o
   3  -2  15      112.19      108.53      9.72 o
   3  -2  16       36.92       36.77      4.11 o
   3  -2  17       93.92       99.02      7.10 o
   3  -2  20      225.88      231.88     13.50 o
   3  -2  21       10.98        7.95      3.73 o
   3  -2  22       41.44       41.25      5.37 o
   3  -2  24       17.16       17.90      5.42 o
   3  -2  25       17.31       17.44      4.76 o
   3  -2  29       56.61       49.93      8.61 o
   3  -1   1     2072.28     2146.49    109.09 o
   3  -1   2      570.58      615.82     29.49 o
   3  -1   3      117.32      111.69      7.08 o
   3  -1   4       69.90       67.09      4.77 o
   3  -1   5     1468.07     1534.48     70.50 o
   3  -1   6      479.51      489.86     32.86 o
   3  -1   7       23.65       28.41      3.06 o
   3  -1   8       89.03       85.15      5.86 o
   3  -1   9      228.19      241.19     12.84 o
   3  -1  10      405.54      422.96     29.66 o
   3  -1  11      582.29      590.60     29.51 o
   3  -1  12      170.53      165.42     12.92 o
   3  -1  13       25.40       22.46      2.75 o
   3  -1  14       21.64       21.36      3.78 o
   3  -1  15       67.06       69.76      5.23 o
   3  -1  16       78.18       74.31      5.95 o
   3  -1  17       18.98       20.17      3.09 o
   3  -1  18       41.99       40.89      3.89 o
   3  -1  20      102.81      104.73      7.09 o
   3  -1  21       17.65       17.09      3.83 o
   3  -1  22       31.53       30.71      4.47 o
   3  -1  24       45.54       45.86      5.48 o
   3  -1  25      139.40      138.43      9.67 o
   3  -1  26       32.47       33.18      7.38 o
   3  -1  28       41.62       44.43      7.27 o
   3  -1  29       22.08       15.14      5.51 o
   3   0   0      475.19      477.96     28.30 o
   3   0   1      529.09      526.23     25.65 o
   3   0   2      566.17      568.05     41.30 o
   3   0   3       38.00       39.28      3.30 o
   3   0   4      997.71     1044.74     70.89 o
   3   0   5      154.02      151.80      8.35 o
   3   0   6       96.20      101.69      6.37 o
   3   0   7       30.80       29.67      3.39 o
   3   0   8        6.15        3.04      1.36 o
   3   0  10      394.46      394.70     23.80 o
   3   0  11       74.46       69.56      7.15 o
   3   0  13      178.31      170.11      9.64 o
   3   0  14      381.11      388.12     21.85 o
   3   0  15      312.41      315.64     16.69 o
   3   0  17       66.25       63.86      5.11 o
   3   0  19       23.03       22.07      3.91 o
   3   0  20       48.88       46.22      4.62 o
   3   0  21       41.59       39.90      5.17 o
   3   0  22      232.82      232.52     14.81 o
   3   0  23      124.31      123.73      8.38 o
   3   0  24       21.43       21.34      4.27 o
   3   0  27      139.06      126.90     12.34 o
   3   0  28       18.95       14.33      5.23 o
   3   1   0       93.87       90.41      5.66 o
   3   1   1      175.87      183.61     13.56 o
   3   1   2      257.06      271.99     15.43 o
   3   1   3      294.06      283.01     14.76 o
   3   1   4     1917.45     1884.20    102.77 o
   3   1   5     1426.20     1462.25     77.04 o
   3   1   6     1038.09     1064.38     50.65 o
   3   1   7      235.92      236.13     12.85 o
   3   1   8       57.71       60.65      4.32 o
   3   1  11      486.41      490.82     24.38 o
   3   1  12       38.93       38.94      3.63 o
   3   1  13      246.39      239.99     12.84 o
   3   1  14      102.62       97.25      6.31 o
   3   1  17       44.05       43.23      4.56 o
   3   1  20       30.11       28.23      5.74 o
   3   1  24       14.89       14.51      5.69 o
   3   1  25      172.91      167.83     13.58 o
   3   1  28       99.87       93.89      8.43 o
   3   2   0       86.46       94.59      6.18 o
   3   2   1      106.97      108.21      9.06 o
   3   2   2        8.30        7.31      2.12 o
   3   2   3      668.17      682.34     45.75 o
   3   2   4       68.09       65.32      4.38 o
   3   2   5      177.14      173.28     10.94 o
   3   2   6      141.17      143.12      8.36 o
   3   2   7     1544.70     1564.89     76.97 o
   3   2   9     1217.59     1256.35     59.63 o
   3   2  10       29.97       28.67      3.13 o
   3   2  11      519.42      508.18     25.02 o
   3   2  12       46.42       46.20      3.75 o
   3   2  14       17.82       15.96      2.64 o
   3   2  15       81.13       84.13      5.61 o
   3   2  16       11.20       10.54      3.91 o
   3   2  17       41.99       39.98      5.17 o
   3   2  18       31.40       29.42      3.33 o
   3   2  19       32.16       32.03      3.38 o
   3   2  20      141.13      143.56      9.01 o
   3   2  22       59.68       62.85      5.24 o
   3   2  23       10.18        8.93      4.08 o
   3   2  25       82.60       81.98      7.12 o
   3   2  27       19.04       16.36      5.16 o
   3   3   0      712.80      751.40     51.57 o
   3   3   1      765.59      744.43     44.38 o
   3   3   2       85.35       86.92      5.47 o
   3   3   3      949.66      949.07     45.53 o
   3   3   4      841.12      850.23     44.94 o
   3   3   5       56.26       53.80      4.27 o
   3   3   6     1806.46     1823.38     89.80 o
   3   3   7     1474.15     1530.67     70.50 o
   3   3   8       45.32       43.66      3.49 o
   3   3   9      516.70      509.50     25.66 o
   3   3  10       15.93       15.86      2.78 o
   3   3  11      138.00      139.63      8.36 o
   3   3  12       24.20       23.23      3.97 o
   3   3  13       16.63       15.03      2.79 o
   3   3  14      266.42      267.49     14.13 o
   3   3  15       21.97       20.14      3.03 o
   3   3  16       15.45       15.13      2.79 o
   3   3  17      734.39      734.29     39.17 o
   3   3  18      339.84      339.97     19.28 o
   3   3  19       45.64       44.99      3.75 o
   3   3  20        9.51        7.97      2.70 o
   3   3  21       20.54       20.59      3.30 o
   3   3  22       21.35       21.29      3.57 o
   3   3  23       77.95       81.16      6.27 o
   3   3  25      134.81      138.88     10.33 o
   3   3  26       25.63       24.81      4.79 o
   3   3  27       39.43       39.76      6.61 o
   3   3  28       21.73       20.18      5.07 o
   3   4   2       15.76       15.50      2.30 o
   3   4   3       41.32       38.67      3.37 o
   3   4   4     1136.24     1180.32     56.43 o
   3   4   5      284.97      291.94     14.76 o
   3   4   6      254.96      244.05     12.84 o
   3   4   7       16.26       16.16      2.50 o
   3   4   9       42.66       46.69      3.62 o
   3   4  10      817.41      829.96     39.76 o
   3   4  12       56.32       57.65      4.13 o
   3   4  13       35.73       34.06      3.18 o
   3   4  15      108.07      111.44      7.08 o
   3   4  16      119.86      118.92      7.07 o
   3   4  18      228.92      231.25     12.85 o
   3   4  19       10.66       10.50      3.91 o
   3   4  20       85.71       86.61      5.80 o
   3   4  21      248.37      250.13     13.49 o
   3   4  22       59.02       61.05      5.51 o
   3   4  23       14.68       13.91      3.66 o
   3   4  24       49.45       51.45      5.40 o
   3   4  26       62.62       62.08      6.04 o
   3   4  28       98.39       90.09      7.77 o
   3   5   1      480.73      481.76     23.73 o
   3   5   2       13.39       15.01      2.51 o
   3   5   3       44.17       46.11      3.62 o
   3   5   4       35.38       39.10      3.30 o
   3   5   6       60.55       57.26      3.87 o
   3   5   7      328.82      344.40     17.33 o
   3   5   8     1515.95     1467.32     70.54 o
   3   5   9     1672.93     1679.56     83.40 o
   3   5  10     1104.60     1121.39     54.51 o
   3   5  11      366.16      360.88     17.96 o
   3   5  12       26.31       25.22      3.82 o
   3   5  13      134.99      134.38      7.71 o
   3   5  15       12.15       11.64      2.27 o
   3   5  16       47.27       46.33      3.69 o
   3   5  17      198.83      203.12     11.57 o
   3   5  18       63.42       65.07      4.65 o
   3   5  19       37.40       40.31      3.56 o
   3   5  20       70.27       75.84      5.42 o
   3   5  21      173.67      176.57     10.94 o
   3   5  23       25.55       26.40      4.64 o
   3   5  25       68.78       67.92      6.09 o
   3   5  26       23.12       23.96      4.94 o
   3   5  27      140.56      141.16     12.31 o
   3   5  28       28.62       25.13      6.65 o
   3   6   0      189.78      198.18     10.92 o
   3   6   1      329.26      337.05     17.33 o
   3   6   2      101.85       97.32      6.05 o
   3   6   3      660.00      681.71     32.70 o
   3   6   4       41.53       40.37      3.43 o
   3   6   5       46.71       43.57      3.63 o
   3   6   6      168.57      166.37      8.99 o
   3   6   7      108.69      109.67      6.30 o
   3   6   8      242.24      247.66     12.84 o
   3   6   9       53.94       52.22      4.00 o
   3   6  11     1731.57     1711.87     96.39 o
   3   6  12      198.16      198.87     10.27 o
   3   6  13      199.22      198.56     10.92 o
   3   6  14      376.81      377.22     19.25 o
   3   6  15       65.16       67.85      4.44 o
   3   6  16       61.50       64.88      4.78 o
   3   6  17       11.55       11.94      2.47 o
   3   6  18      197.05      204.58     11.57 o
   3   6  19       71.24       74.95      5.29 o
   3   6  20      112.76      118.73      7.07 o
   3   6  21       61.05       63.48      4.84 o
   3   6  22       19.34       19.80      3.86 o
   3   6  24        7.02        6.30      3.11 o
   3   6  25        8.82        7.88      3.41 o
   3   6  26       37.20       37.40      5.25 o
   3   6  27       20.92       18.19      5.93 o
   3   7   0        8.53        3.40      1.66 o
   3   7   2       16.65       15.79      2.92 o
   3   7   4      254.74      244.30     15.45 o
   3   7   5      447.70      426.76     21.82 o
   3   7   6       18.96       15.82      2.92 o
   3   7   7      191.37      201.03     10.92 o
   3   7   8      628.47      660.16     32.07 o
   3   7   9      222.44      206.54     10.91 o
   3   7  10        5.84        6.12      2.96 o
   3   7  11      385.52      398.70     19.89 o
   3   7  12      894.76      923.73     48.14 o
   3   7  13      122.71      115.18      6.43 o
   3   7  14       95.30       99.28      6.18 o
   3   7  15      127.94      134.25      7.71 o
   3   7  16       73.44       79.45      5.15 o
   3   7  17      254.44      261.91     14.13 o
   3   7  18      257.77      273.13     14.77 o
   3   7  19       10.77       10.59      3.00 o
   3   7  21       52.64       54.07      5.13 o
   3   7  22      172.64      181.07     10.28 o
   3   7  23       61.99       62.84      5.57 o
   3   7  25       79.71       80.27      7.79 o
   3   7  28       17.49       13.82      5.57 o
   3   8   0      382.18      369.87     19.26 o
   3   8   1      257.82      244.61     13.49 o
   3   8   2      326.61      311.14     16.05 o
   3   8   3      227.85      217.88     11.56 o
   3   8   4       69.30       70.26      4.90 o
   3   8   5      272.16      288.52     14.76 o
   3   8   7      125.23      124.18      7.07 o
   3   8   8      530.27      542.64     26.94 o
   3   8   9      307.17      332.30     16.68 o
   3   8  10      246.57      257.29     13.48 o
   3   8  13       43.65       47.36      3.75 o
   3   8  14      124.96      134.19      7.71 o
   3   8  15       27.95       28.30      2.73 o
   3   8  16       31.93       31.71      2.98 o
   3   8  17      182.00      190.58     10.28 o
   3   8  20      139.94      141.98      8.36 o
   3   8  21      237.54      242.71     15.45 o
   3   8  22       35.28       39.12      3.90 o
   3   8  23       10.13        9.01      3.05 o
   3   8  24       77.20       75.65      6.27 o
   3   9   0       11.01       10.58      2.56 o
   3   9   1      122.51      111.69      6.43 o
   3   9   2      140.21      135.83      7.71 o
   3   9   3      149.85      152.82      8.35 o
   3   9   4       13.93       13.07      2.60 o
   3   9   5       89.65       85.21      5.54 o
   3   9   6       32.38       28.12      3.13 o
   3   9   7      278.53      285.36     14.76 o
   3   9   8      287.28      291.18     15.41 o
   3   9   9      203.45      206.03     11.56 o
   3   9  10       59.29       58.05      4.19 o
   3   9  11      221.50      233.47     12.20 o
   3   9  12      279.85      287.95     14.76 o
   3   9  13      152.50      158.70      9.00 o
   3   9  14       83.33       89.02      5.60 o
   3   9  15      100.10      100.42      5.98 o
   3   9  16       76.88       75.71      6.21 o
   3   9  18       73.77       77.68      5.02 o
   3   9  19       13.26       14.87      2.72 o
   3   9  20        9.17        9.36      3.03 o
   3   9  22       38.56       40.99      5.17 o
   3   9  23       29.68       32.32      4.33 o
   3   9  24      128.21      127.66      7.72 o
   3   9  25       17.91       17.84      3.32 o
   3   9  26       31.18       28.36      5.88 o
   3  10   0       15.08       13.36      3.02 o
   3  10   3       62.69       65.07      4.84 o
   3  10   5       38.69       41.68      3.63 o
   3  10   6        5.87        3.88      1.55 o
   3  10   7       12.58       14.26      2.73 o
   3  10   9       65.53       66.65      4.58 o
   3  10  10       27.95       26.77      3.60 o
   3  10  12      268.21      275.47     14.77 o
   3  10  13      150.94      158.32      9.00 o
   3  10  14       81.09       78.88      5.22 o
   3  10  15       13.05       14.45      2.65 o
   3  10  16       11.57       11.92      2.26 o
   3  10  18      147.54      150.40      9.00 o
   3  10  19       30.27       30.94      3.12 o
   3  10  20       20.78       21.41      2.88 o
   3  10  21        6.36        5.78      2.32 o
   3  10  22       33.90       33.22      3.92 o
   3  11   0      125.23      126.78      7.72 o
   3  11   2      332.96      336.92     17.33 o
   3  11   3      101.67      104.79      6.44 o
   3  11   4       55.96       56.94      4.79 o
   3  11   5        7.00        5.86      2.56 o
   3  11   6      193.37      198.56     10.92 o
   3  11   7      115.86      116.45      7.08 o
   3  11   8       29.74       29.76      3.13 o
   3  11   9      240.75      246.83     13.49 o
   3  11  10        5.26        4.94      2.46 o
   3  11  11       27.08       27.08      3.06 o
   3  11  12       85.60       89.77      5.86 o
   3  11  14       17.45       16.97      2.84 o
   3  11  15       91.47       97.06      7.10 o
   3  11  16        6.52        5.18      2.12 o
   3  11  17      362.90      375.83     21.21 o
   3  11  19       29.31       30.97      3.12 o
   3  11  20       72.51       75.46      7.14 o
   3  11  22       66.55       64.94      6.23 o
   3  12   0      149.95      146.80      9.01 o
   3  12   1       33.53       36.81      4.17 o
   3  12   2       48.50       49.38      4.47 o
   3  12   3      427.09      419.86     21.82 o
   3  12   4       12.44       13.29      2.88 o
   3  12   5      335.69      345.48     17.97 o
   3  12   6       14.63       16.21      2.78 o
   3  12   7      298.37      299.29     16.05 o
   3  12   8      119.61      120.12      7.07 o
   3  12   9       22.42       22.61      2.95 o
   3  12  11      161.69      164.22      9.64 o
   3  12  12       66.95       70.96      5.03 o
   3  12  13       29.47       31.46      3.72 o
   3  12  15       45.34       47.05      4.01 o
   3  12  16       30.03       31.83      3.45 o
   3  12  18        6.76        5.41      1.95 o
   3  12  19       19.64       20.48      3.09 o
   3  12  21       18.71       17.56      2.36 o
   3  12  22       12.62        9.84      2.65 o
   3  13   1       27.49       24.21      3.55 o
   3  13   2       24.30       22.73      3.49 o
   3  13   3      134.29      136.78      9.67 o
   3  13   4       24.79       24.40      3.21 o
   3  13   5       15.10       13.13      2.88 o
   3  13   6      546.91      529.59     28.90 o
   3  13   7       18.53       18.32      2.97 o
   3  13   8       77.71       80.33      6.47 o
   3  13   9       10.91       11.78      2.76 o
   3  13  10      136.48      138.94      9.67 o
   3  13  11        9.31        8.28      2.46 o
   3  13  12       55.79       57.93      5.91 o
   3  13  13       12.59       13.58      2.81 o
   3  13  14       28.62       29.38      3.73 o
   3  13  15       13.88       14.86      2.65 o
   3  13  17       41.27       42.51      5.84 o
   3  13  19       20.27       19.36      2.62 o
   3  13  20       16.64       14.30      2.24 o
   3  14   0       70.16       68.43      5.50 o
   3  14   1      204.33      208.06     12.22 o
   3  14   3      419.09      428.10     23.77 o
   3  14   4       21.92       23.78      3.35 o
   3  14   5       70.90       70.01      5.23 o
   3  14   6       11.92       11.49      3.95 o
   3  14   7      307.22      313.93     17.35 o
   3  14   8       16.87       17.00      3.40 o
   3  14   9       12.55       13.46      3.31 o
   3  14  10       10.36       10.53      3.07 o
   3  14  11       32.20       33.13      3.58 o
   3  14  13       32.44       33.34      3.85 o
   3  14  14       86.68       88.25      8.44 o
   3  14  16       36.96       34.57      4.18 o
   3  14  17       41.99       37.16      4.11 o
   3  14  18       17.35       14.80      2.51 o
   3  15   0       26.52       28.01      5.81 o
   3  15   1       10.85        9.69      2.88 o
   3  15   6       64.54       66.02      5.50 o
   3  15   7       21.97       20.77      3.78 o
   3  15   9       28.51       30.68      3.73 o
   3  15  10       20.72       23.47      3.62 o
   3  15  11      168.64      173.41     15.56 o
   3  15  12       29.80       30.06      4.00 o
   3  15  15       12.20       10.53      3.22 o
   3  15  16       50.40       45.69      4.28 o
   3  16   1       13.18       11.05      3.44 o
   3  16   4        9.53        8.13      2.93 o
   3  16   5       30.79       31.02      4.13 o
   3  16   6        7.96        6.50      2.93 o
   3  16   7       53.11       54.25      5.73 o
   3  16   8       72.81       75.77      6.21 o
   3  16   9       63.41       61.24      7.18 o
   3  16  10       15.05       15.06      3.43 o
   3  16  13       35.81       33.54      4.59 o
   3  16  14       16.96       15.17      3.42 o
   3  17   0       29.37       31.92      4.94 o
   3  17   4       82.87       84.45      9.12 o
   3  17   6       69.31       72.03      6.48 o
   3  17  14       15.86       10.28      3.16 o
   3  18   1       37.86       35.15      5.40 o
   3  18   2       22.47       23.71      5.02 o
   3  18   3       17.72       17.04      4.69 o
   3  18   6       31.98       32.59      5.07 o
   3  18   8       47.31       44.05      5.42 o
   3  19   0       13.14       14.59      6.24 o
   4 -16   3       20.40       16.11      7.04 o
   4 -16   8       64.72       61.25      9.22 o
   4 -15   1       34.27       37.47      5.05 o
   4 -15   2       18.65       18.28      4.52 o
   4 -15   3       32.02       31.96      5.08 o
   4 -15   4       22.68       21.54      5.85 o
   4 -15   5       31.05       28.49      5.59 o
   4 -15   6       13.60       15.42      5.57 o
   4 -15   7       21.62       20.77      5.71 o
   4 -15   8       39.84       37.96      8.74 o
   4 -15   9       17.69       13.98      5.56 o
   4 -14   2      121.58      124.11     11.68 o
   4 -14   5       29.98       27.89      4.70 o
   4 -14   6       71.81       75.01      7.14 o
   4 -14   7       23.17       25.57      5.28 o
   4 -14  11       89.46       85.66     13.18 o
   4 -13   1       49.75       53.07      5.13 o
   4 -13   2       60.29       61.16      6.04 o
   4 -13   3       35.02       37.15      4.17 o
   4 -13   4      118.48      125.44      9.69 o
   4 -13   5      127.05      132.16      9.02 o
   4 -13   6        6.92        6.14      2.95 o
   4 -13   7      153.81      155.98     12.94 o
   4 -13   8       84.70       88.51      8.44 o
   4 -13  10       54.93       59.26      6.05 o
   4 -13  11      131.67      135.08     10.34 o
   4 -13  12        9.37        8.43      3.62 o
   4 -13  14       14.59       10.45      4.55 o
   4 -13  15       86.67       86.99     10.45 o
   4 -12   1       98.66      105.11      8.41 o
   4 -12   2      125.05      135.08      8.37 o
   4 -12   3       30.61       33.05      4.05 o
   4 -12   4      124.35      126.58      8.38 o
   4 -12   5       68.73       71.46      5.75 o
   4 -12   7       14.56       16.91      3.47 o
   4 -12   8      275.47      281.62     19.99 o
   4 -12   9       30.26       32.05      5.98 o
   4 -12  10       57.04       63.26      6.30 o
   4 -12  11       45.62       43.22      6.52 o
   4 -12  12       51.82       55.71      6.06 o
   4 -12  13       98.41      100.04      7.75 o
   4 -12  14       24.96       23.47      5.38 o
   4 -12  15       60.88       59.05      7.19 o
   4 -12  17       22.72       24.53      7.55 o
   4 -12  18       48.59       43.40      8.67 o
   4 -11   3      101.07      100.29      8.41 o
   4 -11   5       22.84       24.97      3.48 o
   4 -11   6       26.05       26.38      3.88 o
   4 -11   7       59.10       57.89      5.12 o
   4 -11   8      173.48      176.32     14.23 o
   4 -11   9       10.68        8.51      3.94 o
   4 -11  10       58.99       59.64      5.98 o
   4 -11  11       78.01       82.11      6.33 o
   4 -11  12       34.11       35.44      7.35 o
   4 -11  13      141.31      142.23     12.97 o
   4 -11  14      104.95      106.50      7.74 o
   4 -11  15       15.88       13.96      6.12 o
   4 -11  18      294.98      294.86     19.32 o
   4 -11  20       16.76       15.60      5.41 o
   4 -11  21      112.85      103.40     10.40 o
   4 -10   2       23.65       24.15      3.15 o
   4 -10   3      100.82      104.54      6.44 o
   4 -10   6       26.07       24.57      4.31 o
   4 -10   8       29.42       27.60      3.81 o
   4 -10   9      177.48      185.13     11.58 o
   4 -10  10       12.96       11.18      5.49 o
   4 -10  11       98.60      102.51      9.73 o
   4 -10  12       58.26       57.96      5.25 o
   4 -10  13        8.34        7.81      3.33 o
   4 -10  14       23.91       24.12      7.56 o
   4 -10  15      135.18      140.27      9.01 o
   4 -10  16       67.45       64.24      5.77 o
   4 -10  19       46.04       45.22      8.65 o
   4 -10  20       41.67       41.97      7.98 o
   4 -10  21       23.69       22.42      5.25 o
   4  -9   3      814.55      829.96     45.61 o
   4  -9   4       81.33       82.87      7.78 o
   4  -9   5       10.32        8.68      2.91 o
   4  -9   7      178.27      179.36     10.94 o
   4  -9   8       27.96       28.17      3.74 o
   4  -9   9       49.91       49.53      4.61 o
   4  -9  11      149.87      146.16      9.66 o
   4  -9  13      221.10      212.94     16.80 o
   4  -9  15      339.36      344.97     21.89 o
   4  -9  16       21.99       21.44      3.99 o
   4  -9  17       42.67       41.25      7.29 o
   4  -9  18      102.76      105.80      7.74 o
   4  -9  19       25.83       28.36      8.94 o
   4  -9  21       41.98       40.53      7.30 o
   4  -8   1        4.06        2.85      1.37 o
   4  -8   2       99.98      100.04      9.08 o
   4  -8   3       57.37       60.40      4.98 o
   4  -8   4       20.53       21.45      3.50 o
   4  -8   5       64.60       65.19      6.50 o
   4  -8   6       43.33       46.90      4.34 o
   4  -8   7       10.41       11.33      3.13 o
   4  -8   9       71.36       73.24      5.56 o
   4  -8  10       74.98       77.99      5.74 o
   4  -8  12      152.29      158.77     10.31 o
   4  -8  13      424.19      413.21     22.48 o
   4  -8  14       48.09       49.49      4.67 o
   4  -8  15        9.64        7.39      3.53 o
   4  -8  16       44.91       44.79      5.96 o
   4  -8  17      185.09      186.26     14.21 o
   4  -8  19       25.05       25.61      7.52 o
   4  -8  21       21.36       20.55      8.48 o
   4  -8  23       11.58       13.81      4.63 o
   4  -7   1       92.89      104.60      9.73 o
   4  -7   2      135.52      127.09      7.72 o
   4  -7   3      115.53      117.71      8.39 o
   4  -7   4       46.74       46.19      5.28 o
   4  -7   5       12.01       14.73      3.00 o
   4  -7   6       24.14       23.57      4.59 o
   4  -7   8       78.39       83.82      5.80 o
   4  -7   9       24.58       25.69      4.23 o
   4  -7  10       14.51       14.57      3.80 o
   4  -7  11      291.53      292.07     20.64 o
   4  -7  12       11.44       11.96      2.97 o
   4  -7  13      115.63      118.98      7.73 o
   4  -7  14       26.82       27.14      3.60 o
   4  -7  15      162.09      160.16     14.92 o
   4  -7  16       43.38       42.37      5.57 o
   4  -7  17      125.19      123.86      9.69 o
   4  -7  20       20.12       22.38      6.86 o
   4  -7  21       47.28       47.39      8.63 o
   4  -7  22       20.61       22.26      6.57 o
   4  -7  23       88.99       89.97     13.15 o
   4  -7  26       42.34       40.78      5.44 o
   4  -6   1      134.14      127.98      7.72 o
   4  -6   2       40.45       42.07      3.63 o
   4  -6   3      106.52      113.79      9.71 o
   4  -6   4      355.62      348.52     20.58 o
   4  -6   5        9.99        9.90      2.57 o
   4  -6   6      335.53      335.85     23.21 o
   4  -6   7      196.93      199.57     14.19 o
   4  -6   8       49.87       49.01      5.94 o
   4  -6  10       69.62       70.58      5.89 o
   4  -6  11      184.13      187.03     10.93 o
   4  -6  12      142.99      139.83     12.31 o
   4  -6  14      471.74      468.64     25.69 o
   4  -6  19       55.94       57.53      5.19 o
   4  -6  20       87.94       83.31      8.45 o
   4  -6  23       28.55       29.11      6.73 o
   4  -6  24        9.45        9.91      4.42 o
   4  -5   1      726.78      743.16     35.91 o
   4  -5   2       74.01       69.44      4.64 o
   4  -5   3      111.66      104.60      7.74 o
   4  -5   6       57.59       66.90      5.57 o
   4  -5   7       16.40       13.92      4.10 o
   4  -5  10        9.84       11.74      2.98 o
   4  -5  11      301.05      291.76     16.06 o
   4  -5  12      131.63      134.06      8.37 o
   4  -5  13      186.19      194.38     11.57 o
   4  -5  16       27.63       25.70      4.16 o
   4  -5  19      129.32      125.57      8.38 o
   4  -5  20      134.63      135.83      9.02 o
   4  -5  22      106.53      100.67      7.09 o
   4  -5  25       19.37       16.07      4.57 o
   4  -4   1       13.52       10.04      2.00 o
   4  -4   2      119.39      122.21      7.07 o
   4  -4   3      197.46      211.23     11.56 o
   4  -4   4       34.82       32.53      3.12 o
   4  -4   5       97.03      103.46      6.44 o
   4  -4   6      284.79      297.14     19.32 o
   4  -4   7       80.35       75.71      5.42 o
   4  -4   8       43.66       46.03      4.35 o
   4  -4   9       21.64       19.40      3.73 o
   4  -4  11       76.73       84.13      5.87 o
   4  -4  12      107.36      104.73      7.09 o
   4  -4  13       10.96        8.79      3.60 o
   4  -4  16       91.29       89.40      7.11 o
   4  -4  18       22.37       20.72      3.57 o
   4  -4  19       16.05       17.19      4.84 o
   4  -4  20       46.20       46.16      6.57 o
   4  -4  23       81.99       80.40      6.40 o
   4  -4  26       40.43       38.99      8.73 o
   4  -3   1      741.96      716.55     36.58 o
   4  -3   2       20.26       17.25      3.05 o
   4  -3   3       44.28       44.32      3.75 o
   4  -3   4      557.62      554.17     26.94 o
   4  -3   5       37.95       39.12      3.63 o
   4  -3   6       27.09       27.27      2.86 o
   4  -3   7     1632.97     1625.71     83.43 o
   4  -3   8      507.01      511.34     25.66 o
   4  -3   9       42.10       43.78      3.95 o
   4  -3  10       57.78       57.16      4.85 o
   4  -3  11      105.92      106.63      7.09 o
   4  -3  12       59.11       62.80      4.78 o
   4  -3  13        9.55        7.69      3.18 o
   4  -3  14       63.29       61.62      5.31 o
   4  -3  15       28.59       27.94      3.87 o
   4  -3  16       71.53       71.97      5.69 o
   4  -3  17       51.19       51.58      5.67 o
   4  -3  18      143.96      140.08      9.01 o
   4  -3  19       15.26       16.28      3.62 o
   4  -3  21       82.26       82.74      7.78 o
   4  -3  24       13.66       11.21      5.57 o
   4  -3  25       64.43       60.10     11.30 o
   4  -2   1      687.38      663.97     34.01 o
   4  -2   2      545.97      562.73     28.23 o
   4  -2   3      176.15      180.12      9.63 o
   4  -2   5       14.09       11.05      2.34 o
   4  -2   6      322.97      315.38     24.55 o
   4  -2   7      654.11      653.83     41.85 o
   4  -2   8      156.67      147.55     14.28 o
   4  -2   9      930.31      938.93     45.53 o
   4  -2  10     1207.52     1236.07     62.24 o
   4  -2  11      625.76      608.40     30.15 o
   4  -2  12      101.08      100.80      7.09 o
   4  -2  14        6.48        4.13      1.86 o
   4  -2  15       39.64       36.79      3.84 o
   4  -2  16       17.39       17.80      3.25 o
   4  -2  18      111.05      113.79      7.73 o
   4  -2  21      100.08      104.60      7.74 o
   4  -2  26       15.71       14.02      4.55 o
   4  -2  28       22.00       18.23      4.96 o
   4  -2  29        5.78        9.69      3.33 o
   4  -1   1      716.75      725.42     49.63 o
   4  -1   3       14.51       13.68      2.66 o
   4  -1   4      216.48      207.93     11.56 o
   4  -1   5      105.28      111.06      6.43 o
   4  -1   6       53.81       55.84      4.59 o
   4  -1   7      359.42      368.29     18.61 o
   4  -1   8      406.33      394.01     26.42 o
   4  -1   9      314.53      327.17     17.34 o
   4  -1  10      200.12      191.40     10.93 o
   4  -1  11      320.28      317.60     25.87 o
   4  -1  12      716.56      711.48     43.10 o
   4  -1  13      143.71      144.90      9.66 o
   4  -1  14       23.34       25.38      4.02 o
   4  -1  15      115.61      115.37      7.08 o
   4  -1  16       37.49       36.75      4.04 o
   4  -1  18       36.27       36.21      7.34 o
   4  -1  19       35.86       34.61      4.25 o
   4  -1  20      127.20      123.61      9.03 o
   4  -1  21       96.67       94.72      9.09 o
   4  -1  22       45.78       46.81      5.48 o
   4  -1  23       94.60       93.51      9.76 o
   4  -1  24       36.53       34.90      5.89 o
   4  -1  28       54.12       46.53      6.57 o
   4   0   0       15.94       17.27      2.29 o
   4   0   1      353.91      343.20     17.33 o
   4   0   2      715.73      689.94     47.05 o
   4   0   3     1233.31     1229.74     77.24 o
   4   0   4       23.02       21.79      2.88 o
   4   0   5      131.54      124.75      7.72 o
   4   0   6       62.04       57.67      4.92 o
   4   0   8      212.69      208.19     11.56 o
   4   0   9       65.80       61.94      4.98 o
   4   0  10      439.10      451.28     22.46 o
   4   0  11       22.72       20.70      3.92 o
   4   0  13       17.09       17.68      2.91 o
   4   0  14      213.61      208.00     11.56 o
   4   0  15      332.18      321.66     17.34 o
   4   0  17      183.02      183.98     10.93 o
   4   0  18      719.01      684.87     37.25 o
   4   0  19      132.59      126.71      7.72 o
   4   0  20      201.10      202.55     12.22 o
   4   0  21       17.72       15.54      3.78 o
   4   0  22      105.60      101.87      7.09 o
   4   0  23       75.15       72.35      5.95 o
   4   0  26      253.77      253.23     17.41 o
   4   0  28      117.54      103.84      8.41 o
   4   1   0      156.15      153.51      9.65 o
   4   1   1       79.09       78.56      7.13 o
   4   1   2     1857.83     1955.79    115.76 o
   4   1   3      160.11      156.74     11.62 o
   4   1   4      816.58      829.33     39.76 o
   4   1   5       37.42       40.55      4.63 o
   4   1   6       21.20       22.26      2.81 o
   4   1   7      367.58      366.51     18.61 o
   4   1   8      122.23      122.09      7.72 o
   4   1   9       28.48       33.99      3.38 o
   4   1  11      110.23      109.48      7.08 o
   4   1  12       10.22       12.87      2.60 o
   4   1  15       29.50       27.35      4.98 o
   4   1  16       10.37       11.90      2.83 o
   4   1  17      235.67      243.92     13.49 o
   4   1  18       46.14       45.03      4.28 o
   4   1  20      226.11      228.78     12.85 o
   4   1  21       16.81       17.70      3.46 o
   4   1  22      154.99      157.25      9.65 o
   4   1  23      574.32      580.40     34.08 o
   4   1  25       51.43       47.87      7.93 o
   4   1  26       18.12       19.51      4.87 o
   4   2   0      180.32      185.38     10.28 o
   4   2   1       15.24       16.41      2.64 o
   4   2   2     1797.25     1805.64    142.18 o
   4   2   3      708.13      720.35     34.63 o
   4   2   4      209.89      203.94     11.57 o
   4   2   5      130.82      135.33      8.37 o
   4   2   6      420.54      406.30     23.79 o
   4   2   7      658.92      662.07     32.07 o
   4   2   8      639.49      637.99     32.08 o
   4   2   9       25.84       24.76      3.89 o
   4   2  10       38.31       36.01      3.97 o
   4   2  12       62.69       56.41      4.46 o
   4   2  13       14.22       12.18      2.68 o
   4   2  14      558.07      538.14     26.95 o
   4   2  16       75.95       76.03      5.35 o
   4   2  17       63.18       64.18      5.30 o
   4   2  18       20.57       21.39      3.16 o
   4   2  20      205.62      194.50     11.57 o
   4   2  21      202.86      199.89     12.23 o
   4   2  23       49.93       54.64      5.13 o
   4   2  24      109.06      106.69      9.72 o
   4   2  25       57.83       60.13      7.18 o
   4   2  26      137.28      139.45      9.67 o
   4   2  27       12.61       10.43      4.55 o
   4   2  28       90.36       88.38      8.44 o
   4   3   0     2755.94     2690.72    141.24 o
   4   3   1      106.39       99.91      6.24 o
   4   3   2     2114.02     2218.09    102.55 o
   4   3   3       23.42       26.30      2.67 o
   4   3   4      689.20      700.08     46.39 o
   4   3   5       47.11       47.00      3.88 o
   4   3   6      219.37      219.72     12.21 o
   4   3   7       33.50       35.74      3.57 o
   4   3   9      150.58      149.33      9.01 o
   4   3  10      127.71      133.68      7.71 o
   4   3  11      151.83      147.87     10.32 o
   4   3  12      309.16      309.94     16.05 o
   4   3  13      263.71      269.26     14.12 o
   4   3  14       56.78       56.27      4.39 o
   4   3  15       76.59       74.82      6.41 o
   4   3  16      127.55      127.47      7.72 o
   4   3  17      280.73      277.50     18.03 o
   4   3  18       16.96       16.97      2.98 o
   4   3  19      276.53      283.32     15.42 o
   4   3  20      118.89      122.59      7.72 o
   4   3  24      149.66      155.85     10.96 o
   4   4   0      243.20      256.46     14.13 o
   4   4   1      271.26      277.31     18.03 o
   4   4   2      330.91      333.25     19.29 o
   4   4   3      334.71      346.43     17.32 o
   4   4   4      344.26      361.95     17.96 o
   4   4   5      435.09      434.37     21.81 o
   4   4   7      410.33      419.35     21.18 o
   4   4   8      137.32      131.08     11.00 o
   4   4   9       12.74        9.35      2.44 o
   4   4  10      560.83      567.29     27.58 o
   4   4  11      145.06      140.71      8.36 o
   4   4  12       18.75       15.87      3.35 o
   4   4  15       55.11       58.56      4.52 o
   4   4  16       45.07       45.36      3.82 o
   4   4  17      107.17      105.61      7.09 o
   4   4  18       56.04       57.06      4.59 o
   4   4  19       97.18       94.90      6.25 o
   4   4  20      119.43      125.44      7.72 o
   4   4  21       31.12       33.98      3.65 o
   4   4  22      326.06      331.48     17.98 o
   4   4  24      250.90      245.76     15.45 o
   4   4  25        9.75        9.12      3.12 o
   4   4  27       34.43       33.93      6.17 o
   4   4  28       72.45       65.89      7.16 o
   4   5   0      845.14      841.36     40.40 o
   4   5   1     1685.96     1682.73     83.40 o
   4   5   3       85.34       84.58      5.21 o
   4   5   4      712.96      697.55     33.99 o
   4   5   6      484.32      496.33     24.38 o
   4   5   7      212.67      206.67     11.56 o
   4   5   8      443.86      426.58     22.47 o
   4   5   9      271.72      263.18     14.13 o
   4   5  10       22.07       20.68      2.69 o
   4   5  11       19.32       18.10      2.84 o
   4   5  12      236.27      223.46     13.51 o
   4   5  13      126.96      130.07      7.72 o
   4   5  14       45.71       46.06      3.62 o
   4   5  15       43.90       45.24      4.22 o
   4   5  16      214.86      214.33     11.56 o
   4   5  17       87.21       84.20      5.67 o
   4   5  18       79.60       83.18      5.61 o
   4   5  19      160.11      165.67      9.64 o
   4   5  20      182.74      188.68     10.93 o
   4   5  21       25.64       25.23      4.30 o
   4   5  22       15.67       16.52      3.34 o
   4   5  23       31.99       34.15      4.05 o
   4   5  25      305.27      314.25     25.21 o
   4   5  26      120.42      125.32      9.69 o
   4   5  27       31.07       33.82      6.18 o
   4   5  28       30.50       29.13      5.31 o
   4   6   0      176.64      182.84     10.28 o
   4   6   1       84.42       79.00      7.79 o
   4   6   2       41.91       44.14      3.76 o
   4   6   3      447.31      463.19     23.10 o
   4   6   4       72.60       76.21      4.89 o
   4   6   5      576.93      554.30     27.58 o
   4   6   6       30.28       29.98      3.12 o
   4   6   7       13.56       12.15      2.68 o
   4   6   8      563.87      577.11     28.22 o
   4   6   9      203.58      195.90     10.92 o
   4   6  10      134.88      130.39      7.72 o
   4   6  11        9.32        9.53      2.73 o
   4   6  12      149.57      150.72      8.35 o
   4   6  14       31.45       32.56      3.32 o
   4   6  15      283.50      278.51     14.77 o
   4   6  16       46.42       47.39      3.81 o
   4   6  17       70.83       73.49      5.03 o
   4   6  18      529.24      545.24     29.54 o
   4   6  19       21.05       20.34      3.17 o
   4   6  21      121.50      126.65      7.72 o
   4   6  22       17.43       17.23      3.47 o
   4   6  23       72.45       73.18      6.15 o
   4   6  24       10.01        7.92      3.65 o
   4   6  25       71.58       75.01      9.15 o
   4   6  28      106.52       90.35     14.52 o
   4   7   0      858.90      829.33     39.76 o
   4   7   3      280.95      288.46     14.76 o
   4   7   4      221.45      234.29     13.50 o
   4   7   5      336.10      339.78     17.33 o
   4   7   6      383.17      386.09     19.25 o
   4   7   7      582.25      602.32     30.16 o
   4   7   8      245.46      249.31     13.49 o
   4   7   9      403.50      387.87     19.25 o
   4   7  10        8.80        8.69      2.60 o
   4   7  11      142.83      149.33      8.35 o
   4   7  13      282.22      277.44     14.77 o
   4   7  14       63.00       63.67      4.52 o
   4   7  16        5.63        3.08      1.52 o
   4   7  17       91.01       91.42      5.99 o
   4   7  18      175.03      180.38     10.28 o
   4   7  20       66.09       71.91      5.36 o
   4   7  21       70.57       73.62      5.55 o
   4   7  22       10.94        9.56      2.73 o
   4   7  23       10.53       11.73      3.71 o
   4   7  24       80.33       85.40      7.78 o
   4   7  25       26.60       28.22      5.25 o
   4   7  26       41.42       42.56      6.25 o
   4   7  27       28.58       25.27      7.53 o
   4   8   0      339.00      353.53     18.62 o
   4   8   1      310.21      337.18     17.33 o
   4   8   3     1313.65     1336.80     70.62 o
   4   8   4      459.73      476.44     23.74 o
   4   8   5      928.44      944.63     47.48 o
   4   8   6       15.30       15.96      2.85 o
   4   8   8      307.84      311.52     16.05 o
   4   8   9      294.13      300.05     15.41 o
   4   8  11       12.08       10.62      2.42 o
   4   8  12      349.31      353.84     17.97 o
   4   8  13       12.86       12.79      2.26 o
   4   8  14       38.62       40.59      3.76 o
   4   8  15      657.72      671.57     35.96 o
   4   8  16       12.05       10.97      2.63 o
   4   8  17       56.16       56.84      4.46 o
   4   8  18       89.26       94.02      6.05 o
   4   8  19       57.89       59.91      4.65 o
   4   8  23       13.74       15.95      3.27 o
   4   8  24       14.71       16.50      3.69 o
   4   8  26       91.63       88.89      9.77 o
   4   8  27       93.44       84.52     10.46 o
   4   9   0       37.15       36.39      3.50 o
   4   9   1       24.52       25.40      3.14 o
   4   9   3      981.87      970.61     50.06 o
   4   9   5      106.64       95.10      5.99 o
   4   9   6      146.57      145.08      8.36 o
   4   9   7       74.52       70.90      4.90 o
   4   9   8      180.13      166.12     10.30 o
   4   9  12       53.38       58.73      4.52 o
   4   9  13        8.72        9.46      2.96 o
   4   9  14        6.52        4.36      1.68 o
   4   9  18        6.86        4.55      1.83 o
   4   9  19       43.29       44.38      4.29 o
   4   9  20       19.45       21.32      3.02 o
   4   9  21       35.96       36.53      4.38 o
   4   9  23       69.12       73.43      7.14 o
   4   9  27       22.82       18.69      4.09 o
   4  10   0        7.75        4.38      1.60 o
   4  10   1      123.95      129.18      7.72 o
   4  10   3      124.00      118.79     10.36 o
   4  10   4      143.56      143.82      8.36 o
   4  10   5       10.53       11.30      2.62 o
   4  10   6      474.90      462.37     23.75 o
   4  10   7       50.04       49.94      4.08 o
   4  10   8      142.22      144.07      8.36 o
   4  10   9       23.38       23.52      4.39 o
   4  10  10      152.47      152.43      9.00 o
   4  10  11        9.23        9.21      2.66 o
   4  10  12      136.49      139.00      8.36 o
   4  10  13       27.51       27.05      4.36 o
   4  10  14       60.29       61.51      4.65 o
   4  10  16       29.01       30.18      3.19 o
   4  10  17       22.44       21.70      3.02 o
   4  10  18       97.34      102.51      7.75 o
   4  10  20       13.62       13.26      3.31 o
   4  10  21       84.95       89.52      6.19 o
   4  10  22       22.27       24.39      3.35 o
   4  10  23       20.92       20.91      3.44 o
   4  10  24       46.50       45.97      5.35 o
   4  10  25       26.52       25.47      5.56 o
   4  11   0       37.73       37.44      3.70 o
   4  11   2       32.52       29.89      4.27 o
   4  11   3      152.48      152.12     10.31 o
   4  11   5       45.99       46.77      4.15 o
   4  11  11      128.63      136.34      8.37 o
   4  11  12       20.39       21.44      3.23 o
   4  11  13       78.78       80.65      5.41 o
   4  11  14       60.24       59.00      4.65 o
   4  11  15        8.75        8.81      2.98 o
   4  11  18        9.28        9.25      3.04 o
   4  11  19       16.50       17.49      3.05 o
   4  11  22       11.58       11.12      2.99 o
   4  11  23       67.33       62.43      7.85 o
   4  11  24      121.48      108.47     11.72 o
   4  12   0        6.37        4.13      1.77 o
   4  12   2      257.17      256.97     14.13 o
   4  12   3       70.43       66.90      5.17 o
   4  12   4       14.98       15.02      3.22 o
   4  12   5       62.77       64.56      5.24 o
   4  12   6       21.57       20.04      3.03 o
   4  12   7      151.72      157.37     10.31 o
   4  12   8       60.09       63.42      4.84 o
   4  12  10      258.83      264.26     14.13 o
   4  12  13       22.55       24.30      3.28 o
   4  12  14      157.95      160.16     10.96 o
   4  12  18      127.99      134.88      9.68 o
   4  12  19       36.79       37.32      4.04 o
   4  12  20       87.43       88.45      7.11 o
   4  12  21       40.30       41.40      5.84 o
   4  12  23       11.49        8.78      4.01 o
   4  12  24       28.54       17.65      4.25 o
   4  13   0       79.94       75.14      5.75 o
   4  13   1      267.67      264.95     14.78 o
   4  13   2       87.40       85.53      6.06 o
   4  13   3       40.18       38.59      3.97 o
   4  13   5        9.59        8.92      2.60 o
   4  13   6      214.53      218.26     12.21 o
   4  13   7      118.36      118.92      7.73 o
   4  13   8      182.03      183.41     10.28 o
   4  13   9      187.73      188.68     10.93 o
   4  13  10      224.67      236.69     12.84 o
   4  13  11       68.48       70.58      5.49 o
   4  13  12       56.55       60.99      4.91 o
   4  13  13       85.02       88.38      8.44 o
   4  13  15       16.16       15.99      3.20 o
   4  13  17        9.91       11.37      2.91 o
   4  13  18        8.52        6.58      2.76 o
   4  13  20       24.35       24.59      3.48 o
   4  13  22       39.38       31.44      4.13 o
   4  14   0       15.70       14.20      3.37 o
   4  14   2        9.66        9.33      2.96 o
   4  14   3       46.14       46.65      4.61 o
   4  14   4       21.45       21.90      3.50 o
   4  14   6       50.81       52.45      5.86 o
   4  14   7       19.26       19.64      3.31 o
   4  14   8      211.23      221.37     12.21 o
   4  14   9       21.08       23.19      3.83 o
   4  14  10       19.98       19.82      3.86 o
   4  14  11       57.25       57.60      4.72 o
   4  14  13        6.60        5.33      2.35 o
   4  14  14       90.53       93.07      8.43 o
   4  14  15       44.32       46.37      4.21 o
   4  14  16       11.15       11.58      3.05 o
   4  14  19       26.88       25.67      3.54 o
   4  14  20       28.59       22.85      4.11 o
   4  14  21       12.81        8.08      3.08 o
   4  15   0       52.08       53.84      5.19 o
   4  15   1       85.38       93.77      7.10 o
   4  15   2       33.33       34.84      4.52 o
   4  15   3      217.27      218.32     12.86 o
   4  15   5       21.80       21.17      3.57 o
   4  15   6       55.82       55.00      5.72 o
   4  15   7       95.72       97.76      7.10 o
   4  15   8       26.00       26.61      4.01 o
   4  15  10       36.24       39.07      4.97 o
   4  15  11       29.23       29.47      3.73 o
   4  15  15       31.92       33.15      5.35 o
   4  15  16       12.61       13.55      3.16 o
   4  15  17       46.63       43.52      4.82 o
   4  16   2       31.95       29.62      4.82 o
   4  16   3       18.87       16.79      4.04 o
[truncated: 239,758 more chars]
