# Supplementary material for: Periodic Hirshfeld Atom Refinement
Source: J Phys Chem Lett. 2026 Feb 27;17(11):3170–9. doi: 10.1021/acs.jpclett.5c03918 (PMC13007019; doi:10.1021/acs.jpclett.5c03918)
Supplement: Supplementary file 2 [file jz5c03918_si_002.zip › F_bi22py-closo-decaborate(10)/Bis(2,2'-bipyridinium)_closo-decaborate(10)_hydrate_pHAR.cif]

data_Bis(bipyridinium)_closo-decaborate_hydrate_pHAR
# Bis(2,2'-bipyridinium)_closo-decaborate(10)_hydrate_pHAR

_publ_contact_author_name           'PD Dr. Simon Grabowsky'
_publ_contact_author_address
;
    University of Bern
    Department of Chemistry, Biochemistry and Pharmaceutical Sciences
    Freiestrasse 3
    CH - 3012 Bern
    Switzerland
;
_publ_contact_author_email          simon.grabowsky@unibe.ch
_publ_contact_author_phone          '+41 31 684 4281'
loop_
   _publ_author_name
   _publ_author_address
   'Chu, Kanghyun'
;
    University of Bern
    Department of Chemistry, Biochemistry and Pharmaceutical Sciences
    Freiestrasse 3
    CH - 3012 Bern
    Switzerland
;
   'Jayatilaka, Dylan' ''
   'Malaspina, Lorraine A.' ''
   'Genoni, Alessandro' ''
   'Cametti, Georgia' ''
   'Mebs, Stefan' ''
   'Lentz, Dieter' ''
   'B\"urgi, Hans-Beat' ''
   'Churakov, Sergey V.' ''
   'Grabowsky, Simon' ''

_publ_section_title                 'Periodic Hirshfeld atom-refinement (pHAR) for bipyridine_closo-decaborane(10)_hydrate'

_audit_creation_date                2025-3-31
_audit_creation_method              'Tonto 25.04.08 github v. 71242092'

# ============
# QCr software
# ============

_QCr_software                       Tonto
_QCr_software_version               '25.04.08 v. 71242092'
_QCr_software_platform              Linux-6.8.0-52-generic
_QCr_software_build_date            '2025.03.27 11:46'
_QCr_software_website               https://github.com/dylan-jayatilaka/tonto

# ========
# Chemical
# ========

_chemical_name_common               Bis(2,2'-bipyridinium)_closo-decaborate(10)_hydrate
_chemical_formula_sum               'B10 C20 H30 N4 O'
_chemical_formula_moiety            '2(C10 H9 N2), B10 H10, H2 O'
_chemical_formula_weight            450.5983
_chemical_compound_source           'see text'
_chemical_absolute_configuration    unk

# ==========
# QCr method
# ==========

_QCr_calc_method                    'Kohn-Sham/b3lyp'
_QCr_calc_spinorbital_genre          'r'
_QCr_calc_gaussian_basis_set        'pob-TZVP-rev2'
_QCr_calc_gaussian_basis_set_kind   'spherical-harmonic'
_QCr_calc_basis_max_l               '2'

_QCr_calc_unit                      'See _atom_site_* in tonto.cif2'
_QCr_calc_unit_spin_multiplicity    1
_QCr_calc_unit_n_electrons          472
_QCr_calc_unit_n_alpha_electrons    236
_QCr_calc_unit_n_beta_electrons     236

# =======
# Crystal
# =======

_exptl_crystal_description          block
_exptl_crystal_colour               'colourless'
_exptl_crystal_size_max             0.2
_exptl_crystal_size_mid             0.2
_exptl_crystal_size_min             0.15
_exptl_crystal_density_meas         ? 
_exptl_crystal_density_diffrn       1.238(1) 
_exptl_crystal_density_method       'not measured'
_exptl_crystal_F_000                472.0

# ==============
# Absortion data
# ==============

_exptl_absorpt_coefficient_mu       0.036 
_exptl_absorpt_correction_type      'none'
_exptl_absorpt_process_details      ?
_exptl_absorpt_correction_T_min     ?
_exptl_absorpt_correction_T_max     ?

# ========
# Symmetry
# ========

_symmetry_cell_setting              Triclinic
_symmetry_space_group_name_H-M      'p -1'
_symmetry_space_group_name_Hall     '-p 1'
_symmetry_Int_Tables_number         '2'

loop_
    _symmetry_equiv_pos_as_xyz
'+x, +y, +z'
'-x, -y, -z'

# =========
# Unit cell
# =========

_cell_measurement_temperature       9(2) 
_cell_measurement_reflns_used       13011
_cell_measurement_theta_min         1.64
_cell_measurement_theta_max         31.8

_cell_length_a                      9.2320(18)
_cell_length_b                      9.4370(19)
_cell_length_c                      14.613(3)
_cell_angle_alpha                   86.66(3)
_cell_angle_beta                    83.88(3)
_cell_angle_gamma                   72.83(3)
_cell_volume                        1209.0(5)
_cell_formula_units_Z               2

_atom_sites_solution_hydrogens      HAR

# ===============
# Refinement data
# ===============

_refine_ls_kind                     'periodic Hirshfeld atom refinement (pHAR)'
_refine_ls_method_description
;
   S.C. Capelli, H.-B. Burgi, B. Dittrich, S.Grabowsky
   and Dylan Jayatilaka, IUCrJ (2014). 1, 361-379
;
_refine_QCr_Psi_constraint          'none'

_refine_ls_SVD_threshold            0.1E-02
_refine_ls_coordinate_system        cartesian
_refine_ls_structure_factor_coef    F
_refine_ls_matrix_type              full
_refine_ls_R_factor_gt              0.0239
_refine_ls_R_factor_ref             0.0239
_refine_ls_R_factor_all             0.0239
_refine_ls_wR_factor_gt             0.0257
_refine_ls_wR_factor_ref            0.0257
_refine_ls_wR_factor_all            0.0257
_refine_ls_R_Fsqd_factor            0.0509
_refine_ls_chi2                     0.3653
_refine_ls_goodness_of_fit_gt       0.6044
_refine_ls_goodness_of_fit_ref      0.6044
_refine_ls_goodness_of_fit_all      0.6044
_refine_ls_number_reflns            13011
_refine_ls_number_parameters        586
_refine_ls_number_restraints        0
_refine_ls_number_constraints       0
_refine_ls_hydrogen_treatment       refall
_refine_ls_weighting_scheme         sigma
_refine_ls_weighting_details        'w=1/\s(F)'
_refine_ls_shift/su_conv_tol        0.0100
_refine_ls_shift/su_max             0.0072
_refine_ls_shift/su_max_mean        ?
_refine_ls_shift/su_max_par         'H3b Uyy'
_refine_ls_extinction_method        none

_refine_diff_density_max            0.6294
_refine_diff_density_min            -0.4178
_refine_diff_density_rms            0.1156

_refine_special_details
;
. If constraints were applied they are defined by zero
  eigenvalues of the least-squares hessian, see the
  value of _refine_ls_SVD_threshold
;
# ======================
# Fractional coordinates
# ======================

loop_
_atom_site_label
_atom_site_fract_x
_atom_site_fract_y
_atom_site_fract_z
_atom_site_U_iso_or_equiv
_atom_site_adp_type
_atom_site_occupancy
_atom_site_disorder_group
    O   0.10249(3)   0.22819(3)   0.346961(19)  0.01235(10)  Uani  1.000000  0
  H1o   0.0102(9)    0.2526(10)   0.3265(6)     0.037(5)     Uani  1.000000  0
  H2o   0.1731(9)    0.2260(9)    0.2965(5)     0.029(5)     Uani  1.000000  0
  N1a   0.23904(3)   0.33666(3)   0.472438(18)  0.00748(8)   Uani  1.000000  0
  N2a   0.07278(3)   0.57897(3)   0.395487(18)  0.00785(9)   Uani  1.000000  0
  C1a   0.30861(4)   0.20333(3)   0.50821(2)    0.00902(10)  Uani  1.000000  0
  C2a   0.39872(4)   0.19156(4)   0.57965(2)    0.01021(11)  Uani  1.000000  0
  C3a   0.41523(4)   0.32143(4)   0.61171(2)    0.01055(11)  Uani  1.000000  0
  C4a   0.34233(4)   0.45883(3)   0.57276(2)    0.00927(10)  Uani  1.000000  0
  C5a   0.25197(3)   0.46469(3)   0.50164(2)    0.00702(9)   Uani  1.000000  0
  C6a   0.16655(3)   0.60075(3)   0.45362(2)    0.00702(9)   Uani  1.000000  0
  C7a   0.18550(4)   0.73909(3)   0.46664(2)    0.00972(10)  Uani  1.000000  0
  C8a   0.10389(4)   0.85996(3)   0.41547(2)    0.01082(11)  Uani  1.000000  0
  C9a   0.00621(4)   0.83848(4)   0.35515(2)    0.01013(11)  Uani  1.000000  0
 C10a  -0.00526(4)   0.69558(4)   0.34764(2)    0.00892(10)  Uani  1.000000  0
  H0a   0.1725(8)    0.3409(8)    0.4218(5)     0.019(4)     Uani  1.000000  0
  H1a   0.2891(8)    0.1108(7)    0.4788(4)     0.023(4)     Uani  1.000000  0
  H2a   0.4523(8)    0.0850(7)    0.6094(5)     0.026(4)     Uani  1.000000  0
  H3a   0.4836(8)    0.3173(7)    0.6683(5)     0.029(4)     Uani  1.000000  0
  H4a   0.3543(8)    0.5565(7)    0.5987(5)     0.025(4)     Uani  1.000000  0
  H7a   0.2597(8)    0.7527(7)    0.5146(5)     0.028(4)     Uani  1.000000  0
  H8a   0.1172(8)    0.9678(7)    0.4218(5)     0.027(4)     Uani  1.000000  0
  H9a  -0.0600(8)    0.9286(7)    0.3153(5)     0.025(4)     Uani  1.000000  0
 H10a  -0.0800(8)    0.6751(7)    0.3014(5)     0.024(4)     Uani  1.000000  0
  N1b   0.23345(3)  -0.33455(3)   0.144267(19)  0.00760(8)   Uani  1.000000  0
  N2b   0.00784(3)  -0.43990(3)   0.122060(19)  0.00805(9)   Uani  1.000000  0
  C1b   0.35728(4)  -0.29962(3)   0.16407(2)    0.00901(10)  Uani  1.000000  0
  C2b   0.35522(4)  -0.15296(3)   0.16238(2)    0.00929(10)  Uani  1.000000  0
  C3b   0.22312(4)  -0.04449(3)   0.14058(2)    0.00923(10)  Uani  1.000000  0
  C4b   0.09672(4)  -0.08443(3)   0.12057(2)    0.00853(10)  Uani  1.000000  0
  C5b   0.10380(3)  -0.23384(3)   0.12205(2)    0.00652(9)   Uani  1.000000  0
  C6b  -0.01871(3)  -0.29444(3)   0.10156(2)    0.00663(9)   Uani  1.000000  0
  C7b  -0.14866(3)  -0.20761(3)   0.06341(2)    0.00767(9)   Uani  1.000000  0
  C8b  -0.25539(3)  -0.27647(4)   0.04364(2)    0.00853(10)  Uani  1.000000  0
  C9b  -0.22846(4)  -0.42715(4)   0.06379(2)    0.00906(10)  Uani  1.000000  0
 C10b  -0.09555(4)  -0.50411(3)   0.10402(2)    0.00881(10)  Uani  1.000000  0
  H0b   0.2337(8)   -0.4403(7)    0.1458(5)     0.021(4)     Uani  1.000000  0
  H1b   0.4552(7)   -0.3924(7)    0.1798(5)     0.025(4)     Uani  1.000000  0
  H2b   0.4546(7)   -0.1226(7)    0.1766(5)     0.025(4)     Uani  1.000000  0
  H3b   0.2179(9)    0.0696(7)    0.1401(5)     0.031(4)     Uani  1.000000  0
  H4b  -0.0048(8)   -0.0053(8)    0.1075(5)     0.028(4)     Uani  1.000000  0
  H7b  -0.1672(8)   -0.0919(7)    0.0503(5)     0.026(4)     Uani  1.000000  0
  H8b  -0.3540(7)   -0.2145(7)    0.0124(5)     0.022(4)     Uani  1.000000  0
  H9b  -0.3078(8)   -0.4846(7)    0.0504(5)     0.026(4)     Uani  1.000000  0
 H10b  -0.0743(8)   -0.6197(7)    0.1210(5)     0.026(4)     Uani  1.000000  0
   B1   0.44146(4)   0.34023(4)   0.26053(2)    0.00730(11)  Uani  1.000000  0
   B2   0.59828(4)   0.20858(4)   0.31331(2)    0.00758(11)  Uani  1.000000  0
   B3   0.63323(4)   0.34556(4)   0.22621(2)    0.00735(11)  Uani  1.000000  0
   B4   0.76564(4)   0.18166(4)   0.24622(2)    0.00812(11)  Uani  1.000000  0
   B5   0.66470(4)   0.06285(4)   0.22792(2)    0.00747(11)  Uani  1.000000  0
   B6   0.46300(4)   0.14004(4)   0.26182(2)    0.00726(11)  Uani  1.000000  0
   B7   0.37080(4)   0.26006(4)   0.18103(2)    0.00754(11)  Uani  1.000000  0
   B8   0.53488(4)   0.13353(4)   0.13953(2)    0.00723(11)  Uani  1.000000  0
   B9   0.69993(4)   0.19985(4)   0.14044(2)    0.00742(11)  Uani  1.000000  0
  B10   0.51323(4)   0.33184(4)   0.13793(2)    0.00697(11)  Uani  1.000000  0
   H1   0.3591(7)    0.4402(7)    0.3037(4)     0.023(4)     Uani  1.000000  0
   H2   0.5930(7)    0.2046(7)    0.3957(4)     0.023(4)     Uani  1.000000  0
   H3   0.6608(7)    0.4599(7)    0.2336(5)     0.023(4)     Uani  1.000000  0
   H4   0.8930(7)    0.1568(7)    0.2656(5)     0.025(4)     Uani  1.000000  0
   H5   0.7175(8)   -0.0680(7)    0.2365(5)     0.024(4)     Uani  1.000000  0
   H6   0.3981(7)    0.0645(7)    0.3077(4)     0.021(4)     Uani  1.000000  0
   H7   0.2458(7)    0.2870(7)    0.1610(5)     0.025(4)     Uani  1.000000  0
   H8   0.5333(8)    0.0533(7)    0.0800(4)     0.024(4)     Uani  1.000000  0
   H9   0.7870(7)    0.1877(7)    0.0729(4)     0.024(4)     Uani  1.000000  0
  H10   0.4926(8)    0.4221(7)    0.0764(4)     0.022(4)     Uani  1.000000  0

# ====
# ADPs
# ====

loop_
_atom_site_aniso_label
_atom_site_aniso_U_11
_atom_site_aniso_U_22
_atom_site_aniso_U_33
_atom_site_aniso_U_12
_atom_site_aniso_U_13
_atom_site_aniso_U_23
    O  0.01130(10)  0.01424(9)   0.01236(10)  -0.00469(8)  -0.00071(9)   -0.00288(8)
  H1o  0.021(4)     0.045(5)     0.040(5)     -0.001(4)    -0.007(4)      0.002(4)
  H2o  0.027(5)     0.038(5)     0.020(4)     -0.010(4)     0.006(4)     -0.001(4)
  N1a  0.00816(9)   0.00680(8)   0.00700(9)   -0.00143(7)  -0.00080(8)   -0.00015(7)
  N2a  0.00817(9)   0.00753(8)   0.00749(9)   -0.00135(7)  -0.00184(8)   -0.00015(7)
  C1a  0.01029(11)  0.00679(9)   0.00913(10)  -0.00137(8)  -0.00064(9)    0.00025(8)
  C2a  0.01122(11)  0.00848(10)  0.00894(11)  -0.00001(9)  -0.00131(9)    0.00145(9)
  C3a  0.01138(11)  0.01042(10)  0.00867(11)  -0.00058(9)  -0.00365(9)    0.00061(9)
  C4a  0.01069(11)  0.00856(9)   0.00837(10)  -0.00155(8)  -0.00363(9)   -0.00021(8)
  C5a  0.00759(10)  0.00661(8)   0.00649(9)   -0.00127(8)  -0.00147(8)    0.00003(7)
  C6a  0.00741(10)  0.00626(8)   0.00690(10)  -0.00113(8)  -0.00109(8)   -0.00001(7)
  C7a  0.01099(11)  0.00709(9)   0.01154(11)  -0.00257(8)  -0.00343(10)   0.00003(8)
  C8a  0.01229(12)  0.00684(9)   0.01295(12)  -0.00203(9)  -0.00225(10)   0.00091(9)
  C9a  0.01006(11)  0.00855(10)  0.01014(11)  -0.00041(9)  -0.00150(9)    0.00212(8)
 C10a  0.00853(10)  0.00943(10)  0.00781(10)  -0.00088(8)  -0.00200(9)    0.00073(8)
  H0a  0.017(4)     0.022(4)     0.019(4)     -0.007(3)     0.003(3)      0.000(3)
  H1a  0.031(4)     0.018(3)     0.023(4)     -0.010(3)    -0.008(3)     -0.002(3)
  H2a  0.032(4)     0.013(3)     0.027(4)      0.003(3)    -0.004(3)      0.004(3)
  H3a  0.035(5)     0.023(4)     0.029(4)     -0.003(3)    -0.018(4)      0.000(3)
  H4a  0.031(4)     0.021(3)     0.029(4)     -0.011(3)    -0.014(3)     -0.004(3)
  H7a  0.035(4)     0.020(3)     0.029(4)     -0.004(3)    -0.013(4)     -0.003(3)
  H8a  0.035(4)     0.012(3)     0.035(4)     -0.005(3)    -0.011(4)      0.004(3)
  H9a  0.029(4)     0.016(3)     0.025(4)      0.001(3)    -0.008(3)      0.003(3)
 H10a  0.029(4)     0.024(3)     0.022(4)     -0.007(3)    -0.018(3)      0.003(3)
  N1b  0.00648(9)   0.00609(7)   0.01019(9)   -0.00138(7)  -0.00156(8)   -0.00078(7)
  N2b  0.00794(9)   0.00651(8)   0.00956(9)   -0.00165(7)  -0.00179(8)    0.00039(7)
  C1b  0.00725(10)  0.00760(9)   0.01234(11)  -0.00190(8)  -0.00211(9)   -0.00078(8)
  C2b  0.00844(11)  0.00782(9)   0.01224(11)  -0.00295(8)  -0.00181(9)   -0.00068(8)
  C3b  0.00982(11)  0.00650(9)   0.01186(11)  -0.00275(8)  -0.00183(9)   -0.00067(8)
  C4b  0.00895(10)  0.00582(8)   0.01038(11)  -0.00125(8)  -0.00163(9)   -0.00018(8)
  C5b  0.00659(10)  0.00531(8)   0.00738(9)   -0.00129(7)  -0.00068(8)   -0.00027(7)
  C6b  0.00621(10)  0.00605(8)   0.00732(9)   -0.00123(7)  -0.00085(8)   -0.00009(7)
  C7b  0.00693(10)  0.00672(9)   0.00911(10)  -0.00127(8)  -0.00198(9)    0.00025(8)
  C8b  0.00686(10)  0.00952(9)   0.00923(10)  -0.00201(8)  -0.00191(9)   -0.00024(8)
  C9b  0.00872(11)  0.00981(9)   0.00968(10)  -0.00426(9)  -0.00067(9)   -0.00074(8)
 C10b  0.00935(11)  0.00736(9)   0.01004(10)  -0.00291(8)  -0.00118(9)    0.00021(8)
  H0b  0.023(4)     0.009(3)     0.032(4)     -0.003(3)    -0.008(3)     -0.005(3)
  H1b  0.015(3)     0.017(3)     0.037(5)      0.007(3)    -0.008(3)     -0.005(3)
  H2b  0.015(4)     0.020(3)     0.041(5)     -0.008(3)    -0.001(3)     -0.009(3)
  H3b  0.046(5)     0.005(3)     0.041(5)     -0.004(3)    -0.011(4)      0.002(3)
  H4b  0.022(4)     0.040(4)     0.024(4)     -0.010(3)     0.000(3)     -0.005(3)
  H7b  0.024(4)     0.019(3)     0.038(5)     -0.008(3)    -0.016(3)      0.000(3)
  H8b  0.017(3)     0.021(3)     0.024(4)      0.000(3)    -0.007(3)     -0.004(3)
  H9b  0.022(4)     0.028(4)     0.027(4)     -0.007(3)    -0.005(3)     -0.001(3)
 H10b  0.035(4)     0.016(3)     0.031(4)     -0.011(3)    -0.007(3)      0.001(3)
   B1  0.00752(11)  0.00660(10)  0.00710(11)  -0.00116(9)   0.00023(10)  -0.00105(9)
   B2  0.00818(12)  0.00840(10)  0.00607(11)  -0.00228(9)  -0.00079(10)  -0.00006(9)
   B3  0.00795(12)  0.00681(10)  0.00751(11)  -0.00246(9)  -0.00062(10)  -0.00063(9)
   B4  0.00680(12)  0.00876(10)  0.00858(12)  -0.00169(9)  -0.00154(10)   0.00003(9)
   B5  0.00773(11)  0.00602(10)  0.00796(11)  -0.00083(9)  -0.00118(10)   0.00013(9)
   B6  0.00743(12)  0.00705(10)  0.00728(11)  -0.00226(9)  -0.00049(10)   0.00041(9)
   B7  0.00671(11)  0.00756(10)  0.00820(11)  -0.00171(9)  -0.00132(10)   0.00016(9)
   B8  0.00800(12)  0.00649(10)  0.00712(11)  -0.00172(9)  -0.00107(10)  -0.00091(9)
   B9  0.00717(12)  0.00772(10)  0.00679(11)  -0.00151(9)   0.00016(10)  -0.00050(9)
  B10  0.00753(12)  0.00628(10)  0.00683(11)  -0.00166(9)  -0.00078(10)   0.00040(8)
   H1  0.023(4)     0.023(3)     0.020(4)     -0.006(3)     0.005(3)     -0.007(3)
   H2  0.021(4)     0.022(3)     0.025(4)     -0.003(3)     0.001(3)     -0.003(3)
   H3  0.026(4)     0.022(3)     0.026(4)     -0.015(3)    -0.005(3)     -0.002(3)
   H4  0.014(4)     0.028(4)     0.034(4)     -0.006(3)    -0.007(3)     -0.001(3)
   H5  0.029(4)     0.014(3)     0.027(4)     -0.001(3)    -0.002(3)     -0.004(3)
   H6  0.019(4)     0.022(3)     0.021(4)     -0.004(3)     0.001(3)      0.004(3)
   H7  0.016(4)     0.028(4)     0.030(4)     -0.007(3)    -0.001(3)     -0.003(3)
   H8  0.034(4)     0.013(3)     0.025(4)     -0.004(3)    -0.004(3)     -0.006(3)
   H9  0.020(4)     0.025(4)     0.025(4)     -0.005(3)     0.001(3)     -0.001(3)
  H10  0.028(4)     0.019(3)     0.019(4)     -0.007(3)     0.001(3)      0.000(3)

# ===========
# Reflections
# ===========

_diffrn_ambient_temperature         9(2) 
_diffrn_radiation_wavelength        0.5166(2)
_diffrn_radiation_type              synchrotron 
_diffrn_radiation_source            'synchrotron' 
_diffrn_radiation_monochromator     graphite 
_diffrn_measurement_device_type     'Mar165 CCD'
_diffrn_measurement_method          '\f'
_diffrn_measured_fraction_theta_max   0.901
_diffrn_measured_fraction_theta_full   0.954
_diffrn_detector_area_resol_mean    ? 
_diffrn_standards_number            ? 
_diffrn_standards_interval_count    ? 
_diffrn_standards_interval_time     ? 
_diffrn_standards_decay_%           ? 
_diffrn_reflns_number               194515
_diffrn_reflns_av_R_equivalents     0.0716
_diffrn_reflns_av_sigmaI/netI       0.0779
_diffrn_reflns_limit_h_min          -18
_diffrn_reflns_limit_h_max          18
_diffrn_reflns_limit_k_min          -19
_diffrn_reflns_limit_k_max          19
_diffrn_reflns_limit_l_min          0
_diffrn_reflns_limit_l_max          29
_diffrn_reflns_theta_min            1.02
_diffrn_reflns_theta_max            31.80
_diffrn_reflns_theta_full           18.84

_shelx_F_calc_maximum               97.228848

_reflns_d_resolution_low            0.490197
_reflns_d_resolution_high           9.012836
_reflns_limit_h_min                 -18
_reflns_limit_h_max                 18
_reflns_limit_k_min                 -19
_reflns_limit_k_max                 19
_reflns_limit_l_min                 0
_reflns_limit_l_max                 29
_reflns_number_gt                   13011
_reflns_number_total                13011
_reflns_threshold_expression        'F>0 & F/u(F)>4.0 & |F_calc|>10^-3'

_reflns_special_details
;
* Specify symmetry and Friedel pair averaging *

. Only reflections which satisfy the threshold expression
  are listed below, and only they are considered observed,
  thus the *_gt, *_all, & *_total data are always the same
;

# ============
# Bond lengths
# ============

loop_
 _geom_bond_atom_site_label_1
 _geom_bond_site_symmetry_1
 _geom_bond_atom_site_label_2
 _geom_bond_site_symmetry_2
 _geom_bond_distance
 _geom_bond_publ_flag
      O  .   H1o  .   0.894(8)     yes
      O  .   H2o  .   0.928(7)     yes
    N1a  .   C1a  .   1.3367(4)    yes
    N1a  .   C5a  .   1.3462(4)    yes
    N2a  .   C6a  .   1.3400(4)    yes
    N2a  .  C10a  .   1.3299(4)    yes
    N1b  .   C1b  .   1.3429(4)    yes
    N1b  .   C5b  .   1.3478(4)    yes
    N2b  .   C6b  .   1.3428(4)    yes
    N2b  .  C10b  .   1.3273(4)    yes
    N1a  .   H0a  .   1.003(7)     yes
    N1b  .   H0b  .   0.997(6)     yes
    C1a  .   C2a  .   1.3825(5)    yes
    C2a  .   C3a  .   1.3919(5)    yes
    C3a  .   C4a  .   1.3923(4)    yes
    C4a  .   C5a  .   1.3893(4)    yes
    C5a  .   C6a  .   1.4759(4)    yes
    C6a  .   C7a  .   1.3936(4)    yes
    C7a  .   C8a  .   1.3933(5)    yes
    C8a  .   C9a  .   1.3891(5)    yes
    C9a  .  C10a  .   1.3949(5)    yes
    C1b  .   C2b  .   1.3774(4)    yes
    C2b  .   C3b  .   1.3945(4)    yes
    C3b  .   C4b  .   1.3908(4)    yes
    C4b  .   C5b  .   1.3911(4)    yes
    C5b  .   C6b  .   1.4731(4)    yes
    C6b  .   C7b  .   1.3895(4)    yes
    C7b  .   C8b  .   1.3919(4)    yes
    C8b  .   C9b  .   1.3887(5)    yes
    C9b  .  C10b  .   1.3987(5)    yes
    C1a  .   H1a  .   1.064(6)     yes
    C2a  .   H2a  .   1.071(6)     yes
    C3a  .   H3a  .   1.085(7)     yes
    C4a  .   H4a  .   1.056(6)     yes
    C7a  .   H7a  .   1.069(7)     yes
    C8a  .   H8a  .   1.070(6)     yes
    C9a  .   H9a  .   1.071(6)     yes
   C10a  .  H10a  .   1.079(6)     yes
    C1b  .   H1b  .   1.091(6)     yes
    C2b  .   H2b  .   1.082(6)     yes
    C3b  .   H3b  .   1.063(6)     yes
    C4b  .   H4b  .   1.039(7)     yes
    C7b  .   H7b  .   1.063(6)     yes
    C8b  .   H8b  .   1.059(6)     yes
    C9b  .   H9b  .   1.070(7)     yes
   C10b  .  H10b  .   1.069(6)     yes
     B1  .    B2  .   1.8162(5)    yes
     B1  .    B3  .   1.8024(5)    yes
     B1  .    B6  .   1.8395(5)    yes
     B1  .    B7  .   1.7038(5)    yes
     B1  .   B10  .   1.8405(5)    yes
     B2  .    B3  .   1.8335(5)    yes
     B2  .    B4  .   1.6992(5)    yes
     B2  .    B5  .   1.8339(5)    yes
     B2  .    B6  .   1.8106(5)    yes
     B3  .    B4  .   1.6969(5)    yes
     B3  .    B9  .   1.8377(5)    yes
     B3  .   B10  .   1.8212(5)    yes
     B4  .    B5  .   1.7036(5)    yes
     B4  .    B9  .   1.7013(5)    yes
     B5  .    B6  .   1.8132(5)    yes
     B5  .    B8  .   1.8186(5)    yes
     B5  .    B9  .   1.8381(5)    yes
     B6  .    B7  .   1.7001(5)    yes
     B6  .    B8  .   1.8367(5)    yes
     B7  .    B8  .   1.7055(5)    yes
     B7  .   B10  .   1.6983(5)    yes
     B8  .    B9  .   1.8116(5)    yes
     B8  .   B10  .   1.8215(5)    yes
     B9  .   B10  .   1.8068(5)    yes
     B1  .    H1  .   1.187(6)     yes
     B2  .    H2  .   1.198(6)     yes
     B3  .    H3  .   1.192(6)     yes
     B4  .    H4  .   1.191(6)     yes
     B5  .    H5  .   1.191(6)     yes
     B6  .    H6  .   1.195(6)     yes
     B7  .    H7  .   1.171(6)     yes
     B8  .    H8  .   1.190(6)     yes
     B9  .    H9  .   1.193(6)     yes
    B10  .   H10  .   1.192(7)     yes

# ===========
# Bond Angles
# ===========

loop_
 _geom_angle_atom_site_label_1
 _geom_angle_site_symmetry_1
 _geom_angle_atom_site_label_2
 _geom_angle_site_symmetry_2
 _geom_angle_atom_site_label_3
 _geom_angle_site_symmetry_3
 _geom_angle
 _geom_angle_publ_flag
  N1a  .  C5a  .  C6a  .    115.63(3)    yes
  N1a  .  C5a  .  C4a  .    118.59(3)    yes
  N1a  .  C1a  .  C2a  .    120.13(3)    yes
  N1b  .  C1b  .  C2b  .    119.54(3)    yes
  N1b  .  C5b  .  C6b  .    115.79(3)    yes
  N1b  .  C5b  .  C4b  .    118.20(3)    yes
  N2b  .  C6b  .  C7b  .    123.67(3)    yes
  N2b  .  C6b  .  C5b  .    114.01(3)    yes
  N2b  . C10b  .  C9b  .    122.77(3)    yes
  N2a  .  C6a  .  C5a  .    114.36(3)    yes
  N2a  .  C6a  .  C7a  .    123.33(3)    yes
  N2a  . C10a  .  C9a  .    123.15(3)    yes
  N1a  .  C1a  .  H1a  .    116.1(4)     yes
  N1b  .  C1b  .  H1b  .    116.3(4)     yes
  N2b  . C10b  . H10b  .    117.6(4)     yes
  N2a  . C10a  . H10a  .    116.6(3)     yes
  C5a  .  N1a  .  C1a  .    123.55(3)    yes
  C6b  .  N2b  . C10b  .    117.93(3)    yes
  C1b  .  N1b  .  C5b  .    123.97(3)    yes
  C6a  .  N2a  . C10a  .    118.03(3)    yes
  C5a  .  N1a  .  H0a  .    118.6(4)     yes
  C1b  .  N1b  .  H0b  .    120.1(4)     yes
  C1a  .  N1a  .  H0a  .    117.8(4)     yes
  C5b  .  N1b  .  H0b  .    116.0(4)     yes
  C7b  .  C6b  .  C5b  .    122.31(3)    yes
  C7b  .  C8b  .  C9b  .    118.90(3)    yes
  C5a  .  C6a  .  C7a  .    122.30(3)    yes
  C5a  .  C4a  .  C3a  .    119.05(3)    yes
  C6b  .  C7b  .  C8b  .    117.91(3)    yes
  C6b  .  C5b  .  C4b  .    126.01(3)    yes
  C8b  .  C9b  . C10b  .    118.79(3)    yes
  C1b  .  C2b  .  C3b  .    118.63(3)    yes
  C1a  .  C2a  .  C3a  .    118.08(3)    yes
  C4b  .  C3b  .  C2b  .    120.38(3)    yes
  C5b  .  C4b  .  C3b  .    119.27(3)    yes
  C2a  .  C3a  .  C4a  .    120.61(3)    yes
  C6a  .  C5a  .  C4a  .    125.78(3)    yes
  C6a  .  C7a  .  C8a  .    117.95(3)    yes
  C7a  .  C8a  .  C9a  .    119.12(3)    yes
 C10a  .  C9a  .  C8a  .    118.41(3)    yes
  C7b  .  C8b  .  H8b  .    119.9(4)     yes
  C5a  .  C4a  .  H4a  .    121.3(4)     yes
  C6b  .  C7b  .  H7b  .    121.4(3)     yes
  C8b  .  C7b  .  H7b  .    120.7(3)     yes
  C8b  .  C9b  .  H9b  .    121.5(4)     yes
  C9b  .  C8b  .  H8b  .    121.1(4)     yes
  C9b  . C10b  . H10b  .    119.6(4)     yes
  C1b  .  C2b  .  H2b  .    120.7(4)     yes
  C1a  .  C2a  .  H2a  .    120.2(4)     yes
  C4b  .  C3b  .  H3b  .    119.5(4)     yes
  C2b  .  C1b  .  H1b  .    124.2(4)     yes
  C2b  .  C3b  .  H3b  .    120.1(4)     yes
  C5b  .  C4b  .  H4b  .    119.0(4)     yes
  C2a  .  C1a  .  H1a  .    123.8(4)     yes
  C2a  .  C3a  .  H3a  .    120.4(4)     yes
  C3b  .  C4b  .  H4b  .    121.7(4)     yes
  C3b  .  C2b  .  H2b  .    120.6(4)     yes
  C3a  .  C2a  .  H2a  .    121.7(4)     yes
  C3a  .  C4a  .  H4a  .    119.7(4)     yes
 C10b  .  C9b  .  H9b  .    119.7(4)     yes
  C6a  .  C7a  .  H7a  .    121.3(4)     yes
  C4a  .  C3a  .  H3a  .    118.9(4)     yes
  C7a  .  C8a  .  H8a  .    120.6(4)     yes
 C10a  .  C9a  .  H9a  .    120.0(4)     yes
  C8a  .  C7a  .  H7a  .    120.8(4)     yes
  C8a  .  C9a  .  H9a  .    121.6(4)     yes
  C9a  . C10a  . H10a  .    120.3(3)     yes
  C9a  .  C8a  .  H8a  .    120.3(4)     yes
   B6  .   B2  .   B1  .     60.953(19)  yes
   B6  .   B2  .   B3  .    101.90(2)    yes
   B6  .   B2  .   B5  .    59.669(19)   yes
   B6  .   B2  .   B4  .    112.44(2)    yes
   B6  .   B1  .   B2  .     59.371(19)  yes
   B6  .   B1  .   B3  .    101.99(2)    yes
   B6  .   B1  .  B10  .     89.43(2)    yes
   B6  .   B1  .   B7  .     57.191(19)  yes
   B6  .   B5  .   B2  .     59.526(19)  yes
   B6  .   B5  .   B9  .    101.84(2)    yes
   B6  .   B5  .   B8  .     60.758(19)  yes
   B6  .   B5  .   B4  .    112.10(2)    yes
   B6  .   B8  .   B9  .    101.96(2)    yes
   B6  .   B8  .   B5  .     59.477(19)  yes
   B6  .   B8  .  B10  .     90.10(2)    yes
   B6  .   B8  .   B7  .     57.221(19)  yes
   B6  .   B7  .   B1  .     65.42(2)    yes
   B6  .   B7  .  B10  .     99.26(2)    yes
   B6  .   B7  .   B8  .     65.27(2)    yes
   B2  .   B6  .   B1  .     59.676(19)  yes
   B2  .   B6  .   B5  .     60.805(19)  yes
   B2  .   B6  .   B8  .    102.26(2)    yes
   B2  .   B6  .   B7  .    112.62(2)    yes
   B2  .   B1  .   B3  .     60.887(19)  yes
   B2  .   B1  .  B10  .    102.03(2)    yes
   B2  .   B1  .   B7  .    112.16(2)    yes
   B2  .   B3  .   B1  .     59.930(19)  yes
   B2  .   B3  .   B9  .     90.02(2)    yes
   B2  .   B3  .  B10  .    102.11(2)    yes
   B2  .   B3  .   B4  .     57.38(2)    yes
   B2  .   B5  .   B9  .     90.00(2)    yes
   B2  .   B5  .   B8  .    102.06(2)    yes
   B2  .   B5  .   B4  .     57.273(19)  yes
   B2  .   B4  .   B3  .     65.35(2)    yes
   B2  .   B4  .   B9  .     99.56(2)    yes
   B2  .   B4  .   B5  .     65.22(2)    yes
   B1  .   B6  .   B5  .    102.17(2)    yes
   B1  .   B6  .   B8  .     90.01(2)    yes
   B1  .   B6  .   B7  .     57.386(19)  yes
   B1  .   B2  .   B3  .     59.183(19)  yes
   B1  .   B2  .   B5  .    102.27(2)    yes
   B1  .   B2  .   B4  .    112.01(2)    yes
   B1  .   B3  .   B9  .    102.33(2)    yes
   B1  .   B3  .  B10  .     61.047(19)  yes
   B1  .   B3  .   B4  .    112.81(2)    yes
   B1  .  B10  .   B3  .     58.971(18)  yes
   B1  .  B10  .   B9  .    102.05(2)    yes
   B1  .  B10  .   B8  .     90.45(2)    yes
   B1  .  B10  .   B7  .     57.393(19)  yes
   B1  .   B7  .  B10  .     65.50(2)    yes
   B1  .   B7  .   B8  .     99.38(2)    yes
   B3  .   B2  .   B5  .     90.12(2)    yes
   B3  .   B2  .   B4  .     57.26(2)    yes
   B3  .   B1  .  B10  .     59.982(19)  yes
   B3  .   B1  .   B7  .    112.62(2)    yes
   B3  .   B9  .   B5  .     89.86(2)    yes
   B3  .   B9  .  B10  .     59.957(19)  yes
   B3  .   B9  .   B8  .    102.02(2)    yes
   B3  .   B9  .   B4  .     57.146(19)  yes
   B3  .  B10  .   B9  .     60.865(18)  yes
   B3  .  B10  .   B8  .    102.27(2)    yes
   B3  .  B10  .   B7  .    111.95(2)    yes
   B3  .   B4  .   B9  .     65.48(2)    yes
   B3  .   B4  .   B5  .     99.53(2)    yes
   B9  .   B3  .  B10  .     59.178(18)  yes
   B9  .   B3  .   B4  .     57.378(19)  yes
   B9  .   B5  .   B8  .     59.393(19)  yes
   B9  .   B5  .   B4  .     57.267(19)  yes
   B9  .  B10  .   B8  .     59.906(19)  yes
   B9  .  B10  .   B7  .    112.97(2)    yes
   B9  .   B8  .   B5  .     60.840(19)  yes
   B9  .   B8  .  B10  .     59.643(18)  yes
   B9  .   B8  .   B7  .    112.38(2)    yes
   B9  .   B4  .   B5  .     65.35(2)    yes
   B5  .   B6  .   B8  .     59.765(19)  yes
   B5  .   B6  .   B7  .    112.74(2)    yes
   B5  .   B2  .   B4  .     57.504(19)  yes
   B5  .   B9  .  B10  .    102.11(2)    yes
   B5  .   B9  .   B8  .     59.767(19)  yes
   B5  .   B9  .   B4  .     57.39(2)    yes
   B5  .   B8  .  B10  .    102.30(2)    yes
   B5  .   B8  .   B7  .    112.21(2)    yes
  B10  .   B1  .   B7  .     57.105(19)  yes
  B10  .   B3  .   B4  .    112.06(2)    yes
  B10  .   B9  .   B8  .     60.451(19)  yes
  B10  .   B9  .   B4  .    112.57(2)    yes
  B10  .   B8  .   B7  .     57.455(19)  yes
  B10  .   B7  .   B8  .     64.71(2)    yes
   B8  .   B6  .   B7  .     57.506(19)  yes
   B8  .   B9  .   B4  .    112.52(2)    yes
   B8  .   B5  .   B4  .    112.07(2)    yes
   B8  .  B10  .   B7  .     57.838(19)  yes
   B6  .   B2  .   H2  .    117.3(3)     yes
   B6  .   B1  .   H1  .    133.4(3)     yes
   B6  .   B5  .   H5  .    117.3(3)     yes
   B6  .   B8  .   H8  .    132.1(3)     yes
   B6  .   B7  .   H7  .    130.8(3)     yes
   B2  .   B6  .   H6  .    119.0(3)     yes
   B2  .   B1  .   H1  .    119.8(3)     yes
   B2  .   B3  .   H3  .    131.1(3)     yes
   B2  .   B5  .   H5  .    131.3(3)     yes
   B2  .   B4  .   H4  .    131.3(3)     yes
   B1  .   B6  .   H6  .    132.0(3)     yes
   B1  .   B2  .   H2  .    117.3(3)     yes
   B1  .   B3  .   H3  .    117.5(3)     yes
   B1  .  B10  .  H10  .    132.3(3)     yes
   B1  .   B7  .   H7  .    129.4(3)     yes
   B3  .   B2  .   H2  .    132.3(3)     yes
   B3  .   B1  .   H1  .    117.8(3)     yes
   B3  .   B9  .   H9  .    131.7(3)     yes
   B3  .  B10  .  H10  .    119.3(3)     yes
   B3  .   B4  .   H4  .    130.2(3)     yes
   B9  .   B3  .   H3  .    132.6(3)     yes
   B9  .   B5   .  H5  .    132.9(3)     yes
   B9  .  B10  .  H10  .    118.2(3)     yes
   B9  .   B8  .   H8  .    118.4(3)     yes
   B9  .   B4  .   H4  .    129.1(3)     yes
   B5  .   B6  .   H6  .    118.5(3)     yes
   B5  .   B2  .   H2  .    132.2(3)     yes
   B5  .   B9  .   H9  .    131.8(3)     yes
   B5  .   B8  .   H8  .    118.7(3)     yes
   B5  .   B4  .   H4  .    130.2(3)     yes
  B10  .   B1  .   H1  .    130.4(3)     yes
  B10  .   B3  .   H3  .    119.0(3)     yes
  B10  .   B9  .   H9  .    118.6(3)     yes
  B10  .   B8  .   H8  .    131.4(3)     yes
  B10  .   B7  .   H7  .    129.9(3)     yes
   B8  .   B6  .   H6  .    131.2(3)     yes
   B8  .   B9  .   H9  .    118.8(3)     yes
   B8  .   B5  .   H5  .    118.2(3)     yes
   B8  .  B10  .  H10  .    130.8(3)     yes
   B8  .   B7  .   H7  .    131.2(3)     yes
   B4  .   B2  .   H2  .    121.8(3)     yes
   B4  .   B3  .   H3  .    120.4(3)     yes
   B4  .   B9  .   H9  .    119.9(3)     yes
   B4  .   B5   .  H5  .    121.5(3)     yes
   B7  .   B6  .   H6  .    119.6(3)     yes
   B7  .   B1  .   H1  .    119.8(3)     yes
   B7  .  B10  .  H10  .    119.8(3)     yes
   B7  .   B8  .   H8  .    120.3(3)     yes
  H1o  .    O  .  H2o  .    107.8(7)     yes

# ==============
# Torsion angles
# ==============

loop_
 _geom_torsion_atom_site_label_1
 _geom_torsion_site_symmetry_1
 _geom_torsion_atom_site_label_2
 _geom_torsion_site_symmetry_2
 _geom_torsion_atom_site_label_3
 _geom_torsion_site_symmetry_3
 _geom_torsion_atom_site_label_4
 _geom_torsion_site_symmetry_4
 _geom_torsion
    N1a   .   C5a   .   C6a   .   N2a   .   8.00(4)
    N1b   .   C5b   .   C6b   .   N2b   .   9.96(4)
    N1a   .   C5a   .   C6a   .   C7a   .  -170.58(3)
    N1a   .   C5a   .   C4a   .   C3a   .  -0.46(5)
    N1a   .   C1a   .   C2a   .   C3a   .  -0.65(5)
    N1b   .   C1b   .   C2b   .   C3b   .   0.42(5)
    N1b   .   C5b   .   C6b   .   C7b   .  -169.32(3)
    N1b   .   C5b   .   C4b   .   C3b   .   0.90(5)
    N2b   .   C6b   .   C7b   .   C8b   .  -1.43(5)
    N2b   .   C6b   .   C5b   .   C4b   .  -169.90(3)
    N2b   .  C10b   .   C9b   .   C8b   .  -1.47(5)
    N2a   .   C6a   .   C5a   .   C4a   .  -172.02(3)
    N2a   .   C6a   .   C7a   .   C8a   .  -0.86(5)
    N2a   .  C10a   .   C9a   .   C8a   .   0.00(5)
    N1a   .   C5a   .   C4a   .   H4a   .  -178.9(5)
    N1a   .   C1a   .   C2a   .   H2a   .   178.5(4)
    N1b   .   C1b   .   C2b   .   H2b   .  -178.6(5)
    N1b   .   C5b   .   C4b   .   H4b   .  -176.3(4)
    N2b   .   C6b   .   C7b   .   H7b   .   177.9(5)
    N2b   .  C10b   .   C9b   .   H9b   .   179.7(4)
    N2a   .   C6a   .   C7a   .   H7a   .   178.7(5)
    N2a   .  C10a   .   C9a   .   H9a   .  -179.6(4)
    C5a   .   N1a   .   C1a   .   C2a   .   0.56(5)
    C6b   .   N2b   .  C10b   .   C9b   .   0.89(5)
    C1b   .   N1b   .   C5b   .   C4b   .  -0.83(5)
    C1a   .   N1a   .   C5a   .   C6a   .   180.00(3)
    C1a   .   N1a   .   C5a   .   C4a   .   0.00(5)
    C6a   .   N2a   .  C10a   .   C9a   .   0.00(5)
    C5a   .   N1a   .   C1a   .   H1a   .  -180.0(4)
    C6b   .   N2b   .  C10b   .  H10b   .  -179.5(4)
    C5b   .   N1b   .   C1b   .   H1b   .  -179.0(4)
    C6a   .   N2a   .  C10a   .  H10a   .  -180.0(4)
    C7b   .   C6b   .   N2b   .  C10b   .   0.59(5)
    C5a   .   C6a   .   N2a   .  C10a   .  -178.21(3)
    C6b   .   C5b   .   N1b   .   C1b   .   179.30(3)
    C2b   .   C1b   .   N1b   .   C5b   .   0.00(5)
    C5b   .   C6b   .   N2b   .  C10b   .  -178.68(3)
    C7a   .   C6a   .   N2a   .  C10a   .   0.35(5)
    C6b   .   C5b   .   N1b   .   H0b   .  -1.0(5)
    C4b   .   C5b   .   N1b   .   H0b   .   178.8(5)
    C2b   .   C1b   .   N1b   .   H0b   .  -179.5(5)
    C2a   .   C1a   .   N1a   .   H0a   .  -178.5(4)
    C6a   .   C5a   .   N1a   .   H0a   .  -1.0(4)
    C4a   .   C5a   .   N1a   .   H0a   .   179.0(4)
    C7b   .   C6b   .   C5b   .   C4b   .   10.82(5)
    C7b   .   C8b   .   C9b   .  C10b   .   0.56(5)
    C5a   .   C6a   .   C7a   .   C8a   .   177.59(3)
    C5a   .   C4a   .   C3a   .   C2a   .   0.36(5)
    C6b   .   C7b   .   C8b   .   C9b   .   0.78(5)
    C6b   .   C5b   .   C4b   .   C3b   .  -179.24(3)
    C8b   .   C7b   .   C6b   .   C5b   .   177.79(3)
    C1b   .   C2b   .   C3b   .   C4b   .  -0.31(5)
    C1a   .   C2a   .   C3a   .   C4a   .   0.00(5)
    C2b   .   C3b   .   C4b   .   C5b   .  -0.35(5)
    C3a   .   C4a   .   C5a   .   C6a   .   179.56(3)
    C6a   .   C7a   .   C8a   .   C9a   .   0.93(5)
    C4a   .   C5a   .   C6a   .   C7a   .   9.40(5)
    C7a   .   C8a   .   C9a   .  C10a   .  -0.55(5)
    C7b   .   C8b   .   C9b   .   H9b   .   179.4(4)
    C5a   .   C6a   .   C7a   .   H7a   .  -2.8(5)
    C5a   .   C4a   .   C3a   .   H3a   .  -178.6(5)
    C6b   .   C7b   .   C8b   .   H8b   .  -177.9(4)
    C6b   .   C5b   .   C4b   .   H4b   .   3.6(4)
    C8b   .   C9b   .  C10b   .  H10b   .   178.9(4)
    C9b   .   C8b   .   C7b   .   H7b   .  -178.5(4)
    C1b   .   C2b   .   C3b   .   H3b   .   178.8(5)
    C1a   .   C2a   .   C3a   .   H3a   .   179.1(5)
    C4b   .   C3b   .   C2b   .   H2b   .   178.7(4)
    C2b   .   C3b   .   C4b   .   H4b   .   176.7(4)
    C5b   .   C6b   .   C7b   .   H7b   .  -2.9(5)
    C5b   .   C4b   .   C3b   .   H3b   .  -179.5(5)
    C2a   .   C3a   .   C4a   .   H4a   .   178.8(5)
    C3b   .   C2b   .   C1b   .   H1b   .   179.5(5)
    C3a   .   C2a   .   C1a   .   H1a   .   180.0(5)
   C10b   .   C9b   .   C8b   .   H8b   .   179.2(4)
    C6a   .   C5a   .   C4a   .   H4a   .   1.1(5)
    C6a   .   C7a   .   C8a   .   H8a   .  -178.3(5)
    C4a   .   C3a   .   C2a   .   H2a   .  -178.9(5)
    C7a   .   C8a   .   C9a   .   H9a   .   179.0(4)
   C10a   .   C9a   .   C8a   .   H8a   .   178.7(5)
    C8a   .   C9a   .  C10a   .  H10a   .  -180.0(4)
    C9a   .   C8a   .   C7a   .   H7a   .  -178.7(5)
     B6   .    B2   .    B1   .    B3   .  -127.30(2)
     B6   .    B2   .    B1   .   B10   .  -82.06(2)
     B6   .    B2   .    B1   .    B7   .  -22.91(2)
     B6   .    B2   .    B3   .    B1   .   45.29(2)
     B6   .    B2   .    B3   .    B9   .  -58.98(2)
     B6   .    B2   .    B3   .   B10   .  -0.58(3)
     B6   .    B2   .    B3   .    B4   .  -109.16(3)
     B6   .    B2   .    B5   .    B9   .   103.77(2)
     B6   .    B2   .    B5   .    B8   .   45.15(2)
     B6   .    B2   .    B5   .    B4   .   153.77(3)
     B6   .    B2   .    B4   .    B3   .   89.99(3)
     B6   .    B2   .    B4   .    B9   .   32.69(3)
     B6   .    B2   .    B4   .    B5   .  -24.37(2)
     B6   .    B1   .    B2   .    B3   .   127.30(2)
     B6   .    B1   .    B2   .    B5   .   44.61(2)
     B6   .    B1   .    B2   .    B4   .   104.27(3)
     B6   .    B1   .    B3   .    B2   .  -44.41(2)
     B6   .    B1   .    B3   .    B9   .   38.35(3)
     B6   .    B1   .    B3   .   B10   .   82.27(2)
     B6   .    B1   .    B3   .    B4   .  -21.20(3)
     B6   .    B1   .   B10   .    B3   .  -104.22(2)
     B6   .    B1   .   B10   .    B9   .  -59.41(2)
     B6   .    B1   .   B10   .    B8   .   0.00(2)
     B6   .    B1   .   B10   .    B7   .   50.29(2)
     B6   .    B1   .    B7   .   B10   .  -113.75(2)
     B6   .    B1   .    B7   .    B8   .  -57.20(2)
     B6   .    B5   .    B2   .    B1   .  -45.34(2)
     B6   .    B5   .    B2   .    B3   .  -103.75(2)
     B6   .    B5   .    B2   .    B4   .  -153.77(3)
     B6   .    B5   .    B9   .    B3   .   58.77(2)
     B6   .    B5   .    B9   .   B10   .  -0.39(3)
     B6   .    B5   .    B9   .    B8   .  -45.26(2)
     B6   .    B5   .    B9   .    B4   .   108.80(3)
     B6   .    B5   .    B8   .    B9   .   127.19(2)
     B6   .    B5   .    B8   .   B10   .   82.74(2)
     B6   .    B5   .    B8   .    B7   .   23.12(2)
     B6   .    B5   .    B4   .    B2   .   24.27(2)
     B6   .    B5   .    B4   .    B3   .  -32.82(3)
     B6   .    B5   .    B4   .    B9   .  -90.13(3)
     B6   .    B8   .    B9   .    B3   .  -38.16(3)
     B6   .    B8   .    B9   .    B5   .   44.55(2)
     B6   .    B8   .    B9   .   B10   .  -83.00(2)
     B6   .    B8   .    B9   .    B4   .   21.03(3)
     B6   .    B8   .    B5   .    B2   .  -44.44(2)
     B6   .    B8   .    B5   .    B9   .  -127.19(2)
     B6   .    B8   .    B5   .    B4   .  -103.79(3)
     B6   .    B8   .   B10   .    B1   .   0.00(2)
     B6   .    B8   .   B10   .    B3   .   58.41(2)
     B6   .    B8   .   B10   .    B9   .   103.83(2)
     B6   .    B8   .   B10   .    B7   .  -49.95(2)
     B6   .    B8   .    B7   .    B1   .   57.31(2)
     B6   .    B8   .    B7   .   B10   .   114.43(2)
     B6   .    B7   .    B1   .    B2   .   23.49(2)
     B6   .    B7   .    B1   .    B3   .   89.95(3)
     B6   .    B7   .    B1   .   B10   .   113.75(2)
     B6   .    B7   .   B10   .    B1   .  -57.49(2)
     B6   .    B7   .   B10   .    B3   .  -34.07(3)
     B6   .    B7   .   B10   .    B9   .   32.40(3)
     B6   .    B7   .   B10   .    B8   .   56.92(2)
     B6   .    B7   .    B8   .    B9   .  -90.08(3)
     B6   .    B7   .    B8   .    B5   .  -23.72(2)
     B6   .    B7   .    B8   .   B10   .  -114.43(2)
     B2   .    B6   .    B1   .    B3   .   45.27(2)
     B2   .    B6   .    B1   .   B10   .   104.37(2)
     B2   .    B6   .    B1   .    B7   .   154.60(3)
     B2   .    B6   .    B5   .    B9   .  -82.91(2)
     B2   .    B6   .    B5   .    B8   .  -127.39(2)
     B2   .    B6   .    B5   .    B4   .  -23.66(2)
     B2   .    B6   .    B8   .    B9   .   0.00(3)
     B2   .    B6   .    B8   .    B5   .   45.22(2)
     B2   .    B6   .    B8   .   B10   .  -59.03(2)
     B2   .    B6   .    B8   .    B7   .  -109.16(3)
     B2   .    B6   .    B7   .    B1   .  -23.65(2)
     B2   .    B6   .    B7   .   B10   .   33.90(3)
     B2   .    B6   .    B7   .    B8   .   90.42(3)
     B2   .    B1   .    B6   .    B5   .  -45.24(2)
     B2   .    B1   .    B6   .    B8   .  -104.23(2)
     B2   .    B1   .    B6   .    B7   .  -154.60(3)
     B2   .    B1   .    B3   .    B9   .   82.76(2)
     B2   .    B1   .    B3   .   B10   .   126.68(2)
     B2   .    B1   .    B3   .    B4   .   23.20(2)
     B2   .    B1   .   B10   .    B3   .  -45.76(2)
     B2   .    B1   .   B10   .    B9   .  -0.94(3)
     B2   .    B1   .   B10   .    B8   .   58.32(2)
     B2   .    B1   .   B10   .    B7   .   108.75(2)
     B2   .    B1   .    B7   .   B10   .  -90.26(3)
     B2   .    B1   .    B7   .    B8   .  -33.71(3)
     B2   .    B3   .    B1   .   B10   .  -126.68(2)
     B2   .    B3   .    B1   .    B7   .  -103.64(3)
     B2   .    B3   .    B9   .    B5   .   0.00(2)
     B2   .    B3   .    B9   .   B10   .   104.12(2)
     B2   .    B3   .    B9   .    B8   .   59.00(2)
     B2   .    B3   .    B9   .    B4   .  -50.19(2)
     B2   .    B3   .   B10   .    B1   .   45.22(2)
     B2   .    B3   .   B10   .    B9   .  -82.67(2)
     B2   .    B3   .   B10   .    B8   .  -37.81(3)
     B2   .    B3   .   B10   .    B7   .   22.22(3)
     B2   .    B3   .    B4   .    B9   .   114.22(2)
     B2   .    B3   .    B4   .    B5   .   57.00(2)
     B2   .    B5   .    B6   .    B1   .   44.59(2)
     B2   .    B5   .    B6   .    B8   .   127.39(2)
     B2   .    B5   .    B6   .    B7   .   104.10(3)
     B2   .    B5   .    B9   .    B3   .   0.00(2)
     B2   .    B5   .    B9   .   B10   .  -59.18(2)
     B2   .    B5   .    B9   .    B8   .  -104.05(2)
     B2   .    B5   .    B9   .    B4   .   50.01(2)
     B2   .    B5   .    B8   .    B9   .   82.74(2)
     B2   .    B5   .    B8   .   B10   .   38.30(3)
     B2   .    B5   .    B8   .    B7   .  -21.32(3)
     B2   .    B5   .    B4   .    B3   .  -57.10(2)
     B2   .    B5   .    B4   .    B9   .  -114.40(2)
     B2   .    B4   .    B3   .    B1   .  -23.88(2)
     B2   .    B4   .    B3   .    B9   .  -114.22(2)
     B2   .    B4   .    B3   .   B10   .  -90.54(3)
     B2   .    B4   .    B9   .    B3   .   57.20(2)
     B2   .    B4   .    B9   .    B5   .  -56.98(2)
     B2   .    B4   .    B9   .   B10   .   33.23(3)
     B2   .    B4   .    B9   .    B8   .  -32.82(3)
     B2   .    B4   .    B5   .    B9   .   114.40(2)
     B2   .    B4   .    B5   .    B8   .   90.43(3)
     B1   .    B6   .    B2   .    B3   .  -44.28(2)
     B1   .    B6   .    B2   .    B5   .  -127.34(2)
     B1   .    B6   .    B2   .    B4   .  -103.56(3)
     B1   .    B6   .    B5   .    B9   .  -38.32(3)
     B1   .    B6   .    B5   .    B8   .  -82.80(2)
     B1   .    B6   .    B5   .    B4   .   20.94(3)
     B1   .    B6   .    B8   .    B9   .   58.78(2)
     B1   .    B6   .    B8   .    B5   .   104.11(2)
     B1   .    B6   .    B8   .   B10   .   0.00(2)
     B1   .    B6   .    B8   .    B7   .  -50.27(2)
     B1   .    B6   .    B7   .   B10   .   57.55(2)
     B1   .    B6   .    B7   .    B8   .   114.07(2)
     B1   .    B2   .    B6   .    B5   .   127.34(2)
     B1   .    B2   .    B6   .    B8   .   82.71(2)
     B1   .    B2   .    B6   .    B7   .   23.05(2)
     B1   .    B2   .    B3   .    B9   .  -104.27(2)
     B1   .    B2   .    B3   .   B10   .  -45.87(2)
     B1   .    B2   .    B3   .    B4   .  -154.46(3)
     B1   .    B2   .    B5   .    B9   .   58.43(2)
     B1   .    B2   .    B5   .    B8   .   0.00(3)
     B1   .    B2   .    B5   .    B4   .   108.43(3)
     B1   .    B2   .    B4   .    B3   .   23.54(2)
     B1   .    B2   .    B4   .    B9   .  -33.75(3)
     B1   .    B2   .    B4   .    B5   .  -90.82(3)
     B1   .    B3   .    B2   .    B5   .   104.25(2)
     B1   .    B3   .    B2   .    B4   .   154.46(3)
     B1   .    B3   .    B9   .    B5   .  -59.13(2)
     B1   .    B3   .    B9   .   B10   .   44.98(2)
     B1   .    B3   .    B9   .    B8   .   0.00(3)
     B1   .    B3   .    B9   .    B4   .  -109.34(3)
     B1   .    B3   .   B10   .    B9   .  -127.90(2)
     B1   .    B3   .   B10   .    B8   .  -83.03(2)
     B1   .    B3   .   B10   .    B7   .  -23.01(2)
     B1   .    B3   .    B4   .    B9   .   90.34(3)
     B1   .    B3   .    B4   .    B5   .   33.12(3)
     B1   .   B10   .    B3   .    B9   .   127.90(2)
     B1   .   B10   .    B3   .    B4   .   104.70(3)
     B1   .   B10   .    B9   .    B3   .  -43.74(2)
     B1   .   B10   .    B9   .    B5   .   38.96(3)
     B1   .   B10   .    B9   .    B8   .   83.43(2)
     B1   .   B10   .    B9   .    B4   .  -20.52(3)
     B1   .   B10   .    B8   .    B9   .  -103.69(2)
     B1   .   B10   .    B8   .    B5   .  -58.57(2)
     B1   .   B10   .    B8   .    B7   .   50.09(2)
     B1   .   B10   .    B7   .    B8   .  -114.42(2)
     B1   .    B7   .    B6   .    B5   .  -90.18(3)
     B1   .    B7   .    B6   .    B8   .  -114.07(2)
     B1   .    B7   .   B10   .    B3   .   23.43(2)
     B1   .    B7   .   B10   .    B9   .   89.89(3)
     B1   .    B7   .   B10   .    B8   .   114.42(2)
     B1   .    B7   .    B8   .    B9   .  -32.77(3)
     B1   .    B7   .    B8   .    B5   .   33.58(3)
     B1   .    B7   .    B8   .   B10   .  -57.12(2)
     B3   .    B2   .    B6   .    B5   .   83.06(2)
     B3   .    B2   .    B6   .    B8   .   38.43(3)
     B3   .    B2   .    B6   .    B7   .  -21.23(3)
     B3   .    B2   .    B1   .   B10   .   45.24(2)
     B3   .    B2   .    B1   .    B7   .   104.39(3)
     B3   .    B2   .    B5   .    B9   .   0.00(2)
     B3   .    B2   .    B5   .    B8   .  -58.61(2)
     B3   .    B2   .    B5   .    B4   .   50.02(2)
     B3   .    B2   .    B4   .    B9   .  -57.29(2)
     B3   .    B2   .    B4   .    B5   .  -114.36(2)
     B3   .    B1   .    B6   .    B5   .   0.00(3)
     B3   .    B1   .    B6   .    B8   .  -58.96(2)
     B3   .    B1   .    B6   .    B7   .  -109.32(3)
     B3   .    B1   .    B2   .    B5   .  -82.69(2)
     B3   .    B1   .    B2   .    B4   .  -23.03(2)
     B3   .    B1   .   B10   .    B9   .   44.81(2)
     B3   .    B1   .   B10   .    B8   .   104.08(2)
     B3   .    B1   .   B10   .    B7   .   154.51(3)
     B3   .    B1   .    B7   .   B10   .  -23.81(2)
     B3   .    B1   .    B7   .    B8   .   32.75(3)
     B3   .    B9   .    B5   .    B8   .   104.03(2)
     B3   .    B9   .    B5   .    B4   .  -50.03(2)
     B3   .    B9   .   B10   .    B8   .  -127.18(2)
     B3   .    B9   .   B10   .    B7   .  -103.21(3)
     B3   .    B9   .    B8   .    B5   .  -82.70(2)
     B3   .    B9   .    B8   .   B10   .   44.84(2)
     B3   .    B9   .    B8   .    B7   .   21.09(3)
     B3   .    B9   .    B4   .    B5   .   114.18(2)
     B3   .   B10   .    B1   .    B7   .  -154.51(3)
     B3   .   B10   .    B9   .    B5   .   82.70(2)
     B3   .   B10   .    B9   .    B8   .   127.18(2)
     B3   .   B10   .    B9   .    B4   .   23.22(2)
     B3   .   B10   .    B8   .    B9   .  -45.42(2)
     B3   .   B10   .    B8   .    B5   .  -0.29(3)
     B3   .   B10   .    B8   .    B7   .   108.37(3)
     B3   .   B10   .    B7   .    B8   .  -90.99(3)
     B3   .    B4   .    B2   .    B5   .   114.36(2)
     B3   .    B4   .    B9   .    B5   .  -114.18(2)
     B3   .    B4   .    B9   .   B10   .  -23.97(2)
     B3   .    B4   .    B9   .    B8   .  -90.03(3)
     B3   .    B4   .    B5   .    B9   .   57.30(2)
     B3   .    B4   .    B5   .    B8   .   33.33(3)
     B9   .    B3   .    B2   .    B5   .   0.00(2)
     B9   .    B3   .    B2   .    B4   .   50.19(2)
     B9   .    B3   .    B1   .   B10   .  -43.92(2)
     B9   .    B3   .    B1   .    B7   .  -20.88(3)
     B9   .    B3   .   B10   .    B8   .   44.87(2)
     B9   .    B3   .   B10   .    B7   .   104.89(3)
     B9   .    B3   .    B4   .    B5   .  -57.21(2)
     B9   .    B5   .    B6   .    B8   .   44.48(2)
     B9   .    B5   .    B6   .    B7   .   21.18(3)
     B9   .    B5   .    B2   .    B4   .  -50.00(2)
     B9   .    B5   .    B8   .   B10   .  -44.44(2)
     B9   .    B5   .    B8   .    B7   .  -104.06(3)
     B9   .   B10   .    B1   .    B7   .  -109.70(2)
     B9   .   B10   .    B3   .    B4   .  -23.20(2)
     B9   .   B10   .    B8   .    B5   .   45.12(2)
     B9   .   B10   .    B8   .    B7   .   153.78(3)
     B9   .   B10   .    B7   .    B8   .  -24.53(2)
     B9   .    B8   .    B6   .    B5   .  -45.33(2)
     B9   .    B8   .    B6   .    B7   .   109.05(2)
     B9   .    B8   .    B5   .    B4   .   23.40(2)
     B9   .    B8   .   B10   .    B7   .  -153.78(3)
     B9   .    B8   .    B7   .   B10   .   24.35(2)
     B9   .    B4   .    B2   .    B5   .   57.07(2)
     B9   .    B4   .    B3   .   B10   .   23.68(2)
     B9   .    B4   .    B5   .    B8   .  -23.98(2)
     B5   .    B6   .    B2   .    B4   .   23.78(2)
     B5   .    B6   .    B1   .   B10   .   59.13(2)
     B5   .    B6   .    B1   .    B7   .   109.36(3)
     B5   .    B6   .    B8   .   B10   .  -104.25(2)
     B5   .    B6   .    B8   .    B7   .  -154.38(3)
     B5   .    B6   .    B7   .   B10   .  -32.63(3)
     B5   .    B6   .    B7   .    B8   .   23.89(2)
     B5   .    B2   .    B6   .    B8   .  -44.63(2)
     B5   .    B2   .    B6   .    B7   .  -104.29(3)
     B5   .    B2   .    B1   .   B10   .  -37.45(3)
     B5   .    B2   .    B1   .    B7   .   21.70(3)
     B5   .    B2   .    B3   .   B10   .   58.38(2)
     B5   .    B2   .    B3   .    B4   .  -50.21(2)
     B5   .    B9   .    B3   .   B10   .  -104.11(2)
     B5   .    B9   .    B3   .    B4   .   50.21(2)
     B5   .    B9   .   B10   .    B8   .  -44.47(2)
     B5   .    B9   .   B10   .    B7   .  -20.51(3)
     B5   .    B9   .    B8   .   B10   .   127.55(2)
     B5   .    B9   .    B8   .    B7   .   103.80(3)
     B5   .    B8   .    B6   .    B7   .   154.38(3)
     B5   .    B8   .    B9   .   B10   .  -127.55(2)
     B5   .    B8   .    B9   .    B4   .  -23.51(2)
     B5   .    B8   .   B10   .    B7   .  -108.66(3)
     B5   .    B8   .    B7   .   B10   .   90.70(3)
     B5   .    B4   .    B3   .   B10   .  -33.53(3)
     B5   .    B4   .    B9   .   B10   .   90.21(3)
     B5   .    B4   .    B9   .    B8   .   24.16(2)
    B10   .    B1   .    B6   .    B8   .   0.00(2)
    B10   .    B1   .    B6   .    B7   .  -50.23(2)
    B10   .    B1   .    B2   .    B4   .   22.21(3)
    B10   .    B1   .    B3   .    B4   .  -103.48(3)
    B10   .    B1   .    B7   .    B8   .   56.56(2)
    B10   .    B3   .    B2   .    B4   .   108.59(2)
    B10   .    B3   .    B1   .    B7   .   23.04(2)
    B10   .    B3   .    B9   .    B8   .  -45.12(2)
    B10   .    B3   .    B9   .    B4   .  -154.32(3)
    B10   .    B9   .    B3   .    B4   .   154.32(3)
    B10   .    B9   .    B5   .    B8   .   44.86(2)
    B10   .    B9   .    B5   .    B4   .  -109.19(3)
    B10   .    B9   .    B8   .    B7   .  -23.75(2)
    B10   .    B8   .    B6   .    B7   .   50.13(2)
    B10   .    B8   .    B9   .    B4   .   104.03(3)
    B10   .    B8   .    B5   .    B4   .  -21.04(3)
    B10   .    B7   .    B6   .    B8   .  -56.52(2)
     B8   .    B6   .    B2   .    B4   .  -20.84(3)
     B8   .    B6   .    B1   .    B7   .   50.36(2)
     B8   .    B6   .    B5   .    B4   .   103.73(3)
     B8   .    B9   .    B3   .    B4   .   109.19(3)
     B8   .    B9   .    B5   .    B4   .  -154.05(3)
     B8   .    B9   .   B10   .    B7   .   23.96(2)
     B8   .    B5   .    B6   .    B7   .  -23.29(2)
     B8   .    B5   .    B2   .    B4   .  -108.63(3)
     B8   .    B5   .    B9   .    B4   .   154.05(3)
     B8   .   B10   .    B1   .    B7   .  -50.43(2)
     B8   .   B10   .    B3   .    B4   .   21.67(3)
     B8   .   B10   .    B9   .    B4   .  -103.96(3)
     B4   .    B2   .    B6   .    B7   .  -80.51(3)
     B4   .    B2   .    B1   .    B7   .   81.36(3)
     B4   .    B3   .    B1   .    B7   .  -80.43(3)
     B4   .    B3   .   B10   .    B7   .   81.69(3)
     B4   .    B9   .   B10   .    B7   .  -79.99(3)
     B4   .    B9   .    B8   .    B7   .   80.28(3)
     B4   .    B5   .    B6   .    B7   .   80.44(3)
     B4   .    B5   .    B8   .    B7   .  -80.66(3)
     B6   .    B2   .    B1   .   H1   .   125.5(4)
     B6   .    B2   .    B3   .   H3   .   147.1(4)
     B6   .    B2   .    B5   .   H5   .  -101.1(5)
     B6   .    B2   .    B4   .   H4   .  -147.1(4)
     B6   .    B1   .    B2   .   H2   .  -107.7(4)
     B6   .    B1   .    B3   .   H3   .  -168.1(4)
     B6   .    B1   .   B10   .  H10   .   152.7(4)
     B6   .    B1   .    B7   .   H7   .   123.7(4)
     B6   .    B5   .    B2   .   H2   .   100.8(4)
     B6   .    B5   .    B9   .   H9   .  -148.4(4)
     B6   .    B5   .    B8   .   H8   .  -124.4(4)
     B6   .    B5   .    B4   .   H4   .   148.5(4)
     B6   .    B8   .    B9   .   H9   .   168.6(4)
     B6   .    B8   .    B5   .   H5   .   107.3(4)
     B6   .    B8   .   B10   .  H10   .  -153.4(4)
     B6   .    B8   .    B7   .   H7   .  -123.6(5)
     B6   .    B7   .    B1   .   H1   .  -124.9(4)
     B6   .    B7   .   B10   .  H10   .   178.9(3)
     B6   .    B7   .    B8   .   H8   .   123.2(4)
     B2   .    B6   .    B1   .   H1   .  -103.6(4)
     B2   .    B6   .    B5   .   H5   .   124.0(4)
     B2   .    B6   .    B8   .   H8   .   147.8(4)
     B2   .    B6   .    B7   .   H7   .  -145.5(4)
     B2   .    B1   .    B6   .   H6   .   103.2(4)
     B2   .    B1   .    B3   .   H3   .  -123.7(4)
     B2   .    B1   .   B10   .  H10   .  -148.8(4)
     B2   .    B1   .    B7   .   H7   .   147.1(4)
     B2   .    B3   .    B1   .   H1   .   110.5(4)
     B2   .    B3   .    B9   .   H9   .  -152.9(4)
     B2   .    B3   .   B10   .  H10   .   169.5(3)
     B2   .    B3   .    B4   .   H4   .  -124.3(4)
     B2   .    B5   .    B6   .   H6   .  -109.1(4)
     B2   .    B5   .    B9   .   H9   .   152.8(4)
     B2   .    B5   .    B8   .   H8   .  -168.9(4)
     B2   .    B5   .    B4   .   H4   .   124.2(4)
     B2   .    B4   .    B3   .   H3   .   122.0(4)
     B2   .    B4   .    B9   .   H9   .  -180.0(4)
     B2   .    B4   .    B5   .   H5   .  -121.8(4)
     B1   .    B6   .    B2   .   H2   .   107.7(3)
     B1   .    B6   .    B5   .   H5   .   168.6(4)
     B1   .    B6   .    B8   .   H8   .  -153.3(4)
     B1   .    B6   .    B7   .   H7   .  -121.9(4)
     B1   .    B2   .    B6   .   H6   .  -124.2(3)
     B1   .    B2   .    B3   .   H3   .   101.8(4)
     B1   .    B2   .    B5   .   H5   .  -146.4(5)
     B1   .    B2   .    B4   .   H4   .   146.4(4)
     B1   .    B3   .    B2   .   H2   .  -100.4(4)
     B1   .    B3   .    B9   .   H9   .   148.0(4)
     B1   .    B3   .   B10   .  H10   .   124.2(3)
     B1   .    B3   .    B4   .   H4   .  -148.2(4)
     B1   .   B10   .    B3   .   H3   .  -107.3(4)
     B1   .   B10   .    B9   .   H9   .  -167.8(4)
     B1   .   B10   .    B8   .   H8   .   153.7(4)
     B1   .   B10   .    B7   .   H7   .   121.9(4)
     B1   .    B7   .    B6   .   H6   .   123.4(3)
     B1   .    B7   .   B10   .  H10   .  -123.7(3)
     B1   .    B7   .    B8   .   H8   .  -179.5(4)
     B3   .    B2   .    B6   .   H6   .  -168.5(3)
     B3   .    B2   .    B1   .   H1   .  -107.2(4)
     B3   .    B2   .    B5   .   H5   .   155.2(5)
     B3   .    B2   .    B4   .   H4   .   122.9(4)
     B3   .    B1   .    B6   .   H6   .   148.4(4)
     B3   .    B1   .    B2   .   H2   .   125.0(4)
     B3   .    B1   .   B10   .  H10   .  -103.1(4)
     B3   .    B1   .    B7   .   H7   .  -146.4(4)
     B3   .    B9   .    B5   .   H5   .  -154.5(5)
     B3   .    B9   .   B10   .  H10   .   109.7(3)
     B3   .    B9   .    B8   .   H8   .   168.5(4)
     B3   .    B9   .    B4   .   H4   .  -123.0(4)
     B3   .   B10   .    B1   .   H1   .   102.4(4)
     B3   .   B10   .    B9   .   H9   .  -124.0(4)
     B3   .   B10   .    B8   .   H8   .  -148.0(4)
     B3   .   B10   .    B7   .   H7   .   145.4(4)
     B3   .    B4   .    B2   .   H2   .  -122.8(4)
     B3   .    B4   .    B9   .   H9   .   122.8(4)
     B3   .    B4   .    B5   .   H5   .  -178.9(4)
     B9   .    B3   .    B2   .   H2   .   155.3(4)
     B9   .    B3   .    B1   .   H1   .  -166.8(4)
     B9   .    B3   .   B10   .  H10   .  -107.9(3)
     B9   .    B3   .    B4   .   H4   .   121.5(4)
     B9   .    B5   .    B6   .   H6   .   168.0(4)
     B9   .    B5   .    B2   .   H2   .  -155.4(4)
     B9   .    B5   .    B8   .   H8   .   108.4(4)
     B9   .    B5   .    B4   .   H4   .  -121.4(4)
     B9   .   B10   .    B1   .   H1   .   147.3(4)
     B9   .   B10   .    B3   .   H3   .   124.8(4)
     B9   .   B10   .    B8   .   H8   .  -102.6(4)
     B9   .   B10   .    B7   .   H7   .  -148.2(4)
     B9   .    B8   .    B6   .   H6   .  -148.3(4)
     B9   .    B8   .    B5   .   H5   .  -125.5(4)
     B9   .    B8   .   B10   .  H10   .   102.8(4)
     B9   .    B8   .    B7   .   H7   .   146.4(5)
     B9   .    B4   .    B2   .   H2   .   180.0(4)
     B9   .    B4   .    B3   .   H3   .  -123.8(4)
     B9   .    B4   .    B5   .   H5   .   123.8(4)
     B5   .    B6   .    B2   .   H2   .  -125.0(3)
     B5   .    B6   .    B1   .   H1   .  -148.9(4)
     B5   .    B6   .    B8   .   H8   .   102.6(4)
     B5   .    B6   .    B7   .   H7   .   148.0(4)
     B5   .    B2   .    B6   .   H6   .   108.4(3)
     B5   .    B2   .    B1   .   H1   .   170.1(4)
     B5   .    B2   .    B3   .   H3   .  -154.0(4)
     B5   .    B2   .    B4   .   H4   .  -122.8(4)
     B5   .    B9   .    B3   .   H3   .   153.3(4)
     B5   .    B9   .   B10   .  H10   .  -167.5(3)
     B5   .    B9   .    B8   .   H8   .  -108.8(4)
     B5   .    B9   .    B4   .   H4   .   122.8(4)
     B5   .    B8   .    B6   .   H6   .  -102.9(4)
     B5   .    B8   .    B9   .   H9   .   124.0(4)
     B5   .    B8   .   B10   .  H10   .   147.9(4)
     B5   .    B8   .    B7   .   H7   .  -147.3(5)
     B5   .    B4   .    B2   .   H2   .   122.8(4)
     B5   .    B4   .    B3   .   H3   .   179.0(4)
     B5   .    B4   .    B9   .   H9   .  -123.0(4)
    B10   .    B1   .    B6   .   H6   .  -152.5(4)
    B10   .    B1   .    B2   .   H2   .   170.2(4)
    B10   .    B1   .    B3   .   H3   .   109.6(4)
    B10   .    B1   .    B7   .   H7   .  -122.6(4)
    B10   .    B3   .    B2   .   H2   .  -146.2(4)
    B10   .    B3   .    B1   .   H1   .  -122.8(4)
    B10   .    B3   .    B9   .   H9   .   103.0(4)
    B10   .    B3   .    B4   .   H4   .   145.2(4)
    B10   .    B9   .    B3   .   H3   .  -102.6(4)
    B10   .    B9   .    B5   .   H5   .   146.3(5)
    B10   .    B9   .    B8   .   H8   .   123.6(4)
    B10   .    B9   .    B4   .   H4   .  -146.9(4)
    B10   .    B8   .    B6   .   H6   .   152.8(4)
    B10   .    B8   .    B9   .   H9   .  -108.4(4)
    B10   .    B8   .    B5   .   H5   .  -170.0(4)
    B10   .    B8   .    B7   .   H7   .   122.0(5)
    B10   .    B7   .    B6   .   H6   .  -179.0(3)
    B10   .    B7   .    B1   .   H1   .   121.3(4)
    B10   .    B7   .    B8   .   H8   .  -122.3(4)
     B8   .    B6   .    B2   .   H2   .  -169.6(3)
     B8   .    B6   .    B1   .   H1   .   152.1(4)
     B8   .    B6   .    B5   .   H5   .  -108.7(4)
     B8   .    B6   .    B7   .   H7   .   124.1(4)
     B8   .    B9   .    B3   .   H3   .  -147.7(4)
     B8   .    B9   .    B5   .   H5   .   101.5(5)
     B8   .    B9   .   B10   .  H10   .  -123.1(3)
     B8   .    B9   .    B4   .   H4   .   147.0(4)
     B8   .    B5   .    B6   .   H6   .   123.5(4)
     B8   .    B5   .    B2   .   H2   .   146.0(4)
     B8   .    B5   .    B9   .   H9   .  -103.1(4)
     B8   .    B5   .    B4   .   H4   .  -145.4(4)
     B8   .   B10   .    B1   .   H1   .  -153.5(4)
     B8   .   B10   .    B3   .   H3   .   169.7(4)
     B8   .   B10   .    B9   .   H9   .   108.8(4)
     B8   .   B10   .    B7   .   H7   .  -123.7(4)
     B8   .    B7   .    B6   .   H6   .  -122.5(3)
     B8   .    B7   .    B1   .   H1   .   177.9(4)
     B8   .    B7   .   B10   .  H10   .   121.9(3)
     B4   .    B2   .    B6   .   H6   .   132.2(3)
     B4   .    B2   .    B1   .   H1   .  -130.3(4)
     B4   .    B2   .    B3   .   H3   .  -103.8(4)
     B4   .    B2   .    B5   .   H5   .   105.2(5)
     B4   .    B3   .    B2   .   H2   .   105.2(4)
     B4   .    B3   .    B1   .   H1   .   133.7(4)
     B4   .    B3   .    B9   .   H9   .  -102.7(4)
     B4   .    B3   .   B10   .  H10   .  -131.1(3)
     B4   .    B9   .    B3   .   H3   .   103.1(4)
     B4   .    B9   .    B5   .   H5   .  -104.5(5)
     B4   .    B9   .   B10   .  H10   .   133.0(3)
     B4   .    B9   .    B8   .   H8   .  -132.3(4)
     B4   .    B5   .    B6   .   H6   .  -132.8(4)
     B4   .    B5   .    B2   .   H2   .  -105.4(4)
     B4   .    B5   .    B9   .   H9   .   102.8(4)
     B4   .    B5   .    B8   .   H8   .   131.8(4)
     B7   .    B6   .    B2   .   H2   .   130.7(3)
     B7   .    B6   .    B1   .   H1   .   101.8(4)
     B7   .    B6   .    B5   .   H5   .  -131.9(4)
     B7   .    B6   .    B8   .   H8   .  -103.1(4)
     B7   .    B1   .    B6   .   H6   .  -102.2(4)
     B7   .    B1   .    B2   .   H2   .  -130.6(4)
     B7   .    B1   .    B3   .   H3   .   132.7(4)
     B7   .    B1   .   B10   .  H10   .   102.4(4)
     B7   .   B10   .    B1   .   H1   .  -103.0(4)
     B7   .   B10   .    B3   .   H3   .  -130.3(4)
     B7   .   B10   .    B9   .   H9   .   132.7(4)
     B7   .   B10   .    B8   .   H8   .   103.6(4)
     B7   .    B8   .    B6   .   H6   .   102.7(4)
     B7   .    B8   .    B9   .   H9   .  -132.2(4)
     B7   .    B8   .    B5   .   H5   .   130.4(4)
     B7   .    B8   .   B10   .  H10   .  -103.4(4)
    H1b   .   C1b   .   N1b   .   H0b   .   1.4(7)
    H1a   .   C1a   .   N1a   .   H0a   .   1.1(6)
    H7b   .   C7b   .   C8b   .   H8b   .   2.8(6)
    H1b   .   C1b   .   C2b   .   H2b   .   0.4(6)
    H1a   .   C1a   .   C2a   .   H2a   .  -1.1(6)
    H8b   .   C8b   .   C9b   .   H9b   .  -1.9(6)
    H2b   .   C2b   .   C3b   .   H3b   .  -2.1(6)
    H4b   .   C4b   .   C3b   .   H3b   .  -2.4(6)
    H2a   .   C2a   .   C3a   .   H3a   .   0.0(7)
    H9b   .   C9b   .  C10b   .  H10b   .   0.0(6)
    H3a   .   C3a   .   C4a   .   H4a   .   0.0(7)
    H7a   .   C7a   .   C8a   .   H8a   .   2.1(6)
   H10a   .  C10a   .   C9a   .   H9a   .   0.5(6)
    H8a   .   C8a   .   C9a   .   H9a   .  -1.8(6)
     H3   .    B3   .    B2   .    H2   .   1.4(6)
     H3   .    B3   .    B1   .    H1   .  -13.2(5)
     H3   .    B3   .    B9   .    H9   .   0.4(6)
     H3   .    B3   .   B10   .   H10   .   16.9(5)
     H3   .    B3   .    B4   .    H4   .  -2.3(6)
     H9   .    B9   .    B5   .    H5   .  -1.7(6)
     H9   .    B9   .   B10   .   H10   .  -14.3(5)
     H9   .    B9   .    B8   .    H8   .   15.2(5)
     H9   .    B9   .    B4   .    H4   .   0.0(5)
    H10   .   B10   .    B1   .    H1   .  -0.6(6)
    H10   .   B10   .    B8   .    H8   .   0.0(6)
    H10   .   B10   .    B7   .    H7   .  -1.7(5)
     H8   .    B8   .    B6   .    H6   .  -0.4(6)
     H8   .    B8   .    B5   .    H5   .  -17.1(5)
     H8   .    B8   .    B7   .    H7   .  -0.3(6)
     H5   .    B5   .    B6   .    H6   .   14.8(5)
     H5   .    B5   .    B2   .    H2   .   0.0(6)
     H5   .    B5   .    B4   .    H4   .   2.4(6)
     H2   .    B2   .    B6   .    H6   .  -16.5(5)
     H2   .    B2   .    B1   .    H1   .   17.7(5)
     H2   .    B2   .    B4   .    H4   .   0.0(6)
     H6   .    B6   .    B1   .    H1   .  -0.5(6)
     H6   .    B6   .    B7   .    H7   .   1.6(5)
     H1   .    B1   .    B7   .    H7   .  -1.3(6)

# start Validation Reply Form
_vrf_PLAT703_Bisbipyridinium_closo-decaborate_hydrate_pHAR
;
PROBLEM: Torsion Calc     0.19(6), Rep     0.00(5), Dev..       3.17 Sigma 
RESPONSE: Very small torsion angles are regarded as 0 degree.
        For example, the torsion angle for B1-B3-B7-B8 is
        equal to arccos(0.9999916). Considering the significant 
    digit in the cif file, the value 0.9999916 was rounded 
    to be 1.0000, resulting in arccos(1.0) = 0 deg. 
;
_vrf_PLAT029_Bisbipyridinium_closo-decaborate_hydrate_pHAR
;
PROBLEM: _diffrn_measured_fraction_theta_full value Low .      0.954 Why?  
RESPONSE: Refer to Stefan Mebs, et al., Inorganic Chemistry 2011 50 (1), 
      90-103 (DOI: 10.1021/ic1013158).
;
_vrf_PLAT415_Bisbipyridinium_closo-decaborate_hydrate_pHAR
;
PROBLEM: Short Inter D-H..H-X       H4     ..H16      .       1.91 Ang.  
RESPONSE: ...
;
_vrf_PLAT919_Bisbipyridinium_closo-decaborate_hydrate_pHAR
;
PROBLEM: Reflection # Likely Affected by the Beamstop ...          1 Check 
RESPONSE: Refer to Stefan Mebs, et al., Inorganic Chemistry 2011 50 (1), 
      90-103 (DOI: 10.1021/ic1013158).
;
# end Validation Reply Form
