# Supplementary material for: Periodic Hirshfeld Atom Refinement
Source: J Phys Chem Lett. 2026 Feb 27;17(11):3170–9. doi: 10.1021/acs.jpclett.5c03918 (PMC13007019; doi:10.1021/acs.jpclett.5c03918)
Supplement: Supplementary file 2 [file jz5c03918_si_002.zip › F_bi22py-closo-decaborate(10)/Bis(2,2'-bipyridinium)_closo-decaborate(10)_hydrate_pHAR.fco]

data_Bis(bipyridinium)_closo-decaborate_hydrate_pHAR
# Bis(2,2'-bipyridinium)_closo-decaborate(10)_hydrate_pHAR

_audit_creation_date                2025-3-31
_audit_creation_method              'Tonto 25.04.08 github v. 71242092'

# ============
# QCr software
# ============

_QCr_software                       Tonto
_QCr_software_version               '25.04.08 v. 71242092'
_QCr_software_platform              Linux-6.8.0-52-generic
_QCr_software_build_date            '2025.03.27 11:46'
_QCr_software_website               https://github.com/dylan-jayatilaka/tonto

# ========
# Symmetry
# ========

_symmetry_cell_setting              Triclinic
_symmetry_space_group_name_H-M      'p -1'
_symmetry_space_group_name_Hall     '-p 1'
_symmetry_Int_Tables_number         '2'

loop_
    _symmetry_equiv_pos_as_xyz
'+x, +y, +z'
'-x, -y, -z'

# =========
# Unit cell
# =========

_cell_measurement_temperature       9(2) 
_cell_measurement_reflns_used       13011
_cell_measurement_theta_min         1.64
_cell_measurement_theta_max         31.8

_cell_length_a                      9.2320(18)
_cell_length_b                      9.4370(19)
_cell_length_c                      14.613(3)
_cell_angle_alpha                   86.66(3)
_cell_angle_beta                    83.88(3)
_cell_angle_gamma                   72.83(3)
_cell_volume                        1209.0(5)
_cell_formula_units_Z               2

_exptl_crystal_F_squared_000         222784.0000


# ======================
# XD fco reflection data
# ======================

_shelx_refln_list_code              4

_reflns_d_resolution_high           0.4902
_reflns_d_resolution_low            9.0128
_reflns_limit_h_max                 18
_reflns_limit_h_min                 -18
_reflns_limit_k_max                 19
_reflns_limit_k_min                 -19
_reflns_limit_l_max                 29
_reflns_limit_l_min                 0

# NOTE: F_squared_meas is scaled to F_squared_calc
#       and so it is on an absolute scale
_reflns_tonto_F_scale_factor        1.4413

loop_
    _refln_index_h
    _refln_index_k
    _refln_index_l
    _refln_F_squared_calc
    _refln_F_squared_meas
    _refln_F_squared_sigma
    _refln_observed_status
 -18 -10   1       78.07       71.39      5.94 o
 -18  -9   1       16.69       17.15      5.80 o
 -18  -8   2       39.22       37.33     10.18 o
 -18  -8   3       30.42       25.66      5.83 o
 -18  -7   1       15.83       16.89      5.66 o
 -18  -7   5       17.60       15.58      5.71 o
 -18  -6   3       51.34       46.59      7.92 o
 -18  -6   4       11.79       11.54      4.80 o
 -18  -5   1       23.72       21.59      6.05 o
 -18  -4   3       24.30       21.55      7.63 o
 -18  -4   5      111.91       96.43     16.52 o
 -18  -3   3       57.88       51.78     10.67 o
 -18  -3   4       49.16       45.51      8.63 o
 -18  -2   1       44.60       36.18     11.69 o
 -18  -2   3       19.77       16.91      4.54 o
 -18  -1   1       16.59       16.64      4.99 o
 -18  -1   2       26.54       31.72      4.39 o
 -17 -12   2       25.73       23.53      5.65 o
 -17 -11   1       81.25       82.96     10.45 o
 -17 -11   3       17.81       14.96      5.89 o
 -17 -10   2       40.42       39.79      6.53 o
 -17  -9   1       15.69       12.46      4.52 o
 -17  -9   8       18.84       24.20      4.65 o
 -17  -8   1       42.32       40.80      7.28 o
 -17  -8   2       41.91       41.19      7.28 o
 -17  -8   3       14.76       12.28      4.92 o
 -17  -8   4       44.42       42.83      7.96 o
 -17  -8   5       48.79       47.40      7.92 o
 -17  -8   7       33.19       27.56      5.81 o
 -17  -8   8       16.54       11.31      5.22 o
 -17  -7   1       37.62       37.74      7.31 o
 -17  -7   4       81.81       86.50      8.43 o
 -17  -7   6       36.38       37.51      6.47 o
 -17  -7   7       42.37       37.60      5.86 o
 -17  -7   8       27.83       23.42      5.80 o
 -17  -7   9       21.27       24.17      6.51 o
 -17  -6   3       24.74       26.83      5.60 o
 -17  -5   3       35.83       36.68      8.74 o
 -17  -5   4       11.90        9.96      4.09 o
 -17  -5   5       19.09       18.89      5.23 o
 -17  -5   8       18.42       13.58      5.25 o
 -17  -4   1       68.88       77.71      7.78 o
 -17  -4   4       18.60       24.20      5.29 o
 -17  -4   5       17.81       16.03      4.79 o
 -17  -4   8       15.92       15.35      5.25 o
 -17  -4   9       27.84       29.22      9.65 o
 -17  -3   1       11.10       10.60      4.29 o
 -17  -3   3       32.83       34.37      5.33 o
 -17  -3   4       59.60       61.06      9.20 o
 -17  -2   1       99.56       94.09      7.75 o
 -17  -2   2       94.15       91.88      7.75 o
 -17  -2   3      117.86      127.92      9.67 o
 -17  -2   4       80.84       87.58      8.42 o
 -17  -2   7      156.95      145.75     17.61 o
 -17  -2   8       22.08       20.75      6.22 o
 -17  -1   1       27.12       29.43      5.30 o
 -17  -1   2       28.32       32.34      5.55 o
 -17  -1   4       16.29       15.82      5.62 o
 -17  -1   5      107.28      106.17     11.04 o
 -17   0   1       23.63       25.63      5.05 o
 -17   0   2       24.66       26.64      5.26 o
 -17   0   3       29.43       29.54      5.85 o
 -17   0   4       46.03       46.26      7.93 o
 -17   0   5        9.16       10.58      5.03 o
 -17   0   6       69.88       61.89      8.51 o
 -17   0   7       38.66       42.77      9.37 o
 -17   1   2       11.45       11.06      4.83 o
 -17   1   3       28.37       30.55      5.64 o
 -17   1   5       64.29       57.33     17.82 o
 -16 -14   1       12.93       15.28      5.64 o
 -16 -12   1       34.05       32.76      5.96 o
 -16 -12   3       19.72       19.26      5.37 o
 -16 -12   6       42.20       41.52      7.27 o
 -16 -11   1       22.45       24.23      5.00 o
 -16 -11   2       11.87        9.86      4.01 o
 -16 -11   5       20.05       15.44      5.25 o
 -16 -10   1       27.01       28.55      8.17 o
 -16 -10   2       19.31       16.13      4.86 o
 -16 -10   3       18.92       17.51      4.82 o
 -16 -10   5       24.34       22.38      5.09 o
 -16  -9   1       29.79       29.46      5.23 o
 -16  -9   3      103.17       97.88      7.74 o
 -16  -9   4       20.10       21.98      5.90 o
 -16  -9   5       24.94       25.31      5.27 o
 -16  -9   6       13.50        9.94      4.90 o
 -16  -9   8       55.66       53.88      9.94 o
 -16  -9  11       15.43       19.98      5.06 o
 -16  -8   3       22.00       23.76      5.22 o
 -16  -8   6       21.89       19.34      5.00 o
 -16  -8   7       37.89       41.18      5.90 o
 -16  -8   8       39.13       35.34      6.29 o
 -16  -8   9       79.68       64.43      8.50 o
 -16  -8  11       45.13       44.99      7.94 o
 -16  -7   3       97.80      100.48      9.72 o
 -16  -7   7       50.45       48.18      5.94 o
 -16  -7   9       79.18       81.07      7.77 o
 -16  -7  10       19.31       19.72      5.51 o
 -16  -7  12      226.16      204.50     15.47 o
 -16  -6   4       40.54       42.07      7.27 o
 -16  -6   7      111.22      105.22      8.39 o
 -16  -6   9      158.49      154.61     11.60 o
 -16  -6  12       44.74       41.13      7.28 o
 -16  -5   1       55.45       62.32      5.43 o
 -16  -5   3       15.71       12.39      5.39 o
 -16  -5   4       24.18       27.28      4.97 o
 -16  -5   5       12.03       10.89      4.60 o
 -16  -5   6       24.03       27.21      5.18 o
 -16  -5   8      111.75      109.84      8.38 o
 -16  -5  11       31.05       28.98      5.86 o
 -16  -5  12       23.43       19.72      6.32 o
 -16  -4   1       35.82       36.96      6.00 o
 -16  -4   2       22.07       25.21      4.99 o
 -16  -4   3       39.19       36.73      5.52 o
 -16  -4   4       38.34       42.13      5.42 o
 -16  -4   6       73.05       73.92      7.13 o
 -16  -4  11       36.08       34.71      5.60 o
 -16  -3   1       31.66       33.70      5.47 o
 -16  -3   2       72.24       69.69      6.48 o
 -16  -3   3       13.09       14.34      4.53 o
 -16  -3   6       45.44       49.10      5.80 o
 -16  -3   7       38.40       39.43      5.57 o
 -16  -3  11       21.20       16.63      4.84 o
 -16  -2   3      187.61      197.80     12.20 o
 -16  -2   5       72.12       74.61     11.17 o
 -16  -2   6       16.00       16.75      4.91 o
 -16  -1   1      107.41      113.44      7.72 o
 -16  -1   2       72.76       76.83      7.12 o
 -16  -1   3       93.03       94.91      7.74 o
 -16  -1   5       31.46       32.08      5.69 o
 -16  -1   7       60.44       64.18      6.49 o
 -16  -1   8       39.83       41.38      7.28 o
 -16  -1  11       41.04       38.99      6.53 o
 -16   0   1       79.64       89.48      8.42 o
 -16   0   3       40.15       42.21      6.58 o
 -16   0   4      122.15      129.44     10.32 o
 -16   0   5        7.96        9.16      4.55 o
 -16   0   6      124.58      130.01     11.64 o
 -16   0   7      228.65      233.77     20.69 o
 -16   0   8       22.69       20.87      5.05 o
 -16   0   9       14.63       15.25      5.41 o
 -16   0  11        9.06        9.86      3.16 o
 -16   1   0       10.30        8.65      3.84 o
 -16   1   2       43.36       46.13      5.27 o
 -16   1   3       53.33       56.92      6.18 o
 -16   1   6       24.84       25.27      5.27 o
 -16   1   7      150.00      155.68     18.91 o
 -16   1   8       73.98       75.06     11.85 o
 -16   1   9       54.03       48.91      7.22 o
 -16   1  10       42.93       41.60      7.97 o
 -16   2   1       18.10       16.58      4.26 o
 -16   2   3       37.51       38.57      5.44 o
 -16   2   6       24.77       19.78      4.78 o
 -16   2   7       16.78       13.80      5.32 o
 -16   3   1       29.84       31.17      5.56 o
 -16   4   0       18.68       17.19      4.68 o
 -16   4   4       46.39       49.73      8.59 o
 -15 -15   3       18.20       14.92      3.49 o
 -15 -14   4       37.11       33.80      6.16 o
 -15 -13   5       33.74       31.15      6.61 o
 -15 -13   6       30.82       30.02      5.92 o
 -15 -12   1      131.69      138.48      9.65 o
 -15 -12   2       19.83       23.04      5.95 o
 -15 -12   3       41.71       44.11      7.94 o
 -15 -12   4       68.37       68.48      6.48 o
 -15 -12   6       43.54       42.32      6.58 o
 -15 -12   9       88.35       77.46      9.12 o
 -15 -11   2       30.35       31.02      5.98 o
 -15 -11   6       15.20       11.65      5.12 o
 -15 -11   8       62.41       67.91      9.84 o
 -15 -11  11       12.97       13.17      5.35 o
 -15 -10   2       19.32       18.90      6.66 o
 -15 -10   4       30.20       29.38      5.02 o
 -15 -10   5       69.40       74.99      6.46 o
 -15 -10   7       45.94       49.23      8.60 o
 -15 -10   8       17.94       17.62      5.11 o
 -15 -10  11       21.03       22.96      6.39 o
 -15  -9   4       16.33       15.20      4.81 o
 -15  -9   5       28.63       29.88      5.50 o
 -15  -9   6       29.57       28.78      5.17 o
 -15  -9   7       73.63       71.52      9.82 o
 -15  -9  10       61.89       61.80      6.23 o
 -15  -9  11       49.99       44.83      7.25 o
 -15  -9  12       25.44       23.53      5.37 o
 -15  -8   1      123.01      118.82      7.71 o
 -15  -8   2       17.61       17.06      5.05 o
 -15  -8   5      124.12      128.93      9.01 o
 -15  -8   7       24.76       30.56      7.40 o
 -15  -8   8       12.37       10.81      3.89 o
 -15  -8   9      105.05      107.94      7.72 o
 -15  -8  10      164.51      156.95     14.90 o
 -15  -8  11       70.60       76.32      7.79 o
 -15  -8  13       23.90       19.50      5.51 o
 -15  -8  14       15.75       19.00      8.55 o
 -15  -7   2       30.49       36.26      5.11 o
 -15  -7   3      163.90      163.02      9.63 o
 -15  -7   5      315.13      314.90     17.31 o
 -15  -7   6      190.97      187.93     10.91 o
 -15  -7   7       86.96       84.29      9.10 o
 -15  -7   8      673.33      631.58     39.18 o
 -15  -7  10       85.41       80.75      9.11 o
 -15  -7  11       27.90       27.51      6.09 o
 -15  -7  12       75.41       79.49      7.78 o
 -15  -7  13       21.23       18.76      5.23 o
 -15  -7  14       27.37       22.93      5.66 o
 -15  -6   1       76.85       84.04      6.38 o
 -15  -6   3       24.87       23.42      4.45 o
 -15  -6   4       33.14       33.49      6.44 o
 -15  -6   7       66.77       64.31      6.15 o
 -15  -6   8      102.59       95.86      7.74 o
 -15  -6   9       20.58       23.32      5.37 o
 -15  -6  11       75.25       78.60      7.12 o
 -15  -6  13       51.18       52.02      6.39 o
 -15  -6  14       37.75       38.66      6.05 o
 -15  -5   1       18.59       21.59      4.33 o
 -15  -5   4       43.29       47.61      6.00 o
 -15  -5   5       25.68       22.97      5.59 o
 -15  -5   7       25.54       27.48      6.38 o
 -15  -5   8       95.96       93.40      7.75 o
 -15  -5  10      189.30      202.54     12.85 o
 -15  -4   1       29.92       33.09      4.52 o
 -15  -4   2       32.29       33.37      4.72 o
 -15  -4   4       17.56       16.35      5.38 o
 -15  -4   6       24.32       27.09      4.83 o
 -15  -4   9        8.41        8.97      3.66 o
 -15  -4  11       42.98       44.02      6.16 o
 -15  -4  12       18.81       18.00      5.10 o
 -15  -4  13       21.47       20.41      5.20 o
 -15  -4  15       30.18       28.77      9.66 o
 -15  -3   1       12.00       12.42      4.60 o
 -15  -3   2       32.67       37.90      4.83 o
 -15  -3   8       43.69       43.68      6.36 o
 -15  -3  10       36.57       37.36      5.86 o
 -15  -3  11       71.54       70.63      7.14 o
 -15  -3  13       53.16       54.01      6.32 o
 -15  -3  14       14.59       12.82      4.97 o
 -15  -2   1       73.16       75.06      7.79 o
 -15  -2   2       12.31        8.71      3.28 o
 -15  -2   3       18.04       14.13      4.76 o
 -15  -2   4       11.52        9.68      3.32 o
 -15  -2   7       62.09       63.87      7.16 o
 -15  -2   9       17.86       15.99      4.63 o
 -15  -2  11       72.24       72.84      6.47 o
 -15  -2  14       27.41       24.20      6.58 o
 -15  -2  15       16.56       16.89      3.89 o
 -15  -1   1        7.29        6.93      2.73 o
 -15  -1   2       14.59       15.57      3.69 o
 -15  -1   4       33.55       37.86      4.77 o
 -15  -1   5       15.13       13.34      4.04 o
 -15  -1   6       22.92       24.05      6.81 o
 -15  -1   8       12.16       11.65      3.86 o
 -15  -1   9       14.12       11.73      5.27 o
 -15  -1  10       30.91       30.80     10.35 o
 -15  -1  14       15.57       12.11      4.77 o
 -15   0   1       80.23       82.65      7.77 o
 -15   0   3       96.53       96.87      9.73 o
 -15   0  10       33.33       34.57      4.92 o
 -15   0  14        6.69        6.80      2.51 o
 -15   1   1       30.41       29.97      4.26 o
 -15   1   2       18.95       18.55      3.80 o
 -15   1   3       13.73       13.31      3.74 o
 -15   1   7       20.83       20.69      4.34 o
 -15   1   8       68.92       73.60      7.79 o
 -15   1   9       76.30       77.59      8.45 o
 -15   2   0       30.96       29.25      4.61 o
 -15   2   3       19.48       19.55      4.93 o
 -15   2   4       13.84       13.28      4.19 o
 -15   2   7       15.08       15.37      3.77 o
 -15   2  10       16.51       15.74      4.64 o
 -15   2  11       36.53       25.20      5.34 o
 -15   3   0       92.43       96.49      7.74 o
 -15   3   1       28.86       31.62      4.93 o
 -15   3   3       23.28       26.69      4.90 o
 -15   3   4       22.94       22.16      5.10 o
 -15   3   5       22.43       25.66      4.85 o
 -15   3   7       34.13       36.00      4.91 o
 -15   3   9       59.24       54.11      5.91 o
 -15   3  10        9.79        7.37      3.60 o
 -15   4   1      187.44      190.08     19.47 o
 -15   4   3       19.68       20.67      4.05 o
 -15   4   4       50.10       53.85      7.87 o
 -15   4   5       48.63       48.07      5.47 o
 -15   4   7       14.06       13.94      3.87 o
 -15   5   1        7.85        8.69      4.09 o
 -15   5   2       15.47       14.27      3.94 o
 -15   5   4       52.92       50.81      7.21 o
 -15   5   5       27.48       21.78      6.12 o
 -15   5   6       32.15       25.48      4.43 o
 -14 -15   1      103.78       96.05     10.40 o
 -14 -15   3       19.78       19.61      5.00 o
 -14 -15   5       27.34       22.47      6.69 o
 -14 -15   6       13.12       12.70      5.62 o
 -14 -14   1       97.25       95.86      7.09 o
 -14 -14   2        8.85        9.89      4.82 o
 -14 -14   3      127.13      124.51      9.02 o
 -14 -14   4       75.79       74.11      8.46 o
 -14 -14   7       83.48       80.75      7.77 o
 -14 -14   9       16.42       16.01      4.19 o
 -14 -13   1       40.83       41.25      6.18 o
 -14 -13   2       36.40       36.96      6.14 o
 -14 -13   3       20.85       17.40      5.19 o
 -14 -13   7       28.23       28.77      5.23 o
 -14 -13   8       65.59       69.37      9.15 o
 -14 -12   1       58.08       58.47      8.53 o
 -14 -12   2       15.26       16.79      4.62 o
 -14 -12   3       12.75       10.00      4.09 o
 -14 -12   8       30.83       28.63      5.44 o
 -14 -12   9       70.22       69.30      7.81 o
 -14 -12  10       15.42       14.18      4.61 o
 -14 -12  11      109.19      103.70     15.78 o
 -14 -12  12       16.74       14.78      4.59 o
 -14 -11   1       26.47       29.38      7.43 o
 -14 -11   2       15.44       14.51      4.91 o
 -14 -11   4       15.88       13.65      4.25 o
 -14 -11   7       10.48        8.89      3.51 o
 -14 -11  10       34.41       35.56      6.63 o
 -14 -11  11       50.81       50.21      7.22 o
 -14 -11  12       22.36       21.28      5.33 o
 -14 -10   1      181.79      180.91     10.91 o
 -14 -10   2       41.53       41.72      8.67 o
 -14 -10   3      123.25      131.02      9.66 o
 -14 -10   5       41.99       41.63      7.27 o
 -14 -10   6       21.41       23.23      6.46 o
 -14 -10   9       83.79       84.42      7.11 o
 -14 -10  14       47.88       41.11      7.97 o
 -14  -9   1      123.90      120.14      7.71 o
 -14  -9   3       97.38      104.21      7.73 o
 -14  -9   4       23.75       23.55      5.72 o
 -14  -9   5       20.07       16.04      4.12 o
 -14  -9   6      207.90      212.91     14.15 o
 -14  -9   7       92.12       94.79      9.73 o
 -14  -9   8       20.26       20.20      6.46 o
 -14  -9  13       36.29       37.35      5.86 o
 -14  -9  15       23.03       20.10      6.01 o
 -14  -8   1      274.81      271.84     15.40 o
 -14  -8   2       17.38       18.67      5.16 o
 -14  -8   3       30.42       26.85      5.89 o
 -14  -8   4      499.09      477.29     26.94 o
 -14  -8   5      104.99      101.30      8.40 o
 -14  -8   6       84.68       93.33      9.07 o
 -14  -8   7       31.10       33.10      4.92 o
 -14  -8   8       90.30       89.09      6.44 o
 -14  -8   9       66.21       66.77      6.21 o
 -14  -8  10       15.83       18.00      5.40 o
 -14  -8  12       20.47       20.59      5.05 o
 -14  -8  15       27.79       22.19      6.85 o
 -14  -7   1      100.28       97.25      6.43 o
 -14  -7   2       65.29       67.60      5.49 o
 -14  -7   3       46.84       47.73      7.23 o
 -14  -7   4      206.03      214.68     11.53 o
 -14  -7   5       40.48       39.12      5.50 o
 -14  -7   6      151.47      154.42      9.63 o
 -14  -7   8       41.61       42.78      7.96 o
 -14  -7   9       11.75       11.53      4.17 o
 -14  -7  10       17.75       15.95      4.49 o
 -14  -7  12       28.91       27.78      6.23 o
 -14  -6   1       75.06       75.44      7.12 o
 -14  -6   2       42.78       44.07      5.48 o
 -14  -6   4      110.63      114.33      7.72 o
 -14  -6   5       32.52       31.69      4.25 o
 -14  -6   8       88.06       88.72      7.76 o
 -14  -6   9      148.31      152.52     10.29 o
 -14  -6  10      259.84      270.33     16.05 o
 -14  -6  12       40.38       41.23      5.43 o
 -14  -6  15       26.58       25.06      5.98 o
 -14  -6  17       24.89       23.43      5.08 o
 -14  -5   1       12.07       15.00      4.00 o
 -14  -5   2       49.54       49.41      6.07 o
 -14  -5   5       91.56       92.76      8.41 o
 -14  -5   6      117.17      118.12      8.37 o
 -14  -5   7      118.09      121.35     11.00 o
 -14  -5  12       19.38       20.36      5.42 o
 -14  -5  17       68.24       61.42      7.84 o
 -14  -4   1       53.35       52.17      5.19 o
 -14  -4   4       43.04       39.74      6.32 o
 -14  -4   6      115.37      119.51      8.37 o
 -14  -4   7        7.32        6.77      3.07 o
 -14  -4   9      169.11      177.69     14.20 o
 -14  -4  11       26.70       27.12      4.42 o
 -14  -3   1       20.60       20.56      3.92 o
 -14  -3   3       88.19       91.25      7.09 o
 -14  -3   4       17.36       18.36      3.94 o
 -14  -3   5       35.17       36.40      4.50 o
 -14  -3   7       69.32       70.76      6.47 o
 -14  -3   8       21.25       23.02      4.73 o
 -14  -3   9      115.93      119.26     10.34 o
 -14  -3  11       30.77       32.36      6.10 o
 -14  -3  13       49.87       51.15      5.72 o
 -14  -3  16       37.89       37.69      5.92 o
 -14  -2   3      100.76      103.70      8.39 o
 -14  -2   4       82.11       85.94      7.76 o
 -14  -2   5        9.10        7.86      2.93 o
 -14  -2   6       45.82       49.22      4.86 o
 -14  -2  11       11.68       10.10      4.73 o
 -14  -2  12       18.64       18.51      6.06 o
 -14  -2  13       13.87       13.28      4.57 o
 -14  -2  14       30.17       31.94      5.48 o
 -14  -2  15       85.17       86.57      9.09 o
 -14  -2  17       17.73       17.69      4.31 o
 -14  -1   1       18.00       17.20      3.82 o
 -14  -1   2       89.94       94.85      8.41 o
 -14  -1   5       85.86       88.78      8.42 o
 -14  -1   6        8.09        6.15      3.03 o
 -14  -1   9       24.77       25.89      4.36 o
 -14  -1  10       14.85       15.32      4.13 o
 -14  -1  11       22.16       22.19      3.97 o
 -14  -1  15       29.63       27.93      4.96 o
 -14  -1  16       27.65       25.07      4.85 o
 -14   0   1      195.39      200.07     12.20 o
 -14   0   2      110.62      113.63      7.72 o
 -14   0   3       28.00       27.63      3.66 o
 -14   0   4      257.68      265.45     19.32 o
 -14   0   5       13.31       13.51      3.52 o
 -14   0   6       10.28        9.68      2.94 o
 -14   0   8       14.69       13.64      3.95 o
 -14   0  11       17.64       16.24      3.97 o
 -14   0  13       11.01        9.62      3.09 o
 -14   1   0        8.69        8.11      3.00 o
 -14   1   1       20.95       20.48      4.06 o
 -14   1   2       34.49       34.32      4.85 o
 -14   1   3       21.40       23.37      3.62 o
 -14   1   4      286.45      301.81     22.56 o
 -14   1   5      316.59      319.77     22.53 o
 -14   1   6      256.79      269.57     21.29 o
 -14   1   7       95.57       95.74     11.07 o
 -14   1   8      100.45      106.61      9.04 o
 -14   1   9       17.54       18.11      3.52 o
 -14   1  11        7.15        6.32      2.69 o
 -14   1  12       10.74        9.96      2.79 o
 -14   2   2       70.65       74.05      7.13 o
 -14   2   3       23.41       24.36      3.82 o
 -14   2   5       35.47       34.68      5.53 o
 -14   2   6       19.05       21.15      3.63 o
 -14   2   8       30.11       29.06      4.54 o
 -14   2   9      113.58      116.54      8.37 o
 -14   2  10       12.67       11.68      2.97 o
 -14   2  11      118.64      112.68     13.02 o
 -14   2  12       45.76       37.49      4.10 o
 -14   3   1       52.17       53.44      5.59 o
 -14   3   2       21.80       23.91      4.24 o
 -14   3   3       41.14       44.52      4.47 o
 -14   3   4        5.92        5.53      2.74 o
 -14   3   5       15.40       15.85      3.62 o
 -14   3   6       85.26       84.80     10.44 o
 -14   3   7        9.89        7.85      2.70 o
 -14   3   8      143.15      150.50     13.59 o
 -14   3   9       57.47       53.54      6.39 o
 -14   4   1       46.93       49.20      5.80 o
 -14   4   2       34.32       34.57      4.31 o
 -14   4   3       94.27       98.08     11.73 o
 -14   4   4       12.50       13.74      3.73 o
 -14   4   7      132.50      144.68     15.60 o
 -14   5   2       28.87       30.69      4.46 o
 -14   5   4        7.88        7.06      2.89 o
 -14   5   6       14.09       11.98      3.77 o
 -14   5   7      104.39       90.62      8.42 o
 -14   6   1       42.17       39.08      6.60 o
 -14   6   2       29.81       33.04      6.10 o
 -14   6   3       23.35       24.11      5.57 o
 -14   6   4       35.91       35.35      5.19 o
 -14   6   5       11.73        9.77      3.70 o
 -14   6   6       48.97       40.26      4.82 o
 -14   7   4       25.09       20.20      4.27 o
 -14   8   0       60.36       65.26      5.89 o
 -13 -16   1       27.56       28.22      5.52 o
 -13 -16   2       41.43       35.24      5.53 o
 -13 -16   4       15.89       14.79      6.95 o
 -13 -15   2       21.42       19.01      7.74 o
 -13 -15   4       24.88       24.06      6.22 o
 -13 -15   5       29.55       28.03      4.96 o
 -13 -15   7       58.05       55.06      9.24 o
 -13 -14   2      106.26      108.38      8.38 o
 -13 -14   4       42.28       45.87      7.93 o
 -13 -14   5       18.37       19.49      6.03 o
 -13 -14   6        9.86       10.74      4.84 o
 -13 -14   7       21.34       23.43      5.44 o
 -13 -14   8      157.18      152.90     14.91 o
 -13 -14   9       19.48       15.11      5.65 o
 -13 -14  10       33.75       31.58      5.55 o
 -13 -14  11      110.97       91.94      8.41 o
 -13 -13   1       18.09       12.72      5.13 o
 -13 -13   3       55.29       59.09      6.23 o
 -13 -13   4       45.62       51.87      5.99 o
 -13 -13   7       21.13       24.79      5.35 o
 -13 -13   8       13.33       12.15      4.15 o
 -13 -13   9       22.46       19.90      5.29 o
 -13 -13  11      219.06      210.38     12.84 o
 -13 -13  13       11.27       12.36      4.60 o
 -13 -12   2       40.49       41.78      4.82 o
 -13 -12   5       17.63       17.14      4.10 o
 -13 -12   7       25.98       26.02      4.84 o
 -13 -12   8      156.90      173.64     10.27 o
 -13 -12  10       11.03        9.20      4.29 o
 -13 -12  11       66.63       69.30      6.48 o
 -13 -12  12       27.69       25.74      6.69 o
 -13 -11   2       50.40       51.68      5.52 o
 -13 -11   3       39.92       42.77      7.26 o
 -13 -11   4       25.43       29.17      5.16 o
 -13 -11   5       53.99       48.94      5.33 o
 -13 -11   7      181.58      185.78     10.91 o
 -13 -11   9       25.15       23.75      5.22 o
 -13 -11  10       92.08       96.56      7.74 o
 -13 -11  12       27.38       26.94      5.60 o
 -13 -10   1       59.01       61.33      5.89 o
 -13 -10   2       57.53       56.12      7.86 o
 -13 -10   3       89.37       98.77      7.08 o
 -13 -10   5       12.89       11.22      3.65 o
 -13 -10   6       18.82       14.09      5.46 o
 -13 -10   7       13.81       16.24      5.38 o
 -13 -10  11       65.09       68.10      6.41 o
 -13 -10  12       24.20       22.95      8.35 o
 -13 -10  13       50.24       44.53      9.34 o
 -13 -10  14       30.41       32.55      6.24 o
 -13 -10  16       88.39       77.46     11.15 o
 -13  -9   1      279.60      268.62     23.93 o
 -13  -9   2      157.94      154.80      9.63 o
 -13  -9   3       30.28       29.76      5.71 o
 -13  -9   4       19.16       16.90      5.28 o
 -13  -9   5       23.53       24.48      4.37 o
 -13  -9   8       39.92       43.26      5.01 o
 -13  -9   9       29.17       31.34      5.00 o
 -13  -9  13        9.74        9.82      4.58 o
 -13  -9  14       85.34       83.97      7.77 o
 -13  -9  15       19.25       22.07      6.19 o
 -13  -9  16      156.50      152.08     18.25 o
 -13  -8   1       57.67       58.77      4.84 o
 -13  -8   3       16.47       15.96      5.01 o
 -13  -8   4       67.83       66.14      5.56 o
 -13  -8   5      130.64      136.78      8.35 o
 -13  -8   7       16.50       12.89      5.69 o
 -13  -8   9       10.41        8.42      3.45 o
 -13  -8  10       15.45       16.91      4.32 o
 -13  -8  13       30.20       31.73      7.39 o
 -13  -8  14       14.69       14.18      4.46 o
 -13  -8  16       13.93       12.38      4.60 o
 -13  -7   2      623.40      616.60     44.43 o
 -13  -7   3      146.27      137.66      9.00 o
 -13  -7   4       27.24       25.83      4.15 o
 -13  -7   5      138.70      136.27      9.00 o
 -13  -7   6       57.15       53.22      7.20 o
 -13  -7   7       70.86       70.00      6.48 o
 -13  -7   8       33.84       35.01      4.98 o
 -13  -7   9        9.33        6.74      3.15 o
 -13  -7  10       21.85       19.58      4.71 o
 -13  -7  14       17.15       15.75      6.17 o
 -13  -7  16       12.47       11.50      4.49 o
 -13  -7  18       12.87       11.89      4.86 o
 -13  -6   1      120.27      121.54     11.66 o
 -13  -6   2       30.30       28.70      4.54 o
 -13  -6   3      123.48      127.23      8.36 o
 -13  -6   4      150.87      148.79     10.30 o
 -13  -6   5       95.14       91.12      7.09 o
 -13  -6   6      227.72      226.44     13.48 o
 -13  -6   7       11.25       10.65      4.45 o
 -13  -6  10       20.19       23.19      4.45 o
 -13  -6  11       24.76       25.59      4.43 o
 -13  -6  15       19.61       20.20      5.28 o
 -13  -5   1       10.61        7.90      2.47 o
 -13  -5   2       66.96       70.44      7.80 o
 -13  -5   4       13.01       12.00      4.39 o
 -13  -5   6       46.12       47.96      5.33 o
 -13  -5   8       66.32       63.42      7.83 o
 -13  -5  10       10.83       10.62      3.67 o
 -13  -5  11       18.02       20.65      4.48 o
 -13  -5  12       45.78       46.41      6.56 o
 -13  -5  13       26.40       26.31      5.12 o
 -13  -5  14        9.42        7.61      3.75 o
 -13  -5  18       23.36       21.86      5.46 o
 -13  -5  19       13.63       13.53      4.94 o
 -13  -4   1       46.95       47.32      5.14 o
 -13  -4   2       84.52       85.24      6.31 o
 -13  -4   4       44.15       44.26      5.35 o
 -13  -4   5       37.45       37.11      4.77 o
 -13  -4   6       53.51       49.87      4.79 o
 -13  -4   7       12.43       10.91      3.89 o
 -13  -4   9       24.20       24.30      4.51 o
 -13  -4  10       28.14       29.41      5.44 o
 -13  -4  12       15.09       17.89      4.16 o
 -13  -4  13       17.57       18.37      4.30 o
 -13  -4  15       17.10       17.27      4.68 o
 -13  -4  16       27.72       31.01      5.63 o
 -13  -4  18       33.16       28.21      7.45 o
 -13  -4  19        8.91       10.54      4.78 o
 -13  -3   1       74.39       75.50      7.12 o
 -13  -3   2       21.37       22.58      3.97 o
 -13  -3   3       46.36       45.51      5.88 o
 -13  -3   4       58.76       60.38      5.24 o
 -13  -3   5       37.32       37.73      4.63 o
 -13  -3   7       57.23       56.38      5.24 o
 -13  -3   8       70.72       70.25      6.27 o
 -13  -3   9        6.34        5.71      2.73 o
 -13  -3  10        9.70        8.07      3.55 o
 -13  -3  14       19.32       20.10      5.43 o
 -13  -3  15       18.42       19.06      4.50 o
 -13  -3  16      215.36      228.53     15.44 o
 -13  -3  17       24.92       27.01      5.32 o
 -13  -3  18       24.72       23.07      5.95 o
 -13  -2   1      134.84      134.24     10.32 o
 -13  -2   2      114.57      115.53      7.72 o
 -13  -2   4       29.82       32.20      4.39 o
 -13  -2   6       38.47       37.45      4.43 o
 -13  -2   7       31.02       33.59      4.65 o
 -13  -2   8      231.40      240.10     14.12 o
 -13  -2  10       68.77       73.04      5.87 o
 -13  -2  11       65.84       61.52      6.50 o
 -13  -2  12       32.88       36.01      5.18 o
 -13  -2  13       15.09       17.97      4.52 o
 -13  -2  14       52.63       54.75      6.25 o
 -13  -2  15       71.58       75.56      8.46 o
 -13  -2  17       30.46       32.04      4.93 o
 -13  -2  18       15.74       15.85      4.42 o
 -13  -2  19       12.89       11.85      3.63 o
 -13  -1   1       11.56        9.77      2.94 o
 -13  -1   5       16.87       16.70      3.26 o
 -13  -1   6       31.19       32.36      3.91 o
 -13  -1   8       77.43       81.32      5.92 o
 -13  -1  10       16.68       17.24      3.46 o
 -13  -1  11       21.53       21.57      3.63 o
 -13  -1  12        9.31        7.69      2.63 o
 -13  -1  13       34.04       37.59      5.38 o
 -13  -1  16       99.75      101.24      8.40 o
 -13  -1  17       13.19       12.38      3.54 o
 -13  -1  18      145.40      120.65     13.00 o
 -13   0   1       14.28       14.67      3.14 o
 -13   0   2       17.45       18.08      3.59 o
 -13   0   5       30.42       29.22      6.21 o
 -13   0   8        7.99        6.75      2.51 o
 -13   0   9        6.30        5.25      2.52 o
 -13   0  10       16.95       17.41      3.60 o
 -13   0  13       49.58       49.87      4.99 o
 -13   0  15       96.93       92.07     11.08 o
 -13   0  16       33.40       31.70      4.12 o
 -13   1   1        9.29        9.59      3.55 o
 -13   1   3       92.06       92.13      6.04 o
 -13   1   4      116.26      125.90      7.70 o
 -13   1   5        8.24        5.95      2.47 o
 -13   1   6       50.12       53.48      5.59 o
 -13   1   7       41.41       43.37      5.08 o
 -13   1   9       47.41       52.18      4.79 o
 -13   1  12      139.30      144.87     12.93 o
 -13   1  13       33.40       30.46      3.85 o
 -13   1  15       14.29        9.40      2.72 o
 -13   2   0       36.47       34.21      4.04 o
 -13   2   2       12.18       13.63      3.08 o
 -13   2   3        8.29        7.44      2.56 o
 -13   2   4       20.64       23.07      3.35 o
 -13   2   5        7.91        9.24      3.73 o
 -13   2   6       45.90       50.66      4.60 o
 -13   2   7      285.66      300.23     21.90 o
 -13   2   9       82.12       88.40      7.76 o
 -13   2  10       70.88       73.29      5.80 o
 -13   2  11       53.32       50.59      4.13 o
 -13   2  13       34.67       26.24      2.53 o
 -13   3   0       82.82       84.80      6.31 o
 -13   3   1       18.61       19.82      3.51 o
 -13   3   2        9.55        6.77      3.15 o
 -13   3   3        6.47        6.68      3.32 o
 -13   3   4       16.14       17.26      3.39 o
 -13   3   5       29.68       31.78      3.78 o
 -13   3   6       17.58       20.69      3.57 o
 -13   3   7       18.45       20.62      3.36 o
 -13   3   8       61.15       62.27      5.04 o
 -13   3   9        7.66        7.64      3.17 o
 -13   3  10       33.13       28.80      3.39 o
 -13   3  11       59.54       42.69      3.16 o
 -13   4   0       13.02        9.06      3.81 o
 -13   4   1       26.25       29.32      4.20 o
 -13   4   2       11.33       10.92      4.67 o
 -13   4   3       43.15       45.41      4.34 o
 -13   4   4       13.87       15.72      3.27 o
 -13   4   5       70.94       76.45      9.12 o
 -13   4   6       23.10       24.83      3.81 o
 -13   4   7       66.58       65.01      6.09 o
 -13   4   9       53.55       47.19      4.40 o
 -13   5   0       70.61       73.86      5.87 o
 -13   5   1       26.80       28.33      4.41 o
 -13   5   2      204.52      208.80     12.84 o
 -13   5   3       42.23       41.14      4.29 o
 -13   5   4        7.84        6.58      2.60 o
 -13   5   6        6.51        4.69      2.30 o
 -13   5   7       13.53       12.08      3.04 o
 -13   6   1       10.68        7.88      3.01 o
 -13   6   2       35.78       35.64      4.64 o
 -13   6   3       14.57       15.27      3.49 o
 -13   6   4       25.44       27.97      4.27 o
 -13   6   5       39.71       38.14      4.57 o
 -13   6   6       94.89       83.97      7.11 o
 -13   7   0       58.30       65.82      6.49 o
 -13   7   1       10.30        9.13      3.42 o
 -13   7   3       14.66       12.10      3.47 o
 -13   8   0       22.07       20.87      4.69 o
 -13   8   1      162.88      160.61     16.22 o
 -13   8   2      289.96      278.29     26.56 o
 -13   8   3       17.05       14.52      4.38 o
 -13   8   4       35.79       32.16      5.76 o
 -13   9   2      130.67       88.21      9.09 o
 -12 -17   1       22.42       20.50      5.35 o
 -12 -17   3       45.25       47.97      6.48 o
 -12 -16   1       58.79       54.36      7.87 o
 -12 -16   2       22.36       25.99      5.90 o
 -12 -16   5       13.58       14.64      7.21 o
 -12 -16   6       25.47       24.04      5.43 o
 -12 -16   7       15.17       13.21      5.91 o
 -12 -15   4       19.48       23.22      5.51 o
 -12 -15   6       13.77       13.06      4.65 o
 -12 -15   8       15.28       12.42      5.15 o
 -12 -15   9       75.19       70.32      9.83 o
 -12 -15  10       16.24       15.06      5.73 o
 -12 -14   1      327.96      334.07     19.25 o
 -12 -14   2       28.85       28.19      5.52 o
 -12 -14   4      198.20      211.07     12.19 o
 -12 -14   6       21.72       20.88      6.07 o
 -12 -14   7      268.38      264.32     18.01 o
 -12 -14   8      149.30      156.76     10.94 o
 -12 -14   9       11.86        9.96      4.41 o
 -12 -14  11      117.41      109.33     11.03 o
 -12 -14  12      133.56      113.69     21.93 o
 -12 -14  13        9.51        7.42      3.03 o
 -12 -13   2       80.55       82.46      6.45 o
 -12 -13   3       12.62       13.71      4.48 o
 -12 -13   5      184.13      187.87     10.91 o
 -12 -13   7       40.34       43.49      6.23 o
 -12 -13   8       23.09       19.72      7.71 o
 -12 -13   9      245.17      233.71     13.48 o
 -12 -13  10       36.27       37.81      5.99 o
 -12 -13  11       23.87       26.42      5.33 o
 -12 -12   4       18.43       17.98      5.93 o
 -12 -12   7       16.79       15.67      5.02 o
 -12 -12   9       67.77       67.28     10.53 o
 -12 -12  10       35.94       38.68      6.19 o
 -12 -12  11       14.11       14.16      4.76 o
 -12 -12  15       21.08       15.94      5.62 o
 -12 -11   1       34.21       34.44      7.35 o
 -12 -11   3       25.87       24.96      4.43 o
 -12 -11   4       12.34       10.31      4.15 o
 -12 -11   8       13.05        9.46      3.96 o
 -12 -11   9       79.09       84.17      6.45 o
 -12 -11  10       27.96       26.90      5.75 o
 -12 -11  12       57.09       59.29      6.43 o
 -12 -11  14       38.97       39.95      7.29 o
 -12 -11  15       18.54       19.99      6.09 o
 -12 -11  16       30.29       25.00      5.77 o
 -12 -11  17       29.87       28.51      5.17 o
 -12 -10   4       36.72       38.47      4.76 o
 -12 -10   5        9.48        6.36      2.93 o
 -12 -10   6      116.80      121.54      7.71 o
 -12 -10   7       73.07       75.50      5.87 o
 -12 -10   8       16.85       15.32      5.18 o
 -12 -10  12       30.95       31.37      4.87 o
 -12 -10  13       25.68       23.48      6.08 o
 -12 -10  14       67.18       67.47      7.81 o
 -12 -10  17      105.65       95.80      9.07 o
 -12  -9   3      150.90      150.43      9.64 o
 -12  -9   4       55.98       58.11      5.11 o
 -12  -9   5       57.38       55.46      5.25 o
 -12  -9  10      154.52      155.62      9.63 o
 -12  -9  11       28.74       31.52      4.73 o
 -12  -9  14      185.79      188.38     14.18 o
 -12  -8   1       31.95       29.89      6.13 o
 -12  -8   4       38.72       39.50      5.50 o
 -12  -8   5       27.58       28.17      4.69 o
 -12  -8   6       34.68       37.87      4.90 o
 -12  -8   8       63.25       64.88      9.86 o
 -12  -8   9       28.50       29.90      6.06 o
 -12  -8  11       47.22       46.60      7.24 o
 -12  -8  12       20.99       23.09      4.59 o
 -12  -8  14       41.53       45.04      5.28 o
 -12  -8  15       12.57       10.82      4.05 o
 -12  -8  17       47.61       49.68      8.59 o
 -12  -8  18       10.16       10.04      4.49 o
 -12  -8  19       42.40       41.28      6.45 o
 -12  -7   1       68.61       70.95      5.74 o
 -12  -7   2      351.38      345.07     19.24 o
 -12  -7   3       48.25       48.17      4.86 o
 -12  -7   4      174.95      174.65     10.92 o
 -12  -7   5      127.40      128.81      8.36 o
 -12  -7   8       18.98       19.98      3.92 o
 -12  -7  10        8.52        7.28      2.80 o
 -12  -7  12       23.87       25.86      4.43 o
 -12  -7  14       51.63       56.66      5.84 o
 -12  -7  15       22.82       23.45      4.66 o
 -12  -7  16       30.14       31.75      5.90 o
 -12  -7  18       63.22       63.99      6.49 o
 -12  -6   1       21.28       19.66      3.37 o
 -12  -6   3       18.21       18.81      4.15 o
 -12  -6   4       14.61       13.59      5.80 o
 -12  -6   6       54.84       57.24      5.37 o
 -12  -6   7      189.95      188.56     12.21 o
 -12  -6   8      131.19      132.35      9.01 o
 -12  -6  10       96.85       98.96      7.74 o
 -12  -6  11        8.19        5.93      2.79 o
 -12  -6  15        9.58        7.04      3.46 o
 -12  -6  17       17.23       14.54      4.98 o
 -12  -6  18       37.75       40.59      5.77 o
 -12  -5   1      356.80      346.78     19.24 o
 -12  -5   2       15.53       15.33      3.28 o
 -12  -5   3       18.87       19.20      3.24 o
 -12  -5   4      218.21      214.17     12.19 o
 -12  -5   6       12.82       10.29      3.60 o
 -12  -5   8       71.81       73.48      5.61 o
 -12  -5   9       28.13       30.64      3.92 o
 -12  -5  11       16.59       17.30      3.96 o
 -12  -5  12       56.30       59.66      5.57 o
 -12  -5  15      196.86      197.98     13.51 o
 -12  -5  16       57.80       58.44      6.51 o
 -12  -5  18       16.84       14.86      4.44 o
 -12  -5  19       16.33       14.85      5.43 o
 -12  -4   1       12.36       12.50      3.47 o
 -12  -4   2       78.08       77.65      5.54 o
 -12  -4   3       63.37       66.27      5.49 o
 -12  -4   6       56.90       59.36      5.83 o
 -12  -4   7        8.23        6.05      2.70 o
 -12  -4   9      101.54      102.94      7.73 o
 -12  -4  12       27.19       27.01      4.63 o
 -12  -4  14       73.37       76.32      7.79 o
 -12  -4  18       55.27       57.83      6.11 o
 -12  -4  19       10.49        9.68      4.76 o
 -12  -3   1       18.66       18.65      3.31 o
 -12  -3   3       26.16       26.56      4.22 o
 -12  -3   6      123.07      121.41      7.71 o
 -12  -3  10      161.48      161.94     10.93 o
 -12  -3  12       10.09        7.81      2.70 o
 -12  -3  17       16.27       18.45      4.37 o
 -12  -3  18       22.01       22.97      4.59 o
 -12  -2   1      106.94      106.11      7.07 o
 -12  -2   3      258.19      249.84     17.38 o
 -12  -2   5       83.36       84.92      5.99 o
 -12  -2   6       16.13       14.73      3.00 o
 -12  -2   7       27.43       26.92      3.46 o
 -12  -2   9       52.48       55.01      4.72 o
 -12  -2  10      105.37      107.37      7.07 o
 -12  -2  11       18.42       18.93      3.31 o
 -12  -2  12       52.71       56.42      4.98 o
 -12  -2  13       98.40      103.01     10.38 o
 -12  -2  14       81.30       86.57     10.43 o
 -12  -2  15       68.08       73.80      7.13 o
 -12  -2  16        9.37        6.47      2.84 o
 -12  -2  17      132.29      145.06     13.60 o
 -12  -2  18       35.63       39.91      5.16 o
 -12  -1   1       29.07       30.33      3.58 o
 -12  -1   4       30.26       29.87      3.52 o
 -12  -1   5       51.00       54.16      4.92 o
 -12  -1   6       61.17       61.95      5.89 o
 -12  -1   7       79.52       82.27      5.86 o
 -12  -1   8      159.18      167.13      9.62 o
 -12  -1   9       57.62       59.25      5.24 o
 -12  -1  10       33.97       35.45      4.24 o
 -12  -1  11       26.67       28.37      4.54 o
 -12  -1  13      108.28      116.54      7.71 o
 -12  -1  14       26.50       27.76      3.80 o
 -12  -1  16       55.01       58.88      5.70 o
 -12  -1  17      197.91      194.19     17.47 o
 -12  -1  19       44.38       45.38      6.01 o
 -12  -1  20      121.25       97.63     14.45 o
 -12   0   1        9.15       10.94      2.99 o
 -12   0   2      187.23      189.45     10.91 o
 -12   0   3       58.63       61.44      4.71 o
 -12   0   4       20.34       19.52      4.00 o
 -12   0   5       28.15       28.75      4.13 o
 -12   0   6       27.83       28.37      3.66 o
 -12   0   8       44.32       39.56      3.82 o
 -12   0   9       75.03       78.41      7.12 o
 -12   0  11      127.96      132.03      8.35 o
 -12   0  12       52.98       55.96      5.97 o
 -12   0  13       19.08       17.07      3.04 o
 -12   0  14       95.46       94.35      7.75 o
 -12   0  15       24.19       21.41      3.70 o
 -12   0  16       11.86       11.58      3.41 o
 -12   0  17      170.16      146.26     12.27 o
 -12   0  18       97.79       81.57      7.11 o
 -12   1   0      190.61      193.24     10.90 o
 -12   1   1      505.22      500.75     26.92 o
 -12   1   2      421.61      425.50     23.08 o
 -12   1   3      693.03      712.02     40.41 o
 -12   1   4       12.48       11.76      2.61 o
 -12   1   7       46.66       51.46      4.13 o
 -12   1   9       84.50       87.52      7.10 o
 -12   1  12       21.40       22.07      3.15 o
 -12   1  13        7.41        5.23      2.35 o
 -12   1  14       11.40       12.60      2.39 o
 -12   1  15        5.78        4.86      1.73 o
 -12   1  16       25.51       20.49      2.34 o
 -12   2   0       16.27       18.26      3.52 o
 -12   2   1      152.06      164.98      9.62 o
 -12   2   2       13.02       11.93      2.82 o
 -12   2   3      190.28      197.10     11.55 o
 -12   2   4      225.96      240.23     13.47 o
 -12   2   5       12.44       10.63      3.74 o
 -12   2   7       10.80       13.68      2.94 o
 -12   2   9       16.10       15.04      2.57 o
 -12   2  11        5.63        5.41      2.02 o
 -12   2  12        9.24        7.44      2.26 o
 -12   2  13        4.29        2.63      1.30 o
 -12   3   1      156.63      169.65      9.62 o
 -12   3   3      103.92      111.29      7.07 o
 -12   3   5       22.14       25.02      3.06 o
 -12   3   6       12.61       10.18      2.93 o
 -12   3   8       23.14       24.62      2.93 o
 -12   3   9       92.07       96.81      6.10 o
 -12   3  10       35.02       34.24      3.44 o
 -12   3  11        4.49        3.00      1.44 o
 -12   4   0       72.18       75.50      5.48 o
 -12   4   1       67.63       71.33      5.55 o
 -12   4   3       29.41       33.18      3.71 o
 -12   4   4       14.47       15.00      2.72 o
 -12   4   5       71.53       78.28      5.60 o
 -12   4   7       27.98       31.13      3.51 o
 -12   4   9        9.74        9.02      1.94 o
 -12   5   1       57.40       58.85      4.91 o
 -12   5   3      238.66      244.65     15.42 o
 -12   5   4       51.10       51.53      4.99 o
 -12   5   5      213.99      223.91     12.18 o
 -12   5   6       14.80       15.37      2.71 o
 -12   5   7       22.21       23.01      2.74 o
 -12   5   8      190.75      167.38      8.97 o
 -12   6   1       64.53       64.12      6.29 o
 -12   6   2      120.91      125.33     10.33 o
 -12   6   3       23.17       24.14      3.41 o
 -12   6   4      102.98      107.62      8.39 o
 -12   6   5       10.63        9.57      2.80 o
 -12   6   6      193.32      188.00     15.50 o
 -12   7   0       17.59       18.52      4.23 o
 -12   7   4       61.09       62.50      6.49 o
 -12   7   5       50.96       46.61      5.47 o
 -12   8   0       86.99       85.49      9.09 o
 -12   8   1       16.38       15.63      3.91 o
 -12   8   5       46.97       39.19      4.89 o
 -12   9   1       21.66       22.52      5.89 o
 -12   9   2      105.99       98.46      8.40 o
 -12   9   3       50.49       49.18      5.86 o
 -12   9   4       11.97        9.40      2.58 o
 -12  10   2       35.12       26.24      5.12 o
 -11 -17   7       11.10       13.59      4.86 o
 -11 -16   1       30.03       27.59      6.74 o
 -11 -16   2       29.63       30.09      5.43 o
 -11 -16   3       73.04       78.16      7.12 o
 -11 -16   4      131.74      126.21      8.36 o
 -11 -16   5       21.28       19.64      4.85 o
 -11 -15   4      297.76      298.84     16.67 o
 -11 -15   5      235.19      241.87     14.12 o
 -11 -15   7       22.08       22.01      6.86 o
 -11 -15   8      142.32      137.34      9.00 o
 -11 -15   9       56.84       52.54      7.88 o
 -11 -15  10       37.43       35.63      8.04 o
 -11 -14   1      137.79      132.66      8.35 o
 -11 -14   2      203.31      197.29     11.55 o
 -11 -14   3       56.50       60.62      6.36 o
 -11 -14   4       13.50       13.25      4.72 o
 -11 -14   5      280.77      282.47     17.99 o
 -11 -14   7      193.27      201.40     12.20 o
 -11 -14   8       38.32       34.58      7.35 o
 -11 -14  13       31.27       33.99      6.58 o
 -11 -13   1       35.29       32.29      8.09 o
 -11 -13   2       29.77       28.24      4.62 o
 -11 -13   4       75.20       77.21      5.93 o
 -11 -13   5      154.03      159.60     10.94 o
 -11 -13   6       27.56       25.84      5.47 o
 -11 -13   7       87.91       93.90      7.09 o
 -11 -13   8      132.45      135.26      9.00 o
 -11 -13   9       31.28       32.68      5.48 o
 -11 -13  11        9.75       11.03      4.51 o
 -11 -13  12       26.30       30.53      5.36 o
 -11 -13  14       17.52       17.34      5.87 o
 -11 -12   1       12.48       13.54      3.88 o
 -11 -12   5      115.26      120.90      7.71 o
 -11 -12   6       12.00       10.77      3.81 o
 -11 -12   8       20.01       20.40      6.91 o
 -11 -12  16       53.72       50.85      6.33 o
 -11 -11   1       18.43       18.24      4.01 o
 -11 -11   3       77.46       81.19      6.12 o
 -11 -11   4       22.28       20.92      4.48 o
 -11 -11   5       36.22       37.76      5.79 o
 -11 -11   8       37.53       38.09      7.31 o
 -11 -11  12       39.41       37.47      8.73 o
 -11 -11  13       70.99       74.36      6.47 o
 -11 -10   1       87.72       90.93      7.09 o
 -11 -10   3      180.28      180.98     14.19 o
 -11 -10   6       52.32       51.99      5.66 o
 -11 -10   7       43.26       42.63      5.42 o
 -11 -10   8       13.34       13.75      5.32 o
 -11 -10   9      284.30      292.71     17.98 o
 -11 -10  10       93.36       93.46      6.44 o
 -11 -10  11       22.32       25.11      5.27 o
 -11 -10  12      154.18      164.22     10.28 o
 -11  -9   2       14.66       14.69      3.79 o
 -11  -9   4       23.28       25.00      4.57 o
 -11  -9   5       49.84       48.76      7.22 o
 -11  -9   6      248.03      253.76     17.37 o
 -11  -9   7       16.41       17.72      4.75 o
 -11  -9   8       38.84       36.85      6.41 o
 -11  -9   9       64.13       70.19      5.74 o
 -11  -9  10      106.56      111.23      7.07 o
 -11  -9  11       79.99       81.95      5.92 o
 -11  -9  12      223.28      223.85     12.83 o
 -11  -9  13       56.21       59.44      5.90 o
 -11  -9  14       27.84       28.92      4.68 o
 -11  -9  15       79.85       85.05      6.45 o
 -11  -9  17        9.80        8.22      3.87 o
 -11  -9  18       27.96       27.17      5.32 o
 -11  -9  19       12.78       11.97      4.77 o
 -11  -8   2       23.39       21.63      3.56 o
 -11  -8   3       38.39       40.89      5.63 o
 -11  -8   4       12.90       14.68      3.35 o
 -11  -8   6      128.76      127.23      8.36 o
 -11  -8   7        7.36        6.88      3.06 o
 -11  -8   9       29.84       30.95      4.26 o
 -11  -8  13       10.96        9.68      3.47 o
 -11  -8  14       22.86       24.32      4.79 o
 -11  -8  17       63.44       67.41      6.15 o
 -11  -8  18       63.70       64.81      6.29 o
 -11  -7   1      248.74      252.24     14.76 o
 -11  -7   3       18.99       18.64      3.38 o
 -11  -7   4       33.78       33.29      3.84 o
 -11  -7   5      117.54      121.60      8.37 o
 -11  -7   6       12.19       11.34      4.65 o
 -11  -7   7       28.52       28.88      4.20 o
 -11  -7   8       65.45       65.95      5.75 o
 -11  -7   9       54.80       56.46      4.98 o
 -11  -7  11       10.11        9.09      3.11 o
 -11  -7  15       14.08       13.69      3.66 o
 -11  -7  16       22.68       23.85      4.58 o
 -11  -7  18      175.99      184.64     12.22 o
 -11  -7  21       38.68       38.60      6.33 o
 -11  -6   1      110.31      105.10      8.39 o
 -11  -6   2      691.88      689.88     37.18 o
 -11  -6   3      264.19      257.49     14.75 o
 -11  -6   4       19.87       17.91      3.39 o
 -11  -6   6       22.36       21.03      3.43 o
 -11  -6   7       23.52       21.85      3.70 o
 -11  -6   8       15.17       13.87      3.51 o
 -11  -6   9       59.78       57.01      5.58 o
 -11  -6  10       24.91       24.95      4.09 o
 -11  -6  11       37.88       38.60      4.36 o
 -11  -6  12       73.14       77.90      6.13 o
 -11  -6  13       48.54       50.61      5.06 o
 -11  -6  15        8.28        7.54      3.34 o
 -11  -6  16       43.42       44.51      6.43 o
 -11  -6  17       38.63       40.59      5.29 o
 -11  -6  18       31.81       33.68      5.06 o
 -11  -6  19       64.85       69.75      7.14 o
 -11  -5   2      148.41      142.91      8.99 o
 -11  -5   4       72.25       73.42      5.67 o
 -11  -5   5      103.87      103.26      7.08 o
 -11  -5   6       64.34       61.09      5.10 o
 -11  -5   7      149.49      148.66     10.95 o
 -11  -5   8       35.15       36.14      4.17 o
 -11  -5  10       92.95       87.52      6.44 o
 -11  -5  11      110.06      108.95      7.72 o
 -11  -5  15       34.98       34.89      4.58 o
 -11  -5  16        9.05        7.53      3.10 o
 -11  -5  17       11.72       10.32      3.30 o
 -11  -5  18       37.16       40.53      5.23 o
 -11  -5  19       29.09       29.65      5.43 o
 -11  -5  21       26.62       21.89      5.97 o
 -11  -4   1       25.14       23.47      3.28 o
 -11  -4   2       75.89       72.91      5.41 o
 -11  -4   4       45.77       43.56      6.23 o
 -11  -4   5       12.01        8.41      3.29 o
 -11  -4   7       11.76       12.23      2.96 o
 -11  -4   8       48.25       44.10      4.55 o
 -11  -4   9       40.00       38.87      4.70 o
 -11  -4  10       22.52       21.38      3.49 o
 -11  -4  11       73.62       76.26      5.87 o
 -11  -4  12       85.40       86.63      6.45 o
 -11  -4  13       23.56       23.96      3.75 o
 -11  -4  14       69.66       75.94      5.93 o
 -11  -4  17       10.73        8.17      3.87 o
 -11  -4  19       27.16       28.66      4.96 o
 -11  -4  22       50.45       46.49      8.62 o
 -11  -3   1      110.42      107.12      7.07 o
 -11  -3   2       13.26       13.16      2.88 o
 -11  -3   4      227.22      219.86     12.18 o
 -11  -3   5       15.75       14.61      3.93 o
 -11  -3   7        7.27        4.80      1.97 o
 -11  -3   9        7.08        4.99      2.04 o
 -11  -3  10       27.49       26.32      3.74 o
 -11  -3  11        7.21        5.17      2.27 o
 -11  -3  12       16.84       16.54      3.47 o
 -11  -3  13      149.20      153.09      8.98 o
 -11  -3  14       92.87       98.33      7.74 o
 -11  -3  15       79.44       88.40      6.44 o
 -11  -3  16       60.20       63.14      5.63 o
 -11  -3  18       15.97       17.62      4.53 o
 -11  -3  20        9.59        8.16      4.04 o
 -11  -2   2      116.66      119.13      7.06 o
 -11  -2   3       15.04       16.07      3.20 o
 -11  -2   4      392.96      393.06     20.50 o
 -11  -2   5       51.10       51.59      4.26 o
 -11  -2   6      518.64      527.69     29.50 o
 -11  -2   7      104.02      105.10      7.08 o
 -11  -2   9       35.81       36.49      4.03 o
 -11  -2  10      172.37      176.30     10.27 o
 -11  -2  11       23.32       23.92      3.75 o
 -11  -2  12       22.44       21.82      3.35 o
 -11  -2  13       33.40       33.58      4.18 o
 -11  -2  14       11.87       12.20      3.40 o
 -11  -2  15      108.77      119.32      9.68 o
 -11  -2  16       33.09       35.47      4.37 o
 -11  -2  18       47.27       52.29      7.20 o
 -11  -2  22       11.14        9.48      4.28 o
 -11  -1   1      103.99      100.60      7.08 o
 -11  -1   2       32.74       34.08      4.24 o
 -11  -1   4       13.27       11.75      3.48 o
 -11  -1   5       18.00       16.27      2.91 o
 -11  -1   6       95.45       95.99      6.43 o
 -11  -1   7       16.01       16.37      2.91 o
 -11  -1   9       91.28       89.92      5.98 o
 -11  -1  10      125.55      130.58      8.36 o
 -11  -1  11      101.56      101.55      6.43 o
 -11  -1  12      149.58      154.48      8.98 o
 -11  -1  14       13.83       12.91      4.05 o
 -11  -1  15      163.76      167.83     12.24 o
 -11  -1  16      170.20      174.34     11.57 o
 -11  -1  18       42.87       41.61      5.83 o
 -11  -1  19       15.19       14.25      3.87 o
 -11  -1  20       67.08       66.08      6.48 o
 -11   0   2       79.27       75.88      5.48 o
 -11   0   3       21.63       19.01      2.82 o
 -11   0   5       48.42       50.80      4.73 o
 -11   0   6      194.88      197.86     11.55 o
 -11   0   9       51.18       49.04      4.60 o
 -11   0  11       92.41       98.14      7.08 o
 -11   0  12       16.27       18.28      2.90 o
 -11   0  13      294.34      299.29     18.63 o
 -11   0  14      170.04      175.29     13.54 o
 -11   0  15       64.94       65.82      5.23 o
 -11   0  16      217.12      214.36     12.19 o
 -11   0  17      108.13      106.93      7.07 o
 -11   0  18      124.12      116.79     10.35 o
 -11   0  19       34.29       29.10      3.99 o
 -11   0  21      104.04       69.43      6.21 o
 -11   1   0       42.20       43.21      4.55 o
 -11   1   1       15.06       14.20      2.79 o
 -11   1   2       19.83       20.90      2.88 o
 -11   1   3       33.61       33.75      3.50 o
 -11   1   4        5.25        3.78      1.63 o
 -11   1   5       14.72       14.93      2.93 o
 -11   1   6       15.15       14.88      2.72 o
 -11   1   7        9.56        9.09      3.19 o
 -11   1   8      139.32      142.34      8.99 o
 -11   1   9       23.10       25.74      2.99 o
 -11   1  11      209.10      214.17     12.19 o
 -11   1  12       69.07       70.63      5.15 o
 -11   1  13       25.16       24.81      3.20 o
 -11   1  14        8.79        7.19      2.72 o
 -11   1  15       38.10       36.26      4.64 o
 -11   1  16       44.53       40.31      3.42 o
 -11   1  17       49.80       39.23      5.30 o
 -11   2   1        8.40        6.40      2.60 o
 -11   2   2       42.05       43.21      4.61 o
 -11   2   3       52.14       51.60      4.00 o
 -11   2   4       56.28       61.08      4.31 o
 -11   2   5       70.21       71.45      5.81 o
 -11   2   6       92.95      101.37      6.29 o
 -11   2   7       39.90       41.90      3.55 o
 -11   2   8       63.43       62.82      4.77 o
 -11   2   9       13.61       13.45      2.31 o
 -11   2  10      196.24      198.05     12.85 o
 -11   2  11      100.27      100.29      6.43 o
 -11   2  12        3.94        2.86      1.20 o
 -11   3   0       17.10       17.86      2.83 o
 -11   3   1       38.25       40.66      4.09 o
 -11   3   2       11.56       12.54      2.53 o
 -11   3   3       74.14       78.73      5.34 o
 -11   3   4      109.63      114.83      7.06 o
 -11   3   7       36.19       37.16      4.43 o
 -11   3   8       43.67       45.04      3.62 o
 -11   3   9       62.74       59.62      4.05 o
 -11   3  11       12.16       10.71      1.37 o
 -11   4   1       72.92       71.71      4.95 o
 -11   4   2       35.96       36.05      3.37 o
 -11   4   3       15.40       16.25      2.63 o
 -11   4   4       38.57       38.66      3.36 o
 -11   4   6       27.60       28.98      3.12 o
 -11   4   7       44.02       44.30      3.48 o
 -11   4   8       42.70       44.89      3.35 o
 -11   4   9       86.01       79.42      4.75 o
 -11   5   0      140.05      143.10      8.34 o
 -11   5   1       25.04       26.30      3.46 o
 -11   5   2       24.09       22.55      4.04 o
 -11   5   4       18.46       17.66      2.56 o
 -11   5   5       88.72       93.90      6.44 o
 -11   5   6       33.41       34.46      4.58 o
 -11   5   7      144.53      139.12      7.69 o
 -11   6   1      255.87      267.48     18.66 o
 -11   6   2       99.97      104.27      8.39 o
 -11   6   4      109.95      118.31      8.37 o
 -11   6   5      120.51      126.34      7.70 o
 -11   7   0       53.52       57.26      4.97 o
 -11   7   1       11.53       12.15      3.03 o
 -11   7   2       29.20       32.13      4.73 o
 -11   7   3       81.83       86.69      7.76 o
 -11   7   6       28.74       25.85      3.27 o
 -11   8   0      532.83      538.31     32.10 o
 -11   8   1       18.91       18.99      3.44 o
 -11   8   2        8.82        7.50      2.79 o
 -11   8   3       49.11       50.30      4.33 o
 -11   8   5       42.48       37.69      3.83 o
 -11   9   0      208.56      217.59     20.73 o
 -11   9   2      216.22      212.15     18.09 o
 -11   9   3      219.90      209.18     18.76 o
 -11   9   4        5.95        4.98      1.73 o
 -11  10   0       36.00       37.93      5.24 o
 -11  10   1       86.64       86.19      9.09 o
 -11  10   2       20.91       18.67      5.09 o
 -11  11   1        9.66        7.74      3.74 o
 -11  11   2       28.16       24.00      4.37 o
 -11  11   3       30.28       18.17      5.25 o
 -10 -18   3       39.96       39.77      6.19 o
 -10 -18   4       14.67       14.18      5.69 o
 -10 -17   1       24.83       23.35      4.87 o
 -10 -17   2       16.05       15.67      4.80 o
 -10 -17   4       50.25       49.69      7.90 o
 -10 -17   8       69.18       59.47      6.50 o
 -10 -16   2       40.06       37.15      5.65 o
 -10 -16   3       11.52        9.16      3.81 o
 -10 -16   4       11.66        9.72      4.59 o
 -10 -16   6       69.39       69.05      6.08 o
 -10 -16   9       52.93       51.54      6.46 o
 -10 -16  10       65.09       69.18     10.52 o
 -10 -15   2       61.73       60.12      6.03 o
 -10 -15   3       62.55       66.33      8.49 o
 -10 -15   4       47.64       46.20      7.93 o
 -10 -15   6       38.08       35.49      6.64 o
 -10 -15   7       72.68       71.20      8.47 o
 -10 -15   8       11.35       14.68      6.07 o
 -10 -15   9       31.58       33.08      5.68 o
 -10 -15  11       14.49       13.76      4.55 o
 -10 -15  13       21.36       19.76      4.85 o
 -10 -14   1      194.13      193.50     10.90 o
 -10 -14   2       14.94       13.32      3.96 o
 -10 -14   3      127.06      133.30      8.35 o
 -10 -14   4       97.79      100.22      9.72 o
 -10 -14   7       28.22       25.41      6.05 o
 -10 -14   8       18.96       21.34      6.20 o
 -10 -14   9       16.44       17.98      4.89 o
 -10 -14  11       22.52       22.92      6.02 o
 -10 -14  13       21.79       19.74      6.63 o
 -10 -13   2       57.88       58.03      5.44 o
 -10 -13   3      111.64      115.59      7.72 o
 -10 -13   4       46.47       43.38      6.57 o
 -10 -13   7      147.90      154.29      9.63 o
 -10 -13  10       16.79       16.97      4.47 o
 -10 -13  11       18.57       20.46      4.91 o
 -10 -13  13       14.59       14.42      4.46 o
 -10 -13  17       46.94       49.83      6.40 o
 -10 -12   1       37.65       36.52      5.45 o
 -10 -12   2       46.69       47.73      6.55 o
 -10 -12   3       12.70       11.48      5.13 o
 -10 -12   4       14.91       11.10      4.34 o
 -10 -12  11       18.54       17.69      7.82 o
 -10 -12  13       61.90       67.28      7.81 o
 -10 -11   1       33.88       33.58      4.45 o
 -10 -11   2       24.88       24.07      4.23 o
 -10 -11   4      104.89      110.79      8.38 o
 -10 -11   5      114.68      117.55      7.71 o
 -10 -11   8       24.83       25.47      4.50 o
 -10 -11   9       29.41       31.64      4.52 o
 -10 -11  10       41.42       42.13      5.02 o
 -10 -11  11       15.85       18.33      5.17 o
 -10 -11  12       32.70       33.09      5.06 o
 -10 -11  13      102.32      110.72      8.38 o
 -10 -11  19       54.52       51.34      8.58 o
 -10 -10   1       52.92       50.50      4.79 o
 -10 -10   2       66.24       68.16      5.68 o
 -10 -10   3      229.98      226.44     14.13 o
 -10 -10   4       20.11       19.36      3.44 o
 -10 -10   5      104.35      103.32      7.08 o
 -10 -10   6      149.92      153.03      9.63 o
 -10 -10   7      148.44      150.18      8.99 o
 -10 -10  11       38.61       40.73      4.62 o
 -10 -10  12       70.14       69.56      6.08 o
 -10 -10  13       31.85       32.03      4.86 o
 -10 -10  14       25.71       26.46      4.63 o
 -10 -10  15       39.60       41.42      6.03 o
 -10 -10  16       14.66       13.33      4.34 o
 -10 -10  17       33.93       34.80      5.39 o
 -10 -10  19       56.23       56.37      7.86 o
 -10  -9   1      118.50      120.14      7.71 o
 -10  -9   4      341.61      332.55     17.95 o
 -10  -9   8       84.06       82.52      7.11 o
 -10  -9  10       44.59       44.73      6.22 o
 -10  -9  12        8.33        6.97      3.13 o
 -10  -9  14       13.67       11.92      4.00 o
 -10  -9  15       17.19       16.37      4.63 o
 -10  -9  17       11.36       12.21      3.69 o
 -10  -9  18       64.90       62.61      7.16 o
 -10  -9  19       37.85       38.13      5.44 o
 -10  -9  21       23.78       20.65      6.52 o
 -10  -8   4      102.94      104.21      7.08 o
 -10  -8   5      156.73      149.55      8.99 o
 -10  -8   7      187.36      188.25     10.91 o
 -10  -8  10        6.76        5.69      2.73 o
 -10  -8  11       55.66       56.56      7.18 o
 -10  -8  13       21.57       18.69      4.65 o
 -10  -8  15       84.03       87.14      6.44 o
 -10  -8  16       39.88       42.00      4.88 o
 -10  -8  17       12.25       10.33      5.13 o
 -10  -8  19      151.18      150.31     12.92 o
 -10  -8  20       19.22       14.82      4.90 o
 -10  -8  21       29.23       23.71      6.82 o
 -10  -7   1      267.66      270.77     14.74 o
 -10  -7   2      165.33      164.60      9.62 o
 -10  -7   4       25.76       26.28      3.94 o
 -10  -7   5       40.52       39.18      5.58 o
 -10  -7   6      251.79      251.17     14.76 o
 -10  -7   7        5.29        3.78      1.88 o
 -10  -7   8       93.03       89.79      6.44 o
 -10  -7   9       15.22       14.99      4.00 o
 -10  -7  10        6.32        5.02      2.45 o
 -10  -7  11       14.57       12.77      4.20 o
 -10  -7  12       46.89       48.39      5.13 o
 -10  -7  14       41.60       41.52      5.09 o
 -10  -7  15       38.53       42.21      5.15 o
 -10  -7  16       11.80       12.83      4.66 o
 -10  -7  17      121.71      130.39      9.66 o
 -10  -7  18       38.49       41.50      5.42 o
 -10  -7  21       24.69       22.60      5.24 o
 -10  -6   1      267.05      262.23     14.10 o
 -10  -6   2        7.46        4.73      1.90 o
 -10  -6   3      247.58      241.43     13.47 o
 -10  -6   4      136.76      135.70      8.35 o
 -10  -6   5        6.57        4.79      2.05 o
 -10  -6   6      104.49      100.48      7.08 o
 -10  -6   7        9.09        8.39      4.11 o
 -10  -6   8      179.71      179.90     10.27 o
 -10  -6   9       32.50       30.83      3.65 o
 -10  -6  11        7.69        5.70      2.32 o
 -10  -6  12       34.35       35.04      5.46 o
 -10  -6  13        8.68        8.70      3.60 o
 -10  -6  15       14.57       12.44      3.76 o
 -10  -6  16       32.72       34.61      6.64 o
 -10  -6  18       63.55       63.68      9.18 o
 -10  -6  19       48.21       50.63      5.86 o
 -10  -6  20       67.29       70.57      7.80 o
 -10  -6  21       41.70       44.77      6.57 o
 -10  -6  22       26.45       24.25      5.78 o
 -10  -5   1       25.24       26.87      3.26 o
 -10  -5   2      664.82      639.93     39.17 o
 -10  -5   3      235.43      220.56     12.18 o
 -10  -5   4       60.00       55.61      4.72 o
 -10  -5   5       33.01       29.88      5.01 o
 -10  -5   6      758.45      733.52     39.74 o
 -10  -5   7       19.54       17.67      3.11 o
 -10  -5   9       53.73       50.42      4.46 o
 -10  -5  10       15.07       13.76      3.01 o
 -10  -5  11      397.65      391.86     30.31 o
 -10  -5  12      106.29      109.52      8.38 o
 -10  -5  13       27.27       27.23      4.00 o
 -10  -5  14        7.04        5.45      2.50 o
 -10  -5  16       28.53       27.81      4.48 o
 -10  -5  17       17.56       18.32      3.87 o
 -10  -5  18       88.19       87.64      8.42 o
 -10  -5  19       20.06       22.02      4.39 o
 -10  -5  20       23.01       23.02      5.81 o
 -10  -5  22       69.91       73.86      7.13 o
 -10  -5  23       33.02       35.76      5.80 o
 -10  -4   1       70.54       75.69      5.28 o
 -10  -4   3       37.14       32.97      4.18 o
 -10  -4   5       13.32       11.82      3.41 o
 -10  -4   6       32.69       30.25      4.46 o
 -10  -4   7        8.20        5.81      2.56 o
 -10  -4   8       96.97       91.69      6.44 o
 -10  -4  10        8.06        5.16      2.27 o
 -10  -4  12       10.49        8.48      3.06 o
 -10  -4  13       44.01       43.14      4.01 o
 -10  -4  16       11.12       10.24      3.76 o
 -10  -4  17       10.26        7.28      2.88 o
 -10  -4  23       17.62       12.86      5.36 o
 -10  -3   2       24.15       23.59      3.14 o
 -10  -3   3       43.13       38.31      4.29 o
 -10  -3   4       44.23       40.96      3.95 o
 -10  -3   5       43.15       43.66      4.75 o
 -10  -3   6       12.62       12.96      2.81 o
 -10  -3   7        6.65        4.82      1.97 o
 -10  -3   8       65.87       59.83      4.64 o
 -10  -3  10       29.55       27.18      3.33 o
 -10  -3  13       20.28       20.70      3.57 o
 -10  -3  14       19.65       20.33      3.43 o
 -10  -3  16        8.53        6.25      2.69 o
 -10  -2   1      169.75      163.46      9.62 o
 -10  -2   3       45.96       42.69      4.01 o
 -10  -2   4      161.61      156.00      9.63 o
 -10  -2   6      436.92      435.43     22.42 o
 -10  -2   7       12.89       10.63      3.44 o
 -10  -2   8       70.19       70.88      5.15 o
 -10  -2   9       33.44       34.05      3.64 o
 -10  -2  10      297.69      293.34     15.38 o
 -10  -2  11      162.75      167.89      9.62 o
 -10  -2  13      350.54      364.74     19.87 o
 -10  -2  14      124.55      134.56      9.00 o
 -10  -2  18       16.23       19.80      3.51 o
 -10  -2  19       51.93       55.24      5.91 o
 -10  -2  21        8.17        7.30      3.44 o
 -10  -2  22        8.88        7.37      3.69 o
 -10  -1   1       98.24       95.55      6.11 o
 -10  -1   2        5.46        4.06      2.02 o
 -10  -1   3      198.94      198.30     12.85 o
 -10  -1   4      147.55      150.25      8.34 o
 -10  -1   5       22.01       21.25      2.88 o
 -10  -1   6       90.44       89.35      5.85 o
 -10  -1   7      478.01      459.65     25.00 o
 -10  -1   8       90.61       88.46      5.91 o
 -10  -1   9      143.58      145.88     10.95 o
 -10  -1  10       39.91       40.27      5.57 o
 -10  -1  11      221.10      227.26     12.83 o
 -10  -1  12       10.95        9.19      3.42 o
 -10  -1  13      352.12      367.77     19.87 o
 -10  -1  14      209.12      212.72     14.80 o
 -10  -1  15       22.92       23.90      3.61 o
 -10  -1  16      271.92      276.20     17.35 o
 -10  -1  17       30.94       33.91      4.92 o
 -10  -1  18       46.65       49.61      4.73 o
 -10  -1  19       22.76       24.53      3.68 o
 -10  -1  20       13.06       12.30      3.18 o
 -10  -1  21       12.72       12.24      3.92 o
 -10  -1  22       38.27       35.40      5.67 o
 -10   0   1       76.66       72.66      5.61 o
 -10   0   2      121.39      116.41      7.71 o
 -10   0   3       35.14       35.55      3.37 o
 -10   0   4      569.65      574.80     30.12 o
 -10   0   5      441.89      442.70     23.71 o
 -10   0   6       17.54       16.56      2.63 o
 -10   0   7        6.05        4.65      1.98 o
 -10   0   8      171.22      175.35     11.57 o
 -10   0   9      804.53      834.06     46.82 o
 -10   0  10      463.06      463.76     24.35 o
 -10   0  12       99.54      104.27      7.08 o
 -10   0  13      487.74      492.27     26.93 o
 -10   0  14        5.87        4.67      2.06 o
 -10   0  15      148.38      149.30     10.95 o
 -10   0  17      164.81      171.74     11.57 o
 -10   0  18       75.06       76.89      6.13 o
 -10   0  19       67.13       70.50      7.80 o
 -10   0  20        7.89        5.39      2.10 o
 -10   0  21       46.40       39.54      4.22 o
 -10   1   0      247.15      243.83     13.47 o
 -10   1   1      228.10      222.65     12.18 o
 -10   1   3       31.43       30.30      3.32 o
 -10   1   4       35.87       36.36      3.30 o
 -10   1   7      195.12      195.71     10.90 o
 -10   1   8       27.24       27.15      2.86 o
 -10   1  11       14.93       16.15      2.63 o
 -10   1  12       42.31       44.97      3.75 o
 -10   1  13       26.58       28.65      4.14 o
 -10   1  14       21.27       20.55      2.95 o
 -10   1  16       11.82       10.43      2.20 o
 -10   1  18       49.21       40.00      4.89 o
 -10   2   0      581.72      571.25     31.42 o
 -10   2   1      885.94      896.03     50.02 o
 -10   2   2        8.54        9.49      3.02 o
 -10   2   4       66.98       66.65      4.57 o
 -10   2   5       22.28       19.60      2.75 o
 -10   2   7        6.40        6.67      2.36 o
 -10   2   8        4.52        3.63      1.32 o
 -10   2   9       49.14       52.49      4.33 o
 -10   2  11        7.17        6.63      2.59 o
 -10   2  12        4.26        3.05      1.19 o
 -10   2  13       10.40        9.63      1.45 o
 -10   2  14       28.07       23.47      2.47 o
 -10   3   0       47.48       47.10      4.00 o
 -10   3   1      165.10      171.49      9.62 o
 -10   3   2      141.02      144.11      8.34 o
 -10   3   3       16.68       17.76      2.76 o
 -10   3   4       31.19       30.57      2.85 o
 -10   3   5       67.80       67.22      4.43 o
 -10   3   6       17.10       17.12      2.29 o
 -10   3  10       12.42       11.92      1.71 o
 -10   3  11       18.21       15.26      1.96 o
 -10   4   0       89.85       88.08      5.85 o
 -10   4   2      260.76      263.75     14.10 o
 -10   4   4       50.63       51.44      3.80 o
 -10   4   5       43.02       43.83      3.35 o
 -10   4   6        5.09        3.52      1.73 o
 -10   4   8       48.17       47.27      3.41 o
 -10   4   9       82.93       76.39      4.43 o
 -10   5   1      160.01      161.56      8.98 o
 -10   5   2      364.97      366.76     19.22 o
 -10   5   5      231.80      237.70     12.82 o
 -10   5   6        4.82        4.54      1.52 o
 -10   6   0       74.79       79.17      5.40 o
 -10   6   1       16.25       17.71      2.70 o
 -10   6   2      102.42      106.11      6.42 o
 -10   6   3      142.77      151.19     11.60 o
 -10   6   4       81.26       81.45      5.33 o
 -10   6   5      211.35      206.52     10.89 o
 -10   6   6        4.77        4.09      1.61 o
 -10   7   0       51.02       52.46      5.19 o
 -10   7   1       98.47      102.56      6.43 o
 -10   7   2      168.81      170.42     12.89 o
 -10   7   4       87.80       90.80      6.05 o
 -10   7   5       89.70       89.22      6.11 o
 -10   8   0       10.36       10.54      3.30 o
 -10   8   1       46.39       48.15      5.33 o
 -10   8   2        7.43        7.23      3.28 o
 -10   8   3        5.78        5.00      1.96 o
 -10   8   4       42.88       46.25      4.08 o
 -10   8   5        7.59        7.22      1.61 o
 -10   9   0       21.51       22.55      3.62 o
 -10   9   1      124.54      128.49      9.67 o
 -10   9   2        7.57        5.89      2.63 o
 -10   9   3       19.07       19.04      2.82 o
 -10   9   4       11.05        9.50      2.72 o
 -10  10   0      172.61      179.97     18.16 o
 -10  10   1      107.64      112.30     11.68 o
 -10  10   2       15.29       15.34      3.42 o
 -10  10   3       18.82       17.73      3.39 o
 -10  10   4        5.08        3.99      1.78 o
 -10  11   1        8.81        9.25      3.34 o
 -10  11   2       92.44       93.40      9.74 o
 -10  11   3       60.67       54.53      6.52 o
 -10  12   1       12.60       10.24      3.68 o
 -10  12   2       16.63       12.70      3.46 o
  -9 -18   1       50.74       46.98      6.55 o
  -9 -18   2       23.48       22.05      5.39 o
  -9 -18   6       20.35       21.46      4.61 o
  -9 -17   1       30.38       30.76      5.36 o
  -9 -17   2       14.46       15.42      5.18 o
  -9 -17   5       14.90       17.02      4.91 o
  -9 -16   1       45.48       46.84      5.61 o
  -9 -16   2       38.48       41.76      6.58 o
  -9 -16   3       15.59       18.49      4.44 o
  -9 -16   7       23.90       23.86      5.72 o
  -9 -16   9       23.25       26.61      4.84 o
  -9 -16  10       23.54       22.00      5.10 o
  -9 -15   1       30.88       32.50      5.96 o
  -9 -15   2       63.09       62.50      6.03 o
  -9 -15   3       22.54       22.30      4.39 o
  -9 -15   4      182.09      180.85     10.91 o
  -9 -15   5       23.89       24.31      4.72 o
  -9 -15  12       67.03       72.47      7.13 o
  -9 -15  13       34.01       35.56      5.52 o
  -9 -14   1       39.37       38.55      4.43 o
  -9 -14   2       33.07       33.35      5.13 o
  -9 -14   3      179.87      181.61     10.26 o
  -9 -14   5       24.55       22.83      5.59 o
  -9 -14   6        7.51        7.24      3.53 o
  -9 -14   7       15.55       17.60      4.67 o
  -9 -14   9       15.78       15.58      4.50 o
  -9 -14  11       13.37       14.14      4.46 o
  -9 -14  15       31.57       26.85      6.03 o
  -9 -13   2       90.53       94.53      9.73 o
  -9 -13   3      133.22      131.97      8.35 o
  -9 -13   4      134.19      144.81     15.60 o
  -9 -13   5      248.98      247.75     20.66 o
  -9 -13   6       11.47        8.51      3.29 o
  -9 -13   9       10.47        7.76      3.25 o
  -9 -13  10       51.20       51.12      7.21 o
  -9 -13  11       19.79       17.84      5.48 o
  -9 -13  14       47.91       48.37      6.00 o
  -9 -13  15       40.02       39.87      5.57 o
  -9 -12   2       22.69       22.40      5.16 o
  -9 -12   3      145.04      144.99     10.30 o
  -9 -12   4       81.68       81.13      7.77 o
  -9 -12   5      109.09      114.52      7.72 o
  -9 -12   6       38.43       37.88      7.31 o
  -9 -12   7       28.89       28.06      5.52 o
  -9 -12   8       71.72       74.87      6.26 o
  -9 -12  12       69.33       71.08      6.34 o
  -9 -12  18       19.89       20.58      5.19 o
  -9 -11   1      174.86      176.80     10.27 o
  -9 -11   2      201.86      211.33     12.19 o
  -9 -11   3       99.30      102.00      7.08 o
  -9 -11   4       81.75       81.70      6.19 o
  -9 -11   5       59.49       60.53      4.90 o
  -9 -11   9       38.82       38.83      5.10 o
  -9 -11  10      103.63      111.04      7.72 o
  -9 -11  13      102.94      103.01      7.73 o
  -9 -11  14      209.99      217.34     13.49 o
  -9 -11  15       21.60       23.05      5.15 o
  -9 -11  16       37.66       38.72      5.44 o
  -9 -11  17       59.30       62.01      6.50 o
  -9 -11  18      124.17      118.06      9.03 o
  -9 -11  20       17.18       18.22      5.85 o
  -9 -10   1       26.13       24.38      3.95 o
  -9 -10   2       93.08       94.72      6.43 o
  -9 -10   3       35.24       33.78      4.58 o
  -9 -10   4       46.00       46.00      4.34 o
  -9 -10   5       40.13       37.51      4.30 o
  -9 -10   6      121.45      123.43      9.67 o
  -9 -10   7       47.73       50.67      4.73 o
  -9 -10   8       13.29       15.30      3.42 o
  -9 -10  10       34.91       38.38      4.16 o
  -9 -10  11       17.87       20.23      4.34 o
  -9 -10  17       19.79       14.65      4.52 o
  -9 -10  19       31.56       30.13      5.71 o
  -9 -10  21       32.08       25.09      5.77 o
  -9  -9   1       18.39       17.94      3.18 o
  -9  -9   5       13.51       10.28      4.63 o
  -9  -9   6       57.91       57.80      5.18 o
  -9  -9   7      116.68      111.35      7.72 o
  -9  -9   8       93.01       93.65      7.09 o
  -9  -9   9      229.96      228.72     14.78 o
  -9  -9  10      160.43      164.79     10.28 o
  -9  -9  11       79.70       80.37      6.46 o
  -9  -9  12      158.18      158.91     12.25 o
  -9  -9  13       13.39       10.28      4.31 o
  -9  -9  14       10.06        6.23      2.61 o
  -9  -9  15       51.78       51.81      5.99 o
  -9  -9  16        8.40        6.46      3.01 o
  -9  -9  18       23.36       23.39      4.52 o
  -9  -9  19       21.69       21.63      4.96 o
  -9  -9  22       15.37       14.88      6.45 o
  -9  -8   1       11.82        8.06      3.15 o
  -9  -8   2      117.67      110.72      7.07 o
  -9  -8   3       20.13       19.00      3.17 o
  -9  -8   4       39.46       38.22      4.23 o
  -9  -8   5        9.62        5.39      2.34 o
  -9  -8   8       14.56       12.19      3.25 o
  -9  -8   9       86.45       85.68      6.05 o
  -9  -8  10      173.45      170.80     14.87 o
  -9  -8  12       58.25       57.23      7.18 o
  -9  -8  14       53.75       54.50      5.18 o
  -9  -8  15      169.15      170.92     11.58 o
  -9  -8  16       45.67       47.58      4.93 o
  -9  -8  17        7.73        7.17      3.45 o
  -9  -8  19       51.48       54.87      5.78 o
  -9  -8  20       14.94       12.48      4.21 o
  -9  -7   1        9.35        9.31      4.29 o
  -9  -7   3      441.83      429.17     22.43 o
  -9  -7   4       90.15       89.67      6.31 o
  -9  -7   5      256.74      245.98     13.47 o
  -9  -7   6       34.38       31.99      4.93 o
  -9  -7   8       19.48       20.27      3.30 o
  -9  -7   9      125.99      122.74      7.71 o
  -9  -7  10       90.53       89.86      7.10 o
  -9  -7  11       65.32       63.49      5.36 o
  -9  -7  12       70.52       72.53      5.55 o
  -9  -7  13       55.02       59.97      5.04 o
  -9  -7  15       50.66       51.63      4.99 o
  -9  -7  17       52.58       55.51      6.52 o
  -9  -7  18       15.14       12.58      3.68 o
  -9  -7  19      252.80      252.93     14.76 o
  -9  -7  20       27.10       27.85      5.10 o
  -9  -7  21       29.25       31.01      5.15 o
  -9  -7  22       30.15       25.98      6.62 o
  -9  -7  23       90.97       70.25     12.58 o
  -9  -6   1       76.28       72.34      5.41 o
  -9  -6   2       15.17       16.29      3.33 o
  -9  -6   3      512.17      487.79     24.98 o
  -9  -6   4      227.15      217.34     12.19 o
  -9  -6   5       23.01       20.71      4.20 o
  -9  -6   6       10.25        9.90      3.01 o
  -9  -6   7       91.51       87.14      6.05 o
  -9  -6  10       10.52        8.95      3.82 o
  -9  -6  11       68.08       69.05      5.22 o
  -9  -6  12      236.05      232.58     12.82 o
  -9  -6  13       42.55       46.48      5.27 o
  -9  -6  14      182.97      187.43     10.91 o
  -9  -6  15       17.96       19.82      3.51 o
  -9  -6  16      216.35      220.12     14.79 o
  -9  -6  17      148.79      156.82      9.63 o
  -9  -6  19       27.75       30.24      4.60 o
  -9  -6  20      323.04      341.72     19.89 o
  -9  -6  21       50.09       53.19      6.05 o
  -9  -6  22       21.42       19.01      4.65 o
  -9  -6  23       39.28       36.14      5.59 o
  -9  -5   2      109.96      101.30      7.08 o
  -9  -5   3      177.18      173.77     14.20 o
  -9  -5   4      111.63      105.16      7.08 o
  -9  -5   5      107.25      109.27      7.07 o
  -9  -5   6       17.01       14.48      3.64 o
  -9  -5   8       18.92       19.69      3.02 o
  -9  -5   9       10.80        9.56      3.71 o
  -9  -5  10      101.61      106.67      7.73 o
  -9  -5  11       74.87       75.19      5.48 o
  -9  -5  13       93.39       93.40      7.09 o
  -9  -5  14       16.44       17.91      3.32 o
  -9  -5  15      329.99      350.13     19.24 o
  -9  -5  16       15.96       17.04      3.75 o
  -9  -5  18       47.73       50.13      5.33 o
  -9  -5  19       68.80       77.27      7.78 o
  -9  -5  20       80.99       85.74      7.76 o
  -9  -5  21       18.67       22.16      5.03 o
  -9  -5  22       12.36       11.84      4.95 o
  -9  -5  23       91.52       92.89      9.07 o
  -9  -4   2        9.25        9.59      3.71 o
  -9  -4   3       24.78       21.41      3.91 o
  -9  -4   4      165.90      167.38      9.62 o
  -9  -4   5       30.04       24.92      3.95 o
  -9  -4   9       69.31       66.02      5.82 o
  -9  -4  10       57.74       57.95      4.52 o
  -9  -4  12       48.77       52.08      4.66 o
  -9  -4  13       86.05       86.38      6.38 o
  -9  -4  14       67.56       67.66      5.55 o
  -9  -4  18       80.48       85.74      6.45 o
  -9  -4  20       19.88       20.95      4.12 o
  -9  -4  21       42.18       45.13      6.09 o
  -9  -4  24       32.68       29.76      8.89 o
  -9  -3   1       88.87       91.75      6.17 o
  -9  -3   2      107.30       98.90      6.36 o
  -9  -3   3       83.18       74.23      5.48 o
  -9  -3   4       70.40       68.10      4.96 o
  -9  -3   5       37.27       39.62      4.56 o
  -9  -3   6       87.68       77.08      5.47 o
  -9  -3   7       30.90       28.09      3.26 o
  -9  -3   8       47.56       46.28      4.27 o
  -9  -3  10      183.94      182.87     10.26 o
  -9  -3  11       17.14       18.61      3.31 o
  -9  -3  12      161.11      166.43     10.28 o
  -9  -3  13      148.24      144.62      8.99 o
  -9  -3  14       16.19       15.25      2.85 o
  -9  -3  16       15.89       14.59      3.21 o
  -9  -3  17        9.60        7.68      2.55 o
  -9  -3  19       24.03       22.83      4.31 o
  -9  -3  20       33.95       36.34      4.43 o
  -9  -3  21       47.12       49.79      7.22 o
  -9  -3  24       31.94       27.88      6.73 o
  -9  -2   2      954.23      942.82     49.34 o
  -9  -2   3       79.34       73.60      6.27 o
  -9  -2   4      448.26      435.30     32.87 o
  -9  -2   5       41.78       40.77      4.15 o
  -9  -2   6        9.42        8.09      3.07 o
  -9  -2   7       78.49       79.61      5.67 o
  -9  -2   8      507.97      507.26     26.27 o
  -9  -2  10      292.33      296.06     18.63 o
  -9  -2  11      143.53      146.01      8.34 o
  -9  -2  12       17.84       16.46      3.83 o
  -9  -2  13       41.19       47.13      3.94 o
  -9  -2  15       19.81       21.30      3.15 o
  -9  -2  16        6.65        5.36      2.10 o
  -9  -2  20       20.40       21.88      3.77 o
  -9  -2  21       57.82       56.75      5.97 o
  -9  -2  22       76.64       76.26      9.80 o
  -9  -2  23       17.58       16.53      4.33 o
  -9  -1   1      172.00      168.64     12.24 o
  -9  -1   2     1161.88     1105.96     59.61 o
  -9  -1   3      350.52      331.79     17.30 o
  -9  -1   4       30.13       27.02      3.33 o
  -9  -1   5     1582.28     1562.51     96.34 o
  -9  -1   6      361.62      357.90     18.58 o
  -9  -1   7       27.95       25.82      2.93 o
  -9  -1   8      225.71      214.80     13.49 o
  -9  -1  10      250.84      249.52     13.46 o
  -9  -1  11      205.04      208.73     12.19 o
  -9  -1  12       10.91       11.09      2.77 o
  -9  -1  13      252.42      262.42     19.33 o
  -9  -1  14      108.24      115.59      8.37 o
  -9  -1  15       31.05       33.63      3.37 o
  -9  -1  17       90.41       95.61      7.09 o
  -9  -1  19      153.15      161.24     13.57 o
  -9  -1  20       14.16       14.84      3.35 o
  -9  -1  22       11.52       10.55      3.37 o
  -9  -1  24       35.01       28.47      8.92 o
  -9   0   1       83.24       75.06      5.08 o
  -9   0   2       67.84       68.92      5.09 o
  -9   0   3      100.60       98.83      6.23 o
  -9   0   4      482.80      466.73     23.70 o
  -9   0   5      445.32      442.76     22.42 o
  -9   0   6       86.83       90.42      5.91 o
  -9   0   7       47.11       48.27      4.00 o
  -9   0   8      669.07      684.82     35.88 o
  -9   0   9       56.64       58.53      3.99 o
  -9   0  10      449.29      454.02     23.70 o
  -9   0  12       38.36       39.01      4.23 o
  -9   0  13       17.06       17.50      2.83 o
  -9   0  14      130.68      132.73      9.01 o
  -9   0  15        6.81        5.36      1.72 o
  -9   0  17       91.80       98.14      6.43 o
  -9   0  18       82.12       81.89      7.11 o
  -9   0  19       16.03       17.09      3.32 o
  -9   0  22       62.86       59.82      7.17 o
  -9   1   0       42.47       44.88      4.28 o
  -9   1   1       34.50       36.82      3.30 o
  -9   1   2       91.59       92.38      5.91 o
  -9   1   3       32.82       32.33      4.04 o
  -9   1   4       16.09       15.90      2.64 o
  -9   1   5      329.33      341.15     17.29 o
  -9   1   8       11.05        9.70      2.36 o
  -9   1  10       41.72       43.28      3.29 o
  -9   1  12      119.71      120.02      7.06 o
  -9   1  13       15.26       13.62      2.04 o
  -9   1  14       72.42       72.02      4.63 o
  -9   1  15      131.92      132.92      7.70 o
  -9   1  16       10.35       10.69      2.34 o
  -9   1  17       33.20       31.11      3.12 o
  -9   1  18       10.75       10.75      1.92 o
  -9   2   1       76.16       73.67      4.76 o
  -9   2   2       92.86       96.81      5.84 o
  -9   2   4       28.45       29.57      3.32 o
  -9   2   5      100.99      107.88      6.22 o
  -9   2   6      187.99      187.55     10.26 o
  -9   2   7      120.42      122.10      7.06 o
  -9   2   8      251.09      255.21     14.11 o
  -9   2   9       39.49       39.68      3.69 o
  -9   2  11        5.04        2.99      1.19 o
  -9   2  13       44.00       41.35      3.03 o
  -9   3   0       20.37       20.24      2.68 o
  -9   3   1      247.69      252.37     13.46 o
  -9   3   3      153.34      156.50      8.98 o
  -9   3   4       10.30       10.17      1.93 o
  -9   3   6       26.36       28.03      2.79 o
  -9   3   8       98.74       97.19      5.71 o
  -9   3   9       67.48       67.91      4.11 o
  -9   4   0       47.60       47.94      4.14 o
  -9   4   1       13.36       12.67      2.39 o
  -9   4   2      142.19      143.92      8.34 o
  -9   4   4       59.73       62.36      4.44 o
  -9   4   5      405.51      392.11     22.46 o
  -9   4   7      121.25      114.20      6.35 o
  -9   4   8       48.91       45.19      3.22 o
  -9   5   0       54.85       59.61      4.38 o
  -9   5   1       91.60       95.48      6.11 o
  -9   5   2       71.42       74.11      4.82 o
  -9   5   3       14.01       15.80      2.30 o
  -9   5   5       34.34       32.08      2.71 o
  -9   5   6      118.39      120.90      6.41 o
  -9   5   7       33.58       29.88      2.45 o
  -9   6   3       26.72       27.04      4.42 o
  -9   6   4       16.02       16.02      2.43 o
  -9   6   5        8.95        9.29      1.65 o
  -9   7   0       40.01       40.11      3.82 o
  -9   7   1       12.39       13.87      2.94 o
  -9   7   2       64.23       67.79      4.96 o
  -9   7   3       24.36       26.04      3.13 o
  -9   7   4        8.37        8.71      2.60 o
  -9   7   5      269.39      278.42     14.09 o
  -9   8   0       21.49       22.76      3.07 o
  -9   8   3       10.31       10.86      2.48 o
  -9   8   4       57.39       56.94      4.06 o
  -9   8   5       87.90       82.33      5.20 o
  -9   9   0       19.33       21.75      3.29 o
  -9   9   1      178.85      186.54     11.56 o
  -9   9   3       14.02       12.64      3.68 o
  -9   9   4        4.35        2.94      1.36 o
  -9   9   5       41.01       34.52      3.70 o
  -9  10   0      246.91      259.51     16.06 o
  -9  10   1        8.57        6.49      2.76 o
  -9  10   3       75.46       80.94      7.77 o
  -9  11   2       76.00       75.69      7.12 o
  -9  11   3        9.34        6.92      2.35 o
  -9  12   0       11.00        9.08      3.42 o
  -9  12   1       16.25       14.10      4.46 o
  -9  12   2       24.00       22.30      5.17 o
  -9  12   3       13.90       12.41      2.60 o
  -9  13   0       16.18       11.38      4.25 o
  -9  13   1       28.47       22.12      5.25 o
  -9  13   3       76.43       46.30      9.32 o
  -8 -18   2       49.72       43.28      5.89 o
  -8 -17   1       54.57       56.64      7.18 o
  -8 -17   3       45.55       45.80      6.56 o
  -8 -17   4       17.54       16.54      7.08 o
  -8 -17   6       97.07       96.87      7.74 o
  -8 -17   7       17.18       14.83      6.06 o
  -8 -17  10       17.58       16.62      6.84 o
  -8 -16   1       36.57       36.11      8.03 o
  -8 -16   2       10.21        9.13      3.34 o
  -8 -16   5       30.06       28.09      4.96 o
  -8 -16   6      110.45      105.66      7.07 o
  -8 -16   7      134.95      140.44      9.00 o
  -8 -16   8       57.14       55.42      7.19 o
  -8 -16   9      108.45      110.53      9.04 o
  -8 -16  11      121.75      112.81     11.68 o
  -8 -15   1       16.61       15.92      4.27 o
  -8 -15   5       12.55       10.36      3.60 o
  -8 -15   8       60.08       56.86      6.24 o
  -8 -15  10       76.91       76.51      9.80 o
  -8 -15  14       27.85       25.56      5.05 o
  -8 -15  15       24.13       23.28      6.31 o
  -8 -14   1       36.53       35.75      4.44 o
  -8 -14   2       66.91       69.11      7.81 o
  -8 -14   5       22.15       20.78      4.12 o
  -8 -14   7       30.87       33.74      4.99 o
  -8 -14  11       24.62       28.83      7.44 o
  -8 -14  12       34.11       35.05      5.32 o
  -8 -14  13       25.64       28.63      6.72 o
  -8 -14  14       38.48       35.78      7.33 o
  -8 -13   1       38.50       39.29      4.63 o
  -8 -13   2       17.92       16.42      3.97 o
  -8 -13   4      130.39      124.13     11.65 o
  -8 -13   5       32.57       32.69      4.12 o
  -8 -13   6       14.34       12.76      4.82 o
  -8 -13   8       36.12       35.32      4.98 o
  -8 -13  11       23.05       24.06      5.14 o
  -8 -13  13       27.88       27.47      6.24 o
  -8 -13  17       14.56       13.21      5.34 o
  -8 -12   1      447.44      451.11     24.36 o
  -8 -12   3      316.27      316.04     17.31 o
  -8 -12   4       57.26       58.62      7.18 o
  -8 -12   6      111.01      108.00      7.72 o
  -8 -12   7       27.98       29.72      4.95 o
  -8 -12  10       22.97       22.52      5.38 o
  -8 -12  11      138.96      142.72     10.30 o
  -8 -12  12       32.11       32.01      7.38 o
  -8 -12  13      115.61      124.70     13.66 o
  -8 -12  14      111.51      113.25      8.38 o
  -8 -12  15       19.16       18.07      8.61 o
  -8 -12  16       17.55       18.62      6.98 o
  -8 -11   1        7.89        6.07      2.95 o
  -8 -11   2      240.82      233.39     14.13 o
  -8 -11   3       51.11       52.63      5.92 o
  -8 -11   4       43.05       42.16      4.82 o
  -8 -11   5       32.49       31.00      3.85 o
  -8 -11   8      130.03      132.35     11.64 o
  -8 -11   9       24.25       22.44      6.18 o
  -8 -11  10       13.91       12.56      4.13 o
  -8 -11  11      283.25      295.37     16.67 o
  -8 -11  13       13.72       12.82      5.93 o
  -8 -11  14       67.30       66.20      6.35 o
  -8 -11  15       20.63       24.50      5.63 o
  -8 -11  16       27.90       29.91      6.48 o
  -8 -11  19       22.09       21.94      6.26 o
  -8 -11  20       18.35       13.98      5.47 o
  -8 -10   2      170.73      170.60     10.27 o
  -8 -10   3      301.74      303.21     16.67 o
  -8 -10   4      103.52      101.11      7.08 o
  -8 -10   5       33.58       35.43      3.97 o
  -8 -10   6       89.09       96.87      7.09 o
  -8 -10   7       50.48       52.73      4.66 o
  -8 -10   8       56.64       55.96      5.58 o
  -8 -10   9      162.83      159.48      9.63 o
  -8 -10  10       78.06       77.90      5.80 o
  -8 -10  11      287.15      286.20     15.38 o
  -8 -10  12       62.79       60.41      8.52 o
  -8 -10  14       80.29       80.88      7.77 o
  -8 -10  19       18.38       15.95      6.24 o
  -8 -10  22       65.71       59.06      7.17 o
  -8  -9   1       69.40       67.91      5.09 o
  -8  -9   2      276.90      269.63     17.35 o
  -8  -9   5       60.80       55.33      4.78 o
  -8  -9   6       33.68       32.06      3.58 o
  -8  -9   7       22.79       20.08      3.23 o
  -8  -9   8       65.17       60.46      5.70 o
  -8  -9   9       13.49       10.24      3.22 o
  -8  -9  10       11.37       11.47      3.64 o
  -8  -9  11       37.89       36.95      4.43 o
  -8  -9  13       27.94       29.50      4.54 o
  -8  -9  15       85.04       84.92      6.45 o
  -8  -9  16       18.93       19.74      4.42 o
  -8  -9  17       39.15       40.07      6.04 o
  -8  -9  18        9.59        9.70      4.10 o
  -8  -9  20       39.16       42.09      6.58 o
  -8  -9  21       27.16       31.28      6.61 o
  -8  -8   2       44.48       41.18      4.95 o
  -8  -8   3       61.70       59.85      5.17 o
  -8  -8   5        9.78        8.20      3.95 o
  -8  -8   6      408.75      392.11     20.50 o
  -8  -8   7       97.72       93.77      6.24 o
  -8  -8   8      123.63      116.60      7.71 o
  -8  -8   9       71.09       70.57      5.22 o
  -8  -8  10       20.69       20.92      3.29 o
  -8  -8  11       27.53       29.79      5.71 o
  -8  -8  12       85.11       88.84      6.44 o
  -8  -8  15        9.32        8.30      3.14 o
  -8  -8  16      414.47      411.08     23.74 o
  -8  -8  17        7.64        6.33      3.10 o
  -8  -8  18       32.90       32.83      6.17 o
  -8  -8  19      108.29      110.22      7.72 o
  -8  -8  22       58.23       58.24      7.18 o
  -8  -7   2       23.69       24.15      3.41 o
  -8  -7   3       65.17       64.75      4.96 o
  -8  -7   4      102.92      100.54      6.43 o
  -8  -7   5       20.77       19.56      3.17 o
  -8  -7   8        5.61        3.65      1.72 o
  -8  -7   9        9.01        5.63      1.94 o
  -8  -7  10      129.86      122.80     11.00 o
  -8  -7  11       21.40       18.59      3.24 o
  -8  -7  12      187.61      191.16     11.55 o
  -8  -7  13      880.43      878.32     52.64 o
  -8  -7  14       51.98       54.95      5.38 o
  -8  -7  15       87.37       87.90      6.44 o
  -8  -7  16       95.43       96.75      7.09 o
  -8  -7  17      330.28      325.53     18.60 o
  -8  -7  18       12.04       10.51      4.37 o
  -8  -7  19       66.04       65.13      7.15 o
  -8  -7  20       41.21       46.40      6.08 o
  -8  -7  21       27.62       29.60      5.30 o
  -8  -6   1       80.17       76.07      5.61 o
  -8  -6   2       40.26       37.63      4.16 o
  -8  -6   3        9.39        9.78      3.70 o
  -8  -6   5       78.35       79.42      5.73 o
  -8  -6   6      266.26      259.45     14.10 o
  -8  -6   7       32.31       29.16      3.72 o
  -8  -6   8       74.84       69.94      5.48 o
  -8  -6   9      126.11      127.04      9.67 o
  -8  -6  10       61.42       58.16      4.65 o
  -8  -6  11       45.64       42.02      4.62 o
  -8  -6  12      113.12      109.78      7.07 o
  -8  -6  13      326.65      321.10     17.96 o
  -8  -6  14       75.06       78.48      6.06 o
  -8  -6  15       41.26       40.67      4.76 o
  -8  -6  16      880.08      873.26     53.30 o
  -8  -6  17       10.28        8.55      3.06 o
  -8  -6  20       42.79       42.61      5.69 o
  -8  -6  21       43.68       45.13      6.29 o
  -8  -6  22       11.68       11.95      4.39 o
  -8  -6  24       46.04       39.62      6.39 o
  -8  -5   2      218.46      215.00     18.74 o
  -8  -5   3       49.20       44.71      4.14 o
  -8  -5   4      222.99      212.66     14.80 o
  -8  -5   5       73.87       68.92      5.42 o
  -8  -5   6       31.04       32.57      4.73 o
  -8  -5   7       95.41       93.08      6.44 o
  -8  -5   8       51.36       50.43      4.39 o
  -8  -5   9       24.92       25.17      3.20 o
  -8  -5  10      547.77      544.63     30.14 o
  -8  -5  11       62.74       63.62      5.10 o
  -8  -5  12      367.10      366.19     19.22 o
  -8  -5  13      166.37      168.26      9.62 o
  -8  -5  14       75.55       74.87      6.20 o
  -8  -5  16       71.00       73.80      6.47 o
  -8  -5  18       20.40       19.48      3.86 o
  -8  -5  19        8.71        7.98      3.80 o
  -8  -5  21       31.54       33.52      4.99 o
  -8  -5  22       68.63       72.84      7.13 o
  -8  -5  23       22.41       21.37      5.33 o
  -8  -4   1       69.10       62.42      5.17 o
  -8  -4   2       52.41       48.01      4.67 o
  -8  -4   3      130.91      123.18      9.02 o
  -8  -4   5       79.38       75.25      7.79 o
  -8  -4   6      142.71      138.74      8.35 o
  -8  -4   7      122.40      112.56      7.72 o
  -8  -4   9      326.84      332.55     19.25 o
  -8  -4  10       42.12       39.17      4.02 o
  -8  -4  11      165.79      160.36      9.63 o
  -8  -4  12       79.67       79.99      5.92 o
  -8  -4  13      125.53      129.69      7.70 o
  -8  -4  14      162.78      164.34      9.62 o
  -8  -4  17       24.33       26.25      3.53 o
  -8  -4  19       20.78       22.28      4.81 o
  -8  -4  20       80.20       85.74      8.43 o
  -8  -4  21       82.68       87.90      7.76 o
  -8  -4  23       42.79       46.21      5.94 o
  -8  -4  24       63.96       60.50      6.50 o
  -8  -3   1       41.57       46.05      4.40 o
  -8  -3   2        8.36        9.07      3.11 o
  -8  -3   3      165.03      156.44     10.94 o
  -8  -3   4       49.82       45.69      4.14 o
  -8  -3   6       52.85       51.80      4.59 o
  -8  -3   7       12.38       13.27      2.74 o
  -8  -3   9      118.10      112.87      7.07 o
  -8  -3  11       13.10       13.07      2.74 o
  -8  -3  12       63.20       63.23      5.89 o
  -8  -3  13        5.40        4.83      2.05 o
  -8  -3  17       25.12       27.80      3.39 o
  -8  -3  19        7.25        6.15      2.70 o
  -8  -3  20        7.15        5.42      2.67 o
  -8  -3  21        9.16        7.17      2.80 o
  -8  -3  22       32.14       34.56      6.50 o
  -8  -3  24        9.29        9.71      4.76 o
  -8  -2   1       55.21       56.58      4.52 o
  -8  -2   2       67.32       65.95      4.83 o
  -8  -2   3      154.60      148.72      8.34 o
  -8  -2   4      492.16      467.62     23.70 o
  -8  -2   5      109.76      113.76      7.07 o
  -8  -2   6       13.21       12.71      2.46 o
  -8  -2   8      124.10      125.02      8.36 o
  -8  -2   9      169.13      161.06      9.63 o
  -8  -2  10      209.26      213.04     11.54 o
  -8  -2  11       39.79       41.39      3.55 o
  -8  -2  12       79.21       77.90      5.27 o
  -8  -2  13       35.10       33.29      4.04 o
  -8  -2  14       18.10       19.50      2.89 o
  -8  -2  15        6.31        4.31      1.84 o
  -8  -2  16       42.28       44.61      5.34 o
  -8  -2  17      267.48      270.77     14.74 o
  -8  -2  18       12.41       12.11      2.82 o
  -8  -2  19       12.83       12.23      4.45 o
  -8  -2  20      107.42      109.71      7.07 o
  -8  -2  21       31.92       34.68      4.17 o
  -8  -2  25       14.05       11.39      4.81 o
  -8  -1   1     1167.06     1122.40     64.15 o
  -8  -1   2      482.89      466.03     23.70 o
  -8  -1   3       25.37       26.74      2.86 o
  -8  -1   5      135.37      129.00      7.70 o
  -8  -1   6      113.71      109.65      6.42 o
  -8  -1   7       15.90       13.96      2.38 o
  -8  -1   8      604.08      605.40     30.74 o
  -8  -1   9       17.17       18.12      2.42 o
  -8  -1  10      262.32      269.44     14.10 o
  -8  -1  11     1241.35     1266.58     77.05 o
  -8  -1  12      176.85      187.11     11.56 o
  -8  -1  13      149.94      153.15      9.63 o
  -8  -1  15       26.14       26.44      3.40 o
  -8  -1  16        4.33        3.65      1.64 o
  -8  -1  17       17.41       18.71      2.89 o
  -8  -1  19        9.12        8.24      2.99 o
  -8  -1  20       58.43       61.12      6.50 o
  -8  -1  21       40.11       41.47      4.09 o
  -8  -1  23       41.97       44.22      6.09 o
  -8   0   3      271.13      259.32     15.41 o
  -8   0   4      207.58      209.81     11.54 o
  -8   0   5      140.74      131.78      7.70 o
  -8   0   6      196.19      199.25     14.16 o
  -8   0   7       44.18       43.13      3.42 o
  -8   0   8      197.57      200.70     10.90 o
  -8   0   9        7.10        7.54      1.89 o
  -8   0  10       18.20       17.56      2.63 o
  -8   0  11       26.38       24.47      2.87 o
  -8   0  12       31.78       31.32      3.98 o
  -8   0  13      289.12      303.52     16.02 o
  -8   0  14      232.24      239.09     12.82 o
  -8   0  15       77.89       81.32      5.66 o
  -8   0  17      150.32      160.17      8.98 o
  -8   0  18        5.19        4.43      1.75 o
  -8   0  20       28.06       28.13      4.00 o
  -8   0  22       18.50       18.91      3.38 o
  -8   0  23        9.44        9.01      3.74 o
  -8   0  25        9.15        6.79      3.31 o
  -8   1   0      109.54      103.45      6.43 o
  -8   1   1       27.62       28.15      2.79 o
  -8   1   2       10.05       11.34      2.54 o
  -8   1   3       79.05       72.72      4.82 o
  -8   1   4       41.44       38.69      3.16 o
  -8   1   5       14.10       13.36      2.10 o
  -8   1   6       12.73       12.68      1.97 o
  -8   1   7       61.52       57.28      4.12 o
  -8   1   8      115.82      110.16      8.38 o
  -8   1  10        4.34        2.86      1.28 o
  -8   1  11      130.87      133.80      7.70 o
  -8   1  12       25.02       24.84      3.54 o
  -8   1  14        4.99        4.66      1.66 o
  -8   1  15       17.23       17.16      2.09 o
  -8   1  16        7.74        7.20      2.19 o
  -8   1  17       10.20       10.40      1.85 o
  -8   1  18        5.93        5.44      1.57 o
  -8   1  19       19.27       17.95      2.22 o
  -8   1  21       19.85       17.98      2.29 o
  -8   1  22       38.90       32.66      3.04 o
  -8   2   1      199.00      184.77     10.26 o
  -8   2   2      156.67      157.39      8.33 o
  -8   2   3       11.54       10.47      2.06 o
  -8   2   4        7.75        5.77      2.16 o
  -8   2   5      123.54      120.65      7.06 o
  -8   2   6       43.73       44.00      3.29 o
  -8   2   7       47.55       44.63      3.81 o
  -8   2   9       12.49       11.90      2.05 o
  -8   2  10       32.78       33.10      2.45 o
  -8   2  11       44.95       45.32      3.16 o
  -8   2  12       31.84       29.75      2.32 o
  -8   2  14       81.94       75.06      5.15 o
  -8   2  15       54.80       48.39      4.60 o
  -8   3   1       30.58       31.27      2.91 o
  -8   3   2      146.30      140.31      8.35 o
  -8   3   3      353.14      349.56     17.94 o
  -8   3   4       93.47       89.09      5.78 o
  -8   3   5       25.03       25.15      3.14 o
  -8   3   6      285.66      275.01     14.09 o
  -8   3   7       92.34       86.44      5.14 o
  -8   3   8       23.99       22.65      1.81 o
  -8   4   0      387.66      383.26     21.16 o
  -8   4   1       87.08       80.05      5.34 o
  -8   4   2      231.49      243.33     12.81 o
  -8   4   3       32.09       31.30      2.78 o
  -8   4   4      167.28      163.90      8.98 o
  -8   4   5       15.30       16.83      1.95 o
  -8   4   6       44.82       45.82      2.96 o
  -8   4   7       24.82       24.93      2.00 o
  -8   4   8       67.66       60.13      3.53 o
  -8   5   0      225.64      219.11     11.53 o
  -8   5   2       12.00       10.27      1.99 o
  -8   5   3       64.69       62.06      4.12 o
  -8   5   4      123.69      124.95      7.06 o
  -8   5   5       20.59       21.03      2.34 o
  -8   5   6      151.84      146.13      7.69 o
  -8   5   7       66.86       60.58      3.53 o
  -8   6   0       59.79       63.18      4.90 o
  -8   6   1      179.57      171.56     11.58 o
  -8   6   2       61.92       61.86      4.25 o
  -8   6   3       63.72       65.57      4.24 o
  -8   6   4       97.57       92.58      5.52 o
  -8   6   5        7.37        7.67      1.46 o
  -8   6   6       94.95       89.67      5.39 o
  -8   7   0      218.88      231.19     16.74 o
  -8   7   1      137.39      144.68      8.34 o
  -8   7   3       59.08       58.84      4.19 o
  -8   7   5       79.46       80.81      5.66 o
  -8   8   0       13.20       13.35      2.73 o
  -8   8   3      188.90      188.88     10.26 o
  -8   9   0        7.20        6.35      2.45 o
  -8   9   1       12.89       12.94      3.02 o
  -8   9   2       10.86       10.66      3.29 o
  -8   9   3      138.76      140.25      8.35 o
  -8   9   4       21.67       19.37      2.89 o
  -8   9   5       57.41       50.85      5.06 o
  -8  10   0       44.59       45.07      4.81 o
  -8  10   2       18.64       20.23      2.89 o
  -8  10   4       69.46       71.20      4.82 o
  -8  11   1       53.09       58.73      5.17 o
  -8  11   3       25.87       27.16      3.39 o
  -8  12   0       10.24        9.82      3.32 o
  -8  12   1       13.62       12.68      3.98 o
  -8  12   2        8.02        8.43      4.11 o
  -8  12   3       11.03       10.84      2.99 o
  -8  12   4      205.13      189.39     10.91 o
  -8  13   0        8.72        7.57      3.67 o
  -8  13   1      150.41      143.23     14.93 o
  -8  13   2      134.15      127.67     13.65 o
  -8  14   1       35.57       25.63      5.48 o
  -8  14   2       13.97        8.97      3.82 o
  -7 -18   1       38.70       36.54      5.38 o
  -7 -18   3       49.30       46.18      6.42 o
  -7 -18   4       25.58       25.78      6.77 o
  -7 -17   2       19.14       17.95      5.93 o
  -7 -17   4       64.38       63.74      6.02 o
  -7 -17   6       29.00       30.21      6.48 o
  -7 -17   7       84.58       86.57      7.76 o
  -7 -16   3       78.67       78.92      6.46 o
  -7 -16   4       37.55       37.61      6.41 o
  -7 -16   9       24.75       24.97      5.84 o
  -7 -16  10       18.88       17.24      4.98 o
  -7 -16  13       41.56       32.24      7.38 o
  -7 -16  14       10.90       11.01      4.51 o
  -7 -15   1       48.39       48.05      5.07 o
  -7 -15   2       19.46       23.03      4.80 o
  -7 -15   4       40.97       44.18      6.16 o
  -7 -15   7       13.01       12.24      4.68 o
  -7 -15   9      100.77      104.34      8.39 o
  -7 -15  10       61.19       59.38      6.23 o
  -7 -15  12       61.69       61.28      7.17 o
  -7 -15  13       93.84       88.40      8.42 o
  -7 -15  15       79.46       71.71     10.50 o
  -7 -15  16       20.77       20.44      5.64 o
  -7 -14   2       11.96        8.97      3.35 o
  -7 -14   6       28.43       30.43      4.74 o
  -7 -14   7       42.98       49.31      5.46 o
  -7 -14   8       25.43       28.38      4.82 o
  -7 -14   9       57.31       61.74      6.36 o
  -7 -14  10       19.45       18.25      4.59 o
  -7 -14  12       25.71       27.20      7.47 o
  -7 -14  14       77.96       81.95      8.44 o
  -7 -14  15       22.83       23.31      5.51 o
  -7 -14  17       26.68       29.16      5.86 o
  -7 -14  18       60.06       60.93      5.57 o
  -7 -13   1      549.94      544.63     31.44 o
  -7 -13   2      106.37      108.32      7.72 o
  -7 -13   4        9.75        7.75      2.94 o
  -7 -13   5        6.66        5.39      2.51 o
  -7 -13   7       50.47       49.86      5.19 o
  -7 -13  11       77.46       77.90      7.78 o
  -7 -13  12       21.53       23.27      7.57 o
  -7 -13  14       19.40       17.98      5.25 o
  -7 -13  15       41.37       45.75     10.75 o
  -7 -12   2       53.17       53.66      5.32 o
  -7 -12   3      159.06      160.36     10.94 o
  -7 -12   4        8.78        6.20      2.78 o
  -7 -12   5      117.24      112.62      7.72 o
  -7 -12   7       23.76       22.74      4.32 o
  -7 -12   8      159.76      162.19     10.28 o
  -7 -12  10       19.82       18.53      6.52 o
  -7 -12  13      143.00      138.80      9.00 o
  -7 -12  15       18.22       16.17      5.15 o
  -7 -12  16       15.69       15.47      5.33 o
  -7 -12  18       33.35       33.32      6.31 o
  -7 -12  20       52.54       47.29      7.23 o
  -7 -11   1      244.24      244.27     13.47 o
  -7 -11   3       68.82       72.53      5.74 o
  -7 -11   4      346.76      345.89     19.89 o
  -7 -11   5       63.87       63.10      5.10 o
  -7 -11   7      298.99      308.26     16.66 o
  -7 -11   8       72.84       76.64      5.73 o
  -7 -11   9       43.95       41.92      4.48 o
  -7 -11  10       89.69       85.56      6.45 o
  -7 -11  11       62.78       62.49      5.83 o
  -7 -11  12       66.86       69.24      6.01 o
  -7 -11  13       73.92       72.02      7.80 o
  -7 -11  14       22.26       23.37      4.66 o
  -7 -11  15      135.20      138.29      9.00 o
  -7 -11  16       59.34       60.25      6.36 o
  -7 -11  18       12.87       12.15      5.25 o
  -7 -11  19       38.11       36.98      7.32 o
  -7 -11  21      152.35      132.35     14.97 o
  -7 -10   1      115.04      121.72      7.71 o
  -7 -10   4      239.34      249.08     13.46 o
  -7 -10   6       26.74       26.24      3.46 o
  -7 -10   8       10.67       11.40      3.72 o
  -7 -10  11       45.85       46.55      7.92 o
  -7 -10  12       14.29       13.12      5.04 o
  -7 -10  13      115.62      116.23      7.71 o
  -7 -10  14      112.41      116.60      7.71 o
  -7 -10  15       13.34       14.74      6.22 o
  -7 -10  16       17.60       19.05      4.36 o
  -7 -10  19      101.92      100.22      7.74 o
  -7 -10  21       39.05       40.08      5.98 o
  -7  -9   2       56.39       56.72      4.98 o
  -7  -9   3      368.47      354.74     18.58 o
  -7  -9   4       53.26       49.51      4.53 o
  -7  -9   5       66.42       62.75      5.17 o
  -7  -9   6      375.74      376.37     19.86 o
  -7  -9   7      227.88      231.82     13.48 o
  -7  -9   8       46.24       46.21      4.40 o
  -7  -9   9      245.24      244.08     14.12 o
  -7  -9  10       64.53       64.18      5.23 o
  -7  -9  11       13.45       13.73      3.81 o
  -7  -9  12       25.20       23.09      4.17 o
  -7  -9  13       10.29        6.75      3.07 o
  -7  -9  14       21.24       21.40      4.40 o
  -7  -9  15       13.36       10.61      3.29 o
  -7  -9  16       49.51       55.26      5.58 o
  -7  -9  20       18.09       15.30      5.26 o
  -7  -8   1      108.78      114.64      7.72 o
  -7  -8   2      123.47      121.98      7.71 o
  -7  -8   5       78.07       74.43      5.48 o
  -7  -8   6       33.19       34.41      4.44 o
  -7  -8   7      152.25      148.03     10.95 o
  -7  -8   8      166.42      162.19      9.63 o
  -7  -8   9       28.38       27.93      3.66 o
  -7  -8  10      327.97      326.48     17.30 o
  -7  -8  12      509.69      503.78     27.57 o
  -7  -8  13      177.71      175.85     11.57 o
  -7  -8  14       13.73        9.91      3.77 o
  -7  -8  15       23.76       25.24      4.08 o
  -7  -8  16       44.84       46.97      5.47 o
  -7  -8  17      130.43      134.82      9.00 o
  -7  -8  19       34.75       35.92      6.63 o
  -7  -8  22       13.30       12.86      4.51 o
  -7  -7   1       17.58       12.02      4.46 o
  -7  -7   2      216.39      206.14     11.54 o
  -7  -7   3       16.40       17.42      3.32 o
  -7  -7   4      122.04      117.74      7.71 o
  -7  -7   5       77.94       71.39      5.22 o
  -7  -7   6       41.97       38.89      4.02 o
  -7  -7   7      138.21      145.37      8.99 o
  -7  -7   8      759.47      732.88     39.09 o
  -7  -7   9     1130.24     1107.86     63.51 o
  -7  -7  10       17.48       15.18      3.21 o
  -7  -7  11      191.84      191.66     10.90 o
  -7  -7  12      177.17      177.31     10.27 o
  -7  -7  13      375.01      364.42     19.22 o
  -7  -7  15       24.80       23.66      5.15 o
  -7  -7  16       12.09       13.53      4.10 o
  -7  -7  17       39.26       37.14      4.36 o
  -7  -7  20       51.93       53.60      6.25 o
  -7  -6   3      209.90      189.45     10.91 o
  -7  -6   4        7.03        3.25      1.58 o
  -7  -6   5       13.05       13.81      2.94 o
  -7  -6   6      326.50      316.67     16.66 o
  -7  -6   7      781.88      754.38     39.08 o
  -7  -6   8       92.15       91.31      6.30 o
  -7  -6   9       41.01       41.60      5.36 o
  -7  -6  10      188.66      188.31     10.91 o
  -7  -6  11      566.44      567.02     30.12 o
  -7  -6  12      580.41      577.01     30.76 o
  -7  -6  13       38.03       38.48      5.58 o
  -7  -6  14       24.93       26.03      4.15 o
  -7  -6  16       72.84       73.98      5.87 o
  -7  -6  17       47.97       50.69      4.73 o
  -7  -6  20        8.89        6.71      3.07 o
  -7  -6  22      114.11      111.17      9.04 o
  -7  -6  23       30.80       32.04      5.97 o
  -7  -6  25       38.90       28.89      9.66 o
  -7  -5   1       91.70       87.70      6.31 o
  -7  -5   2      308.19      294.10     19.29 o
  -7  -5   4       39.90       39.34      4.02 o
  -7  -5   7       24.49       23.28      3.14 o
  -7  -5   8       75.68       78.79      5.67 o
  -7  -5   9       47.18       47.15      4.07 o
  -7  -5  11       26.14       30.06      3.72 o
  -7  -5  13       60.58       60.33      4.90 o
  -7  -5  14       79.89       83.40      6.12 o
  -7  -5  16       11.52       10.70      3.97 o
  -7  -5  17       57.39       54.65      4.85 o
  -7  -5  18       44.42       42.83      4.55 o
  -7  -5  21       78.74       77.40      8.45 o
  -7  -5  22      177.90      181.80     12.22 o
  -7  -5  23       12.54       10.61      3.98 o
  -7  -5  24       19.53       22.32      5.38 o
  -7  -5  25       90.66       84.86      9.76 o
  -7  -4   1       45.78       46.56      4.21 o
  -7  -4   2      279.99      267.67     14.75 o
  -7  -4   3       46.03       41.85      4.09 o
  -7  -4   4      282.08      272.60     14.74 o
  -7  -4   6      410.68      410.45     23.09 o
  -7  -4   8       12.24       12.87      3.02 o
  -7  -4  10       52.08       53.72      4.65 o
  -7  -4  11      108.27      111.55      7.07 o
  -7  -4  12       34.61       36.16      4.30 o
  -7  -4  13      121.80      122.36      7.71 o
  -7  -4  14      101.08      101.24      7.08 o
  -7  -4  16       14.45       13.25      3.02 o
  -7  -4  17       59.26       62.61      5.36 o
  -7  -4  18       14.74       15.15      3.56 o
  -7  -4  19        9.88        9.47      4.04 o
  -7  -4  22        8.40        7.30      3.11 o
  -7  -4  24       47.54       44.71      6.29 o
  -7  -4  25      117.30      109.90     10.36 o
  -7  -3   1       29.76       29.01      3.66 o
  -7  -3   2      125.90      125.39      7.70 o
  -7  -3   3      395.24      369.41     20.52 o
  -7  -3   4       97.64       97.44      6.43 o
  -7  -3   5       21.99       19.22      4.22 o
  -7  -3   6       49.20       50.45      4.13 o
  -7  -3   7       28.23       27.10      4.90 o
  -7  -3   8      160.69      165.11     10.93 o
  -7  -3   9       19.46       20.02      3.64 o
  -7  -3  10       54.37       51.67      3.93 o
  -7  -3  12       14.05       14.13      2.73 o
  -7  -3  13       10.00        8.79      3.20 o
  -7  -3  14      368.01      368.72     19.22 o
  -7  -3  15       43.05       46.20      4.08 o
  -7  -3  16       77.56       82.77      5.92 o
  -7  -3  17       26.77       26.66      3.87 o
  -7  -3  18      231.21      235.17     12.82 o
  -7  -3  22       62.95       68.04      6.48 o
  -7  -3  23       10.43        9.50      3.64 o
  -7  -3  24       13.94       12.67      4.44 o
  -7  -2   1      348.07      354.93     27.07 o
  -7  -2   2        9.72        9.21      2.44 o
  -7  -2   4       17.17       19.59      2.69 o
  -7  -2   5      240.18      237.70     12.82 o
  -7  -2   6       26.29       26.37      3.26 o
  -7  -2   7       67.34       69.11      5.88 o
  -7  -2   8      251.40      242.88     12.82 o
  -7  -2   9      232.70      234.60     12.82 o
  -7  -2  11      284.41      287.59     14.73 o
  -7  -2  12       66.49       65.70      5.36 o
  -7  -2  15       21.50       22.96      2.94 o
  -7  -2  16       56.45       62.00      4.71 o
  -7  -2  17       15.48       17.56      2.90 o
  -7  -2  18       11.32       12.00      2.97 o
  -7  -2  20       87.20       91.88      6.44 o
  -7  -2  21       38.57       40.27      4.49 o
  -7  -2  23       13.99       14.55      3.71 o
  -7  -2  25       12.13       10.65      4.05 o
  -7  -2  26       29.78       24.30      7.54 o
  -7  -1   1      669.56      657.00     32.01 o
  -7  -1   2      274.35      263.75     14.10 o
  -7  -1   3      114.44      112.94      6.42 o
  -7  -1   4      121.31      121.41      7.06 o
  -7  -1   5       72.66       71.52      4.69 o
  -7  -1   7        9.46        7.75      2.70 o
  -7  -1   8       54.56       51.98      3.87 o
  -7  -1   9      144.85      145.19      8.34 o
  -7  -1  10      182.07      187.05     10.26 o
  -7  -1  11       36.23       38.09      3.23 o
  -7  -1  12       51.83       54.24      3.99 o
  -7  -1  13      177.29      177.63      9.61 o
  -7  -1  14      118.74      129.56      7.70 o
  -7  -1  15       52.08       52.97      4.26 o
  -7  -1  16        8.58        7.20      2.19 o
  -7  -1  17       80.47       83.85      5.92 o
  -7  -1  18      257.82      276.14     14.74 o
  -7  -1  19       28.87       30.47      3.51 o
  -7  -1  20       20.31       23.34      3.14 o
  -7  -1  21       85.27       91.31      8.42 o
  -7  -1  23       13.72       13.44      3.89 o
  -7  -1  24       24.28       27.84      4.34 o
  -7  -1  26       18.19       18.15      4.74 o
  -7   0   1      245.15      227.70     12.83 o
  -7   0   2       44.64       43.66      3.48 o
  -7   0   3      112.31      107.18      6.42 o
  -7   0   4      124.16      117.93      7.06 o
  -7   0   5      204.19      195.01     12.86 o
  -7   0   6       45.94       44.81      3.55 o
  -7   0   7       96.64       87.52      5.46 o
  -7   0   8       19.56       20.64      2.82 o
  -7   0   9        8.56        8.03      1.88 o
  -7   0  10       62.62       60.38      4.05 o
  -7   0  11       40.50       38.49      3.17 o
  -7   0  13       39.94       41.12      3.16 o
  -7   0  14       71.38       71.64      5.22 o
  -7   0  15      148.25      150.63      8.34 o
  -7   0  16       53.59       54.16      4.39 o
  -7   0  17       71.05       73.92      4.82 o
  -7   0  18       43.61       43.49      5.96 o
  -7   0  20      232.70      249.08     13.46 o
  -7   0  21       21.68       22.66      3.42 o
  -7   1   2      479.20      476.60     23.69 o
  -7   1   4       41.13       38.92      2.96 o
  -7   1   7        9.44        8.13      1.95 o
  -7   1   8      145.92      141.45      7.69 o
  -7   1   9       10.82        9.78      1.72 o
  -7   1  10       78.69       77.08      5.02 o
  -7   1  11       47.42       47.43      3.41 o
  -7   1  12      367.15      357.02     17.93 o
  -7   1  18       20.07       19.90      2.61 o
  -7   1  19       11.96       11.40      2.05 o
  -7   1  20       12.57       13.15      2.17 o
  -7   1  21       15.79       15.16      2.51 o
  -7   2   1       19.65       20.95      2.88 o
  -7   2   2       70.41       67.85      4.63 o
  -7   2   3       85.68       84.55      5.01 o
  -7   2   4      564.58      570.94     27.52 o
  -7   2   5      132.68      131.40      9.01 o
  -7   2   6      149.43      144.36      7.69 o
  -7   2   8       22.67       22.75      2.00 o
  -7   2   9       29.99       29.57      2.19 o
  -7   2  10       91.00       89.48      4.87 o
  -7   2  12        8.09        7.42      1.26 o
  -7   2  13        5.51        5.36      1.20 o
  -7   2  14      492.36      477.42     27.59 o
  -7   2  15       54.78       51.64      4.00 o
  -7   2  16       31.51       28.10      2.39 o
  -7   2  17       63.91       54.30      4.52 o
  -7   2  18       16.95       13.35      1.50 o
  -7   3   0       33.73       32.38      2.98 o
  -7   3   1      338.91      325.66     16.65 o
  -7   3   2       10.46        8.52      2.45 o
  -7   3   3      109.76      112.18      6.28 o
  -7   3   4       72.63       71.39      4.56 o
  -7   3   5      192.62      182.62     11.56 o
  -7   3   6      176.83      177.18      8.97 o
  -7   3   7       64.90       65.82      3.79 o
  -7   3   8       29.91       25.75      1.80 o
  -7   3   9        6.55        6.64      1.19 o
  -7   4   0        7.55        7.06      2.89 o
  -7   4   1       69.88       70.57      4.50 o
  -7   4   3       70.46       71.64      4.37 o
  -7   4   4      318.22      314.72     15.37 o
  -7   4   5       19.00       20.99      1.88 o
  -7   4   6       25.61       22.24      1.74 o
  -7   4   7       18.36       16.81      1.42 o
  -7   5   1      128.30      122.99      7.06 o
  -7   5   2      240.97      238.39     12.17 o
  -7   5   3      438.23      437.39     21.77 o
  -7   5   4      346.91      341.21     16.64 o
  -7   5   5       69.45       65.51      3.91 o
  -7   6   0       35.95       39.79      3.42 o
  -7   6   1       25.11       25.73      3.20 o
  -7   6   3        4.67        6.37      1.69 o
  -7   6   5       22.52       21.11      1.81 o
  -7   6   6      360.19      328.50     16.00 o
  -7   7   0        8.47        9.80      2.43 o
  -7   7   1       51.06       52.95      4.13 o
  -7   7   2       55.28       55.19      3.80 o
  -7   7   3       31.01       30.54      2.78 o
  -7   7   4       74.16       69.11      5.29 o
  -7   8   0       81.57       79.42      5.47 o
  -7   8   1       46.64       46.02      4.08 o
  -7   8   3       12.76       13.05      2.04 o
  -7   8   4       96.54       94.91      5.58 o
  -7   8   5       80.65       76.57      5.15 o
  -7   9   2       28.92       29.02      2.79 o
  -7   9   3      136.46      136.46      9.00 o
  -7   9   5       17.41       15.06      1.56 o
  -7  10   0      243.00      251.29     14.11 o
  -7  10   4        6.02        5.35      1.72 o
  -7  11   0       32.60       36.98      4.03 o
  -7  11   1       37.91       40.45      4.16 o
  -7  11   2        4.38        4.26      1.93 o
  -7  11   3       23.78       24.24      3.07 o
  -7  11   5        6.43        5.59      1.28 o
  -7  12   0      150.20      153.41     12.92 o
  -7  12   1       40.73       38.21      3.89 o
  -7  12   3       23.91       23.69      3.34 o
  -7  12   4        7.22        7.51      2.71 o
  -7  13   1       11.96       10.40      3.00 o
  -7  13   2       67.53       64.18      8.50 o
  -7  13   3        6.36        5.21      2.27 o
  -7  13   4      159.30      143.03     12.28 o
  -7  14   0       39.17       37.04      5.93 o
  -7  14   1       23.75       22.03      4.82 o
  -7  14   2       22.17       19.76      5.07 o
  -7  14   3       54.46       50.12      7.90 o
  -7  14   4       47.11       32.63      5.55 o
  -6 -19   1       44.92       41.54      6.17 o
  -6 -18   4       17.97       16.57      6.92 o
  -6 -18   5       46.83       48.15      6.00 o
  -6 -18   6       67.27       66.20      7.15 o
  -6 -17   1       34.26       34.46      5.53 o
  -6 -17   2      221.65      223.03     12.83 o
  -6 -17   3       32.77       31.49      5.00 o
  -6 -17   5       75.64       77.46      8.45 o
  -6 -16   1       53.30       59.13      5.24 o
  -6 -16   2       44.10       46.34      5.14 o
  -6 -16   4      109.97      113.63      8.38 o
  -6 -16   5      437.66      418.67     25.04 o
  -6 -16   6        8.94        7.30      3.61 o
  -6 -16   7      191.59      188.94     12.21 o
  -6 -16   8       18.75       17.52      4.75 o
  -6 -16  10       55.44       51.71      7.89 o
  -6 -16  12       17.46       14.44      5.60 o
  -6 -15   2       16.13       15.61      3.77 o
  -6 -15   3       45.21       44.91      5.41 o
  -6 -15   4       18.00       19.86      4.21 o
  -6 -15   5       13.24       13.53      6.38 o
  -6 -15   6       59.36       61.37      7.84 o
  -6 -15   8       43.35       46.25      5.61 o
  -6 -15   9       52.77       53.92      6.45 o
  -6 -15  11       16.56       17.22      4.98 o
  -6 -15  12       25.10       27.89      6.08 o
  -6 -15  14       33.25       32.84      6.59 o
  -6 -14   1       84.36       88.15      6.44 o
  -6 -14   2       27.20       27.18      4.83 o
  -6 -14   3       91.62       93.77      8.41 o
  -6 -14   5      155.45      159.92     10.28 o
  -6 -14   6       11.85        8.02      3.40 o
  -6 -14   9       62.38       67.15      6.48 o
  -6 -14  10       51.40       51.10      7.21 o
  -6 -14  11       56.44       62.91      6.09 o
  -6 -14  12       19.44       16.93      5.28 o
  -6 -14  13       28.89       31.55      7.39 o
  -6 -14  14       28.79       27.76      5.38 o
  -6 -14  15      116.81      114.83      8.37 o
  -6 -13   2        9.78        7.67      3.58 o
  -6 -13   6       16.63       15.76      4.05 o
  -6 -13   9       37.72       41.72      4.82 o
  -6 -13  10       64.63       61.36     11.27 o
  -6 -13  13       16.37       16.31      5.53 o
  -6 -13  14       16.31       18.91      5.38 o
  -6 -13  16      122.92      125.65     12.32 o
  -6 -13  18       57.49       55.65      7.86 o
  -6 -13  19      180.73      162.95     11.59 o
  -6 -13  20       68.75       63.05      6.29 o
  -6 -12   1       52.35       53.42      4.59 o
  -6 -12   2      136.37      141.77     12.94 o
  -6 -12   3       94.19       95.36      6.30 o
  -6 -12   4       86.56       88.78      6.37 o
  -6 -12   5        7.10        4.79      2.30 o
  -6 -12   6       85.56       88.08      6.44 o
  -6 -12   7      119.57      117.11      7.71 o
  -6 -12  10       12.65       12.15      4.22 o
  -6 -12  11      122.67      121.72      8.37 o
  -6 -12  12       41.16       40.69      6.59 o
  -6 -12  13       32.49       34.66      8.78 o
  -6 -12  14       57.52       58.01      6.24 o
  -6 -12  16        9.97        8.55      4.26 o
  -6 -12  17      105.47      108.26      8.38 o
  -6 -12  18       43.83       44.81     10.05 o
  -6 -12  19      129.12      136.52      9.65 o
  -6 -11   1      185.37      189.64     14.18 o
  -6 -11   2       21.78       23.27      3.55 o
  -6 -11   3       33.21       34.92      3.70 o
  -6 -11   4       67.05       66.59      5.29 o
  -6 -11   5        7.76        6.15      2.30 o
  -6 -11   6       15.07       14.68      3.64 o
  -6 -11   7       15.09       15.14      3.49 o
  -6 -11   8       81.63       84.86      6.31 o
  -6 -11  12      123.29      120.97      7.71 o
  -6 -11  13       24.86       24.25      6.21 o
  -6 -11  14      106.29      111.48      9.04 o
  -6 -11  17       54.58       52.38      7.20 o
  -6 -11  21       24.42       18.85      7.75 o
  -6 -11  22       86.18       66.97      7.15 o
  -6 -10   6       94.44       92.19      6.44 o
  -6 -10   7      365.03      375.67     25.08 o
  -6 -10   8       64.11       62.45      5.30 o
  -6 -10   9       52.01       55.66      5.11 o
  -6 -10  10       17.78       16.96      4.47 o
  -6 -10  13       20.60       18.70      5.75 o
  -6 -10  14       10.62        6.60      3.24 o
  -6 -10  15       22.83       21.36      4.83 o
  -6 -10  16       28.78       23.76      6.81 o
  -6 -10  17       34.43       31.57      6.04 o
  -6 -10  20       51.96       52.02      9.96 o
  -6  -9   1      129.86      120.77      7.71 o
  -6  -9   2       39.06       37.53      3.89 o
  -6  -9   4       18.30       17.62      3.18 o
  -6  -9   5       26.68       25.81      3.60 o
  -6  -9   6      364.62      347.22     18.58 o
  -6  -9   7       75.05       73.67      7.13 o
  -6  -9   9       54.41       51.66      4.72 o
  -6  -9  11       34.19       35.23      4.11 o
  -6  -9  12       31.62       30.89      4.74 o
  -6  -9  13       72.77       73.42      6.27 o
  -6  -9  14       18.03       18.93      4.08 o
  -6  -9  18       12.55       10.89      3.89 o
  -6  -9  20       16.90       15.99      5.31 o
  -6  -9  21       59.34       56.47     10.62 o
  -6  -9  23       15.02       12.68      5.29 o
  -6  -8   1      161.70      145.63      8.99 o
  -6  -8   2       57.20       57.79      4.58 o
  -6  -8   3       24.01       22.63      3.35 o
  -6  -8   4      128.45      125.58      7.70 o
  -6  -8   5      726.55      699.37     35.87 o
  -6  -8   6      151.32      159.98      9.63 o
  -6  -8   7      482.16      495.75     25.62 o
  -6  -8   9      767.24      768.93     41.67 o
  -6  -8  10       54.72       58.39      5.31 o
  -6  -8  12       29.98       28.31      3.80 o
  -6  -8  13      408.88      413.36     22.44 o
  -6  -8  14      188.47      176.24     16.84 o
  -6  -8  15       24.07       22.91      4.52 o
  -6  -8  16       16.35       17.73      4.16 o
  -6  -8  18      101.93      105.28      7.73 o
  -6  -8  24       68.24       62.05      9.88 o
  -6  -7   1      164.65      154.42      8.98 o
  -6  -7   2      530.96      539.13     26.89 o
  -6  -7   3      510.82      519.21     26.26 o
  -6  -7   4      989.98      938.39     48.04 o
  -6  -7   5      717.85      682.93     34.58 o
  -6  -7   6      261.30      262.10     18.01 o
  -6  -7   7      290.67      288.28     16.03 o
  -6  -7   8      307.27      302.95     16.02 o
  -6  -7   9      205.96      205.00     11.54 o
  -6  -7  11      150.72      145.44      8.99 o
  -6  -7  12       35.89       36.42      4.50 o
  -6  -7  13      142.95      143.98     12.94 o
  -6  -7  14       23.95       23.82      4.51 o
  -6  -7  15       17.51       16.90      3.75 o
  -6  -7  16      157.82      165.48     10.28 o
  -6  -7  17       16.07       17.35      3.75 o
  -6  -7  18        9.22        6.72      3.15 o
  -6  -7  20       19.16       17.84      4.52 o
  -6  -7  21      212.23      210.12     15.46 o
  -6  -7  22       15.49       11.62      4.87 o
  -6  -6   1      185.77      171.05     11.58 o
  -6  -6   2      363.53      357.59     18.58 o
  -6  -6   3      940.46      908.04     44.17 o
  -6  -6   4      479.12      476.78     32.16 o
  -6  -6   5      845.76      806.86     48.79 o
  -6  -6   6       62.03       60.02      5.11 o
  -6  -6   7      247.72      250.53     13.46 o
  -6  -6   8       27.41       26.68      3.94 o
  -6  -6   9       35.38       33.78      4.85 o
  -6  -6  10       76.62       77.65      6.32 o
  -6  -6  11      115.05      116.10      9.03 o
  -6  -6  12       38.44       39.79      4.09 o
  -6  -6  13      289.18      290.18     16.03 o
  -6  -6  14      257.27      251.67     14.11 o
  -6  -6  15      122.87      121.15      8.37 o
  -6  -6  18       12.38        8.57      3.93 o
  -6  -6  19       18.86       19.41      4.43 o
  -6  -6  20       26.47       26.92      4.49 o
  -6  -6  22       25.73       26.09      6.61 o
  -6  -6  24       41.24       40.55      6.59 o
  -6  -5   1      106.11      115.40      7.72 o
  -6  -5   2     1146.28     1071.81     51.20 o
  -6  -5   3      349.22      349.05     18.58 o
  -6  -5   4       41.41       39.74      4.29 o
  -6  -5   6      267.47      278.61     18.65 o
  -6  -5   7       13.54       12.95      2.95 o
  -6  -5   9       30.34       29.18      3.86 o
  -6  -5  10       36.84       39.99      4.16 o
  -6  -5  12      331.98      331.98     23.82 o
  -6  -5  13       12.01       13.02      3.45 o
  -6  -5  15       17.70       19.05      4.86 o
  -6  -5  17       59.12       61.34      5.50 o
  -6  -5  20       12.38        8.53      3.85 o
  -6  -5  21       75.66       75.19      6.26 o
  -6  -4   1      444.79      446.94     23.06 o
  -6  -4   2      176.24      179.14     10.27 o
  -6  -4   3      231.97      241.55     13.47 o
  -6  -4   5      632.23      618.24     30.73 o
  -6  -4   6      138.22      128.11      7.70 o
  -6  -4   7      201.55      212.84     11.54 o
  -6  -4   8       28.78       29.08      3.32 o
  -6  -4  10       10.18        9.54      3.02 o
  -6  -4  11       56.75       61.49      5.17 o
  -6  -4  14       70.73       74.74      5.61 o
  -6  -4  16       26.18       25.37      3.40 o
  -6  -4  17       29.96       31.50      3.78 o
  -6  -4  18       46.87       48.72      4.86 o
  -6  -4  19       93.48       94.15      6.44 o
  -6  -4  20      111.63      117.49      7.71 o
  -6  -4  21        9.82        6.58      2.92 o
  -6  -4  22       25.13       22.77      6.69 o
  -6  -4  25       14.37       12.90      4.58 o
  -6  -4  26       29.33       24.42      5.63 o
  -6  -3   1      427.54      415.57     26.34 o
  -6  -3   2      801.68      801.80     39.70 o
  -6  -3   3        7.95        8.71      2.97 o
  -6  -3   4       43.14       38.51      4.83 o
  -6  -3   6       21.72       19.38      4.00 o
  -6  -3   7       35.65       34.58      3.24 o
  -6  -3   8       36.41       36.28      4.03 o
  -6  -3   9      242.71      246.36     13.47 o
  -6  -3  10      110.77      105.41      7.73 o
  -6  -3  11       50.68       51.64      4.39 o
  -6  -3  12       16.36       17.31      3.75 o
  -6  -3  14      117.67      118.75      7.71 o
  -6  -3  17       16.50       16.76      3.11 o
  -6  -3  18       45.32       47.58      5.40 o
  -6  -3  19       64.91       68.67      5.55 o
  -6  -3  20       33.78       34.78      4.17 o
  -6  -3  22       84.41       83.53     10.45 o
  -6  -3  24       14.95       15.75      4.35 o
  -6  -3  25       90.26       92.64      7.75 o
  -6  -2   1       18.60       16.84      2.63 o
  -6  -2   2      108.72      108.89      7.07 o
  -6  -2   3      374.75      368.97     19.22 o
  -6  -2   4      109.57      109.78      6.42 o
  -6  -2   5      115.25      117.55      8.37 o
  -6  -2   6      902.43      909.30     44.17 o
  -6  -2   7      433.28      425.38     24.38 o
  -6  -2   8      634.04      639.29     31.37 o
  -6  -2   9       14.03       14.56      2.44 o
  -6  -2  10      188.09      196.02     12.21 o
  -6  -2  11       91.54       94.03      5.98 o
  -6  -2  12      324.37      324.14     16.65 o
  -6  -2  13        5.14        3.13      1.51 o
  -6  -2  14      165.58      169.40      9.62 o
  -6  -2  15        3.97        3.63      1.72 o
  -6  -2  18       11.65       11.67      3.12 o
  -6  -2  19        7.86        5.71      2.40 o
  -6  -2  21       19.38       22.27      4.60 o
  -6  -2  22       24.44       25.83      4.36 o
  -6  -2  24       23.25       27.44      5.32 o
  -6  -2  25       35.68       40.34      7.28 o
  -6  -2  27       37.83       50.73      6.54 o
  -6  -1   1      201.81      208.10     11.54 o
  -6  -1   2      243.76      239.98     12.82 o
  -6  -1   3      128.70      126.34      7.05 o
  -6  -1   4      307.69      306.62     15.37 o
  -6  -1   5       14.91       12.70      2.11 o
  -6  -1   6      328.10      335.65     17.30 o
  -6  -1   7     1961.61     1931.80    115.55 o
  -6  -1   8     1358.31     1337.40     83.51 o
  -6  -1   9      969.11      963.68     48.67 o
  -6  -1  10       94.30       92.01      5.65 o
  -6  -1  11       10.05        8.80      2.22 o
  -6  -1  12       15.78       15.17      2.51 o
  -6  -1  13       19.02       18.41      2.62 o
  -6  -1  14        9.77        9.83      2.36 o
  -6  -1  15        9.30       10.45      2.92 o
  -6  -1  17       14.91       14.94      3.71 o
  -6  -1  18       85.78       90.11      6.44 o
  -6  -1  19       49.25       52.93      4.39 o
  -6  -1  21      204.11      220.37     15.45 o
  -6  -1  23       32.71       34.14      6.09 o
  -6  -1  24       23.42       23.57      5.22 o
  -6   0   1       37.43       37.67      3.49 o
  -6   0   2      357.55      343.99     17.29 o
  -6   0   3        4.00        1.96      0.93 o
  -6   0   4      126.23      130.51      7.05 o
  -6   0   5      400.36      380.54     21.16 o
  -6   0   7      244.84      245.16     13.47 o
  -6   0   9      656.36      663.32     32.65 o
  -6   0  10      609.64      633.60     31.38 o
  -6   0  11      359.24      356.32     20.53 o
  -6   0  12      267.88      258.06     13.46 o
  -6   0  14      226.37      232.26     14.78 o
  -6   0  17       15.98       16.51      2.36 o
  -6   0  18        6.35        5.02      1.81 o
  -6   0  19       39.90       39.02      4.16 o
  -6   0  20      153.76      161.06      8.98 o
  -6   0  21        7.43        6.13      2.07 o
  -6   0  22       43.40       47.57      5.67 o
  -6   0  23       16.31       17.85      3.66 o
  -6   0  27       49.55       64.50      5.56 o
  -6   1   0       29.25       26.25      2.66 o
  -6   1   1      163.10      162.95      8.98 o
  -6   1   2       25.08       24.96      2.40 o
  -6   1   3      133.15      134.12      7.05 o
  -6   1   4        6.98        6.40      1.62 o
  -6   1   5        3.04        1.78      0.87 o
  -6   1   6        7.57        6.49      2.44 o
  -6   1   7      173.51      169.22      8.97 o
  -6   1   8      492.58      482.22     23.69 o
  -6   1  11      274.51      279.05     14.09 o
  -6   1  12        6.35        6.47      1.91 o
  -6   1  13       10.00        9.24      2.66 o
  -6   1  14       45.36       47.35      3.22 o
  -6   1  15       59.35       59.57      3.79 o
  -6   1  16       26.47       27.07      2.99 o
  -6   1  18        5.04        3.73      1.40 o
  -6   1  19       26.62       25.91      2.73 o
  -6   1  20       67.30       70.50      4.89 o
  -6   1  21      235.85      241.36     14.77 o
  -6   1  22        5.57        5.21      1.88 o
  -6   1  24       38.45       36.42      4.37 o
  -6   1  25       42.66       42.65      5.35 o
  -6   1  26       12.23        7.56      3.18 o
  -6   2   1        8.04        8.68      1.87 o
  -6   2   2      347.33      346.96     17.29 o
  -6   2   4      228.87      226.38     13.48 o
  -6   2   5       47.03       46.50      3.54 o
  -6   2   6       17.58       18.52      1.75 o
  -6   2   7       32.47       31.72      2.32 o
  -6   2   8       10.57        9.66      1.93 o
  -6   2   9      145.38      135.45      7.05 o
  -6   2  11      249.32      246.17     12.17 o
  -6   2  12      178.68      165.92      8.33 o
  -6   2  14        6.20        6.08      1.06 o
  -6   2  16       13.95       12.14      1.77 o
  -6   2  18       86.20       82.90      5.14 o
  -6   2  19       18.91       17.67      1.75 o
  -6   2  20      196.85      192.11     14.83 o
  -6   2  21      177.47      169.28     14.21 o
  -6   2  23      112.78       94.28      7.75 o
  -6   3   0        7.52        7.98      2.17 o
  -6   3   1      246.13      250.85     12.81 o
  -6   3   3      115.13      103.64      5.77 o
  -6   3   4       37.37       37.73      2.57 o
  -6   3   5        9.48        8.10      1.46 o
  -6   3   6      188.30      178.89     10.92 o
  -6   3   7       18.43       15.67      1.29 o
  -6   3   8       27.69       26.56      1.80 o
  -6   4   1      338.17      337.16     16.64 o
  -6   4   3       11.74       12.50      2.18 o
  -6   4   5      231.42      230.49     11.52 o
  -6   5   0        9.78       10.21      1.99 o
  -6   5   1       32.38       33.93      3.31 o
  -6   5   4       89.03       83.09      5.01 o
  -6   5   5       55.03       54.14      3.40 o
  -6   5   6      164.27      149.68      8.34 o
  -6   6   0       98.19       97.13      6.04 o
  -6   6   1       19.45       18.63      2.35 o
  -6   6   3      247.00      243.58     12.17 o
  -6   7   0       26.06       26.54      3.53 o
  -6   7   2        7.99        8.39      1.88 o
  -6   7   3       20.23       21.37      2.27 o
  -6   7   4      121.56      120.59      6.41 o
  -6   7   5      360.50      350.69     17.29 o
  -6   8   0        4.88        3.13      1.51 o
  -6   8   1       46.53       46.37      3.54 o
  -6   8   2       57.28       57.37      3.99 o
  -6   8   3       41.39       41.04      3.03 o
  -6   8   4       34.60       31.70      3.44 o
  -6   8   5        9.39        9.76      1.24 o
  -6   9   0       98.17       98.77      6.30 o
  -6   9   1        7.27        6.93      2.27 o
  -6   9   3       25.11       22.98      2.47 o
  -6   9   4       42.07       44.46      3.29 o
  -6   9   5       23.67       21.86      2.81 o
  -6  10   1       18.73       18.67      2.48 o
  -6  10   2       81.07       86.76      7.10 o
  -6  10   3      184.42      192.67     10.90 o
  -6  10   4      131.09      132.03      8.35 o
  -6  10   5       26.59       23.92      3.21 o
  -6  11   0       26.15       27.65      3.26 o
  -6  11   1        9.12        8.50      3.37 o
  -6  11   2       21.72       24.72      3.00 o
  -6  11   4       45.94       45.77      3.88 o
  -6  11   5       26.54       25.00      3.27 o
  -6  12   0       96.50       98.08      7.74 o
  -6  12   1       11.71       12.72      3.68 o
  -6  12   2       50.79       51.88      5.92 o
  -6  12   5       36.18       32.43      2.78 o
  -6  13   0      105.67      109.71     11.69 o
  -6  13   1       20.34       20.27      3.92 o
  -6  13   2       96.85       97.19      9.06 o
  -6  13   3       76.00       77.46      8.45 o
  -6  13   4       14.06       15.96      2.43 o
  -6  13   5      287.30      234.09     16.74 o
  -6  14   1       46.81       45.94      6.56 o
  -6  14   4       20.59       17.30      2.97 o
  -6  15   0       11.05        8.67      4.25 o
  -6  15   1       21.26       16.50      4.26 o
  -6  15   2       60.93       57.15      9.91 o
  -5 -19   2       12.59       12.82      4.66 o
  -5 -18   1       15.23       14.77      4.45 o
  -5 -18   2       56.75       57.75      6.51 o
  -5 -18   4       52.17       48.44      7.23 o
  -5 -18   6       26.72       27.72      5.45 o
  -5 -18   7       28.12       25.33      8.26 o
  -5 -17   3       22.54       18.56      4.30 o
  -5 -17   5       70.16       74.99      8.46 o
  -5 -17   8       43.03       41.14      6.59 o
  -5 -16   1       22.20       22.22      4.53 o
  -5 -16   4        7.66        6.85      3.31 o
  -5 -16   6       22.47       23.94      5.00 o
  -5 -16   7       50.06       47.00      7.23 o
  -5 -16   8       83.73       86.38      9.76 o
  -5 -16   9       54.33       57.76      8.54 o
  -5 -16  11       16.63       13.05      4.65 o
  -5 -16  12       72.30       70.82      9.82 o
  -5 -16  14       47.95       42.07      5.96 o
  -5 -15   2       35.16       37.69      5.38 o
  -5 -15   3       58.09       57.77      5.71 o
  -5 -15   5       19.08       17.55      5.34 o
  -5 -15   6       12.27        9.82      3.32 o
  -5 -15   7       49.23       48.27      6.55 o
  -5 -15   9       13.18        9.13      3.58 o
  -5 -15  10      120.72      119.32     11.67 o
  -5 -15  11       14.87       14.11      4.46 o
  -5 -15  12      161.05      166.62     12.24 o
  -5 -15  13       50.56       49.78      7.22 o
  -5 -15  14      113.60      106.23      9.05 o
  -5 -15  15       35.18       36.70      6.34 o
  -5 -15  17        6.96        7.57      2.94 o
  -5 -14   2       25.28       27.46      4.21 o
  -5 -14   3       45.90       45.27      5.28 o
  -5 -14   4       47.34       46.72      4.67 o
  -5 -14   6      142.12      147.91      9.64 o
  -5 -14   7      213.50      213.10     12.84 o
  -5 -14   9      151.28      154.23     10.29 o
  -5 -14  11       34.44       33.55      8.07 o
  -5 -14  12      141.96      145.69      9.64 o
  -5 -14  13       25.77       29.02      5.37 o
  -5 -14  15       49.48       49.98      6.54 o
  -5 -14  16      108.83      113.76     11.68 o
  -5 -14  17       27.75       25.63      7.51 o
  -5 -14  18       16.12       11.95      5.67 o
  -5 -13   1       14.79       14.45      3.29 o
  -5 -13   4       15.48       17.88      4.24 o
  -5 -13   5       66.40       68.48      5.81 o
  -5 -13   6       20.17       18.49      6.21 o
  -5 -13   7       98.88      103.39      7.08 o
  -5 -13   9       26.63       27.45      6.74 o
  -5 -13  10       62.67       68.23      5.75 o
  -5 -13  12      217.86      219.11     12.83 o
  -5 -13  13       20.17       23.31      5.08 o
  -5 -13  14       58.22       65.64      6.35 o
  -5 -13  15      236.86      241.05     16.73 o
  -5 -13  16      102.95       97.25      7.74 o
  -5 -13  18       45.82       47.65      7.92 o
  -5 -13  20       58.93       52.81      7.20 o
  -5 -12   1       44.17       42.50      4.48 o
  -5 -12   2       56.36       56.36      4.78 o
  -5 -12   3      321.76      319.77     18.61 o
  -5 -12   4      166.17      168.08     10.93 o
  -5 -12   6      117.69      117.62      8.37 o
  -5 -12   7        9.76       10.21      3.68 o
  -5 -12   8       33.39       35.15      4.78 o
  -5 -12  10      142.99      150.12      9.64 o
  -5 -12  11       51.69       52.85      5.25 o
  -5 -12  12       87.12       85.68      7.10 o
  -5 -12  13      112.70      112.87      7.72 o
  -5 -12  14       76.42       76.83      7.12 o
  -5 -12  17      140.43      142.28      9.65 o
  -5 -12  19       91.19       78.79      9.12 o
  -5 -11   1       18.59       18.63      3.24 o
  -5 -11   2       39.63       40.81      5.09 o
  -5 -11   3       18.93       19.94      4.56 o
  -5 -11   4       82.57       84.73      6.45 o
  -5 -11   5       43.31       42.77      5.35 o
  -5 -11   6      342.59      349.24     18.58 o
  -5 -11   9       17.00       17.59      3.39 o
  -5 -11  11        8.42        6.98      2.73 o
  -5 -11  13      116.34      122.99      8.36 o
  -5 -11  14       13.28       12.37      5.00 o
  -5 -11  15       41.27       41.26      6.24 o
  -5 -11  17      259.49      255.59     15.41 o
  -5 -11  19      154.42      152.02     13.58 o
  -5 -11  20       36.79       34.72      6.64 o
  -5 -11  22       29.33       28.24      9.68 o
  -5 -10   1      287.74      283.22     16.69 o
  -5 -10   2       13.97       11.15      3.05 o
  -5 -10   3      116.85      122.86      7.71 o
  -5 -10   4       24.07       22.28      3.90 o
  -5 -10   5       42.49       38.55      5.58 o
  -5 -10   6       32.84       31.82      3.85 o
  -5 -10   7      126.50      121.09      8.37 o
  -5 -10   8       36.12       38.06      6.33 o
  -5 -10   9      193.36      180.85     12.88 o
  -5 -10  10       17.42       16.27      3.33 o
  -5 -10  11       15.99       14.40      3.72 o
  -5 -10  13       35.32       37.25      4.30 o
  -5 -10  14       13.08       10.49      3.60 o
  -5 -10  16      109.34      111.86      8.38 o
  -5 -10  17       14.54       13.10      4.50 o
  -5 -10  18        8.11        7.66      3.58 o
  -5 -10  20       95.22       97.95      7.74 o
  -5 -10  22       40.17       38.80      6.19 o
  -5  -9   1      590.58      550.58     29.48 o
  -5  -9   2       11.45       11.48      2.90 o
  -5  -9   3      176.53      179.90     10.27 o
  -5  -9   4      316.38      295.74     16.03 o
  -5  -9   5      220.26      232.13     14.78 o
  -5  -9   6       23.69       21.79      3.91 o
  -5  -9   7       85.47       78.92      6.19 o
  -5  -9   8       59.00       62.96      5.30 o
  -5  -9  10       36.29       36.33      4.03 o
  -5  -9  11       77.41       76.64      6.33 o
  -5  -9  13       96.95       95.04      7.09 o
  -5  -9  14       36.62       35.77      4.58 o
  -5  -9  15       10.99        9.07      3.81 o
  -5  -9  16       50.14       50.03      5.53 o
  -5  -9  17       17.80       18.43      4.44 o
  -5  -9  19       11.61        8.81      3.75 o
  -5  -9  23       25.10       19.55      5.44 o
  -5  -8   1      668.70      672.81     33.30 o
  -5  -8   2      121.77      127.54      7.70 o
  -5  -8   3      262.81      260.53     14.10 o
  -5  -8   4      860.92      844.81     42.91 o
  -5  -8   6      511.87      506.82     30.17 o
  -5  -8   7      303.06      311.81     17.32 o
  -5  -8   8      506.98      488.61     24.98 o
  -5  -8   9      148.10      151.38      9.64 o
  -5  -8  10       57.77       56.32      4.98 o
  -5  -8  11      100.05      100.80      7.08 o
  -5  -8  13      184.65      187.74     10.91 o
  -5  -8  15       16.98       14.05      3.87 o
  -5  -8  16       26.24       21.84      4.19 o
  -5  -8  17       49.95       49.87      6.07 o
  -5  -8  18       16.69       17.61      4.53 o
  -5  -8  19      194.50      189.19     12.21 o
  -5  -8  20       51.75       46.47      6.56 o
  -5  -8  21       44.38       46.81      5.54 o
  -5  -8  22       90.72       87.58      8.42 o
  -5  -8  25       14.92       12.16      5.32 o
  -5  -7   1       92.09       90.80      6.18 o
  -5  -7   2      562.14      575.68     28.17 o
  -5  -7   3      580.20      577.71     46.46 o
  -5  -7   4      233.00      224.73     12.83 o
  -5  -7   9      114.15      109.65      8.38 o
  -5  -7  10      434.27      443.71     23.06 o
  -5  -7  11      102.13      103.77      8.39 o
  -5  -7  14       79.12       82.46      6.12 o
  -5  -7  15        8.43        6.01      2.31 o
  -5  -7  16       83.39       81.00      7.11 o
  -5  -7  17       65.82       63.30      5.96 o
  -5  -7  19       57.56       58.23      7.18 o
  -5  -7  20       37.92       39.97      5.10 o
  -5  -7  21        8.35        9.54      3.48 o
  -5  -7  22       35.38       31.19      5.49 o
  -5  -7  23       42.77       41.48      5.49 o
  -5  -7  24       10.50        9.48      4.36 o
  -5  -6   1       76.58       79.23      5.80 o
  -5  -6   2       29.63       28.64      3.32 o
  -5  -6   3       89.61       81.70      6.12 o
  -5  -6   4       35.84       35.82      4.17 o
  -5  -6   5      167.78      161.56     12.25 o
  -5  -6   6       36.45       36.24      3.83 o
  -5  -6   7       31.40       32.07      3.98 o
  -5  -6   8       32.94       32.91      4.25 o
  -5  -6   9       17.56       16.75      3.11 o
  -5  -6  10      277.98      273.11     16.04 o
  -5  -6  11       18.58       20.20      3.71 o
  -5  -6  12      131.01      133.36      9.66 o
  -5  -6  13       12.70       10.71      4.69 o
  -5  -6  14       34.52       34.36      4.99 o
  -5  -6  15      148.09      149.36      8.99 o
  -5  -6  17       15.04       12.91      4.12 o
  -5  -6  18       22.45       20.77      4.55 o
  -5  -6  20      201.85      200.52     14.82 o
  -5  -6  21       35.74       36.94      4.90 o
  -5  -6  22      130.05      135.89      9.65 o
  -5  -6  23       31.35       33.86      5.20 o
  -5  -5   1       23.78       19.83      3.79 o
  -5  -5   3      135.91      139.24      8.35 o
  -5  -5   4       58.25       63.30      5.16 o
  -5  -5   5      349.79      337.04     17.94 o
  -5  -5   6      104.32       98.52      7.08 o
  -5  -5   7      329.06      304.73     20.58 o
  -5  -5   8       48.08       44.55      4.21 o
  -5  -5  11      155.44      160.74      9.63 o
  -5  -5  12        7.71        7.87      3.49 o
  -5  -5  14      141.19      134.69      9.00 o
  -5  -5  15       10.11        7.15      3.45 o
  -5  -5  16       28.64       28.27      5.03 o
  -5  -5  17       18.91       17.74      5.18 o
  -5  -5  18       58.57       62.57      6.23 o
  -5  -5  19      244.28      249.52     14.11 o
  -5  -5  20      314.58      321.35     17.96 o
  -5  -5  22       82.23       83.60      7.77 o
  -5  -5  23       40.16       38.88      5.50 o
  -5  -5  26       14.29       12.90      5.13 o
  -5  -4   1       18.02       21.22      3.01 o
  -5  -4   2       51.87       51.80      4.79 o
  -5  -4   3       20.43       17.72      3.81 o
  -5  -4   5       40.66       34.62      3.64 o
  -5  -4   6       15.05       14.20      4.01 o
  -5  -4   7      507.07      526.61     26.25 o
  -5  -4   8       63.96       62.43      4.97 o
  -5  -4   9      131.85      139.94     12.28 o
  -5  -4  10      166.49      169.72      9.62 o
  -5  -4  11      181.16      187.80     10.91 o
  -5  -4  12       46.50       46.15      4.47 o
  -5  -4  13      237.51      236.49     12.82 o
  -5  -4  14       15.44       15.83      2.92 o
  -5  -4  15      127.99      133.49      8.35 o
  -5  -4  16       20.03       20.00      3.30 o
  -5  -4  20       42.89       45.38      5.34 o
  -5  -4  21       14.17       16.15      3.62 o
  -5  -4  22      131.53      136.21     10.31 o
  -5  -4  23      148.62      154.99     10.29 o
  -5  -3   1      167.07      162.13     10.93 o
  -5  -3   2       27.11       31.01      3.31 o
  -5  -3   3      351.78      354.05     21.84 o
  -5  -3   4     2051.51     2041.19    141.57 o
  -5  -3   5      124.10      118.63      7.06 o
  -5  -3   7       90.42       91.25      6.11 o
  -5  -3   8      134.93      139.43      8.35 o
  -5  -3   9      170.83      169.47     10.27 o
  -5  -3  10       36.87       35.49      3.50 o
  -5  -3  11       42.67       41.17      4.22 o
  -5  -3  12      117.17      119.96      7.06 o
  -5  -3  14       19.09       19.05      3.03 o
  -5  -3  15      329.21      333.56     17.30 o
  -5  -3  16      185.79      191.22     10.90 o
  -5  -3  17      150.24      158.59      8.98 o
  -5  -3  19       55.88       58.86      4.78 o
  -5  -3  20       16.53       17.52      3.39 o
  -5  -3  21      131.34      137.22      9.65 o
  -5  -3  23       22.25       23.26      4.10 o
  -5  -3  25       38.90       40.53      5.50 o
  -5  -2   1     1148.91     1126.83     60.89 o
  -5  -2   2     1049.49     1057.27     77.29 o
  -5  -2   3      216.58      211.71     11.54 o
  -5  -2   4       12.00       10.66      3.74 o
  -5  -2   5     1168.32     1162.87     83.71 o
  -5  -2   7      257.57      256.29     13.46 o
  -5  -2   8      260.26      253.44     13.46 o
  -5  -2   9       19.45       19.57      3.86 o
  -5  -2  10       24.90       23.38      2.87 o
  -5  -2  12       69.02       70.76      4.89 o
  -5  -2  13        6.37        4.81      1.66 o
  -5  -2  14      199.60      205.58     12.20 o
  -5  -2  16       12.12       14.09      2.73 o
  -5  -2  17        7.95        6.08      2.78 o
  -5  -2  19       63.51       67.35      5.22 o
  -5  -2  20        9.38       12.23      3.40 o
  -5  -2  21       11.54       11.04      3.58 o
  -5  -2  23       46.30       47.30      4.80 o
  -5  -2  24       21.61       21.84      4.26 o
  -5  -2  27       24.29       20.73      6.74 o
  -5  -1   1      198.33      194.00     10.90 o
  -5  -1   2       89.14       83.97      6.05 o
  -5  -1   3       59.35       52.27      3.73 o
  -5  -1   4       43.02       42.97      3.48 o
  -5  -1   5      916.05      887.17     45.48 o
  -5  -1   6       23.86       23.71      2.53 o
  -5  -1   7       78.68       73.42      4.56 o
  -5  -1   8       21.17       19.85      3.09 o
  -5  -1   9      346.93      345.45     21.19 o
  -5  -1  10       43.58       44.33      3.62 o
  -5  -1  11       50.71       51.12      3.80 o
  -5  -1  13       22.13       19.29      3.51 o
  -5  -1  14      141.72      142.02      8.34 o
  -5  -1  15      270.59      275.26     15.39 o
  -5  -1  16        5.23        3.85      1.55 o
  -5  -1  18      106.20      109.46      7.07 o
  -5  -1  19       16.97       18.81      3.45 o
  -5  -1  20      144.85      146.32     10.95 o
  -5  -1  21       35.01       36.28      4.37 o
  -5  -1  22       12.24       11.57      4.96 o
  -5  -1  24      315.85      331.85     23.82 o
  -5  -1  25       30.34       32.88      5.20 o
  -5  -1  26       91.91       94.66     11.07 o
  -5  -1  27       18.46       14.94      4.97 o
  -5   0   1       14.42       13.94      2.10 o
  -5   0   2      180.24      181.92      9.61 o
  -5   0   3       11.94        9.76      2.21 o
  -5   0   4        6.93        6.59      1.84 o
  -5   0   5      240.29      247.44     12.16 o
  -5   0   7      418.77      423.98     20.48 o
  -5   0   8      286.19      288.22     14.73 o
  -5   0   9       14.95       14.29      2.51 o
  -5   0  11      190.39      190.40     10.26 o
  -5   0  12       45.21       44.34      3.35 o
  -5   0  13       75.68       76.64      4.82 o
  -5   0  14      219.46      222.78     11.53 o
  -5   0  15       58.62       58.77      4.19 o
  -5   0  16        8.80        9.56      2.07 o
  -5   0  17      130.13      138.74      9.00 o
  -5   0  18       38.09       38.98      3.36 o
  -5   0  19      116.45      121.72      7.06 o
  -5   0  22        8.71        7.76      2.33 o
  -5   0  23        5.61        5.55      2.74 o
  -5   0  25       86.38       87.64     11.10 o
  -5   0  27       26.70       23.47      4.66 o
  -5   1   2       12.28       11.45      2.33 o
  -5   1   3      445.13      448.96     21.76 o
  -5   1   4      613.83      621.53     30.08 o
  -5   1   5      116.57      105.73      5.90 o
  -5   1   6        5.68        5.77      1.70 o
  -5   1   7        6.47        5.65      1.28 o
  -5   1   8      313.24      310.60     15.37 o
  -5   1   9      151.44      139.62      7.69 o
  -5   1  10       39.66       38.78      2.77 o
  -5   1  12       97.36       96.69      5.58 o
  -5   1  13      132.62      133.43      7.70 o
  -5   1  14      135.24      133.68      9.00 o
  -5   1  16       47.28       50.64      3.61 o
  -5   1  17      173.56      173.96      9.62 o
  -5   1  18       84.70       89.67      5.52 o
  -5   1  19       11.50       13.30      2.32 o
  -5   1  20        4.79        4.06      1.61 o
  -5   1  21       11.26       13.02      2.46 o
  -5   1  22       25.63       25.51      3.74 o
  -5   1  23       89.34       91.75      7.75 o
  -5   1  24       47.11       49.31      4.60 o
  -5   1  26       28.96       27.41      4.69 o
  -5   2   0      644.34      655.10     31.36 o
  -5   2   1      464.99      443.52     21.77 o
  -5   2   2      398.06      406.91     23.74 o
  -5   2   3      127.63      124.82      7.06 o
  -5   2   4      867.66      842.27     50.72 o
  -5   2   6      630.35      611.16     29.44 o
  -5   2   7      406.91      404.06     19.20 o
  -5   2   8      345.60      329.39     16.00 o
  -5   2  11      307.17      298.78     14.72 o
  -5   2  12        4.39        4.58      1.07 o
  -5   2  13       13.01       11.37      1.24 o
  -5   2  14      480.88      467.81     23.05 o
  -5   2  15      127.41      127.48      8.36 o
  -5   2  17      148.79      153.34      8.98 o
  -5   2  18       18.07       19.60      2.08 o
  -5   2  19      182.68      187.11     10.91 o
  -5   2  20       93.98       95.04      7.09 o
  -5   2  21       47.75       47.13      3.54 o
  -5   2  23       10.95       10.43      2.56 o
  -5   2  24      117.59      104.59     12.38 o
  -5   2  26       22.41       16.97      3.19 o
  -5   3   0      571.16      560.57     36.64 o
  -5   3   2     1015.73      982.66     46.72 o
  -5   3   3      989.26     1013.64     47.99 o
  -5   3   4       42.10       40.07      2.50 o
  -5   3   5       78.75       73.22      3.97 o
  -5   3   6      207.45      197.54      9.60 o
  -5   4   0      285.17      289.93     14.73 o
  -5   4   1      127.03      129.56      7.05 o
  -5   4   2       66.70       69.05      4.17 o
  -5   4   3       72.97       73.54      4.30 o
  -5   4   4       11.20       12.73      1.50 o
  -5   4   5        7.77        9.80      1.04 o
  -5   5   0       56.20       51.86      3.80 o
  -5   5   1      164.08      162.77      9.63 o
  -5   5   2       84.49       75.69      5.41 o
  -5   5   3       92.28       81.95      5.60 o
  -5   5   4       41.81       38.88      2.83 o
  -5   5   5       30.53       26.88      1.87 o
  -5   6   0       11.11        9.62      1.93 o
  -5   6   1      268.47      260.90     13.45 o
  -5   6   2      233.85      238.33     15.43 o
  -5   6   3      127.86      122.42      7.06 o
  -5   6   4      306.35      310.22     15.37 o
  -5   6   5      809.52      782.84     39.71 o
  -5   7   0      197.35      207.28     11.54 o
  -5   7   1       59.80       62.84      4.18 o
  -5   7   2       37.58       39.82      2.96 o
  -5   7   3       13.45       15.13      2.57 o
  -5   7   4       57.56       62.01      3.85 o
  -5   7   5     1210.40     1135.68     63.49 o
  -5   8   0       65.88       66.52      6.15 o
  -5   8   1       72.21       74.17      4.82 o
  -5   8   2       54.14       55.91      3.86 o
  -5   8   3      152.93      155.43      8.33 o
  -5   8   4      287.05      285.56     16.68 o
  -5   8   5       47.96       45.24      2.83 o
  -5   9   0        9.98        8.83      2.59 o
  -5   9   1       13.24       14.08      2.31 o
  -5   9   3        9.35        8.59      1.66 o
  -5   9   4      213.93      214.62     11.53 o
  -5   9   5       23.35       21.90      2.01 o
  -5  10   0       33.99       32.29      3.71 o
  -5  10   1      227.98      229.66     12.18 o
  -5  10   2       10.08       10.80      2.06 o
  -5  10   3      267.59      270.58     14.10 o
  -5  10   4      150.45      150.43      8.34 o
  -5  10   5       27.40       27.59      2.26 o
  -5  11   0       16.58       17.56      2.90 o
  -5  11   3       15.50       16.16      2.71 o
  -5  11   4      341.93      355.82     18.58 o
  -5  11   5        8.69        9.43      1.51 o
  -5  12   0       35.73       38.01      4.43 o
  -5  12   1       42.07       46.77      4.21 o
  -5  12   2      107.70      111.42      7.07 o
  -5  12   3       57.38       61.48      4.90 o
  -5  12   4       33.93       35.59      4.44 o
  -5  13   0       18.78       18.95      3.17 o
  -5  13   1      153.06      160.93      9.63 o
  -5  13   2        8.37        9.59      3.17 o
  -5  13   3       17.83       17.40      2.90 o
  -5  13   5       13.95       14.02      2.10 o
  -5  14   0       38.81       39.31      4.63 o
  -5  14   1      191.60      196.85     17.46 o
  -5  14   2      252.31      258.75     18.67 o
  -5  14   3       82.68       78.03      7.78 o
  -5  14   4       23.88       22.10      2.81 o
  -5  15   3       64.02       62.39      5.69 o
  -5  15   4       63.18       55.60      6.44 o
  -5  15   5       24.28       16.74      4.33 o
  -5  16   1      113.67       96.75     13.77 o
  -4 -19   1       38.07       36.74      5.52 o
  -4 -18   3       50.82       51.07      5.92 o
  -4 -18   7       91.15       79.61     11.14 o
  -4 -17   2       18.26       21.21      4.90 o
  -4 -17   4       36.98       37.69      5.38 o
  -4 -17   6       27.43       30.21      7.41 o
  -4 -17   9       18.75       16.24      5.15 o
  -4 -17  10       46.77       41.22     10.83 o
  -4 -16   1      158.55      159.16     10.94 o
  -4 -16   2      197.93      204.81     12.85 o
  -4 -16   3      216.23      227.20     17.41 o
  -4 -16   4       20.41       18.55      5.31 o
  -4 -16   5       37.53       39.93      5.36 o
  -4 -16   6       76.96       82.46      9.77 o
  -4 -16   9       48.95       52.19      7.20 o
  -4 -16  10       30.53       30.97      5.63 o
  -4 -16  11       16.96       13.13      5.83 o
  -4 -16  14       17.99       15.02      6.85 o
  -4 -16  15       64.58       61.15      5.83 o
  -4 -15   2       54.46       54.77      6.38 o
  -4 -15   3       86.10       93.59      7.09 o
  -4 -15   5      280.75      282.34     16.04 o
  -4 -15   6       18.87       19.26      4.43 o
  -4 -15   7       34.54       32.08      8.10 o
  -4 -15   8      241.09      246.30     19.35 o
  -4 -15   9      185.62      185.72     12.22 o
  -4 -15  10       20.37       21.42      5.26 o
  -4 -15  14       11.90       10.14      4.72 o
  -4 -15  15       26.66       25.07      6.42 o
  -4 -15  17       13.58       12.72      6.19 o
  -4 -14   1       30.35       32.41      5.34 o
  -4 -14   2      274.40      281.20     18.65 o
  -4 -14   4       96.39      100.16      7.74 o
  -4 -14   5       26.29       28.49      4.34 o
  -4 -14   7      159.53      161.31     10.28 o
  -4 -14   8       53.86       52.79      7.88 o
  -4 -14   9       18.72       20.79      4.27 o
  -4 -14  11       12.83        8.58      3.68 o
  -4 -14  12      292.27      289.49     19.29 o
  -4 -14  13       27.41       26.59      5.26 o
  -4 -14  16       27.75       25.28      6.78 o
  -4 -13   2       66.05       64.43      5.56 o
  -4 -13   3      154.28      158.91      9.63 o
  -4 -13   4       15.66       15.61      3.69 o
  -4 -13   5       46.98       52.21      4.99 o
  -4 -13   6      132.81      138.67     12.95 o
  -4 -13   7      186.02      184.90     10.91 o
  -4 -13   8       31.58       29.23      6.35 o
  -4 -13   9      246.36      250.66     15.42 o
  -4 -13  10      471.92      476.98     27.59 o
  -4 -13  11      224.32      230.42     17.40 o
  -4 -13  12       11.41        9.62      4.35 o
  -4 -13  13       57.07       58.98      6.50 o
  -4 -13  15      174.15      177.43     11.57 o
  -4 -13  17       26.15       25.82      7.50 o
  -4 -12   1       62.63       61.23      5.10 o
  -4 -12   2       68.97       62.94      5.23 o
  -4 -12   3       66.16       70.63      5.55 o
  -4 -12   5       10.28        7.34      2.64 o
  -4 -12   6       35.09       34.34      5.67 o
  -4 -12   7        9.61        9.42      2.80 o
  -4 -12   8      323.90      310.04     25.83 o
  -4 -12  10       95.00       90.93      7.09 o
  -4 -12  13       58.04       57.01      5.24 o
  -4 -12  14       71.46       66.14      5.82 o
  -4 -12  15      254.79      256.54     17.37 o
  -4 -12  17       18.92       17.08      5.50 o
  -4 -12  18      108.47      102.44      8.39 o
  -4 -12  20       87.63       80.12     12.50 o
  -4 -12  21       65.54       59.12      8.53 o
  -4 -11   1       56.35       57.23      4.78 o
  -4 -11   2      268.31      265.84     14.75 o
  -4 -11   3       20.80       21.18      3.63 o
  -4 -11   4       22.42       21.05      3.77 o
  -4 -11   5       35.48       32.75      4.04 o
  -4 -11   6       42.01       40.70      5.36 o
  -4 -11   7       22.29       21.64      3.49 o
  -4 -11   8       15.17       14.32      4.08 o
  -4 -11  11       95.45       91.69      7.09 o
  -4 -11  13       82.71       82.84      7.11 o
  -4 -11  15       22.59       24.92      4.57 o
  -4 -11  17       27.54       26.60      5.82 o
  -4 -11  18       41.47       41.78      7.27 o
  -4 -11  20       55.62       54.71      8.56 o
  -4 -10   1        6.82        3.57      1.64 o
  -4 -10   2       50.66       46.66      4.47 o
  -4 -10   3       19.83       19.94      3.92 o
  -4 -10   4       24.95       24.78      4.23 o
  -4 -10   5      751.17      725.29     39.10 o
  -4 -10   6       88.43       90.99      7.09 o
  -4 -10   7       62.77       62.10      5.36 o
  -4 -10  11      109.03      109.08      7.72 o
  -4 -10  14      188.65      195.71     11.55 o
  -4 -10  15       20.76       19.80      4.06 o
  -4 -10  17       17.35       17.80      4.82 o
  -4 -10  21       18.67       18.05      5.03 o
  -4 -10  22       29.57       29.38      5.57 o
  -4 -10  24       48.63       43.17      7.26 o
  -4  -9   1       14.44       14.11      3.00 o
  -4  -9   3       42.00       39.14      3.69 o
  -4  -9   4      548.61      541.28     30.79 o
  -4  -9   5      193.54      194.00     11.55 o
  -4  -9   7       12.65       10.39      4.30 o
  -4  -9   8       30.98       27.44      4.90 o
  -4  -9   9        8.39        5.76      2.24 o
  -4  -9  10      113.51      116.60      8.37 o
  -4  -9  11      197.31      202.79     12.20 o
  -4  -9  12       21.69       21.27      3.56 o
  -4  -9  13       20.23       20.68      3.50 o
  -4  -9  14       35.31       37.07      5.24 o
  -4  -9  15       24.71       24.39      5.07 o
  -4  -9  17       93.65       96.43      7.09 o
  -4  -9  20       10.46       10.02      3.54 o
  -4  -9  21       14.94       11.93      4.31 o
  -4  -9  22       11.81        8.18      3.79 o
  -4  -9  24       30.19       27.91      5.87 o
  -4  -9  25       30.12       28.46      4.47 o
  -4  -8   1      205.90      211.01     16.77 o
  -4  -8   3       48.16       39.26      4.16 o
  -4  -8   5       27.14       24.90      5.21 o
  -4  -8   7       16.72       13.18      3.24 o
  -4  -8   8       88.56       92.96      6.44 o
  -4  -8   9      182.55      177.43     10.92 o
  -4  -8  10      346.22      362.90     24.44 o
  -4  -8  11      273.16      267.67     15.40 o
  -4  -8  12       40.96       40.49      4.29 o
  -4  -8  13       35.87       34.26      4.44 o
  -4  -8  14      253.25      247.75     17.38 o
  -4  -8  15       17.49       17.72      3.81 o
  -4  -8  17       87.20       84.29      6.45 o
  -4  -8  19       18.67       17.46      4.67 o
  -4  -8  20       57.28       53.46      8.57 o
  -4  -8  22        8.81        9.19      3.81 o
  -4  -8  23       62.27       56.82      8.54 o
  -4  -8  24       14.18       13.24      4.95 o
  -4  -8  25       62.84       59.52     10.59 o
  -4  -7   1      152.27      146.83      8.99 o
  -4  -7   3      275.05      282.02     17.99 o
  -4  -7   4      482.21      457.12     25.00 o
  -4  -7   5       17.92       15.79      4.57 o
  -4  -7   7      265.34      268.94     17.35 o
  -4  -7   8      327.81      312.82     16.66 o
  -4  -7   9      153.32      147.02      8.99 o
  -4  -7  10      291.42      286.07     15.38 o
  -4  -7  12      530.23      501.64     30.17 o
  -4  -7  13       33.94       35.21      3.84 o
  -4  -7  15       57.98       55.21      4.91 o
  -4  -7  17      121.66      117.11      8.37 o
  -4  -7  19       13.12       11.95      3.55 o
  -4  -7  20       34.29       34.63      6.64 o
  -4  -7  21       25.47       25.13      5.20 o
  -4  -7  22       25.70       21.58      6.12 o
  -4  -7  25       10.38       10.73      4.77 o
  -4  -7  26       23.56       20.17      6.23 o
  -4  -6   1      122.64      117.68      9.03 o
  -4  -6   4       21.03       20.87      5.78 o
  -4  -6   5       49.99       51.33      4.86 o
  -4  -6   6      146.45      138.80      9.00 o
  -4  -6   7      149.43      154.16      9.63 o
  -4  -6   9      190.55      187.43     11.56 o
  -4  -6  10      267.93      274.94     15.39 o
  -4  -6  11       24.62       24.96      4.43 o
  -4  -6  12       25.99       23.38      3.69 o
  -4  -6  13       69.97       68.42      5.42 o
  -4  -6  14       68.01       67.41      7.15 o
  -4  -6  15       15.62       15.58      3.27 o
  -4  -6  16       35.07       34.19      3.71 o
  -4  -6  17        7.83        6.34      2.53 o
  -4  -6  18       46.53       49.84      4.66 o
  -4  -6  19       84.83       86.06      6.38 o
  -4  -6  21       40.18       38.96      5.58 o
  -4  -6  22       76.13       76.39      6.46 o
  -4  -6  24       59.93       56.87     10.61 o
  -4  -5   1      489.54      468.37     25.64 o
  -4  -5   2      790.48      807.50     47.49 o
  -4  -5   3      318.05      303.21     16.02 o
  -4  -5   4       66.76       72.53      7.13 o
  -4  -5   5      149.82      147.14     11.61 o
  -4  -5   6       22.14       20.77      5.78 o
  -4  -5   7      139.27      142.97      8.99 o
  -4  -5   8        9.22        8.48      2.68 o
  -4  -5   9      205.08      207.60     11.54 o
  -4  -5  10      275.42      265.33     14.75 o
  -4  -5  11       64.60       64.25      5.16 o
  -4  -5  13       75.33       78.16      6.00 o
  -4  -5  14       12.69       13.42      3.08 o
  -4  -5  15        8.91        6.93      2.66 o
  -4  -5  18       66.46       68.74      5.68 o
  -4  -5  19       52.67       53.85      5.12 o
  -4  -5  21        8.76        6.98      2.97 o
  -4  -5  23       27.93       28.40      4.89 o
  -4  -4   1      988.61     1011.74     64.25 o
  -4  -4   2       12.32        9.85      2.94 o
  -4  -4   3      331.91      321.80     16.65 o
  -4  -4   4     2484.09     2543.90    128.08 o
  -4  -4   5       21.66       17.76      3.66 o
  -4  -4   6       54.14       55.25      4.78 o
  -4  -4   8       75.95       78.10      6.46 o
  -4  -4   9       46.29       46.48      4.34 o
  -4  -4  10       15.54       14.65      3.64 o
  -4  -4  12       78.87       79.11      5.73 o
  -4  -4  14      100.41      102.44      6.43 o
  -4  -4  15      794.18      805.60     44.24 o
  -4  -4  16       26.27       26.68      3.46 o
  -4  -4  18      301.67      306.24     17.97 o
  -4  -4  19       33.82       32.84      4.66 o
  -4  -4  20       76.92       78.73      6.46 o
  -4  -4  21       23.26       24.75      4.02 o
  -4  -4  22       99.92      105.10      9.05 o
  -4  -4  23       27.52       26.88      4.90 o
  -4  -4  24       45.42       46.61      6.35 o
  -4  -4  25       22.85       26.07      5.40 o
  -4  -4  26      139.75      138.04     10.31 o
  -4  -3   1      261.56      265.27     18.01 o
  -4  -3   2       79.83       82.08      9.11 o
  -4  -3   3       74.66       72.66      5.02 o
  -4  -3   4      397.49      404.25     20.49 o
  -4  -3   5      293.78      304.35     16.02 o
  -4  -3   6       48.36       45.69      4.21 o
  -4  -3   7       67.71       68.99      4.89 o
  -4  -3   8       22.19       22.24      2.94 o
  -4  -3   9        8.30        7.92      3.08 o
  -4  -3  12      431.32      444.47     22.42 o
  -4  -3  13       23.28       25.35      3.20 o
  -4  -3  14       40.34       42.09      4.82 o
  -4  -3  16      200.91      201.53     11.55 o
  -4  -3  18      159.97      157.20      8.98 o
  -4  -3  19       52.53       55.72      5.18 o
  -4  -3  20       75.77       74.81      5.74 o
  -4  -3  21       64.09       66.97      6.48 o
  -4  -3  22       62.52       64.75      5.36 o
  -4  -3  23       36.77       36.72      6.62 o
  -4  -3  24       10.40       10.18      4.31 o
  -4  -2   1      254.19      259.95     13.46 o
  -4  -2   2     1172.78     1128.73     54.40 o
  -4  -2   3      119.46      120.46      8.37 o
  -4  -2   4       36.18       35.08      3.30 o
  -4  -2   5      131.48      131.15      8.36 o
  -4  -2   8       42.48       43.20      3.48 o
  -4  -2   9       36.21       34.80      3.64 o
  -4  -2  16       85.07       86.63      5.72 o
  -4  -2  17       95.30       96.75      6.30 o
  -4  -2  18       18.91       19.99      2.95 o
  -4  -2  20       66.09       67.60      5.09 o
  -4  -2  21       94.37       98.71      6.43 o
  -4  -2  22       14.73       14.79      3.42 o
  -4  -2  23       51.42       51.34      5.59 o
  -4  -2  24       26.12       26.19      4.15 o
  -4  -1   2      192.51      193.62     10.25 o
  -4  -1   3     1606.35     1635.23     83.27 o
  -4  -1   4     2131.14     2164.50    147.96 o
  -4  -1   5     3350.18     3415.27    179.41 o
  -4  -1   6     4561.37     4602.17    295.62 o
  -4  -1   7       66.70       66.52      4.44 o
  -4  -1   8      272.81      275.83     14.09 o
  -4  -1   9       81.51       83.60      5.20 o
  -4  -1  11       12.54       11.47      2.83 o
  -4  -1  13       93.32       95.29      6.11 o
  -4  -1  14       64.63       65.45      4.31 o
  -4  -1  17       22.48       22.50      3.35 o
  -4  -1  19       44.07       46.82      5.81 o
  -4  -1  20       77.99       81.51      5.73 o
  -4  -1  21        5.91        4.57      2.15 o
  -4  -1  22        8.25        6.45      3.09 o
  -4  -1  23       96.44      102.38      9.05 o
  -4  -1  24       37.35       41.19      4.55 o
  -4  -1  25       46.29       46.25      6.42 o
  -4  -1  27       12.35       12.90      4.66 o
  -4   0   1      360.72      366.69     18.57 o
  -4   0   2        8.81        9.05      1.80 o
  -4   0   3      108.17      111.42      6.03 o
  -4   0   4      416.16      422.84     20.48 o
  -4   0   5     3800.96     3867.39    211.56 o
  -4   0   6     1804.57     1829.99     89.62 o
  -4   0   7      430.91      447.51     22.41 o
  -4   0   8     1923.82     1934.96    128.61 o
  -4   0   9      488.32      493.67     23.68 o
  -4   0  10      242.05      244.27     12.81 o
  -4   0  11       34.02       33.99      2.97 o
  -4   0  12      251.86      258.06     16.06 o
  -4   0  13       36.51       39.01      3.29 o
  -4   0  14       30.45       32.31      2.91 o
  -4   0  15       34.12       34.58      2.97 o
  -4   0  17       95.28       99.41      6.04 o
  -4   0  18        4.91        3.48      1.49 o
  -4   0  20      233.36      240.86     12.82 o
  -4   0  21      137.41      147.34     10.30 o
  -4   0  23       17.92       19.40      3.37 o
  -4   0  24       45.62       49.89      5.06 o
  -4   0  26       11.56       10.67      3.90 o
  -4   1   0      521.97      532.81     26.25 o
  -4   1   1       83.79       83.53      4.81 o
  -4   1   2       92.13       78.54      4.49 o
  -4   1   3       30.65       31.78      2.19 o
  -4   1   4     1479.23     1496.12     70.38 o
  -4   1   5      174.22      179.90      9.61 o
  -4   1   6      397.86      384.59     20.51 o
  -4   1   7       82.87       78.10      4.49 o
  -4   1   8      942.02      932.07     44.16 o
  -4   1   9      204.71      196.28     10.90 o
  -4   1  10       30.90       33.70      2.51 o
  -4   1  11      101.45      106.93      5.97 o
  -4   1  12      469.15      482.54     36.74 o
  -4   1  13        5.57        5.81      1.49 o
  -4   1  15       43.04       46.62      3.54 o
  -4   1  16      360.51      374.85     23.12 o
  -4   1  17      214.57      211.45     11.54 o
  -4   1  18       78.14       81.07      5.33 o
  -4   1  19      132.23      135.95      8.35 o
  -4   1  20       76.84       78.28      5.21 o
  -4   1  21       84.59       89.16      6.24 o
  -4   1  22       36.77       38.82      4.02 o
  -4   1  23       58.82       60.64      4.77 o
  -4   1  25       33.97       36.16      4.57 o
  -4   1  26       42.29       40.77      9.39 o
  -4   1  28       17.95       17.04      4.25 o
  -4   2   0       67.21       60.85      4.05 o
  -4   2   1     1022.06     1011.74     48.00 o
  -4   2   2      886.10      889.07     42.24 o
  -4   2   3      119.48      111.10      6.03 o
  -4   2   4      105.21      102.12      5.25 o
  -4   2   5       35.05       35.22      2.19 o
  -4   2   6      112.45      107.06      5.57 o
  -4   2   7       21.90       19.59      1.94 o
  -4   2   8       45.61       45.41      3.61 o
  -4   2   9      147.67      146.83      7.69 o
  -4   2  10       81.65       76.95      4.36 o
  -4   2  11       76.53       72.47      4.04 o
  -4   2  12       22.81       23.78      2.53 o
  -4   2  13       82.36       88.59      4.81 o
  -4   2  14        4.45        4.68      1.21 o
  -4   2  15       79.07       79.61      5.01 o
  -4   2  16      537.34      556.39     28.18 o
  -4   2  18       27.92       28.73      3.39 o
  -4   2  19      190.31      194.89     11.55 o
  -4   2  20       88.66       87.45      5.72 o
  -4   2  21      106.67      107.50      6.42 o
  -4   2  22       54.38       57.57      6.04 o
  -4   2  23       27.37       28.33      3.32 o
  -4   2  26       21.73       20.13      5.06 o
  -4   2  27       78.51       70.25      9.83 o
  -4   3   0       62.75       65.32      4.05 o
  -4   3   2      990.11      987.08     46.71 o
  -4   3   3      215.41      201.40      9.60 o
  -4   3   4      626.97      594.72     28.16 o
  -4   3   5       40.94       38.84      2.18 o
  -4   3  15       14.57       11.12      1.57 o
  -4   3  16        6.54        6.34      1.05 o
  -4   3  17        5.32        4.09      1.38 o
  -4   3  18      140.58      134.56      9.66 o
  -4   3  19      510.41      516.12     27.56 o
  -4   3  20        6.59        5.71      1.71 o
  -4   3  21      226.01      224.92     15.44 o
  -4   3  23       23.49       22.50      3.15 o
  -4   3  24       24.08       22.20      2.74 o
  -4   3  25        9.18        6.45      2.14 o
  -4   4   0      130.42      137.91      7.69 o
  -4   4   1      373.12      359.93     17.93 o
  -4   4   2       89.88       91.63      5.07 o
  -4   4   3      263.12      240.54     14.12 o
  -4   4   4       66.71       60.29      3.46 o
  -4   5   0        7.73       10.08      1.79 o
  -4   5   1      184.55      177.75      9.61 o
  -4   5   2       20.69       22.81      2.40 o
  -4   5   4      258.99      247.37     12.16 o
  -4   5   5      288.18      273.93     12.80 o
  -4   6   0      248.91      240.99     12.82 o
  -4   6   1      273.39      286.89     14.73 o
  -4   6   2      417.85      451.62     21.76 o
  -4   6   3      212.57      220.24     11.53 o
  -4   6   4      431.52      411.71     19.84 o
  -4   6   5      147.46      129.95      6.40 o
  -4   7   0      146.74      157.96      9.63 o
  -4   7   1      577.29      595.35     39.22 o
  -4   7   2       70.00       65.70      4.24 o
  -4   7   3      282.69      274.81     14.09 o
  -4   7   4      105.19      110.60      6.03 o
  -4   7   5      811.30      753.12     37.78 o
  -4   8   0      102.68      101.75      7.73 o
  -4   8   2      167.85      166.75     11.58 o
  -4   8   3       81.65       81.51      7.11 o
  -4   8   4      205.34      205.20     11.54 o
  -4   9   0       64.26       68.54      4.70 o
  -4   9   1      108.93      109.71      6.42 o
  -4   9   2      139.65      141.07      7.69 o
  -4   9   3      211.55      215.75     11.53 o
  -4   9   4      221.01      217.27     12.84 o
  -4   9   6       82.34       76.32      4.10 o
  -4  10   0      141.23      145.37      8.34 o
  -4  10   1       68.68       70.00      5.22 o
  -4  10   2      257.54      259.70     14.10 o
  -4  10   3       74.85       76.01      4.88 o
  -4  10   5      130.39      131.09      7.05 o
  -4  10   6       42.28       40.11      2.90 o
  -4  11   0      184.36      195.46     10.90 o
  -4  11   1      114.04      113.57      7.07 o
  -4  11   2        9.47        9.37      2.07 o
  -4  11   4      129.96      122.86      7.71 o
  -4  11   6      262.32      255.59     12.81 o
  -4  12   2       85.75       85.94      5.79 o
  -4  12   3      144.04      148.22      8.99 o
  -4  13   0       25.37       26.29      5.19 o
  -4  13   1       20.01       20.55      3.36 o
  -4  13   2       14.96       16.57      2.98 o
  -4  13   4       28.55       28.56      3.86 o
  -4  13   5       15.19       16.22      2.23 o
  -4  13   6       30.50       29.44      3.39 o
  -4  14   0       28.95       32.63      5.41 o
  -4  14   2      133.56      141.26      9.00 o
  -4  14   3      406.11      411.59     23.74 o
  -4  14   5       47.36       46.84      4.74 o
  -4  14   6      201.78      182.94     10.26 o
  -4  15   0       32.35       32.91      4.99 o
  -4  15   1        6.92        7.06      3.05 o
  -4  15   3       26.28       26.60      4.07 o
  -4  15   4       67.89       69.30      7.14 o
  -4  15   5       20.44       15.94      3.41 o
  -4  15   6      276.27      228.53     16.09 o
  -4  16   1       16.43       13.01      4.27 o
  -4  16   3       54.88       46.85      5.54 o
  -4  16   4       12.59        9.76      3.40 o
  -3 -18   1       16.84       15.99      4.93 o
  -3 -18   2       17.32       14.04      5.94 o
  -3 -18   3      105.48       95.36      9.73 o
  -3 -18   6       21.68       14.58      4.67 o
  -3 -17   1       50.42       52.25      5.66 o
  -3 -17   2       27.36       28.13      4.62 o
  -3 -17   3       14.01       12.32      3.84 o
  -3 -17   4       20.87       20.87      4.98 o
  -3 -17   6       34.74       33.07      5.20 o
  -3 -16   5       34.84       35.45      5.05 o
  -3 -16   6       33.22       33.48      6.51 o
  -3 -16   7       54.89       57.48      8.54 o
  -3 -16   8       24.28       22.82      6.39 o
  -3 -16   9       24.66       28.70      8.17 o
  -3 -16  10       32.32       34.45      6.02 o
  -3 -16  11       35.35       34.16      8.06 o
  -3 -16  12       20.69       23.64      6.01 o
  -3 -16  14       40.58       39.59      7.29 o
  -3 -15   1       44.35       47.28      4.74 o
  -3 -15   3       16.18       14.27      4.01 o
  -3 -15   4       25.12       27.67      4.90 o
  -3 -15   5      193.97      194.25     11.55 o
  -3 -15   7       40.78       43.22      6.30 o
  -3 -15   9       63.92       63.49      5.76 o
  -3 -15  10      201.59      200.01     18.12 o
  -3 -15  11      190.00      181.99     16.17 o
  -3 -15  12       58.55       51.46      7.21 o
  -3 -15  14        8.19        8.68      4.00 o
  -3 -15  15       43.97       43.76     12.98 o
  -3 -14   2      137.59      149.61     10.30 o
  -3 -14   3      108.52      108.83     10.37 o
  -3 -14   4       48.53       46.76      7.24 o
  -3 -14   6       20.37       21.47      4.40 o
  -3 -14   7       28.45       27.87      5.66 o
  -3 -14   8      525.26      518.20     30.16 o
  -3 -14   9       19.69       20.25      5.94 o
  -3 -14  10       33.86       33.02      6.24 o
  -3 -14  12      101.37       98.83      7.74 o
  -3 -14  13       10.31        9.04      4.47 o
  -3 -14  14      101.89      108.38     13.04 o
  -3 -14  16       76.69       75.56      7.12 o
  -3 -13   1      102.91      103.14      7.08 o
  -3 -13   2      108.45      110.22      7.72 o
  -3 -13   3       52.16       51.00      7.21 o
  -3 -13   4      186.38      191.66     14.83 o
  -3 -13   5      230.80      239.21     14.12 o
  -3 -13   6      355.64      357.27     19.88 o
  -3 -13   8       30.20       32.45      4.32 o
  -3 -13   9       94.55       98.90      7.74 o
  -3 -13  11      220.86      211.45     12.19 o
  -3 -13  12       74.15       72.72      6.20 o
  -3 -13  16      113.89      107.18      8.39 o
  -3 -13  19       33.45       27.96      5.52 o
  -3 -13  20       29.08       22.63      7.59 o
  -3 -12   1      170.83      171.05     10.27 o
  -3 -12   3      242.65      239.09     13.47 o
  -3 -12   4       93.22       93.65      7.09 o
  -3 -12   6       22.52       21.43      3.49 o
  -3 -12   7      171.50      166.18     15.54 o
  -3 -12   9       86.47       88.84      6.44 o
  -3 -12  10       64.31       59.38      7.85 o
  -3 -12  11       41.49       42.45      4.62 o
  -3 -12  12       16.42       16.60      4.84 o
  -3 -12  13       31.36       29.92      6.41 o
  -3 -12  18       74.07       66.08     10.54 o
  -3 -12  19       18.72       18.35      5.92 o
  -3 -12  20       19.46       17.62      5.49 o
  -3 -11   2       96.50      100.35      7.74 o
  -3 -11   4       59.93       59.37      5.04 o
  -3 -11   5      191.03      197.60     11.55 o
  -3 -11   6        8.47        6.37      3.10 o
  -3 -11   7      101.64      101.37      7.08 o
  -3 -11   8       86.08       86.00      6.31 o
  -3 -11   9      124.67      123.75      8.36 o
  -3 -11  10       16.53       13.47      4.63 o
  -3 -11  13      279.22      286.14     16.03 o
  -3 -11  14       13.97       11.70      5.19 o
  -3 -11  15      140.99      139.75     11.62 o
  -3 -11  16      342.16      327.11     18.60 o
  -3 -11  17       39.53       38.29      5.72 o
  -3 -11  18       22.50       24.16      5.07 o
  -3 -11  19       49.70       47.85      7.91 o
  -3 -11  22       53.32       53.36      9.95 o
  -3 -10   1      188.72      185.09     10.91 o
  -3 -10   2       48.96       47.37      4.20 o
  -3 -10   3       17.18       17.14      4.17 o
  -3 -10   4       20.54       20.35      3.30 o
  -3 -10   5       44.28       43.25      5.15 o
  -3 -10   6        6.23        4.41      2.00 o
  -3 -10   7      180.47      172.82     12.89 o
  -3 -10   8        8.80        4.79      2.13 o
  -3 -10   9        5.42        4.31      2.09 o
  -3 -10  10       26.13       26.80      3.94 o
  -3 -10  11       41.42       40.62      4.82 o
  -3 -10  12       11.07        8.35      3.94 o
  -3 -10  13       20.93       20.33      4.91 o
  -3 -10  15      236.95      227.83     12.83 o
  -3 -10  16        8.56        7.55      3.10 o
  -3 -10  18      154.41      154.73     11.60 o
  -3 -10  19        9.57        9.30      3.57 o
  -3 -10  20       26.01       23.69      6.30 o
  -3 -10  21       42.12       44.12      9.35 o
  -3 -10  24       23.42       19.15      7.74 o
  -3  -9   1      194.91      190.40     10.91 o
  -3  -9   2      155.94      154.42      9.63 o
  -3  -9   3       19.01       19.82      3.37 o
  -3  -9   4       76.94       68.92      6.14 o
  -3  -9   5       56.39       58.72      5.04 o
  -3  -9   6      126.93      130.58     10.98 o
  -3  -9   8       89.37       87.96      6.44 o
  -3  -9   9       30.41       27.54      3.87 o
  -3  -9  10       81.73       81.19      9.11 o
  -3  -9  12      173.83      170.67     10.27 o
  -3  -9  13       36.31       33.89      7.36 o
  -3  -9  14       19.20       20.64      3.43 o
  -3  -9  16       40.23       40.25      5.36 o
  -3  -9  17       44.92       44.62      4.74 o
  -3  -9  18       10.66        7.56      3.51 o
  -3  -9  21       64.28       64.81      6.49 o
  -3  -9  23       49.90       47.57      8.61 o
  -3  -9  24       60.60       56.75      7.18 o
  -3  -8   1       49.56       54.44      4.72 o
  -3  -8   2      529.98      501.26     25.62 o
  -3  -8   3      738.42      731.62     45.60 o
  -3  -8   4      433.76      424.30     30.91 o
  -3  -8   5      729.60      703.16     35.22 o
  -3  -8   6      200.65      201.08     13.51 o
  -3  -8   7      133.52      135.51      8.35 o
  -3  -8   8      132.22      127.36      7.70 o
  -3  -8   9      675.11      679.13     35.88 o
  -3  -8  10       33.35       32.81      5.20 o
  -3  -8  11       32.03       29.97      4.53 o
  -3  -8  12       65.16       62.55      5.63 o
  -3  -8  13       21.79       20.38      3.30 o
  -3  -8  14       24.77       25.57      3.95 o
  -3  -8  15       62.78       61.24      7.84 o
  -3  -8  17       10.61       12.40      4.29 o
  -3  -8  23       13.12       11.00      5.00 o
  -3  -8  26       58.41       56.24      6.04 o
  -3  -7   1        9.63        9.01      2.59 o
  -3  -7   2       88.58       95.74      6.43 o
  -3  -7   6     1470.30     1442.36     76.91 o
  -3  -7   7      333.32      349.24     18.58 o
  -3  -7   8       35.68       36.74      3.70 o
  -3  -7   9      252.14      248.45     13.46 o
  -3  -7  10       20.06       21.54      4.12 o
  -3  -7  11      364.36      359.30     21.18 o
  -3  -7  12      252.27      243.26     16.07 o
  -3  -7  13       52.52       52.07      5.72 o
  -3  -7  15       42.16       38.48      4.43 o
  -3  -7  17       37.43       37.62      4.97 o
  -3  -7  20       12.37        7.62      3.58 o
  -3  -7  21       70.47       70.19      6.40 o
  -3  -7  23       59.61       58.55      8.53 o
  -3  -7  26       11.99        9.66      4.76 o
  -3  -6   1       71.34       68.61      6.34 o
  -3  -6   2      187.25      187.23     11.56 o
  -3  -6   3       60.86       56.10      4.72 o
  -3  -6   7      202.72      203.87     12.20 o
  -3  -6   8        8.17        5.87      2.64 o
  -3  -6   9      284.31      282.65     18.64 o
  -3  -6  10       73.88       75.19      6.46 o
  -3  -6  11       14.17       11.47      3.87 o
  -3  -6  13       18.99       17.37      3.11 o
  -3  -6  17       34.91       35.40      4.91 o
  -3  -6  20       15.83       14.69      5.35 o
  -3  -6  21       81.50       80.88      7.11 o
  -3  -6  22       31.35       32.73      6.31 o
  -3  -6  25       81.64       83.28      7.11 o
  -3  -5   1     1279.30     1271.64     77.05 o
  -3  -5   2       90.42       87.26      6.05 o
  -3  -5   5      512.30      510.61     26.91 o
  -3  -5   6      127.77      125.02      7.71 o
  -3  -5   7       60.40       57.11      4.84 o
  -3  -5   8      344.30      336.28     21.85 o
  -3  -5   9       99.37      102.44      7.08 o
  -3  -5  10       48.02       49.51      4.27 o
  -3  -5  11      392.01      383.07     19.86 o
  -3  -5  12      183.74      189.13     10.91 o
  -3  -5  13       38.78       40.58      3.89 o
  -3  -5  15       66.21       65.01      5.36 o
  -3  -5  16      757.59      739.84     41.04 o
  -3  -5  17      335.04      334.00     17.95 o
  -3  -5  18       35.61       35.48      5.12 o
  -3  -5  19       65.15       63.36      6.03 o
  -3  -5  21        8.64        6.38      2.68 o
  -3  -5  22       12.12       10.13      4.56 o
  -3  -5  23       74.03       73.67     10.49 o
  -3  -5  24       79.77       80.18      7.11 o
  -3  -5  27       91.40       79.99     13.19 o
  -3  -4   1      210.44      211.77     17.43 o
  -3  -4   2        9.11        9.30      2.65 o
  -3  -4   3      343.19      344.75     23.15 o
  -3  -4   5       40.66       39.65      4.02 o
  -3  -4   6       14.68       13.03      5.12 o
  -3  -4   7      395.53      400.40     21.80 o
  -3  -4   8      189.81      191.41     10.90 o
  -3  -4   9     1066.69     1080.67     70.71 o
  -3  -4  11      127.41      130.64      8.36 o
  -3  -4  13      392.87      386.74     19.86 o
  -3  -4  14       14.91       15.73      3.20 o
  -3  -4  15       24.69       23.69      4.17 o
  -3  -4  16      107.44      103.89      8.39 o
  -3  -4  17       63.10       63.08      5.30 o
  -3  -4  18       36.37       35.34      4.11 o
  -3  -4  19      103.63      103.77      7.73 o
  -3  -4  20      341.52      351.64     19.88 o
  -3  -4  22       11.87       11.41      4.49 o
  -3  -4  24       39.70       42.10      5.49 o
  -3  -4  26       14.99       14.88      4.59 o
  -3  -4  27       86.56       77.71      9.12 o
  -3  -4  28       16.67       12.59      5.06 o
  -3  -3   1      317.57      316.11     23.19 o
  -3  -3   2      284.00      284.55     14.73 o
  -3  -3   3       11.60       10.40      2.85 o
  -3  -3   4       95.82       99.91      6.36 o
  -3  -3   5      505.99      522.44     25.61 o
  -3  -3   6       79.79       84.04      5.85 o
  -3  -3   7      600.64      613.68     39.20 o
  -3  -3   8       52.97       58.09      4.45 o
  -3  -3   9      291.05      300.55     15.37 o
  -3  -3  10      173.41      173.45      9.62 o
  -3  -3  12      677.39      680.40     33.94 o
  -3  -3  14       35.94       37.67      3.89 o
  -3  -3  15        6.38        4.23      2.01 o
  -3  -3  16      202.80      204.37     11.54 o
  -3  -3  18       35.25       33.43      4.04 o
  -3  -3  19       39.04       38.84      3.96 o
  -3  -3  20       51.42       54.33      4.78 o
  -3  -3  22       45.89       47.07      5.00 o
  -3  -3  24      114.63      113.31      9.69 o
  -3  -3  25       11.14       10.21      4.56 o
  -3  -3  26       18.69       18.51      5.32 o
  -3  -3  27       32.77       31.32      5.70 o
  -3  -2   1      121.00      119.89      7.06 o
  -3  -2   2      396.28      412.79     21.14 o
  -3  -2   3      640.70      630.70     38.53 o
  -3  -2   4      145.17      143.79      8.34 o
  -3  -2   5       21.47       21.62      2.81 o
  -3  -2   6      400.54      395.47     19.85 o
  -3  -2   7      102.63      103.39      6.43 o
  -3  -2   8      169.85      167.83      9.62 o
  -3  -2   9       69.25       66.71      4.76 o
  -3  -2  10       39.49       37.74      3.36 o
  -3  -2  11       45.43       45.27      3.68 o
  -3  -2  12      824.10      773.35     38.42 o
  -3  -2  15       57.54       61.36      4.58 o
  -3  -2  16      124.08      122.36      7.71 o
  -3  -2  17       18.93       20.29      3.16 o
  -3  -2  19       90.33       96.37      6.36 o
  -3  -2  20       41.36       46.22      4.21 o
  -3  -2  21        7.01        6.84      2.82 o
  -3  -2  24       45.31       47.58      5.40 o
  -3  -2  25       24.75       21.67      4.33 o
  -3  -2  26       56.04       58.68      7.85 o
  -3  -1   1      110.93      113.06      6.42 o
  -3  -1   2     1659.14     1707.95     83.22 o
  -3  -1   3      528.66      519.28     43.27 o
  -3  -1   4       37.31       38.85      3.03 o
  -3  -1   5      160.16      166.43      8.97 o
  -3  -1   6       19.39       18.35      3.10 o
  -3  -1   7       93.01       91.18      5.46 o
  -3  -1   8      570.13      572.52     28.17 o
  -3  -1   9       89.97       91.37      7.09 o
  -3  -1  10      203.20      201.91     10.90 o
  -3  -1  11       36.76       37.23      3.83 o
  -3  -1  12      332.62      332.36     16.65 o
  -3  -1  13       78.37       77.53      5.02 o
  -3  -1  15      253.62      262.04     16.05 o
  -3  -1  16       18.64       18.25      2.97 o
  -3  -1  17       12.90       12.58      2.60 o
  -3  -1  18      192.12      202.48     14.16 o
  -3  -1  19       35.99       40.32      4.82 o
  -3  -1  21      302.85      312.44     17.31 o
  -3  -1  22      292.05      297.20     16.67 o
  -3  -1  23       29.58       34.17      4.72 o
  -3  -1  25       48.14       49.20      5.06 o
  -3  -1  26       10.96       11.11      3.73 o
  -3   0   1       94.04       92.26      5.26 o
  -3   0   2      445.75      461.99     23.05 o
  -3   0   3      140.14      133.36      7.05 o
  -3   0   5      590.07      613.88     32.04 o
  -3   0   6     1683.49     1732.61     83.21 o
  -3   0   7      227.07      226.95     11.53 o
  -3   0   8      168.72      171.49      8.97 o
  -3   0   9      112.72      113.82      6.42 o
  -3   0  10      118.78      117.55      6.41 o
  -3   0  11      269.43      274.25     14.09 o
  -3   0  12      748.68      758.81     37.13 o
  -3   0  13       26.69       27.95      3.26 o
  -3   0  14      160.87      165.17     11.58 o
  -3   0  15     1465.12     1475.25     89.90 o
  -3   0  16      151.94      161.24      8.98 o
  -3   0  17       35.36       37.26      3.23 o
  -3   0  18      397.41      414.75     21.78 o
  -3   0  19       16.21       19.10      3.44 o
  -3   0  21       18.43       17.68      3.11 o
  -3   0  22      236.50      251.23     14.11 o
  -3   0  24       60.57       64.56      6.15 o
  -3   0  25      183.54      184.01     16.82 o
  -3   0  26       53.73       56.85      7.86 o
  -3   0  27        9.83       10.04      4.08 o
  -3   1   0      166.05      165.23      8.97 o
  -3   1   1      126.15      131.90      7.05 o
  -3   1   2      494.15      488.99     28.23 o
  -3   1   3      351.57      331.47     16.65 o
  -3   1   4       96.08       88.08      4.61 o
  -3   1   5      377.88      378.96     17.92 o
  -3   1   6      117.43      120.84      8.37 o
  -3   1   7      707.19      721.50     37.16 o
  -3   1   8       80.90       86.44      5.01 o
  -3   1   9      240.88      239.85     12.17 o
  -3   1  10      141.46      139.05      7.05 o
  -3   1  11      310.67      310.16     19.92 o
  -3   1  12     1117.70     1066.76     77.28 o
  -3   1  13      473.24      497.46     24.33 o
  -3   1  15      163.83      170.35      8.97 o
  -3   1  16      359.67      384.21     19.21 o
  -3   1  17      115.47      115.53      7.06 o
  -3   1  18      211.11      211.77     11.54 o
  -3   1  19       57.51       61.03      5.37 o
  -3   1  20      118.64      127.61      7.70 o
  -3   1  21      153.03      158.34      8.98 o
  -3   1  22       10.73       10.75      2.85 o
  -3   1  23       81.30       87.14      7.10 o
  -3   1  24        9.09       10.48      3.30 o
  -3   1  25       95.91       98.52     10.39 o
  -3   1  27       23.60       26.19      4.98 o
  -3   2   0       23.38       24.60      2.13 o
  -3   2   1      532.80      519.91     28.86 o
  -3   2   2      304.78      301.12     14.72 o
  -3   2   4      229.83      223.41     10.88 o
  -3   2   5      303.79      280.32     13.44 o
  -3   2   6      412.57      399.13     19.85 o
  -3   2   8       14.49       13.24      1.10 o
  -3   2   9       17.41       18.18      1.61 o
  -3   2  10      527.85      521.05     24.96 o
  -3   2  11       22.20       23.30      1.87 o
  -3   2  12      425.13      432.64     20.47 o
  -3   2  13       20.66       20.61      1.88 o
  -3   2  14      117.89      116.92      7.06 o
  -3   2  15      170.82      173.45     12.23 o
  -3   2  16      112.43      116.98      6.41 o
  -3   2  17       77.31       78.73      4.75 o
  -3   2  21        9.19        9.01      2.59 o
  -3   2  22       22.09       22.22      3.49 o
  -3   2  23       14.52       13.89      2.87 o
  -3   2  24       11.54       10.81      3.81 o
  -3   3   0     1451.65     1468.29     83.39 o
  -3   3   1       75.99       83.53      5.53 o
  -3   3   2      134.31      131.53      7.05 o
  -3   3   3      226.17      226.63     13.48 o
  -3   3   4      920.01      878.32     40.95 o
  -3   3  12       98.61       95.61      4.87 o
  -3   3  13        3.27        2.86      1.28 o
  -3   3  14      245.56      246.55     12.81 o
  -3   3  15      429.81      423.42     20.48 o
  -3   3  16       15.09       16.29      1.76 o
  -3   3  17       31.14       30.67      2.85 o
  -3   3  19      102.28      107.94      6.16 o
  -3   3  20       44.84       46.20      3.54 o
  -3   3  21       29.96       30.66      3.45 o
  -3   3  23        5.78        5.24      1.95 o
  -3   3  24        5.63        4.13      2.02 o
  -3   3  26       12.23        9.04      3.50 o
  -3   4   0      574.74      549.44     30.13 o
  -3   4   1       65.05       65.57      3.91 o
  -3   4   2      142.77      147.21      7.69 o
  -3   4   3        6.02        5.60      0.99 o
  -3   4  18       55.06       51.35      3.93 o
  -3   4  19      130.32      120.97      9.68 o
  -3   4  22       85.15       76.07      7.79 o
  -3   5   0      133.32      132.35      7.05 o
  -3   5   1      309.50      307.51     18.62 o
  -3   5   2       18.54       18.13      1.82 o
  -3   5   3        5.88        7.06      1.76 o
  -3   6   0      373.76      353.23     17.93 o
  -3   6   1     1579.90     1606.14     83.29 o
  -3   6   2       38.95       38.61      3.03 o
  -3   6   3     1283.78     1239.38     62.76 o
  -3   6   4       48.12       45.16      2.83 o
  -3   6   5      377.92      361.32     17.28 o
  -3   7   0      298.50      297.39     17.33 o
  -3   7   1     1565.90     1541.64     83.33 o
  -3   7   2      113.76      113.95      6.35 o
  -3   7   3      586.60      597.50     28.80 o
  -3   7   4     2060.96     1925.47    115.56 o
  -3   7   5      158.66      155.49     10.29 o
  -3   8   0      401.51      416.14     21.14 o
  -3   8   1      230.14      224.17     11.53 o
  -3   8   3       47.05       47.71      4.14 o
  -3   8   4      339.90      353.41     17.93 o
  -3   8   5      555.66      534.96     26.25 o
  -3   8   6      183.91      183.32      8.96 o
  -3   9   0       49.39       51.02      3.93 o
  -3   9   1       40.83       41.79      3.29 o
  -3   9   2       35.59       35.46      2.77 o
  -3   9   3        7.04        7.18      1.68 o
  -3   9   4      211.05      211.83     10.89 o
  -3   9   5       14.76       16.35      1.89 o
  -3   9   6       38.92       39.15      2.64 o
  -3  10   2       64.96       64.50      4.51 o
  -3  10   3       16.57       16.86      2.23 o
  -3  10   4      179.94      183.25      9.61 o
  -3  10   5      300.15      300.55     16.02 o
  -3  10   6       33.42       34.25      2.45 o
  -3  10   7       30.53       26.96      2.00 o
  -3  11   0      201.21      202.29     10.90 o
  -3  11   1       56.05       56.50      4.25 o
  -3  11   2      359.12      365.75     19.22 o
  -3  11   3       58.64       59.73      4.44 o
  -3  11   4      165.97      172.57      9.62 o
  -3  11   6      115.06      117.80      6.41 o
  -3  11   7       54.82       50.20      4.20 o
  -3  12   0       26.13       26.68      3.26 o
  -3  12   1        5.60        4.13      2.02 o
  -3  12   2       52.06       54.26      4.45 o
  -3  12   4        6.21        5.32      1.87 o
  -3  12   5      145.26      146.32      7.69 o
  -3  12   6       14.65       13.86      1.77 o
  -3  12   7       32.56       29.38      2.26 o
  -3  13   0      115.13      121.47      7.71 o
  -3  13   3       10.69       10.22      2.56 o
  -3  13   4       14.63       16.27      2.43 o
  -3  14   1       29.46       30.97      4.05 o
  -3  14   3      121.56      123.87      9.02 o
  -3  14   5       30.40       34.35      3.17 o
  -3  14   6       65.83       62.67      5.50 o
  -3  14   7       29.94       26.35      2.86 o
  -3  15   0      349.36      339.44     31.73 o
  -3  15   3       12.71       11.74      2.83 o
  -3  15   4       99.77      105.22     10.37 o
  -3  15   7       32.37       26.80      4.49 o
  -3  16   0       10.98        8.45      3.69 o
  -3  16   3       54.40       51.55      8.58 o
  -3  16   4       33.03       31.11      4.19 o
  -3  16   5       16.69       15.99      4.49 o
  -3  16   6       51.38       43.59      4.01 o
  -3  17   4       75.66       70.13     12.58 o
  -2 -18   3       20.96       18.62      5.61 o
  -2 -18   5       88.82       81.32     11.13 o
  -2 -18   7       39.25       32.10      6.39 o
  -2 -17   1       21.83       22.57      4.95 o
  -2 -17   2       28.02       31.01      4.87 o
  -2 -17   5       34.30       31.86      5.90 o
  -2 -17   6       33.68       34.14      6.37 o
  -2 -17   7        9.84        8.92      4.23 o
  -2 -17   8      121.22      118.88      9.68 o
  -2 -16   1       12.23       10.04      3.46 o
  -2 -16   2       42.08       42.54      5.35 o
  -2 -16   3       77.75       82.46      9.10 o
  -2 -16   6       15.81       17.98      4.24 o
  -2 -16  13       20.57       13.82      5.16 o
  -2 -15   1      177.73      188.69     12.21 o
  -2 -15   2       63.33       60.84      6.23 o
  -2 -15   3       62.30       64.56      6.02 o
  -2 -15   5      122.28      118.95     11.00 o
  -2 -15   6      103.10      100.42      9.72 o
  -2 -15   7       98.23       99.41      7.74 o
  -2 -15   8        6.86        6.65      3.08 o
  -2 -15   9       13.27       14.52      4.38 o
  -2 -15  10       20.92       22.20      4.89 o
  -2 -15  11       16.65       16.77      5.13 o
  -2 -15  15       51.98       48.97     11.41 o
  -2 -15  17       36.22       38.26      5.92 o
  -2 -14   1       33.21       34.95      4.17 o
  -2 -14   2      162.97      162.77     11.59 o
  -2 -14   3      331.50      330.84     19.25 o
  -2 -14   4       43.73       43.07      4.75 o
  -2 -14   5       34.20       36.22      4.64 o
  -2 -14   6       16.74       15.56      3.91 o
  -2 -14   7       27.78       28.31      4.27 o
  -2 -14   8      141.23      143.54     14.27 o
  -2 -14  10       26.03       24.02      5.14 o
  -2 -14  11        8.96        7.10      3.54 o
  -2 -14  12      162.41      155.24     10.29 o
  -2 -14  13       43.22       38.33      8.00 o
  -2 -14  14       14.33       11.58      5.53 o
  -2 -14  15       16.12       14.44      4.83 o
  -2 -13   1       88.74       90.49      6.44 o
  -2 -13   2       30.03       31.41      3.85 o
  -2 -13   3       30.96       32.14      5.28 o
  -2 -13   4       20.33       21.68      3.91 o
  -2 -13   5       90.64       96.31      7.74 o
  -2 -13   6        9.90        7.95      3.00 o
  -2 -13   7      180.00      167.95     14.87 o
  -2 -13   8       53.94       51.54      6.26 o
  -2 -13  10       17.74       14.19      5.46 o
  -2 -13  11       29.16       29.82      5.16 o
  -2 -13  14       37.13       35.42      7.34 o
  -2 -13  17       41.48       46.58      7.92 o
  -2 -12   1       41.49       43.42      4.08 o
  -2 -12   2       29.27       29.48      4.88 o
  -2 -12   4       23.34       22.46      3.55 o
  -2 -12   5       62.07       61.69      5.10 o
  -2 -12   6      560.52      571.95     31.42 o
  -2 -12   9       61.10       61.68      7.16 o
  -2 -12  10       43.91       45.25      5.14 o
  -2 -12  12        9.18        9.38      3.88 o
  -2 -12  13      114.74      114.83      7.72 o
  -2 -12  14       39.69       40.94      7.28 o
  -2 -12  15       51.02       55.41      5.58 o
  -2 -12  17      152.00      151.00     10.29 o
  -2 -12  18       85.48       94.41      7.75 o
  -2 -11   1       45.14       41.24      4.69 o
  -2 -11   3       39.26       42.15      4.48 o
  -2 -11   5      154.93      152.65      9.64 o
  -2 -11   8      123.08      119.76      7.71 o
  -2 -11   9       70.73       70.76      5.94 o
  -2 -11  11       50.79       49.99      4.99 o
  -2 -11  13       66.95       67.41      5.62 o
  -2 -11  14       77.39       76.83      6.46 o
  -2 -11  15       61.72       64.88      6.49 o
  -2 -11  16      348.17      342.16     19.24 o
  -2 -11  17       17.52       19.11      4.50 o
  -2 -11  19       75.99       75.88      7.79 o
  -2 -11  23      100.17       91.75     13.11 o
  -2 -10   1       10.78        9.82      4.02 o
  -2 -10   2       62.90       65.57      5.95 o
  -2 -10   3      164.91      161.06     12.25 o
  -2 -10   5       14.21       15.58      3.55 o
  -2 -10   6       99.03      106.93      7.07 o
  -2 -10   8      159.38      151.38      9.64 o
  -2 -10   9       16.02       18.87      3.31 o
  -2 -10  10       61.41       65.13      5.03 o
  -2 -10  11      216.13      211.07     12.19 o
  -2 -10  13       18.53       16.71      4.55 o
  -2 -10  14       20.88       20.03      3.78 o
  -2 -10  15       24.43       24.36      4.72 o
  -2 -10  17       64.48       62.27      7.83 o
  -2 -10  19       30.13       31.08      5.28 o
  -2 -10  21       42.37       43.86      6.02 o
  -2 -10  22       22.62       23.60      6.30 o
  -2 -10  23       52.22       50.07     10.69 o
  -2  -9   1     1577.91     1542.91     83.33 o
  -2  -9   2       53.95       51.48      4.46 o
  -2  -9   3       42.41       40.87      4.15 o
  -2  -9   4       17.10       14.21      3.58 o
  -2  -9   5      391.12      391.48     20.50 o
  -2  -9   6      154.72      153.53      8.98 o
  -2  -9   9       87.16       86.38      7.76 o
  -2  -9  13       54.12       52.13      4.92 o
  -2  -9  14       88.64       88.65      6.44 o
  -2  -9  15       39.76       37.20      4.64 o
  -2  -9  16       36.66       35.87      7.33 o
  -2  -9  18       59.44       60.17      5.96 o
  -2  -9  20      124.01      122.10      8.37 o
  -2  -9  21        8.78        8.40      4.02 o
  -2  -9  24      126.68      113.95      9.69 o
  -2  -9  25       34.76       24.83      5.70 o
  -2  -8   1      220.41      216.39     12.19 o
  -2  -8   4      264.75      246.86     18.03 o
  -2  -8   5      159.37      150.63     10.95 o
  -2  -8   6       74.44       71.52      5.55 o
  -2  -8   7       90.98       91.50      6.17 o
  -2  -8   8       47.96       49.08      4.66 o
  -2  -8   9       34.24       34.26      4.51 o
  -2  -8  10      285.34      277.66     15.39 o
  -2  -8  11       88.08       84.86      7.10 o
  -2  -8  13       32.14       29.94      4.88 o
  -2  -8  14       21.87       20.93      3.50 o
  -2  -8  15        7.29        5.55      2.41 o
  -2  -8  16       23.56       23.96      3.96 o
  -2  -8  17       34.89       32.91      5.47 o
  -2  -8  20      115.09      117.74      9.68 o
  -2  -8  22      110.32      106.99      9.04 o
  -2  -8  23      223.77      217.72     16.76 o
  -2  -8  24       88.94       92.89      8.41 o
  -2  -7   1     1287.19     1238.75     59.52 o
  -2  -7   2        9.43        8.66      3.84 o
  -2  -7   3      116.18      116.35      7.71 o
  -2  -7   4      136.17      136.71      9.00 o
  -2  -7   5       24.57       20.51      4.34 o
  -2  -7   6       30.76       29.56      4.88 o
  -2  -7   7       77.58       76.70      5.80 o
  -2  -7   8     1567.83     1531.53     89.84 o
  -2  -7   9      157.44      149.30     11.61 o
  -2  -7  11       24.68       25.53      3.68 o
  -2  -7  12       50.13       49.99      4.46 o
  -2  -7  13      153.14      148.41      8.99 o
  -2  -7  14       85.01       84.99      7.10 o
  -2  -7  16       90.07       87.77      6.31 o
  -2  -7  17       15.21       17.04      3.53 o
  -2  -7  18      226.97      226.95     13.48 o
  -2  -7  19       14.95       17.38      4.46 o
  -2  -7  21      120.52      116.03     11.01 o
  -2  -7  23       60.15       60.19      9.20 o
  -2  -7  24       56.32       55.47      9.24 o
  -2  -7  26       41.16       41.96      8.67 o
  -2  -6   2       86.51       79.93      6.46 o
  -2  -6   4       15.86       13.84      3.37 o
  -2  -6   5      126.52      131.84      8.35 o
  -2  -6   6      174.04      182.94     16.17 o
  -2  -6   7       17.94       18.60      4.44 o
  -2  -6   8       11.22        9.53      3.25 o
  -2  -6   9      407.98      409.44     21.14 o
  -2  -6  10       89.40       93.71      6.44 o
  -2  -6  11      225.90      219.48     12.83 o
  -2  -6  13       37.20       40.34      4.22 o
  -2  -6  14        9.76        9.90      2.94 o
  -2  -6  15       27.87       27.23      3.67 o
  -2  -6  16       23.10       23.10      3.69 o
  -2  -6  18        9.24        6.58      2.92 o
  -2  -6  19        8.94        5.97      2.55 o
  -2  -6  21       22.77       22.64      5.52 o
  -2  -6  22       46.34       42.57      5.49 o
  -2  -6  23       23.48       21.52      6.79 o
  -2  -6  24       34.86       35.04      5.05 o
  -2  -6  25       21.10       22.77      5.45 o
  -2  -6  26       33.75       31.76      8.10 o
  -2  -5   1      111.66      108.13      7.07 o
  -2  -5   2      541.62      553.87     35.34 o
  -2  -5   3       82.46       74.23      5.61 o
  -2  -5   5      285.01      279.05     18.00 o
  -2  -5   6      399.02      392.30     19.85 o
  -2  -5   7     1602.01     1592.23    102.83 o
  -2  -5   8      542.04      537.30     28.84 o
  -2  -5   9       39.48       37.65      4.30 o
  -2  -5  11       49.09       49.00      4.53 o
  -2  -5  12       31.48       34.44      4.11 o
  -2  -5  13      199.82      197.54     12.86 o
  -2  -5  14        8.76        6.46      2.52 o
  -2  -5  16      222.24      219.11     12.18 o
  -2  -5  19       57.14       58.32      5.31 o
  -2  -5  20       84.71       85.11      6.38 o
  -2  -5  21       10.00        7.76      3.25 o
  -2  -5  23       35.10       34.84      4.91 o
  -2  -5  24       15.10       16.13      4.41 o
  -2  -5  25       95.24       95.48      7.74 o
  -2  -5  26       34.16       32.61      6.31 o
  -2  -5  28       28.39       22.18      4.82 o
  -2  -4   1     1588.22     1618.79     76.79 o
  -2  -4   4      367.63      386.61     19.86 o
  -2  -4   5     1767.02     1824.93     83.15 o
  -2  -4   7      184.48      191.91     10.90 o
  -2  -4   8      248.86      253.76     13.46 o
  -2  -4   9     1062.07     1056.64     51.21 o
  -2  -4  10      116.98      123.05      7.71 o
  -2  -4  11       11.43       10.05      4.16 o
  -2  -4  12      107.66      108.76      7.07 o
  -2  -4  14      225.58      227.39     14.13 o
  -2  -4  15       77.69       79.74      5.86 o
  -2  -4  16      149.72      155.81      9.63 o
  -2  -4  17      196.18      199.57     11.55 o
  -2  -4  19      100.03       98.96      7.08 o
  -2  -4  21       16.30       16.01      4.19 o
  -2  -4  22      206.80      214.17     12.84 o
  -2  -4  23       65.58       66.59      6.15 o
  -2  -4  24       17.30       13.80      3.95 o
  -2  -4  25       35.00       34.60      5.46 o
  -2  -4  26       25.70       24.87      8.28 o
  -2  -3   1      211.06      209.81     18.76 o
  -2  -3   2     1873.61     1859.08    128.70 o
  -2  -3   3      528.14      544.82     35.35 o
  -2  -3   4        9.68        8.46      2.68 o
  -2  -3   6      106.96      109.58      7.07 o
  -2  -3   7      217.69      216.58     11.53 o
  -2  -3   8      145.74      148.22     10.30 o
  -2  -3   9       10.53        9.29      3.26 o
  -2  -3  10       60.79       60.43      4.97 o
  -2  -3  11       74.48       74.93      5.28 o
  -2  -3  12       95.31       96.37      6.23 o
  -2  -3  13      188.14      193.75     12.21 o
  -2  -3  14      239.98      246.61     13.47 o
  -2  -3  16      383.37      387.18     20.50 o
  -2  -3  17      246.72      252.68     14.11 o
  -2  -3  18       85.63       84.48      6.45 o
  -2  -3  19       30.56       32.78      3.84 o
  -2  -3  20      140.23      142.85      8.99 o
  -2  -3  23       12.78       10.08      3.23 o
  -2  -3  24       11.92       12.26      4.76 o
  -2  -3  25       42.06       40.99      5.70 o
  -2  -3  26       78.53       79.74      7.11 o
  -2  -3  27      171.02      167.13     11.58 o
  -2  -2   1      129.06      121.35     15.68 o
  -2  -2   2     1110.91     1157.18     70.63 o
  -2  -2   3     1871.01     1874.89    102.58 o
  -2  -2   7       51.62       54.24      4.32 o
  -2  -2   8      221.45      223.72     11.53 o
  -2  -2   9       66.12       64.63      5.23 o
  -2  -2  10       43.06       43.96      3.62 o
  -2  -2  11       36.79       36.21      3.63 o
  -2  -2  12       14.58       13.01      3.82 o
  -2  -2  13        8.72        4.90      2.05 o
  -2  -2  14       25.80       25.64      3.60 o
  -2  -2  15       42.99       42.10      3.82 o
  -2  -2  17       26.97       28.27      3.26 o
  -2  -2  18       22.57       20.65      3.09 o
  -2  -2  19      282.41      283.29     15.39 o
  -2  -2  20      119.96      128.11      8.36 o
  -2  -2  21       28.81       28.36      3.93 o
  -2  -2  22       31.58       32.27      4.86 o
  -2  -2  23       13.54       15.06      4.21 o
  -2  -2  24      125.42      126.28      9.67 o
  -2  -2  25       41.03       43.68      6.57 o
  -2  -1   1     3605.47     3852.85    192.10 o
  -2  -1   3      607.60      628.10     41.80 o
  -2  -1   4     2295.89     2380.76    141.21 o
  -2  -1   5        7.40        7.32      1.53 o
  -2  -1   6     1434.06     1498.01     76.87 o
  -2  -1   7      436.70      447.64     27.61 o
  -2  -1   8      227.87      237.63     12.82 o
  -2  -1  10      317.58      324.52     16.65 o
  -2  -1  12       54.47       55.50      4.45 o
  -2  -1  13      682.92      685.45     33.29 o
  -2  -1  14      124.42      125.14      7.71 o
  -2  -1  15       51.92       50.29      4.20 o
  -2  -1  16      199.23      208.29     11.54 o
  -2  -1  17       38.09       40.64      4.22 o
  -2  -1  18      230.34      229.92     12.18 o
  -2  -1  21       65.45       71.45      5.48 o
  -2  -1  22       14.53       14.42      3.50 o
  -2  -1  23        8.10        7.85      3.16 o
  -2  -1  24       78.32       85.05      6.31 o
  -2  -1  26       24.57       27.83      4.83 o
  -2  -1  27       11.61        9.98      4.57 o
  -2  -1  28       10.96        9.31      4.54 o
  -2  -1  29       32.18       31.56      5.97 o
  -2   0   1     1998.50     2136.68    102.40 o
  -2   0   5       29.99       30.00      2.19 o
  -2   0   6      961.36      991.51     49.95 o
  -2   0   7       97.55      100.29      5.64 o
  -2   0   8       83.96       85.24      4.94 o
  -2   0   9     1364.94     1403.16     63.96 o
  -2   0  10     2800.49     2884.10    166.82 o
  -2   0  11     1043.06     1040.20     49.92 o
  -2   0  12      287.27      291.19     14.73 o
  -2   0  13      951.74      966.85     48.67 o
  -2   0  14      260.71      272.67     14.09 o
  -2   0  15      175.10      174.02      9.62 o
  -2   0  17       48.50       53.74      4.19 o
  -2   0  18       67.96       75.63      5.48 o
  -2   0  20       56.28       60.27      4.58 o
  -2   0  21      338.67      361.70     19.23 o
  -2   0  22       25.16       28.61      3.73 o
  -2   0  23      125.30      130.33      8.36 o
  -2   0  25        9.85        7.73      3.33 o
  -2   0  26       16.60       15.77      4.05 o
  -2   0  27       39.14       43.85      5.62 o
  -2   0  28       28.62       28.03      5.24 o
  -2   0  29       51.70       43.88      7.95 o
  -2   1   0       50.03       50.45      3.15 o
  -2   1   1      696.92      742.37     35.20 o
  -2   1   2       62.08       60.04      3.33 o
  -2   1   3      701.79      694.94     32.63 o
  -2   1   4      608.56      647.52     31.37 o
  -2   1   5     1424.19     1511.92     70.37 o
  -2   1   6      829.64      814.46     41.63 o
  -2   1   7     3089.88     3241.37    160.06 o
  -2   1   8     3212.67     3173.71    166.59 o
  -2   1   9      211.43      218.35     10.88 o
  -2   1  10       76.75       75.94      4.36 o
  -2   1  11      156.66      160.80      8.33 o
  -2   1  12      566.43      595.22     28.80 o
  -2   1  13      532.73      545.96     26.24 o
  -2   1  14      239.79      234.41     12.82 o
  -2   1  15       22.90       22.78      3.15 o
  -2   1  16      564.39      591.68     30.10 o
  -2   1  18      140.09      145.69      8.34 o
  -2   1  19       48.93       53.90      4.13 o
  -2   1  20       33.99       34.95      5.32 o
  -2   1  22       12.22       12.36      2.96 o
  -2   1  23       44.69       48.17      4.60 o
  -2   1  24       62.78       65.13      7.15 o
  -2   1  25       14.10       12.62      3.32 o
  -2   1  27       12.16       10.76      3.59 o
  -2   2   0       53.28       54.95      3.40 o
  -2   2   1      136.13      144.04      7.04 o
  -2   2   2     2189.06     2236.59    102.34 o
  -2   2   3      526.99      521.87     28.21 o
  -2   2   7      107.96      111.29      8.38 o
  -2   2   8      279.42      276.20     13.45 o
  -2   2   9      365.31      353.16     16.64 o
  -2   2  10      132.78      135.13      7.05 o
  -2   2  11      574.25      577.58     27.52 o
  -2   2  12      187.81      194.32     10.25 o
  -2   2  13       79.21       77.97      4.69 o
  -2   2  14       71.54       74.81      4.50 o
  -2   2  15       11.91       13.07      2.04 o
  -2   2  18       25.52       26.74      3.46 o
  -2   2  20       21.82       22.53      3.28 o
  -2   2  23       19.55       19.88      3.50 o
  -2   2  24       22.08       21.07      3.91 o
  -2   2  25      123.80      130.26     10.32 o
  -2   2  26       30.00       26.88      4.77 o
  -2   2  28       12.72       10.93      3.73 o
  -2   3   0      772.03      780.94     42.31 o
  -2   3   1       22.72       23.69      1.94 o
  -2   3   2       42.29       42.06      2.44 o
  -2   3   3      319.53      302.57     14.72 o
  -2   3  10       59.29       59.51      3.79 o
  -2   3  11      361.42      353.16     16.64 o
  -2   3  14       41.51       39.44      3.56 o
  -2   3  15      410.25      422.21     20.48 o
  -2   3  16       44.51       45.77      3.28 o
  -2   3  17      345.02      334.25     18.59 o
  -2   3  18      164.35      165.17      9.62 o
  -2   3  20        6.99        5.35      2.03 o
  -2   3  21       10.60       11.22      2.27 o
  -2   3  23       21.11       23.47      3.00 o
  -2   3  25       52.50       53.00      5.38 o
  -2   3  26       28.29       26.72      4.63 o
  -2   3  28       59.94       49.98      9.28 o
  -2   4   0       89.03       91.37      5.13 o
  -2   4   1      496.71      543.69     30.14 o
  -2   4   2      433.85      439.23     21.12 o
  -2   4   3      276.30      272.54     13.45 o
  -2   4   4      603.33      601.48     28.15 o
  -2   4  13       99.46       90.62      4.93 o
  -2   4  14       25.83       25.69      2.00 o
  -2   4  15      107.55      108.95      5.83 o
  -2   4  16      325.88      330.21     16.00 o
  -2   4  17       65.75       63.55      3.85 o
  -2   4  19      153.01      154.04      8.33 o
  -2   4  20        4.07        2.78      1.37 o
  -2   4  21       82.20       81.83      6.45 o
  -2   4  22       44.76       43.86      4.21 o
  -2   4  23      130.36      134.75     12.30 o
  -2   4  24       11.00       10.59      2.78 o
  -2   4  26       17.81       16.28      3.54 o
  -2   4  27       24.94       22.78      4.74 o
  -2   4  28       43.18       25.87      4.29 o
  -2   5   0      363.57      358.60     19.88 o
  -2   5   1        7.06        8.75      1.52 o
  -2   5   2      182.62      186.48      9.61 o
  -2   5   3      420.79      425.12     20.48 o
  -2   5   4        8.25        7.29      1.18 o
  -2   5   5      165.48      150.56      7.04 o
  -2   5  21        6.11        5.32      1.35 o
  -2   5  22       51.82       44.82      4.54 o
  -2   5  23       60.03       66.33      7.82 o
  -2   6   0      155.72      162.32     10.28 o
  -2   6   1      309.34      296.38     14.73 o
  -2   6   2       31.38       31.17      2.78 o
  -2   6   3      239.50      239.34     12.17 o
  -2   6   4       56.93       56.05      3.92 o
  -2   6   5      466.13      437.96     21.12 o
  -2   7   0      405.25      408.93     24.39 o
  -2   7   1       40.29       38.26      3.43 o
  -2   7   2      640.66      621.97     30.73 o
  -2   7   3       76.64       70.95      5.22 o
  -2   7   5      165.23      157.96     10.94 o
  -2   7   6      274.54      263.56     12.80 o
  -2   8   1      128.63      125.20      9.01 o
  -2   8   2       63.20       65.26      4.70 o
  -2   8   3      479.20      461.29     27.60 o
  -2   8   4      153.97      151.07      9.64 o
  -2   8   5      168.10      171.11      8.97 o
  -2   8   6        6.26        5.65      1.06 o
  -2   8   7      110.58      101.17      5.19 o
  -2   9   1        7.81        7.08      3.29 o
  -2   9   2       20.81       20.57      2.82 o
  -2   9   3       20.61       20.97      2.21 o
  -2   9   5        6.21        7.85      1.74 o
  -2   9   7      190.86      180.03      9.61 o
  -2  10   0       25.56       24.32      3.27 o
  -2  10   1      149.24      150.31      8.99 o
  -2  10   2       67.54       67.91      4.63 o
  -2  10   4       40.27       41.54      3.69 o
  -2  10   5       11.89       10.99      1.99 o
  -2  10   6       61.94       60.04      4.25 o
  -2  10   7       21.29       20.60      1.75 o
  -2  10   8       59.00       53.31      4.45 o
  -2  11   0       22.11       20.99      2.88 o
  -2  11   1       74.59       76.32      5.21 o
  -2  11   2      130.66      136.90      9.00 o
  -2  11   4       60.75       61.65      5.76 o
  -2  11   6        8.18        9.11      1.73 o
  -2  11   7       19.14       17.62      2.22 o
  -2  12   2      119.56      122.42      9.02 o
  -2  12   3        5.06        3.89      1.87 o
  -2  12   4       58.82       58.21      4.32 o
  -2  12   5        6.74        6.65      1.91 o
  -2  12   6       94.15       98.33      7.08 o
  -2  12   7       28.95       30.87      3.25 o
  -2  12   8       70.88       63.30      3.85 o
  -2  13   3       16.76       16.77      2.91 o
  -2  13   4       75.89       79.23      5.14 o
  -2  13   5        8.83        9.52      2.43 o
  -2  13   6       50.70       52.03      4.53 o
  -2  13   7       20.60       22.42      2.21 o
  -2  14   0      141.35      147.14     12.93 o
  -2  14   2       22.83       24.84      3.40 o
  -2  14   3       66.94       67.35      4.89 o
  -2  14   4       25.70       26.58      3.53 o
  -2  14   5       97.89      100.86      7.08 o
  -2  14   7        6.92        5.22      1.57 o
  -2  14   8        6.19        4.76      1.51 o
  -2  15   0       38.15       39.05      4.42 o
  -2  15   1       36.14       38.93      4.90 o
  -2  15   2      111.16      109.14      9.04 o
  -2  15   3      135.46      135.57      9.66 o
  -2  15   4      108.61      112.49      8.38 o
  -2  15   5       53.26       55.09      5.91 o
  -2  15   6      104.97      105.16     10.37 o
  -2  15   7       60.95       60.76      7.17 o
  -2  15   8      126.34      102.56      6.36 o
  -2  16   2       16.48       15.57      3.55 o
  -2  16   3       10.88       10.10      3.46 o
  -2  16   4       36.55       35.24      5.26 o
  -2  16   5       25.74       26.29      3.60 o
  -2  16   6       52.57       49.36      7.22 o
  -2  17   1       61.24       54.43      8.56 o
  -2  17   2       59.72       56.06      7.86 o
  -2  17   5       11.40        8.40      3.53 o
  -2  17   6       28.64       23.60      6.01 o
  -1 -18   1       21.54       20.67      7.67 o
  -1 -18   2       24.30       24.36      5.28 o
  -1 -17   1       57.58       56.74      7.18 o
  -1 -17   3       36.69       37.20      6.06 o
  -1 -17   4       52.49       52.88      6.53 o
  -1 -16   1       22.99       25.57      4.43 o
  -1 -16   2       97.20      101.30      7.73 o
  -1 -16   5       12.51        9.75      4.59 o
  -1 -16   6       83.37       80.37      9.11 o
  -1 -16   7       13.14       11.46      4.33 o
  -1 -16  11       32.69       27.68     11.26 o
  -1 -15   1      203.20      207.28     12.84 o
  -1 -15   2       40.13       37.75      5.38 o
  -1 -15   5      113.32      120.84      9.02 o
  -1 -15   6       23.94       22.78      4.88 o
  -1 -15   7      158.07      164.53     10.28 o
  -1 -15   8      357.19      343.11     28.41 o
  -1 -15  11       12.73       11.37      4.57 o
  -1 -15  12       57.94       60.90      9.20 o
  -1 -15  13       64.04       59.12      9.90 o
  -1 -15  15       28.70       26.80      8.22 o
  -1 -14   1       14.71       12.99      4.27 o
  -1 -14   2        9.57        7.99      3.64 o
  -1 -14   3       96.23      103.64      7.73 o
  -1 -14   4      317.43      319.96     17.96 o
  -1 -14   7       24.35       25.63      5.55 o
  -1 -14   8      134.72      141.07      9.00 o
  -1 -14   9       94.04       97.07      7.09 o
  -1 -14  10       63.33       61.72      6.50 o
  -1 -14  11       37.11       40.05      6.60 o
  -1 -14  13       23.78       21.11      6.66 o
  -1 -14  16       86.52       78.48      8.45 o
  -1 -14  17       61.72       57.15      7.86 o
  -1 -13   1      120.54      127.99      8.36 o
  -1 -13   2      120.32      117.17      8.37 o
  -1 -13   3       71.21       68.67      5.62 o
  -1 -13   4      106.94       99.78      7.08 o
  -1 -13   5       40.54       45.90      5.61 o
  -1 -13   7      169.81      166.43     13.56 o
  -1 -13   8       18.17       19.03      4.14 o
  -1 -13   9       18.08       20.83      4.91 o
  -1 -13  12       17.88       17.58      4.89 o
  -1 -13  13      120.22      119.76      8.37 o
  -1 -13  14       17.18       18.97      6.73 o
  -1 -13  20       73.53       67.66      6.48 o
  -1 -12   1       24.06       23.44      4.45 o
  -1 -12   2       53.94       56.12      4.98 o
  -1 -12   3      158.77      155.81     10.94 o
  -1 -12   4       29.03       29.24      3.86 o
  -1 -12   5        5.65        4.44      1.92 o
  -1 -12   6       45.30       47.31      4.67 o
  -1 -12   7       34.56       37.52      4.36 o
  -1 -12   8       73.71       76.14      5.80 o
  -1 -12   9       65.90       68.04      5.75 o
  -1 -12  10       39.71       39.93      5.64 o
  -1 -12  12        7.06        6.83      2.98 o
  -1 -12  14       78.13       81.57      6.45 o
  -1 -12  15       40.00       42.57      6.10 o
  -1 -12  17       20.69       23.12      5.08 o
  -1 -12  18       31.92       32.06      6.04 o
  -1 -12  19       36.57       36.30      7.33 o
  -1 -11   1       94.99      100.10      8.40 o
  -1 -11   2       19.70       19.44      4.79 o
  -1 -11   3       17.11       17.59      3.39 o
  -1 -11   5       68.53       67.91      5.49 o
  -1 -11   6       50.50       52.32      4.46 o
  -1 -11   9       17.35       15.96      3.48 o
  -1 -11  10       97.90       94.98      6.43 o
  -1 -11  11      335.95      320.28     23.18 o
  -1 -11  12       42.06       42.82      4.75 o
  -1 -11  13       90.08       89.54      7.10 o
  -1 -11  14      151.15      155.62     10.29 o
  -1 -11  15       31.75       34.55      4.44 o
  -1 -11  16       14.81       16.32      6.77 o
  -1 -11  17       12.72       10.41      3.75 o
  -1 -11  19      101.19      102.12     11.72 o
  -1 -11  21       14.94       10.84      4.36 o
  -1 -11  22       35.41       34.84      6.29 o
  -1 -11  23       21.63       17.46      6.25 o
  -1 -10   1       32.26       28.66      4.89 o
  -1 -10   2      250.57      247.24     16.07 o
  -1 -10   3      322.95      328.69     17.30 o
  -1 -10   5       19.91       18.12      3.45 o
  -1 -10   6      212.92      210.00     12.19 o
  -1 -10   7      114.81      115.28      7.72 o
  -1 -10   8      211.72      202.60     12.20 o
  -1 -10   9       48.82       44.14      4.21 o
  -1 -10  12      189.24      186.54     13.53 o
  -1 -10  13       86.05       88.65      6.44 o
  -1 -10  14      224.76      221.32     14.79 o
  -1 -10  15       60.98       61.73      5.83 o
  -1 -10  16       51.76       53.82      5.65 o
  -1 -10  17      491.12      498.60     28.87 o
  -1 -10  18       89.44       89.03      7.10 o
  -1 -10  19       13.30       13.01      5.43 o
  -1 -10  20       25.03       26.88      5.75 o
  -1 -10  21       15.40       12.12      4.46 o
  -1 -10  22       19.94       19.26      4.79 o
  -1 -10  24       45.57       39.70      6.53 o
  -1  -9   1       51.37       54.61      4.45 o
  -1  -9   2       86.01       88.46      6.11 o
  -1  -9   3        9.90       12.31      2.89 o
  -1  -9   4      174.85      163.96     11.58 o
  -1  -9   5        7.35        4.36      2.00 o
  -1  -9   7       88.46       90.80      7.09 o
  -1  -9   8      419.63      410.39     21.14 o
  -1  -9  10       75.87       80.37      5.86 o
  -1  -9  14       15.42       15.85      3.84 o
  -1  -9  16       36.95       36.66      6.62 o
  -1  -9  17       10.60        7.54      2.78 o
  -1  -9  18       32.30       31.03      6.12 o
  -1  -9  20      140.46      137.47     10.97 o
  -1  -9  21       22.55       23.88      5.14 o
  -1  -9  22       47.40       44.56     10.77 o
  -1  -8   1      574.12      567.72     28.17 o
  -1  -8   2     1001.13     1006.05     49.94 o
  -1  -8   3      350.66      338.43     21.85 o
  -1  -8   4       86.08       82.39      5.73 o
  -1  -8   5      209.36      199.69     12.20 o
  -1  -8   6        9.86       10.33      3.07 o
  -1  -8   8       10.92       11.14      3.57 o
  -1  -8   9       19.43       16.62      3.26 o
  -1  -8  10       81.04       84.29      6.18 o
  -1  -8  11       12.58        9.57      3.95 o
  -1  -8  15      173.04      169.78     10.27 o
  -1  -8  16       33.00       33.72      4.99 o
  -1  -8  17       83.55       85.36      6.31 o
  -1  -8  18       18.03       18.08      4.45 o
  -1  -8  19      224.70      226.51     13.48 o
  -1  -8  21       32.31       34.88      6.57 o
  -1  -8  22       12.93       12.20      5.08 o
  -1  -8  23       83.67       82.21      6.45 o
  -1  -8  24       17.51       15.56      7.15 o
  -1  -7   1      320.05      318.95     16.66 o
  -1  -7   2      690.64      710.12     35.22 o
  -1  -7   3      206.64      201.27     14.82 o
  -1  -7   4     1424.80     1402.53     96.51 o
  -1  -7   5      556.47      572.90     42.53 o
  -1  -7   6       13.01       11.01      3.28 o
  -1  -7   8      185.97      174.78     10.27 o
  -1  -7   9      142.72      146.83      8.99 o
  -1  -7  10       68.73       68.48      5.16 o
  -1  -7  11       57.98       57.59      5.24 o
  -1  -7  12       19.17       18.39      3.94 o
  -1  -7  13      455.06      441.63     23.71 o
  -1  -7  14      180.21      174.91     14.20 o
  -1  -7  15       57.27       55.83      5.11 o
  -1  -7  16      112.52      108.51      7.72 o
  -1  -7  17        9.16        6.59      3.00 o
  -1  -7  18       62.16       60.78      6.50 o
  -1  -7  19       33.97       34.55      4.24 o
  -1  -7  20       73.81       76.32      7.79 o
  -1  -7  22       91.35       87.45      9.09 o
  -1  -7  24      123.58      123.37     11.66 o
  -1  -7  27       32.38       27.97      4.27 o
  -1  -6   1       46.51       47.54      3.74 o
  -1  -6   2       15.77       14.87      3.86 o
  -1  -6   3      140.41      142.53     10.30 o
  -1  -6   4      326.90      322.74     16.65 o
  -1  -6   5       19.34       17.12      3.75 o
  -1  -6   7       78.01       74.05      5.54 o
  -1  -6   8       33.94       31.76      3.85 o
  -1  -6   9      232.99      228.40     12.83 o
  -1  -6  11       56.36       53.95      6.18 o
  -1  -6  14       68.34       69.11      5.42 o
  -1  -6  18      119.52      117.74      7.71 o
  -1  -6  19       73.55       72.09      6.14 o
  -1  -6  20       58.74       61.38      6.43 o
  -1  -6  21       90.41       96.56      7.09 o
  -1  -6  22      161.47      160.11     10.28 o
  -1  -6  25       11.25       10.86      4.20 o
  -1  -5   1      546.78      548.81     26.89 o
  -1  -5   2     1432.52     1516.98     76.85 o
  -1  -5   3      338.61      327.36     36.42 o
  -1  -5   4      122.76      111.92      7.07 o
  -1  -5   5      129.27      129.69      9.01 o
  -1  -5   6      104.36      110.97      7.07 o
  -1  -5   8       91.19       90.99      6.37 o
  -1  -5   9       14.13       11.94      3.18 o
  -1  -5  13       88.11       93.97      7.09 o
  -1  -5  14       78.07       75.31      5.67 o
  -1  -5  15      963.01      947.25     53.23 o
  -1  -5  16       12.48       11.01      3.58 o
  -1  -5  17       84.11       85.36      6.18 o
  -1  -5  18       55.69       59.12      5.11 o
  -1  -5  19      371.93      380.35     21.16 o
  -1  -5  20      133.86      132.60      9.01 o
  -1  -5  21       11.94        8.34      3.94 o
  -1  -5  22       31.71       29.38      6.28 o
  -1  -5  23      259.17      257.05     16.06 o
  -1  -5  24       21.80       23.19      4.52 o
  -1  -5  25       21.12       18.57      4.95 o
  -1  -5  26       50.26       49.91      8.59 o
  -1  -4   1      475.80      506.44     24.97 o
  -1  -4   2      131.55      129.76      7.70 o
  -1  -4   3      813.14      812.56     40.99 o
  -1  -4   4       21.91       24.87      3.14 o
  -1  -4   5     2100.23     2217.62    115.32 o
  -1  -4   6      380.50      371.69     18.57 o
  -1  -4   7      219.07      219.42     12.18 o
  -1  -4   8      288.82      278.92     20.61 o
  -1  -4  10      371.76      364.36     18.57 o
  -1  -4  12        5.53        3.05      1.35 o
  -1  -4  13      126.85      132.98      8.35 o
  -1  -4  14      691.79      671.55     34.59 o
  -1  -4  15      139.63      142.34     10.96 o
  -1  -4  16      119.73      118.63      9.02 o
  -1  -4  18      516.00      516.87     27.56 o
  -1  -4  19       34.45       31.67      5.48 o
  -1  -4  22       55.45       52.89      5.85 o
  -1  -4  23       24.60       25.41      4.78 o
  -1  -4  24       56.02       54.92      7.87 o
  -1  -4  25      180.28      186.60     14.84 o
  -1  -4  26      108.03      104.53      7.73 o
  -1  -3   2     1302.78     1327.28     64.01 o
  -1  -3   3       51.33       55.77      4.32 o
  -1  -3   4      129.08      128.75      7.05 o
  -1  -3   5      438.08      457.69     25.65 o
  -1  -3   6      500.49      507.07     24.97 o
  -1  -3   7     1051.45     1093.95     51.83 o
  -1  -3   8      169.42      174.65      9.62 o
  -1  -3   9       50.13       52.71      6.06 o
  -1  -3  10      202.32      207.85     11.54 o
  -1  -3  11       93.51       93.02      6.30 o
  -1  -3  15        7.32        4.32      1.92 o
  -1  -3  16       55.23       55.69      4.72 o
  -1  -3  17      141.92      143.48      8.99 o
  -1  -3  18       88.53       87.77      6.18 o
  -1  -3  19       73.55       77.59      7.12 o
  -1  -3  20       26.32       26.83      3.80 o
  -1  -3  21       49.61       51.07      5.86 o
  -1  -3  22      357.31      361.01     20.52 o
  -1  -3  23       15.69       18.25      3.94 o
  -1  -3  25       22.11       21.03      5.04 o
  -1  -3  27       56.81       56.59      6.51 o
  -1  -3  28       40.24       40.46      6.38 o
  -1  -2   1      142.22      148.41      8.34 o
  -1  -2   3     1275.78     1382.93     83.47 o
  -1  -2   4       54.72       49.73      3.41 o
  -1  -2   5      139.63      140.69      7.69 o
  -1  -2   6       15.19       11.31      2.62 o
  -1  -2   7      261.77      277.28     14.74 o
  -1  -2   8      388.61      413.80     21.14 o
  -1  -2   9      268.92      279.12     14.74 o
  -1  -2  10      386.92      391.29     19.85 o
  -1  -2  11       99.84      103.01      8.39 o
  -1  -2  12       78.28       77.21      5.21 o
  -1  -2  14      147.85      143.67      8.34 o
  -1  -2  16      388.75      400.59     20.49 o
  -1  -2  17       39.69       41.83      4.09 o
  -1  -2  18       25.34       25.74      3.81 o
  -1  -2  20      256.54      262.23     14.75 o
  -1  -2  21       40.28       38.49      4.63 o
  -1  -2  23       68.34       68.86      5.88 o
  -1  -2  25       59.89       62.65      6.22 o
  -1  -2  26       19.93       20.34      6.91 o
  -1  -1   1     1808.13     1953.93     96.03 o
  -1  -1   2     4038.74     4043.81    211.43 o
  -1  -1   3      659.82      711.38     39.11 o
  -1  -1   4      556.72      612.36     31.39 o
  -1  -1   5       60.02       59.39      4.58 o
  -1  -1   6      901.62      920.69     45.45 o
  -1  -1   7     1856.04     1936.22    102.53 o
  -1  -1   8      581.78      623.61     34.63 o
  -1  -1   9       52.31       51.34      3.87 o
  -1  -1  10      323.69      337.54     17.30 o
  -1  -1  11      259.11      269.88     17.35 o
  -1  -1  12       16.33       14.14      2.73 o
  -1  -1  13      376.76      374.22     22.47 o
  -1  -1  14      129.65      133.68      7.70 o
  -1  -1  15       44.14       49.32      3.87 o
  -1  -1  16      142.12      138.86      8.35 o
  -1  -1  17       18.05       17.50      3.81 o
  -1  -1  18      319.74      333.56     17.30 o
  -1  -1  19       90.93       91.12      6.24 o
  -1  -1  20       46.49       48.75      4.53 o
  -1  -1  21       26.66       25.71      3.94 o
  -1  -1  22       54.07       56.82      4.91 o
  -1  -1  23      205.11      211.33     12.19 o
  -1  -1  25       30.49       31.28      4.46 o
  -1  -1  28       11.04       11.01      4.59 o
  -1   0   1      215.72      229.92     12.18 o
  -1   0   2     2249.18     2402.26    141.19 o
  -1   0   3     1586.61     1660.52     76.77 o
  -1   0   5     9374.86     3237.58    809.39 o
  -1   0   6     3046.09     3336.85    160.00 o
  -1   0   8      339.71      353.10     17.29 o
  -1   0   9     3261.10     3410.84    185.91 o
  -1   0  10      130.59      124.19      7.06 o
  -1   0  11      276.76      280.57     14.09 o
  -1   0  12       38.20       40.73      3.55 o
  -1   0  13      150.29      158.21      8.98 o
  -1   0  14       48.40       52.23      4.06 o
  -1   0  15       52.35       54.59      4.32 o
  -1   0  16       15.85       19.30      2.89 o
  -1   0  17      181.13      194.70     12.21 o
  -1   0  18      201.48      210.25     11.54 o
  -1   0  19      193.64      203.04     11.54 o
  -1   0  20      274.46      265.65     14.75 o
  -1   0  21      137.85      147.08      8.99 o
  -1   0  22      139.98      140.38      8.35 o
  -1   0  23      145.91      154.23      9.63 o
  -1   0  25       61.49       62.19      6.29 o
  -1   0  26       20.47       18.10      4.30 o
  -1   0  28       25.43       25.58      4.98 o
  -1   1   0      680.38      739.84     38.44 o
  -1   1   1      879.87      967.48     45.43 o
  -1   1   4     4089.93     4550.32    282.62 o
  -1   1   6      403.07      433.34     23.07 o
  -1   1   7     4080.71     4218.97    217.81 o
  -1   1   8      642.51      667.12     32.00 o
  -1   1   9      244.60      248.64     12.16 o
  -1   1  10      366.00      382.82     18.56 o
  -1   1  11       50.88       51.20      3.61 o
  -1   1  12      175.50      189.26     10.26 o
  -1   1  13     1212.32     1181.21     60.21 o
  -1   1  14       36.84       38.25      3.23 o
  -1   1  15       42.69       41.45      3.82 o
  -1   1  16       49.06       50.22      4.00 o
  -1   1  17      149.78      158.65      8.98 o
  -1   1  18       11.26       12.73      2.39 o
  -1   1  22       49.05       50.54      4.46 o
  -1   1  23      150.83      162.32     10.28 o
  -1   1  24       37.66       41.77      5.63 o
  -1   1  25       44.48       46.69      5.74 o
  -1   1  27       11.60       12.66      5.22 o
  -1   2   0      120.98      130.20      7.05 o
  -1   2   1       38.53       37.63      2.38 o
  -1   2   2      109.62      111.48      5.31 o
  -1   2   5      251.37      241.80     11.52 o
  -1   2   6      137.79      147.08     10.30 o
  -1   2   7      277.43      285.44     13.44 o
  -1   2   8      612.13      626.77     29.43 o
  -1   2   9      106.13      101.75      5.58 o
  -1   2  10      485.09      475.71     23.04 o
  -1   2  12      250.77      257.43     14.75 o
  -1   2  13        3.02        2.33      0.99 o
  -1   2  14      107.15      108.07      6.22 o
  -1   2  15       17.15       17.10      2.49 o
  -1   2  16       86.11       90.62      5.59 o
  -1   2  19       58.28       60.64      4.71 o
  -1   2  20       11.34       12.76      2.88 o
  -1   2  21       38.66       41.03      5.49 o
  -1   2  22       48.15       48.83      5.33 o
  -1   2  23       13.78       13.01      3.16 o
  -1   2  27       14.04       12.87      4.73 o
  -1   3   0      944.40      990.88     46.71 o
  -1   3   1      850.46      910.57     44.17 o
  -1   3   2      304.35      315.41     14.71 o
  -1   3   3      474.85      454.84     22.41 o
  -1   3   7       61.48       57.85      3.53 o
  -1   3   8       41.78       40.68      2.70 o
  -1   3   9      333.23      330.21     16.00 o
  -1   3  10       41.83       40.77      2.50 o
  -1   3  11        6.74        6.49      1.55 o
  -1   3  12       24.88       25.19      2.06 o
  -1   3  14       37.74       37.08      2.71 o
  -1   3  15       25.19       25.39      2.40 o
  -1   3  16      144.00      142.15      7.69 o
  -1   3  17        5.66        4.35      1.52 o
  -1   3  18       74.19       77.08      5.21 o
  -1   3  19       40.42       41.84      3.42 o
  -1   3  20       12.35       12.47      2.39 o
  -1   3  21       31.53       32.83      4.32 o
  -1   3  22       18.44       18.79      2.83 o
  -1   3  23        6.69        5.97      2.71 o
  -1   3  24        5.41        4.94      2.46 o
  -1   3  26       10.92        9.88      3.16 o
  -1   3  27       59.99       58.44      7.85 o
  -1   3  29       11.18       12.01      4.77 o
  -1   4   0       56.50       57.45      3.73 o
  -1   4   1      150.69      157.33      8.33 o
  -1   4   2      187.43      187.80      9.61 o
  -1   4   3      413.34      397.30     20.50 o
  -1   4   4       10.05        9.94      0.97 o
  -1   4   5      388.95      381.11     30.98 o
  -1   4   9      123.80      122.04      6.02 o
  -1   4  10        2.94        3.39      0.88 o
  -1   4  11       24.60       23.57      1.87 o
  -1   4  12       10.84        9.80      1.24 o
  -1   4  13        8.43        7.78      1.53 o
  -1   4  14      610.74      614.06     34.63 o
  -1   4  15      458.89      457.37     22.41 o
  -1   4  16      190.18      191.03     10.26 o
  -1   4  17       14.53       14.28      1.83 o
  -1   4  19       16.20       15.11      2.16 o
  -1   4  23       78.14       82.71      6.19 o
  -1   4  24       50.19       54.55      5.05 o
  -1   4  26       67.80       70.76      5.74 o
  -1   5   0      377.14      396.04     19.85 o
  -1   5   2        8.95        8.89      1.59 o
  -1   5   3      256.95      267.10     13.45 o
  -1   5   4       19.08       17.28      1.62 o
  -1   5   5      320.27      313.89     15.37 o
  -1   5   6       67.51       64.63      3.40 o
  -1   5  12      196.09      196.41      9.60 o
  -1   5  13        7.91        7.25      1.33 o
  -1   5  14      478.43      462.24     22.41 o
  -1   5  15      395.07      387.56     18.56 o
  -1   5  16       37.62       35.26      2.38 o
  -1   5  17      474.50      456.80     23.06 o
  -1   5  18      267.02      267.41     13.45 o
  -1   5  19       12.25       12.26      1.77 o
  -1   5  21       15.13       15.90      2.71 o
  -1   5  22        5.44        4.52      2.24 o
  -1   5  23       25.39       25.79      3.74 o
  -1   5  24        6.50        4.91      2.21 o
  -1   5  26       55.23       48.43      7.23 o
  -1   5  27       16.74       13.50      3.23 o
  -1   5  28       34.61       23.51      5.80 o
  -1   6   0     1100.45     1114.82     52.47 o
  -1   6   1      354.09      374.72     18.57 o
  -1   6   2      211.13      208.93     10.89 o
  -1   6   3        7.96        7.64      1.67 o
  -1   6   4       42.29       44.49      2.89 o
  -1   6   5      209.68      213.16     10.24 o
  -1   6   6      230.49      236.43     11.52 o
  -1   6  18      156.79      148.41      7.69 o
  -1   6  19      232.80      224.92     12.83 o
  -1   6  20       50.87       49.42      4.20 o
  -1   6  22        5.54        4.86      1.21 o
  -1   6  23       60.97       55.81      6.38 o
  -1   7   0      123.99      124.44      7.71 o
  -1   7   1      727.93      700.63     33.92 o
  -1   7   2      691.34      696.21     33.28 o
  -1   7   3       84.44       91.12      5.85 o
  -1   7   4      173.40      171.43      8.97 o
  -1   7   5       83.82       78.85      4.29 o
  -1   7   6       72.98       70.95      4.11 o
  -1   7   7      113.41      107.75      5.57 o
  -1   7   8       51.60       49.47      3.34 o
  -1   8   0      155.01      154.16      8.98 o
  -1   8   1      528.98      551.08     27.53 o
  -1   8   2     1187.15     1191.33     62.15 o
  -1   8   3      387.92      380.23     26.39 o
  -1   8   4       91.77       97.38      5.65 o
  -1   8   5      331.65      321.67     16.01 o
  -1   8   6       13.31       13.81      1.97 o
  -1   8   7       21.57       21.29      1.61 o
  -1   8   8      243.34      227.20     11.53 o
  -1   9   0       26.65       26.07      3.47 o
  -1   9   1       29.96       31.04      3.12 o
  -1   9   2       40.50       38.49      3.56 o
  -1   9   3      181.17      182.11     10.26 o
  -1   9   4       15.12       15.83      2.71 o
  -1   9   5       96.00       94.28      5.32 o
  -1   9   6       71.22       71.83      5.55 o
  -1   9   7       33.23       33.22      2.91 o
  -1   9   8       24.56       24.43      2.13 o
  -1   9   9      113.46      109.46      5.64 o
  -1  10   0       61.34       63.55      5.43 o
  -1  10   1        9.55       10.33      2.35 o
  -1  10   2       72.32       74.87      5.21 o
  -1  10   3        9.85       10.63      2.85 o
  -1  10   4       51.76       51.92      3.74 o
  -1  10   6      149.78      153.78      8.33 o
  -1  10   7      469.40      464.90     23.05 o
  -1  10   8       89.53       93.97      5.32 o
  -1  11   0       13.66       16.06      2.78 o
  -1  11   1      123.78      121.98      7.71 o
  -1  11   2        7.63        4.22      1.93 o
  -1  11   3      152.37      155.94     10.29 o
  -1  11   4      327.23      332.48     17.30 o
  -1  11   5       47.73       51.15      3.74 o
  -1  11   6       21.91       20.85      2.48 o
  -1  11   7       40.02       41.83      3.16 o
  -1  11   8       19.23       20.45      2.61 o
  -1  11   9      273.49      265.20     14.10 o
  -1  12   0      127.07      125.83      7.70 o
  -1  12   1       19.27       21.88      3.22 o
  -1  12   2      110.07      118.25      8.37 o
  -1  12   4       81.35       83.34      5.20 o
  -1  12   5        6.14        6.48      1.99 o
  -1  12   6       12.01       13.37      1.97 o
  -1  12   7      241.00      239.78     12.82 o
  -1  12   8       35.49       33.62      2.91 o
  -1  12   9       15.56       15.91      1.96 o
  -1  13   0       15.74       15.61      2.85 o
  -1  13   1        7.47        4.61      1.74 o
  -1  13   2       12.86       10.26      3.45 o
  -1  13   4       13.11       13.51      2.73 o
  -1  13   6       94.03       93.65      6.24 o
  -1  13   7       33.73       33.64      3.11 o
  -1  13   8       13.35       13.58      2.10 o
  -1  13   9      109.21      107.94      6.03 o
  -1  14   0       20.31       19.12      3.24 o
  -1  14   1       36.11       36.96      4.57 o
  -1  14   2       46.26       47.95      4.20 o
  -1  14   3       24.94       28.80      3.32 o
  -1  14   4      127.04      124.19      9.67 o
  -1  14   5        4.65        3.87      1.87 o
  -1  14   6       70.45       76.77      5.21 o
  -1  14   7       72.60       79.93      5.54 o
  -1  14   9        9.64        9.51      1.72 o
  -1  15   0      261.38      265.07     15.40 o
  -1  15   3       25.71       25.89      3.60 o
  -1  15   4      170.60      172.44     12.23 o
  -1  15   5      105.20      110.16      7.72 o
  -1  15   7       78.76       79.29      6.00 o
  -1  15   8      115.17      112.68      9.03 o
  -1  15   9       91.86       80.24      7.77 o
  -1  16   0       15.21       14.57      4.01 o
  -1  16   2        6.30        6.94      2.98 o
  -1  16   3       54.80       55.75      5.11 o
  -1  16   4       48.93       49.50      5.06 o
  -1  16   7       21.04       19.89      3.79 o
  -1  16   8       55.84       47.79      6.55 o
  -1  16   9       27.23       19.28      2.89 o
  -1  17   2       19.60       20.73      4.55 o
  -1  17   3       36.26       38.02      4.90 o
  -1  17   5       15.87       14.77      3.86 o
  -1  17   6       28.66       27.04      4.63 o
  -1  17   7        8.14        7.50      3.18 o
  -1  18   2       17.84       16.48      4.26 o
  -1  18   3        7.53        7.64      3.58 o
   0 -18   1       59.38       49.12      8.60 o
   0 -17   2       11.59       10.16      4.39 o
   0 -17   4       11.13       10.48      4.70 o
   0 -17   6       22.79       19.97      5.13 o
   0 -17   9       72.29       57.71      9.91 o
   0 -16   1       69.23       68.10      7.14 o
   0 -16   2       17.12       17.14      5.27 o
   0 -16   5       43.91       43.03      5.35 o
   0 -16   6       54.43       50.17      6.54 o
   0 -16   9       42.51       43.05      5.69 o
   0 -15   1      109.39      112.56      9.03 o
   0 -15   3      175.15      168.90     10.93 o
   0 -15   4      155.79      156.32     11.59 o
   0 -15   6       32.38       34.42      5.67 o
   0 -15   7       21.62       23.57      4.80 o
   0 -15   8       19.58       18.32      5.61 o
   0 -15   9       28.40       26.19      4.63 o
   0 -15  11       63.27       65.64      7.15 o
   0 -15  13       17.16       14.84      4.82 o
   0 -15  15       42.63       41.40      7.97 o
   0 -15  16       32.89       28.87      5.86 o
   0 -14   1        9.29        8.80      3.12 o
   0 -14   2      210.53      220.37     13.49 o
   0 -14   3       61.77       61.63      5.30 o
   0 -14   4       11.29        9.37      3.49 o
   0 -14   5       33.85       35.95      5.45 o
   0 -14   8       13.55       13.30      4.26 o
   0 -14   9       59.45       63.04      9.19 o
   0 -14  11       26.43       28.10      5.24 o
   0 -14  12       14.58       13.19      4.19 o
   0 -13   1       29.65       29.98      4.74 o
   0 -13   2       32.29       30.13      4.33 o
   0 -13   3       94.60       90.30      6.44 o
   0 -13   4       25.16       27.86      4.21 o
   0 -13   5       20.55       21.59      3.70 o
   0 -13   6       76.47       77.84      6.00 o
   0 -13  11       23.55       25.05      5.91 o
   0 -13  12       45.34       48.45      7.91 o
   0 -13  13       12.45       11.33      4.81 o
   0 -13  15       54.77       60.62      6.10 o
   0 -13  16       80.58       79.80      7.78 o
   0 -13  17       20.27       18.78      5.38 o
   0 -13  18       30.66       31.07      7.40 o
   0 -12   1       23.26       25.35      3.60 o
   0 -12   2       32.94       32.07      3.85 o
   0 -12   3       14.75       15.41      3.20 o
   0 -12   4      119.17      120.08      7.71 o
   0 -12   6       19.73       19.78      3.57 o
   0 -12   8       66.58       66.52      8.49 o
   0 -12   9       12.10       12.44      3.61 o
   0 -12  10       39.30       41.12      7.28 o
   0 -12  11       34.41       34.31      4.65 o
   0 -12  12       58.67       57.21      7.86 o
   0 -12  13      104.13      109.71      7.72 o
   0 -12  14       22.67       20.46      4.20 o
   0 -12  15       47.51       48.68      8.60 o
   0 -12  16       14.44       12.83      4.20 o
   0 -12  17       25.01       19.46      5.37 o
   0 -11   1       13.33       14.42      3.14 o
   0 -11   2       44.69       44.04      5.55 o
   0 -11   3       35.98       33.10      3.84 o
   0 -11   4      413.55      417.66     22.44 o
   0 -11   5      240.14      247.87     14.11 o
   0 -11   6       39.59       37.60      4.03 o
   0 -11   7       72.28       72.91      5.48 o
   0 -11  10       82.61       82.52      7.11 o
   0 -11  11       13.02       11.81      3.56 o
   0 -11  12        6.24        5.56      2.49 o
   0 -11  13      211.12      214.30     12.84 o
   0 -11  15      209.79      200.39     13.51 o
   0 -11  16      167.77      168.77     14.87 o
   0 -11  17       40.93       40.50      7.98 o
   0 -11  23       16.92       12.74      5.13 o
   0 -10   2       13.34       13.67      3.08 o
   0 -10   3       78.99       78.54      7.78 o
   0 -10   5       29.29       30.88      4.46 o
   0 -10   6      118.88      122.74      7.71 o
   0 -10   7       21.55       19.15      3.79 o
   0 -10   8      189.67      192.17     14.17 o
   0 -10   9       98.22       97.38      7.74 o
   0 -10  10       93.65       96.81      7.74 o
   0 -10  12      103.74      104.09      7.73 o
   0 -10  14       82.38       88.21      9.09 o
   0 -10  19       47.00       47.48      6.28 o
   0 -10  20      151.69      150.18     10.30 o
   0 -10  21       44.47       46.29      6.22 o
   0 -10  22       11.89       12.38      4.76 o
   0 -10  23       41.13       39.47      6.53 o
   0 -10  24       19.16       14.26      7.07 o
   0  -9   1       39.28       41.83      3.75 o
   0  -9   2       15.58       14.75      2.72 o
   0  -9   3       36.99       33.28      5.47 o
   0  -9   5       63.27       63.42      6.35 o
   0  -9   6       70.04       71.77      7.13 o
   0  -9   8       36.01       38.07      5.31 o
   0  -9   9       21.62       20.87      4.27 o
   0  -9  10       49.78       54.65      4.85 o
   0  -9  11      196.51      202.48     11.54 o
   0  -9  13        8.19        6.13      2.70 o
   0  -9  14       10.46        9.79      3.39 o
   0  -9  15      110.26      113.31      7.72 o
   0  -9  16      133.08      133.17      8.35 o
   0  -9  17       84.74       89.60      7.75 o
   0  -9  20       37.66       37.23      5.45 o
   0  -9  21       38.88       40.05      6.18 o
   0  -9  22      104.55      104.97      8.39 o
   0  -9  23       53.26       45.21     10.76 o
   0  -8   1      243.56      235.29     12.82 o
   0  -8   2      120.14      120.71      9.02 o
   0  -8   3        8.64        8.66      3.68 o
   0  -8   4      112.22      105.28      7.07 o
   0  -8   7       87.64       83.91      5.92 o
   0  -8   9       28.12       26.27      4.77 o
   0  -8  10       35.87       36.08      3.96 o
   0  -8  11      385.97      391.10     25.06 o
   0  -8  13       90.33       93.71      7.09 o
   0  -8  14      233.17      227.58     14.78 o
   0  -8  15       31.70       29.34      4.06 o
   0  -8  16       19.27       19.29      4.36 o
   0  -8  17      177.64      172.25     15.53 o
   0  -8  19      278.23      271.91     15.40 o
   0  -8  20       32.44       32.64      5.34 o
   0  -8  22       29.53       31.40      6.68 o
   0  -8  23       36.17       34.69      6.22 o
   0  -8  26       12.91       11.88      5.76 o
   0  -7   1       46.95       46.26      3.81 o
   0  -7   2       80.83       82.58      5.66 o
   0  -7   3       37.16       33.61      3.84 o
   0  -7   4       75.34       78.85      5.60 o
   0  -7   5     1532.80     1489.79     76.87 o
   0  -7   6      137.85      135.13      8.35 o
   0  -7   8      350.33      319.77     18.61 o
   0  -7   9       32.65       33.11      3.91 o
   0  -7  11      596.55      601.74     31.40 o
   0  -7  12       16.81       18.36      3.38 o
   0  -7  13       12.07       14.88      4.00 o
   0  -7  14       38.83       38.77      4.23 o
   0  -7  15      144.72      145.75     10.96 o
   0  -7  18       49.83       48.90      7.22 o
   0  -7  20      108.80      108.57     10.37 o
   0  -7  21       96.51       98.65      7.08 o
   0  -7  25       47.20       40.89      8.68 o
   0  -6   1      208.38      206.02     10.89 o
   0  -6   2      412.53      421.26     28.95 o
   0  -6   4       63.72       68.74      5.75 o
   0  -6   5       38.97       42.83      4.21 o
   0  -6   6       75.64       70.50      5.35 o
   0  -6   7       54.30       48.97      4.53 o
   0  -6   8       62.80       60.37      6.50 o
   0  -6   9       58.29       56.59      4.98 o
   0  -6  12      293.65      298.34     17.33 o
   0  -6  13       94.14       94.47      8.41 o
   0  -6  14      223.51      213.73     12.84 o
   0  -6  15       20.18       21.46      4.12 o
   0  -6  16      426.63      415.26     24.39 o
   0  -6  17      411.12      394.64     21.15 o
   0  -6  18      133.05      133.30      9.00 o
   0  -6  19       87.37       85.36      6.45 o
   0  -6  20       58.72       58.06      5.24 o
   0  -6  21       71.12       72.21      6.33 o
   0  -6  25      147.31      147.14     10.30 o
   0  -6  26       38.19       35.01      9.50 o
   0  -5   1      623.88      659.53     38.50 o
   0  -5   2      330.57      353.61     17.93 o
   0  -5   4       53.21       57.49      4.52 o
   0  -5   5      790.37      734.78     35.85 o
   0  -5   6      471.77      481.46     24.34 o
   0  -5   7      119.29      122.36      9.67 o
   0  -5   8       84.81       93.27      7.75 o
   0  -5   9      495.09      500.88     26.92 o
   0  -5  10       92.56       93.02      7.09 o
   0  -5  11      319.13      307.63     16.66 o
   0  -5  12      154.59      167.63      9.62 o
   0  -5  13      152.77      156.06      9.63 o
   0  -5  14      637.25      648.78     33.96 o
   0  -5  15      346.19      342.98     19.89 o
   0  -5  16       17.39       18.21      3.18 o
   0  -5  17       48.22       47.75      4.47 o
   0  -5  19       85.15       84.73      7.10 o
   0  -5  21       23.56       21.97      4.11 o
   0  -5  24       19.38       19.94      5.80 o
   0  -5  26       14.02       10.79      5.09 o
   0  -5  28       31.14       25.71      5.90 o
   0  -4   1        3.90        6.68      2.83 o
   0  -4   2       78.05       76.83      5.08 o
   0  -4   3      550.30      556.08     26.88 o
   0  -4   4      836.74      854.29     40.32 o
   0  -4   5      357.35      361.38     24.44 o
   0  -4   6      337.50      346.96     17.94 o
   0  -4   7      294.79      286.89     17.34 o
   0  -4   8      142.93      144.87      9.64 o
   0  -4   9       15.07       15.10      4.29 o
   0  -4  10       56.74       54.31      4.65 o
   0  -4  12       20.86       19.24      4.07 o
   0  -4  13      306.15      318.51     16.66 o
   0  -4  14      173.11      169.34     10.27 o
   0  -4  15       29.23       27.33      3.87 o
   0  -4  16       22.72       25.25      3.54 o
   0  -4  17      146.15      148.98      9.64 o
   0  -4  18      173.14      170.48     10.27 o
   0  -4  19      204.77      202.22     11.54 o
   0  -4  20       80.62       81.13      6.32 o
   0  -4  28       30.99       27.40      5.60 o
   0  -3   1       62.91       64.37      4.05 o
   0  -3   3     1071.66     1120.51     53.76 o
   0  -3   4      240.69      249.65     14.11 o
   0  -3   5     1134.63     1198.91     63.44 o
   0  -3   6      284.74      297.64     19.28 o
   0  -3   8       48.52       48.17      4.14 o
   0  -3   9       95.32       96.24      6.30 o
   0  -3  10      234.49      229.29     12.83 o
   0  -3  11      142.27      135.89      8.35 o
   0  -3  12      385.33      387.56     21.81 o
   0  -3  13      588.09      597.56     30.10 o
   0  -3  14       52.01       51.72      4.66 o
   0  -3  15      214.14      228.59     12.83 o
   0  -3  16      508.26      505.49     26.27 o
   0  -3  17      120.58      121.28      9.68 o
   0  -3  18       49.41       48.19      4.27 o
   0  -3  19       11.03       10.44      2.92 o
   0  -3  21       60.39       60.80      5.43 o
   0  -3  22       24.45       26.17      4.56 o
   0  -3  23       54.47       56.62      5.37 o
   0  -3  24       10.24        9.05      2.96 o
   0  -3  27       55.19       54.32      7.87 o
   0  -2   1     1207.57     1249.50     70.55 o
   0  -2   2      126.28      126.34      7.70 o
   0  -2   3        8.27        8.40      2.23 o
   0  -2   4      424.54      429.80     25.03 o
   0  -2   5       30.63       29.32      2.85 o
   0  -2   6     1250.23     1259.62     59.51 o
   0  -2   7       22.72       19.16      3.24 o
   0  -2   8       75.65       78.73      7.78 o
   0  -2   9      210.60      212.72     11.54 o
   0  -2  10      475.99      486.14     24.34 o
   0  -2  11       61.68       59.97      4.71 o
   0  -2  12      112.85      110.97      7.07 o
   0  -2  14      163.91      162.70      9.63 o
   0  -2  15      260.98      266.60     14.10 o
   0  -2  16      456.41      444.22     23.06 o
   0  -2  17      202.96      206.84     11.54 o
   0  -2  18      108.40      109.08      7.07 o
   0  -2  19       79.97       82.14      5.79 o
   0  -2  20      105.19      111.67      7.72 o
   0  -2  21       38.72       38.33      6.13 o
   0  -2  23       10.19        7.99      3.72 o
   0  -2  24       12.59       10.18      3.53 o
   0  -2  28       17.78       17.20      4.90 o
   0  -1   1       48.36       57.50      4.19 o
   0  -1   2     3190.13     3415.27    185.91 o
   0  -1   3     9453.45     4664.77   2143.18 o
   0  -1   4      190.82      189.51     10.26 o
   0  -1   5      251.93      265.01     13.45 o
   0  -1   6       43.03       46.32      3.28 o
   0  -1   7       49.06       54.38      3.80 o
   0  -1   8      171.60      172.12      9.62 o
   0  -1   9       90.49       87.90      5.72 o
   0  -1  10       99.55      105.79      6.42 o
   0  -1  11       75.38       76.45      5.21 o
   0  -1  12       17.21       14.14      3.80 o
   0  -1  13       17.59       19.67      3.58 o
   0  -1  14      159.62      165.29      9.62 o
   0  -1  16      133.60      140.89      8.35 o
   0  -1  17      222.77      226.57     12.83 o
   0  -1  18      176.60      181.36     10.26 o
   0  -1  19       19.75       19.21      3.03 o
   0  -1  20      152.52      158.27      9.63 o
   0  -1  21       66.42       68.99      5.49 o
   0  -1  22       12.22       11.57      3.56 o
   0  -1  23       74.46       76.57      6.07 o
   0  -1  24       91.48       90.80      7.09 o
   0  -1  26       39.23       41.07      6.11 o
   0   0   2      285.72      335.14     16.00 o
   0   0   3     6927.17     1220.42    332.49 o
   0   0   5     1465.07     1625.11     76.79 o
   0   0   7      194.32      212.59     10.89 o
   0   0   8     1273.01     1310.21     61.42 o
   0   0   9        8.08        8.02      1.81 o
   0   0  10      713.90      711.38     37.81 o
   0   0  11      901.83      935.86     44.80 o
   0   0  12       26.24       23.91      3.14 o
   0   0  13       63.09       64.56      4.77 o
   0   0  14       14.66       16.01      3.34 o
   0   0  15       72.57       77.59      5.14 o
   0   0  17      131.82      134.62      8.35 o
   0   0  20       23.84       26.45      3.26 o
   0   0  21       19.53       20.22      3.23 o
   0   0  22       11.78       12.60      3.68 o
   0   0  23       36.21       39.49      4.49 o
   0   0  24       57.40       59.02      5.37 o
   0   0  25      165.47      169.97     10.92 o
   0   0  26       69.39       72.09      7.80 o
   0   0  27       48.49       53.64      6.32 o
   0   0  28       61.35       60.16      9.20 o
   0   1   0     1254.97     1408.85     83.44 o
   0   1   1      870.36      865.67     44.84 o
   0   1   2     1284.88     1360.79     62.69 o
   0   1   4       73.39       77.71      4.17 o
   0   1   5        7.08        8.21      1.95 o
   0   1   6      238.94      242.31     12.17 o
   0   1   7      108.56      110.34      5.96 o
   0   1   8      298.27      308.39     16.66 o
   0   1   9       11.59       10.44      1.64 o
   0   1  10      137.10      140.57      7.69 o
   0   1  12       21.26       20.05      3.16 o
   0   1  13       12.11       12.86      2.60 o
   0   1  14       11.17       10.30      3.15 o
   0   1  16      177.44      181.23      9.61 o
   0   1  17      108.55      112.11      7.07 o
   0   1  18       80.13       82.08      5.40 o
   0   1  19       66.65       64.18      4.96 o
   0   1  20       14.23       14.76      2.72 o
   0   1  21       86.58       89.67      6.44 o
   0   1  22       18.43       19.55      3.17 o
   0   1  23       66.00       67.22      5.42 o
   0   1  24       37.24       39.72      4.29 o
   0   1  25       24.33       25.61      4.64 o
   0   1  26        8.87        7.64      3.58 o
   0   1  27       83.11       82.14      9.77 o
   0   1  28      106.54       99.91      9.72 o
   0   1  29       34.90       32.19      7.38 o
   0   2   0     6845.03      973.80    442.26 o
   0   2   1      120.22      115.34      6.02 o
   0   2   2      147.26      156.12      7.68 o
   0   2   3      285.95      299.29     14.08 o
   0   2   4       41.35       42.63      2.76 o
   0   2   5       54.94       52.01      3.15 o
   0   2   6     1353.28     1418.34     70.43 o
   0   2   7      237.45      238.14     11.52 o
   0   2   9       14.86       17.07      1.75 o
   0   2  10      602.77      595.92     28.16 o
   0   2  11       14.17       13.23      1.70 o
   0   2  13       22.15       20.87      2.75 o
   0   2  15       50.45       49.22      4.00 o
   0   2  16       56.89       57.57      4.12 o
   0   2  18       68.74       67.41      4.57 o
   0   2  20       25.99       25.48      3.06 o
   0   2  21      104.49      103.45      7.08 o
   0   2  23      147.00      151.70      9.64 o
   0   2  25       25.35       26.66      5.19 o
   0   2  27       18.55       17.69      5.18 o
   0   2  29       76.91       72.91     13.25 o
   0   3   0      488.39      489.43     23.68 o
   0   3   1     1294.32     1357.63     63.99 o
   0   3   2      887.70      939.66     44.15 o
   0   3   3       70.15       68.54      4.37 o
   0   3   4      101.13      103.64      5.19 o
   0   3   5      392.13      388.44     18.56 o
   0   3   6       68.10       66.84      3.59 o
   0   3   8      176.19      181.86      9.61 o
   0   3   9        7.27        7.16      1.26 o
   0   3  10       10.91       11.13      1.71 o
   0   3  12      296.17      293.47     14.73 o
   0   3  13      269.15      274.44     14.09 o
   0   3  14      210.90      215.75     11.53 o
   0   3  16       60.96       61.86      4.18 o
   0   3  17        6.94        6.43      2.84 o
   0   3  18      157.64      164.34      8.98 o
   0   3  19       19.17       19.64      2.69 o
   0   3  20       11.02       10.92      3.66 o
   0   3  21      150.74      155.24      8.98 o
   0   3  23      103.76      104.72      7.08 o
   0   3  24       62.23       62.24      4.97 o
   0   3  27       15.46       13.36      4.87 o
   0   3  28       16.09       13.37      4.95 o
   0   4   0       30.81       34.77      2.64 o
   0   4   1      328.89      356.64     17.28 o
   0   4   2      847.51      851.13     40.32 o
   0   4   3      126.88      138.74      7.05 o
   0   4   4      414.13      405.84     19.84 o
   0   4   5     3504.72     3604.97    185.77 o
   0   4   6       92.79       93.40      5.13 o
   0   4   7      362.55      345.70     17.29 o
   0   4   8        7.93        7.68      1.18 o
   0   4   9      348.46      350.63     16.64 o
   0   4  10      225.47      223.97     10.88 o
   0   4  12       34.45       34.54      2.51 o
   0   4  13       99.24       97.13      5.38 o
   0   4  14       30.04       31.29      2.91 o
   0   4  15      259.20      262.36     13.45 o
   0   4  16      164.29      166.50      8.97 o
   0   4  18        5.03        3.96      1.54 o
   0   4  19      301.19      310.42     16.02 o
   0   4  20       44.12       44.01      3.88 o
   0   4  21       85.19       87.83      5.72 o
   0   4  24       16.52       16.73      3.19 o
   0   4  26       20.66       19.87      4.71 o
   0   4  27       39.31       39.49      4.83 o
   0   4  29       25.54       22.56      5.52 o
   0   5   0       19.84       20.53      2.34 o
   0   5   1       51.32       50.31      3.47 o
   0   5   2     1114.77     1168.56     55.03 o
   0   5   3      864.87      874.53     41.60 o
   0   5   4       46.35       44.08      2.70 o
   0   5   5     1115.77     1107.86     52.47 o
   0   5   6     1150.08     1170.46     54.38 o
   0   5   7      304.53      310.10     16.66 o
   0   5   8      118.77      116.98      7.06 o
   0   5   9      365.26      348.93     24.46 o
   0   5  10        5.90        5.19      1.14 o
   0   5  11       15.37       12.77      1.77 o
   0   5  12       72.66       74.17      4.23 o
   0   5  14       58.32       57.68      3.66 o
   0   5  16      476.82      486.14     24.98 o
   0   5  17      138.88      140.44      7.69 o
   0   5  18       35.04       36.83      3.43 o
   0   5  19       10.06       10.49      2.06 o
   0   5  21      126.54      131.02      9.01 o
   0   5  23       89.01       91.50      7.09 o
   0   5  24       32.41       30.91      3.38 o
   0   5  27       42.93       41.10      6.59 o
   0   5  28       20.78       18.91      4.01 o
   0   6   0       95.02       92.89      5.78 o
   0   6   1      866.71      852.39     40.96 o
   0   6   2       18.61       19.12      2.14 o
   0   6   3      281.01      278.17     14.09 o
   0   6   4       13.39       12.47      2.11 o
   0   6   5      113.56      109.33      6.42 o
   0   6   6       40.29       37.36      2.77 o
   0   6   7       38.79       39.07      2.57 o
   0   6   8      419.68      404.38     19.85 o
   0   6   9       45.69       43.28      2.96 o
   0   6  10      268.78      264.63     12.80 o
   0   6  11        5.40        6.62      0.98 o
   0   6  12      218.12      210.32     10.24 o
   0   6  13       20.34       20.12      1.68 o
   0   6  14       13.99       13.47      1.56 o
   0   6  15       69.10       68.86      4.11 o
   0   6  16       19.14       20.75      2.07 o
   0   6  17        4.47        4.44      1.67 o
   0   6  18      100.13      100.60      5.77 o
   0   6  19      161.85      163.96      8.98 o
   0   6  20       12.96       12.48      1.97 o
   0   6  21       37.27       37.64      3.36 o
   0   6  23       19.44       20.65      2.75 o
   0   6  24       62.20       63.93      5.23 o
   0   6  26      114.15      110.47     11.02 o
   0   7   1       65.62       60.02      4.25 o
   0   7   3      218.61      218.22     11.53 o
   0   7   4      100.07       99.53      5.45 o
   0   7   5      110.82      109.52      5.96 o
   0   7   6       35.94       34.07      3.24 o
   0   7   7       87.42       92.70      5.26 o
   0   7   9      597.50      594.91     28.16 o
   0   7  10       24.97       24.44      2.20 o
   0   7  12      149.67      154.16      7.68 o
   0   7  13       31.18       31.82      2.05 o
   0   7  14       85.59       84.61      5.01 o
   0   7  15      165.08      157.89      8.33 o
   0   7  16      153.18      145.44      7.69 o
   0   7  17       17.47       18.41      1.61 o
   0   7  18        5.19        4.25      1.61 o
   0   7  19       30.11       29.08      2.19 o
   0   7  21       12.05       11.79      1.84 o
   0   7  22        6.89        6.92      1.54 o
   0   7  23       15.72       13.32      1.97 o
   0   7  24       62.85       52.20      4.99 o
   0   8   0      663.37      641.19     31.37 o
   0   8   1      252.93      265.96     15.40 o
   0   8   2       84.47       88.59      5.46 o
   0   8   3       45.75       44.15      3.88 o
   0   8   4       74.38       73.29      4.50 o
   0   8   6       33.30       34.20      2.71 o
   0   8   7      136.75      134.88      7.05 o
   0   8   8      247.41      242.82     12.17 o
   0   8   9      167.97      155.55      7.68 o
   0   8  11      182.12      175.03      8.97 o
   0   8  12       56.99       53.27      3.15 o
   0   8  13        4.08        4.03      0.80 o
   0   9   0      147.27      149.99      8.34 o
   0   9   1      238.51      228.34     12.18 o
   0   9   3       72.89       73.35      5.02 o
   0   9   4       93.24       94.15      7.09 o
   0   9   5       80.76       86.38      5.46 o
   0   9   6        7.79        6.98      1.61 o
   0   9   7       75.72       74.99      4.36 o
   0   9   8      149.00      149.86      7.69 o
   0   9   9       10.41       10.53      2.06 o
   0   9  10      113.57      107.24      5.90 o
   0   9  11      220.12      216.51     10.89 o
   0   9  12       42.91       40.97      2.90 o
   0  10   0       68.30       67.28      6.02 o
   0  10   2      198.87      204.75     10.89 o
   0  10   3      142.58      140.00      8.35 o
   0  10   4       62.74       66.97      4.31 o
   0  10   5       64.44       71.20      4.56 o
   0  10   6       57.34       59.24      4.51 o
   0  10   7      298.10      299.54     15.38 o
   0  10   8        9.17        9.35      1.65 o
   0  10   9       45.86       45.91      3.15 o
   0  10  10       52.16       50.95      3.28 o
   0  10  11       40.17       35.97      2.64 o
   0  10  12       50.33       45.49      2.89 o
   0  11   0      141.90      137.91      9.65 o
   0  11   2       14.11       16.47      2.56 o
   0  11   3       86.42       87.26      5.72 o
   0  11   4      113.25      107.82      6.35 o
   0  11   5      317.53      325.72     16.65 o
   0  11   8      203.74      202.16     10.90 o
   0  11  11       32.30       33.06      2.38 o
   0  12   0        7.11        6.90      2.81 o
   0  12   1       13.53       11.08      2.69 o
   0  12   2       15.06       14.65      2.58 o
   0  12   4       38.44       37.93      4.49 o
   0  12   5      101.81       98.01      6.43 o
   0  12   6        8.84        8.27      2.16 o
   0  12   8       30.70       32.11      2.85 o
   0  12   9        6.52        6.57      2.28 o
   0  12  11      117.74      115.78      6.34 o
   0  13   0       26.49       24.66      3.82 o
   0  13   1       21.55       18.15      3.52 o
   0  13   2      124.07      124.32      7.71 o
   0  13   4       83.92       89.67      6.11 o
   0  13   5       14.41       16.96      2.91 o
   0  13   6       27.18       28.98      2.98 o
   0  13   9      114.21      118.18      7.71 o
   0  13  10       11.71       12.07      1.77 o
   0  13  11       82.85       75.31      5.02 o
   0  14   0       62.13       65.70      6.49 o
   0  14   1      655.63      656.37     38.51 o
   0  14   2       74.30       78.85      5.86 o
   0  14   4       29.14       31.71      3.78 o
   0  14   5      173.16      184.26     10.91 o
   0  14   6      182.75      192.11     10.90 o
   0  14   7      102.89      106.74      6.42 o
   0  14   8       27.99       29.07      3.45 o
   0  14   9       36.51       40.77      3.29 o
   0  14  10       48.39       49.83      4.00 o
   0  14  11        4.56        3.12      1.43 o
   0  15   0      150.12      153.53     11.60 o
   0  15   1      121.50      122.30      8.37 o
   0  15   2      132.53      135.07      8.35 o
   0  15   3       59.29       59.66      4.91 o
   0  15   4      268.07      279.87     16.04 o
   0  15   6       30.88       31.92      4.39 o
   0  15   7       31.83       30.89      3.58 o
   0  15   9       78.70       73.98      5.87 o
   0  15  10       44.45       39.22      4.09 o
   0  15  11      108.85       89.41      5.72 o
   0  16   0       19.21       18.29      4.81 o
   0  16   2       91.67       88.28      7.10 o
   0  16   3       15.47       16.23      4.56 o
   0  16   4       42.06       40.34      4.35 o
   0  16   5      142.58      139.87     12.95 o
   0  16   6        5.80        5.41      2.67 o
   0  16  10       33.36       27.08      3.26 o
   0  17   0       40.75       41.88      5.36 o
   0  17   1       11.49        9.58      3.56 o
   0  17   2      120.47      121.66      8.37 o
   0  17   3       14.01       13.29      3.96 o
   0  17   4       27.27       26.56      5.40 o
   0  17   5       49.23       49.81      5.46 o
   0  17   7       42.18       41.06      5.83 o
   0  18   5       32.39       23.14      7.58 o
   0  18   6       16.04       14.11      4.61 o
   1 -17   2       14.87       12.24      5.89 o
   1 -17   3       19.61       14.16      5.85 o
   1 -17   4       89.13       78.48      7.78 o
   1 -17   5       19.43       16.80      4.84 o
   1 -16   2       16.53       13.15      4.57 o
   1 -16   5       19.45       15.87      5.09 o
   1 -16   7       61.98       64.18      7.83 o
   1 -15   2      196.75      200.83     12.20 o
   1 -15   4      248.68      251.54     18.68 o
   1 -15   5       69.27       74.23      7.13 o
   1 -15   6        9.26        9.96      4.82 o
   1 -15   8       59.47       57.43      7.18 o
   1 -15   9       23.73       20.25      4.41 o
   1 -15  13       23.24       24.86      5.70 o
   1 -15  15       34.31       36.00      8.03 o
   1 -14   1       30.07       31.87      3.98 o
   1 -14   2       94.99       97.32      7.08 o
   1 -14   4      230.10      239.40     14.12 o
   1 -14   5      107.63      104.65      9.71 o
   1 -14   6       71.71       69.37      5.88 o
   1 -14   7      229.29      228.15     13.48 o
   1 -14   8       21.48       21.24      5.33 o
   1 -14   9      121.40      121.85      9.68 o
   1 -14  11       51.23       56.60      7.86 o
   1 -14  12      252.48      253.25     15.41 o
   1 -14  14       50.43       50.66      7.89 o
   1 -14  16       37.58       38.05      9.44 o
   1 -13   1       11.33       13.19      3.02 o
   1 -13   2      191.66      193.37     11.55 o
   1 -13   3        5.92        5.41      2.18 o
   1 -13   4       40.81       41.34      4.35 o
   1 -13   5       11.12       12.43      3.32 o
   1 -13   7       30.55       30.55      5.98 o
   1 -13   8       11.25        8.52      3.37 o
   1 -13   9       20.30       21.82      4.75 o
   1 -13  11       16.26       18.15      4.59 o
   1 -13  13       16.19       18.41      4.95 o
   1 -13  14       19.71       20.10      4.85 o
   1 -13  16       12.85       13.22      6.40 o
   1 -13  17       46.56       47.37      9.31 o
   1 -13  18       86.68       79.67      7.11 o
   1 -12   1       29.04       31.14      3.38 o
   1 -12   3      116.72      118.57      8.37 o
   1 -12   6       42.15       44.31      4.61 o
   1 -12   8       43.57       46.56      4.74 o
   1 -12   9       14.27       15.94      3.98 o
   1 -12  10       40.36       41.21      4.95 o
   1 -12  11      102.55       98.65      9.06 o
   1 -12  12       18.82       23.27      4.59 o
   1 -12  13       24.86       25.95      6.77 o
   1 -12  17       11.48        9.29      4.45 o
   1 -12  21       34.72       32.21      5.41 o
   1 -11   1      468.24      473.05     24.99 o
   1 -11   2        8.20        8.56      3.29 o
   1 -11   3       16.26       19.82      3.16 o
   1 -11   4       86.58       92.51      6.44 o
   1 -11   7       65.65       62.83      4.96 o
   1 -11   8      620.13      645.62     35.91 o
   1 -11   9       46.40       45.90      4.74 o
   1 -11  10       89.92       88.78      6.44 o
   1 -11  11      287.51      290.12     16.03 o
   1 -11  12       14.97       14.47      4.38 o
   1 -11  14       10.43        9.05      4.06 o
   1 -11  18       22.03       23.55      7.56 o
   1 -11  19       20.34       20.56      4.98 o
   1 -11  21       39.16       34.53      6.23 o
   1 -10   1       62.01       63.30      4.64 o
   1 -10   2       43.40       45.62      4.21 o
   1 -10   3       24.39       23.85      3.21 o
   1 -10   4      183.69      180.41     10.26 o
   1 -10   5      165.64      169.72     10.27 o
   1 -10   6      152.25      151.07      8.99 o
   1 -10   7       28.62       28.20      3.52 o
   1 -10   8       10.57       10.79      3.06 o
   1 -10   9      112.05      115.34      7.72 o
   1 -10  10      361.55      352.15     19.23 o
   1 -10  11      379.57      389.84     21.80 o
   1 -10  13      158.20      156.95      9.63 o
   1 -10  14      119.15      117.11      8.37 o
   1 -10  15       54.96       54.99      5.58 o
   1 -10  16       53.55       51.64      7.89 o
   1 -10  17       31.68       32.16      5.97 o
   1 -10  18       23.98       23.09      4.80 o
   1 -10  24       38.66       35.04      9.50 o
   1  -9   2       61.98       65.51      5.56 o
   1  -9   3       43.01       42.54      4.62 o
   1  -9   4       42.39       43.40      4.81 o
   1  -9   5        8.84        5.26      2.43 o
   1  -9   6       47.97       48.49      4.60 o
   1  -9   7      104.97      111.86      9.04 o
   1  -9   8       35.08       34.95      5.53 o
   1  -9   9      108.07      111.23      8.38 o
   1  -9  13       99.22       96.62      7.09 o
   1  -9  15       29.17       28.10      4.55 o
   1  -9  16       81.16       79.74      9.11 o
   1  -9  18      114.20      110.16     11.03 o
   1  -9  22       19.42       21.01      5.04 o
   1  -9  23       35.60       36.49      6.07 o
   1  -9  25       26.98       25.33      6.49 o
   1  -8   1       18.07       18.24      4.74 o
   1  -8   2      324.70      315.48     17.96 o
   1  -8   3       23.73       24.98      3.54 o
   1  -8   5       74.69       75.44      7.12 o
   1  -8   6      310.06      295.87     17.33 o
   1  -8   7       34.91       36.86      6.14 o
   1  -8   8       36.94       39.86      4.09 o
   1  -8   9      148.49      142.97      8.99 o
   1  -8  10       97.63       93.46      9.07 o
   1  -8  11       14.08       14.12      3.51 o
   1  -8  12      190.81      189.19     13.52 o
   1  -8  14       11.32       11.57      4.02 o
   1  -8  15      109.39      113.89      8.38 o
   1  -8  16       25.90       22.49      5.74 o
   1  -8  17       13.50       14.06      4.24 o
   1  -8  18       54.19       53.41      5.45 o
   1  -8  19       69.30       74.05      5.93 o
   1  -8  23        9.35        9.61      4.52 o
   1  -8  26       23.02       20.87      6.14 o
   1  -7   1     2532.05     2480.04    141.12 o
   1  -7   2      713.47      709.48     34.57 o
   1  -7   3      239.57      228.40     12.83 o
   1  -7   4       55.24       52.92      4.39 o
   1  -7   5       13.35       13.01      3.45 o
   1  -7   6      294.73      290.37     19.29 o
   1  -7   7       27.55       24.14      4.02 o
   1  -7   8       70.91       71.89      5.61 o
   1  -7   9       40.47       41.24      4.02 o
   1  -7  10      274.34      264.51     15.40 o
   1  -7  11       16.90       16.04      3.62 o
   1  -7  13       60.49       59.83      6.30 o
   1  -7  14       65.98       62.59      5.83 o
   1  -7  15       86.27       84.10      6.18 o
   1  -7  17       34.35       30.35      5.29 o
   1  -7  20       23.07       23.02      5.81 o
   1  -7  21       47.42       43.44      4.94 o
   1  -7  22       22.59       24.44      4.93 o
   1  -7  23      108.23      113.51      8.38 o
   1  -7  26      116.23      100.54     15.11 o
   1  -6   1       59.18       64.43      4.64 o
   1  -6   2       59.91       54.50      4.26 o
   1  -6   3      503.81      520.86     25.61 o
   1  -6   4       24.12       21.36      3.15 o
   1  -6   5       27.35       30.79      3.45 o
   1  -6   7     1254.21     1223.57     70.57 o
   1  -6   8      912.63      882.11     50.03 o
   1  -6  10      277.44      264.95     16.70 o
   1  -6  11      764.82      727.19     38.45 o
   1  -6  12     1081.79     1047.15     57.06 o
   1  -6  14       81.95       80.56      5.92 o
   1  -6  15      153.73      151.95     10.95 o
   1  -6  16      186.97      191.79     13.52 o
   1  -6  17      130.94      133.11      9.00 o
   1  -6  18       55.44       53.06      5.05 o
   1  -6  20       11.40        9.28      4.37 o
   1  -6  22       45.79       47.22      7.23 o
   1  -6  23       42.93       41.01      5.70 o
   1  -6  26       56.97       55.58      9.24 o
   1  -5   1      379.92      387.05     19.21 o
   1  -5   2      173.84      173.01      9.62 o
   1  -5   3       95.81       99.15      6.10 o
   1  -5   5      652.21      658.90     32.01 o
   1  -5   9      142.71      137.53      8.35 o
   1  -5  10      468.26      474.26     24.99 o
   1  -5  11      972.27      976.97     49.96 o
   1  -5  12       17.51       17.00      3.53 o
   1  -5  14       10.97       10.91      2.99 o
   1  -5  15      295.73      294.73     22.57 o
   1  -5  16       93.63       95.55      7.09 o
   1  -5  17      204.48      199.31     12.85 o
   1  -5  19      360.62      363.28     20.52 o
   1  -5  20       86.88       86.82      7.76 o
   1  -5  22       28.19       29.44      4.40 o
   1  -5  23       17.49       18.24      4.74 o
   1  -5  24       47.78       48.25      6.07 o
   1  -5  26       72.30       73.73      7.79 o
   1  -5  27       34.01       31.78      5.90 o
   1  -4   1      128.14      130.71      7.05 o
   1  -4   2      829.65      870.10     41.60 o
   1  -4   3     1296.37     1320.32     64.01 o
   1  -4   4       48.72       46.98      3.68 o
   1  -4   6       28.91       31.88      3.51 o
   1  -4   7       13.12       12.22      3.18 o
   1  -4   8     1285.45     1215.99     64.08 o
   1  -4   9       19.30       17.18      3.75 o
   1  -4  10      233.71      239.21     12.82 o
   1  -4  11      510.10      530.72     26.25 o
   1  -4  12      526.57      521.74     33.42 o
   1  -4  13        9.90        9.54      4.11 o
   1  -4  14      580.76      588.96     30.11 o
   1  -4  17       39.08       41.04      5.77 o
   1  -4  18       87.71       88.28      6.37 o
   1  -4  19       12.47        9.21      2.88 o
   1  -4  20      147.20      150.25      9.64 o
   1  -4  21       71.91       73.98      6.40 o
   1  -4  22       80.33       81.32      9.78 o
   1  -4  23       96.85       98.65      7.08 o
   1  -4  24       60.52       58.70      7.18 o
   1  -4  25       21.71       20.04      4.56 o
   1  -3   1     3286.33     3444.35    166.42 o
   1  -3   2       62.86       64.88      4.37 o
   1  -3   3     1811.53     1874.89     89.60 o
   1  -3   4     1592.06     1539.75    102.89 o
   1  -3   5      783.81      807.50     48.79 o
   1  -3   6     1332.85     1390.51     70.45 o
   1  -3   7      329.56      347.98     17.94 o
   1  -3   8      355.67      361.76     23.79 o
   1  -3   9      473.72      474.00     23.69 o
   1  -3  11       56.07       52.86      6.53 o
   1  -3  12      537.99      535.21     26.90 o
   1  -3  13       14.65       13.59      2.94 o
   1  -3  14      186.27      193.18     10.90 o
   1  -3  15       35.16       35.82      4.37 o
   1  -3  16       12.77       12.73      3.10 o
   1  -3  17      320.84      326.86     17.95 o
   1  -3  18       76.67       78.03      7.12 o
   1  -3  19      213.64      211.20     12.19 o
   1  -3  22       45.94       45.27      4.81 o
   1  -3  23       16.47       18.37      4.51 o
   1  -3  26        8.15       10.32      5.05 o
   1  -3  28       14.42       13.50      4.56 o
   1  -2   1      303.32      308.33     15.37 o
   1  -2   3      912.00      987.08     47.36 o
   1  -2   4     1051.97     1157.81     56.98 o
   1  -2   5      124.79      130.20      9.66 o
   1  -2   6       30.24       32.34      3.31 o
   1  -2   7     1086.79     1094.58     58.32 o
   1  -2   8      246.57      250.28     13.46 o
   1  -2   9      102.40      101.87      6.29 o
   1  -2  10       13.50       12.81      2.60 o
   1  -2  11       42.14       40.03      3.82 o
   1  -2  12       66.05       67.85      5.09 o
   1  -2  13      366.66      362.02     22.48 o
   1  -2  14       20.83       19.65      3.72 o
   1  -2  15       29.79       31.72      3.91 o
   1  -2  16        5.62        3.31      1.50 o
   1  -2  17      560.79      567.14     30.12 o
   1  -2  18      199.45      190.72     10.91 o
   1  -2  20       27.91       27.51      4.21 o
   1  -2  21       16.15       18.01      3.81 o
   1  -2  22       68.25       70.88      5.81 o
   1  -2  23       47.05       46.24      5.07 o
   1  -2  24       14.43       13.94      3.80 o
   1  -2  25       22.87       23.23      4.66 o
   1  -2  27       11.75        9.52      4.03 o
   1  -2  29       25.13       19.38      5.96 o
   1  -1   1     7853.93     2636.85    400.97 o
   1  -1   2       48.59       52.97      3.41 o
   1  -1   3      313.45      327.11     25.14 o
   1  -1   4       67.91       72.02      5.55 o
   1  -1   5      267.49      279.37     16.69 o
   1  -1   6      450.68      460.03     22.41 o
   1  -1   7      192.50      207.41     13.50 o
   1  -1   8      416.22      432.71     21.13 o
   1  -1   9      388.23      396.79     19.85 o
   1  -1  10      178.08      183.32     10.26 o
   1  -1  13      135.85      134.94      8.35 o
   1  -1  14      572.98      585.29     28.81 o
   1  -1  15        8.68        7.46      2.56 o
   1  -1  16       62.11       67.41      5.09 o
   1  -1  17       15.17       13.31      3.31 o
   1  -1  18        7.89        5.21      2.27 o
   1  -1  19       13.16       12.92      3.09 o
   1  -1  20      115.77      120.08      7.71 o
   1  -1  21       46.15       46.03      5.41 o
   1  -1  23       10.42        8.13      2.92 o
   1  -1  24       21.48       23.11      4.31 o
   1  -1  26       37.27       38.76      6.33 o
   1  -1  27       13.94       12.27      4.84 o
   1   0   0      346.47      382.88     21.16 o
   1   0   1       75.81       73.16      4.04 o
   1   0   2     1913.35     2078.50    102.43 o
   1   0   3      456.47      470.14     30.21 o
   1   0   4       19.10       21.00      2.48 o
   1   0   5      494.20      526.61     25.60 o
   1   0   6     2199.71     2297.29    108.79 o
   1   0   7     2379.22     2466.13    115.17 o
   1   0   8      111.38      113.76      8.38 o
   1   0   9      128.39      125.14      7.06 o
   1   0  10      366.57      376.50     19.22 o
   1   0  11       26.33       27.17      2.92 o
   1   0  12      553.96      564.93     28.18 o
   1   0  13      651.50      634.87     31.37 o
   1   0  14        6.33        6.80      2.59 o
   1   0  16      318.54      315.60     16.66 o
   1   0  17      857.88      872.00     47.44 o
   1   0  18        7.26        4.90      1.89 o
   1   0  19        7.86        5.33      2.59 o
   1   0  22       15.84       17.02      3.60 o
   1   0  25       45.06       46.16      5.68 o
   1   0  26       18.38       17.43      6.72 o
   1   0  27       13.26       11.44      4.33 o
   1   0  28       45.42       49.25      6.40 o
   1   1   0       60.89       62.55      3.72 o
   1   1   1     4303.97     4439.65    282.73 o
   1   1   2     1178.02     1269.74     60.15 o
   1   1   3     1776.48     1952.67     89.55 o
   1   1   4      221.05      238.58     12.17 o
   1   1   5      619.36      641.83     31.37 o
   1   1   6      484.27      473.43     23.05 o
   1   1   7      641.21      679.76     32.64 o
   1   1   8       65.02       63.55      4.12 o
   1   1   9     1223.06     1183.74     55.67 o
   1   1  10      212.13      218.35     12.19 o
   1   1  12       53.83       52.11      5.79 o
   1   1  13      188.87      192.42     10.26 o
   1   1  14        5.90        5.39      2.51 o
   1   1  15       72.67       71.64      4.95 o
   1   1  16       64.30       63.30      4.64 o
   1   1  19      137.71      134.50      7.70 o
   1   1  21       58.15       59.18      4.65 o
   1   1  23       81.91       84.35      7.11 o
   1   1  24       53.39       53.28      5.32 o
   1   1  26       17.44       16.13      4.78 o
   1   1  27       20.35       19.27      4.50 o
   1   2   0     1771.27     1948.87     96.04 o
   1   2   1      794.82      868.20     41.60 o
   1   2   2       73.77       78.85      4.42 o
   1   2   3     1277.67     1384.19     63.97 o
   1   2   4      470.99      479.31     23.04 o
   1   2   5       76.48       77.21      6.46 o
   1   2   6      214.01      219.23     11.53 o
   1   2   7     1469.30     1541.64     70.36 o
   1   2   9      463.63      477.10     24.34 o
   1   2  10       34.23       31.75      3.71 o
   1   2  11      394.54      399.70     19.85 o
   1   2  12       96.82       98.83      5.90 o
   1   2  13       38.84       38.69      3.10 o
   1   2  14      178.03      171.74      9.62 o
   1   2  15       38.75       38.16      4.02 o
   1   2  16       23.69       24.08      3.14 o
   1   2  19      116.60      115.21      7.06 o
   1   2  21        9.94        8.24      3.15 o
   1   2  23       10.82       12.46      3.32 o
   1   2  24       21.76       24.34      3.61 o
   1   2  25       22.58       22.05      4.25 o
   1   2  28       25.22       23.39      6.23 o
   1   2  29       19.65       17.27      6.57 o
   1   3   0       64.75       69.05      4.57 o
   1   3   1       11.44       12.44      1.84 o
   1   3   2      914.63      962.42     46.73 o
   1   3   3      233.62      236.05     12.82 o
   1   3   4       67.73       66.02      3.78 o
   1   3   6     1575.11     1646.61     76.78 o
   1   3   7      131.93      142.09      7.69 o
   1   3   8       47.52       47.84      3.35 o
   1   3  10       98.07       99.53      5.58 o
   1   3  11       14.13       14.74      2.37 o
   1   3  12       43.41       42.56      3.22 o
   1   3  13       47.89       44.97      3.62 o
   1   3  15       34.68       34.58      3.11 o
   1   3  16       39.16       40.31      3.62 o
   1   3  17      445.76      444.85     22.42 o
   1   3  18       91.55       89.79      6.05 o
   1   3  19       11.99       12.91      2.53 o
   1   3  20       27.75       28.98      3.93 o
   1   3  21        5.56        4.19      1.85 o
   1   3  22       37.94       39.36      4.96 o
   1   3  24       11.94       12.58      4.21 o
   1   3  26       31.91       33.54      5.13 o
   1   3  27      203.97      211.58     18.75 o
   1   3  28       12.85       12.18      4.07 o
   1   4   0     1262.15     1320.32     63.36 o
   1   4   1     1494.26     1554.29     76.83 o
   1   4   2       39.52       38.81      2.64 o
   1   4   3      202.31      206.59     10.89 o
   1   4   4      170.88      167.06      8.97 o
   1   4   5       38.04       36.50      2.44 o
   1   4   6      106.08      100.22      5.45 o
   1   4   7       28.85       29.62      2.12 o
   1   4   8       98.93       96.11      5.32 o
   1   4   9       19.80       19.39      1.81 o
   1   4  11      370.57      379.85     18.56 o
   1   4  12      314.34      316.67     16.01 o
   1   4  13        7.75        6.02      2.08 o
   1   4  14      542.84      558.48     27.53 o
   1   4  15      163.60      164.66      8.97 o
   1   4  16       98.42      101.87      6.23 o
   1   4  17       12.78       12.67      2.67 o
   1   4  18       34.47       36.12      4.37 o
   1   4  19       19.02       20.16      2.82 o
   1   4  22       26.36       26.68      3.26 o
   1   4  24        7.76        6.58      2.67 o
   1   4  25      142.64      145.50     12.27 o
   1   4  26       19.13       18.66      3.80 o
   1   4  27       13.25       13.29      4.79 o
   1   5   0       61.26       58.83      4.58 o
   1   5   1       60.51       62.45      4.18 o
   1   5   2     1124.95     1153.39     61.52 o
   1   5   3       73.86       71.26      4.17 o
   1   5   4       77.34       76.77      4.49 o
   1   5   5       15.76       16.88      1.69 o
   1   5   6      355.07      359.23     17.28 o
   1   5   7       76.43       78.66      4.36 o
   1   5   8      544.95      530.85     25.60 o
   1   5   9      114.49      113.82      6.02 o
   1   5  10      237.78      239.02     12.17 o
   1   5  11      244.93      245.47     12.17 o
   1   5  12     1600.65     1599.82     89.79 o
   1   5  13      604.64      605.84     29.44 o
   1   5  14      135.10      131.97      7.70 o
   1   5  15      161.70      159.16      8.98 o
   1   5  16       36.97       39.04      3.03 o
   1   5  17       97.55       99.72      6.29 o
   1   5  18       35.60       36.50      3.10 o
   1   5  19       52.65       53.83      4.26 o
   1   5  24       75.69       82.96      6.25 o
   1   5  25       40.17       41.33      4.62 o
   1   5  26        8.02        8.31      2.91 o
   1   6   0      188.81      186.73     10.26 o
   1   6   1       26.48       26.19      2.66 o
   1   6   2       13.36       14.80      2.86 o
   1   6   4       37.27       35.66      2.90 o
   1   6   7      164.15      157.51      8.33 o
   1   6   8      194.30      189.95      9.60 o
   1   6  10       22.14       22.07      1.94 o
   1   6  11       76.05       72.47      4.17 o
   1   6  12       22.59       23.02      2.07 o
   1   6  13        6.73        5.43      1.57 o
   1   6  14      306.39      316.87     17.31 o
   1   6  15     1010.64     1014.90     56.43 o
   1   6  16       30.30       30.00      2.52 o
   1   6  17       23.99       24.98      2.33 o
   1   6  19       27.78       27.43      3.46 o
   1   6  20       19.51       20.72      2.75 o
   1   6  21       65.53       71.20      5.02 o
   1   6  22       68.06       74.93      6.46 o
   1   6  23       31.37       31.48      3.38 o
   1   6  24       79.69       81.95      7.77 o
   1   6  27       12.86        9.68      3.09 o
   1   6  28       25.64       22.43      4.53 o
   1   7   0       37.09       38.98      3.43 o
   1   7   1       67.85       68.92      4.70 o
   1   7   2      422.59      418.10     21.14 o
   1   7   3       50.16       46.93      3.41 o
   1   7   4      285.04      289.49     14.73 o
   1   7   5        7.44        4.86      2.29 o
   1   7   8       27.85       25.12      2.27 o
   1   7   9      408.32      409.69     19.84 o
   1   7  11      283.67      295.56     15.38 o
   1   7  12      124.79      117.99      6.28 o
   1   7  13       38.35       39.18      2.90 o
   1   7  14      101.23      100.22      5.64 o
   1   7  17        9.69        9.37      1.73 o
   1   7  18       34.50       33.65      3.44 o
   1   7  19      185.74      190.33     10.26 o
   1   7  21       59.87       63.14      4.44 o
   1   7  22       49.62       51.77      4.33 o
   1   7  23       20.00       22.97      3.76 o
   1   7  24       17.26       17.42      3.04 o
   1   7  26        6.21        5.12      2.44 o
   1   8   0      261.37      260.97     14.10 o
   1   8   1     1806.25     1789.52     96.14 o
   1   8   2       36.94       36.13      4.57 o
   1   8   4      116.58      112.24      7.07 o
   1   8   5      104.58      107.12      7.07 o
   1   8   6       15.42       14.84      2.58 o
   1   8   8       33.89       32.20      2.58 o
   1   8   9       24.41       24.34      2.13 o
   1   8  10        3.19        1.96      0.93 o
   1   8  11       46.68       47.87      3.15 o
   1   8  12      782.69      782.84     40.36 o
   1   8  13       73.84       73.92      4.63 o
   1   8  14       14.86       15.65      1.76 o
   1   8  15        5.28        5.55      1.42 o
   1   8  16       15.32       14.27      2.10 o
   1   8  17      152.01      153.53      8.34 o
   1   8  18       15.37       15.79      1.96 o
   1   8  19       32.89       34.78      2.64 o
   1   8  20       28.52       28.68      2.99 o
   1   8  21       24.26       22.52      2.81 o
   1   8  22       14.56       13.73      2.31 o
   1   8  24       73.57       66.46      6.22 o
   1   8  25       34.71       28.23      3.05 o
   1   9   0       80.27       82.90      5.66 o
   1   9   1       51.63       52.29      4.26 o
   1   9   2       38.17       37.41      3.56 o
   1   9   3        5.62        3.29      1.42 o
   1   9   4      388.46      372.13     21.82 o
   1   9   5       40.40       40.43      3.16 o
   1   9   8       32.83       31.35      2.85 o
   1   9   9       86.39       85.18      6.05 o
   1   9  10       61.40       65.13      4.24 o
   1   9  11      156.31      147.46      8.34 o
   1   9  12       40.71       42.40      3.02 o
   1   9  13        7.31        7.75      1.46 o
   1   9  14       65.58       63.23      3.92 o
   1   9  15       80.26       79.74      4.69 o
   1   9  16       15.49       15.06      1.69 o
   1   9  17      473.50      480.01     24.99 o
   1   9  18        4.85        5.20      1.28 o
   1   9  19       28.43       26.24      2.53 o
   1   9  20       31.84       29.16      2.66 o
   1  10   0       44.13       48.37      4.27 o
   1  10   1      686.19      682.30     35.23 o
   1  10   2       70.64       70.07      4.76 o
   1  10   3       27.99       25.02      3.14 o
   1  10   4       23.99       22.67      2.67 o
   1  10   6      411.47      420.25     21.13 o
   1  10   7        7.45        8.64      2.45 o
   1  10   8      279.54      285.88     14.73 o
   1  10   9       36.78       36.13      3.10 o
   1  10  10        9.98       10.04      1.86 o
   1  10  11       13.26       14.74      2.37 o
   1  10  12      105.06      105.03      7.73 o
   1  10  13       28.09       27.23      2.20 o
   1  10  14      172.48      169.28      8.97 o
   1  10  15       14.90       14.04      1.63 o
   1  10  16       28.50       27.16      2.13 o
   1  11   0       77.19       75.94      5.54 o
   1  11   1       71.53       73.67      5.15 o
   1  11   2      151.81      149.23      8.99 o
   1  11   3       30.58       31.28      3.12 o
   1  11   5       20.41       21.38      2.61 o
   1  11   6        7.15        6.28      2.22 o
   1  11   7      268.39      286.20     14.73 o
   1  11   8       21.49       22.02      2.74 o
   1  11   9       22.13       20.95      2.34 o
   1  11  10        8.64        8.28      2.39 o
   1  11  12       92.68       96.75      5.65 o
   1  11  13       70.44       68.86      4.43 o
   1  11  14       30.69       28.66      2.39 o
   1  11  15      186.18      180.60      9.61 o
   1  12   1      195.32      197.10     11.55 o
   1  12   2       12.73       13.56      2.73 o
   1  12   3       26.71       27.26      3.73 o
   1  12   4       10.87       11.08      2.41 o
   1  12   5      123.51      125.20      7.71 o
   1  12   6      206.62      218.73     12.19 o
   1  12   7       30.45       33.47      3.71 o
   1  12   8       97.92      100.98      6.10 o
   1  12  13        8.65        7.93      1.74 o
   1  12  14       69.79       64.37      3.98 o
   1  13   0       87.60       90.55      6.37 o
   1  13   1       82.16       83.22      5.92 o
   1  13   2       36.19       37.48      4.16 o
   1  13   4      126.69      135.51      8.35 o
   1  13   5       93.43       92.58      5.91 o
   1  13   6        9.38        7.21      3.53 o
   1  13   7       10.73       11.38      3.12 o
   1  13   8        6.04        6.73      1.98 o
   1  13   9      167.21      167.00      9.62 o
   1  13  10      266.00      273.80     14.74 o
   1  13  11       16.56       15.61      2.23 o
   1  13  13      125.55      118.82      9.02 o
   1  14   0       22.43       27.06      3.73 o
   1  14   2      365.33      370.43     19.87 o
   1  14   3       96.53       95.36      6.43 o
   1  14   4        7.92        7.39      2.41 o
   1  14   6       85.48       88.28      6.24 o
   1  14   8      243.48      248.95     15.42 o
   1  14   9       23.77       24.92      3.06 o
   1  14  10      221.04      219.36     12.18 o
   1  14  11      129.70      134.62      9.00 o
   1  14  12       27.05       26.34      2.73 o
   1  14  13      357.32      319.01     16.66 o
   1  15   0      323.93      327.17     18.60 o
   1  15   4       32.81       33.88      3.84 o
   1  15   5      100.00      100.48      7.08 o
   1  15   6       46.82       51.59      5.06 o
   1  15   7       38.57       37.87      3.89 o
   1  15   8       26.96       26.15      4.35 o
   1  15   9       66.77       66.20      6.48 o
   1  15  10      247.58      243.89     18.04 o
   1  16   0       15.38       10.97      4.27 o
   1  16   1      148.01      153.09      9.63 o
   1  16   2        8.97        8.30      3.30 o
   1  16   4       26.81       29.61      4.20 o
   1  16   5       28.43       30.25      4.40 o
   1  16   6       96.29      101.24      8.40 o
   1  16   7       21.59       21.72      4.04 o
   1  16   9      190.63      190.21     18.80 o
   1  16  10        7.63        6.13      2.54 o
   1  16  11       18.13       15.49      2.50 o
   1  16  12       30.15       22.51      2.74 o
   1  17   0       13.85       11.57      4.64 o
   1  17   1       18.69       15.00      5.42 o
   1  17   4       19.58       19.62      4.21 o
   1  17   6        8.55        7.76      3.66 o
   1  17   7       10.58       10.09      3.38 o
   1  17  10       18.73       14.30      3.22 o
   1  18   1       28.99       29.35      5.23 o
   1  18   7      106.28       91.12     15.17 o
   2 -17   1       18.09       16.40      6.61 o
   2 -16   1      129.70      128.93      9.66 o
   2 -16   2       15.10       12.57      4.91 o
   2 -16   5       40.41       38.19      5.72 o
   2 -16  10       10.96       10.08      4.81 o
   2 -16  11       37.99       30.27      7.41 o
   2 -15   2       30.28       31.55      4.39 o
   2 -15   3       16.08       14.18      4.76 o
   2 -15   4      152.21      156.70     12.25 o
   2 -15   5       72.82       75.56      7.12 o
   2 -15   6       13.99       16.03      4.49 o
   2 -15   7       11.89        9.99      3.61 o
   2 -15   8       67.48       67.98      8.49 o
   2 -15  10       58.07       58.72      5.97 o
   2 -15  12       66.65       66.46      9.85 o
   2 -15  13       32.90       28.21      8.18 o
   2 -15  14       22.20       17.24      7.85 o
   2 -14   1      337.64      344.37     22.50 o
   2 -14   2        9.54        7.45      2.87 o
   2 -14   3       43.54       48.87      5.60 o
   2 -14   4       23.63       24.58      4.02 o
   2 -14   5       66.80       69.11      6.21 o
   2 -14   6       18.04       18.87      5.16 o
   2 -14   7       80.49       88.34      7.10 o
   2 -14   8       18.14       16.59      5.21 o
   2 -14   9      116.06      120.14      9.02 o
   2 -14  10       57.35       63.68      5.95 o
   2 -14  11       32.65       29.72      6.70 o
   2 -14  12       91.84       92.07     13.11 o
   2 -14  16       15.53       11.78      5.43 o
   2 -14  17       48.43       47.08      6.35 o
   2 -13   2       57.84       61.00      5.23 o
   2 -13   3       11.18        8.83      4.16 o
   2 -13   4       67.11       72.15      5.74 o
   2 -13   5       54.29       57.13      5.37 o
   2 -13   8       45.56       48.69      5.13 o
   2 -13  10       16.81       17.89      4.74 o
   2 -13  12       42.42       46.12      5.88 o
   2 -13  13       31.86       31.90      6.04 o
   2 -13  14      155.00      162.64     10.93 o
   2 -13  15       87.79       91.43     12.44 o
   2 -13  18      104.80       99.41     11.06 o
   2 -12   1       12.22       14.54      2.86 o
   2 -12   7       76.17       74.74      6.47 o
   2 -12   8       65.71       63.11      8.51 o
   2 -12   9       95.98       93.97      9.07 o
   2 -12  10       33.75       33.70      5.33 o
   2 -12  11      123.81      129.50      8.36 o
   2 -12  14       22.58       23.85      6.08 o
   2 -12  15       43.00       43.35      6.02 o
   2 -12  17       17.37       13.77      4.40 o
   2 -12  18       11.17        9.05      4.31 o
   2 -12  19       93.57       88.08      7.10 o
   2 -12  21       30.90       32.01      6.04 o
   2 -11   1       93.36       93.21      5.98 o
   2 -11   2      221.96      223.41     12.18 o
   2 -11   4      255.17      256.35     14.11 o
   2 -11   5       45.38       46.10      5.27 o
   2 -11   6      119.93      122.99      7.71 o
   2 -11   7       95.07       95.04      9.07 o
   2 -11   8       78.43       78.54      6.06 o
   2 -11  11      242.05      245.60     13.47 o
   2 -11  12      128.60      123.69      8.36 o
   2 -11  13       27.45       26.48      5.54 o
   2 -11  14       23.40       28.29      6.65 o
   2 -11  16       11.94        8.63      3.84 o
   2 -11  18       54.40       58.76      7.18 o
   2 -11  19       19.86       18.36      5.24 o
   2 -11  20       55.89       58.09     10.60 o
   2 -11  21       26.32       26.79      5.82 o
   2 -11  22      123.10      117.11      9.68 o
   2 -10   1      100.41      102.94      6.43 o
   2 -10   2      467.39      466.29     23.70 o
   2 -10   3        5.85        3.96      1.95 o
   2 -10   5       68.61       69.94      5.55 o
   2 -10   6       57.76       59.89      5.50 o
   2 -10   7      283.59      292.71     16.03 o
   2 -10   8      275.93      271.53     15.40 o
   2 -10   9      191.08      193.24     11.55 o
   2 -10  10       75.08       73.60      5.87 o
   2 -10  11      110.97      106.55     11.04 o
   2 -10  13       76.11       74.87      5.93 o
   2 -10  14       15.39       14.57      4.45 o
   2 -10  15       18.93       19.00      5.01 o
   2 -10  16       55.07       56.04      5.51 o
   2 -10  17      108.21      105.54      8.39 o
   2 -10  19       12.69       11.52      4.41 o
   2 -10  21       76.94       75.06      7.13 o
   2 -10  22       30.35       27.92      5.87 o
   2  -9   1        9.17        8.84      2.15 o
   2  -9   2       32.66       33.54      3.91 o
   2  -9   4       11.00       11.73      3.11 o
   2  -9   5      250.74      254.52     14.11 o
   2  -9   6       63.17       65.57      5.10 o
   2  -9   8      175.11      174.59     13.54 o
   2  -9   9      196.44      202.03     15.47 o
   2  -9  11      193.79      186.92     14.84 o
   2  -9  12       99.09       97.82      7.08 o
   2  -9  14      103.13      102.94      7.08 o
   2  -9  15       18.90       18.33      3.80 o
   2  -9  16      120.29      112.75      7.72 o
   2  -9  17       27.97       24.84      6.06 o
   2  -9  18       40.26       41.75      5.76 o
   2  -9  19      389.30      397.36     28.33 o
   2  -9  23       34.60       27.92      8.19 o
   2  -9  24      145.90      135.19     10.32 o
   2  -8   1      270.78      268.30     16.70 o
   2  -8   3      249.19      252.18     18.68 o
   2  -8   4       36.25       31.86      3.38 o
   2  -8   7      106.46       98.33      8.40 o
   2  -8   8      260.77      249.14     15.42 o
   2  -8   9      120.84      126.21      8.36 o
   2  -8  11       26.54       30.16      3.72 o
   2  -8  12        9.73       10.45      3.91 o
   2  -8  14       72.90       67.98      5.95 o
   2  -8  15      185.89      191.73     11.55 o
   2  -8  16       76.15       75.44      6.00 o
   2  -8  17       81.34       82.71      6.45 o
   2  -8  19      100.66      108.45      7.72 o
   2  -8  20       47.25       49.71      5.39 o
   2  -8  21       12.76       11.21      3.95 o
   2  -8  22       12.69       12.36      4.14 o
   2  -8  23       23.60       24.90      5.28 o
   2  -8  24       55.14       53.40     10.65 o
   2  -7   1      217.25      214.30     12.84 o
   2  -7   2      241.53      225.30     14.79 o
   2  -7   3     1117.75     1143.27     64.13 o
   2  -7   4      187.85      194.32     10.90 o
   2  -7   5      714.89      696.84     34.57 o
   2  -7   7       39.39       41.79      4.01 o
   2  -7   8      592.43      568.60     35.98 o
   2  -7   9       70.45       71.14      7.13 o
   2  -7  10       62.86       62.58      5.23 o
   2  -7  11       14.77       12.53      3.25 o
   2  -7  12      192.29      192.17     16.81 o
   2  -7  15      111.13      104.90      7.08 o
   2  -7  16       31.16       35.07      5.87 o
   2  -7  17      149.69      151.13      9.64 o
   2  -7  18       35.96       36.48      4.97 o
   2  -7  19       11.06        9.48      3.41 o
   2  -7  21       82.03       81.76      7.77 o
   2  -7  23       19.26       17.38      4.75 o
   2  -7  24       41.93       39.81      6.32 o
   2  -7  26       24.34       22.47      6.18 o
   2  -6   1       60.97       60.51      4.18 o
   2  -6   2       15.53       17.30      3.32 o
   2  -6   3     1496.16     1440.47     70.42 o
   2  -6   4      114.40      123.18      8.36 o
   2  -6   5       74.39       69.37      5.62 o
   2  -6   6      709.98      689.25     34.58 o
   2  -6   7      476.68      492.21     24.98 o
   2  -6   8      864.62      889.07     44.83 o
   2  -6   9      108.36       96.81      6.43 o
   2  -6  10       35.82       36.42      4.97 o
   2  -6  11      109.94      108.13      7.07 o
   2  -6  12       93.45       98.46      7.74 o
   2  -6  13        5.88        6.87      2.51 o
   2  -6  14       10.89       10.47      4.62 o
   2  -6  17       65.92       71.89      6.01 o
   2  -6  18       24.31       22.01      4.04 o
   2  -6  19       17.73       18.41      4.08 o
   2  -6  20       62.46       63.99      9.86 o
   2  -6  21      109.58      111.67      9.69 o
   2  -6  22       10.30        9.38      3.56 o
   2  -6  24      234.91      235.48     18.71 o
   2  -6  25       92.04       87.96      7.76 o
   2  -6  26       40.64       40.37      6.04 o
   2  -5   1     1095.41     1076.87     70.72 o
   2  -5   2      190.57      193.18     10.25 o
   2  -5   3      892.68      887.80     43.53 o
   2  -5   4      370.22      355.25     21.83 o
   2  -5   5     1158.35     1167.93     90.27 o
   2  -5   6      405.35      399.77     19.85 o
   2  -5   7       14.29       16.59      4.33 o
   2  -5   8      360.27      351.39     25.76 o
   2  -5   9       49.71       51.46      4.79 o
   2  -5  10       96.32       98.46      8.40 o
   2  -5  11       14.02       13.66      3.23 o
   2  -5  12       26.27       24.68      4.44 o
   2  -5  13       66.15       67.47      6.34 o
   2  -5  15        9.04        5.93      2.55 o
   2  -5  16      185.37      189.57     12.86 o
   2  -5  18        9.07        5.75      2.72 o
   2  -5  19       68.15       71.52      6.01 o
   2  -5  22      100.89      101.05      8.40 o
   2  -5  23       31.27       28.23      8.93 o
   2  -5  26       99.40       94.15      8.41 o
   2  -5  27       10.57        9.16      4.55 o
   2  -4   1       38.20       38.90      3.16 o
   2  -4   2     1177.17     1179.31     64.11 o
   2  -4   3       23.11       22.42      2.60 o
   2  -4   4      177.55      182.94     10.91 o
   2  -4   6      214.23      218.03     12.83 o
   2  -4   7      369.10      364.36     18.57 o
   2  -4   8      220.78      220.18     12.83 o
   2  -4   9      622.56      634.23     41.14 o
   2  -4  10      578.78      566.39     28.17 o
   2  -4  11       29.64       26.20      4.56 o
   2  -4  13       33.43       34.68      3.90 o
   2  -4  15      409.51      403.50     21.15 o
   2  -4  16       26.02       26.61      3.80 o
   2  -4  17      116.90      111.48      7.72 o
   2  -4  18      119.12      113.89      7.72 o
   2  -4  19       76.00       75.94      6.20 o
   2  -4  20      141.10      140.57      9.65 o
   2  -4  21       22.14       20.77      3.98 o
   2  -4  25       71.09       64.81      6.49 o
   2  -4  27       19.83       15.07      7.01 o
   2  -3   1      261.79      272.73     14.09 o
   2  -3   2      119.47      131.65      7.05 o
   2  -3   3       27.66       32.28      3.38 o
   2  -3   4      968.63      975.07     59.72 o
   2  -3   5       64.41       67.28      4.89 o
   2  -3   6      306.06      309.72     16.02 o
   2  -3   7      440.65      422.72     22.43 o
   2  -3   8      273.20      284.43     14.73 o
   2  -3   9      255.52      255.59     13.46 o
   2  -3  10      424.35      421.33     27.64 o
   2  -3  11      377.92      387.43     23.11 o
   2  -3  12      489.72      495.31     30.83 o
   2  -3  13       19.88       21.10      3.91 o
   2  -3  14       63.26       63.74      5.03 o
   2  -3  16      129.38      125.90      7.70 o
   2  -3  17      203.02      198.24     11.55 o
   2  -3  19      276.26      272.03     15.40 o
   2  -3  21        8.97        6.35      2.77 o
   2  -3  22       13.40       15.10      4.81 o
   2  -3  24       67.10       73.48      6.14 o
   2  -3  26       46.36       45.19      8.63 o
   2  -3  28       43.85       41.84      6.44 o
   2  -3  29        4.20       10.24      4.96 o
   2  -2   1       87.43       95.80      5.98 o
   2  -2   2      393.27      399.57     19.85 o
   2  -2   4      511.46      529.27     25.60 o
   2  -2   5      248.34      261.28     13.45 o
   2  -2   6      129.06      137.47      8.35 o
   2  -2   7        6.25        2.86      1.20 o
   2  -2   8      741.48      775.25     48.17 o
   2  -2   9       80.80       89.54      8.42 o
   2  -2  10        8.41        9.32      2.65 o
   2  -2  11      906.77      915.00     44.17 o
   2  -2  12      197.48      190.27     12.21 o
   2  -2  13      836.09      858.72     44.20 o
   2  -2  14      736.17      705.69     35.87 o
   2  -2  15      121.44      121.92      7.71 o
   2  -2  17       62.91       64.81      6.49 o
   2  -2  21       37.12       37.57      4.36 o
   2  -2  22       33.40       34.97      5.67 o
   2  -2  24       11.05        9.14      3.34 o
   2  -2  27       12.74       11.48      4.41 o
   2  -1   2       35.35       35.61      2.97 o
   2  -1   3      179.82      180.03     10.27 o
   2  -1   4       29.82       31.62      2.72 o
   2  -1   5      205.00      216.71     11.53 o
   2  -1   6     1568.67     1616.89    109.35 o
   2  -1  10     1192.52     1210.93     60.19 o
   2  -1  11      173.44      185.40     10.91 o
   2  -1  12       35.18       38.09      3.70 o
   2  -1  14      475.11      492.59     24.98 o
   2  -1  15      173.42      172.06     10.27 o
   2  -1  16      141.38      143.67      8.99 o
   2  -1  18       31.59       31.60      3.58 o
   2  -1  19       48.77       46.10      4.40 o
   2  -1  21       19.29       20.04      3.44 o
   2  -1  24       22.29       25.05      6.28 o
   2  -1  26       15.31       13.99      5.15 o
   2  -1  29       26.69       22.17      5.53 o
   2   0   0       71.45       75.88      4.43 o
   2   0   1     1360.03     1404.43     76.93 o
   2   0   2      356.99      376.24     23.12 o
   2   0   3       15.32       16.45      4.78 o
   2   0   4     1311.85     1415.18     89.96 o
   2   0   6       75.84       80.94      5.08 o
   2   0   7      896.52      928.27     53.25 o
   2   0   8      665.38      693.05     46.96 o
   2   0   9      214.93      221.89     12.18 o
   2   0  10      479.70      475.45     23.69 o
   2   0  11        9.67        9.72      2.72 o
   2   0  12      213.15      213.16     11.54 o
   2   0  13       85.12       88.65      5.65 o
   2   0  15       13.25       12.53      2.96 o
   2   0  16       15.21       15.73      3.20 o
   2   0  18       60.01       58.84      4.84 o
   2   0  20       86.35       84.35      6.12 o
   2   0  23       97.38      104.02      8.39 o
   2   0  24       66.03       69.43      6.01 o
   2   0  25       43.14       44.91      5.62 o
   2   0  27       79.37       77.90      7.12 o
   2   0  29       44.06       40.95      6.59 o
   2   1   0      456.19      479.50     23.69 o
   2   1   1     4562.08     4813.37    223.92 o
   2   1   3      159.09      159.41      9.63 o
   2   1   4       73.96       73.42      4.50 o
   2   1   5       21.54       21.72      2.14 o
   2   1   8      268.67      289.29     15.38 o
   2   1   9      319.42      335.14     21.20 o
   2   1  10       25.38       24.83      2.87 o
   2   1  11      149.06      156.88      8.98 o
   2   1  12       22.70       24.08      2.67 o
   2   1  13       75.62       77.27      6.46 o
   2   1  14       11.74       10.30      2.35 o
   2   1  15       29.88       29.99      3.99 o
   2   1  16       37.16       35.35      4.50 o
   2   1  17       45.06       44.25      4.81 o
   2   1  18       17.70       19.40      3.23 o
   2   1  19       14.30       15.23      2.92 o
   2   1  20       42.70       42.25      3.95 o
   2   1  21       13.01       14.46      3.07 o
   2   1  23       96.88      101.05      7.08 o
   2   1  24       96.85       99.28      7.08 o
   2   1  25       77.26       78.92      7.12 o
   2   1  26      251.09      255.34     16.06 o
   2   1  28       12.59       11.49      4.97 o
   2   1  29       37.29       34.66      6.22 o
   2   2   0      193.29      218.60     21.39 o
   2   2   1      703.49      732.25     42.35 o
   2   2   2       11.50        9.15      2.30 o
   2   2   3      310.60      326.16     16.65 o
   2   2   4     2293.44     2359.26    115.23 o
   2   2   5      177.61      173.96      8.97 o
   2   2   6      349.46      361.44     17.93 o
   2   2   7      116.02      113.25      7.72 o
   2   2   8       34.50       32.54      2.91 o
   2   2   9      128.42      125.46      7.06 o
   2   2  10      639.71      644.99     31.37 o
   2   2  11      127.43      128.37      7.05 o
   2   2  12       24.23       23.65      3.28 o
   2   2  13      316.36      313.39     19.92 o
   2   2  14      106.81      104.53      6.42 o
   2   2  17      312.89      310.29     16.66 o
   2   2  18       36.53       35.82      3.70 o
   2   2  19        9.76        8.93      4.15 o
   2   2  20       83.99       84.99      5.92 o
   2   2  22        9.84       10.16      3.31 o
   2   2  24       57.34       60.49      6.50 o
   2   2  25       87.36       91.56      7.09 o
   2   2  26       23.22       20.69      4.70 o
   2   2  27       65.94       67.66      7.14 o
   2   2  28       80.50       78.41      7.12 o
   2   3   0      396.89      422.72     21.13 o
   2   3   1      445.37      465.27     23.05 o
   2   3   2     1632.54     1656.10     83.25 o
   2   3   3     1626.63     1631.44    102.79 o
   2   3   4      593.69      617.29     30.09 o
   2   3   5      434.90      430.88     21.13 o
   2   3   6      165.29      169.34      8.97 o
   2   3   7        8.69        9.04      1.87 o
   2   3   8      110.58      103.70      6.16 o
   2   3   9       78.24       79.80      5.47 o
   2   3  10      430.59      436.38     21.12 o
   2   3  11       67.17       72.84      4.89 o
   2   3  12      402.13      409.88     20.49 o
   2   3  14      130.13      131.46      7.70 o
   2   3  16       13.80       15.00      2.44 o
   2   3  18       58.59       58.47      4.38 o
   2   3  19       45.40       43.57      3.88 o
   2   3  20      252.65      259.51     14.10 o
   2   3  21      216.42      220.50     12.83 o
   2   3  22      218.08      219.93     12.18 o
   2   3  23       71.28       76.83      5.80 o
   2   3  26       67.34       68.74      8.48 o
   2   3  28       22.65       20.59      6.90 o
   2   3  29       50.25       46.95      6.55 o
   2   4   0      867.32      873.89     41.60 o
   2   4   1       76.32       80.37      4.88 o
   2   4   2      502.28      515.80     24.96 o
   2   4   3     1095.51     1170.46     56.33 o
   2   4   4      519.28      521.11     24.96 o
   2   4   5       59.40       58.21      3.79 o
   2   4   6      713.87      735.41     34.55 o
   2   4   7       12.89       11.40      2.90 o
   2   4   8     1046.69     1081.30     51.19 o
   2   4   9      485.02      497.08     23.68 o
   2   4  10      299.81      296.88     14.73 o
   2   4  11      486.94      482.73     23.69 o
   2   4  12       27.38       26.64      2.52 o
   2   4  13      408.46      415.96     21.14 o
   2   4  15       50.46       54.99      4.19 o
   2   4  16       50.10       50.19      3.87 o
   2   4  17       74.82       75.56      5.08 o
   2   4  18       27.91       27.54      3.33 o
   2   4  19      195.57      193.75     10.90 o
   2   4  20       28.61       30.37      3.32 o
   2   4  21       14.52       14.02      2.94 o
   2   4  22       14.96       13.69      3.08 o
   2   4  23       13.08       14.77      3.49 o
   2   4  24       58.81       59.87      6.17 o
   2   4  26      135.63      135.76     12.96 o
   2   4  28       43.38       42.72      5.62 o
   2   4  29       15.89       13.59      5.49 o
   2   5   1       60.01       63.23      4.37 o
   2   5   2     2285.69     2323.85    108.77 o
   2   5   3     2315.92     2323.85    108.77 o
   2   5   5       13.79       15.20      2.44 o
   2   5   6      198.37      202.98     10.25 o
   2   5   7      225.58      225.87     11.53 o
   2   5   8       75.93       69.43      4.17 o
   2   5  10      274.52      275.57     14.09 o
   2   5  11        9.53       10.45      2.49 o
   2   5  12      319.30      320.79     16.01 o
   2   5  13       86.87       89.22      5.39 o
   2   5  14       90.24       92.96      6.11 o
   2   5  15      164.19      169.02      8.97 o
   2   5  16      128.04      129.56      7.70 o
   2   5  17      133.50      137.79      8.35 o
   2   5  18       25.80       27.30      2.92 o
   2   5  19       78.99       85.94      5.46 o
   2   5  20      244.99      250.97     13.46 o
   2   5  21        6.84        4.77      1.90 o
   2   5  23       15.52       15.01      3.49 o
   2   5  24       31.43       29.87      3.99 o
   2   5  25      150.08      149.30     10.95 o
   2   5  28       52.33       49.83      6.13 o
   2   5  29      242.25      177.50     22.19 o
   2   6   0       23.97       23.69      2.67 o
   2   6   1      306.95      308.39     17.97 o
   2   6   2      217.09      204.75     10.89 o
   2   6   3       33.06       34.36      3.04 o
   2   6   5      107.60      112.11      6.42 o
   2   6   6       59.28       55.97      3.80 o
   2   6   8       11.56        9.29      2.08 o
   2   6   9      103.29       95.61      5.39 o
   2   6  10       97.26       99.84      5.71 o
   2   6  11       76.22       78.48      4.75 o
   2   6  13       12.20       11.19      2.12 o
   2   6  15      109.32      109.65      6.42 o
   2   6  17      120.36      126.34      7.05 o
   2   6  20      155.99      163.27     10.28 o
   2   6  21       22.95       23.72      3.07 o
   2   6  23       75.31       75.06      7.13 o
   2   6  24       18.79       20.09      3.78 o
   2   6  26       11.17       10.13      3.15 o
   2   6  28       11.88        9.14      4.06 o
   2   7   0      127.71      128.05      7.70 o
   2   7   1       47.02       46.28      4.74 o
   2   7   2       26.09       27.00      2.79 o
   2   7   3       10.65       15.06      2.79 o
   2   7   4       90.50       88.46      5.46 o
   2   7   5       45.86       44.76      3.35 o
   2   7   6        4.96        2.58      1.22 o
   2   7   7      162.56      166.87      8.97 o
   2   7   9      268.43      266.28     13.45 o
   2   7  10       27.94       24.84      2.40 o
   2   7  11       56.24       55.02      3.53 o
   2   7  12      138.31      140.31      7.69 o
   2   7  13       31.33       30.86      2.58 o
   2   7  14      364.19      390.09     19.21 o
   2   7  16      268.82      282.02     14.74 o
   2   7  17      211.93      225.87     12.18 o
   2   7  20       75.34       80.24      5.40 o
   2   7  21       32.36       35.35      3.83 o
   2   7  22       71.57       73.35      5.21 o
   2   7  24       36.92       39.39      4.96 o
   2   7  25       74.66       79.42      6.46 o
   2   7  26       52.60       51.30      7.21 o
   2   7  27       30.32       29.62      4.88 o
   2   7  28       20.61       15.92      4.34 o
   2   8   0      164.22      178.07     12.88 o
   2   8   1      109.51      114.96      7.06 o
   2   8   2      165.60      167.70     10.28 o
   2   8   4      108.37       98.39      6.17 o
   2   8   5       91.86       85.81      5.20 o
   2   8   6        6.54        4.09      1.77 o
   2   8   7      641.38      611.16     29.44 o
   2   8   8       21.58       22.13      2.34 o
   2   8   9      152.39      153.60      8.98 o
   2   8  10       24.31       26.77      2.66 o
   2   8  11       64.95       70.88      4.43 o
   2   8  12      100.94       99.09      5.90 o
   2   8  13      444.13      469.32     26.94 o
   2   8  14      135.65      147.21      7.69 o
   2   8  15      147.98      158.91      8.33 o
   2   8  16       10.89       10.43      1.99 o
   2   8  17        9.91       10.77      2.13 o
   2   8  18      210.44      223.09     12.18 o
   2   8  19       10.47       11.11      2.12 o
   2   8  20       10.89       11.76      2.40 o
   2   8  21      106.82      112.30      8.38 o
   2   8  22       53.12       57.14      4.25 o
   2   8  23       31.64       33.38      3.64 o
   2   8  24       53.07       53.70      5.32 o
   2   8  25      187.93      185.78     17.49 o
   2   8  26       64.44       62.19      8.51 o
   2   9   0       87.49       89.09      5.85 o
   2   9   1      173.01      168.46      9.62 o
   2   9   2      246.45      247.62     14.76 o
   2   9   3       67.66       64.75      4.64 o
   2   9   4       19.51       18.29      2.62 o
   2   9   5      494.25      486.33     24.34 o
   2   9   6       31.14       31.39      3.72 o
   2   9   7      712.36      706.32     35.87 o
   2   9   8       64.10       58.42      4.38 o
   2   9   9       89.53       93.21      5.59 o
   2   9  10      445.50      435.68     21.77 o
   2   9  11       37.48       39.38      3.23 o
   2   9  12       62.66       65.45      4.90 o
   2   9  13       84.87       86.57      5.53 o
   2   9  14       23.28       24.55      2.53 o
   2   9  15       15.11       15.34      1.89 o
   2   9  16       74.18       79.11      5.08 o
   2   9  17       12.47       12.54      1.91 o
   2   9  19       27.54       26.77      4.15 o
   2   9  20        7.10        7.60      2.03 o
   2   9  21       27.33       26.94      3.33 o
   2   9  22       44.01       45.83      4.34 o
   2   9  23       17.47       17.36      3.18 o
   2   9  24       15.00       13.75      2.59 o
   2   9  25       21.23       18.49      3.24 o
   2   9  26       13.42        7.06      3.37 o
   2  10   0        5.02        3.53      1.73 o
   2  10   1      159.84      164.47      9.62 o
   2  10   3       83.48       85.62      5.92 o
   2  10   4       24.18       21.82      3.70 o
   2  10   5      189.15      188.00     10.26 o
   2  10   6       16.09       15.65      2.50 o
   2  10   8       25.57       26.92      2.86 o
   2  10   9       62.34       64.88      4.70 o
   2  10  10      257.83      259.07     15.41 o
   2  10  11       93.25       95.68      5.98 o
   2  10  13      112.77      110.28      6.42 o
   2  10  14       33.52       34.61      2.97 o
   2  10  16      494.43      497.97     26.92 o
   2  10  17      234.95      233.65     12.17 o
   2  10  18       56.87       55.96      3.99 o
   2  10  19       56.56       57.41      4.12 o
   2  10  20        5.01        4.00      1.78 o
   2  10  21        5.05        3.31      1.58 o
   2  10  23       56.33       47.07      5.00 o
   2  11   0      293.17      291.38     16.03 o
   2  11   1       24.58       24.25      3.21 o
   2  11   2       22.09       21.96      3.08 o
   2  11   3       44.14       47.49      3.94 o
   2  11   4       49.75       49.00      4.27 o
   2  11   5       33.55       34.71      3.37 o
   2  11   7       21.27       21.18      2.75 o
   2  11   9      201.98      206.52     11.54 o
   2  11  11       42.72       45.38      3.54 o
   2  11  12       26.93       26.61      3.46 o
   2  11  13        8.38        7.76      2.17 o
   2  11  14       83.17       87.26      6.44 o
   2  11  15       44.86       45.75      3.35 o
   2  11  16       55.66       54.89      3.73 o
   2  11  18       54.56       52.91      3.73 o
   2  11  19       77.68       73.73      4.56 o
   2  11  20      129.75      117.62      7.71 o
   2  12   0       32.55       32.38      4.86 o
   2  12   3       50.49       49.82      4.40 o
   2  12   4       69.15       71.64      4.95 o
   2  12   6        9.33        9.47      2.80 o
   2  12   7       18.32       17.67      2.90 o
   2  12   8      102.47      106.49      7.07 o
   2  12   9      137.76      140.38      8.35 o
   2  12  10       34.49       34.60      3.17 o
   2  12  11       95.89       95.99      6.43 o
   2  12  12      194.90      195.14     10.90 o
   2  12  13       11.29       11.63      2.05 o
   2  12  14       51.74       54.63      3.80 o
   2  12  15       23.40       23.55      2.87 o
   2  12  16        7.59        9.31      1.86 o
   2  12  17       59.28       57.33      3.79 o
   2  12  18       19.60       17.09      2.22 o
   2  13   0      587.98      573.09     37.28 o
   2  13   1       54.54       58.18      7.18 o
   2  13   2       60.29       60.51      4.71 o
   2  13   3       72.54       75.31      5.28 o
   2  13   4      140.55      141.71      8.34 o
   2  13   5        7.02        6.72      2.67 o
   2  13   6      159.43      162.26      9.63 o
   2  13   7       15.73       15.37      4.28 o
   2  13   8       71.33       75.76      5.67 o
   2  13   9       35.05       37.26      3.43 o
   2  13  10      560.76      568.03     32.07 o
   2  13  11        6.60        5.67      2.65 o
   2  13  12      531.72      536.98     30.14 o
   2  13  13      175.36      181.99     10.26 o
   2  13  15      158.21      152.14      8.99 o
   2  14   0       19.63       21.09      3.56 o
   2  14   1      137.06      138.17      8.35 o
   2  14   2       55.36       57.78      4.58 o
   2  14   3       72.74       75.88      6.13 o
   2  14   4       17.90       21.35      3.22 o
   2  14   5      163.29      167.25     12.89 o
   2  14   6      247.27      253.63     14.11 o
   2  14   7       10.42        9.86      2.57 o
   2  14   8      131.31      135.13      8.35 o
   2  14   9      495.34      508.28     29.51 o
   2  14  11      126.18      131.53      7.70 o
   2  14  13       76.81       75.88      6.20 o
   2  14  14        5.52        4.38      2.00 o
   2  15   0      294.21      297.58     16.67 o
   2  15   2       56.02       60.78      5.10 o
   2  15   3       23.12       23.51      3.82 o
   2  15   4       26.52       26.66      3.60 o
   2  15   5       15.65       15.87      3.20 o
   2  15   6       52.60       52.43      4.99 o
   2  15   7       36.82       41.78      4.15 o
   2  15   9       18.19       17.64      3.04 o
   2  15  11       19.79       20.77      3.16 o
   2  15  12       26.61       28.34      3.59 o
   2  15  13        9.25        7.52      2.33 o
   2  15  14       50.53       43.93      4.61 o
   2  15  15       33.29       23.47      2.94 o
   2  16   0      110.76      111.80      7.72 o
   2  16   1      140.09      139.24     12.29 o
   2  16   2      102.50      104.97      8.39 o
   2  16   3       56.77       60.33      7.17 o
   2  16   6       15.50       15.32      4.21 o
   2  16   7       26.80       27.14      3.87 o
   2  16   8       26.53       26.98      3.87 o
   2  16   9       28.89       29.60      4.74 o
   2  16  11       11.16        9.86      3.62 o
   2  16  12       10.37        8.71      2.97 o
   2  16  13       77.42       67.22      7.15 o
   2  17   3       28.74       31.20      4.94 o
   2  17   4       32.20       33.29      5.75 o
   2  17   5       10.87       11.09      3.80 o
   2  17   6       17.83       17.22      4.98 o
   2  17   7       31.71       31.82      5.48 o
   2  17   8       35.44       35.79      6.63 o
   2  17  10      100.05       96.49     11.07 o
   2  18   1       12.78       12.26      4.53 o
   2  18   2       18.21       18.52      4.51 o
   2  18   3       41.41       38.70      6.61 o
   2  18   6       17.84       16.03      6.63 o
   2  18   8       14.14       11.74      3.94 o
   3 -17   1       25.75       21.79      7.62 o
   3 -17   4       32.87       31.57      7.39 o
   3 -16   1       37.71       39.79      6.25 o
   3 -16   2       15.40       12.36      4.53 o
   3 -16   3       28.01       27.02      6.67 o
   3 -16   9       14.54       13.55      6.22 o
   3 -15   2       17.84       13.82      4.55 o
   3 -15   3       72.82       76.39      7.12 o
   3 -15   4       94.12       96.24      8.41 o
   3 -15   7       15.55       19.01      4.87 o
   3 -15  10      123.73      113.82      8.38 o
   3 -15  12       19.40       13.83      5.71 o
   3 -15  13       89.50       82.33      9.10 o
   3 -14   1      326.06      335.39     21.20 o
   3 -14   2       36.23       36.40      4.30 o
   3 -14   3      130.54      136.40      9.00 o
   3 -14   4      137.07      150.56     11.60 o
   3 -14   7      134.93      138.04      9.65 o
   3 -14  10       26.64       26.68      6.53 o
   3 -14  11       18.07       19.84      5.80 o
   3 -14  13      120.39      114.90      9.03 o
   3 -14  14       17.81       13.34      5.50 o
   3 -14  15       67.87       61.50     10.57 o
   3 -14  16       51.88       44.84      6.09 o
   3 -13   1       15.53       15.87      3.55 o
   3 -13   2       18.43       20.30      3.50 o
   3 -13   4       15.87       16.43      3.54 o
   3 -13   5       98.45      101.37      8.40 o
   3 -13   6       21.42       22.89      4.74 o
   3 -13   7        9.35        8.65      3.20 o
   3 -13   9       31.35       38.35      6.40 o
   3 -13  10      247.82      241.43     18.70 o
   3 -13  12      108.46      114.01      8.38 o
   3 -13  13       79.86       84.04     11.79 o
   3 -13  15      147.16      145.25     11.61 o
   3 -13  17       18.07       13.73      6.28 o
   3 -12   2       32.48       32.97      3.64 o
   3 -12   4       10.29       10.55      3.59 o
   3 -12   7      148.41      154.10     12.26 o
   3 -12   8       15.85       15.39      3.41 o
   3 -12   9       23.65       23.82      4.31 o
   3 -12  10      105.04      112.11      7.72 o
   3 -12  11        7.96        8.15      3.07 o
   3 -12  12       21.16       22.52      4.88 o
   3 -12  13        9.17        7.63      3.50 o
   3 -12  14       32.32       36.44      7.32 o
   3 -12  15      101.58       99.59      7.74 o
   3 -12  18       96.28      102.00      9.71 o
   3 -12  19       20.50       18.93      6.50 o
   3 -12  20       20.71       19.62      6.48 o
   3 -11   2       24.42       23.28      3.55 o
   3 -11   3       10.67       11.01      2.77 o
   3 -11   4      109.61      111.10      7.07 o
   3 -11   6      139.54      150.75      9.64 o
   3 -11   7       49.96       49.06      4.99 o
   3 -11   8       38.87       41.12      4.89 o
   3 -11   9        9.22       10.77      4.20 o
   3 -11  10       22.04       21.82      4.11 o
   3 -11  11      151.20      153.47     12.26 o
   3 -11  13       63.95       68.04      5.81 o
   3 -11  15       82.62       84.48      6.45 o
   3 -11  16       47.20       49.16      5.53 o
   3 -11  17      108.53      115.97     11.01 o
   3 -11  20       14.00       12.96      5.28 o
   3 -11  22       28.61       28.63      3.93 o
   3 -10   2       73.75       74.81      6.13 o
   3 -10   3       38.78       42.11      3.82 o
   3 -10   4       45.13       47.83      4.87 o
   3 -10   5       23.16       22.84      4.74 o
   3 -10   6      402.72      404.00     24.40 o
   3 -10   7        7.53        6.88      3.30 o
   3 -10   8      245.59      241.05     15.42 o
   3 -10   9      750.33      783.47     45.56 o
   3 -10  11       53.95       54.01      7.20 o
   3 -10  12      230.77      223.22     14.79 o
   3 -10  14       11.03        6.91      2.81 o
   3 -10  16      199.94      188.31     12.87 o
   3 -10  17      192.81      187.93     14.84 o
   3 -10  18       33.74       35.29      5.32 o
   3 -10  20      412.26      405.08     25.05 o
   3 -10  21       46.67       44.67      6.22 o
   3  -9   1       11.74       12.91      2.46 o
   3  -9   4        4.96        3.93      1.70 o
   3  -9   5       28.35       31.12      3.92 o
   3  -9   6       39.24       39.29      4.02 o
   3  -9   7      210.91      216.26     13.49 o
   3  -9   8       14.69       13.17      2.81 o
   3  -9   9       12.28       12.29      3.10 o
   3  -9  11      112.83      113.51      7.72 o
   3  -9  12      227.83      233.21     13.48 o
   3  -9  13      141.24      143.54      9.65 o
   3  -9  14       32.05       33.33      6.66 o
   3  -9  15       61.15       63.80      5.56 o
   3  -9  17       39.69       42.18      4.88 o
   3  -9  19       21.63       20.38      6.91 o
   3  -9  20       51.74       52.11      7.21 o
   3  -9  21       58.24       58.96      7.85 o
   3  -8   1       40.17       39.31      3.36 o
   3  -8   3       51.05       49.47      4.07 o
   3  -8   4       83.06       83.47      7.77 o
   3  -8   6       11.74       14.47      2.93 o
   3  -8   7       30.29       31.34      3.92 o
   3  -8   8       39.92       41.03      4.09 o
   3  -8   9        9.85       11.45      3.12 o
   3  -8  10       88.65       90.74      6.44 o
   3  -8  11       40.17       41.50      4.28 o
   3  -8  12       15.65       18.39      3.24 o
   3  -8  13       16.40       15.98      3.98 o
   3  -8  14       20.27       21.38      4.76 o
   3  -8  15       33.75       32.34      5.55 o
   3  -8  16      286.75      284.68     16.03 o
   3  -8  20      102.37      102.69      7.73 o
   3  -8  22       11.53        9.86      4.74 o
   3  -8  23       19.57       18.22      4.81 o
   3  -8  25       34.39       30.91      6.47 o
   3  -7   3      305.03      291.57     15.38 o
   3  -7   4      523.20      522.31     26.26 o
   3  -7   5       74.62       82.71      6.45 o
   3  -7   6       50.35       56.59      4.78 o
   3  -7   7       35.15       31.33      4.60 o
   3  -7   9       33.83       37.16      3.83 o
   3  -7  11       19.28       20.15      3.16 o
   3  -7  12        8.72        6.92      3.38 o
   3  -7  13      217.94      222.14     12.83 o
   3  -7  15       47.27       44.36      4.41 o
   3  -7  16      150.95      150.69      9.64 o
   3  -7  17       41.51       44.34      4.68 o
   3  -7  19       13.25       11.47      4.41 o
   3  -7  20       18.10       14.45      7.14 o
   3  -7  22      147.50      145.75     10.30 o
   3  -7  23       21.24       23.73      5.15 o
   3  -7  25       51.95       48.91      9.29 o
   3  -6   1      855.88      828.36     48.13 o
   3  -6   2     1261.98     1286.81     64.03 o
   3  -6   3     1065.92     1081.93     55.08 o
   3  -6   4       89.12       79.29      7.12 o
   3  -6   5      172.35      173.32     12.89 o
   3  -6   7      121.73      127.42      8.36 o
   3  -6   8       29.13       31.07      5.07 o
   3  -6   9       14.67       14.11      3.65 o
   3  -6  10       14.71       12.85      3.39 o
   3  -6  12        8.78        5.43      2.67 o
   3  -6  13      239.41      234.60     13.47 o
   3  -6  14      101.39      101.81     10.38 o
   3  -6  15       30.42       31.33      4.73 o
   3  -6  16       90.91       89.29      6.44 o
   3  -6  18       53.15       51.47      5.45 o
   3  -6  19       26.78       26.93      5.04 o
   3  -6  20       38.41       36.72      5.31 o
   3  -6  24      169.00      170.10     16.86 o
   3  -6  25      152.02      145.63      9.64 o
   3  -6  26       23.17       18.86      7.75 o
   3  -6  27       64.11       59.81      7.84 o
   3  -5   1       92.81       94.53      5.91 o
   3  -5   2       34.87       33.36      3.11 o
   3  -5   3      622.92      634.23     30.72 o
   3  -5   4       10.66       11.12      2.34 o
   3  -5   5       37.00       43.29      4.68 o
   3  -5   6      299.56      302.45     19.93 o
   3  -5   7      638.85      643.72     44.40 o
   3  -5   8      160.48      157.83     14.23 o
   3  -5   9       68.74       64.88      7.15 o
   3  -5  11      205.33      195.01     10.90 o
   3  -5  14       51.51       48.66      4.46 o
   3  -5  16      121.44      126.21      8.36 o
   3  -5  17       54.55       54.32      5.12 o
   3  -5  18      349.93      343.04     25.78 o
   3  -5  23        9.41        7.44      3.19 o
   3  -5  27       32.95       28.18      5.52 o
   3  -4   2       69.47       75.31      4.69 o
   3  -4   3      144.72      151.82      8.99 o
   3  -4   4      591.21      591.24     28.81 o
   3  -4   5       56.20       64.81      4.96 o
   3  -4   7       46.14       49.82      4.33 o
   3  -4   8       78.02       75.56      5.54 o
   3  -4   9      633.07      660.80     39.80 o
   3  -4  10      414.25      403.56     29.63 o
   3  -4  11       16.01       14.87      3.14 o
   3  -4  12       71.47       81.13      7.11 o
   3  -4  13       86.08       89.22      6.44 o
   3  -4  15       48.28       44.45      4.81 o
   3  -4  16       16.84       16.20      3.33 o
   3  -4  17      237.75      244.90     13.47 o
   3  -4  20      290.11      289.29     16.03 o
   3  -4  21       29.74       29.92      5.22 o
   3  -4  22       38.55       38.17      5.37 o
   3  -4  24       87.96       89.09      7.10 o
   3  -4  25      115.05      112.18     12.36 o
   3  -4  27       11.75       10.34      5.04 o
   3  -4  28       64.82       60.03      7.84 o
   3  -3   1     2230.96     2243.54    147.87 o
   3  -3   2      868.86      907.41     44.17 o
   3  -3   3      355.17      351.83     17.29 o
   3  -3   4       35.69       34.74      3.90 o
   3  -3   5      137.55      140.89     10.96 o
   3  -3   6       13.57       10.78      2.84 o
   3  -3   7       27.92       30.02      3.92 o
   3  -3   8      352.73      363.47     32.34 o
   3  -3   9      620.43      617.61     30.73 o
   3  -3  12      271.65      263.05     14.10 o
   3  -3  13       14.85       16.23      3.54 o
   3  -3  14        9.76        8.02      3.23 o
   3  -3  15       27.61       27.26      3.94 o
   3  -3  17      118.58      123.24      8.36 o
   3  -3  18       94.94       94.60      7.09 o
   3  -3  20       92.70       91.94      7.09 o
   3  -3  21       47.93       48.98      5.53 o
   3  -3  23       42.61       42.49      5.89 o
   3  -3  26       14.66       11.06      5.07 o
   3  -3  27       53.59       47.38      7.23 o
   3  -3  28       96.48       87.96     12.46 o
   3  -2   2     2378.31     2433.24    115.19 o
   3  -2   3      236.37      239.34     12.82 o
   3  -2   4     1565.97     1665.58     76.77 o
   3  -2   5      263.63      251.17     16.72 o
   3  -2   6      786.12      767.66     50.14 o
   3  -2   7      477.40      504.42     30.17 o
   3  -2   8       10.88       12.06      4.00 o
   3  -2   9       96.93       90.62      6.05 o
   3  -2  10       39.04       36.36      3.70 o
   3  -2  11      123.93      120.27      8.37 o
   3  -2  12       57.91       59.69      5.04 o
   3  -2  13       23.81       23.59      4.80 o
   3  -2  14      107.64      104.59      7.08 o
   3  -2  15      111.16      108.32      9.70 o
   3  -2  16       36.77       36.70      4.10 o
   3  -2  17       93.94       98.83      7.08 o
   3  -2  20      225.74      231.44     13.48 o
   3  -2  21       10.98        7.94      3.72 o
   3  -2  22       41.58       41.17      5.36 o
   3  -2  24       17.20       17.87      5.41 o
   3  -2  25       17.26       17.40      4.75 o
   3  -2  29       56.62       49.83      8.59 o
   3  -1   1     2072.01     2142.37    108.88 o
   3  -1   2      566.61      614.63     29.44 o
   3  -1   3      118.13      111.48      7.07 o
   3  -1   4       68.35       66.97      4.76 o
   3  -1   5     1455.66     1531.53     70.36 o
   3  -1   6      474.81      488.92     32.80 o
   3  -1   7       23.23       28.36      3.05 o
   3  -1   8       88.57       84.99      5.85 o
   3  -1   9      228.44      240.73     12.82 o
   3  -1  10      405.35      422.15     29.60 o
   3  -1  11      579.22      589.47     29.45 o
   3  -1  12      169.10      165.11     12.90 o
   3  -1  13       25.36       22.42      2.74 o
   3  -1  14       21.78       21.32      3.77 o
   3  -1  15       67.55       69.62      5.22 o
   3  -1  16       78.29       74.17      5.93 o
   3  -1  17       18.83       20.13      3.09 o
   3  -1  18       41.67       40.81      3.89 o
   3  -1  20      102.54      104.53      7.08 o
   3  -1  21       17.67       17.06      3.82 o
   3  -1  22       31.31       30.65      4.46 o
   3  -1  24       45.48       45.77      5.47 o
   3  -1  25      139.58      138.17      9.65 o
   3  -1  26       32.31       33.11      7.37 o
   3  -1  28       41.50       44.34      7.25 o
   3  -1  29       21.92       15.11      5.50 o
   3   0   0      469.76      477.04     28.24 o
   3   0   1      529.04      525.22     25.60 o
   3   0   2      554.94      566.96     41.22 o
   3   0   3       38.06       39.20      3.29 o
   3   0   4      989.60     1042.73     70.76 o
   3   0   5      152.65      151.51      8.34 o
   3   0   6       96.38      101.49      6.36 o
   3   0   7       30.61       29.61      3.38 o
   3   0   8        6.45        3.04      1.35 o
   3   0  10      395.16      393.95     23.75 o
   3   0  11       73.41       69.43      7.14 o
   3   0  13      178.14      169.78      9.62 o
   3   0  14      380.91      387.37     21.81 o
   3   0  15      312.19      315.03     16.66 o
   3   0  17       66.21       63.74      5.10 o
   3   0  19       22.79       22.02      3.90 o
   3   0  20       48.28       46.14      4.61 o
   3   0  21       41.46       39.82      5.16 o
   3   0  22      232.31      232.07     14.78 o
   3   0  23      123.76      123.49      8.36 o
   3   0  24       21.14       21.30      4.26 o
   3   0  27      138.26      126.66     12.31 o
   3   0  28       18.53       14.30      5.22 o
   3   1   0       96.84       90.24      5.65 o
   3   1   1      174.92      183.25     13.53 o
   3   1   2      257.33      271.46     15.40 o
   3   1   3      294.82      282.47     14.73 o
   3   1   4     1905.65     1880.58    102.57 o
   3   1   5     1417.98     1459.44     76.89 o
   3   1   6     1033.75     1062.33     50.55 o
   3   1   7      233.22      235.67     12.82 o
   3   1   8       57.29       60.53      4.31 o
   3   1  11      486.53      489.87     24.33 o
   3   1  12       38.82       38.86      3.63 o
   3   1  13      245.05      239.53     12.82 o
   3   1  14      102.73       97.07      6.30 o
   3   1  17       44.18       43.15      4.55 o
   3   1  20       29.94       28.18      5.73 o
   3   1  24       14.82       14.48      5.68 o
   3   1  25      172.19      167.51     13.56 o
   3   1  28       99.48       93.71      8.41 o
   3   2   0       88.42       94.41      6.17 o
   3   2   1      107.14      108.00      9.04 o
   3   2   2        8.73        7.29      2.11 o
   3   2   3      661.91      681.03     45.66 o
   3   2   4       67.76       65.19      4.37 o
   3   2   5      175.45      172.95     10.92 o
   3   2   6      139.84      142.85      8.34 o
   3   2   7     1533.59     1561.88     76.83 o
   3   2   9     1214.57     1253.93     59.51 o
   3   2  10       29.73       28.62      3.12 o
   3   2  11      517.03      507.20     24.97 o
   3   2  12       46.37       46.11      3.74 o
   3   2  14       17.66       15.93      2.64 o
   3   2  15       81.00       83.97      5.60 o
   3   2  16       11.14       10.52      3.91 o
   3   2  17       41.92       39.90      5.16 o
   3   2  18       31.17       29.36      3.32 o
   3   2  19       32.21       31.96      3.38 o
   3   2  20      140.90      143.29      8.99 o
   3   2  22       59.40       62.73      5.23 o
   3   2  23       10.12        8.92      4.07 o
   3   2  25       82.48       81.83      7.11 o
   3   2  27       19.07       16.33      5.15 o
   3   3   0      718.96      749.95     51.47 o
   3   3   1      762.86      743.00     44.29 o
   3   3   2       82.73       86.76      5.46 o
   3   3   3      944.39      947.25     45.44 o
   3   3   4      842.67      848.60     44.86 o
   3   3   5       57.29       53.70      4.26 o
   3   3   6     1793.86     1819.87     89.63 o
   3   3   7     1464.09     1527.73     70.37 o
   3   3   8       45.72       43.57      3.48 o
   3   3   9      516.08      508.53     25.61 o
   3   3  10       15.56       15.83      2.78 o
   3   3  11      137.13      139.37      8.35 o
   3   3  12       24.47       23.19      3.96 o
   3   3  13       16.73       15.00      2.79 o
   3   3  14      264.49      266.98     14.10 o
   3   3  15       22.33       20.10      3.02 o
   3   3  16       15.43       15.11      2.79 o
   3   3  17      734.92      732.88     39.09 o
   3   3  18      338.71      339.31     19.24 o
   3   3  19       45.67       44.90      3.75 o
   3   3  20        9.55        7.95      2.69 o
   3   3  21       20.48       20.55      3.29 o
   3   3  22       21.32       21.25      3.56 o
   3   3  23       77.67       81.00      6.25 o
   3   3  25      134.20      138.61     10.31 o
   3   3  26       25.46       24.76      4.79 o
   3   3  27       39.60       39.69      6.60 o
   3   3  28       21.84       20.15      5.06 o
   3   4   2       16.31       15.47      2.30 o
   3   4   3       41.45       38.60      3.36 o
   3   4   4     1119.33     1178.05     56.32 o
   3   4   5      282.98      291.38     14.73 o
   3   4   6      255.17      243.58     12.81 o
   3   4   7       17.40       16.13      2.50 o
   3   4   9       43.47       46.60      3.61 o
   3   4  10      816.16      828.36     39.68 o
   3   4  12       56.10       57.54      4.12 o
   3   4  13       35.55       33.99      3.17 o
   3   4  15      108.00      111.23      7.07 o
   3   4  16      119.78      118.69      7.06 o
   3   4  18      227.77      230.80     12.82 o
   3   4  19       10.82       10.48      3.91 o
   3   4  20       85.62       86.44      5.79 o
   3   4  21      248.99      249.65     13.46 o
   3   4  22       58.72       60.93      5.50 o
   3   4  23       14.59       13.89      3.65 o
   3   4  24       49.08       51.35      5.39 o
   3   4  26       62.87       61.96      6.03 o
   3   4  28       97.74       89.92      7.75 o
   3   5   1      478.31      480.83     23.69 o
   3   5   2       13.18       14.98      2.51 o
   3   5   3       43.97       46.02      3.61 o
   3   5   4       36.09       39.02      3.29 o
   3   5   6       59.25       57.15      3.86 o
   3   5   7      328.00      343.74     17.29 o
   3   5   8     1502.23     1464.50     70.40 o
   3   5   9     1671.07     1676.33     83.24 o
   3   5  10     1101.12     1119.24     54.41 o
   3   5  11      364.46      360.18     17.93 o
   3   5  12       26.68       25.17      3.81 o
   3   5  13      133.52      134.12      7.70 o
   3   5  15       12.12       11.62      2.26 o
   3   5  16       47.23       46.24      3.68 o
   3   5  17      198.90      202.73     11.54 o
   3   5  18       62.79       64.94      4.64 o
   3   5  19       37.30       40.23      3.55 o
   3   5  20       70.74       75.69      5.41 o
   3   5  21      173.14      176.24     10.92 o
   3   5  23       25.66       26.35      4.63 o
   3   5  25       68.18       67.79      6.08 o
   3   5  26       23.03       23.92      4.93 o
   3   5  27      140.56      140.89     12.28 o
   3   5  28       28.77       25.08      6.63 o
   3   6   0      188.84      197.80     10.90 o
   3   6   1      330.13      336.41     17.30 o
   3   6   2      101.69       97.13      6.04 o
   3   6   3      661.06      680.40     32.64 o
   3   6   4       40.75       40.29      3.42 o
   3   6   5       46.17       43.49      3.62 o
   3   6   6      167.58      166.05      8.97 o
   3   6   7      108.16      109.46      6.29 o
   3   6   8      242.31      247.18     12.81 o
   3   6   9       53.99       52.12      4.00 o
   3   6  11     1725.72     1708.58     96.21 o
   3   6  12      197.81      198.49     10.25 o
   3   6  13      199.03      198.18     10.90 o
   3   6  14      376.31      376.50     19.22 o
   3   6  15       65.44       67.72      4.43 o
   3   6  16       61.90       64.75      4.77 o
   3   6  17       11.59       11.92      2.47 o
   3   6  18      197.70      204.18     11.54 o
   3   6  19       71.53       74.81      5.28 o
   3   6  20      112.67      118.50      7.06 o
   3   6  21       61.12       63.36      4.83 o
   3   6  22       19.14       19.76      3.86 o
   3   6  24        6.92        6.29      3.10 o
   3   6  25        8.65        7.87      3.41 o
   3   6  26       37.29       37.33      5.24 o
   3   6  27       20.92       18.15      5.92 o
   3   7   0        8.15        3.39      1.66 o
   3   7   2       17.05       15.76      2.92 o
   3   7   4      253.62      243.83     15.42 o
   3   7   5      444.90      425.94     21.78 o
   3   7   6       18.88       15.79      2.92 o
   3   7   7      191.54      200.64     10.90 o
   3   7   8      626.55      658.90     32.01 o
   3   7   9      221.50      206.14     10.89 o
   3   7  10        5.79        6.10      2.95 o
   3   7  11      386.84      397.93     19.85 o
   3   7  12      894.83      921.95     48.05 o
   3   7  13      122.17      114.96      6.41 o
   3   7  14       95.29       99.09      6.17 o
   3   7  15      127.66      133.99      7.70 o
   3   7  16       73.85       79.29      5.14 o
   3   7  17      254.18      261.41     14.10 o
   3   7  18      258.20      272.60     14.74 o
   3   7  19       10.57       10.57      2.99 o
   3   7  21       52.67       53.97      5.12 o
   3   7  22      172.09      180.72     10.26 o
   3   7  23       61.38       62.71      5.56 o
   3   7  25       79.11       80.12      7.78 o
   3   7  28       17.41       13.79      5.56 o
   3   8   0      380.73      369.16     19.22 o
   3   8   1      257.56      244.14     13.47 o
   3   8   2      325.25      310.54     16.02 o
   3   8   3      226.94      217.46     11.53 o
   3   8   4       68.59       70.13      4.89 o
   3   8   5      272.22      287.97     14.73 o
   3   8   7      124.95      123.94      7.06 o
   3   8   8      530.65      541.60     26.89 o
   3   8   9      306.77      331.66     16.65 o
   3   8  10      245.68      256.79     13.46 o
   3   8  13       43.35       47.27      3.74 o
   3   8  14      125.41      133.93      7.70 o
   3   8  15       27.68       28.25      2.72 o
   3   8  16       31.83       31.65      2.98 o
   3   8  17      181.19      190.21     10.26 o
   3   8  20      139.64      141.71      8.34 o
   3   8  21      237.02      242.25     15.42 o
   3   8  22       34.75       39.04      3.89 o
   3   8  23       10.09        8.99      3.04 o
   3   8  24       76.86       75.50      6.26 o
   3   9   0       11.29       10.56      2.56 o
   3   9   1      121.63      111.48      6.42 o
   3   9   2      140.69      135.57      7.70 o
   3   9   3      148.55      152.52      8.34 o
   3   9   4       14.07       13.04      2.59 o
   3   9   5       87.92       85.05      5.53 o
   3   9   6       32.48       28.06      3.12 o
   3   9   7      277.12      284.81     14.73 o
   3   9   8      287.99      290.62     15.38 o
   3   9   9      203.19      205.64     11.54 o
   3   9  10       59.68       57.94      4.19 o
   3   9  11      220.47      233.02     12.17 o
   3   9  12      280.14      287.40     14.73 o
   3   9  13      152.29      158.40      8.98 o
   3   9  14       83.12       88.84      5.59 o
   3   9  15      100.20      100.22      5.97 o
   3   9  16       77.44       75.56      6.20 o
   3   9  18       73.76       77.53      5.02 o
   3   9  19       13.07       14.84      2.72 o
   3   9  20        9.17        9.34      3.03 o
   3   9  22       38.09       40.91      5.16 o
   3   9  23       29.37       32.26      4.32 o
   3   9  24      126.07      127.42      7.70 o
   3   9  25       17.04       17.80      3.32 o
   3   9  26       30.87       28.31      5.87 o
   3  10   0       14.98       13.33      3.02 o
   3  10   3       62.33       64.94      4.83 o
   3  10   5       38.17       41.60      3.62 o
   3  10   6        5.91        3.88      1.55 o
   3  10   7       12.44       14.23      2.73 o
   3  10   9       65.43       66.52      4.57 o
   3  10  10       27.87       26.72      3.60 o
   3  10  12      267.56      274.94     14.74 o
   3  10  13      149.89      158.02      8.98 o
   3  10  14       81.08       78.73      5.21 o
   3  10  15       13.25       14.42      2.65 o
   3  10  16       11.61       11.90      2.26 o
   3  10  18      151.51      150.12      8.99 o
   3  10  19       30.86       30.88      3.12 o
   3  10  20       20.34       21.37      2.88 o
   3  10  21        6.32        5.77      2.32 o
   3  10  22       33.04       33.15      3.91 o
   3  11   0      125.76      126.53      7.70 o
   3  11   2      333.14      336.28     17.30 o
   3  11   3      101.37      104.59      6.42 o
   3  11   4       56.06       56.83      4.78 o
   3  11   5        6.98        5.84      2.56 o
   3  11   6      194.19      198.18     10.90 o
   3  11   7      115.82      116.23      7.06 o
   3  11   8       29.33       29.71      3.12 o
   3  11   9      239.40      246.36     13.47 o
   3  11  10        5.16        4.93      2.46 o
   3  11  11       27.06       27.02      3.06 o
   3  11  12       85.33       89.60      5.85 o
   3  11  14       17.21       16.94      2.84 o
   3  11  15       90.78       96.87      7.09 o
   3  11  16        6.62        5.17      2.11 o
   3  11  17      375.27      375.10     21.17 o
   3  11  19       31.90       30.91      3.12 o
   3  11  20       74.83       75.31      7.12 o
   3  11  22       65.31       64.81      6.22 o
   3  12   0      149.91      146.51      8.99 o
   3  12   1       33.85       36.74      4.17 o
   3  12   2       48.32       49.28      4.46 o
   3  12   3      425.77      419.05     21.78 o
   3  12   4       12.42       13.26      2.88 o
   3  12   5      334.96      344.82     17.94 o
   3  12   6       14.64       16.17      2.78 o
   3  12   7      297.76      298.72     16.02 o
   3  12   8      119.16      119.89      7.06 o
   3  12   9       22.53       22.57      2.94 o
   3  12  11      161.52      163.90      9.62 o
   3  12  12       67.20       70.82      5.02 o
   3  12  13       29.23       31.40      3.72 o
   3  12  15       44.89       46.96      4.00 o
   3  12  16       29.77       31.77      3.44 o
   3  12  18        7.65        5.40      1.95 o
   3  12  19       19.00       20.44      3.09 o
   3  12  21       20.09       17.53      2.36 o
   3  12  22       13.31        9.83      2.64 o
   3  13   1       27.49       24.16      3.54 o
   3  13   2       24.42       22.69      3.48 o
   3  13   3      134.06      136.52      9.65 o
   3  13   4       24.88       24.36      3.21 o
   3  13   5       14.84       13.11      2.88 o
   3  13   6      547.06      528.57     28.85 o
   3  13   7       18.51       18.28      2.97 o
   3  13   8       77.61       80.18      6.46 o
   3  13   9       10.79       11.76      2.76 o
   3  13  10      136.76      138.67      9.65 o
   3  13  11        9.30        8.26      2.46 o
   3  13  12       55.61       57.82      5.90 o
   3  13  13       12.39       13.55      2.80 o
   3  13  14       28.14       29.32      3.72 o
   3  13  15       13.95       14.84      2.65 o
   3  13  17       40.82       42.42      5.83 o
   3  13  19       20.39       19.32      2.62 o
   3  13  20       17.20       14.27      2.24 o
   3  14   0       70.09       68.29      5.49 o
   3  14   1      204.08      207.66     12.19 o
   3  14   3      417.76      427.27     23.72 o
   3  14   4       22.32       23.74      3.34 o
   3  14   5       71.16       69.87      5.22 o
   3  14   6       11.75       11.47      3.94 o
   3  14   7      307.85      313.32     17.31 o
   3  14   8       16.90       16.96      3.40 o
   3  14   9       12.70       13.44      3.30 o
   3  14  10       10.42       10.51      3.07 o
   3  14  11       32.53       33.07      3.57 o
   3  14  13       32.48       33.27      3.84 o
   3  14  14       86.49       88.08      8.42 o
   3  14  16       35.57       34.51      4.17 o
   3  14  17       40.66       37.09      4.10 o
   3  14  18       16.54       14.77      2.51 o
   3  15   0       26.37       27.95      5.80 o
   3  15   1       10.91        9.68      2.87 o
   3  15   6       64.71       65.89      5.49 o
   3  15   7       22.02       20.73      3.78 o
   3  15   9       28.79       30.62      3.72 o
   3  15  10       20.76       23.43      3.62 o
   3  15  11      168.03      173.07     15.53 o
   3  15  12       29.96       30.00      3.99 o
   3  15  15       12.33       10.51      3.22 o
   3  15  16       49.53       45.61      4.27 o
   3  16   1       13.22       11.03      3.43 o
   3  16   4        9.34        8.11      2.92 o
   3  16   5       30.65       30.96      4.12 o
   3  16   6        7.77        6.49      2.92 o
   3  16   7       53.08       54.14      5.72 o
   3  16   8       73.00       75.63      6.20 o
   3  16   9       63.58       61.12      7.17 o
   3  16  10       15.32       15.03      3.42 o
   3  16  13       35.69       33.48      4.59 o
   3  16  14       16.77       15.14      3.42 o
   3  17   0       29.57       31.86      4.93 o
   3  17   4       82.80       84.29      9.10 o
   3  17   6       69.40       71.89      6.47 o
   3  17  14       15.96       10.26      3.15 o
   3  18   1       37.89       35.08      5.39 o
   3  18   2       22.56       23.66      5.01 o
   3  18   3       17.86       17.01      4.68 o
   3  18   6       31.79       32.53      5.06 o
   3  18   8       47.29       43.96      5.41 o
   3  19   0       13.05       14.56      6.23 o
   4 -16   3       21.14       16.08      7.03 o
   4 -16   8       61.74       61.14      9.20 o
   4 -15   1       34.38       37.40      5.04 o
   4 -15   2       18.75       18.25      4.52 o
   4 -15   3       33.23       31.90      5.07 o
   4 -15   4       23.43       21.49      5.84 o
   4 -15   5       31.38       28.43      5.58 o
   4 -15   6       13.67       15.39      5.56 o
   4 -15   7       21.36       20.73      5.70 o
   4 -15   8       38.14       37.89      8.72 o
   4 -15   9       17.19       13.95      5.55 o
   4 -14   2      121.49      123.87     11.65 o
   4 -14   5       30.94       27.83      4.69 o
   4 -14   6       72.42       74.87      7.13 o
   4 -14   7       22.68       25.52      5.27 o
   4 -14  11       92.34       85.49     13.15 o
   4 -13   1       49.52       52.97      5.12 o
   4 -13   2       60.04       61.04      6.03 o
   4 -13   3       34.93       37.08      4.17 o
   4 -13   4      120.32      125.20      9.67 o
   4 -13   5      128.41      131.90      9.01 o
   4 -13   6        7.20        6.13      2.95 o
   4 -13   7      150.45      155.68     12.91 o
   4 -13   8       83.03       88.34      8.42 o
   4 -13  10       55.19       59.14      6.04 o
   4 -13  11      133.78      134.82     10.32 o
   4 -13  12        9.83        8.41      3.61 o
   4 -13  14       14.69       10.43      4.54 o
   4 -13  15       85.63       86.82     10.43 o
   4 -12   1       97.91      104.90      8.39 o
   4 -12   2      124.52      134.82      8.35 o
   4 -12   3       30.26       32.98      4.04 o
   4 -12   4      126.52      126.34      8.36 o
   4 -12   5       69.18       71.33      5.74 o
   4 -12   7       14.73       16.88      3.47 o
   4 -12   8      273.06      281.08     19.96 o
   4 -12   9       30.32       31.99      5.97 o
   4 -12  10       56.95       63.13      6.29 o
   4 -12  11       45.43       43.13      6.50 o
   4 -12  12       52.99       55.60      6.05 o
   4 -12  13       99.37       99.84      7.74 o
   4 -12  14       24.97       23.43      5.37 o
   4 -12  15       60.48       58.94      7.17 o
   4 -12  17       22.15       24.48      7.54 o
   4 -12  18       47.83       43.32      8.65 o
   4 -11   3      101.33      100.10      8.40 o
   4 -11   5       22.87       24.93      3.47 o
   4 -11   6       25.86       26.33      3.87 o
   4 -11   7       58.78       57.78      5.11 o
   4 -11   8      172.68      175.98     14.20 o
   4 -11   9       10.69        8.49      3.93 o
   4 -11  10       58.96       59.53      5.96 o
   4 -11  11       78.21       81.95      6.32 o
   4 -11  12       34.29       35.37      7.34 o
   4 -11  13      142.03      141.96     12.94 o
   4 -11  14      104.43      106.29      7.73 o
   4 -11  15       15.65       13.94      6.11 o
   4 -11  18      291.21      294.29     19.29 o
   4 -11  20       17.52       15.57      5.40 o
   4 -11  21      112.14      103.20     10.38 o
   4 -10   2       23.55       24.10      3.14 o
   4 -10   3      100.76      104.34      6.42 o
   4 -10   6       25.97       24.52      4.30 o
   4 -10   8       29.27       27.55      3.80 o
   4 -10   9      177.28      184.77     11.56 o
   4 -10  10       13.02       11.15      5.48 o
   4 -10  11       98.78      102.31      9.71 o
   4 -10  12       58.07       57.85      5.24 o
   4 -10  13        8.39        7.80      3.32 o
   4 -10  14       23.86       24.07      7.55 o
   4 -10  15      134.08      140.00      9.00 o
   4 -10  16       67.24       64.12      5.76 o
   4 -10  19       45.21       45.13      8.64 o
   4 -10  20       39.92       41.89      7.97 o
   4 -10  21       23.21       22.38      5.24 o
   4  -9   3      811.55      828.36     45.52 o
   4  -9   4       81.63       82.71      7.77 o
   4  -9   5       10.48        8.66      2.90 o
   4  -9   7      176.52      179.02     10.92 o
   4  -9   8       27.88       28.11      3.73 o
   4  -9   9       50.31       49.44      4.60 o
   4  -9  11      149.55      145.88      9.64 o
   4  -9  13      220.87      212.53     16.77 o
   4  -9  15      337.84      344.31     21.85 o
   4  -9  16       22.15       21.40      3.98 o
   4  -9  17       41.55       41.17      7.28 o
   4  -9  18      101.54      105.60      7.73 o
   4  -9  19       25.32       28.31      8.93 o
   4  -9  21       41.20       40.45      7.28 o
   4  -8   1        4.15        2.84      1.37 o
   4  -8   2       99.25       99.84      9.06 o
   4  -8   3       56.67       60.28      4.97 o
   4  -8   4       20.57       21.41      3.49 o
   4  -8   5       64.39       65.07      6.49 o
   4  -8   6       43.04       46.81      4.34 o
   4  -8   7       10.34       11.31      3.12 o
   4  -8   9       71.34       73.10      5.54 o
   4  -8  10       74.81       77.84      5.73 o
   4  -8  12      152.77      158.46     10.29 o
   4  -8  13      423.66      412.41     22.44 o
   4  -8  14       47.41       49.40      4.66 o
   4  -8  15        9.74        7.37      3.52 o
   4  -8  16       44.98       44.71      5.95 o
   4  -8  17      184.01      185.91     14.18 o
   4  -8  19       25.00       25.56      7.51 o
   4  -8  21       21.21       20.51      8.46 o
   4  -8  23       11.63       13.79      4.62 o
   4  -7   1       92.94      104.40      9.71 o
   4  -7   2      135.25      126.84      7.70 o
   4  -7   3      117.03      117.49      8.37 o
   4  -7   4       46.09       46.10      5.27 o
   4  -7   5       12.15       14.70      3.00 o
   4  -7   6       23.79       23.53      4.58 o
   4  -7   8       78.32       83.66      5.79 o
   4  -7   9       24.73       25.64      4.22 o
   4  -7  10       14.63       14.54      3.79 o
   4  -7  11      291.20      291.51     20.60 o
   4  -7  12       11.53       11.94      2.97 o
   4  -7  13      115.08      118.75      7.71 o
   4  -7  14       26.70       27.09      3.59 o
   4  -7  15      161.71      159.85     14.89 o
   4  -7  16       43.49       42.29      5.56 o
   4  -7  17      125.42      123.62      9.67 o
   4  -7  20       19.99       22.34      6.85 o
   4  -7  21       47.45       47.30      8.61 o
   4  -7  22       21.20       22.22      6.55 o
   4  -7  23       91.21       89.79     13.13 o
   4  -7  26       44.40       40.71      5.43 o
   4  -6   1      133.80      127.73      7.70 o
   4  -6   2       40.43       41.99      3.62 o
   4  -6   3      105.01      113.57      9.69 o
   4  -6   4      357.21      347.85     20.54 o
   4  -6   5       10.17        9.88      2.57 o
   4  -6   6      335.75      335.20     23.16 o
   4  -6   7      197.30      199.19     14.16 o
   4  -6   8       48.64       48.92      5.93 o
   4  -6  10       69.82       70.44      5.88 o
   4  -6  11      184.89      186.67     10.91 o
   4  -6  12      143.91      139.56     12.29 o
   4  -6  14      472.36      467.74     25.64 o
   4  -6  19       56.29       57.41      5.18 o
   4  -6  20       88.98       83.15      8.44 o
   4  -6  23       28.96       29.05      6.71 o
   4  -6  24        9.34        9.89      4.41 o
   4  -5   1      724.56      741.73     35.84 o
   4  -5   2       74.14       69.30      4.63 o
   4  -5   3      110.67      104.40      7.73 o
   4  -5   6       57.83       66.77      5.56 o
   4  -5   7       16.93       13.89      4.10 o
   4  -5  10        9.71       11.72      2.97 o
   4  -5  11      299.81      291.19     16.03 o
   4  -5  12      131.48      133.80      8.35 o
   4  -5  13      185.40      194.00     11.55 o
   4  -5  16       27.86       25.65      4.15 o
   4  -5  19      129.63      125.33      8.36 o
   4  -5  20      135.22      135.57      9.00 o
   4  -5  22      108.37      100.48      7.08 o
   4  -5  25       19.60       16.03      4.56 o
   4  -4   1       12.98       10.02      2.00 o
   4  -4   2      121.24      121.98      7.06 o
   4  -4   3      200.39      210.82     11.54 o
   4  -4   4       34.29       32.47      3.11 o
   4  -4   5       96.97      103.26      6.43 o
   4  -4   6      286.49      296.57     19.28 o
   4  -4   7       79.59       75.56      5.41 o
   4  -4   8       43.08       45.94      4.34 o
   4  -4   9       21.68       19.36      3.72 o
   4  -4  11       76.94       83.97      5.85 o
   4  -4  12      106.98      104.53      7.08 o
   4  -4  13       11.07        8.77      3.59 o
   4  -4  16       91.36       89.22      7.10 o
   4  -4  18       21.99       20.69      3.57 o
   4  -4  19       16.06       17.16      4.83 o
   4  -4  20       45.98       46.07      6.56 o
   4  -4  23       81.87       80.24      6.39 o
   4  -4  26       40.25       38.92      8.71 o
   4  -3   1      730.53      715.17     36.51 o
   4  -3   2       20.25       17.22      3.04 o
   4  -3   3       44.30       44.24      3.75 o
   4  -3   4      561.24      553.11     26.88 o
   4  -3   5       37.84       39.05      3.63 o
   4  -3   6       27.36       27.22      2.86 o
   4  -3   7     1627.08     1622.58     83.27 o
   4  -3   8      502.83      510.36     25.61 o
   4  -3   9       41.58       43.70      3.94 o
   4  -3  10       57.32       57.05      4.84 o
   4  -3  11      105.75      106.42      7.07 o
   4  -3  12       58.99       62.68      4.77 o
   4  -3  13        9.64        7.68      3.17 o
   4  -3  14       63.02       61.50      5.30 o
   4  -3  15       28.50       27.88      3.86 o
   4  -3  16       71.17       71.83      5.68 o
   4  -3  17       51.14       51.48      5.66 o
   4  -3  18      142.95      139.81      9.00 o
   4  -3  19       15.22       16.25      3.61 o
   4  -3  21       82.00       82.58      7.77 o
   4  -3  24       13.50       11.19      5.56 o
   4  -3  25       64.03       59.99     11.28 o
   4  -2   1      682.31      662.69     33.95 o
   4  -2   2      538.79      561.65     28.18 o
   4  -2   3      172.43      179.77      9.61 o
   4  -2   5       14.33       11.03      2.34 o
   4  -2   6      326.73      314.78     24.51 o
   4  -2   7      650.47      652.58     41.77 o
   4  -2   8      154.61      147.27     14.26 o
   4  -2   9      926.64      937.13     45.44 o
   4  -2  10     1203.42     1233.69     62.12 o
   4  -2  11      625.01      607.23     30.09 o
   4  -2  12      100.98      100.60      7.08 o
   4  -2  14        6.35        4.12      1.86 o
   4  -2  15       39.53       36.72      3.83 o
   4  -2  16       17.63       17.77      3.25 o
   4  -2  18      110.52      113.57      7.72 o
   4  -2  21      100.58      104.40      7.73 o
   4  -2  26       15.42       13.99      4.54 o
   4  -2  28       22.05       18.19      4.95 o
   4  -2  29        5.82        9.68      3.32 o
   4  -1   1      708.81      724.03     49.54 o
   4  -1   3       13.71       13.66      2.66 o
   4  -1   4      214.80      207.53     11.54 o
   4  -1   5      105.08      110.85      6.42 o
   4  -1   6       54.70       55.73      4.59 o
   4  -1   7      357.20      367.58     18.57 o
   4  -1   8      403.03      393.25     26.37 o
   4  -1   9      314.80      326.54     17.30 o
   4  -1  10      199.13      191.03     10.90 o
   4  -1  11      317.90      316.99     25.82 o
   4  -1  12      714.15      710.12     43.02 o
   4  -1  13      143.06      144.62      9.64 o
   4  -1  14       23.28       25.33      4.01 o
   4  -1  15      115.29      115.15      7.06 o
   4  -1  16       37.16       36.68      4.03 o
   4  -1  18       36.26       36.14      7.33 o
   4  -1  19       35.95       34.54      4.24 o
   4  -1  20      127.86      123.37      9.02 o
   4  -1  21       96.77       94.53      9.07 o
   4  -1  22       45.52       46.72      5.47 o
   4  -1  23       94.45       93.33      9.74 o
   4  -1  24       36.57       34.84      5.88 o
   4  -1  28       53.74       46.44      6.56 o
   4   0   0       15.89       17.23      2.29 o
   4   0   1      348.63      342.54     17.29 o
   4   0   2      712.28      688.62     46.96 o
   4   0   3     1217.16     1227.37     77.09 o
   4   0   4       22.18       21.74      2.88 o
   4   0   5      129.73      124.51      7.71 o
   4   0   6       61.73       57.55      4.91 o
   4   0   8      211.84      207.78     11.54 o
   4   0   9       66.05       61.82      4.97 o
   4   0  10      438.29      450.42     22.41 o
   4   0  11       22.59       20.66      3.92 o
   4   0  13       16.89       17.64      2.90 o
   4   0  14      212.75      207.60     11.54 o
   4   0  15      332.53      321.04     17.31 o
   4   0  17      183.27      183.63     10.91 o
   4   0  18      717.95      683.56     37.18 o
   4   0  19      132.60      126.47      7.70 o
   4   0  20      200.52      202.16     12.20 o
   4   0  21       17.93       15.51      3.77 o
   4   0  22      105.68      101.68      7.08 o
   4   0  23       74.84       72.21      5.94 o
   4   0  26      252.67      252.75     17.37 o
   4   0  28      115.94      103.64      8.39 o
   4   1   0      155.26      153.22      9.63 o
   4   1   1       77.71       78.41      7.12 o
   4   1   2     1850.47     1952.03    115.53 o
   4   1   3      156.09      156.44     11.59 o
   4   1   4      814.27      827.73     39.68 o
   4   1   5       37.43       40.47      4.62 o
   4   1   6       20.75       22.22      2.81 o
   4   1   7      367.05      365.81     18.57 o
   4   1   8      121.56      121.85      7.71 o
   4   1   9       28.30       33.92      3.37 o
   4   1  11      110.42      109.27      7.07 o
   4   1  12       10.04       12.85      2.60 o
   4   1  15       29.40       27.30      4.97 o
   4   1  16       10.42       11.88      2.83 o
   4   1  17      236.18      243.45     13.47 o
   4   1  18       46.07       44.94      4.28 o
   4   1  20      226.31      228.34     12.83 o
   4   1  21       16.76       17.67      3.46 o
   4   1  22      154.89      156.95      9.63 o
   4   1  23      572.76      579.28     34.01 o
   4   1  25       51.36       47.78      7.91 o
   4   1  26       18.05       19.47      4.86 o
   4   2   0      180.31      185.02     10.26 o
   4   2   1       14.57       16.38      2.63 o
   4   2   2     1790.02     1802.17    141.91 o
   4   2   3      700.84      718.97     34.56 o
   4   2   4      210.97      203.55     11.54 o
   4   2   5      130.50      135.07      8.35 o
   4   2   6      415.38      405.52     23.74 o
   4   2   7      659.08      660.80     32.00 o
   4   2   8      636.62      636.77     32.02 o
   4   2   9       26.03       24.71      3.88 o
   4   2  10       37.84       35.94      3.97 o
   4   2  12       62.60       56.30      4.45 o
   4   2  13       14.31       12.15      2.67 o
   4   2  14      558.46      537.11     26.89 o
   4   2  16       75.77       75.88      5.34 o
   4   2  17       63.31       64.06      5.29 o
   4   2  18       20.67       21.35      3.15 o
   4   2  20      204.85      194.13     11.55 o
   4   2  21      202.58      199.51     12.20 o
   4   2  23       49.70       54.53      5.12 o
   4   2  24      108.53      106.49      9.70 o
   4   2  25       58.12       60.01      7.17 o
   4   2  26      137.33      139.18      9.65 o
   4   2  27       12.45       10.41      4.54 o
   4   2  28       89.34       88.21      8.42 o
   4   3   0     2739.27     2685.55    140.97 o
   4   3   1      103.70       99.72      6.23 o
   4   3   2     2098.28     2213.82    102.36 o
   4   3   3       22.69       26.25      2.66 o
   4   3   4      687.97      698.74     46.30 o
   4   3   5       47.16       46.91      3.87 o
   4   3   6      214.94      219.29     12.18 o
   4   3   7       33.52       35.67      3.56 o
   4   3   9      148.96      149.04      8.99 o
   4   3  10      127.90      133.43      7.70 o
   4   3  11      151.09      147.59     10.30 o
   4   3  12      307.91      309.34     16.02 o
   4   3  13      262.55      268.74     14.10 o
   4   3  14       57.16       56.16      4.38 o
   4   3  15       76.43       74.68      6.39 o
   4   3  16      128.10      127.23      7.70 o
   4   3  17      280.33      276.96     18.00 o
   4   3  18       17.11       16.94      2.98 o
   4   3  19      276.39      282.78     15.39 o
   4   3  20      119.12      122.36      7.71 o
   4   3  24      149.46      155.55     10.94 o
   4   4   0      241.69      255.97     14.11 o
   4   4   1      269.92      276.78     18.00 o
   4   4   2      329.21      332.61     19.25 o
   4   4   3      333.37      345.76     17.29 o
   4   4   4      346.76      361.26     17.93 o
   4   4   5      431.88      433.53     21.77 o
   4   4   7      412.15      418.54     21.13 o
   4   4   8      135.47      130.83     10.98 o
   4   4   9       12.28        9.33      2.44 o
   4   4  10      560.45      566.20     27.52 o
   4   4  11      144.56      140.44      8.35 o
   4   4  12       18.97       15.84      3.34 o
   4   4  15       54.91       58.44      4.52 o
   4   4  16       45.03       45.27      3.81 o
   4   4  17      107.10      105.41      7.07 o
   4   4  18       55.66       56.95      4.58 o
   4   4  19       96.20       94.72      6.24 o
   4   4  20      119.15      125.20      7.71 o
   4   4  21       31.17       33.91      3.64 o
   4   4  22      326.11      330.84     17.95 o
   4   4  24      250.01      245.28     15.42 o
   4   4  25        9.59        9.10      3.11 o
   4   4  27       34.31       33.86      6.16 o
   4   4  28       71.84       65.76      7.15 o
   4   5   0      837.30      839.75     40.32 o
   4   5   1     1683.42     1679.49     83.24 o
   4   5   3       86.65       84.42      5.20 o
   4   5   4      712.61      696.21     33.93 o
   4   5   6      483.33      495.37     24.33 o
   4   5   7      213.21      206.27     11.54 o
   4   5   8      441.45      425.76     22.43 o
   4   5   9      273.28      262.67     14.10 o
   4   5  10       21.91       20.64      2.68 o
   4   5  11       19.23       18.07      2.83 o
   4   5  12      236.44      223.03     13.49 o
   4   5  13      126.14      129.82      7.70 o
   4   5  14       45.72       45.97      3.61 o
   4   5  15       44.03       45.15      4.21 o
   4   5  16      214.59      213.92     11.54 o
   4   5  17       86.29       84.04      5.66 o
   4   5  18       79.62       83.02      5.60 o
   4   5  19      159.36      165.36      9.62 o
   4   5  20      182.03      188.31     10.91 o
   4   5  21       25.62       25.19      4.29 o
   4   5  22       15.74       16.49      3.33 o
   4   5  23       31.64       34.08      4.04 o
   4   5  25      306.04      313.64     25.17 o
   4   5  26      120.75      125.08      9.67 o
   4   5  27       30.90       33.75      6.16 o
   4   5  28       30.87       29.08      5.30 o
   4   6   0      178.58      182.49     10.26 o
   4   6   1       85.12       78.85      7.78 o
   4   6   2       42.68       44.06      3.75 o
   4   6   3      449.34      462.30     23.05 o
   4   6   4       73.24       76.07      4.88 o
   4   6   5      572.06      553.23     27.53 o
   4   6   6       30.27       29.92      3.12 o
   4   6   7       13.08       12.13      2.67 o
   4   6   8      565.34      576.00     28.17 o
   4   6   9      202.91      195.52     10.90 o
   4   6  10      134.65      130.14      7.70 o
   4   6  11        9.42        9.51      2.72 o
   4   6  12      149.35      150.43      8.34 o
   4   6  14       31.32       32.50      3.31 o
   4   6  15      283.04      277.98     14.74 o
   4   6  16       46.23       47.30      3.81 o
   4   6  17       70.65       73.35      5.02 o
   4   6  18      527.87      544.19     29.48 o
   4   6  19       20.90       20.30      3.16 o
   4   6  21      121.49      126.41      7.70 o
   4   6  22       17.43       17.20      3.46 o
   4   6  23       71.54       73.04      6.14 o
   4   6  24        9.88        7.91      3.65 o
   4   6  25       72.44       74.87      9.13 o
   4   6  28      107.63       90.17     14.49 o
   4   7   0      855.91      827.73     39.68 o
   4   7   3      279.87      287.90     14.73 o
   4   7   4      221.60      233.84     13.48 o
   4   7   5      334.20      339.13     17.30 o
   4   7   6      383.77      385.35     19.21 o
   4   7   7      578.67      601.16     30.10 o
   4   7   8      244.71      248.83     13.46 o
   4   7   9      401.97      387.12     19.21 o
   4   7  10        8.69        8.67      2.60 o
   4   7  11      143.01      149.04      8.34 o
   4   7  13      281.28      276.90     14.74 o
   4   7  14       63.18       63.55      4.51 o
   4   7  16        5.70        3.07      1.52 o
   4   7  17       90.95       91.25      5.98 o
   4   7  18      175.30      180.03     10.27 o
   4   7  20       66.63       71.77      5.35 o
   4   7  21       70.42       73.48      5.54 o
   4   7  22       10.93        9.54      2.72 o
   4   7  23       10.60       11.70      3.71 o
   4   7  24       80.88       85.24      7.76 o
   4   7  25       26.48       28.17      5.24 o
   4   7  26       41.26       42.48      6.24 o
   4   7  27       28.32       25.22      7.52 o
   4   8   0      338.96      352.85     18.58 o
   4   8   1      309.89      336.53     17.30 o
   4   8   3     1309.97     1334.24     70.49 o
   4   8   4      457.28      475.52     23.69 o
   4   8   5      922.58      942.82     47.39 o
   4   8   6       15.40       15.93      2.85 o
   4   8   8      306.02      310.92     16.01 o
   4   8   9      294.88      299.47     15.38 o
   4   8  11       12.08       10.60      2.41 o
   4   8  12      347.93      353.16     17.93 o
   4   8  13       12.85       12.76      2.25 o
   4   8  14       38.85       40.51      3.76 o
   4   8  15      657.24      670.28     35.89 o
   4   8  16       12.03       10.95      2.62 o
   4   8  17       55.92       56.73      4.45 o
   4   8  18       89.31       93.84      6.04 o
   4   8  19       58.04       59.79      4.64 o
   4   8  23       13.91       15.91      3.27 o
   4   8  24       15.07       16.47      3.68 o
   4   8  26       92.14       88.72      9.75 o
   4   8  27       94.60       84.35     10.44 o
   4   9   0       36.43       36.32      3.50 o
   4   9   1       23.79       25.35      3.13 o
   4   9   3      982.16      968.74     49.97 o
   4   9   5      107.39       94.91      5.98 o
   4   9   6      147.18      144.81      8.34 o
   4   9   7       74.04       70.76      4.89 o
   4   9   8      180.02      165.80     10.28 o
   4   9  12       53.42       58.62      4.52 o
   4   9  13        8.66        9.44      2.95 o
   4   9  14        6.39        4.36      1.68 o
   4   9  18        7.03        4.54      1.83 o
   4   9  19       42.74       44.30      4.28 o
   4   9  20       19.47       21.28      3.01 o
   4   9  21       35.73       36.46      4.37 o
   4   9  23       69.52       73.29      7.13 o
   4   9  27       23.05       18.66      4.08 o
   4  10   0        7.77        4.38      1.60 o
   4  10   1      124.29      128.93      7.70 o
   4  10   3      125.01      118.57     10.34 o
   4  10   4      143.62      143.54      8.34 o
   4  10   5       10.48       11.28      2.62 o
   4  10   6      474.29      461.48     23.70 o
   4  10   7       49.98       49.85      4.07 o
   4  10   8      141.81      143.79      8.34 o
   4  10   9       23.25       23.48      4.38 o
   4  10  10      152.65      152.14      8.99 o
   4  10  11        9.30        9.19      2.66 o
   4  10  12      136.93      138.74      8.35 o
   4  10  13       27.59       27.00      4.35 o
   4  10  14       60.25       61.40      4.64 o
   4  10  16       28.83       30.13      3.18 o
   4  10  17       22.25       21.66      3.01 o
   4  10  18       97.22      102.31      7.73 o
   4  10  20       13.45       13.23      3.31 o
   4  10  21       83.39       89.35      6.18 o
   4  10  22       22.02       24.34      3.34 o
   4  10  23       20.84       20.87      3.43 o
   4  10  24       46.28       45.88      5.34 o
   4  10  25       25.48       25.42      5.55 o
   4  11   0       38.07       37.37      3.70 o
   4  11   2       32.29       29.83      4.26 o
   4  11   3      151.99      151.82     10.29 o
   4  11   5       46.00       46.68      4.14 o
   4  11  11      129.51      136.08      8.35 o
   4  11  12       20.44       21.40      3.22 o
   4  11  13       78.31       80.50      5.40 o
   4  11  14       59.42       58.89      4.65 o
   4  11  15        8.64        8.79      2.97 o
   4  11  18        9.71        9.23      3.03 o
   4  11  19       16.93       17.46      3.04 o
   4  11  22       11.11       11.10      2.98 o
   4  11  23       63.98       62.31      7.83 o
   4  11  24      115.96      108.26     11.70 o
   4  12   0        6.39        4.12      1.77 o
   4  12   2      256.83      256.48     14.11 o
   4  12   3       70.44       66.77      5.16 o
   4  12   4       15.02       15.00      3.21 o
   4  12   5       62.52       64.43      5.23 o
   4  12   6       21.86       20.00      3.02 o
   4  12   7      151.43      157.07     10.29 o
   4  12   8       59.43       63.30      4.83 o
   4  12  10      258.10      263.75     14.10 o
   4  12  13       22.57       24.26      3.27 o
   4  12  14      156.09      159.85     10.94 o
   4  12  18      130.13      134.62      9.66 o
   4  12  19       37.27       37.24      4.03 o
   4  12  20       91.64       88.28      7.10 o
   4  12  21       42.01       41.32      5.83 o
   4  12  23       11.24        8.77      4.00 o
   4  12  24       28.13       17.62      4.24 o
   4  13   0       79.62       74.99      5.74 o
   4  13   1      267.68      264.44     14.75 o
   4  13   2       87.08       85.36      6.05 o
   4  13   3       40.06       38.52      3.96 o
   4  13   5        9.48        8.91      2.59 o
   4  13   6      213.93      217.84     12.19 o
   4  13   7      118.09      118.69      7.71 o
   4  13   8      180.91      183.06     10.26 o
   4  13   9      186.32      188.31     10.91 o
   4  13  10      224.39      236.24     12.82 o
   4  13  11       68.95       70.44      5.48 o
   4  13  12       56.13       60.87      4.90 o
   4  13  13       84.85       88.21      8.42 o
   4  13  15       15.64       15.96      3.20 o
   4  13  17        9.88       11.35      2.91 o
   4  13  18        8.86        6.57      2.75 o
   4  13  20       24.94       24.55      3.47 o
   4  13  22       42.67       31.38      4.12 o
   4  14   0       15.34       14.18      3.36 o
   4  14   2        9.72        9.31      2.95 o
   4  14   3       46.18       46.56      4.61 o
   4  14   4       21.34       21.86      3.49 o
   4  14   6       50.41       52.35      5.85 o
   4  14   7       19.10       19.60      3.30 o
   4  14   8      210.51      220.94     12.18 o
   4  14   9       21.07       23.15      3.83 o
   4  14  10       20.11       19.78      3.86 o
   4  14  11       57.15       57.49      4.71 o
   4  14  13        6.61        5.32      2.34 o
   4  14  14       91.02       92.89      8.41 o
   4  14  15       42.89       46.29      4.21 o
   4  14  16       10.45       11.56      3.05 o
   4  14  19       27.45       25.62      3.53 o
   4  14  20       29.26       22.80      4.10 o
   4  14  21       14.75        8.06      3.08 o
   4  15   0       51.97       53.73      5.18 o
   4  15   1       85.21       93.59      7.09 o
   4  15   2       33.19       34.77      4.51 o
   4  15   3      217.26      217.90     12.83 o
   4  15   5       21.75       21.13      3.56 o
   4  15   6       55.38       54.89      5.71 o
   4  15   7       95.58       97.57      7.08 o
   4  15   8       25.73       26.56      4.01 o
   4  15  10       36.22       39.00      4.96 o
   4  15  11       29.28       29.42      3.72 o
   4  15  15       31.93       33.09      5.34 o
   4  15  16       12.27       13.53      3.15 o
   4  15  17       44.04       43.44      4.81 o
   4  16   2       31.46       29.57      4.81 o
   4  16   3       19.07       16.76      4.04 o
[truncated: 239,758 more chars]
