# Supplementary material for: Periodic Hirshfeld Atom Refinement
Source: J Phys Chem Lett. 2026 Feb 27;17(11):3170–9. doi: 10.1021/acs.jpclett.5c03918 (PMC13007019; doi:10.1021/acs.jpclett.5c03918)
Supplement: Supplementary file 2 [file jz5c03918_si_002.zip › F_bi22py-closo-decaborate(10)/Bis(2,2'-bipyridinium)_closo-decaborate(10)_hydrate__IAM.cif]

data_Bis(bipyridinium)_closo-decaborate_hydrate__IAM
# Bis(2,2'-bipyridinium)_closo-decaborate(10)_hydrate__IAM

_publ_contact_author_name           'PD Dr. Simon Grabowsky'
_publ_contact_author_address
;
    University of Bern
    Department of Chemistry, Biochemistry and Pharmaceutical Sciences
    Freiestrasse 3
    CH - 3012 Bern
    Switzerland
;
_publ_contact_author_email          simon.grabowsky@unibe.ch
_publ_contact_author_phone          '+41 31 684 4281'
loop_
   _publ_author_name
   _publ_author_address
   'Chu, Kanghyun'
;
    University of Bern
    Department of Chemistry, Biochemistry and Pharmaceutical Sciences
    Freiestrasse 3
    CH - 3012 Bern
    Switzerland
;
   'Jayatilaka, Dylan' ''
   'Malaspina, Lorraine A.' ''
   'Genoni, Alessandro' ''
   'Cametti, Georgia' ''
   'Mebs, Stefan' ''
   'Lentz, Dieter' ''
   'B\"urgi, Hans-Beat' ''
   'Churakov, Sergey V.' ''
   'Grabowsky, Simon' ''

_publ_section_title                 'IAM for bipyridine_closo-decaborane(10)_hydrate'

_audit_creation_date                2025-3-31
_audit_creation_method              'Tonto 25.04.08 github v. 71242092'

# ============
# QCr software
# ============

_QCr_software                       Tonto
_QCr_software_version               '25.04.08 v. 71242092'
_QCr_software_platform              Linux-6.8.0-52-generic
_QCr_software_build_date            '2025.03.27 11:46'
_QCr_software_website               https://github.com/dylan-jayatilaka/tonto

# ========
# Chemical
# ========

_chemical_name_common               Bis(2,2'-bipyridinium)_closo-decaborate(10)_hydrate
_chemical_formula_sum               'B10 C20 H30 N4 O'
_chemical_formula_moiety            '2(C10 H9 N2), B10 H10, H2 O'
_chemical_formula_weight            450.5983
_chemical_compound_source           'see text'
_chemical_absolute_configuration    unk

# =======
# Crystal
# =======

_exptl_crystal_description          block
_exptl_crystal_colour               'colourless'
_exptl_crystal_size_max             0.2
_exptl_crystal_size_mid             0.2
_exptl_crystal_size_min             0.15
_exptl_crystal_density_meas         ? 
_exptl_crystal_density_diffrn       1.238(1) 
_exptl_crystal_density_method       'not measured'
_exptl_crystal_F_000                472.0

# ==============
# Absortion data
# ==============

_exptl_absorpt_coefficient_mu       0.036 
_exptl_absorpt_correction_type      'none'
_exptl_absorpt_process_details      ?
_exptl_absorpt_correction_T_min     ?
_exptl_absorpt_correction_T_max     ?

# ========
# Symmetry
# ========

_symmetry_cell_setting              Triclinic
_symmetry_space_group_name_H-M      'p -1'
_symmetry_space_group_name_Hall     '-p 1'
_symmetry_Int_Tables_number         '2'

loop_
    _symmetry_equiv_pos_as_xyz
'+x, +y, +z'
'-x, -y, -z'

# =========
# Unit cell
# =========

_cell_measurement_temperature       9(2) 
_cell_measurement_reflns_used       13011
_cell_measurement_theta_min         1.64
_cell_measurement_theta_max         31.8

_cell_length_a                      9.2320(18)
_cell_length_b                      9.4370(19)
_cell_length_c                      14.613(3)
_cell_angle_alpha                   86.66(3)
_cell_angle_beta                    83.88(3)
_cell_angle_gamma                   72.83(3)
_cell_volume                        1209.0(5)
_cell_formula_units_Z               2

_atom_sites_solution_hydrogens      HAR

# ===============
# Refinement data
# ===============

_refine_ls_kind                     'Hirshfeld atom refinement (HAR)'
_refine_ls_method_description
;
   S.C. Capelli, H.-B. Burgi, B. Dittrich, S.Grabowsky
   and Dylan Jayatilaka, IUCrJ (2014). 1, 361-379
;
_refine_QCr_Psi_constraint          'none'

_refine_ls_SVD_threshold            0.1E-02
_refine_ls_coordinate_system        cartesian
_refine_ls_structure_factor_coef    F
_refine_ls_matrix_type              full
_refine_ls_R_factor_gt              0.0365
_refine_ls_R_factor_ref             0.0365
_refine_ls_R_factor_all             0.0365
_refine_ls_wR_factor_gt             0.0453
_refine_ls_wR_factor_ref            0.0453
_refine_ls_wR_factor_all            0.0453
_refine_ls_R_Fsqd_factor            0.0818
_refine_ls_chi2                     1.1201
_refine_ls_goodness_of_fit_gt       1.0583
_refine_ls_goodness_of_fit_ref      1.0583
_refine_ls_goodness_of_fit_all      1.0583
_refine_ls_number_reflns            13011
_refine_ls_number_parameters        436
_refine_ls_number_restraints        0
_refine_ls_number_constraints       150
_refine_ls_hydrogen_treatment       refall
_refine_ls_weighting_scheme         sigma
_refine_ls_weighting_details        'w=1/\s(F)'
_refine_ls_shift/su_conv_tol        0.0100
_refine_ls_shift/su_max             0.0095
_refine_ls_shift/su_max_mean        ?
_refine_ls_shift/su_max_par         'H0a Uxx'
_refine_ls_extinction_method        none

_refine_diff_density_max            0.9586
_refine_diff_density_min            -0.5758
_refine_diff_density_rms            0.1243

_refine_special_details
;
. If constraints were applied they are defined by zero
  eigenvalues of the least-squares hessian, see the
  value of _refine_ls_SVD_threshold
;
# ======================
# Fractional coordinates
# ======================

loop_
_atom_site_label
_atom_site_fract_x
_atom_site_fract_y
_atom_site_fract_z
_atom_site_U_iso_or_equiv
_atom_site_adp_type
_atom_site_occupancy
_atom_site_disorder_group
     O   0.10254(6)   0.22802(5)  0.34723(3)  0.01283(17)  Uani  1.000000  0
   H1o   0.016(2)     0.2563(19)  0.3321(13)  0.064(5)     Uiso  1.000000  0
   H2o   0.1699(16)   0.2217(15)  0.2982(10)  0.035(4)     Uiso  1.000000  0
   N1a   0.23899(5)   0.33662(5)  0.47243(3)  0.00784(15)  Uani  1.000000  0
   N2a   0.07266(5)   0.57855(5)  0.39545(3)  0.00825(15)  Uani  1.000000  0
   C1a   0.30875(6)   0.20329(6)  0.50828(4)  0.00952(18)  Uani  1.000000  0
   C2a   0.39864(7)   0.19167(6)  0.57961(4)  0.01069(19)  Uani  1.000000  0
   C3a   0.41515(7)   0.32142(6)  0.61169(4)  0.01105(19)  Uani  1.000000  0
   C4a   0.34233(6)   0.45869(6)  0.57278(4)  0.00976(18)  Uani  1.000000  0
   C5a   0.25197(6)   0.46478(6)  0.50165(4)  0.00749(16)  Uani  1.000000  0
   C6a   0.16652(6)   0.60080(6)  0.45368(3)  0.00750(16)  Uani  1.000000  0
   C7a   0.18550(7)   0.73908(6)  0.46658(4)  0.01019(18)  Uani  1.000000  0
   C8a   0.10386(7)   0.85987(6)  0.41544(4)  0.01131(19)  Uani  1.000000  0
   C9a   0.00625(6)   0.83845(6)  0.35516(4)  0.01063(19)  Uani  1.000000  0
  C10a  -0.00524(6)   0.69568(6)  0.34768(4)  0.00945(18)  Uani  1.000000  0
   H0a   0.1778(16)   0.3354(15)  0.4259(10)  0.035(4)     Uiso  1.000000  0
   H1a   0.2930(13)   0.1187(12)  0.4814(8)   0.016(3)     Uiso  1.000000  0
   H2a   0.4479(14)   0.0952(13)  0.6058(9)   0.024(3)     Uiso  1.000000  0
   H3a   0.4805(14)   0.3169(13)  0.6633(9)   0.024(3)     Uiso  1.000000  0
   H4a   0.3542(13)   0.5469(13)  0.5962(8)   0.019(3)     Uiso  1.000000  0
   H7a   0.2549(14)   0.7509(13)  0.5110(8)   0.024(3)     Uiso  1.000000  0
   H8a   0.1171(14)   0.9559(13)  0.4212(8)   0.021(3)     Uiso  1.000000  0
   H9a  -0.0529(13)   0.9187(12)  0.3190(8)   0.018(3)     Uiso  1.000000  0
  H10a  -0.0726(12)   0.6768(12)  0.3047(8)   0.014(2)     Uiso  1.000000  0
   N1b   0.23350(5)   0.66548(5)  0.14426(3)  0.00795(15)  Uani  1.000000  0
   N2b   0.00810(5)   0.55990(5)  0.12215(3)  0.00839(15)  Uani  1.000000  0
   C1b   0.35734(6)   0.70048(6)  0.16408(4)  0.00947(18)  Uani  1.000000  0
   C2b   0.35527(6)   0.84697(6)  0.16233(4)  0.00977(18)  Uani  1.000000  0
   C3b   0.22308(6)   0.95543(6)  0.14061(4)  0.00974(18)  Uani  1.000000  0
   C4b   0.09681(6)   0.91555(6)  0.12057(4)  0.00901(17)  Uani  1.000000  0
   C5b   0.10368(6)   0.76623(5)  0.12206(3)  0.00694(16)  Uani  1.000000  0
   C6b  -0.01870(6)   0.70557(5)  0.10154(3)  0.00707(16)  Uani  1.000000  0
   C7b  -0.14865(6)   0.79231(6)  0.06342(4)  0.00813(17)  Uani  1.000000  0
   C8b  -0.25531(6)   0.72347(6)  0.04364(4)  0.00900(17)  Uani  1.000000  0
   C9b  -0.22847(6)   0.57291(6)  0.06381(4)  0.00954(18)  Uani  1.000000  0
  C10b  -0.09567(6)   0.49596(6)  0.10401(4)  0.00925(18)  Uani  1.000000  0
   H0b   0.2355(14)   0.5714(14)  0.1438(9)   0.026(3)     Uiso  1.000000  0
   H1b   0.4442(13)   0.6164(13)  0.1793(8)   0.018(3)     Uiso  1.000000  0
   H2b   0.4456(14)   0.8725(13)  0.1743(8)   0.021(3)     Uiso  1.000000  0
   H3b   0.2165(13)   1.0587(12)  0.1412(8)   0.016(3)     Uiso  1.000000  0
   H4b   0.0041(14)   0.9855(13)  0.1112(8)   0.021(3)     Uiso  1.000000  0
   H7b  -0.1640(13)   0.8974(13)  0.0502(8)   0.022(3)     Uiso  1.000000  0
   H8b  -0.3451(13)   0.7795(12)  0.0162(8)   0.017(3)     Uiso  1.000000  0
   H9b  -0.3016(13)   0.5236(13)  0.0516(8)   0.021(3)     Uiso  1.000000  0
  H10b  -0.0755(13)   0.3926(13)  0.1199(8)   0.017(3)     Uiso  1.000000  0
    B1   0.44147(7)   0.34016(6)  0.26055(4)  0.00799(19)  Uani  1.000000  0
    B2   0.59821(7)   0.20859(7)  0.31331(4)  0.00823(19)  Uani  1.000000  0
    B3   0.63327(7)   0.34549(7)  0.22618(4)  0.00799(19)  Uani  1.000000  0
    B4   0.76567(7)   0.18170(7)  0.24621(4)  0.0088(2)    Uani  1.000000  0
    B5   0.66472(7)   0.06295(6)  0.22789(4)  0.00816(19)  Uani  1.000000  0
    B6   0.46303(7)   0.14004(6)  0.26181(4)  0.00787(19)  Uani  1.000000  0
    B7   0.37081(7)   0.26010(7)  0.18103(4)  0.00821(19)  Uani  1.000000  0
    B8   0.53493(7)   0.13354(6)  0.13955(4)  0.00786(19)  Uani  1.000000  0
    B9   0.69991(7)   0.19981(7)  0.14047(4)  0.00806(19)  Uani  1.000000  0
   B10   0.51322(7)   0.33184(6)  0.13796(4)  0.00760(19)  Uani  1.000000  0
    H1   0.3668(13)   0.4333(12)  0.3005(8)   0.017(3)     Uiso  1.000000  0
    H2   0.5915(12)   0.2034(12)  0.3902(7)   0.014(2)     Uiso  1.000000  0
    H3   0.6564(13)   0.4526(12)  0.2344(8)   0.018(3)     Uiso  1.000000  0
    H4   0.8876(13)   0.1578(12)  0.2635(8)   0.017(3)     Uiso  1.000000  0
    H5   0.7110(13)  -0.0588(12)  0.2359(8)   0.017(3)     Uiso  1.000000  0
    H6   0.4036(12)   0.0687(12)  0.3070(7)   0.014(2)     Uiso  1.000000  0
    H7   0.2526(13)   0.2852(12)  0.1628(8)   0.017(3)     Uiso  1.000000  0
    H8   0.5341(13)   0.0587(12)  0.0847(8)   0.016(3)     Uiso  1.000000  0
    H9   0.7822(13)   0.1885(12)  0.0781(8)   0.017(3)     Uiso  1.000000  0
   H10   0.4941(13)   0.4164(12)  0.0801(8)   0.015(2)     Uiso  1.000000  0

# ====
# ADPs
# ====

loop_
_atom_site_aniso_label
_atom_site_aniso_U_11
_atom_site_aniso_U_22
_atom_site_aniso_U_33
_atom_site_aniso_U_12
_atom_site_aniso_U_13
_atom_site_aniso_U_23
    O  0.01088(14)  0.01567(19)  0.01283(17)  -0.00491(13)  -0.00072(13)  -0.00274(16)
  N1a  0.00851(14)  0.00706(16)  0.00747(15)  -0.00155(12)  -0.00071(12)  -0.00018(13)
  N2a  0.00794(14)  0.00881(16)  0.00738(15)  -0.00121(12)  -0.00158(12)  -0.00007(14)
  C1a  0.01055(17)  0.00726(18)  0.00962(18)  -0.00127(14)  -0.00008(14)   0.00029(16)
  C2a  0.01119(18)  0.00930(19)  0.00948(19)  -0.00014(15)  -0.00079(15)   0.00142(16)
  C3a  0.01138(18)  0.0116(2)    0.00898(19)  -0.00091(15)  -0.00309(15)   0.00071(17)
  C4a  0.01080(17)  0.00938(19)  0.00875(18)  -0.00163(15)  -0.00313(14)  -0.00032(16)
  C5a  0.00793(15)  0.00710(17)  0.00706(16)  -0.00150(13)  -0.00098(13)  -0.00020(15)
  C6a  0.00761(15)  0.00708(17)  0.00722(17)  -0.00122(13)  -0.00081(13)  -0.00010(15)
  C7a  0.01114(17)  0.00786(19)  0.0119(2)    -0.00266(15)  -0.00302(15)  -0.00013(17)
  C8a  0.01250(19)  0.00755(19)  0.0133(2)    -0.00210(15)  -0.00152(16)   0.00068(17)
  C9a  0.01023(18)  0.00941(19)  0.01035(19)  -0.00041(15)  -0.00078(15)   0.00186(16)
 C10a  0.00866(17)  0.01036(19)  0.00812(17)  -0.00082(14)  -0.00162(13)   0.00070(16)
  N1b  0.00682(13)  0.00648(15)  0.01055(16)  -0.00150(11)  -0.00177(12)  -0.00073(14)
  N2b  0.00883(14)  0.00682(16)  0.00941(16)  -0.00200(12)  -0.00119(12)   0.00003(14)
  C1b  0.00774(16)  0.00879(18)  0.01210(19)  -0.00228(14)  -0.00192(14)  -0.00083(16)
  C2b  0.00925(16)  0.00854(19)  0.0121(2)    -0.00316(14)  -0.00154(14)  -0.00079(17)
  C3b  0.01078(17)  0.00749(19)  0.01142(19)  -0.00313(14)  -0.00143(14)  -0.00076(16)
  C4b  0.00974(16)  0.00662(17)  0.01018(18)  -0.00145(14)  -0.00141(14)  -0.00028(16)
  C5b  0.00693(15)  0.00617(17)  0.00731(16)  -0.00129(13)  -0.00062(12)  -0.00025(14)
  C6b  0.00686(15)  0.00656(17)  0.00748(17)  -0.00146(13)  -0.00063(12)  -0.00034(15)
  C7b  0.00756(15)  0.00748(17)  0.00899(17)  -0.00139(13)  -0.00158(13)   0.00001(15)
  C8b  0.00742(15)  0.01039(19)  0.00909(18)  -0.00211(14)  -0.00155(13)  -0.00050(16)
  C9b  0.00931(16)  0.0106(2)    0.00961(18)  -0.00434(15)  -0.00024(14)  -0.00113(17)
 C10b  0.00997(16)  0.00814(18)  0.00992(18)  -0.00314(14)  -0.00080(14)  -0.00010(16)
   B1  0.00831(18)  0.0072(2)    0.00788(19)  -0.00148(15)   0.00008(15)  -0.00082(17)
   B2  0.00894(18)  0.0086(2)    0.00715(19)  -0.00255(16)  -0.00113(15)   0.00009(17)
   B3  0.00876(18)  0.0075(2)    0.00790(19)  -0.00267(15)  -0.00060(15)  -0.00070(17)
   B4  0.00767(18)  0.0093(2)    0.0094(2)    -0.00196(16)  -0.00179(15)   0.00010(18)
   B5  0.00838(18)  0.0069(2)    0.0085(2)    -0.00101(15)  -0.00118(15)   0.00002(17)
   B6  0.00810(18)  0.0075(2)    0.00794(19)  -0.00230(15)  -0.00057(15)   0.00027(17)
   B7  0.00752(17)  0.0081(2)    0.0089(2)    -0.00199(15)  -0.00152(15)   0.00030(18)
   B8  0.00870(18)  0.0071(2)    0.00775(19)  -0.00197(15)  -0.00135(15)  -0.00059(17)
   B9  0.00794(18)  0.0080(2)    0.00776(19)  -0.00177(15)  -0.00014(15)  -0.00034(17)
  B10  0.00820(18)  0.0068(2)    0.00751(19)  -0.00174(15)  -0.00089(15)   0.00017(17)

# ===========
# Reflections
# ===========

_diffrn_ambient_temperature         9(2) 
_diffrn_radiation_wavelength        0.5166(2)
_diffrn_radiation_type              synchrotron 
_diffrn_radiation_source            'synchrotron' 
_diffrn_radiation_monochromator     graphite 
_diffrn_measurement_device_type     'Mar165 CCD'
_diffrn_measurement_method          '\f'
_diffrn_measured_fraction_theta_max   0.901
_diffrn_measured_fraction_theta_full   0.954
_diffrn_detector_area_resol_mean    ? 
_diffrn_standards_number            ? 
_diffrn_standards_interval_count    ? 
_diffrn_standards_interval_time     ? 
_diffrn_standards_decay_%           ? 
_diffrn_reflns_number               194515
_diffrn_reflns_av_R_equivalents     0.0716
_diffrn_reflns_av_sigmaI/netI       0.0779
_diffrn_reflns_limit_h_min          -18
_diffrn_reflns_limit_h_max          18
_diffrn_reflns_limit_k_min          -19
_diffrn_reflns_limit_k_max          19
_diffrn_reflns_limit_l_min          0
_diffrn_reflns_limit_l_max          29
_diffrn_reflns_theta_min            1.02
_diffrn_reflns_theta_max            31.80
_diffrn_reflns_theta_full           18.84

_shelx_F_calc_maximum               94.742090

_reflns_d_resolution_low            0.490197
_reflns_d_resolution_high           9.012836
_reflns_limit_h_min                 -18
_reflns_limit_h_max                 18
_reflns_limit_k_min                 -19
_reflns_limit_k_max                 19
_reflns_limit_l_min                 0
_reflns_limit_l_max                 29
_reflns_number_gt                   13011
_reflns_number_total                13011
_reflns_threshold_expression        'F>0 & F/u(F)>4.0 & |F_calc|>10^-3'

_reflns_special_details
;
* Specify symmetry and Friedel pair averaging *

. Only reflections which satisfy the threshold expression
  are listed below, and only they are considered observed,
  thus the *_gt, *_all, & *_total data are always the same
;

# ============
# Bond lengths
# ============

loop_
 _geom_bond_atom_site_label_1
 _geom_bond_site_symmetry_1
 _geom_bond_atom_site_label_2
 _geom_bond_site_symmetry_2
 _geom_bond_distance
 _geom_bond_publ_flag
      O  .   H1o  .   0.812(19)    yes
      O  .   H2o  .   0.890(14)    yes
    N1a  .   C1a  .   1.3376(7)    yes
    N1a  .   C5a  .   1.3477(7)    yes
    N2a  .   C6a  .   1.3433(7)    yes
    N2a  .  C10a  .   1.3320(7)    yes
    N1b  .   C1b  .   1.3434(7)    yes
    N1b  .   C5b  .   1.3489(7)    yes
    N2b  .   C6b  .   1.3448(7)    yes
    N2b  .  C10b  .   1.3290(7)    yes
    N1a  .   H0a  .   0.932(14)    yes
    N1b  .   H0b  .   0.883(12)    yes
    C1a  .   C2a  .   1.3801(8)    yes
    C2a  .   C3a  .   1.3909(8)    yes
    C3a  .   C4a  .   1.3910(8)    yes
    C4a  .   C5a  .   1.3889(7)    yes
    C5a  .   C6a  .   1.4753(7)    yes
    C6a  .   C7a  .   1.3928(7)    yes
    C7a  .   C8a  .   1.3926(8)    yes
    C8a  .   C9a  .   1.3879(8)    yes
    C9a  .  C10a  .   1.3937(8)    yes
    C1b  .   C2b  .   1.3757(8)    yes
    C2b  .   C3b  .   1.3947(8)    yes
    C3b  .   C4b  .   1.3895(8)    yes
    C4b  .   C5b  .   1.3907(7)    yes
    C5b  .   C6b  .   1.4725(7)    yes
    C6b  .   C7b  .   1.3889(7)    yes
    C7b  .   C8b  .   1.3913(8)    yes
    C8b  .   C9b  .   1.3877(8)    yes
    C9b  .  C10b  .   1.3977(8)    yes
    C1a  .   H1a  .   0.965(11)    yes
    C2a  .   H2a  .   0.966(12)    yes
    C3a  .   H3a  .   1.006(12)    yes
    C4a  .   H4a  .   0.957(11)    yes
    C7a  .   H7a  .   0.991(12)    yes
    C8a  .   H8a  .   0.959(12)    yes
    C9a  .   H9a  .   0.960(12)    yes
   C10a  .  H10a  .   0.987(11)    yes
    C1b  .   H1b  .   0.982(11)    yes
    C2b  .   H2b  .   0.969(12)    yes
    C3b  .   H3b  .   0.959(11)    yes
    C4b  .   H4b  .   0.932(12)    yes
    C7b  .   H7b  .   0.970(12)    yes
    C8b  .   H8b  .   0.957(12)    yes
    C9b  .   H9b  .   0.962(12)    yes
   C10b  .  H10b  .   0.957(12)    yes
     B1  .    B2  .   1.8153(9)    yes
     B1  .    B3  .   1.8028(9)    yes
     B1  .    B6  .   1.8388(8)    yes
     B1  .    B7  .   1.7035(8)    yes
     B1  .   B10  .   1.8403(8)    yes
     B2  .    B3  .   1.8336(9)    yes
     B2  .    B4  .   1.7000(9)    yes
     B2  .    B5  .   1.8337(8)    yes
     B2  .    B6  .   1.8099(8)    yes
     B3  .    B4  .   1.6962(9)    yes
     B3  .    B9  .   1.8368(8)    yes
     B3  .   B10  .   1.8207(8)    yes
     B4  .    B5  .   1.7032(9)    yes
     B4  .    B9  .   1.7009(9)    yes
     B5  .    B6  .   1.8131(8)    yes
     B5  .    B8  .   1.8177(8)    yes
     B5  .    B9  .   1.8364(9)    yes
     B6  .    B7  .   1.7002(8)    yes
     B6  .    B8  .   1.8362(8)    yes
     B7  .    B8  .   1.7058(8)    yes
     B7  .   B10  .   1.6978(9)    yes
     B8  .    B9  .   1.8108(9)    yes
     B8  .   B10  .   1.8213(8)    yes
     B9  .   B10  .   1.8069(8)    yes
     B1  .    H1  .   1.098(10)    yes
     B2  .    H2  .   1.118(11)    yes
     B3  .    H3  .   1.108(11)    yes
     B4  .    H4  .   1.133(11)    yes
     B5  .    H5  .   1.106(11)    yes
     B6  .    H6  .   1.132(11)    yes
     B7  .    H7  .   1.105(11)    yes
     B8  .    H8  .   1.101(11)    yes
     B9  .    H9  .   1.112(11)    yes
    B10  .   H10  .   1.120(11)    yes

# ===========
# Bond Angles
# ===========

loop_
 _geom_angle_atom_site_label_1
 _geom_angle_site_symmetry_1
 _geom_angle_atom_site_label_2
 _geom_angle_site_symmetry_2
 _geom_angle_atom_site_label_3
 _geom_angle_site_symmetry_3
 _geom_angle
 _geom_angle_publ_flag
   N1a  .  C5a  .   C6a  .       115.63(4)  yes
   N1a  .  C5a  .   C4a  .       118.50(5)  yes
   N1a  .  C1a  .   C2a  .       120.16(5)  yes
   N2a  .  C6a  .   C5a  .       114.20(4)  yes
   N2a  .  C6a  .   C7a  .       123.45(5)  yes
   N2a  . C10a  .   C9a  .       123.37(5)  yes
   N1b  .  C1b  .   C2b  .       119.54(5)  yes
   N1b  .  C5b  .   C6b  .       115.79(4)  yes
   N1b  .  C5b  .   C4b  .       118.10(5)  yes
   N2b  .  C6b  .   C7b  .       123.74(5)  yes
   N2b  .  C6b  .   C5b  .       113.94(4)  yes
   N2b  . C10b  .   C9b  .       122.91(5)  yes
   N1a  .  C1a  .   H1a  .        116.6(7)  yes
   N2a  . C10a  .  H10a  .        116.4(6)  yes
   N1b  .  C1b  .   H1b  .        115.7(7)  yes
   N2b  . C10b  .  H10b  .        116.6(7)  yes
   C5a  .  N1a  .   C1a  .      123.46(5)   yes
   C6a  .  N2a  .  C10a  .      117.65(5)   yes
   C6b  .  N2b  .  C10b  .      117.68(5)   yes
   C1b  .  N1b  .   C5b  .      123.98(5)   yes
   C5a  .  N1a  .   H0a  .        121.5(8)  yes
   C1b  .  N1b  .   H0b  .        119.7(8)  yes
   C1a  .  N1a  .   H0a  .        115.0(8)  yes
   C5b  .  N1b  .   H0b  .        116.3(8)  yes
   C7b  .  C6b  .   C5b  .      122.31(5)   yes
   C7b  .  C8b  .   C9b  .      118.91(5)   yes
   C5a  .  C6a  .   C7a  .      122.34(5)   yes
   C5a  .  C4a  .   C3a  .      119.14(5)   yes
   C6a  .  C5a  .   C4a  .      125.87(5)   yes
   C6a  .  C7a  .   C8a  .      117.98(5)   yes
   C6b  .  C7b  .   C8b  .      117.94(5)   yes
   C6b  .  C5b  .   C4b  .      126.12(5)   yes
  C10b  .  C9b  .   C8b  .      118.80(5)   yes
   C1b  .  C2b  .   C3b  .      118.63(5)   yes
   C1a  .  C2a  .   C3a  .      118.15(5)   yes
   C4b  .  C3b  .   C2b  .      120.40(5)   yes
   C5b  .  C4b  .   C3b  .      119.34(5)   yes
   C7a  .  C8a  .   C9a  .      119.15(5)   yes
   C2a  .  C3a  .   C4a  .      120.58(5)   yes
  C10a  .  C9a  .   C8a  .      118.40(5)   yes
   C7b  .  C8b  .   H8b  .        120.1(7)  yes
   C5a  .  C4a  .   H4a  .        121.5(7)  yes
   C6a  .  C7a  .   H7a  .        120.8(7)  yes
   C6b  .  C7b  .   H7b  .        121.1(7)  yes
  C10b  .  C9b  .   H9b  .        121.0(7)  yes
   C8b  .  C7b  .   H7b  .        121.0(7)  yes
   C8b  .  C9b  .   H9b  .        120.2(7)  yes
   C9b  . C10b  .  H10b  .        120.5(7)  yes
   C9b  .  C8b  .   H8b  .        120.9(7)  yes
   C1b  .  C2b  .   H2b  .        119.8(7)  yes
   C1a  .  C2a  .   H2a  .        119.9(7)  yes
   C4b  .  C3b  .   H3b  .        118.9(7)  yes
   C2b  .  C1b  .   H1b  .        124.7(7)  yes
   C2b  .  C3b  .   H3b  .        120.7(7)  yes
   C5b  .  C4b  .   H4b  .        118.1(8)  yes
   C7a  .  C8a  .   H8a  .        120.0(7)  yes
   C2a  .  C1a  .   H1a  .        123.3(7)  yes
   C2a  .  C3a  .   H3a  .        120.2(7)  yes
  C10a  .  C9a  .   H9a  .        119.7(7)  yes
   C3b  .  C4b  .   H4b  .        122.3(7)  yes
   C3b  .  C2b  .   H2b  .        121.5(7)  yes
   C9a  . C10a  .  H10a  .        120.2(6)  yes
   C9a  .  C8a  .   H8a  .        120.9(7)  yes
   C8a  .  C7a  .   H7a  .        121.2(7)  yes
   C8a  .  C9a  .   H9a  .        121.9(7)  yes
   C3a  .  C2a  .   H2a  .        122.0(7)  yes
   C3a  .  C4a  .   H4a  .        119.4(7)  yes
   C4a  .  C3a  .   H3a  .        119.2(7)  yes
    B6  .   B2  .    B1  .       60.96(3)   yes
    B6  .   B2  .    B3  .      101.90(4)   yes
    B6  .   B2  .    B5  .       59.68(3)   yes
    B6  .   B2  .    B4  .      112.44(4)   yes
    B6  .   B7  .    B1  .       65.40(4)   yes
    B6  .   B7  .   B10  .       99.24(4)   yes
    B6  .   B7  .    B8  .       65.25(4)   yes
    B6  .   B1  .    B2  .       59.38(3)   yes
    B6  .   B1  .    B7  .       57.21(3)   yes
    B6  .   B1  .    B3  .      101.97(4)   yes
    B6  .   B1  .   B10  .       89.43(4)   yes
    B6  .   B5  .    B2  .       59.51(3)   yes
    B6  .   B5  .    B9  .      101.87(4)   yes
    B6  .   B5  .    B8  .       60.76(3)   yes
    B6  .   B5  .    B4  .      112.13(4)   yes
    B6  .   B8  .    B7  .       57.23(3)   yes
    B6  .   B8  .    B9  .      101.96(4)   yes
    B6  .   B8  .    B5  .       59.49(3)   yes
    B6  .   B8  .   B10  .       90.10(4)   yes
    B2  .   B6  .    B7  .      112.62(4)   yes
    B2  .   B6  .    B1  .       59.67(3)   yes
    B2  .   B6  .    B5  .       60.81(3)   yes
    B2  .   B6  .    B8  .      102.27(4)   yes
    B2  .   B1  .    B7  .      112.19(4)   yes
    B2  .   B1  .    B3  .       60.90(3)   yes
    B2  .   B1  .   B10  .      102.05(4)   yes
    B2  .   B3  .    B1  .       59.89(3)   yes
    B2  .   B3  .    B9  .       90.03(4)   yes
    B2  .   B3  .   B10  .      102.10(4)   yes
    B2  .   B3  .    B4  .       57.42(3)   yes
    B2  .   B5  .    B9  .       90.04(4)   yes
    B2  .   B5  .    B8  .      102.07(4)   yes
    B2  .   B5  .    B4  .       57.31(3)   yes
    B2  .   B4  .    B3  .       65.35(4)   yes
    B2  .   B4  .    B9  .       99.52(4)   yes
    B2  .   B4  .    B5  .       65.21(4)   yes
    B7  .   B6  .    B1  .       57.39(3)   yes
    B7  .   B6  .    B5  .      112.73(4)   yes
    B7  .   B6  .    B8  .       57.52(3)   yes
    B7  .   B1  .    B3  .      112.59(4)   yes
    B7  .   B1  .   B10  .       57.10(3)   yes
    B7  .  B10  .    B1  .       57.39(3)   yes
    B7  .  B10  .    B3  .      111.98(4)   yes
    B7  .  B10  .    B9  .      112.96(4)   yes
    B7  .  B10  .    B8  .       57.86(3)   yes
    B7  .   B8  .    B9  .      112.38(4)   yes
    B7  .   B8  .    B5  .      112.23(4)   yes
    B7  .   B8  .   B10  .       57.44(3)   yes
    B1  .   B6  .    B5  .      102.15(4)   yes
    B1  .   B6  .    B8  .       90.03(4)   yes
    B1  .   B2  .    B3  .       59.21(3)   yes
    B1  .   B2  .    B5  .      102.26(4)   yes
    B1  .   B2  .    B4  .      112.01(4)   yes
    B1  .   B7  .   B10  .       65.51(4)   yes
    B1  .   B7  .    B8  .       99.36(4)   yes
    B1  .   B3  .    B9  .      102.33(4)   yes
    B1  .   B3  .   B10  .       61.04(3)   yes
    B1  .   B3  .    B4  .      112.82(4)   yes
    B1  .  B10  .    B3  .       59.00(3)   yes
    B1  .  B10  .    B9  .      102.04(4)   yes
    B1  .  B10  .    B8  .       90.45(4)   yes
    B3  .   B2  .    B5  .       90.05(4)   yes
    B3  .   B2  .    B4  .       57.22(3)   yes
    B3  .   B1  .   B10  .       59.96(3)   yes
    B3  .   B9  .    B5  .       89.87(4)   yes
    B3  .   B9  .   B10  .       59.95(3)   yes
    B3  .   B9  .    B8  .      102.03(4)   yes
    B3  .   B9  .    B4  .       57.14(3)   yes
    B3  .  B10  .    B9  .       60.84(3)   yes
    B3  .  B10  .    B8  .      102.25(4)   yes
    B3  .   B4  .    B9  .       65.46(4)   yes
    B3  .   B4  .    B5  .       99.49(4)   yes
    B9  .   B3  .   B10  .       59.21(3)   yes
    B9  .   B3  .    B4  .       57.39(3)   yes
    B9  .   B5  .    B8  .       59.41(3)   yes
    B9  .   B5  .    B4  .       57.29(3)   yes
    B9  .  B10  .    B8  .       59.88(3)   yes
    B9  .   B8  .    B5  .       60.81(3)   yes
    B9  .   B8  .   B10  .       59.66(3)   yes
    B9  .   B4  .    B5  .       65.30(4)   yes
    B5  .   B6  .    B8  .       59.75(3)   yes
    B5  .   B2  .    B4  .       57.48(3)   yes
    B5  .   B9  .   B10  .      102.12(4)   yes
    B5  .   B9  .    B8  .       59.78(3)   yes
    B5  .   B9  .    B4  .       57.41(3)   yes
    B5  .   B8  .   B10  .      102.28(4)   yes
   B10  .   B7  .    B8  .       64.70(4)   yes
   B10  .   B3  .    B4  .      112.11(4)   yes
   B10  .   B9  .    B8  .       60.46(3)   yes
   B10  .   B9  .    B4  .      112.57(4)   yes
    B8  .   B9  .    B4  .      112.56(4)   yes
    B8  .   B5  .    B4  .      112.11(4)   yes
    B6  .   B2  .    H2  .        116.2(6)  yes
    B6  .   B7  .    H7  .        130.3(6)  yes
    B6  .   B1  .    H1  .        134.0(6)  yes
    B6  .   B5  .    H5  .        116.0(6)  yes
    B6  .   B8  .    H8  .        132.0(6)  yes
    B2  .   B6  .    H6  .        117.2(6)  yes
    B2  .   B1  .    H1  .        119.5(6)  yes
    B2  .   B3  .    H3  .        130.1(6)  yes
    B2  .   B5  .    H5  .        131.4(6)  yes
    B2  .   B4  .    H4  .        132.2(6)  yes
    B7  .   B6  .    H6  .        121.0(6)  yes
    B7  .   B1  .    H1  .        120.5(6)  yes
    B7  .  B10  .   H10  .        119.8(6)  yes
    B7  .   B8  .    H8  .        120.6(6)  yes
    B1  .   B6  .    H6  .        131.6(5)  yes
    B1  .   B2  .    H2  .        117.1(5)  yes
    B1  .   B7  .    H7  .        129.2(5)  yes
    B1  .   B3  .    H3  .        116.2(6)  yes
    B1  .  B10  .   H10  .        132.4(5)  yes
    B3  .   B2  .    H2  .        133.3(6)  yes
    B3  .   B1  .    H1  .        116.9(6)  yes
    B3  .   B9  .    H9  .        131.3(6)  yes
    B3  .  B10  .   H10  .        119.4(6)  yes
    B3  .   B4  .    H4  .        130.3(6)  yes
    B9  .   B3  .    H3  .        134.1(6)  yes
    B9  .   B5  .    H5  .        133.7(6)  yes
    B9  .  B10  .   H10  .        118.1(6)  yes
    B9  .   B8  .    H8  .        118.2(6)  yes
    B9  .   B4  .    H4  .        128.2(6)  yes
    B5  .   B6  .    H6  .        117.9(5)  yes
    B5  .   B2  .    H2  .        131.6(5)  yes
    B5  .   B9  .    H9  .        131.7(6)  yes
    B5  .   B8  .    H8  .        118.3(6)  yes
    B5  .   B4  .    H4  .        130.1(6)  yes
   B10  .   B7  .    H7  .        130.4(6)  yes
   B10  .   B1  .    H1  .        130.2(6)  yes
   B10  .   B3  .    H3  .        119.1(6)  yes
   B10  .   B9  .    H9  .        119.1(6)  yes
   B10  .   B8  .    H8  .        131.7(6)  yes
    B8  .   B6  .    H6  .        132.6(5)  yes
    B8  .   B7  .    H7  .        131.4(5)  yes
    B8  .   B9  .    H9  .        119.4(6)  yes
    B8  .   B5  .    H5  .        117.3(6)  yes
    B8  .  B10  .   H10  .        130.7(5)  yes
    B4  .   B2  .    H2  .        122.6(6)  yes
    B4  .   B3  .    H3  .        121.0(6)  yes
    B4  .   B9  .    H9  .        119.2(6)  yes
    B4  .   B5  .    H5  .        122.8(6)  yes
   H1o  .    O  .   H2o  .       110.6(16)  yes

# ==============
# Torsion angles
# ==============

loop_
 _geom_torsion_atom_site_label_1
 _geom_torsion_site_symmetry_1
 _geom_torsion_atom_site_label_2
 _geom_torsion_site_symmetry_2
 _geom_torsion_atom_site_label_3
 _geom_torsion_site_symmetry_3
 _geom_torsion_atom_site_label_4
 _geom_torsion_site_symmetry_4
 _geom_torsion
   N1a  .  C5a  .  C6a  .   N2a  .              7.95(7)
   N1b  .  C5b  .  C6b  .   N2b  .             10.05(7)
   N1a  .  C5a  .  C6a  .   C7a  .           -170.53(5)
   N1a  .  C5a  .  C4a  .   C3a  .             -0.44(8)
   N1a  .  C1a  .  C2a  .   C3a  .             -0.67(8)
   N2a  .  C6a  .  C5a  .   C4a  .           -172.00(5)
   N2a  .  C6a  .  C7a  .   C8a  .             -0.76(8)
   N2a  . C10a  .  C9a  .   C8a  .              0.00(9)
   N1b  .  C1b  .  C2b  .   C3b  .              0.53(8)
   N1b  .  C5b  .  C6b  .   C7b  .           -169.31(5)
   N1b  .  C5b  .  C4b  .   C3b  .              0.80(8)
   N2b  .  C6b  .  C7b  .   C8b  .             -1.49(8)
   N2b  .  C6b  .  C5b  .   C4b  .           -169.91(5)
   N2b  . C10b  .  C9b  .   C8b  .             -1.44(9)
   N1a  .  C5a  .  C4a  .   H4a  .            -179.4(8)
   N1a  .  C1a  .  C2a  .   H2a  .             179.3(9)
   N2a  .  C6a  .  C7a  .   H7a  .             179.1(8)
   N2a  . C10a  .  C9a  .   H9a  .            -180.0(8)
   N1b  .  C1b  .  C2b  .   H2b  .            -177.7(8)
   N1b  .  C5b  .  C4b  .   H4b  .            -173.8(9)
   N2b  .  C6b  .  C7b  .   H7b  .             179.3(8)
   N2b  . C10b  .  C9b  .   H9b  .            -180.0(8)
   C5a  .  N1a  .  C1a  .   C2a  .              0.62(8)
   C6a  .  N2a  . C10a  .   C9a  .              0.00(8)
   C6b  .  N2b  . C10b  .   C9b  .              0.87(8)
  C10b  .  N2b  .  C6b  .   C5b  .           -178.73(5)
   C1b  .  N1b  .  C5b  .   C4b  .             -0.75(8)
   C1a  .  N1a  .  C5a  .   C4a  .              0.00(8)
   C5a  .  N1a  .  C1a  .   H1a  .            -179.0(8)
   C6a  .  N2a  . C10a  .  H10a  .             179.2(7)
   C6b  .  N2b  . C10b  .  H10b  .            -179.1(8)
   C5b  .  N1b  .  C1b  .   H1b  .             180.0(7)
   C7b  .  C6b  .  N2b  .  C10b  .              0.62(8)
   C5a  .  C6a  .  N2a  .  C10a  .           -178.18(5)
   C6a  .  C5a  .  N1a  .   C1a  .            180.00(5)
   C6b  .  C5b  .  N1b  .   C1b  .            179.28(5)
   C2b  .  C1b  .  N1b  .   C5b  .              0.00(9)
   C7a  .  C6a  .  N2a  .  C10a  .              0.28(8)
   C6a  .  C5a  .  N1a  .   H0a  .             -1.4(10)
   C6b  .  C5b  .  N1b  .   H0b  .              1.0(9)
   C4b  .  C5b  .  N1b  .   H0b  .           -179.1(9)
   C2b  .  C1b  .  N1b  .   H0b  .            178.3(9)
   C2a  .  C1a  .  N1a  .   H0a  .           -178.0(9)
   C4a  .  C5a  .  N1a  .   H0a  .            178.5(10)
   C7b  .  C6b  .  C5b  .   C4b  .             10.72(8)
   C7b  .  C8b  .  C9b  .  C10b  .              0.51(8)
   C5a  .  C6a  .  C7a  .   C8a  .            177.58(5)
   C5a  .  C4a  .  C3a  .   C2a  .              0.37(9)
   C6a  .  C5a  .  C4a  .   C3a  .            179.51(5)
   C6a  .  C7a  .  C8a  .   C9a  .              0.85(9)
   C6b  .  C7b  .  C8b  .   C9b  .              0.85(8)
   C6b  .  C5b  .  C4b  .   C3b  .           -179.23(5)
   C8b  .  C7b  .  C6b  .   C5b  .            177.82(5)
   C1b  .  C2b  .  C3b  .   C4b  .             -0.45(9)
   C1a  .  C2a  .  C3a  .   C4a  .              0.00(9)
   C2b  .  C3b  .  C4b  .   C5b  .              0.00(8)
   C7a  .  C6a  .  C5a  .   C4a  .              9.52(9)
   C7a  .  C8a  .  C9a  .  C10a  .             -0.51(9)
   C7b  .  C8b  .  C9b  .   H9b  .             179.0(8)
   C5a  .  C6a  .  C7a  .   H7a  .              -2.6(8)
   C5a  .  C4a  .  C3a  .   H3a  .            -180.0(8)
   C6a  .  C5a  .  C4a  .   H4a  .               0.5(8)
   C6a  .  C7a  .  C8a  .   H8a  .            -177.9(8)
   C6b  .  C7b  .  C8b  .   H8b  .            -178.8(8)
   C6b  .  C5b  .  C4b  .   H4b  .               6.1(9)
  C10b  .  C9b  .  C8b  .   H8b  .            -180.0(8)
   C8b  .  C9b  . C10b  .  H10b  .             178.6(8)
   C9b  .  C8b  .  C7b  .   H7b  .            -180.0(8)
   C1b  .  C2b  .  C3b  .   H3b  .             177.4(8)
   C1a  .  C2a  .  C3a  .   H3a  .            -179.5(8)
   C4b  .  C3b  .  C2b  .   H2b  .             177.7(8)
   C2b  .  C3b  .  C4b  .   H4b  .             174.2(9)
   C5b  .  C6b  .  C7b  .   H7b  .              -1.3(8)
   C5b  .  C4b  .  C3b  .   H3b  .            -178.2(8)
   C7a  .  C8a  .  C9a  .   H9a  .             179.4(8)
   C2a  .  C3a  .  C4a  .   H4a  .             179.4(8)
  C10a  .  C9a  .  C8a  .   H8a  .             178.2(8)
   C3b  .  C2b  .  C1b  .   H1b  .            -179.2(8)
   C9a  .  C8a  .  C7a  .   H7a  .            -179.0(8)
   C8a  .  C9a  . C10a  .  H10a  .            -179.1(7)
   C3a  .  C2a  .  C1a  .   H1a  .             178.9(8)
   C4a  .  C3a  .  C2a  .   H2a  .            -180.0(9)
    B6  .   B2  .   B1  .    B7  .            -22.91(4)
    B6  .   B2  .   B1  .    B3  .           -127.26(4)
    B6  .   B2  .   B1  .   B10  .            -82.06(4)
    B6  .   B2  .   B3  .    B1  .             45.33(4)
    B6  .   B2  .   B3  .    B9  .            -58.94(4)
    B6  .   B2  .   B3  .   B10  .             -0.51(5)
    B6  .   B2  .   B3  .    B4  .           -109.16(4)
    B6  .   B2  .   B5  .    B9  .            103.78(4)
    B6  .   B2  .   B5  .    B8  .             45.13(4)
    B6  .   B2  .   B5  .    B4  .            153.80(5)
    B6  .   B2  .   B4  .    B3  .             89.97(5)
    B6  .   B2  .   B4  .    B9  .             32.67(5)
    B6  .   B2  .   B4  .    B5  .            -24.35(4)
    B6  .   B7  .   B1  .    B2  .             23.48(4)
    B6  .   B7  .   B1  .    B3  .             89.96(5)
    B6  .   B7  .   B1  .   B10  .            113.74(4)
    B6  .   B7  .  B10  .    B1  .            -57.48(4)
    B6  .   B7  .  B10  .    B3  .            -34.05(5)
    B6  .   B7  .  B10  .    B9  .             32.39(5)
    B6  .   B7  .  B10  .    B8  .             56.90(4)
    B6  .   B7  .   B8  .    B9  .            -90.08(5)
    B6  .   B7  .   B8  .    B5  .            -23.75(4)
    B6  .   B7  .   B8  .   B10  .           -114.43(4)
    B6  .   B1  .   B2  .    B3  .            127.26(4)
    B6  .   B1  .   B2  .    B5  .             44.63(4)
    B6  .   B1  .   B2  .    B4  .            104.27(5)
    B6  .   B1  .   B7  .   B10  .           -113.74(4)
    B6  .   B1  .   B7  .    B8  .            -57.17(4)
    B6  .   B1  .   B3  .    B2  .            -44.44(4)
    B6  .   B1  .   B3  .    B9  .             38.32(5)
    B6  .   B1  .   B3  .   B10  .             82.28(4)
    B6  .   B1  .   B3  .    B4  .            -21.25(5)
    B6  .   B1  .  B10  .    B7  .             50.32(4)
    B6  .   B1  .  B10  .    B3  .           -104.21(4)
    B6  .   B1  .  B10  .    B9  .            -59.39(4)
    B6  .   B1  .  B10  .    B8  .              0.00(4)
    B6  .   B5  .   B2  .    B1  .            -45.36(4)
    B6  .   B5  .   B2  .    B3  .           -103.79(4)
    B6  .   B5  .   B2  .    B4  .           -153.80(5)
    B6  .   B5  .   B9  .    B3  .             58.79(4)
    B6  .   B5  .   B9  .   B10  .             -0.37(5)
    B6  .   B5  .   B9  .    B8  .            -45.25(4)
    B6  .   B5  .   B9  .    B4  .            108.82(4)
    B6  .   B5  .   B8  .    B7  .             23.15(4)
    B6  .   B5  .   B8  .    B9  .            127.21(4)
    B6  .   B5  .   B8  .   B10  .             82.75(4)
    B6  .   B5  .   B4  .    B2  .             24.25(4)
    B6  .   B5  .   B4  .    B3  .            -32.86(5)
    B6  .   B5  .   B4  .    B9  .            -90.15(5)
    B6  .   B8  .   B7  .    B1  .             57.28(4)
    B6  .   B8  .   B7  .   B10  .            114.43(4)
    B6  .   B8  .   B9  .    B3  .            -38.17(5)
    B6  .   B8  .   B9  .    B5  .             44.54(4)
    B6  .   B8  .   B9  .   B10  .            -83.00(4)
    B6  .   B8  .   B9  .    B4  .             21.02(5)
    B6  .   B8  .   B5  .    B2  .            -44.42(4)
    B6  .   B8  .   B5  .    B9  .           -127.21(4)
    B6  .   B8  .   B5  .    B4  .           -103.80(5)
    B6  .   B8  .  B10  .    B7  .            -49.96(4)
    B6  .   B8  .  B10  .    B1  .              0.00(4)
    B6  .   B8  .  B10  .    B3  .             58.46(4)
    B6  .   B8  .  B10  .    B9  .            103.84(4)
    B2  .   B6  .   B7  .    B1  .            -23.63(4)
    B2  .   B6  .   B7  .   B10  .             33.93(5)
    B2  .   B6  .   B7  .    B8  .             90.44(4)
    B2  .   B6  .   B1  .    B7  .            154.61(5)
    B2  .   B6  .   B1  .    B3  .             45.31(4)
    B2  .   B6  .   B1  .   B10  .            104.38(4)
    B2  .   B6  .   B5  .    B9  .            -82.94(4)
    B2  .   B6  .   B5  .    B8  .           -127.42(4)
    B2  .   B6  .   B5  .    B4  .            -23.65(4)
    B2  .   B6  .   B8  .    B7  .           -109.15(4)
    B2  .   B6  .   B8  .    B9  .              0.00(5)
    B2  .   B6  .   B8  .    B5  .             45.20(4)
    B2  .   B6  .   B8  .   B10  .            -59.04(4)
    B2  .   B1  .   B6  .    B7  .           -154.61(5)
    B2  .   B1  .   B6  .    B5  .            -45.25(4)
    B2  .   B1  .   B6  .    B8  .           -104.24(4)
    B2  .   B1  .   B7  .   B10  .            -90.26(5)
    B2  .   B1  .   B7  .    B8  .            -33.69(5)
    B2  .   B1  .   B3  .    B9  .             82.76(4)
    B2  .   B1  .   B3  .   B10  .            126.72(4)
    B2  .   B1  .   B3  .    B4  .             23.19(4)
    B2  .   B1  .  B10  .    B7  .            108.78(4)
    B2  .   B1  .  B10  .    B3  .            -45.74(4)
    B2  .   B1  .  B10  .    B9  .             -0.92(5)
    B2  .   B1  .  B10  .    B8  .             58.32(4)
    B2  .   B3  .   B1  .    B7  .           -103.69(5)
    B2  .   B3  .   B1  .   B10  .           -126.72(4)
    B2  .   B3  .   B9  .    B5  .              0.00(4)
    B2  .   B3  .   B9  .   B10  .            104.10(4)
    B2  .   B3  .   B9  .    B8  .             58.99(4)
    B2  .   B3  .   B9  .    B4  .            -50.24(4)
    B2  .   B3  .  B10  .    B7  .             22.17(5)
    B2  .   B3  .  B10  .    B1  .             45.17(4)
    B2  .   B3  .  B10  .    B9  .            -82.70(4)
    B2  .   B3  .  B10  .    B8  .            -37.87(5)
    B2  .   B3  .   B4  .    B9  .            114.18(4)
    B2  .   B3  .   B4  .    B5  .             57.01(4)
    B2  .   B5  .   B6  .    B7  .            104.10(5)
    B2  .   B5  .   B6  .    B1  .             44.60(4)
    B2  .   B5  .   B6  .    B8  .            127.42(4)
    B2  .   B5  .   B9  .    B3  .              0.00(4)
    B2  .   B5  .   B9  .   B10  .            -59.15(4)
    B2  .   B5  .   B9  .    B8  .           -104.03(4)
    B2  .   B5  .   B9  .    B4  .             50.04(4)
    B2  .   B5  .   B8  .    B7  .            -21.27(5)
    B2  .   B5  .   B8  .    B9  .             82.79(4)
    B2  .   B5  .   B8  .   B10  .             38.33(5)
    B2  .   B5  .   B4  .    B3  .            -57.11(4)
    B2  .   B5  .   B4  .    B9  .           -114.40(4)
    B2  .   B4  .   B3  .    B1  .            -23.84(4)
    B2  .   B4  .   B3  .    B9  .           -114.18(4)
    B2  .   B4  .   B3  .   B10  .            -90.51(5)
    B2  .   B4  .   B9  .    B3  .             57.22(4)
    B2  .   B4  .   B9  .    B5  .            -56.96(4)
    B2  .   B4  .   B9  .   B10  .             33.28(5)
    B2  .   B4  .   B9  .    B8  .            -32.80(5)
    B2  .   B4  .   B5  .    B9  .            114.40(4)
    B2  .   B4  .   B5  .    B8  .             90.43(4)
    B7  .   B6  .   B2  .    B1  .             23.03(4)
    B7  .   B6  .   B2  .    B3  .            -21.30(5)
    B7  .   B6  .   B2  .    B5  .           -104.28(5)
    B7  .   B6  .   B2  .    B4  .            -80.53(5)
    B7  .   B6  .   B1  .    B3  .           -109.30(4)
    B7  .   B6  .   B1  .   B10  .            -50.23(4)
    B7  .   B6  .   B5  .    B9  .             21.15(5)
    B7  .   B6  .   B5  .    B8  .            -23.32(4)
    B7  .   B6  .   B5  .    B4  .             80.45(5)
    B7  .   B6  .   B8  .    B9  .            109.06(4)
    B7  .   B6  .   B8  .    B5  .            154.36(4)
    B7  .   B6  .   B8  .   B10  .             50.12(4)
    B7  .   B1  .   B6  .    B5  .            109.36(4)
    B7  .   B1  .   B6  .    B8  .             50.37(4)
    B7  .   B1  .   B2  .    B3  .            104.34(5)
    B7  .   B1  .   B2  .    B5  .             21.72(6)
    B7  .   B1  .   B2  .    B4  .             81.35(6)
    B7  .   B1  .   B3  .    B9  .            -20.93(5)
    B7  .   B1  .   B3  .   B10  .             23.03(4)
    B7  .   B1  .   B3  .    B4  .            -80.50(5)
    B7  .   B1  .  B10  .    B3  .           -154.52(4)
    B7  .   B1  .  B10  .    B9  .           -109.70(4)
    B7  .   B1  .  B10  .    B8  .            -50.47(4)
    B7  .  B10  .   B1  .    B3  .            154.52(4)
    B7  .  B10  .   B3  .    B1  .            -23.00(4)
    B7  .  B10  .   B3  .    B9  .            104.87(5)
    B7  .  B10  .   B3  .    B4  .             81.69(5)
    B7  .  B10  .   B9  .    B3  .           -103.24(5)
    B7  .  B10  .   B9  .    B5  .            -20.53(5)
    B7  .  B10  .   B9  .    B8  .             23.96(4)
    B7  .  B10  .   B9  .    B4  .            -80.05(5)
    B7  .  B10  .   B8  .    B9  .           -153.79(4)
    B7  .  B10  .   B8  .    B5  .           -108.68(4)
    B7  .   B8  .   B6  .    B1  .            -50.27(4)
    B7  .   B8  .   B6  .    B5  .           -154.36(4)
    B7  .   B8  .   B9  .    B3  .             21.09(5)
    B7  .   B8  .   B9  .    B5  .            103.80(5)
    B7  .   B8  .   B9  .   B10  .            -23.74(4)
    B7  .   B8  .   B9  .    B4  .             80.28(5)
    B7  .   B8  .   B5  .    B9  .           -104.06(5)
    B7  .   B8  .   B5  .    B4  .            -80.65(5)
    B7  .   B8  .  B10  .    B1  .             50.11(4)
    B7  .   B8  .  B10  .    B3  .            108.41(4)
    B7  .   B8  .  B10  .    B9  .            153.79(4)
    B1  .   B6  .   B2  .    B3  .            -44.33(4)
    B1  .   B6  .   B2  .    B5  .           -127.32(4)
    B1  .   B6  .   B2  .    B4  .           -103.56(5)
    B1  .   B6  .   B7  .   B10  .             57.56(4)
    B1  .   B6  .   B7  .    B8  .            114.08(4)
    B1  .   B6  .   B5  .    B9  .            -38.35(5)
    B1  .   B6  .   B5  .    B8  .            -82.82(4)
    B1  .   B6  .   B5  .    B4  .             20.95(5)
    B1  .   B6  .   B8  .    B9  .             58.79(4)
    B1  .   B6  .   B8  .    B5  .            104.09(4)
    B1  .   B6  .   B8  .   B10  .              0.00(4)
    B1  .   B2  .   B6  .    B5  .            127.32(4)
    B1  .   B2  .   B6  .    B8  .             82.72(4)
    B1  .   B2  .   B3  .    B9  .           -104.27(4)
    B1  .   B2  .   B3  .   B10  .            -45.84(4)
    B1  .   B2  .   B3  .    B4  .           -154.49(4)
    B1  .   B2  .   B5  .    B9  .             58.42(4)
    B1  .   B2  .   B5  .    B8  .              0.00(5)
    B1  .   B2  .   B5  .    B4  .            108.44(5)
    B1  .   B2  .   B4  .    B3  .             23.52(4)
    B1  .   B2  .   B4  .    B9  .            -33.78(5)
    B1  .   B2  .   B4  .    B5  .            -90.80(5)
    B1  .   B7  .   B6  .    B5  .            -90.16(5)
    B1  .   B7  .   B6  .    B8  .           -114.08(4)
    B1  .   B7  .  B10  .    B3  .             23.43(4)
    B1  .   B7  .  B10  .    B9  .             89.87(4)
    B1  .   B7  .  B10  .    B8  .            114.38(4)
    B1  .   B7  .   B8  .    B9  .            -32.80(5)
    B1  .   B7  .   B8  .    B5  .             33.53(5)
    B1  .   B7  .   B8  .   B10  .            -57.15(4)
    B1  .   B3  .   B2  .    B5  .            104.28(4)
    B1  .   B3  .   B2  .    B4  .            154.49(4)
    B1  .   B3  .   B9  .    B5  .            -59.12(4)
    B1  .   B3  .   B9  .   B10  .             44.99(4)
    B1  .   B3  .   B9  .    B8  .              0.00(5)
    B1  .   B3  .   B9  .    B4  .           -109.35(5)
    B1  .   B3  .  B10  .    B9  .           -127.87(4)
    B1  .   B3  .  B10  .    B8  .            -83.04(4)
    B1  .   B3  .   B4  .    B9  .             90.34(5)
    B1  .   B3  .   B4  .    B5  .             33.17(5)
    B1  .  B10  .   B7  .    B8  .           -114.38(4)
    B1  .  B10  .   B3  .    B9  .            127.87(4)
    B1  .  B10  .   B3  .    B4  .            104.69(5)
    B1  .  B10  .   B9  .    B3  .            -43.78(4)
    B1  .  B10  .   B9  .    B5  .             38.93(5)
    B1  .  B10  .   B9  .    B8  .             83.42(4)
    B1  .  B10  .   B9  .    B4  .            -20.58(5)
    B1  .  B10  .   B8  .    B9  .           -103.69(4)
    B1  .  B10  .   B8  .    B5  .            -58.58(4)
    B3  .   B2  .   B6  .    B5  .             82.98(4)
    B3  .   B2  .   B6  .    B8  .             38.39(5)
    B3  .   B2  .   B1  .   B10  .             45.20(4)
    B3  .   B2  .   B5  .    B9  .              0.00(4)
    B3  .   B2  .   B5  .    B8  .            -58.66(4)
    B3  .   B2  .   B5  .    B4  .             50.01(4)
    B3  .   B2  .   B4  .    B9  .            -57.30(4)
    B3  .   B2  .   B4  .    B5  .           -114.32(4)
    B3  .   B1  .   B6  .    B5  .              0.00(5)
    B3  .   B1  .   B6  .    B8  .            -58.93(4)
    B3  .   B1  .   B2  .    B5  .            -82.62(4)
    B3  .   B1  .   B2  .    B4  .            -22.99(4)
    B3  .   B1  .   B7  .   B10  .            -23.79(4)
    B3  .   B1  .   B7  .    B8  .             32.78(5)
    B3  .   B1  .  B10  .    B9  .             44.82(4)
    B3  .   B1  .  B10  .    B8  .            104.06(4)
    B3  .   B9  .   B5  .    B8  .            104.04(4)
    B3  .   B9  .   B5  .    B4  .            -50.03(4)
    B3  .   B9  .  B10  .    B8  .           -127.20(4)
    B3  .   B9  .   B8  .    B5  .            -82.71(4)
    B3  .   B9  .   B8  .   B10  .             44.82(4)
    B3  .   B9  .   B4  .    B5  .            114.18(4)
    B3  .  B10  .   B7  .    B8  .            -90.95(4)
    B3  .  B10  .   B9  .    B5  .             82.71(4)
    B3  .  B10  .   B9  .    B8  .            127.20(4)
    B3  .  B10  .   B9  .    B4  .             23.19(4)
    B3  .  B10  .   B8  .    B9  .            -45.38(4)
    B3  .  B10  .   B8  .    B5  .             -0.27(5)
    B3  .   B4  .   B2  .    B5  .            114.32(4)
    B3  .   B4  .   B9  .    B5  .           -114.18(4)
    B3  .   B4  .   B9  .   B10  .            -23.94(4)
    B3  .   B4  .   B9  .    B8  .            -90.02(5)
    B3  .   B4  .   B5  .    B9  .             57.29(4)
    B3  .   B4  .   B5  .    B8  .             33.31(5)
    B9  .   B3  .   B2  .    B5  .              0.00(4)
    B9  .   B3  .   B2  .    B4  .             50.22(4)
    B9  .   B3  .   B1  .   B10  .            -43.96(4)
    B9  .   B3  .  B10  .    B8  .             44.83(4)
    B9  .   B3  .   B4  .    B5  .            -57.17(4)
    B9  .   B5  .   B6  .    B8  .             44.47(4)
    B9  .   B5  .   B2  .    B4  .            -50.02(4)
    B9  .   B5  .   B8  .   B10  .            -44.46(4)
    B9  .  B10  .   B7  .    B8  .            -24.51(4)
    B9  .  B10  .   B3  .    B4  .            -23.18(4)
    B9  .  B10  .   B8  .    B5  .             45.11(4)
    B9  .   B8  .   B6  .    B5  .            -45.30(4)
    B9  .   B8  .   B7  .   B10  .             24.34(4)
    B9  .   B8  .   B5  .    B4  .             23.40(4)
    B9  .   B4  .   B2  .    B5  .             57.02(4)
    B9  .   B4  .   B3  .   B10  .             23.67(4)
    B9  .   B4  .   B5  .    B8  .            -23.98(4)
    B5  .   B6  .   B2  .    B4  .             23.75(4)
    B5  .   B6  .   B7  .   B10  .            -32.60(5)
    B5  .   B6  .   B7  .    B8  .             23.91(4)
    B5  .   B6  .   B1  .   B10  .             59.13(4)
    B5  .   B6  .   B8  .   B10  .           -104.24(4)
    B5  .   B2  .   B6  .    B8  .            -44.59(4)
    B5  .   B2  .   B1  .   B10  .            -37.43(5)
    B5  .   B2  .   B3  .   B10  .             58.45(4)
    B5  .   B2  .   B3  .    B4  .            -50.21(4)
    B5  .   B9  .   B3  .   B10  .           -104.11(4)
    B5  .   B9  .   B3  .    B4  .             50.23(4)
    B5  .   B9  .  B10  .    B8  .            -44.49(4)
    B5  .   B9  .   B8  .   B10  .            127.54(4)
    B5  .   B8  .   B7  .   B10  .             90.67(5)
    B5  .   B8  .   B9  .   B10  .           -127.54(4)
    B5  .   B8  .   B9  .    B4  .            -23.52(4)
    B5  .   B4  .   B3  .   B10  .            -33.50(5)
    B5  .   B4  .   B9  .   B10  .             90.23(5)
    B5  .   B4  .   B9  .    B8  .             24.16(4)
   B10  .   B7  .   B6  .    B8  .            -56.51(4)
   B10  .   B1  .   B6  .    B8  .              0.00(4)
   B10  .   B1  .   B2  .    B4  .             22.21(5)
   B10  .   B1  .   B7  .    B8  .             56.57(4)
   B10  .   B1  .   B3  .    B4  .           -103.53(5)
   B10  .   B3  .   B2  .    B4  .            108.66(4)
   B10  .   B3  .   B9  .    B8  .            -45.11(4)
   B10  .   B3  .   B9  .    B4  .           -154.35(5)
   B10  .   B9  .   B3  .    B4  .            154.35(5)
   B10  .   B9  .   B5  .    B8  .             44.88(4)
   B10  .   B9  .   B5  .    B4  .           -109.19(4)
   B10  .   B8  .   B9  .    B4  .            104.02(5)
   B10  .   B8  .   B5  .    B4  .            -21.06(5)
    B8  .   B6  .   B2  .    B4  .            -20.84(5)
    B8  .   B6  .   B5  .    B4  .            103.77(5)
    B8  .   B9  .   B3  .    B4  .            109.23(4)
    B8  .   B9  .   B5  .    B4  .           -154.06(4)
    B8  .   B5  .   B2  .    B4  .           -108.67(5)
    B8  .   B5  .   B9  .    B4  .            154.06(4)
    B8  .  B10  .   B3  .    B4  .             21.65(5)
    B8  .  B10  .   B9  .    B4  .           -104.01(5)
    B6  .   B2  .   B1  .    H1  .             126.4(7)
    B6  .   B2  .   B3  .    H3  .             145.6(8)
    B6  .   B2  .   B5  .    H5  .             -99.2(8)
    B6  .   B2  .   B4  .    H4  .            -147.0(8)
    B6  .   B7  .   B1  .    H1  .            -125.5(7)
    B6  .   B7  .  B10  .   H10  .             178.7(6)
    B6  .   B7  .   B8  .    H8  .             123.0(7)
    B6  .   B1  .   B2  .    H2  .            -106.4(6)
    B6  .   B1  .   B7  .    H7  .             123.0(8)
    B6  .   B1  .   B3  .    H3  .            -167.4(7)
    B6  .   B1  .  B10  .   H10  .             152.8(8)
    B6  .   B5  .   B2  .    H2  .              99.4(8)
    B6  .   B5  .   B9  .    H9  .            -149.3(8)
    B6  .   B5  .   B8  .    H8  .            -124.4(7)
    B6  .   B5  .   B4  .    H4  .             149.6(7)
    B6  .   B8  .   B7  .    H7  .            -122.9(8)
    B6  .   B8  .   B9  .    H9  .             168.2(7)
    B6  .   B8  .   B5  .    H5  .             106.1(7)
    B6  .   B8  .  B10  .   H10  .            -153.5(8)
    B2  .   B6  .   B7  .    H7  .            -145.2(7)
    B2  .   B6  .   B1  .    H1  .            -102.8(8)
    B2  .   B6  .   B5  .    H5  .             124.5(7)
    B2  .   B6  .   B8  .    H8  .             147.3(8)
    B2  .   B1  .   B6  .    H6  .             100.9(8)
    B2  .   B1  .   B7  .    H7  .             146.5(8)
    B2  .   B1  .   B3  .    H3  .            -123.0(7)
    B2  .   B1  .  B10  .   H10  .            -148.8(8)
    B2  .   B3  .   B1  .    H1  .             110.4(7)
    B2  .   B3  .   B9  .    H9  .            -152.1(8)
    B2  .   B3  .  B10  .   H10  .             169.6(6)
    B2  .   B3  .   B4  .    H4  .            -125.5(7)
    B2  .   B5  .   B6  .    H6  .            -107.3(6)
    B2  .   B5  .   B9  .    H9  .             151.9(8)
    B2  .   B5  .   B8  .    H8  .            -168.8(7)
    B2  .   B5  .   B4  .    H4  .             125.4(7)
    B2  .   B4  .   B3  .    H3  .             120.5(7)
    B2  .   B4  .   B9  .    H9  .             180.0(7)
    B2  .   B4  .   B5  .    H5  .            -121.4(7)
    B7  .   B6  .   B2  .    H2  .             130.9(6)
    B7  .   B6  .   B1  .    H1  .             102.5(8)
    B7  .   B6  .   B5  .    H5  .            -131.4(7)
    B7  .   B6  .   B8  .    H8  .            -103.6(8)
    B7  .   B1  .   B6  .    H6  .            -104.5(8)
    B7  .   B1  .   B2  .    H2  .            -129.3(6)
    B7  .   B1  .   B3  .    H3  .             133.3(7)
    B7  .   B1  .  B10  .   H10  .             102.4(8)
    B7  .  B10  .   B1  .    H1  .            -104.2(8)
    B7  .  B10  .   B3  .    H3  .            -128.6(7)
    B7  .  B10  .   B9  .    H9  .             133.3(7)
    B7  .  B10  .   B8  .    H8  .             103.9(8)
    B7  .   B8  .   B6  .    H6  .             104.1(7)
    B7  .   B8  .   B9  .    H9  .            -132.5(7)
    B7  .   B8  .   B5  .    H5  .             129.2(7)
    B7  .   B8  .  B10  .   H10  .            -103.6(8)
    B1  .   B6  .   B2  .    H2  .             107.9(6)
    B1  .   B6  .   B7  .    H7  .            -121.6(7)
    B1  .   B6  .   B5  .    H5  .             169.1(7)
    B1  .   B6  .   B8  .    H8  .            -153.8(8)
    B1  .   B2  .   B6  .    H6  .            -124.3(6)
    B1  .   B2  .   B3  .    H3  .             100.3(8)
    B1  .   B2  .   B5  .    H5  .            -144.5(8)
    B1  .   B2  .   B4  .    H4  .             146.6(8)
    B1  .   B7  .   B6  .    H6  .             122.3(6)
    B1  .   B7  .  B10  .   H10  .            -123.8(6)
    B1  .   B7  .   B8  .    H8  .            -179.7(7)
    B1  .   B3  .   B2  .    H2  .             -99.6(8)
    B1  .   B3  .   B9  .    H9  .             148.8(8)
    B1  .   B3  .  B10  .   H10  .             124.4(6)
    B1  .   B3  .   B4  .    H4  .            -149.3(7)
    B1  .  B10  .   B7  .    H7  .             121.7(7)
    B1  .  B10  .   B3  .    H3  .            -105.6(7)
    B1  .  B10  .   B9  .    H9  .            -167.2(7)
    B1  .  B10  .   B8  .    H8  .             154.0(8)
    B3  .   B2  .   B6  .    H6  .            -168.6(6)
    B3  .   B2  .   B1  .    H1  .            -106.3(7)
    B3  .   B2  .   B5  .    H5  .             157.0(8)
    B3  .   B2  .   B4  .    H4  .             123.1(8)
    B3  .   B1  .   B6  .    H6  .             146.2(8)
    B3  .   B1  .   B2  .    H2  .             126.3(6)
    B3  .   B1  .   B7  .    H7  .            -147.0(8)
    B3  .   B1  .  B10  .   H10  .            -103.0(8)
    B3  .   B9  .   B5  .    H5  .            -156.1(8)
    B3  .   B9  .  B10  .   H10  .             109.8(6)
    B3  .   B9  .   B8  .    H8  .             168.9(7)
    B3  .   B9  .   B4  .    H4  .            -123.1(7)
    B3  .  B10  .   B7  .    H7  .             145.1(7)
    B3  .  B10  .   B1  .    H1  .             101.3(8)
    B3  .  B10  .   B9  .    H9  .            -123.5(7)
    B3  .  B10  .   B8  .    H8  .            -147.7(8)
    B3  .   B4  .   B2  .    H2  .            -123.8(6)
    B3  .   B4  .   B9  .    H9  .             122.7(7)
    B3  .   B4  .   B5  .    H5  .            -178.5(7)
    B9  .   B3  .   B2  .    H2  .             156.1(8)
    B9  .   B3  .   B1  .    H1  .            -166.9(7)
    B9  .   B3  .  B10  .   H10  .            -107.7(6)
    B9  .   B3  .   B4  .    H4  .             120.3(7)
    B9  .   B5  .   B6  .    H6  .             169.8(6)
    B9  .   B5  .   B2  .    H2  .            -156.8(8)
    B9  .   B5  .   B8  .    H8  .             108.4(7)
    B9  .   B5  .   B4  .    H4  .            -120.2(7)
    B9  .  B10  .   B7  .    H7  .            -148.5(7)
    B9  .  B10  .   B1  .    H1  .             146.1(8)
    B9  .  B10  .   B3  .    H3  .             126.5(7)
    B9  .  B10  .   B8  .    H8  .            -102.3(8)
    B9  .   B8  .   B6  .    H6  .            -146.8(7)
    B9  .   B8  .   B7  .    H7  .             147.0(8)
    B9  .   B8  .   B5  .    H5  .            -126.7(7)
    B9  .   B8  .  B10  .   H10  .             102.6(8)
    B9  .   B4  .   B2  .    H2  .             178.9(6)
    B9  .   B4  .   B3  .    H3  .            -125.3(7)
    B9  .   B4  .   B5  .    H5  .             124.2(7)
    B5  .   B6  .   B2  .    H2  .            -124.8(6)
    B5  .   B6  .   B7  .    H7  .             148.3(7)
    B5  .   B6  .   B1  .    H1  .            -148.1(8)
    B5  .   B6  .   B8  .    H8  .             102.1(8)
    B5  .   B2  .   B6  .    H6  .             108.4(6)
    B5  .   B2  .   B1  .    H1  .             171.0(7)
    B5  .   B2  .   B3  .    H3  .            -155.4(8)
    B5  .   B2  .   B4  .    H4  .            -122.6(8)
    B5  .   B9  .   B3  .    H3  .             153.7(8)
    B5  .   B9  .  B10  .   H10  .            -167.5(6)
    B5  .   B9  .   B8  .    H8  .            -108.4(7)
    B5  .   B9  .   B4  .    H4  .             122.7(7)
    B5  .   B8  .   B6  .    H6  .            -101.5(7)
    B5  .   B8  .   B7  .    H7  .            -146.7(8)
    B5  .   B8  .   B9  .    H9  .             123.7(7)
    B5  .   B8  .  B10  .   H10  .             147.7(8)
    B5  .   B4  .   B2  .    H2  .             121.8(6)
    B5  .   B4  .   B3  .    H3  .             177.5(7)
    B5  .   B4  .   B9  .    H9  .            -123.1(7)
   B10  .   B7  .   B6  .    H6  .             180.0(6)
   B10  .   B7  .   B1  .    H1  .             120.8(7)
   B10  .   B7  .   B8  .    H8  .            -122.6(7)
   B10  .   B1  .   B6  .    H6  .            -154.7(8)
   B10  .   B1  .   B2  .    H2  .             171.5(6)
   B10  .   B1  .   B7  .    H7  .            -123.3(8)
   B10  .   B1  .   B3  .    H3  .             110.3(7)
   B10  .   B3  .   B2  .    H2  .            -145.4(8)
   B10  .   B3  .   B1  .    H1  .            -122.9(7)
   B10  .   B3  .   B9  .    H9  .             103.8(8)
   B10  .   B3  .   B4  .    H4  .             144.0(7)
   B10  .   B9  .   B3  .    H3  .            -102.2(8)
   B10  .   B9  .   B5  .    H5  .             144.7(8)
   B10  .   B9  .   B8  .    H8  .             124.0(7)
   B10  .   B9  .   B4  .    H4  .            -147.1(7)
   B10  .   B8  .   B6  .    H6  .             154.2(7)
   B10  .   B8  .   B7  .    H7  .             122.7(8)
   B10  .   B8  .   B9  .    H9  .            -108.8(7)
   B10  .   B8  .   B5  .    H5  .            -171.2(7)
    B8  .   B6  .   B2  .    H2  .            -169.4(6)
    B8  .   B6  .   B7  .    H7  .             124.3(7)
    B8  .   B6  .   B1  .    H1  .             152.9(8)
    B8  .   B6  .   B5  .    H5  .            -108.1(7)
    B8  .   B7  .   B6  .    H6  .            -123.6(6)
    B8  .   B7  .   B1  .    H1  .             177.4(7)
    B8  .   B7  .  B10  .   H10  .             121.8(6)
    B8  .   B9  .   B3  .    H3  .            -147.3(8)
    B8  .   B9  .   B5  .    H5  .              99.9(8)
    B8  .   B9  .  B10  .   H10  .            -123.0(6)
    B8  .   B9  .   B4  .    H4  .             146.9(7)
    B8  .   B5  .   B6  .    H6  .             125.3(6)
    B8  .   B5  .   B2  .    H2  .             144.5(8)
    B8  .   B5  .   B9  .    H9  .            -104.1(8)
    B8  .   B5  .   B4  .    H4  .            -144.2(7)
    B8  .  B10  .   B7  .    H7  .            -124.0(7)
    B8  .  B10  .   B1  .    H1  .            -154.6(8)
    B8  .  B10  .   B3  .    H3  .             171.3(7)
    B8  .  B10  .   B9  .    H9  .             109.3(7)
    B4  .   B2  .   B6  .    H6  .             132.1(6)
    B4  .   B2  .   B1  .    H1  .            -129.3(7)
    B4  .   B2  .   B3  .    H3  .            -105.2(8)
    B4  .   B2  .   B5  .    H5  .             107.0(8)
    B4  .   B3  .   B2  .    H2  .             105.9(8)
    B4  .   B3  .   B1  .    H1  .             133.6(7)
    B4  .   B3  .   B9  .    H9  .            -101.8(8)
    B4  .   B3  .  B10  .   H10  .            -130.9(6)
    B4  .   B9  .   B3  .    H3  .             103.5(8)
    B4  .   B9  .   B5  .    H5  .            -106.1(8)
    B4  .   B9  .  B10  .   H10  .             133.0(6)
    B4  .   B9  .   B8  .    H8  .            -131.9(7)
    B4  .   B5  .   B6  .    H6  .            -131.0(6)
    B4  .   B5  .   B2  .    H2  .            -106.8(8)
    B4  .   B5  .   B9  .    H9  .             101.9(8)
    B4  .   B5  .   B8  .    H8  .             131.8(7)
   H1b  .  C1b  .  N1b  .   H0b  .             -1.9(12)
   H1a  .  C1a  .  N1a  .   H0a  .              2.4(12)
   H7b  .  C7b  .  C8b  .   H8b  .              0.4(11)
   H1b  .  C1b  .  C2b  .   H2b  .              2.6(11)
   H1a  .  C1a  .  C2a  .   H2a  .             -1.2(12)
   H8b  .  C8b  .  C9b  .   H9b  .             -1.4(11)
   H9b  .  C9b  . C10b  .  H10b  .              0.0(11)
   H2b  .  C2b  .  C3b  .   H3b  .             -4.4(11)
   H4b  .  C4b  .  C3b  .   H3b  .             -3.7(12)
  H10a  . C10a  .  C9a  .   H9a  .              0.9(11)
   H8a  .  C8a  .  C7a  .   H7a  .              2.2(11)
   H8a  .  C8a  .  C9a  .   H9a  .             -1.8(11)
   H2a  .  C2a  .  C3a  .   H3a  .              0.5(12)
   H3a  .  C3a  .  C4a  .   H4a  .             -0.9(11)
    H3  .   B3  .   B2  .    H2  .              0.7(11)
    H3  .   B3  .   B1  .    H1  .            -12.6(9)
    H3  .   B3  .   B9  .    H9  .              1.7(12)
    H3  .   B3  .  B10  .   H10  .             18.8(9)
    H3  .   B3  .   B4  .    H4  .             -5.0(10)
    H9  .   B9  .   B5  .    H5  .             -4.2(11)
    H9  .   B9  .  B10  .   H10  .            -13.7(9)
    H9  .   B9  .   B8  .    H8  .             15.3(10)
    H9  .   B9  .   B4  .    H4  .             -0.4(10)
    H6  .   B6  .   B2  .    H2  .            -16.4(8)
    H6  .   B6  .   B7  .    H7  .              0.7(9)
    H6  .   B6  .   B1  .    H1  .             -1.9(11)
    H6  .   B6  .   B5  .    H5  .             17.2(9)
    H6  .   B6  .   B8  .    H8  .              0.6(11)
   H10  .  B10  .   B7  .    H7  .             -2.2(10)
   H10  .  B10  .   B1  .    H1  .             -1.7(11)
   H10  .  B10  .   B8  .    H8  .              0.3(11)
    H7  .   B7  .   B1  .    H1  .             -2.5(11)
    H7  .   B7  .   B8  .    H8  .              0.0(11)
    H1  .   B1  .   B2  .    H2  .             20.0(9)
    H8  .   B8  .   B5  .    H5  .            -18.4(9)
    H5  .   B5  .   B2  .    H2  .              0.0(11)
    H5  .   B5  .   B4  .    H4  .              4.0(10)
    H2  .   B2  .   B4  .    H4  .             -0.8(10)

# start Validation Reply Form
_vrf_PLAT029_Bisbipyridinium_closo-decaborate_hydrate__IAM
;
PROBLEM: _diffrn_measured_fraction_theta_full value Low .      0.954 Why?  
RESPONSE: Refer to Stefan Mebs, et al., Inorganic Chemistry 2011 50 (1), 
	  90-103 (DOI: 10.1021/ic1013158).
;
_vrf_PLAT919_Bisbipyridinium_closo-decaborate_hydrate__IAM
;
PROBLEM: Reflection # Likely Affected by the Beamstop ...          1 Check 
RESPONSE: Refer to Stefan Mebs, et al., Inorganic Chemistry 2011 50 (1), 
	  90-103 (DOI: 10.1021/ic1013158).
;
_vrf_PLAT703_Bisbipyridinium_closo-decaborate_hydrate__IAM
;
PROBLEM: Torsion Calc    -0.23(6), Rep     0.00(5), Dev..       3.83 Sigma 
RESPONSE: Very small torsion angles are regarded as 0 degree.
        For example, the torsion angle for B1-B2-B5-B8 is
        equal to arccos(0.9999916). Considering the significant 
	digit in the cif file, the value 0.9999916 was rounded 
	to be 1.0000, resulting in arccos(1.0) = 0 deg. 
;
_vrf_PLAT097_Bisbipyridinium_closo-decaborate_hydrate__IAM
;
PROBLEM: Large Reported Max.  (Positive) Residual Density       0.96 eA-3  
RESPONSE: C-C bonds near N atom are poorly modeled in the IAM.
;
# end Validation Reply Form
