# Supplementary material for: Periodic Hirshfeld Atom Refinement
Source: J Phys Chem Lett. 2026 Feb 27;17(11):3170–9. doi: 10.1021/acs.jpclett.5c03918 (PMC13007019; doi:10.1021/acs.jpclett.5c03918)
Supplement: Supplementary file 2 [file jz5c03918_si_002.zip › F_bi22py-closo-decaborate(10)/Bis(2,2'-bipyridinium)_closo-decaborate(10)_hydrate__IAM.fco]

data_Bis(bipyridinium)_closo-decaborate_hydrate__IAM
# Bis(2,2'-bipyridinium)_closo-decaborate(10)_hydrate__IAM

_audit_creation_date                2025-3-31
_audit_creation_method              'Tonto 25.04.08 github v. 71242092'

# ============
# QCr software
# ============

_QCr_software                       Tonto
_QCr_software_version               '25.04.08 v. 71242092'
_QCr_software_platform              Linux-6.8.0-52-generic
_QCr_software_build_date            '2025.03.27 11:46'
_QCr_software_website               https://github.com/dylan-jayatilaka/tonto

# ========
# Symmetry
# ========

_symmetry_cell_setting              Triclinic
_symmetry_space_group_name_H-M      'p -1'
_symmetry_space_group_name_Hall     '-p 1'
_symmetry_Int_Tables_number         '2'

loop_
    _symmetry_equiv_pos_as_xyz
'+x, +y, +z'
'-x, -y, -z'

# =========
# Unit cell
# =========

_cell_measurement_temperature       9(2) 
_cell_measurement_reflns_used       13011
_cell_measurement_theta_min         1.64
_cell_measurement_theta_max         31.8

_cell_length_a                      9.2320(18)
_cell_length_b                      9.4370(19)
_cell_length_c                      14.613(3)
_cell_angle_alpha                   86.66(3)
_cell_angle_beta                    83.88(3)
_cell_angle_gamma                   72.83(3)
_cell_volume                        1209.0(5)
_cell_formula_units_Z               2

_exptl_crystal_F_squared_000         222784.0000


# ======================
# XD fco reflection data
# ======================

_shelx_refln_list_code              4

_reflns_d_resolution_high           0.4902
_reflns_d_resolution_low            9.0128
_reflns_limit_h_max                 18
_reflns_limit_h_min                 -18
_reflns_limit_k_max                 19
_reflns_limit_k_min                 -19
_reflns_limit_l_max                 29
_reflns_limit_l_min                 0

# NOTE: F_squared_meas is scaled to F_squared_calc
#       and so it is on an absolute scale
_reflns_tonto_F_scale_factor        1.4659

loop_
    _refln_index_h
    _refln_index_k
    _refln_index_l
    _refln_F_squared_calc
    _refln_F_squared_meas
    _refln_F_squared_sigma
    _refln_observed_status
 -18 -10   1       67.79       69.01      5.74 o
 -18  -9   1       15.11       16.58      5.61 o
 -18  -8   2       38.48       36.09      9.84 o
 -18  -8   3       30.31       24.81      5.64 o
 -18  -7   1       15.43       16.33      5.47 o
 -18  -7   5       17.40       15.06      5.52 o
 -18  -6   3       47.82       45.04      7.66 o
 -18  -6   4       11.90       11.15      4.64 o
 -18  -5   1       23.75       20.87      5.85 o
 -18  -4   3       23.12       20.83      7.38 o
 -18  -4   5      108.96       93.22     15.97 o
 -18  -3   3       54.97       50.06     10.31 o
 -18  -3   4       46.47       44.00      8.34 o
 -18  -2   1       41.73       34.97     11.30 o
 -18  -2   3       18.25       16.35      4.39 o
 -18  -1   1       15.91       16.09      4.82 o
 -18  -1   2       23.74       30.67      4.24 o
 -17 -12   2       25.30       22.75      5.46 o
 -17 -11   1       79.79       80.20     10.10 o
 -17 -11   3       17.52       14.46      5.69 o
 -17 -10   2       35.29       38.46      6.31 o
 -17  -9   1       13.68       12.04      4.37 o
 -17  -9   8       18.98       23.40      4.50 o
 -17  -8   1       39.47       39.44      7.04 o
 -17  -8   2       41.68       39.82      7.03 o
 -17  -8   3       15.75       11.87      4.76 o
 -17  -8   4       45.88       41.40      7.69 o
 -17  -8   5       50.72       45.82      7.65 o
 -17  -8   7       31.54       26.64      5.61 o
 -17  -8   8       15.57       10.93      5.04 o
 -17  -7   1       35.22       36.48      7.07 o
 -17  -7   4       80.86       83.62      8.15 o
 -17  -7   6       36.01       36.26      6.26 o
 -17  -7   7       41.31       36.35      5.66 o
 -17  -7   8       27.79       22.64      5.61 o
 -17  -7   9       21.12       23.36      6.29 o
 -17  -6   3       24.91       25.94      5.42 o
 -17  -5   3       35.01       35.45      8.45 o
 -17  -5   4       11.56        9.63      3.95 o
 -17  -5   5       17.51       18.26      5.05 o
 -17  -5   8       17.77       13.13      5.07 o
 -17  -4   1       65.38       75.12      7.52 o
 -17  -4   4       18.20       23.39      5.11 o
 -17  -4   5       17.93       15.50      4.63 o
 -17  -4   8       15.36       14.84      5.08 o
 -17  -4   9       28.52       28.24      9.33 o
 -17  -3   1       10.37       10.25      4.15 o
 -17  -3   3       32.32       33.22      5.15 o
 -17  -3   4       57.73       59.02      8.89 o
 -17  -2   1       96.47       90.95      7.49 o
 -17  -2   2       86.58       88.81      7.49 o
 -17  -2   3      115.45      123.66      9.34 o
 -17  -2   4       78.81       84.66      8.14 o
 -17  -2   7      149.13      140.89     17.02 o
 -17  -2   8       21.40       20.06      6.01 o
 -17  -1   1       26.45       28.45      5.12 o
 -17  -1   2       25.62       31.26      5.36 o
 -17  -1   4       14.91       15.30      5.43 o
 -17  -1   5      103.01      102.63     10.67 o
 -17   0   1       23.42       24.78      4.88 o
 -17   0   2       22.85       25.75      5.08 o
 -17   0   3       25.58       28.55      5.66 o
 -17   0   4       45.52       44.72      7.66 o
 -17   0   5        9.40       10.23      4.86 o
 -17   0   6       65.58       59.82      8.23 o
 -17   0   7       33.73       41.34      9.05 o
 -17   1   2       11.19       10.69      4.66 o
 -17   1   3       27.26       29.53      5.45 o
 -17   1   5       64.01       55.42     17.23 o
 -16 -14   1       13.51       14.77      5.45 o
 -16 -12   1       33.65       31.67      5.76 o
 -16 -12   3       19.02       18.61      5.19 o
 -16 -12   6       38.23       40.14      7.03 o
 -16 -11   1       21.65       23.43      4.83 o
 -16 -11   2       11.51        9.53      3.88 o
 -16 -11   5       19.06       14.93      5.08 o
 -16 -10   1       25.84       27.60      7.90 o
 -16 -10   2       18.08       15.59      4.70 o
 -16 -10   3       17.10       16.92      4.66 o
 -16 -10   5       23.56       21.64      4.92 o
 -16  -9   1       27.49       28.47      5.05 o
 -16  -9   3       97.35       94.62      7.48 o
 -16  -9   4       18.80       21.24      5.70 o
 -16  -9   5       24.13       24.47      5.10 o
 -16  -9   6       13.54        9.61      4.74 o
 -16  -9   8       54.36       52.09      9.61 o
 -16  -9  11       14.91       19.31      4.89 o
 -16  -8   3       22.35       22.97      5.05 o
 -16  -8   6       22.46       18.70      4.84 o
 -16  -8   7       37.06       39.81      5.70 o
 -16  -8   8       37.02       34.17      6.08 o
 -16  -8   9       73.58       62.29      8.22 o
 -16  -8  11       44.34       43.49      7.67 o
 -16  -7   3       96.97       97.13      9.39 o
 -16  -7   7       47.71       46.57      5.74 o
 -16  -7   9       73.73       78.36      7.51 o
 -16  -7  10       16.88       19.06      5.32 o
 -16  -7  12      226.30      197.68     14.95 o
 -16  -6   4       38.48       40.67      7.03 o
 -16  -6   7      102.60      101.71      8.11 o
 -16  -6   9      155.08      149.45     11.21 o
 -16  -6  12       45.79       39.76      7.04 o
 -16  -5   1       52.54       60.24      5.25 o
 -16  -5   3       15.35       11.97      5.21 o
 -16  -5   4       23.10       26.38      4.80 o
 -16  -5   5       11.35       10.53      4.44 o
 -16  -5   6       23.85       26.30      5.01 o
 -16  -5   8      106.32      106.18      8.10 o
 -16  -5  11       32.68       28.01      5.67 o
 -16  -5  12       24.24       19.06      6.11 o
 -16  -4   1       36.23       35.72      5.80 o
 -16  -4   2       22.42       24.37      4.82 o
 -16  -4   3       38.77       35.51      5.33 o
 -16  -4   4       38.96       40.73      5.24 o
 -16  -4   6       69.26       71.46      6.89 o
 -16  -4  11       35.97       33.55      5.42 o
 -16  -3   1       30.69       32.58      5.29 o
 -16  -3   2       70.91       67.36      6.26 o
 -16  -3   3       12.63       13.86      4.38 o
 -16  -3   6       44.43       47.46      5.61 o
 -16  -3   7       38.59       38.11      5.39 o
 -16  -3  11       21.82       16.08      4.68 o
 -16  -2   3      179.44      191.20     11.80 o
 -16  -2   5       67.59       72.13     10.79 o
 -16  -2   6       15.72       16.19      4.75 o
 -16  -1   1      103.27      109.66      7.46 o
 -16  -1   2       69.01       74.27      6.88 o
 -16  -1   3       88.27       91.75      7.49 o
 -16  -1   5       30.21       31.01      5.50 o
 -16  -1   7       58.51       62.04      6.27 o
 -16  -1   8       36.07       40.00      7.03 o
 -16  -1  11       39.94       37.69      6.31 o
 -16   0   1       76.53       86.49      8.14 o
 -16   0   3       38.42       40.80      6.36 o
 -16   0   4      119.64      125.12      9.98 o
 -16   0   5        6.51        8.86      4.40 o
 -16   0   6      126.83      125.67     11.25 o
 -16   0   7      226.13      225.98     20.00 o
 -16   0   8       22.95       20.17      4.88 o
 -16   0   9       15.28       14.74      5.23 o
 -16   0  11        9.37        9.53      3.06 o
 -16   1   0        9.81        8.36      3.71 o
 -16   1   2       40.75       44.59      5.10 o
 -16   1   3       53.95       55.03      5.97 o
 -16   1   6       23.77       24.43      5.10 o
 -16   1   7      153.03      150.49     18.28 o
 -16   1   8       77.50       72.56     11.45 o
 -16   1   9       57.61       47.28      6.98 o
 -16   1  10       44.08       40.21      7.70 o
 -16   2   1       18.07       16.03      4.12 o
 -16   2   3       37.48       37.28      5.26 o
 -16   2   6       26.06       19.12      4.62 o
 -16   2   7       16.35       13.34      5.14 o
 -16   3   1       28.13       30.14      5.37 o
 -16   4   0       17.93       16.61      4.52 o
 -16   4   4       44.22       48.07      8.31 o
 -15 -15   3       16.88       14.42      3.38 o
 -15 -14   4       35.86       32.68      5.96 o
 -15 -13   5       32.67       30.11      6.39 o
 -15 -13   6       27.74       29.02      5.72 o
 -15 -12   1      129.93      133.86      9.33 o
 -15 -12   2       19.69       22.28      5.75 o
 -15 -12   3       39.55       42.64      7.68 o
 -15 -12   4       66.10       66.20      6.26 o
 -15 -12   6       40.76       40.91      6.36 o
 -15 -12   9       85.89       74.88      8.82 o
 -15 -11   2       28.74       29.98      5.78 o
 -15 -11   6       14.90       11.26      4.94 o
 -15 -11   8       58.56       65.65      9.51 o
 -15 -11  11       12.57       12.73      5.17 o
 -15 -10   2       18.02       18.27      6.43 o
 -15 -10   4       29.29       28.40      4.85 o
 -15 -10   5       65.99       72.49      6.25 o
 -15 -10   7       45.63       47.59      8.31 o
 -15 -10   8       16.87       17.03      4.94 o
 -15 -10  11       20.71       22.20      6.18 o
 -15  -9   4       16.13       14.70      4.65 o
 -15  -9   5       26.31       28.88      5.32 o
 -15  -9   6       29.09       27.82      4.99 o
 -15  -9   7       71.28       69.14      9.49 o
 -15  -9  10       61.96       59.74      6.02 o
 -15  -9  11       46.66       43.33      7.01 o
 -15  -9  12       23.92       22.75      5.19 o
 -15  -8   1      121.10      114.85      7.45 o
 -15  -8   2       17.89       16.49      4.88 o
 -15  -8   5      119.33      124.64      8.71 o
 -15  -8   7       23.69       29.54      7.16 o
 -15  -8   8       11.98       10.45      3.76 o
 -15  -8   9      100.94      104.34      7.47 o
 -15  -8  10      158.53      151.71     14.40 o
 -15  -8  11       65.97       73.78      7.53 o
 -15  -8  13       24.52       18.85      5.33 o
 -15  -8  14       16.07       18.36      8.26 o
 -15  -7   2       30.37       35.05      4.94 o
 -15  -7   3      160.07      157.58      9.30 o
 -15  -7   5      306.00      304.41     16.74 o
 -15  -7   6      188.22      181.67     10.54 o
 -15  -7   7       76.00       81.48      8.79 o
 -15  -7   8      635.09      610.53     37.87 o
 -15  -7  10       80.90       78.06      8.81 o
 -15  -7  11       26.23       26.59      5.89 o
 -15  -7  12       74.37       76.84      7.52 o
 -15  -7  13       21.18       18.13      5.06 o
 -15  -7  14       26.90       22.16      5.47 o
 -15  -6   1       75.12       81.24      6.17 o
 -15  -6   3       24.23       22.64      4.30 o
 -15  -6   4       32.11       32.37      6.23 o
 -15  -6   7       60.38       62.16      5.95 o
 -15  -6   8       98.67       92.67      7.48 o
 -15  -6   9       22.18       22.54      5.19 o
 -15  -6  11       75.34       75.98      6.88 o
 -15  -6  13       51.83       50.29      6.18 o
 -15  -6  14       37.40       37.37      5.85 o
 -15  -5   1       17.74       20.87      4.18 o
 -15  -5   4       41.14       46.02      5.80 o
 -15  -5   5       24.83       22.21      5.40 o
 -15  -5   7       22.63       26.56      6.17 o
 -15  -5   8       92.51       90.28      7.49 o
 -15  -5  10      189.80      195.79     12.42 o
 -15  -4   1       29.01       31.99      4.36 o
 -15  -4   2       32.19       32.26      4.56 o
 -15  -4   4       17.66       15.81      5.20 o
 -15  -4   6       22.68       26.18      4.67 o
 -15  -4   9        7.50        8.67      3.54 o
 -15  -4  11       40.76       42.55      5.96 o
 -15  -4  12       17.13       17.40      4.93 o
 -15  -4  13       21.12       19.73      5.02 o
 -15  -4  15       29.02       27.81      9.34 o
 -15  -3   1       11.10       12.01      4.45 o
 -15  -3   2       31.22       36.64      4.67 o
 -15  -3   8       41.84       42.22      6.15 o
 -15  -3  10       37.22       36.11      5.66 o
 -15  -3  11       70.38       68.28      6.90 o
 -15  -3  13       50.82       52.21      6.11 o
 -15  -3  14       14.26       12.39      4.81 o
 -15  -2   1       69.84       72.56      7.53 o
 -15  -2   2       12.27        8.42      3.17 o
 -15  -2   3       16.64       13.66      4.60 o
 -15  -2   4       11.42        9.35      3.21 o
 -15  -2   7       61.58       61.74      6.92 o
 -15  -2   9       16.42       15.46      4.48 o
 -15  -2  11       70.86       70.41      6.25 o
 -15  -2  14       25.84       23.40      6.36 o
 -15  -2  15       16.57       16.33      3.76 o
 -15  -1   1        7.64        6.70      2.64 o
 -15  -1   2       14.97       15.05      3.57 o
 -15  -1   4       31.45       36.59      4.61 o
 -15  -1   5       15.00       12.90      3.90 o
 -15  -1   6       21.63       23.25      6.58 o
 -15  -1   8       12.31       11.27      3.73 o
 -15  -1   9       12.86       11.34      5.10 o
 -15  -1  10       30.67       29.77     10.01 o
 -15  -1  14       15.98       11.71      4.61 o
 -15   0   1       78.65       79.89      7.51 o
 -15   0   3       94.42       93.64      9.40 o
 -15   0  10       31.93       33.42      4.75 o
 -15   0  14        6.64        6.58      2.42 o
 -15   1   1       30.20       28.97      4.12 o
 -15   1   2       20.89       17.93      3.67 o
 -15   1   3       12.85       12.87      3.61 o
 -15   1   7       19.00       20.00      4.19 o
 -15   1   8       68.63       71.15      7.53 o
 -15   1   9       74.70       75.00      8.17 o
 -15   2   0       29.15       28.28      4.46 o
 -15   2   3       19.18       18.90      4.76 o
 -15   2   4       13.26       12.84      4.05 o
 -15   2   7       15.32       14.86      3.65 o
 -15   2  10       15.13       15.22      4.49 o
 -15   2  11       36.18       24.36      5.16 o
 -15   3   0       87.28       93.28      7.48 o
 -15   3   1       27.35       30.57      4.77 o
 -15   3   3       21.87       25.80      4.74 o
 -15   3   4       20.89       21.42      4.93 o
 -15   3   5       21.12       24.81      4.68 o
 -15   3   7       33.01       34.80      4.75 o
 -15   3   9       58.27       52.30      5.72 o
 -15   3  10        9.77        7.13      3.48 o
 -15   4   1      180.82      183.74     18.82 o
 -15   4   3       19.77       19.98      3.92 o
 -15   4   4       48.10       52.05      7.61 o
 -15   4   5       45.88       46.46      5.28 o
 -15   4   7       13.65       13.47      3.75 o
 -15   5   1        7.58        8.40      3.95 o
 -15   5   2       15.68       13.80      3.81 o
 -15   5   4       52.31       49.12      6.97 o
 -15   5   5       24.34       21.05      5.92 o
 -15   5   6       31.35       24.63      4.28 o
 -14 -15   1       96.09       92.85     10.05 o
 -14 -15   3       19.25       18.95      4.83 o
 -14 -15   5       26.21       21.72      6.47 o
 -14 -15   6       12.36       12.28      5.43 o
 -14 -14   1       94.48       92.67      6.85 o
 -14 -14   2        9.10        9.56      4.66 o
 -14 -14   3      120.26      120.35      8.72 o
 -14 -14   4       72.31       71.64      8.18 o
 -14 -14   7       79.01       78.06      7.51 o
 -14 -14   9       16.44       15.48      4.05 o
 -14 -13   1       41.03       39.87      5.97 o
 -14 -13   2       34.63       35.73      5.93 o
 -14 -13   3       20.72       16.82      5.02 o
 -14 -13   7       27.20       27.81      5.06 o
 -14 -13   8       62.27       67.06      8.85 o
 -14 -12   1       58.19       56.52      8.25 o
 -14 -12   2       13.75       16.23      4.46 o
 -14 -12   3       12.06        9.67      3.95 o
 -14 -12   8       28.12       27.67      5.26 o
 -14 -12   9       69.78       66.99      7.55 o
 -14 -12  10       15.20       13.70      4.46 o
 -14 -12  11      105.87      100.25     15.25 o
 -14 -12  12       16.61       14.29      4.44 o
 -14 -11   1       27.27       28.40      7.18 o
 -14 -11   2       15.89       14.03      4.74 o
 -14 -11   4       14.63       13.20      4.11 o
 -14 -11   7        9.48        8.59      3.39 o
 -14 -11  10       32.79       34.38      6.41 o
 -14 -11  11       49.80       48.53      6.97 o
 -14 -11  12       21.20       20.57      5.15 o
 -14 -10   1      171.99      174.88     10.55 o
 -14 -10   2       38.25       40.33      8.38 o
 -14 -10   3      119.67      126.65      9.34 o
 -14 -10   5       39.68       40.25      7.03 o
 -14 -10   6       20.70       22.46      6.24 o
 -14 -10   9       80.39       81.60      6.87 o
 -14 -10  14       45.41       39.74      7.71 o
 -14  -9   1      118.91      116.14      7.45 o
 -14  -9   3       92.77      100.74      7.47 o
 -14  -9   4       22.53       22.77      5.53 o
 -14  -9   5       18.49       15.51      3.98 o
 -14  -9   6      204.62      205.81     13.68 o
 -14  -9   7       88.88       91.63      9.41 o
 -14  -9   8       19.55       19.53      6.25 o
 -14  -9  13       35.25       36.10      5.66 o
 -14  -9  15       21.93       19.43      5.81 o
 -14  -8   1      259.01      262.78     14.88 o
 -14  -8   2       16.04       18.05      4.99 o
 -14  -8   3       28.31       25.95      5.69 o
 -14  -8   4      482.73      461.38     26.04 o
 -14  -8   5      100.69       97.93      8.12 o
 -14  -8   6       81.82       90.22      8.77 o
 -14  -8   7       29.54       31.99      4.76 o
 -14  -8   8       88.33       86.12      6.23 o
 -14  -8   9       62.99       64.55      6.01 o
 -14  -8  10       15.64       17.40      5.22 o
 -14  -8  12       19.85       19.91      4.88 o
 -14  -8  15       27.50       21.45      6.63 o
 -14  -7   1       97.44       94.01      6.22 o
 -14  -7   2       61.52       65.34      5.31 o
 -14  -7   3       44.55       46.14      6.99 o
 -14  -7   4      205.97      207.52     11.15 o
 -14  -7   5       39.95       37.82      5.32 o
 -14  -7   6      145.03      149.27      9.31 o
 -14  -7   8       42.76       41.35      7.69 o
 -14  -7   9       12.57       11.15      4.03 o
 -14  -7  10       17.64       15.42      4.34 o
 -14  -7  12       28.72       26.85      6.02 o
 -14  -6   1       74.76       72.92      6.89 o
 -14  -6   2       41.41       42.60      5.30 o
 -14  -6   4      105.35      110.52      7.46 o
 -14  -6   5       32.53       30.64      4.11 o
 -14  -6   8       83.01       85.76      7.50 o
 -14  -6   9      143.20      147.44      9.95 o
 -14  -6  10      257.67      261.31     15.51 o
 -14  -6  12       41.52       39.86      5.24 o
 -14  -6  15       24.91       24.23      5.79 o
 -14  -6  17       23.52       22.65      4.91 o
 -14  -5   1       12.26       14.50      3.86 o
 -14  -5   2       48.37       47.76      5.87 o
 -14  -5   5       88.80       89.67      8.13 o
 -14  -5   6      114.16      114.18      8.09 o
 -14  -5   7      115.50      117.30     10.63 o
 -14  -5  12       19.89       19.68      5.24 o
 -14  -5  17       65.19       59.37      7.58 o
 -14  -4   1       50.41       50.43      5.02 o
 -14  -4   4       41.63       38.41      6.11 o
 -14  -4   6      110.47      115.53      8.09 o
 -14  -4   7        6.63        6.54      2.97 o
 -14  -4   9      168.03      171.77     13.72 o
 -14  -4  11       26.44       26.21      4.27 o
 -14  -3   1       21.45       19.88      3.79 o
 -14  -3   3       85.11       88.20      6.86 o
 -14  -3   4       16.15       17.75      3.81 o
 -14  -3   5       35.26       35.19      4.35 o
 -14  -3   7       67.93       68.40      6.26 o
 -14  -3   8       19.57       22.26      4.58 o
 -14  -3   9      113.25      115.28     10.00 o
 -14  -3  11       29.16       31.28      5.90 o
 -14  -3  13       49.37       49.45      5.53 o
 -14  -3  16       38.05       36.43      5.73 o
 -14  -2   3       97.74      100.25      8.11 o
 -14  -2   4       79.18       83.07      7.50 o
 -14  -2   5        7.82        7.60      2.83 o
 -14  -2   6       44.96       47.58      4.70 o
 -14  -2  11       10.65        9.76      4.57 o
 -14  -2  12       18.07       17.89      5.86 o
 -14  -2  13       12.57       12.84      4.41 o
 -14  -2  14       30.15       30.88      5.30 o
 -14  -2  15       86.09       83.68      8.79 o
 -14  -2  17       18.90       17.10      4.17 o
 -14  -1   1       17.12       16.62      3.69 o
 -14  -1   2       86.78       91.69      8.13 o
 -14  -1   5       83.20       85.82      8.14 o
 -14  -1   6        8.07        5.95      2.93 o
 -14  -1   9       23.82       25.03      4.21 o
 -14  -1  10       14.76       14.81      4.00 o
 -14  -1  11       22.33       21.45      3.84 o
 -14  -1  15       29.51       27.00      4.80 o
 -14  -1  16       26.95       24.23      4.69 o
 -14   0   1      191.37      193.40     11.79 o
 -14   0   2      110.48      109.84      7.46 o
 -14   0   3       29.30       26.71      3.54 o
 -14   0   4      252.34      256.61     18.68 o
 -14   0   5       13.21       13.06      3.40 o
 -14   0   6       10.00        9.35      2.85 o
 -14   0   8       14.11       13.18      3.82 o
 -14   0  11       17.58       15.70      3.84 o
 -14   0  13       11.89        9.30      2.99 o
 -14   1   0        9.22        7.84      2.90 o
 -14   1   1       19.85       19.80      3.92 o
 -14   1   2       32.07       33.17      4.69 o
 -14   1   3       22.38       22.59      3.49 o
 -14   1   4      285.83      291.75     21.80 o
 -14   1   5      315.74      309.11     21.78 o
 -14   1   6      256.52      260.58     20.58 o
 -14   1   7       94.46       92.55     10.70 o
 -14   1   8       95.53      103.06      8.74 o
 -14   1   9       16.05       17.51      3.40 o
 -14   1  11        5.98        6.11      2.60 o
 -14   1  12       10.87        9.63      2.70 o
 -14   2   2       70.94       71.58      6.89 o
 -14   2   3       23.92       23.55      3.69 o
 -14   2   5       35.31       33.53      5.35 o
 -14   2   6       19.72       20.45      3.51 o
 -14   2   8       30.15       28.09      4.39 o
 -14   2   9      108.10      112.65      8.09 o
 -14   2  10       11.42       11.29      2.87 o
 -14   2  11      113.86      108.93     12.59 o
 -14   2  12       41.37       36.24      3.96 o
 -14   3   1       49.64       51.66      5.40 o
 -14   3   2       20.13       23.11      4.09 o
 -14   3   3       38.90       43.04      4.32 o
 -14   3   4        6.15        5.34      2.65 o
 -14   3   5       15.95       15.32      3.50 o
 -14   3   6       79.73       81.97     10.09 o
 -14   3   7        8.96        7.59      2.61 o
 -14   3   8      137.70      145.48     13.14 o
 -14   3   9       53.01       51.75      6.17 o
 -14   4   1       44.24       47.56      5.60 o
 -14   4   2       31.29       33.42      4.16 o
 -14   4   3       89.70       94.81     11.34 o
 -14   4   4       11.87       13.28      3.60 o
 -14   4   7      127.68      139.86     15.08 o
 -14   5   2       28.49       29.67      4.31 o
 -14   5   4        7.04        6.83      2.79 o
 -14   5   6       13.58       11.58      3.65 o
 -14   5   7      102.49       87.60      8.14 o
 -14   6   1       38.83       37.78      6.38 o
 -14   6   2       27.79       31.94      5.89 o
 -14   6   3       21.78       23.31      5.38 o
 -14   6   4       33.73       34.17      5.01 o
 -14   6   5       10.88        9.44      3.58 o
 -14   6   6       49.68       38.92      4.66 o
 -14   7   4       23.70       19.53      4.13 o
 -14   8   0       57.56       63.08      5.69 o
 -13 -16   1       24.96       27.28      5.33 o
 -13 -16   2       37.59       34.07      5.34 o
 -13 -16   4       15.37       14.30      6.72 o
 -13 -15   2       19.82       18.38      7.49 o
 -13 -15   4       23.35       23.26      6.01 o
 -13 -15   5       28.96       27.09      4.80 o
 -13 -15   7       57.21       53.22      8.93 o
 -13 -14   2       97.88      104.77      8.10 o
 -13 -14   4       39.42       44.34      7.66 o
 -13 -14   5       17.38       18.84      5.83 o
 -13 -14   6        8.69       10.39      4.68 o
 -13 -14   7       20.65       22.65      5.26 o
 -13 -14   8      152.97      147.80     14.41 o
 -13 -14   9       19.12       14.61      5.46 o
 -13 -14  10       32.97       30.53      5.37 o
 -13 -14  11      107.16       88.88      8.13 o
 -13 -13   1       18.31       12.29      4.96 o
 -13 -13   3       52.34       57.12      6.03 o
 -13 -13   4       42.31       50.14      5.79 o
 -13 -13   7       20.94       23.96      5.17 o
 -13 -13   8       12.87       11.75      4.01 o
 -13 -13   9       21.54       19.24      5.11 o
 -13 -13  11      213.70      203.37     12.41 o
 -13 -13  13       10.20       11.95      4.45 o
 -13 -12   2       38.01       40.39      4.66 o
 -13 -12   5       16.22       16.57      3.96 o
 -13 -12   7       26.52       25.15      4.68 o
 -13 -12   8      151.10      167.85      9.93 o
 -13 -12  10       10.15        8.89      4.15 o
 -13 -12  11       63.18       66.99      6.26 o
 -13 -12  12       26.39       24.89      6.47 o
 -13 -11   2       50.00       49.96      5.34 o
 -13 -11   3       40.08       41.34      7.02 o
 -13 -11   4       24.08       28.20      4.99 o
 -13 -11   5       50.71       47.31      5.15 o
 -13 -11   7      175.96      179.59     10.55 o
 -13 -11   9       24.02       22.96      5.05 o
 -13 -11  10       89.10       93.34      7.48 o
 -13 -11  12       26.97       26.04      5.41 o
 -13 -10   1       57.27       59.28      5.70 o
 -13 -10   2       55.26       54.25      7.60 o
 -13 -10   3       88.15       95.48      6.85 o
 -13 -10   5       12.79       10.84      3.53 o
 -13 -10   6       17.80       13.63      5.28 o
 -13 -10   7       14.53       15.70      5.20 o
 -13 -10  11       63.09       65.83      6.20 o
 -13 -10  12       24.69       22.19      8.07 o
 -13 -10  13       51.04       43.04      9.03 o
 -13 -10  14       30.96       31.46      6.04 o
 -13 -10  16       86.81       74.88     10.78 o
 -13  -9   1      265.80      259.66     23.13 o
 -13  -9   2      156.13      149.64      9.31 o
 -13  -9   3       28.94       28.77      5.52 o
 -13  -9   4       19.28       16.34      5.10 o
 -13  -9   5       21.35       23.67      4.22 o
 -13  -9   8       38.82       41.82      4.84 o
 -13  -9   9       28.65       30.29      4.84 o
 -13  -9  13        9.17        9.49      4.43 o
 -13  -9  14       85.78       81.17      7.51 o
 -13  -9  15       20.03       21.33      5.98 o
 -13  -9  16      154.95      147.01     17.64 o
 -13  -8   1       55.98       56.81      4.68 o
 -13  -8   3       14.32       15.43      4.84 o
 -13  -8   4       64.83       63.94      5.37 o
 -13  -8   5      127.10      132.22      8.07 o
 -13  -8   7       17.28       12.46      5.50 o
 -13  -8   9        9.57        8.14      3.34 o
 -13  -8  10       15.08       16.35      4.18 o
 -13  -8  13       29.20       30.68      7.14 o
 -13  -8  14       14.18       13.71      4.31 o
 -13  -8  16       13.10       11.97      4.45 o
 -13  -7   2      599.72      596.04     42.95 o
 -13  -7   3      145.36      133.07      8.70 o
 -13  -7   4       27.52       24.97      4.01 o
 -13  -7   5      136.27      131.73      8.70 o
 -13  -7   6       54.23       51.44      6.96 o
 -13  -7   7       68.87       67.66      6.26 o
 -13  -7   8       32.25       33.84      4.82 o
 -13  -7   9        9.16        6.51      3.05 o
 -13  -7  10       21.05       18.93      4.56 o
 -13  -7  14       16.41       15.22      5.96 o
 -13  -7  16       12.23       11.12      4.34 o
 -13  -7  18       12.92       11.49      4.70 o
 -13  -6   1      113.86      117.48     11.27 o
 -13  -6   2       28.31       27.74      4.39 o
 -13  -6   3      118.25      122.98      8.08 o
 -13  -6   4      147.27      143.83      9.95 o
 -13  -6   5       92.58       88.08      6.86 o
 -13  -6   6      221.69      218.89     13.03 o
 -13  -6   7       11.28       10.30      4.30 o
 -13  -6  10       19.71       22.42      4.30 o
 -13  -6  11       24.59       24.73      4.28 o
 -13  -6  15       19.27       19.53      5.10 o
 -13  -5   1       10.46        7.64      2.39 o
 -13  -5   2       63.39       68.09      7.54 o
 -13  -5   4       12.40       11.60      4.24 o
 -13  -5   6       45.22       46.36      5.15 o
 -13  -5   8       65.60       61.31      7.57 o
 -13  -5  10       10.63       10.27      3.54 o
 -13  -5  11       18.17       19.96      4.33 o
 -13  -5  12       45.46       44.86      6.34 o
 -13  -5  13       25.79       25.43      4.94 o
 -13  -5  14        8.83        7.35      3.63 o
 -13  -5  18       23.03       21.13      5.28 o
 -13  -5  19       13.11       13.08      4.78 o
 -13  -4   1       42.73       45.75      4.96 o
 -13  -4   2       81.08       82.40      6.10 o
 -13  -4   4       40.84       42.78      5.17 o
 -13  -4   5       36.10       35.87      4.61 o
 -13  -4   6       50.49       48.20      4.63 o
 -13  -4   7       11.70       10.54      3.76 o
 -13  -4   9       23.22       23.49      4.36 o
 -13  -4  10       27.51       28.43      5.25 o
 -13  -4  12       14.72       17.30      4.02 o
 -13  -4  13       16.67       17.76      4.16 o
 -13  -4  15       18.15       16.69      4.52 o
 -13  -4  16       28.26       29.97      5.45 o
 -13  -4  18       33.83       27.27      7.20 o
 -13  -4  19        9.56       10.19      4.62 o
 -13  -3   1       71.75       72.98      6.89 o
 -13  -3   2       19.14       21.83      3.84 o
 -13  -3   3       43.34       43.99      5.68 o
 -13  -3   4       55.18       58.37      5.06 o
 -13  -3   5       34.84       36.47      4.48 o
 -13  -3   7       55.91       54.50      5.07 o
 -13  -3   8       68.85       67.91      6.06 o
 -13  -3   9        6.68        5.52      2.64 o
 -13  -3  10        9.48        7.80      3.44 o
 -13  -3  14       17.74       19.43      5.24 o
 -13  -3  15       18.00       18.42      4.35 o
 -13  -3  16      219.77      220.91     14.92 o
 -13  -3  17       27.44       26.11      5.14 o
 -13  -3  18       27.18       22.30      5.75 o
 -13  -2   1      129.23      129.77      9.97 o
 -13  -2   2      110.56      111.68      7.46 o
 -13  -2   4       28.36       31.13      4.24 o
 -13  -2   6       36.29       36.20      4.28 o
 -13  -2   7       30.18       32.47      4.50 o
 -13  -2   8      226.17      232.10     13.65 o
 -13  -2  10       66.33       70.60      5.67 o
 -13  -2  11       62.33       59.47      6.28 o
 -13  -2  12       32.53       34.81      5.01 o
 -13  -2  13       16.44       17.37      4.37 o
 -13  -2  14       53.25       52.92      6.04 o
 -13  -2  15       68.20       73.04      8.18 o
 -13  -2  17       27.44       30.97      4.77 o
 -13  -2  18       16.42       15.32      4.27 o
 -13  -2  19       12.96       11.46      3.51 o
 -13  -1   1       11.59        9.44      2.84 o
 -13  -1   5       16.69       16.15      3.15 o
 -13  -1   6       30.33       31.28      3.78 o
 -13  -1   8       76.28       78.61      5.73 o
 -13  -1  10       16.05       16.67      3.35 o
 -13  -1  11       22.26       20.85      3.51 o
 -13  -1  12        8.74        7.43      2.54 o
 -13  -1  13       34.19       36.33      5.20 o
 -13  -1  16       94.77       97.86      8.12 o
 -13  -1  17       13.75       11.96      3.42 o
 -13  -1  18      134.28      116.63     12.56 o
 -13   0   1       13.95       14.18      3.03 o
 -13   0   2       16.10       17.48      3.47 o
 -13   0   5       29.72       28.25      6.01 o
 -13   0   8        8.58        6.53      2.43 o
 -13   0   9        6.03        5.07      2.43 o
 -13   0  10       16.49       16.83      3.48 o
 -13   0  13       50.86       48.21      4.83 o
 -13   0  15       92.73       89.00     10.71 o
 -13   0  16       32.44       30.65      3.98 o
 -13   1   1        7.94        9.27      3.44 o
 -13   1   3       87.39       89.06      5.84 o
 -13   1   4      112.84      121.70      7.45 o
 -13   1   5        7.97        5.75      2.39 o
 -13   1   6       49.90       51.69      5.40 o
 -13   1   7       41.09       41.93      4.91 o
 -13   1   9       46.63       50.44      4.63 o
 -13   1  12      138.37      140.04     12.50 o
 -13   1  13       33.66       29.45      3.72 o
 -13   1  15       15.09        9.09      2.63 o
 -13   2   0       36.54       33.07      3.90 o
 -13   2   2       11.56       13.18      2.98 o
 -13   2   3        7.93        7.19      2.47 o
 -13   2   4       18.72       22.30      3.24 o
 -13   2   5        7.31        8.93      3.60 o
 -13   2   6       43.67       48.97      4.44 o
 -13   2   7      276.85      290.23     21.17 o
 -13   2   9       75.95       85.45      7.50 o
 -13   2  10       66.95       70.84      5.61 o
 -13   2  11       49.41       48.91      4.00 o
 -13   2  13       35.94       25.37      2.44 o
 -13   3   0       80.55       81.97      6.10 o
 -13   3   1       19.19       19.16      3.39 o
 -13   3   2        8.91        6.55      3.04 o
 -13   3   3        6.32        6.45      3.21 o
 -13   3   4       15.67       16.68      3.28 o
 -13   3   5       29.92       30.72      3.65 o
 -13   3   6       16.19       20.00      3.45 o
 -13   3   7       18.38       19.94      3.25 o
 -13   3   8       59.26       60.20      4.87 o
 -13   3   9        7.06        7.39      3.07 o
 -13   3  10       30.13       27.84      3.27 o
 -13   3  11       56.87       41.27      3.05 o
 -13   4   0       13.23        8.76      3.69 o
 -13   4   1       25.83       28.34      4.06 o
 -13   4   2       11.47       10.56      4.52 o
 -13   4   3       41.55       43.90      4.20 o
 -13   4   4       13.49       15.20      3.16 o
 -13   4   5       69.46       73.90      8.82 o
 -13   4   6       22.32       24.00      3.69 o
 -13   4   7       63.00       62.84      5.88 o
 -13   4   9       50.87       45.61      4.25 o
 -13   5   0       66.70       71.40      5.67 o
 -13   5   1       23.79       27.39      4.26 o
 -13   5   2      197.89      201.84     12.42 o
 -13   5   3       40.72       39.77      4.14 o
 -13   5   4        7.82        6.36      2.51 o
 -13   5   6        5.93        4.54      2.23 o
 -13   5   7       13.49       11.68      2.93 o
 -13   6   1       10.70        7.62      2.91 o
 -13   6   2       34.66       34.45      4.49 o
 -13   6   3       13.96       14.76      3.37 o
 -13   6   4       24.18       27.04      4.13 o
 -13   6   5       39.22       36.87      4.41 o
 -13   6   6       91.47       81.17      6.87 o
 -13   7   0       57.05       63.63      6.27 o
 -13   7   1       10.10        8.82      3.31 o
 -13   7   3       13.44       11.69      3.36 o
 -13   8   0       22.11       20.17      4.54 o
 -13   8   1      159.50      155.26     15.68 o
 -13   8   2      281.14      269.02     25.68 o
 -13   8   3       17.28       14.04      4.23 o
 -13   8   4       35.34       31.09      5.57 o
 -13   9   2      124.59       85.27      8.78 o
 -12 -17   1       21.10       19.82      5.17 o
 -12 -17   3       44.08       46.37      6.26 o
 -12 -16   1       56.23       52.55      7.61 o
 -12 -16   2       20.18       25.12      5.70 o
 -12 -16   5       14.40       14.15      6.97 o
 -12 -16   6       26.82       23.24      5.25 o
 -12 -16   7       13.53       12.77      5.71 o
 -12 -15   4       19.38       22.44      5.33 o
 -12 -15   6       13.62       12.63      4.49 o
 -12 -15   8       13.83       12.01      4.98 o
 -12 -15   9       71.78       67.97      9.50 o
 -12 -15  10       14.22       14.56      5.54 o
 -12 -14   1      308.59      322.93     18.61 o
 -12 -14   2       27.91       27.25      5.33 o
 -12 -14   4      190.10      204.04     11.79 o
 -12 -14   6       20.61       20.18      5.87 o
 -12 -14   7      260.40      255.51     17.41 o
 -12 -14   8      140.54      151.53     10.58 o
 -12 -14   9       10.48        9.62      4.26 o
 -12 -14  11      110.95      105.69     10.66 o
 -12 -14  12      124.98      109.90     21.19 o
 -12 -14  13        9.15        7.18      2.93 o
 -12 -13   2       75.20       79.71      6.24 o
 -12 -13   3       13.34       13.25      4.33 o
 -12 -13   5      176.18      181.61     10.54 o
 -12 -13   7       40.11       42.04      6.02 o
 -12 -13   8       21.69       19.06      7.45 o
 -12 -13   9      231.55      225.92     13.03 o
 -12 -13  10       34.54       36.55      5.79 o
 -12 -13  11       22.80       25.54      5.15 o
 -12 -12   4       16.66       17.39      5.73 o
 -12 -12   7       16.52       15.15      4.85 o
 -12 -12   9       66.23       65.04     10.18 o
 -12 -12  10       35.36       37.39      5.99 o
 -12 -12  11       12.84       13.69      4.60 o
 -12 -12  15       19.71       15.41      5.43 o
 -12 -11   1       31.80       33.29      7.10 o
 -12 -11   3       25.26       24.13      4.29 o
 -12 -11   4       11.80        9.96      4.01 o
 -12 -11   8       13.22        9.15      3.82 o
 -12 -11   9       76.36       81.36      6.23 o
 -12 -11  10       26.19       26.00      5.55 o
 -12 -11  12       55.39       57.31      6.22 o
 -12 -11  14       38.43       38.61      7.05 o
 -12 -11  15       18.42       19.32      5.89 o
 -12 -11  16       29.99       24.16      5.58 o
 -12 -11  17       28.58       27.56      5.00 o
 -12 -10   4       34.21       37.19      4.61 o
 -12 -10   5        8.51        6.15      2.84 o
 -12 -10   6      112.98      117.48      7.45 o
 -12 -10   7       70.38       72.98      5.67 o
 -12 -10   8       17.11       14.81      5.01 o
 -12 -10  12       29.53       30.33      4.71 o
 -12 -10  13       23.40       22.69      5.88 o
 -12 -10  14       64.05       65.22      7.55 o
 -12 -10  17      101.60       92.61      8.76 o
 -12  -9   3      138.92      145.42      9.32 o
 -12  -9   4       53.70       56.18      4.94 o
 -12  -9   5       54.37       53.61      5.07 o
 -12  -9  10      147.09      150.43      9.31 o
 -12  -9  11       26.33       30.47      4.57 o
 -12  -9  14      180.80      182.10     13.71 o
 -12  -8   1       30.05       28.89      5.93 o
 -12  -8   4       38.78       38.19      5.32 o
 -12  -8   5       26.91       27.23      4.53 o
 -12  -8   6       33.52       36.60      4.74 o
 -12  -8   8       57.98       62.71      9.53 o
 -12  -8   9       26.94       28.90      5.86 o
 -12  -8  11       46.66       45.05      7.00 o
 -12  -8  12       20.01       22.32      4.44 o
 -12  -8  14       40.13       43.54      5.10 o
 -12  -8  15       11.04       10.46      3.91 o
 -12  -8  17       44.75       48.03      8.31 o
 -12  -8  18       10.22        9.70      4.34 o
 -12  -8  19       42.55       39.91      6.23 o
 -12  -7   1       68.93       68.58      5.55 o
 -12  -7   2      339.13      333.56     18.60 o
 -12  -7   3       46.72       46.56      4.70 o
 -12  -7   4      173.69      168.83     10.56 o
 -12  -7   5      126.92      124.52      8.08 o
 -12  -7   8       17.47       19.32      3.79 o
 -12  -7  10        8.52        7.04      2.70 o
 -12  -7  12       22.69       25.00      4.28 o
 -12  -7  14       51.09       54.77      5.65 o
 -12  -7  15       22.28       22.67      4.50 o
 -12  -7  16       29.13       30.69      5.70 o
 -12  -7  18       60.12       61.86      6.27 o
 -12  -6   1       22.13       19.00      3.26 o
 -12  -6   3       18.38       18.18      4.01 o
 -12  -6   4       15.74       13.14      5.61 o
 -12  -6   6       53.92       55.33      5.19 o
 -12  -6   7      181.41      182.28     11.81 o
 -12  -6   8      130.50      127.94      8.71 o
 -12  -6  10       95.55       95.66      7.48 o
 -12  -6  11        8.22        5.73      2.70 o
 -12  -6  15        8.44        6.81      3.35 o
 -12  -6  17       15.29       14.05      4.81 o
 -12  -6  18       37.16       39.24      5.58 o
 -12  -5   1      349.70      335.22     18.60 o
 -12  -5   2       15.15       14.82      3.17 o
 -12  -5   3       18.80       18.56      3.13 o
 -12  -5   4      209.57      207.03     11.78 o
 -12  -5   6       12.45        9.94      3.48 o
 -12  -5   8       70.13       71.03      5.42 o
 -12  -5   9       28.10       29.61      3.79 o
 -12  -5  11       15.88       16.72      3.83 o
 -12  -5  12       55.22       57.67      5.38 o
 -12  -5  15      194.97      191.38     13.06 o
 -12  -5  16       53.78       56.50      6.29 o
 -12  -5  18       14.92       14.36      4.30 o
 -12  -5  19       16.05       14.35      5.25 o
 -12  -4   1       12.04       12.08      3.35 o
 -12  -4   2       75.29       75.06      5.35 o
 -12  -4   3       60.36       64.06      5.31 o
 -12  -4   6       54.49       57.39      5.64 o
 -12  -4   7        8.37        5.84      2.61 o
 -12  -4   9       99.21       99.51      7.47 o
 -12  -4  12       26.60       26.11      4.47 o
 -12  -4  14       72.80       73.78      7.53 o
 -12  -4  18       56.55       55.90      5.90 o
 -12  -4  19        9.73        9.35      4.60 o
 -12  -3   1       15.51       18.03      3.20 o
 -12  -3   3       25.93       25.68      4.08 o
 -12  -3   6      120.09      117.36      7.45 o
 -12  -3  10      151.59      156.54     10.57 o
 -12  -3  12        8.90        7.55      2.61 o
 -12  -3  17       16.67       17.83      4.22 o
 -12  -3  18       22.12       22.20      4.44 o
 -12  -2   1      104.99      102.57      6.84 o
 -12  -2   3      252.85      241.51     16.80 o
 -12  -2   5       80.70       82.09      5.79 o
 -12  -2   6       14.70       14.23      2.90 o
 -12  -2   7       27.42       26.03      3.35 o
 -12  -2   9       49.71       53.17      4.56 o
 -12  -2  10      104.29      103.79      6.84 o
 -12  -2  11       17.21       18.30      3.20 o
 -12  -2  12       52.55       54.54      4.81 o
 -12  -2  13       98.64       99.57     10.03 o
 -12  -2  14       81.47       83.68     10.09 o
 -12  -2  15       71.11       71.34      6.89 o
 -12  -2  16       10.40        6.26      2.74 o
 -12  -2  17      130.82      140.22     13.15 o
 -12  -2  18       35.63       38.58      4.99 o
 -12  -1   1       29.26       29.32      3.46 o
 -12  -1   4       28.74       28.87      3.40 o
 -12  -1   5       49.62       52.35      4.75 o
 -12  -1   6       58.12       59.88      5.70 o
 -12  -1   7       78.04       79.53      5.66 o
 -12  -1   8      155.33      161.56      9.30 o
 -12  -1   9       58.06       57.27      5.06 o
 -12  -1  10       32.40       34.27      4.10 o
 -12  -1  11       24.72       27.42      4.39 o
 -12  -1  13      107.05      112.65      7.46 o
 -12  -1  14       26.73       26.84      3.67 o
 -12  -1  16       50.74       56.92      5.51 o
 -12  -1  17      188.98      187.72     16.89 o
 -12  -1  19       44.82       43.87      5.81 o
 -12  -1  20      116.83       94.38     13.96 o
 -12   0   1        9.01       10.58      2.89 o
 -12   0   2      184.45      183.13     10.54 o
 -12   0   3       58.32       59.40      4.55 o
 -12   0   4       19.52       18.86      3.86 o
 -12   0   5       27.43       27.79      4.00 o
 -12   0   6       25.81       27.43      3.54 o
 -12   0   8       43.45       38.24      3.70 o
 -12   0   9       71.94       75.79      6.88 o
 -12   0  11      125.04      127.63      8.08 o
 -12   0  12       53.62       54.10      5.78 o
 -12   0  13       19.94       16.50      2.94 o
 -12   0  14       93.78       91.20      7.49 o
 -12   0  15       21.23       20.70      3.58 o
 -12   0  16       12.92       11.20      3.30 o
 -12   0  17      153.32      141.38     11.86 o
 -12   0  18       92.74       78.85      6.87 o
 -12   1   0      190.16      186.80     10.54 o
 -12   1   1      496.23      484.06     26.02 o
 -12   1   2      412.98      411.32     22.31 o
 -12   1   3      675.69      688.28     39.07 o
 -12   1   4       12.23       11.36      2.52 o
 -12   1   7       46.18       49.74      3.99 o
 -12   1   9       80.94       84.60      6.86 o
 -12   1  12       20.73       21.33      3.04 o
 -12   1  13        7.79        5.05      2.27 o
 -12   1  14       11.75       12.18      2.31 o
 -12   1  15        5.86        4.70      1.68 o
 -12   1  16       28.55       19.81      2.27 o
 -12   2   0       16.75       17.65      3.40 o
 -12   2   1      146.16      159.48      9.30 o
 -12   2   2       14.07       11.54      2.73 o
 -12   2   3      186.28      190.53     11.16 o
 -12   2   4      222.18      232.22     13.02 o
 -12   2   5       12.63       10.28      3.62 o
 -12   2   7       10.71       13.22      2.84 o
 -12   2   9       16.02       14.54      2.49 o
 -12   2  11        5.69        5.23      1.96 o
 -12   2  12        9.23        7.19      2.18 o
 -12   2  13        4.52        2.54      1.25 o
 -12   3   1      151.57      164.00      9.30 o
 -12   3   3       99.27      107.58      6.83 o
 -12   3   5       20.63       24.19      2.96 o
 -12   3   6       12.87        9.84      2.83 o
 -12   3   8       22.85       23.80      2.83 o
 -12   3   9       89.92       93.58      5.90 o
 -12   3  10       33.97       33.10      3.32 o
 -12   3  11        4.53        2.90      1.39 o
 -12   4   0       69.44       72.98      5.29 o
 -12   4   1       64.36       68.95      5.36 o
 -12   4   3       28.36       32.07      3.59 o
 -12   4   4       14.75       14.50      2.63 o
 -12   4   5       69.40       75.67      5.42 o
 -12   4   7       26.64       30.09      3.39 o
 -12   4   9        9.11        8.72      1.87 o
 -12   5   1       56.12       56.89      4.74 o
 -12   5   3      234.00      236.50     14.91 o
 -12   5   4       47.91       49.81      4.82 o
 -12   5   5      209.05      216.45     11.77 o
 -12   5   6       15.82       14.85      2.62 o
 -12   5   7       21.27       22.24      2.65 o
 -12   5   8      181.01      161.80      8.67 o
 -12   6   1       61.96       61.98      6.08 o
 -12   6   2      117.37      121.15      9.99 o
 -12   6   3       20.74       23.34      3.29 o
 -12   6   4      101.20      104.04      8.11 o
 -12   6   5        9.18        9.26      2.71 o
 -12   6   6      185.40      181.73     14.98 o
 -12   7   0       16.43       17.90      4.09 o
 -12   7   4       58.99       60.41      6.28 o
 -12   7   5       49.32       45.05      5.29 o
 -12   8   0       82.34       82.64      8.79 o
 -12   8   1       16.49       15.10      3.78 o
 -12   8   5       46.42       37.89      4.73 o
 -12   9   1       19.63       21.77      5.69 o
 -12   9   2      101.63       95.18      8.12 o
 -12   9   3       46.71       47.54      5.67 o
 -12   9   4       12.50        9.09      2.49 o
 -12  10   2       33.10       25.36      4.95 o
 -11 -17   7       10.34       13.14      4.70 o
 -11 -16   1       29.30       26.67      6.51 o
 -11 -16   2       29.58       29.08      5.25 o
 -11 -16   3       72.30       75.55      6.88 o
 -11 -16   4      125.73      122.01      8.08 o
 -11 -16   5       20.90       18.99      4.69 o
 -11 -15   4      285.39      288.88     16.12 o
 -11 -15   5      226.18      233.81     13.65 o
 -11 -15   7       21.36       21.28      6.63 o
 -11 -15   8      130.24      132.77      8.70 o
 -11 -15   9       52.58       50.79      7.62 o
 -11 -15  10       34.21       34.44      7.77 o
 -11 -14   1      127.75      128.24      8.08 o
 -11 -14   2      192.57      190.71     11.16 o
 -11 -14   3       53.94       58.60      6.15 o
 -11 -14   4       12.73       12.81      4.56 o
 -11 -14   5      272.43      273.05     17.39 o
 -11 -14   7      184.31      194.69     11.79 o
 -11 -14   8       33.42       33.43      7.10 o
 -11 -14  13       31.36       32.86      6.36 o
 -11 -13   1       33.09       31.21      7.82 o
 -11 -13   2       27.85       27.30      4.46 o
 -11 -13   4       71.47       74.64      5.73 o
 -11 -13   5      149.10      154.28     10.57 o
 -11 -13   6       26.10       24.97      5.29 o
 -11 -13   7       85.34       90.77      6.85 o
 -11 -13   8      130.04      130.75      8.70 o
 -11 -13   9       30.57       31.59      5.29 o
 -11 -13  11        9.11       10.67      4.36 o
 -11 -13  12       25.35       29.51      5.18 o
 -11 -13  14       16.70       16.77      5.68 o
 -11 -12   1       12.04       13.09      3.75 o
 -11 -12   5      112.42      116.87      7.45 o
 -11 -12   6       12.15       10.41      3.69 o
 -11 -12   8       19.29       19.72      6.68 o
 -11 -12  16       52.44       49.16      6.12 o
 -11 -11   1       16.77       17.64      3.88 o
 -11 -11   3       71.08       78.48      5.92 o
 -11 -11   4       23.19       20.22      4.33 o
 -11 -11   5       36.55       36.50      5.59 o
 -11 -11   8       36.04       36.82      7.06 o
 -11 -11  12       37.63       36.22      8.44 o
 -11 -11  13       70.11       71.89      6.25 o
 -11 -10   1       87.82       87.90      6.86 o
 -11 -10   3      172.80      174.94     13.72 o
 -11 -10   6       51.62       50.26      5.47 o
 -11 -10   7       40.42       41.21      5.24 o
 -11 -10   8       11.61       13.29      5.14 o
 -11 -10   9      278.29      282.95     17.38 o
 -11 -10  10       94.37       90.35      6.22 o
 -11 -10  11       19.84       24.27      5.10 o
 -11 -10  12      151.00      158.75      9.94 o
 -11  -9   2       13.05       14.20      3.66 o
 -11  -9   4       24.34       24.17      4.42 o
 -11  -9   5       44.92       47.14      6.98 o
 -11  -9   6      238.48      245.30     16.79 o
 -11  -9   7       14.66       17.13      4.59 o
 -11  -9   8       37.20       35.63      6.20 o
 -11  -9   9       61.97       67.85      5.55 o
 -11  -9  10      101.67      107.52      6.83 o
 -11  -9  11       80.18       79.22      5.72 o
 -11  -9  12      215.94      216.39     12.40 o
 -11  -9  13       56.45       57.46      5.70 o
 -11  -9  14       29.92       27.95      4.52 o
 -11  -9  15       76.01       82.22      6.23 o
 -11  -9  17       10.00        7.95      3.74 o
 -11  -9  18       25.78       26.26      5.14 o
 -11  -9  19       12.33       11.57      4.62 o
 -11  -8   2       23.23       20.91      3.44 o
 -11  -8   3       36.85       39.53      5.45 o
 -11  -8   4       11.07       14.19      3.24 o
 -11  -8   6      124.04      122.98      8.08 o
 -11  -8   7        6.72        6.65      2.96 o
 -11  -8   9       29.24       29.92      4.12 o
 -11  -8  13       11.01        9.36      3.36 o
 -11  -8  14       22.01       23.51      4.63 o
 -11  -8  17       60.37       65.16      5.94 o
 -11  -8  18       62.92       62.65      6.08 o
 -11  -7   1      249.61      243.83     14.27 o
 -11  -7   3       20.59       18.02      3.27 o
 -11  -7   4       32.80       32.18      3.71 o
 -11  -7   5      115.44      117.54      8.09 o
 -11  -7   6       13.16       10.96      4.50 o
 -11  -7   7       28.47       27.92      4.06 o
 -11  -7   8       61.79       63.76      5.56 o
 -11  -7   9       53.55       54.58      4.81 o
 -11  -7  11       10.10        8.79      3.01 o
 -11  -7  15       12.52       13.23      3.54 o
 -11  -7  16       21.05       23.06      4.43 o
 -11  -7  18      172.68      178.49     11.81 o
 -11  -7  21       40.35       37.32      6.12 o
 -11  -6   1      104.88      101.59      8.11 o
 -11  -6   2      677.15      666.88     35.94 o
 -11  -6   3      252.05      248.90     14.26 o
 -11  -6   4       19.33       17.32      3.27 o
 -11  -6   6       21.79       20.33      3.31 o
 -11  -6   7       23.23       21.13      3.58 o
 -11  -6   8       15.46       13.41      3.39 o
 -11  -6   9       59.63       55.11      5.39 o
 -11  -6  10       24.49       24.11      3.95 o
 -11  -6  11       35.86       37.32      4.21 o
 -11  -6  12       72.33       75.31      5.92 o
 -11  -6  13       48.77       48.92      4.89 o
 -11  -6  15        8.71        7.29      3.23 o
 -11  -6  16       43.57       43.03      6.21 o
 -11  -6  17       36.16       39.24      5.12 o
 -11  -6  18       31.75       32.56      4.89 o
 -11  -6  19       61.41       67.42      6.90 o
 -11  -5   2      143.96      138.14      8.69 o
 -11  -5   4       67.71       70.97      5.49 o
 -11  -5   5       98.83       99.82      6.84 o
 -11  -5   6       67.08       59.06      4.93 o
 -11  -5   7      147.71      143.71     10.59 o
 -11  -5   8       33.79       34.94      4.03 o
 -11  -5  10       92.53       84.60      6.23 o
 -11  -5  11      110.40      105.32      7.47 o
 -11  -5  15       36.27       33.72      4.43 o
 -11  -5  16        7.80        7.28      3.00 o
 -11  -5  17       11.40        9.98      3.19 o
 -11  -5  18       34.03       39.18      5.05 o
 -11  -5  19       30.04       28.66      5.25 o
 -11  -5  21       26.81       21.16      5.77 o
 -11  -4   1       24.57       22.69      3.17 o
 -11  -4   2       77.04       70.48      5.23 o
 -11  -4   4       45.54       42.11      6.02 o
 -11  -4   5       12.73        8.13      3.18 o
 -11  -4   7       10.28       11.82      2.86 o
 -11  -4   8       46.22       42.63      4.39 o
 -11  -4   9       39.47       37.58      4.54 o
 -11  -4  10       21.73       20.67      3.38 o
 -11  -4  11       69.86       73.72      5.67 o
 -11  -4  12       83.17       83.74      6.23 o
 -11  -4  13       21.55       23.16      3.63 o
 -11  -4  14       68.27       73.41      5.73 o
 -11  -4  17        9.06        7.90      3.74 o
 -11  -4  19       25.52       27.71      4.79 o
 -11  -4  22       46.99       44.94      8.33 o
 -11  -3   1      106.71      103.55      6.84 o
 -11  -3   2       12.28       12.72      2.78 o
 -11  -3   4      219.25      212.53     11.78 o
 -11  -3   5       15.45       14.12      3.80 o
 -11  -3   7        7.87        4.64      1.91 o
 -11  -3   9        6.57        4.82      1.98 o
 -11  -3  10       27.17       25.44      3.61 o
 -11  -3  11        7.39        5.00      2.20 o
 -11  -3  12       17.26       15.98      3.35 o
 -11  -3  13      147.94      147.99      8.68 o
 -11  -3  14       93.41       95.05      7.48 o
 -11  -3  15       80.92       85.45      6.23 o
 -11  -3  16       61.10       61.03      5.44 o
 -11  -3  18       15.81       17.03      4.38 o
 -11  -3  20       10.66        7.89      3.91 o
 -11  -2   2      115.72      115.16      6.83 o
 -11  -2   3       14.87       15.54      3.09 o
 -11  -2   4      384.86      379.96     19.82 o
 -11  -2   5       51.68       49.87      4.12 o
 -11  -2   6      507.91      510.10     28.51 o
 -11  -2   7       99.35      101.59      6.84 o
 -11  -2   9       33.10       35.28      3.90 o
 -11  -2  10      169.96      170.42      9.93 o
 -11  -2  11       23.14       23.12      3.63 o
 -11  -2  12       20.51       21.09      3.24 o
 -11  -2  13       32.09       32.46      4.04 o
 -11  -2  14       12.83       11.79      3.29 o
 -11  -2  15      110.63      115.34      9.36 o
 -11  -2  16       31.79       34.29      4.23 o
 -11  -2  18       46.24       50.55      6.96 o
 -11  -2  22       10.70        9.17      4.13 o
 -11  -1   1      101.33       97.25      6.84 o
 -11  -1   2       33.63       32.94      4.10 o
 -11  -1   4       13.11       11.36      3.37 o
 -11  -1   5       17.59       15.72      2.82 o
 -11  -1   6       91.45       92.79      6.22 o
 -11  -1   7       15.46       15.83      2.81 o
 -11  -1   9       87.67       86.92      5.78 o
 -11  -1  10      121.99      126.23      8.08 o
 -11  -1  11       96.28       98.17      6.21 o
 -11  -1  12      149.37      149.33      8.68 o
 -11  -1  14       12.54       12.48      3.91 o
 -11  -1  15      153.77      162.23     11.83 o
 -11  -1  16      168.30      168.53     11.19 o
 -11  -1  18       40.79       40.22      5.64 o
 -11  -1  19       14.89       13.77      3.74 o
 -11  -1  20       67.96       63.88      6.27 o
 -11   0   2       78.17       73.35      5.29 o
 -11   0   3       21.48       18.38      2.73 o
 -11   0   5       47.30       49.11      4.57 o
 -11   0   6      186.86      191.26     11.16 o
 -11   0   9       51.19       47.41      4.45 o
 -11   0  11       92.73       94.87      6.85 o
 -11   0  12       14.99       17.67      2.80 o
 -11   0  13      292.64      289.31     18.00 o
 -11   0  14      167.97      169.44     13.09 o
 -11   0  15       61.86       63.63      5.05 o
 -11   0  16      203.28      207.21     11.78 o
 -11   0  17      111.61      103.37      6.84 o
 -11   0  18      112.54      112.90     10.00 o
 -11   0  19       31.90       28.13      3.86 o
 -11   0  21      109.56       67.12      6.00 o
 -11   1   0       41.66       41.77      4.40 o
 -11   1   1       14.54       13.73      2.70 o
 -11   1   2       18.42       20.20      2.79 o
 -11   1   3       32.79       32.63      3.39 o
 -11   1   4        5.37        3.66      1.57 o
 -11   1   5       13.90       14.43      2.83 o
 -11   1   6       15.67       14.39      2.63 o
 -11   1   7        9.19        8.79      3.08 o
 -11   1   8      134.21      137.60      8.69 o
 -11   1   9       23.11       24.89      2.89 o
 -11   1  11      203.03      207.03     11.78 o
 -11   1  12       69.70       68.28      4.98 o
 -11   1  13       24.42       23.98      3.10 o
 -11   1  14        8.45        6.95      2.63 o
 -11   1  15       34.86       35.05      4.49 o
 -11   1  16       41.47       38.97      3.31 o
 -11   1  17       52.02       37.92      5.12 o
 -11   2   1        8.98        6.18      2.52 o
 -11   2   2       39.52       41.77      4.46 o
 -11   2   3       51.31       49.88      3.86 o
 -11   2   4       54.07       59.04      4.17 o
 -11   2   5       69.50       69.07      5.61 o
 -11   2   6       90.11       97.99      6.08 o
 -11   2   7       39.18       40.51      3.43 o
 -11   2   8       61.74       60.72      4.61 o
 -11   2   9       13.92       13.00      2.24 o
 -11   2  10      193.12      191.44     12.43 o
 -11   2  11       98.20       96.94      6.21 o
 -11   2  12        3.35        2.76      1.16 o
 -11   3   0       14.77       17.26      2.74 o
 -11   3   1       35.43       39.30      3.95 o
 -11   3   2       10.70       12.12      2.45 o
 -11   3   3       71.31       76.10      5.16 o
 -11   3   4      107.84      111.01      6.83 o
 -11   3   7       36.49       35.92      4.28 o
 -11   3   8       41.93       43.54      3.50 o
 -11   3   9       62.34       57.64      3.92 o
 -11   3  11       12.40       10.35      1.33 o
 -11   4   1       70.12       69.32      4.79 o
 -11   4   2       34.24       34.85      3.25 o
 -11   4   3       14.05       15.71      2.55 o
 -11   4   4       38.20       37.37      3.25 o
 -11   4   6       25.97       28.01      3.02 o
 -11   4   7       43.99       42.82      3.37 o
 -11   4   8       39.40       43.39      3.24 o
 -11   4   9       87.21       76.78      4.59 o
 -11   5   0      135.21      138.33      8.07 o
 -11   5   1       24.26       25.42      3.35 o
 -11   5   2       23.62       21.80      3.90 o
 -11   5   4       17.63       17.07      2.47 o
 -11   5   5       83.10       90.77      6.22 o
 -11   5   6       32.76       33.31      4.43 o
 -11   5   7      137.19      134.48      7.44 o
 -11   6   1      242.68      258.56     18.04 o
 -11   6   2       96.39      100.80      8.11 o
 -11   6   4      105.30      114.37      8.09 o
 -11   6   5      115.31      122.13      7.45 o
 -11   7   0       52.42       55.35      4.81 o
 -11   7   1       11.04       11.74      2.93 o
 -11   7   2       27.06       31.06      4.57 o
 -11   7   3       74.67       83.80      7.50 o
 -11   7   6       27.01       24.99      3.16 o
 -11   8   0      509.32      520.36     31.03 o
 -11   8   1       17.68       18.36      3.33 o
 -11   8   2        8.25        7.25      2.69 o
 -11   8   3       46.63       48.62      4.19 o
 -11   8   5       42.62       36.43      3.70 o
 -11   9   0      202.21      210.33     20.04 o
 -11   9   2      199.68      205.08     17.49 o
 -11   9   3      205.37      202.20     18.13 o
 -11   9   4        5.34        4.82      1.67 o
 -11  10   0       36.44       36.66      5.07 o
 -11  10   1       83.26       83.31      8.79 o
 -11  10   2       19.20       18.05      4.92 o
 -11  11   1        9.40        7.48      3.62 o
 -11  11   2       27.77       23.20      4.23 o
 -11  11   3       28.28       17.56      5.07 o
 -10 -18   3       37.25       38.44      5.98 o
 -10 -18   4       13.65       13.71      5.50 o
 -10 -17   1       22.60       22.57      4.71 o
 -10 -17   2       16.23       15.15      4.64 o
 -10 -17   4       47.15       48.04      7.64 o
 -10 -17   8       64.15       57.49      6.29 o
 -10 -16   2       37.96       35.91      5.47 o
 -10 -16   3        9.18        8.86      3.68 o
 -10 -16   4       11.71        9.40      4.44 o
 -10 -16   6       63.04       66.75      5.88 o
 -10 -16   9       50.08       49.82      6.25 o
 -10 -16  10       63.95       66.87     10.17 o
 -10 -15   2       58.15       58.11      5.83 o
 -10 -15   3       61.63       64.12      8.21 o
 -10 -15   4       43.02       44.66      7.66 o
 -10 -15   6       33.47       34.31      6.41 o
 -10 -15   7       65.48       68.83      8.19 o
 -10 -15   8       10.66       14.19      5.86 o
 -10 -15   9       29.22       31.97      5.49 o
 -10 -15  11       14.43       13.30      4.40 o
 -10 -15  13       21.97       19.10      4.69 o
 -10 -14   1      186.94      187.05     10.54 o
 -10 -14   2       14.37       12.87      3.83 o
 -10 -14   3      120.59      128.85      8.07 o
 -10 -14   4       91.70       96.88      9.39 o
 -10 -14   7       25.87       24.56      5.85 o
 -10 -14   8       17.96       20.63      6.00 o
 -10 -14   9       16.13       17.38      4.72 o
 -10 -14  11       22.63       22.16      5.82 o
 -10 -14  13       19.96       19.08      6.41 o
 -10 -13   2       54.88       56.10      5.26 o
 -10 -13   3      108.54      111.74      7.46 o
 -10 -13   4       45.09       41.93      6.36 o
 -10 -13   7      139.72      149.15      9.31 o
 -10 -13  10       15.45       16.41      4.32 o
 -10 -13  11       18.00       19.78      4.75 o
 -10 -13  13       13.69       13.94      4.31 o
 -10 -13  17       44.37       48.17      6.19 o
 -10 -12   1       37.73       35.30      5.27 o
 -10 -12   2       43.86       46.14      6.33 o
 -10 -12   3       11.66       11.10      4.96 o
 -10 -12   4       14.68       10.73      4.20 o
 -10 -12  11       18.92       17.10      7.56 o
 -10 -12  13       57.86       65.04      7.55 o
 -10 -11   1       31.75       32.46      4.30 o
 -10 -11   2       24.02       23.27      4.09 o
 -10 -11   4      100.51      107.09      8.10 o
 -10 -11   5      111.04      113.64      7.46 o
 -10 -11   8       24.91       24.62      4.35 o
 -10 -11   9       27.92       30.59      4.37 o
 -10 -11  10       40.76       40.73      4.85 o
 -10 -11  11       15.91       17.72      5.00 o
 -10 -11  12       31.55       31.99      4.89 o
 -10 -11  13       98.71      107.03      8.10 o
 -10 -11  19       53.48       49.63      8.29 o
 -10 -10   1       52.67       48.81      4.63 o
 -10 -10   2       60.48       65.89      5.49 o
 -10 -10   3      216.12      218.89     13.66 o
 -10 -10   4       21.12       18.72      3.33 o
 -10 -10   5      104.42       99.88      6.84 o
 -10 -10   6      148.21      147.93      9.31 o
 -10 -10   7      142.91      145.18      8.69 o
 -10 -10  11       37.04       39.37      4.47 o
 -10 -10  12       69.34       67.24      5.88 o
 -10 -10  13       31.36       30.96      4.70 o
 -10 -10  14       25.08       25.57      4.48 o
 -10 -10  15       39.64       40.04      5.83 o
 -10 -10  16       14.51       12.89      4.19 o
 -10 -10  17       33.66       33.64      5.21 o
 -10 -10  19       54.73       54.50      7.60 o
 -10  -9   1      109.43      116.14      7.45 o
 -10  -9   4      330.42      321.46     17.35 o
 -10  -9   8       84.03       79.77      6.87 o
 -10  -9  10       42.51       43.24      6.02 o
 -10  -9  12        8.83        6.74      3.03 o
 -10  -9  14       13.86       11.53      3.87 o
 -10  -9  15       16.21       15.82      4.47 o
 -10  -9  17       11.00       11.81      3.57 o
 -10  -9  18       62.85       60.52      6.92 o
 -10  -9  19       36.03       36.85      5.26 o
 -10  -9  21       23.81       19.96      6.31 o
 -10  -8   4       98.11      100.74      6.84 o
 -10  -8   5      157.22      144.56      8.69 o
 -10  -8   7      183.10      181.97     10.54 o
 -10  -8  10        6.80        5.50      2.64 o
 -10  -8  11       54.72       54.67      6.94 o
 -10  -8  13       21.71       18.06      4.50 o
 -10  -8  15       82.73       84.23      6.23 o
 -10  -8  16       37.80       40.60      4.72 o
 -10  -8  17       12.85        9.98      4.96 o
 -10  -8  19      150.63      145.30     12.49 o
 -10  -8  20       18.92       14.32      4.73 o
 -10  -8  21       28.71       22.92      6.59 o
 -10  -7   1      272.38      261.74     14.25 o
 -10  -7   2      162.68      159.11      9.30 o
 -10  -7   4       24.25       25.40      3.81 o
 -10  -7   5       43.85       37.87      5.39 o
 -10  -7   6      245.51      242.79     14.27 o
 -10  -7   7        5.79        3.66      1.82 o
 -10  -7   8       87.80       86.80      6.23 o
 -10  -7   9       16.69       14.49      3.86 o
 -10  -7  10        6.30        4.85      2.37 o
 -10  -7  11       15.26       12.35      4.06 o
 -10  -7  12       44.86       46.78      4.96 o
 -10  -7  14       41.16       40.14      4.92 o
 -10  -7  15       38.95       40.80      4.98 o
 -10  -7  16       11.01       12.40      4.50 o
 -10  -7  17      119.40      126.04      9.34 o
 -10  -7  18       40.39       40.12      5.24 o
 -10  -7  21       24.83       21.85      5.06 o
 -10  -6   1      260.49      253.49     13.63 o
 -10  -6   2        7.99        4.57      1.84 o
 -10  -6   3      248.83      233.38     13.02 o
 -10  -6   4      124.95      131.18      8.07 o
 -10  -6   5        7.77        4.63      1.99 o
 -10  -6   6      102.98       97.13      6.84 o
 -10  -6   7        7.80        8.11      3.97 o
 -10  -6   8      177.20      173.90      9.92 o
 -10  -6   9       28.93       29.80      3.53 o
 -10  -6  11        7.51        5.51      2.24 o
 -10  -6  12       31.52       33.88      5.28 o
 -10  -6  13        8.45        8.41      3.48 o
 -10  -6  15       14.10       12.03      3.63 o
 -10  -6  16       30.57       33.45      6.42 o
 -10  -6  18       66.62       61.55      8.88 o
 -10  -6  19       47.80       48.94      5.66 o
 -10  -6  20       71.61       68.22      7.54 o
 -10  -6  21       43.47       43.28      6.35 o
 -10  -6  22       26.47       23.44      5.59 o
 -10  -5   1       18.34       25.97      3.15 o
 -10  -5   2      675.48      618.60     37.87 o
 -10  -5   3      234.10      213.21     11.78 o
 -10  -5   4       59.08       53.76      4.56 o
 -10  -5   5       37.62       28.89      4.85 o
 -10  -5   6      745.62      709.06     38.42 o
 -10  -5   7       21.04       17.08      3.00 o
 -10  -5   9       52.79       48.73      4.31 o
 -10  -5  10       15.10       13.30      2.91 o
 -10  -5  11      387.12      378.80     29.30 o
 -10  -5  12      104.89      105.87      8.10 o
 -10  -5  13       25.45       26.32      3.87 o
 -10  -5  14        7.30        5.27      2.42 o
 -10  -5  16       28.33       26.88      4.33 o
 -10  -5  17       17.58       17.71      3.74 o
 -10  -5  18       86.60       84.72      8.14 o
 -10  -5  19       19.70       21.28      4.25 o
 -10  -5  20       23.83       22.25      5.61 o
 -10  -5  22       72.91       71.40      6.89 o
 -10  -5  23       34.71       34.57      5.61 o
 -10  -4   1       66.90       73.17      5.10 o
 -10  -4   3       40.83       31.87      4.04 o
 -10  -4   5       13.19       11.42      3.29 o
 -10  -4   6       32.20       29.24      4.31 o
 -10  -4   7        6.41        5.61      2.47 o
 -10  -4   8       94.96       88.63      6.22 o
 -10  -4  10        7.91        4.99      2.20 o
 -10  -4  12        8.93        8.20      2.96 o
 -10  -4  13       41.61       41.70      3.88 o
 -10  -4  16       10.53        9.90      3.63 o
 -10  -4  17        8.97        7.04      2.78 o
 -10  -4  23       16.60       12.43      5.18 o
 -10  -3   2       22.77       22.80      3.04 o
 -10  -3   3       40.90       37.03      4.15 o
 -10  -3   4       42.13       39.59      3.82 o
 -10  -3   5       40.49       42.20      4.59 o
 -10  -3   6       13.71       12.53      2.72 o
 -10  -3   7        6.45        4.66      1.91 o
 -10  -3   8       64.82       57.83      4.49 o
 -10  -3  10       28.33       26.28      3.22 o
 -10  -3  13       20.61       20.01      3.45 o
 -10  -3  14       18.66       19.66      3.32 o
 -10  -3  16        8.83        6.04      2.60 o
 -10  -2   1      173.82      158.01      9.30 o
 -10  -2   3       45.33       41.27      3.88 o
 -10  -2   4      158.63      150.80      9.31 o
 -10  -2   6      421.45      420.91     21.68 o
 -10  -2   7       11.86       10.27      3.33 o
 -10  -2   8       65.85       68.52      4.98 o
 -10  -2   9       31.34       32.92      3.52 o
 -10  -2  10      291.31      283.56     14.87 o
 -10  -2  11      157.67      162.29      9.30 o
 -10  -2  13      343.68      352.58     19.21 o
 -10  -2  14      120.73      130.08      8.70 o
 -10  -2  18       16.18       19.14      3.39 o
 -10  -2  19       52.35       53.40      5.71 o
 -10  -2  21        8.95        7.06      3.33 o
 -10  -2  22        8.09        7.13      3.56 o
 -10  -1   1       97.38       92.36      5.90 o
 -10  -1   2        4.48        3.92      1.96 o
 -10  -1   3      194.62      191.69     12.43 o
 -10  -1   4      143.81      145.24      8.06 o
 -10  -1   5       20.78       20.54      2.78 o
 -10  -1   6       85.49       86.37      5.65 o
 -10  -1   7      469.98      444.32     24.17 o
 -10  -1   8       90.04       85.52      5.72 o
 -10  -1   9      138.18      141.02     10.59 o
 -10  -1  10       39.38       38.93      5.38 o
 -10  -1  11      215.46      219.69     12.40 o
 -10  -1  12       10.82        8.88      3.30 o
 -10  -1  13      342.83      355.51     19.21 o
 -10  -1  14      209.92      205.63     14.31 o
 -10  -1  15       23.40       23.10      3.49 o
 -10  -1  16      265.38      267.00     16.77 o
 -10  -1  17       30.71       32.78      4.76 o
 -10  -1  18       48.06       47.95      4.57 o
 -10  -1  19       22.87       23.71      3.56 o
 -10  -1  20       13.26       11.89      3.07 o
 -10  -1  21       13.08       11.83      3.79 o
 -10  -1  22       40.79       34.22      5.48 o
 -10   0   1       72.35       70.23      5.42 o
 -10   0   2      115.47      112.53      7.46 o
 -10   0   3       34.71       34.37      3.26 o
 -10   0   4      561.18      555.64     29.11 o
 -10   0   5      436.62      427.94     22.92 o
 -10   0   6       17.52       16.01      2.54 o
 -10   0   7        5.95        4.49      1.92 o
 -10   0   8      169.44      169.50     11.19 o
 -10   0   9      777.51      806.25     45.26 o
 -10   0  10      455.27      448.30     23.54 o
 -10   0  12       95.50      100.80      6.84 o
 -10   0  13      475.08      475.86     26.03 o
 -10   0  14        5.87        4.52      1.99 o
 -10   0  15      138.39      144.32     10.59 o
 -10   0  17      166.35      166.02     11.19 o
 -10   0  18       73.58       74.33      5.93 o
 -10   0  19       67.31       68.15      7.54 o
 -10   0  20        8.15        5.21      2.03 o
 -10   0  21       48.41       38.22      4.08 o
 -10   1   0      231.06      235.70     13.02 o
 -10   1   1      218.85      215.22     11.78 o
 -10   1   3       29.06       29.29      3.21 o
 -10   1   4       33.41       35.15      3.19 o
 -10   1   7      187.13      189.18     10.54 o
 -10   1   8       26.13       26.24      2.76 o
 -10   1  11       13.18       15.61      2.55 o
 -10   1  12       41.10       43.47      3.62 o
 -10   1  13       25.15       27.69      4.00 o
 -10   1  14       20.86       19.86      2.85 o
 -10   1  16       11.02       10.08      2.13 o
 -10   1  18       49.53       38.67      4.73 o
 -10   2   0      558.49      552.21     30.37 o
 -10   2   1      867.26      866.16     48.35 o
 -10   2   2        8.63        9.18      2.92 o
 -10   2   4       64.61       64.43      4.42 o
 -10   2   5       22.65       18.94      2.66 o
 -10   2   7        5.75        6.44      2.28 o
 -10   2   8        4.61        3.51      1.28 o
 -10   2   9       47.00       50.74      4.18 o
 -10   2  11        6.35        6.41      2.51 o
 -10   2  12        4.17        2.95      1.15 o
 -10   2  13       10.75        9.31      1.40 o
 -10   2  14       29.24       22.69      2.38 o
 -10   3   0       45.13       45.53      3.87 o
 -10   3   1      162.30      165.77      9.30 o
 -10   3   2      138.09      139.31      8.06 o
 -10   3   3       15.81       17.17      2.67 o
 -10   3   4       30.04       29.55      2.75 o
 -10   3   5       67.43       64.98      4.29 o
 -10   3   6       15.85       16.55      2.21 o
 -10   3  10       11.48       11.52      1.65 o
 -10   3  11       17.81       14.75      1.89 o
 -10   4   0       87.14       85.15      5.65 o
 -10   4   2      258.54      254.96     13.63 o
 -10   4   4       46.29       49.72      3.67 o
 -10   4   5       40.95       42.36      3.24 o
 -10   4   6        4.87        3.41      1.67 o
 -10   4   8       45.93       45.70      3.30 o
 -10   4   9       82.65       73.84      4.28 o
 -10   5   1      155.14      156.18      8.68 o
 -10   5   2      361.38      354.53     18.58 o
 -10   5   5      222.99      229.77     12.39 o
 -10   5   6        5.09        4.39      1.47 o
 -10   6   0       68.67       76.53      5.22 o
 -10   6   1       15.07       17.12      2.61 o
 -10   6   2       96.20      102.57      6.21 o
 -10   6   3      140.34      146.15     11.22 o
 -10   6   4       81.53       78.73      5.16 o
 -10   6   5      206.01      199.64     10.53 o
 -10   6   6        4.66        3.96      1.56 o
 -10   7   0       50.29       50.71      5.01 o
 -10   7   1       92.50       99.14      6.21 o
 -10   7   2      160.98      164.73     12.46 o
 -10   7   4       85.83       87.78      5.84 o
 -10   7   5       88.52       86.25      5.91 o
 -10   8   0       10.24       10.19      3.19 o
 -10   8   1       45.43       46.55      5.15 o
 -10   8   2        7.76        6.98      3.17 o
 -10   8   3        4.79        4.83      1.90 o
 -10   8   4       40.35       44.71      3.94 o
 -10   8   5        7.66        6.98      1.55 o
 -10   9   0       21.33       21.80      3.50 o
 -10   9   1      121.38      124.21      9.34 o
 -10   9   2        7.66        5.70      2.55 o
 -10   9   3       17.49       18.40      2.73 o
 -10   9   4        9.77        9.19      2.63 o
 -10  10   0      170.91      173.97     17.56 o
 -10  10   1      103.38      108.56     11.29 o
 -10  10   2       14.42       14.83      3.30 o
 -10  10   3       18.29       17.14      3.27 o
 -10  10   4        4.46        3.86      1.72 o
 -10  11   1        8.70        8.94      3.23 o
 -10  11   2       86.30       90.28      9.41 o
 -10  11   3       56.88       52.71      6.30 o
 -10  12   1       11.06        9.90      3.56 o
 -10  12   2       15.92       12.28      3.35 o
  -9 -18   1       46.80       45.41      6.34 o
  -9 -18   2       21.55       21.31      5.21 o
  -9 -18   6       19.49       20.74      4.46 o
  -9 -17   1       30.03       29.73      5.18 o
  -9 -17   2       13.26       14.91      5.00 o
  -9 -17   5       14.41       16.45      4.74 o
  -9 -16   1       42.58       45.28      5.42 o
  -9 -16   2       34.65       40.37      6.37 o
  -9 -16   3       13.76       17.87      4.29 o
  -9 -16   7       22.76       23.07      5.53 o
  -9 -16   9       23.82       25.72      4.67 o
  -9 -16  10       22.34       21.27      4.93 o
  -9 -15   1       28.23       31.41      5.76 o
  -9 -15   2       58.61       60.41      5.83 o
  -9 -15   3       20.82       21.56      4.24 o
  -9 -15   4      167.42      174.82     10.55 o
  -9 -15   5       23.16       23.49      4.56 o
  -9 -15  12       65.85       70.05      6.89 o
  -9 -15  13       32.30       34.37      5.34 o
  -9 -14   1       36.06       37.26      4.28 o
  -9 -14   2       31.11       32.23      4.96 o
  -9 -14   3      174.06      175.55      9.92 o
  -9 -14   5       24.33       22.07      5.40 o
  -9 -14   6        6.24        6.99      3.41 o
  -9 -14   7       15.03       17.02      4.52 o
  -9 -14   9       14.60       15.06      4.35 o
  -9 -14  11       13.76       13.67      4.31 o
  -9 -14  15       28.79       25.95      5.83 o
  -9 -13   2       89.91       91.38      9.41 o
  -9 -13   3      125.66      127.57      8.08 o
  -9 -13   4      127.15      139.98     15.08 o
  -9 -13   5      244.41      239.49     19.97 o
  -9 -13   6       11.61        8.22      3.18 o
  -9 -13   9        9.67        7.51      3.14 o
  -9 -13  10       46.89       49.42      6.97 o
  -9 -13  11       19.46       17.25      5.30 o
  -9 -13  14       44.90       46.76      5.80 o
  -9 -13  15       38.50       38.54      5.39 o
  -9 -12   2       21.77       21.65      4.99 o
  -9 -12   3      141.75      140.16      9.96 o
  -9 -12   4       81.48       78.42      7.51 o
  -9 -12   5      103.55      110.70      7.46 o
  -9 -12   6       36.92       36.62      7.06 o
  -9 -12   7       28.61       27.12      5.33 o
  -9 -12   8       69.47       72.37      6.06 o
  -9 -12  12       67.19       68.71      6.13 o
  -9 -12  18       18.92       19.90      5.02 o
  -9 -11   1      172.86      170.91      9.93 o
  -9 -11   2      201.72      204.28     11.78 o
  -9 -11   3       99.98       98.60      6.84 o
  -9 -11   4       77.95       78.98      5.98 o
  -9 -11   5       57.61       58.51      4.74 o
  -9 -11   9       36.41       37.54      4.93 o
  -9 -11  10      100.94      107.34      7.46 o
  -9 -11  13      102.08       99.57      7.47 o
  -9 -11  14      204.67      210.09     13.04 o
  -9 -11  15       21.52       22.29      4.98 o
  -9 -11  16       34.28       37.43      5.26 o
  -9 -11  17       59.43       59.94      6.28 o
  -9 -11  18      120.96      114.12      8.72 o
  -9 -11  20       16.10       17.61      5.65 o
  -9 -10   1       27.42       23.56      3.82 o
  -9 -10   2       91.45       91.56      6.22 o
  -9 -10   3       32.49       32.66      4.43 o
  -9 -10   4       42.85       44.46      4.19 o
  -9 -10   5       40.55       36.26      4.15 o
  -9 -10   6      121.84      119.32      9.35 o
  -9 -10   7       50.30       48.98      4.57 o
  -9 -10   8       14.46       14.79      3.30 o
  -9 -10  10       33.87       37.10      4.02 o
  -9 -10  11       18.38       19.55      4.20 o
  -9 -10  17       19.80       14.16      4.37 o
  -9 -10  19       32.12       29.12      5.52 o
  -9 -10  21       32.47       24.25      5.58 o
  -9  -9   1       16.58       17.34      3.07 o
  -9  -9   5       12.92        9.94      4.48 o
  -9  -9   6       59.20       55.87      5.00 o
  -9  -9   7      111.83      107.64      7.46 o
  -9  -9   8       88.08       90.53      6.85 o
  -9  -9   9      226.64      221.09     14.29 o
  -9  -9  10      156.25      159.29      9.94 o
  -9  -9  11       78.88       77.69      6.24 o
  -9  -9  12      154.00      153.61     11.84 o
  -9  -9  13       12.20        9.94      4.16 o
  -9  -9  14       10.04        6.02      2.53 o
  -9  -9  15       49.28       50.08      5.79 o
  -9  -9  16        8.86        6.24      2.91 o
  -9  -9  18       23.05       22.61      4.37 o
  -9  -9  19       20.91       20.91      4.80 o
  -9  -9  22       15.12       14.38      6.24 o
  -9  -8   1       14.52        7.79      3.05 o
  -9  -8   2      111.64      107.03      6.83 o
  -9  -8   3       19.24       18.36      3.06 o
  -9  -8   4       37.30       36.94      4.09 o
  -9  -8   5       10.33        5.21      2.26 o
  -9  -8   8       14.34       11.79      3.15 o
  -9  -8   9       83.61       82.83      5.85 o
  -9  -8  10      169.59      165.10     14.37 o
  -9  -8  12       58.75       55.32      6.94 o
  -9  -8  14       51.02       52.69      5.01 o
  -9  -8  15      166.91      165.22     11.19 o
  -9  -8  16       45.72       45.99      4.77 o
  -9  -8  17        7.85        6.93      3.34 o
  -9  -8  19       50.29       53.04      5.59 o
  -9  -8  20       14.74       12.07      4.07 o
  -9  -7   1       11.76        9.00      4.14 o
  -9  -7   3      427.04      414.86     21.68 o
  -9  -7   4       85.41       86.68      6.10 o
  -9  -7   5      237.46      237.78     13.02 o
  -9  -7   6       30.76       30.92      4.77 o
  -9  -7   8       18.54       19.60      3.19 o
  -9  -7   9      123.45      118.65      7.45 o
  -9  -7  10       91.96       86.86      6.86 o
  -9  -7  11       63.37       61.37      5.18 o
  -9  -7  12       67.49       70.11      5.36 o
  -9  -7  13       53.68       57.97      4.87 o
  -9  -7  15       48.99       49.91      4.82 o
  -9  -7  17       53.37       53.66      6.30 o
  -9  -7  18       15.26       12.16      3.56 o
  -9  -7  19      245.94      244.50     14.27 o
  -9  -7  20       25.51       26.92      4.93 o
  -9  -7  21       28.63       29.97      4.98 o
  -9  -7  22       30.24       25.11      6.40 o
  -9  -7  23       87.31       67.91     12.16 o
  -9  -6   1       66.47       69.93      5.23 o
  -9  -6   2        9.82       15.75      3.22 o
  -9  -6   3      535.90      471.53     24.15 o
  -9  -6   4      235.85      210.09     11.78 o
  -9  -6   5       22.12       20.02      4.06 o
  -9  -6   6       12.02        9.57      2.91 o
  -9  -6   7       88.21       84.23      5.85 o
  -9  -6  10        9.96        8.65      3.69 o
  -9  -6  11       67.65       66.75      5.05 o
  -9  -6  12      229.87      224.82     12.40 o
  -9  -6  13       42.61       44.93      5.10 o
  -9  -6  14      176.19      181.18     10.54 o
  -9  -6  15       17.60       19.16      3.39 o
  -9  -6  16      216.44      212.78     14.30 o
  -9  -6  17      142.86      151.59      9.31 o
  -9  -6  19       27.01       29.23      4.45 o
  -9  -6  20      325.83      330.32     19.23 o
  -9  -6  21       49.89       51.42      5.85 o
  -9  -6  22       22.68       18.38      4.49 o
  -9  -6  23       39.05       34.93      5.41 o
  -9  -5   2      119.57       97.93      6.84 o
  -9  -5   3      172.67      167.97     13.73 o
  -9  -5   4      112.88      101.65      6.84 o
  -9  -5   5       97.94      105.63      6.83 o
  -9  -5   6       18.17       14.00      3.52 o
  -9  -5   8       20.16       19.03      2.92 o
  -9  -5   9       10.30        9.24      3.59 o
  -9  -5  10       98.52      103.12      7.47 o
  -9  -5  11       72.09       72.68      5.29 o
  -9  -5  13       88.87       90.28      6.85 o
  -9  -5  14       15.87       17.31      3.21 o
  -9  -5  15      319.75      338.45     18.59 o
  -9  -5  16       15.65       16.47      3.62 o
  -9  -5  18       48.54       48.46      5.15 o
  -9  -5  19       69.77       74.70      7.52 o
  -9  -5  20       80.79       82.89      7.50 o
  -9  -5  21       18.89       21.42      4.86 o
  -9  -5  22       11.86       11.44      4.78 o
  -9  -5  23       92.97       89.80      8.77 o
  -9  -4   2        5.88        9.27      3.59 o
  -9  -4   3       28.07       20.70      3.78 o
  -9  -4   4      160.44      161.80      9.30 o
  -9  -4   5       25.87       24.09      3.82 o
  -9  -4   9       65.11       63.82      5.62 o
  -9  -4  10       56.11       56.02      4.37 o
  -9  -4  12       49.04       50.34      4.50 o
  -9  -4  13       85.26       83.50      6.16 o
  -9  -4  14       64.51       65.40      5.37 o
  -9  -4  18       79.16       82.89      6.23 o
  -9  -4  20       19.86       20.25      3.98 o
  -9  -4  21       40.45       43.63      5.88 o
  -9  -4  24       33.77       28.77      8.59 o
  -9  -3   1       85.62       88.69      5.97 o
  -9  -3   2       99.52       95.60      6.15 o
  -9  -3   3       86.95       71.76      5.30 o
  -9  -3   4       72.37       65.83      4.79 o
  -9  -3   5       32.19       38.30      4.41 o
  -9  -3   6       81.18       74.51      5.29 o
  -9  -3   7       30.97       27.16      3.15 o
  -9  -3   8       44.09       44.73      4.13 o
  -9  -3  10      173.92      176.78      9.92 o
  -9  -3  11       15.88       17.99      3.20 o
  -9  -3  12      158.59      160.89      9.93 o
  -9  -3  13      143.76      139.80      8.69 o
  -9  -3  14       15.76       14.74      2.76 o
  -9  -3  16       16.09       14.10      3.11 o
  -9  -3  17        9.79        7.43      2.47 o
  -9  -3  19       22.60       22.07      4.17 o
  -9  -3  20       32.96       35.13      4.29 o
  -9  -3  21       48.39       48.13      6.98 o
  -9  -3  24       28.37       26.95      6.51 o
  -9  -2   2      906.52      911.39     47.69 o
  -9  -2   3       71.16       71.15      6.06 o
  -9  -2   4      421.98      420.79     31.77 o
  -9  -2   5       41.66       39.41      4.02 o
  -9  -2   6       10.34        7.82      2.97 o
  -9  -2   7       73.21       76.96      5.48 o
  -9  -2   8      487.72      490.35     25.39 o
  -9  -2  10      275.95      286.19     18.01 o
  -9  -2  11      139.31      141.14      8.06 o
  -9  -2  12       17.89       15.91      3.70 o
  -9  -2  13       41.11       45.56      3.81 o
  -9  -2  15       20.10       20.59      3.05 o
  -9  -2  16        6.46        5.18      2.03 o
  -9  -2  20       18.41       21.15      3.64 o
  -9  -2  21       54.65       54.86      5.77 o
  -9  -2  22       72.49       73.72      9.47 o
  -9  -2  23       16.41       15.98      4.19 o
  -9  -1   1      173.07      163.02     11.83 o
  -9  -1   2     1137.72     1069.09     57.62 o
  -9  -1   3      352.39      320.73     16.72 o
  -9  -1   4       28.43       26.12      3.22 o
  -9  -1   5     1503.76     1510.43     93.13 o
  -9  -1   6      359.09      345.97     17.96 o
  -9  -1   7       26.75       24.96      2.83 o
  -9  -1   8      214.40      207.64     13.04 o
  -9  -1  10      237.17      241.20     13.01 o
  -9  -1  11      201.93      201.78     11.79 o
  -9  -1  12       10.19       10.72      2.68 o
  -9  -1  13      247.71      253.67     18.68 o
  -9  -1  14      107.01      111.74      8.09 o
  -9  -1  15       30.32       32.51      3.26 o
  -9  -1  17       91.36       92.42      6.85 o
  -9  -1  19      151.32      155.87     13.11 o
  -9  -1  20       13.98       14.35      3.24 o
  -9  -1  22       13.16       10.20      3.26 o
  -9  -1  24       32.94       27.52      8.62 o
  -9   0   1       87.61       72.56      4.91 o
  -9   0   2       63.90       66.63      4.92 o
  -9   0   3      105.71       95.54      6.02 o
  -9   0   4      476.68      451.17     22.91 o
  -9   0   5      424.27      428.00     21.67 o
  -9   0   6       87.54       87.41      5.71 o
  -9   0   7       45.26       46.66      3.87 o
  -9   0   8      650.59      661.99     34.68 o
  -9   0   9       54.95       56.58      3.85 o
  -9   0  10      432.25      438.88     22.91 o
  -9   0  12       37.85       37.71      4.08 o
  -9   0  13       17.87       16.92      2.74 o
  -9   0  14      131.40      128.30      8.71 o
  -9   0  15        6.52        5.18      1.66 o
  -9   0  17       90.20       94.87      6.22 o
  -9   0  18       82.88       79.16      6.87 o
  -9   0  19       17.02       16.52      3.21 o
  -9   0  22       61.65       57.83      6.93 o
  -9   1   0       43.11       43.39      4.13 o
  -9   1   1       34.68       35.59      3.19 o
  -9   1   2       91.90       89.30      5.71 o
  -9   1   3       29.87       31.25      3.91 o
  -9   1   4       13.37       15.37      2.55 o
  -9   1   5      318.40      329.78     16.72 o
  -9   1   8       11.10        9.37      2.28 o
  -9   1  10       39.16       41.83      3.18 o
  -9   1  12      115.21      116.02      6.82 o
  -9   1  13       14.50       13.16      1.97 o
  -9   1  14       70.97       69.62      4.47 o
  -9   1  15      132.50      128.49      7.44 o
  -9   1  16       11.31       10.33      2.26 o
  -9   1  17       32.41       30.07      3.01 o
  -9   1  18       10.41       10.40      1.86 o
  -9   2   1       74.69       71.21      4.60 o
  -9   2   2       89.99       93.58      5.65 o
  -9   2   4       27.37       28.58      3.21 o
  -9   2   5       97.97      104.28      6.02 o
  -9   2   6      181.36      181.30      9.92 o
  -9   2   7      115.40      118.03      6.82 o
  -9   2   8      240.51      246.70     13.64 o
  -9   2   9       38.54       38.36      3.57 o
  -9   2  11        4.79        2.89      1.15 o
  -9   2  13       42.81       39.97      2.92 o
  -9   3   0       23.15       19.57      2.59 o
  -9   3   1      245.37      243.95     13.01 o
  -9   3   3      151.14      151.29      8.68 o
  -9   3   4       10.15        9.83      1.86 o
  -9   3   6       25.87       27.09      2.70 o
  -9   3   8       95.43       93.95      5.52 o
  -9   3   9       69.30       65.65      3.97 o
  -9   4   0       46.02       46.34      4.00 o
  -9   4   1       12.99       12.24      2.31 o
  -9   4   2      143.56      139.12      8.06 o
  -9   4   4       62.85       60.28      4.29 o
  -9   4   5      399.89      379.04     21.71 o
  -9   4   7      117.74      110.39      6.13 o
  -9   4   8       48.80       43.68      3.11 o
  -9   5   0       51.55       57.62      4.23 o
  -9   5   1       90.09       92.30      5.90 o
  -9   5   2       71.97       71.64      4.66 o
  -9   5   3       11.93       15.28      2.22 o
  -9   5   5       33.64       31.01      2.62 o
  -9   5   6      113.81      116.87      6.20 o
  -9   5   7       33.96       28.89      2.37 o
  -9   6   3       25.81       26.14      4.27 o
  -9   6   4       15.61       15.48      2.35 o
  -9   6   5        8.58        8.98      1.60 o
  -9   7   0       40.39       38.77      3.69 o
  -9   7   1       10.46       13.41      2.84 o
  -9   7   2       63.40       65.53      4.79 o
  -9   7   3       24.32       25.17      3.03 o
  -9   7   4        7.47        8.42      2.51 o
  -9   7   5      260.29      269.14     13.62 o
  -9   8   0       20.18       22.00      2.97 o
  -9   8   3       10.46       10.49      2.40 o
  -9   8   4       55.39       55.04      3.92 o
  -9   8   5       85.73       79.59      5.03 o
  -9   9   0       18.01       21.03      3.18 o
  -9   9   1      172.52      180.32     11.17 o
  -9   9   3       14.25       12.22      3.56 o
  -9   9   4        4.52        2.84      1.32 o
  -9   9   5       38.20       33.37      3.58 o
  -9  10   0      237.83      250.86     15.52 o
  -9  10   1        8.51        6.28      2.67 o
  -9  10   3       73.95       78.24      7.51 o
  -9  11   2       72.19       73.17      6.89 o
  -9  11   3        8.92        6.69      2.27 o
  -9  12   0        9.91        8.78      3.31 o
  -9  12   1       14.72       13.63      4.32 o
  -9  12   2       23.69       21.56      4.99 o
  -9  12   3       13.74       12.00      2.51 o
  -9  13   0       14.83       11.00      4.11 o
  -9  13   1       26.88       21.38      5.07 o
  -9  13   3       77.37       44.76      9.01 o
  -8 -18   2       46.93       41.83      5.69 o
  -8 -17   1       52.01       54.75      6.94 o
  -8 -17   3       43.26       44.27      6.34 o
  -8 -17   4       16.57       15.98      6.85 o
  -8 -17   6       90.46       93.64      7.48 o
  -8 -17   7       16.52       14.33      5.86 o
  -8 -17  10       16.63       16.07      6.61 o
  -8 -16   1       36.03       34.90      7.77 o
  -8 -16   2        8.74        8.82      3.23 o
  -8 -16   5       29.56       27.16      4.80 o
  -8 -16   6      104.82      102.14      6.84 o
  -8 -16   7      130.58      135.76      8.70 o
  -8 -16   8       56.25       53.57      6.95 o
  -8 -16   9      104.33      106.85      8.74 o
  -8 -16  11      116.41      109.05     11.29 o
  -8 -15   1       18.14       15.39      4.13 o
  -8 -15   5       10.99       10.02      3.48 o
  -8 -15   8       58.11       54.97      6.03 o
  -8 -15  10       76.53       73.96      9.47 o
  -8 -15  14       24.13       24.71      4.89 o
  -8 -15  15       21.61       22.51      6.10 o
  -8 -14   1       33.74       34.56      4.29 o
  -8 -14   2       64.14       66.81      7.55 o
  -8 -14   5       20.37       20.08      3.99 o
  -8 -14   7       29.13       32.62      4.82 o
  -8 -14  11       23.04       27.87      7.19 o
  -8 -14  12       33.56       33.88      5.15 o
  -8 -14  13       25.44       27.67      6.50 o
  -8 -14  14       36.86       34.58      7.09 o
  -8 -13   1       36.31       37.98      4.47 o
  -8 -13   2       18.48       15.87      3.84 o
  -8 -13   4      123.72      119.99     11.26 o
  -8 -13   5       30.79       31.60      3.98 o
  -8 -13   6       11.70       12.34      4.66 o
  -8 -13   8       36.19       34.15      4.81 o
  -8 -13  11       21.02       23.26      4.97 o
  -8 -13  13       26.64       26.55      6.03 o
  -8 -13  17       13.80       12.77      5.17 o
  -8 -12   1      437.84      436.07     23.55 o
  -8 -12   3      307.34      305.51     16.73 o
  -8 -12   4       55.56       56.66      6.94 o
  -8 -12   6      106.47      104.40      7.47 o
  -8 -12   7       26.36       28.73      4.78 o
  -8 -12  10       21.34       21.77      5.20 o
  -8 -12  11      134.86      137.96      9.96 o
  -8 -12  12       31.53       30.94      7.14 o
  -8 -12  13      110.18      120.54     13.20 o
  -8 -12  14      105.55      109.48      8.10 o
  -8 -12  15       18.68       17.46      8.33 o
  -8 -12  16       16.43       18.00      6.75 o
  -8 -11   1        7.96        5.86      2.86 o
  -8 -11   2      240.36      225.61     13.65 o
  -8 -11   3       49.93       50.87      5.72 o
  -8 -11   4       41.68       40.75      4.66 o
  -8 -11   5       31.93       29.96      3.72 o
  -8 -11   8      127.50      127.94     11.25 o
  -8 -11   9       23.60       21.69      5.97 o
  -8 -11  10       13.31       12.14      4.00 o
  -8 -11  11      274.46      285.52     16.12 o
  -8 -11  13       12.59       12.39      5.74 o
  -8 -11  14       64.68       64.00      6.14 o
  -8 -11  15       18.64       23.68      5.45 o
  -8 -11  16       26.68       28.91      6.27 o
  -8 -11  19       21.88       21.21      6.05 o
  -8 -11  20       16.48       13.51      5.29 o
  -8 -10   2      173.11      164.92      9.93 o
  -8 -10   3      302.53      293.10     16.11 o
  -8 -10   4      100.82       97.74      6.84 o
  -8 -10   5       35.02       34.24      3.83 o
  -8 -10   6       84.06       93.64      6.85 o
  -8 -10   7       49.67       50.97      4.50 o
  -8 -10   8       56.43       54.09      5.39 o
  -8 -10   9      156.90      154.16      9.31 o
  -8 -10  10       75.02       75.31      5.60 o
  -8 -10  11      282.07      276.66     14.87 o
  -8 -10  12       60.03       58.40      8.24 o
  -8 -10  14       76.24       78.18      7.51 o
  -8 -10  19       17.29       15.42      6.03 o
  -8 -10  22       64.78       57.09      6.93 o
  -8  -9   1       68.79       65.65      4.92 o
  -8  -9   2      277.86      260.64     16.78 o
  -8  -9   5       63.81       53.49      4.62 o
  -8  -9   6       31.65       30.99      3.46 o
  -8  -9   7       23.34       19.41      3.12 o
  -8  -9   8       63.58       58.44      5.51 o
  -8  -9   9       15.71        9.90      3.12 o
  -8  -9  10       11.85       11.08      3.52 o
  -8  -9  11       38.24       35.71      4.28 o
  -8  -9  13       26.74       28.52      4.38 o
  -8  -9  15       83.01       82.09      6.23 o
  -8  -9  16       18.18       19.08      4.27 o
  -8  -9  17       38.84       38.73      5.84 o
  -8  -9  18        9.47        9.38      3.96 o
  -8  -9  20       40.81       40.68      6.36 o
  -8  -9  21       28.24       30.23      6.39 o
  -8  -8   2       46.14       39.81      4.79 o
  -8  -8   3       60.75       57.86      5.00 o
  -8  -8   5        9.40        7.93      3.82 o
  -8  -8   6      403.81      379.04     19.82 o
  -8  -8   7       97.17       90.65      6.03 o
  -8  -8   8      117.55      112.71      7.46 o
  -8  -8   9       65.52       68.22      5.04 o
  -8  -8  10       19.75       20.22      3.18 o
  -8  -8  11       25.78       28.80      5.52 o
  -8  -8  12       84.48       85.88      6.23 o
  -8  -8  15        9.14        8.03      3.04 o
  -8  -8  16      412.26      397.38     22.95 o
  -8  -8  17        7.73        6.12      3.00 o
  -8  -8  18       33.49       31.74      5.97 o
  -8  -8  19      106.01      106.54      7.46 o
  -8  -8  22       57.67       56.30      6.94 o
  -8  -7   2       23.26       23.35      3.29 o
  -8  -7   3       62.68       62.59      4.80 o
  -8  -7   4       98.41       97.19      6.21 o
  -8  -7   5       19.25       18.91      3.06 o
  -8  -7   8        4.72        3.53      1.66 o
  -8  -7   9        9.34        5.44      1.87 o
  -8  -7  10      127.14      118.71     10.63 o
  -8  -7  11       20.24       17.97      3.13 o
  -8  -7  12      187.49      184.79     11.17 o
  -8  -7  13      858.25      849.04     50.88 o
  -8  -7  14       51.35       53.12      5.20 o
  -8  -7  15       86.75       84.97      6.23 o
  -8  -7  16       92.65       93.52      6.85 o
  -8  -7  17      324.41      314.68     17.98 o
  -8  -7  18       11.78       10.16      4.23 o
  -8  -7  19       66.61       62.96      6.91 o
  -8  -7  20       40.59       44.85      5.88 o
  -8  -7  21       26.83       28.61      5.12 o
  -8  -6   1       77.20       73.53      5.42 o
  -8  -6   2       40.54       36.38      4.02 o
  -8  -6   3        6.90        9.46      3.58 o
  -8  -6   5       70.68       76.78      5.54 o
  -8  -6   6      249.56      250.80     13.63 o
  -8  -6   7       28.19       28.19      3.60 o
  -8  -6   8       72.86       67.60      5.30 o
  -8  -6   9      124.29      122.80      9.34 o
  -8  -6  10       57.95       56.22      4.49 o
  -8  -6  11       40.61       40.62      4.46 o
  -8  -6  12      109.23      106.12      6.83 o
  -8  -6  13      313.40      310.40     17.36 o
  -8  -6  14       74.59       75.86      5.86 o
  -8  -6  15       38.61       39.31      4.60 o
  -8  -6  16      859.13      844.15     51.52 o
  -8  -6  17        9.43        8.26      2.95 o
  -8  -6  20       42.44       41.19      5.50 o
  -8  -6  21       39.24       43.63      6.08 o
  -8  -6  22       12.14       11.55      4.24 o
  -8  -6  24       44.50       38.30      6.18 o
  -8  -5   2      203.42      207.83     18.12 o
  -8  -5   3       45.08       43.22      4.01 o
  -8  -5   4      205.10      205.57     14.31 o
  -8  -5   5       65.34       66.63      5.24 o
  -8  -5   6       25.96       31.48      4.57 o
  -8  -5   7       86.22       89.98      6.22 o
  -8  -5   8       49.65       48.75      4.25 o
  -8  -5   9       23.81       24.33      3.10 o
  -8  -5  10      526.53      526.48     29.13 o
  -8  -5  11       60.52       61.49      4.93 o
  -8  -5  12      352.40      353.98     18.58 o
  -8  -5  13      163.78      162.65      9.30 o
  -8  -5  14       73.12       72.37      5.99 o
  -8  -5  16       70.43       71.34      6.25 o
  -8  -5  18       19.76       18.83      3.73 o
  -8  -5  19        8.42        7.72      3.68 o
  -8  -5  21       31.06       32.40      4.82 o
  -8  -5  22       69.11       70.41      6.89 o
  -8  -5  23       22.06       20.66      5.15 o
  -8  -4   1       69.04       60.34      4.99 o
  -8  -4   2       53.74       46.41      4.51 o
  -8  -4   3      123.97      119.08      8.72 o
  -8  -4   5       77.07       72.74      7.53 o
  -8  -4   6      132.57      134.11      8.07 o
  -8  -4   7      115.62      108.81      7.46 o
  -8  -4   9      308.48      321.46     18.61 o
  -8  -4  10       38.62       37.86      3.89 o
  -8  -4  11      156.98      155.01      9.31 o
  -8  -4  12       78.77       77.33      5.73 o
  -8  -4  13      123.39      125.37      7.44 o
  -8  -4  14      155.71      158.87      9.30 o
  -8  -4  17       24.32       25.37      3.41 o
  -8  -4  19       20.85       21.54      4.65 o
  -8  -4  20       81.50       82.89      8.15 o
  -8  -4  21       81.57       84.97      7.50 o
  -8  -4  23       44.35       44.67      5.75 o
  -8  -4  24       63.10       58.48      6.28 o
  -8  -3   1       36.96       44.51      4.26 o
  -8  -3   2        6.45        8.77      3.01 o
  -8  -3   3      161.46      151.23     10.58 o
  -8  -3   4       47.13       44.17      4.00 o
  -8  -3   6       48.01       50.07      4.44 o
  -8  -3   7       12.90       12.82      2.64 o
  -8  -3   9      115.01      109.11      6.83 o
  -8  -3  11       11.68       12.64      2.65 o
  -8  -3  12       59.75       61.12      5.69 o
  -8  -3  13        5.59        4.67      1.98 o
  -8  -3  17       25.27       26.87      3.28 o
  -8  -3  19        7.13        5.94      2.61 o
  -8  -3  20        6.81        5.24      2.58 o
  -8  -3  21        8.96        6.93      2.71 o
  -8  -3  22       32.18       33.41      6.28 o
  -8  -3  24        9.29        9.39      4.60 o
  -8  -2   1       49.63       54.69      4.37 o
  -8  -2   2       61.30       63.76      4.67 o
  -8  -2   3      151.19      143.77      8.06 o
  -8  -2   4      470.33      452.03     22.91 o
  -8  -2   5       98.76      109.96      6.83 o
  -8  -2   6       11.47       12.28      2.38 o
  -8  -2   8      113.57      120.85      8.08 o
  -8  -2   9      159.99      155.69      9.31 o
  -8  -2  10      199.74      205.94     11.15 o
  -8  -2  11       36.47       40.01      3.43 o
  -8  -2  12       71.48       75.31      5.10 o
  -8  -2  13       35.00       32.18      3.91 o
  -8  -2  14       18.55       18.85      2.79 o
  -8  -2  15        6.63        4.17      1.78 o
  -8  -2  16       39.48       43.12      5.17 o
  -8  -2  17      258.63      261.74     14.25 o
  -8  -2  18       11.36       11.71      2.73 o
  -8  -2  19       12.15       11.82      4.31 o
  -8  -2  20      103.26      106.06      6.83 o
  -8  -2  21       31.93       33.53      4.03 o
  -8  -2  25       12.68       11.01      4.65 o
  -8  -1   1     1159.91     1084.99     62.01 o
  -8  -1   2      480.35      450.50     22.91 o
  -8  -1   3       22.80       25.85      2.76 o
  -8  -1   5      131.23      124.70      7.44 o
  -8  -1   6      114.03      105.99      6.21 o
  -8  -1   7       16.54       13.49      2.30 o
  -8  -1   8      573.02      585.22     29.72 o
  -8  -1   9       14.34       17.52      2.34 o
  -8  -1  10      251.14      260.46     13.63 o
  -8  -1  11     1173.14     1224.35     74.48 o
  -8  -1  12      169.38      180.87     11.17 o
  -8  -1  13      142.90      148.05      9.31 o
  -8  -1  15       25.99       25.56      3.28 o
  -8  -1  16        4.86        3.53      1.58 o
  -8  -1  17       16.81       18.09      2.80 o
  -8  -1  19        8.46        7.97      2.89 o
  -8  -1  20       57.10       59.08      6.28 o
  -8  -1  21       37.16       40.08      3.95 o
  -8  -1  23       41.06       42.75      5.89 o
  -8   0   3      265.41      250.68     14.89 o
  -8   0   4      200.79      202.82     11.15 o
  -8   0   5      138.72      127.39      7.44 o
  -8   0   6      189.07      192.61     13.69 o
  -8   0   7       41.80       41.69      3.30 o
  -8   0   8      188.70      194.01     10.53 o
  -8   0   9        6.12        7.29      1.83 o
  -8   0  10       18.93       16.97      2.54 o
  -8   0  11       24.51       23.66      2.77 o
  -8   0  12       32.80       30.27      3.85 o
  -8   0  13      276.45      293.40     15.49 o
  -8   0  14      230.46      231.12     12.39 o
  -8   0  15       75.15       78.61      5.47 o
  -8   0  17      146.71      154.83      8.68 o
  -8   0  18        5.08        4.29      1.69 o
  -8   0  20       25.96       27.19      3.86 o
  -8   0  22       17.61       18.28      3.26 o
  -8   0  23        9.92        8.71      3.61 o
  -8   0  25        8.44        6.57      3.20 o
  -8   1   0      103.27      100.00      6.21 o
  -8   1   1       30.86       27.21      2.70 o
  -8   1   2        9.55       10.96      2.46 o
  -8   1   3       78.15       70.29      4.66 o
  -8   1   4       37.96       37.40      3.06 o
  -8   1   5       13.46       12.92      2.03 o
  -8   1   6       11.96       12.26      1.91 o
  -8   1   7       56.83       55.38      3.99 o
  -8   1   8      108.00      106.48      8.10 o
  -8   1  10        3.52        2.77      1.24 o
  -8   1  11      121.70      129.34      7.44 o
  -8   1  12       25.91       24.02      3.42 o
  -8   1  14        4.67        4.51      1.61 o
  -8   1  15       17.44       16.58      2.02 o
  -8   1  16        8.13        6.96      2.12 o
  -8   1  17       10.04       10.06      1.79 o
  -8   1  18        5.77        5.26      1.51 o
  -8   1  19       18.51       17.35      2.15 o
  -8   1  21       18.91       17.38      2.21 o
  -8   1  22       39.71       31.57      2.94 o
  -8   2   1      196.13      178.61      9.92 o
  -8   2   2      148.49      152.14      8.05 o
  -8   2   3       13.30       10.12      1.99 o
  -8   2   4        7.40        5.57      2.09 o
  -8   2   5      117.22      116.63      6.82 o
  -8   2   6       43.64       42.53      3.18 o
  -8   2   7       46.97       43.14      3.69 o
  -8   2   9       13.20       11.50      1.98 o
  -8   2  10       33.36       32.00      2.37 o
  -8   2  11       42.43       43.81      3.05 o
  -8   2  12       31.30       28.76      2.24 o
  -8   2  14       80.78       72.56      4.98 o
  -8   2  15       54.03       46.78      4.45 o
  -8   3   1       23.33       30.23      2.82 o
  -8   3   2      151.60      135.64      8.07 o
  -8   3   3      346.24      337.90     17.34 o
  -8   3   4       92.97       86.12      5.59 o
  -8   3   5       24.40       24.31      3.03 o
  -8   3   6      280.30      265.84     13.62 o
  -8   3   7       89.47       83.56      4.96 o
  -8   3   8       22.97       21.89      1.75 o
  -8   4   0      405.16      370.48     20.45 o
  -8   4   1       93.64       77.39      5.16 o
  -8   4   2      217.23      235.21     12.39 o
  -8   4   3       35.40       30.26      2.69 o
  -8   4   4      167.42      158.44      8.68 o
  -8   4   5       12.59       16.27      1.89 o
  -8   4   6       43.14       44.29      2.86 o
  -8   4   7       24.29       24.10      1.93 o
  -8   4   8       68.38       58.13      3.41 o
  -8   5   0      230.85      211.80     11.15 o
  -8   5   2       13.80        9.93      1.93 o
  -8   5   3       70.79       59.99      3.98 o
  -8   5   4      122.48      120.78      6.82 o
  -8   5   5       18.23       20.33      2.26 o
  -8   5   6      154.72      141.26      7.43 o
  -8   5   7       65.45       58.56      3.41 o
  -8   6   0       61.29       61.08      4.74 o
  -8   6   1      180.86      165.84     11.19 o
  -8   6   2       63.36       59.80      4.10 o
  -8   6   3       61.57       63.39      4.10 o
  -8   6   4       97.99       89.49      5.34 o
  -8   6   5        7.59        7.41      1.41 o
  -8   6   6       95.09       86.68      5.21 o
  -8   7   0      216.13      223.48     16.18 o
  -8   7   1      133.75      139.86      8.06 o
  -8   7   3       60.17       56.88      4.05 o
  -8   7   5       76.76       78.12      5.48 o
  -8   8   0       13.94       12.91      2.64 o
  -8   8   3      183.10      182.58      9.92 o
  -8   9   0        7.44        6.14      2.37 o
  -8   9   1       12.20       12.51      2.92 o
  -8   9   2       10.27       10.31      3.18 o
  -8   9   3      135.38      135.58      8.07 o
  -8   9   4       20.18       18.73      2.79 o
  -8   9   5       54.17       49.16      4.89 o
  -8  10   0       42.41       43.56      4.65 o
  -8  10   2       18.03       19.55      2.79 o
  -8  10   4       67.74       68.83      4.66 o
  -8  11   1       51.61       56.78      5.00 o
  -8  11   3       25.32       26.26      3.28 o
  -8  12   0        9.18        9.49      3.21 o
  -8  12   1       13.36       12.26      3.85 o
  -8  12   2        7.72        8.15      3.97 o
  -8  12   3       10.03       10.47      2.89 o
  -8  12   4      204.87      183.07     10.54 o
  -8  13   0        8.30        7.32      3.55 o
  -8  13   1      134.28      138.45     14.43 o
  -8  13   2      129.21      123.41     13.19 o
  -8  14   1       31.66       24.78      5.29 o
  -8  14   2       13.60        8.67      3.69 o
  -7 -18   1       36.23       35.32      5.20 o
  -7 -18   3       45.58       44.64      6.20 o
  -7 -18   4       24.64       24.92      6.54 o
  -7 -17   2       18.15       17.35      5.73 o
  -7 -17   4       62.60       61.62      5.82 o
  -7 -17   6       26.45       29.20      6.26 o
  -7 -17   7       78.44       83.68      7.50 o
  -7 -16   3       77.15       76.29      6.24 o
  -7 -16   4       36.12       36.35      6.19 o
  -7 -16   9       24.49       24.14      5.65 o
  -7 -16  10       16.71       16.66      4.81 o
  -7 -16  13       36.91       31.16      7.13 o
  -7 -16  14        9.88       10.65      4.36 o
  -7 -15   1       44.02       46.45      4.90 o
  -7 -15   2       18.37       22.27      4.64 o
  -7 -15   4       40.16       42.70      5.95 o
  -7 -15   7       12.55       11.83      4.53 o
  -7 -15   9       97.87      100.86      8.11 o
  -7 -15  10       57.75       57.40      6.03 o
  -7 -15  12       58.28       59.24      6.93 o
  -7 -15  13       86.15       85.45      8.14 o
  -7 -15  15       76.25       69.32     10.15 o
  -7 -15  16       18.76       19.76      5.45 o
  -7 -14   2       10.02        8.67      3.24 o
  -7 -14   6       28.11       29.41      4.58 o
  -7 -14   7       41.71       47.66      5.28 o
  -7 -14   8       24.65       27.43      4.66 o
  -7 -14   9       56.50       59.68      6.15 o
  -7 -14  10       19.15       17.65      4.43 o
  -7 -14  12       23.05       26.29      7.22 o
  -7 -14  14       74.46       79.22      8.16 o
  -7 -14  15       21.95       22.53      5.33 o
  -7 -14  17       27.09       28.19      5.66 o
  -7 -14  18       59.50       58.90      5.38 o
  -7 -13   1      521.49      526.48     30.39 o
  -7 -13   2      103.60      104.71      7.47 o
  -7 -13   4        8.97        7.49      2.84 o
  -7 -13   5        6.60        5.21      2.42 o
  -7 -13   7       46.59       48.20      5.02 o
  -7 -13  11       71.70       75.31      7.52 o
  -7 -13  12       20.21       22.50      7.32 o
  -7 -13  14       19.36       17.38      5.08 o
  -7 -13  15       39.38       44.23     10.39 o
  -7 -12   2       48.14       51.87      5.14 o
  -7 -12   3      156.38      155.01     10.57 o
  -7 -12   4        8.05        5.99      2.68 o
  -7 -12   5      112.29      108.87      7.46 o
  -7 -12   7       22.32       21.98      4.17 o
  -7 -12   8      150.12      156.79      9.94 o
  -7 -12  10       19.49       17.91      6.30 o
  -7 -12  13      135.52      134.17      8.70 o
  -7 -12  15       18.06       15.63      4.98 o
  -7 -12  16       15.19       14.95      5.15 o
  -7 -12  18       33.46       32.21      6.10 o
  -7 -12  20       50.92       45.71      6.99 o
  -7 -11   1      232.03      236.13     13.02 o
  -7 -11   3       66.48       70.11      5.55 o
  -7 -11   4      341.90      334.36     19.22 o
  -7 -11   5       62.67       61.00      4.93 o
  -7 -11   7      290.15      297.99     16.11 o
  -7 -11   8       69.81       74.09      5.54 o
  -7 -11   9       44.71       40.52      4.33 o
  -7 -11  10       84.26       82.70      6.23 o
  -7 -11  11       61.02       60.41      5.63 o
  -7 -11  12       64.02       66.93      5.81 o
  -7 -11  13       73.68       69.62      7.54 o
  -7 -11  14       23.21       22.59      4.51 o
  -7 -11  15      131.32      133.68      8.70 o
  -7 -11  16       56.41       58.24      6.15 o
  -7 -11  18       11.35       11.74      5.07 o
  -7 -11  19       36.68       35.75      7.07 o
  -7 -11  21      144.52      127.94     14.47 o
  -7 -10   1      111.23      117.67      7.45 o
  -7 -10   4      236.41      240.77     13.01 o
  -7 -10   6       26.33       25.36      3.35 o
  -7 -10   8       10.72       11.02      3.59 o
  -7 -10  11       45.78       44.99      7.66 o
  -7 -10  12       13.63       12.69      4.87 o
  -7 -10  13      112.17      112.35      7.46 o
  -7 -10  14      104.44      112.71      7.46 o
  -7 -10  15       14.04       14.25      6.01 o
  -7 -10  16       16.86       18.42      4.22 o
  -7 -10  19       97.71       96.88      7.48 o
  -7 -10  21       36.64       38.74      5.78 o
  -7  -9   2       51.14       54.83      4.81 o
  -7  -9   3      372.07      342.92     17.96 o
  -7  -9   4       50.54       47.86      4.38 o
  -7  -9   5       68.52       60.66      4.99 o
  -7  -9   6      368.87      363.82     19.20 o
  -7  -9   7      222.60      224.09     13.03 o
  -7  -9   8       42.99       44.67      4.26 o
  -7  -9   9      240.58      235.94     13.65 o
  -7  -9  10       59.83       62.04      5.05 o
  -7  -9  11       12.41       13.27      3.68 o
  -7  -9  12       24.49       22.32      4.04 o
  -7  -9  13       10.20        6.52      2.97 o
  -7  -9  14       20.08       20.69      4.25 o
  -7  -9  15       11.69       10.26      3.18 o
  -7  -9  16       50.96       53.42      5.39 o
  -7  -9  20       16.42       14.79      5.08 o
  -7  -8   1      114.36      110.82      7.46 o
  -7  -8   2      131.80      117.91      7.45 o
  -7  -8   5       76.06       71.95      5.30 o
  -7  -8   6       29.99       33.27      4.29 o
  -7  -8   7      150.15      143.10     10.59 o
  -7  -8   8      159.40      156.79      9.31 o
  -7  -8   9       25.55       27.00      3.54 o
  -7  -8  10      321.03      315.59     16.73 o
  -7  -8  12      497.20      486.99     26.65 o
  -7  -8  13      173.91      169.99     11.18 o
  -7  -8  14       12.68        9.58      3.65 o
  -7  -8  15       25.06       24.40      3.95 o
  -7  -8  16       41.95       45.40      5.29 o
  -7  -8  17      129.31      130.32      8.70 o
  -7  -8  19       34.07       34.72      6.41 o
  -7  -8  22       13.37       12.43      4.36 o
  -7  -7   1       22.53       11.62      4.31 o
  -7  -7   2      207.16      199.27     11.16 o
  -7  -7   3       16.56       16.84      3.21 o
  -7  -7   4      122.72      113.82      7.46 o
  -7  -7   5       77.49       69.01      5.04 o
  -7  -7   6       38.74       37.59      3.89 o
  -7  -7   7      139.14      140.53      8.69 o
  -7  -7   8      743.89      708.45     37.79 o
  -7  -7   9     1081.64     1070.93     61.39 o
  -7  -7  10       17.26       14.68      3.10 o
  -7  -7  11      184.26      185.27     10.54 o
  -7  -7  12      171.74      171.40      9.93 o
  -7  -7  13      365.39      352.27     18.58 o
  -7  -7  15       24.67       22.87      4.98 o
  -7  -7  16       12.00       13.08      3.97 o
  -7  -7  17       38.16       35.90      4.22 o
  -7  -7  20       50.22       51.82      6.04 o
  -7  -6   3      195.96      183.13     10.54 o
  -7  -6   4        7.83        3.14      1.53 o
  -7  -6   5       13.31       13.35      2.84 o
  -7  -6   6      314.36      306.12     16.10 o
  -7  -6   7      751.47      729.24     37.78 o
  -7  -6   8       86.91       88.27      6.09 o
  -7  -6   9       40.69       40.21      5.18 o
  -7  -6  10      180.63      182.04     10.54 o
  -7  -6  11      545.81      548.12     29.12 o
  -7  -6  12      553.80      557.78     29.74 o
  -7  -6  13       38.01       37.19      5.39 o
  -7  -6  14       22.80       25.17      4.01 o
  -7  -6  16       68.93       71.52      5.67 o
  -7  -6  17       45.60       49.00      4.57 o
  -7  -6  20        8.68        6.49      2.97 o
  -7  -6  22      108.59      107.46      8.74 o
  -7  -6  23       29.75       30.97      5.77 o
  -7  -6  25       36.95       27.93      9.34 o
  -7  -5   1       88.54       84.78      6.10 o
  -7  -5   2      306.48      284.30     18.64 o
  -7  -5   4       38.05       38.03      3.89 o
  -7  -5   7       22.00       22.51      3.04 o
  -7  -5   8       71.85       76.16      5.48 o
  -7  -5   9       46.32       45.58      3.94 o
  -7  -5  11       24.20       29.06      3.60 o
  -7  -5  13       55.96       58.32      4.74 o
  -7  -5  14       75.39       80.62      5.92 o
  -7  -5  16       11.23       10.34      3.84 o
  -7  -5  17       54.74       52.83      4.69 o
  -7  -5  18       43.57       41.40      4.40 o
  -7  -5  21       78.43       74.82      8.17 o
  -7  -5  22      172.45      175.74     11.81 o
  -7  -5  23       13.39       10.26      3.85 o
  -7  -5  24       21.80       21.57      5.20 o
  -7  -5  25       88.15       82.03      9.44 o
  -7  -4   1       43.50       45.01      4.07 o
  -7  -4   2      251.92      258.75     14.25 o
  -7  -4   3       46.11       40.45      3.95 o
  -7  -4   4      269.19      263.52     14.25 o
  -7  -4   6      378.32      396.77     22.32 o
  -7  -4   8       11.37       12.44      2.92 o
  -7  -4  10       48.23       51.93      4.50 o
  -7  -4  11      101.11      107.83      6.83 o
  -7  -4  12       33.52       34.96      4.16 o
  -7  -4  13      117.17      118.28      7.45 o
  -7  -4  14       93.27       97.86      6.84 o
  -7  -4  16       14.79       12.81      2.92 o
  -7  -4  17       56.39       60.53      5.18 o
  -7  -4  18       13.89       14.64      3.44 o
  -7  -4  19       10.40        9.16      3.90 o
  -7  -4  22        7.72        7.06      3.01 o
  -7  -4  24       45.25       43.22      6.08 o
  -7  -4  25      116.15      106.24     10.02 o
  -7  -3   1       27.38       28.05      3.54 o
  -7  -3   2      103.49      121.21      7.45 o
  -7  -3   3      361.92      357.10     19.83 o
  -7  -3   4       98.14       94.19      6.22 o
  -7  -3   5       23.26       18.58      4.08 o
  -7  -3   6       39.86       48.77      4.00 o
  -7  -3   7       25.20       26.19      4.74 o
  -7  -3   8      141.16      159.60     10.57 o
  -7  -3   9       18.69       19.35      3.52 o
  -7  -3  10       54.00       49.94      3.80 o
  -7  -3  12       13.47       13.66      2.64 o
  -7  -3  13        9.35        8.50      3.09 o
  -7  -3  14      350.83      356.43     18.58 o
  -7  -3  15       41.87       44.66      3.94 o
  -7  -3  16       74.02       80.01      5.72 o
  -7  -3  17       25.59       25.77      3.74 o
  -7  -3  18      224.95      227.33     12.39 o
  -7  -3  22       62.65       65.77      6.26 o
  -7  -3  23        9.47        9.18      3.51 o
  -7  -3  24       12.95       12.25      4.29 o
  -7  -2   1      304.59      343.10     26.17 o
  -7  -2   2       11.33        8.90      2.36 o
  -7  -2   4       19.59       18.93      2.60 o
  -7  -2   5      234.92      229.77     12.39 o
  -7  -2   6       22.54       25.49      3.15 o
  -7  -2   7       62.95       66.81      5.68 o
  -7  -2   8      231.45      234.79     12.39 o
  -7  -2   9      219.32      226.78     12.39 o
  -7  -2  11      265.52      278.00     14.24 o
  -7  -2  12       61.90       63.51      5.18 o
  -7  -2  15       22.29       22.20      2.84 o
  -7  -2  16       54.44       59.94      4.55 o
  -7  -2  17       15.39       16.98      2.81 o
  -7  -2  18       10.59       11.60      2.87 o
  -7  -2  20       82.99       88.81      6.22 o
  -7  -2  21       36.95       38.93      4.34 o
  -7  -2  23       13.88       14.07      3.59 o
  -7  -2  25       13.75       10.30      3.92 o
  -7  -2  26       28.61       23.49      7.29 o
  -7  -1   1      642.60      635.10     30.94 o
  -7  -1   2      238.55      254.96     13.63 o
  -7  -1   3       96.60      109.17      6.20 o
  -7  -1   4      117.56      117.36      6.82 o
  -7  -1   5       66.82       69.14      4.54 o
  -7  -1   7        8.07        7.49      2.61 o
  -7  -1   8       48.22       50.25      3.74 o
  -7  -1   9      127.28      140.35      8.06 o
  -7  -1  10      169.79      180.81      9.92 o
  -7  -1  11       34.96       36.82      3.12 o
  -7  -1  12       47.57       52.43      3.86 o
  -7  -1  13      167.48      171.70      9.29 o
  -7  -1  14      111.87      125.25      7.44 o
  -7  -1  15       47.55       51.20      4.12 o
  -7  -1  16        8.02        6.96      2.12 o
  -7  -1  17       80.57       81.05      5.72 o
  -7  -1  18      250.35      266.94     14.25 o
  -7  -1  19       25.73       29.45      3.40 o
  -7  -1  20       19.68       22.56      3.04 o
  -7  -1  21       80.59       88.27      8.14 o
  -7  -1  23       14.69       12.99      3.76 o
  -7  -1  24       24.62       26.92      4.20 o
  -7  -1  26       19.46       17.54      4.58 o
  -7   0   1      236.95      220.11     12.40 o
  -7   0   2       36.39       42.21      3.37 o
  -7   0   3       90.62      103.61      6.21 o
  -7   0   4      122.65      114.00      6.83 o
  -7   0   5      201.47      188.51     12.43 o
  -7   0   6       41.87       43.32      3.43 o
  -7   0   7       94.60       84.60      5.28 o
  -7   0   8       18.44       19.95      2.72 o
  -7   0   9        7.74        7.76      1.82 o
  -7   0  10       62.49       58.36      3.92 o
  -7   0  11       40.91       37.21      3.06 o
  -7   0  13       39.64       39.75      3.06 o
  -7   0  14       66.25       69.26      5.04 o
  -7   0  15      144.06      145.60      8.06 o
  -7   0  16       54.04       52.35      4.24 o
  -7   0  17       68.40       71.46      4.66 o
  -7   0  18       40.68       42.04      5.76 o
  -7   0  20      222.77      240.77     13.01 o
  -7   0  21       20.97       21.90      3.30 o
  -7   1   2      443.41      460.71     22.90 o
  -7   1   4       43.57       37.62      2.87 o
  -7   1   7        8.08        7.85      1.89 o
  -7   1   8      132.43      136.74      7.43 o
  -7   1   9       10.39        9.45      1.66 o
  -7   1  10       73.47       74.51      4.85 o
  -7   1  11       46.62       45.85      3.30 o
  -7   1  12      347.08      345.12     17.33 o
  -7   1  18       19.95       19.24      2.53 o
  -7   1  19       10.21       11.02      1.98 o
  -7   1  20       12.91       12.71      2.10 o
  -7   1  21       14.92       14.65      2.42 o
  -7   2   1       21.08       20.25      2.79 o
  -7   2   2       58.07       65.59      4.48 o
  -7   2   3       74.01       81.73      4.84 o
  -7   2   4      526.61      551.90     26.60 o
  -7   2   5      122.97      127.02      8.71 o
  -7   2   6      139.44      139.55      7.43 o
  -7   2   8       22.92       21.99      1.94 o
  -7   2   9       28.91       28.58      2.12 o
  -7   2  10       84.37       86.49      4.71 o
  -7   2  12        8.45        7.18      1.21 o
  -7   2  13        5.38        5.18      1.16 o
  -7   2  14      478.31      461.50     26.67 o
  -7   2  15       52.78       49.92      3.86 o
  -7   2  16       29.77       27.17      2.31 o
  -7   2  17       62.60       52.49      4.37 o
  -7   2  18       16.45       12.90      1.45 o
  -7   3   0       34.02       31.30      2.88 o
  -7   3   1      345.54      314.80     16.10 o
  -7   3   2       13.51        8.23      2.37 o
  -7   3   3      100.21      108.44      6.07 o
  -7   3   4       65.16       69.01      4.41 o
  -7   3   5      180.69      176.53     11.18 o
  -7   3   6      161.75      171.28      8.67 o
  -7   3   7       60.03       63.63      3.66 o
  -7   3   8       28.12       24.89      1.74 o
  -7   3   9        6.78        6.42      1.15 o
  -7   4   0       11.60        6.83      2.79 o
  -7   4   1       68.65       68.22      4.35 o
  -7   4   3       57.89       69.26      4.22 o
  -7   4   4      316.82      304.22     14.85 o
  -7   4   5       17.19       20.29      1.81 o
  -7   4   6       27.34       21.50      1.68 o
  -7   4   7       17.75       16.25      1.37 o
  -7   5   1      139.94      118.89      6.82 o
  -7   5   2      236.71      230.44     11.76 o
  -7   5   3      436.33      422.81     21.04 o
  -7   5   4      345.71      329.84     16.09 o
  -7   5   5       64.95       63.33      3.78 o
  -7   6   0       37.15       38.46      3.31 o
  -7   6   1       27.00       24.88      3.09 o
  -7   6   3        3.89        6.16      1.63 o
  -7   6   5       19.41       20.41      1.75 o
  -7   6   6      342.81      317.55     15.47 o
  -7   7   0        7.25        9.47      2.35 o
  -7   7   1       49.73       51.19      3.99 o
  -7   7   2       54.80       53.35      3.67 o
  -7   7   3       29.73       29.53      2.69 o
  -7   7   4       70.36       66.81      5.11 o
  -7   8   0       74.38       76.78      5.29 o
  -7   8   1       43.58       44.48      3.94 o
  -7   8   3       13.19       12.62      1.97 o
  -7   8   4       91.13       91.75      5.40 o
  -7   8   5       77.13       74.02      4.97 o
  -7   9   2       26.63       28.06      2.69 o
  -7   9   3      130.38      131.91      8.70 o
  -7   9   5       15.26       14.56      1.50 o
  -7  10   0      229.63      242.92     13.64 o
  -7  10   4        5.87        5.17      1.66 o
  -7  11   0       31.32       35.75      3.89 o
  -7  11   1       37.36       39.10      4.02 o
  -7  11   2        4.27        4.11      1.86 o
  -7  11   3       24.31       23.43      2.96 o
  -7  11   5        6.93        5.40      1.23 o
  -7  12   0      144.66      148.29     12.49 o
  -7  12   1       40.05       36.93      3.76 o
  -7  12   3       23.44       22.90      3.23 o
  -7  12   4        7.94        7.26      2.62 o
  -7  13   1       11.97       10.06      2.90 o
  -7  13   2       66.55       62.04      8.22 o
  -7  13   3        5.98        5.03      2.19 o
  -7  13   4      155.41      138.27     11.87 o
  -7  14   0       36.59       35.81      5.73 o
  -7  14   1       22.06       21.30      4.66 o
  -7  14   2       21.58       19.10      4.90 o
  -7  14   3       53.50       48.45      7.63 o
  -7  14   4       46.08       31.55      5.36 o
  -6 -19   1       42.16       40.16      5.97 o
  -6 -18   4       17.38       16.02      6.69 o
  -6 -18   5       43.15       46.55      5.80 o
  -6 -18   6       61.30       64.00      6.91 o
  -6 -17   1       33.09       33.31      5.35 o
  -6 -17   2      206.12      215.59     12.40 o
  -6 -17   3       32.87       30.44      4.84 o
  -6 -17   5       71.12       74.88      8.17 o
  -6 -16   1       49.96       57.16      5.06 o
  -6 -16   2       42.52       44.79      4.97 o
  -6 -16   4      103.99      109.84      8.10 o
  -6 -16   5      419.31      404.71     24.20 o
  -6 -16   6        8.96        7.06      3.49 o
  -6 -16   7      181.81      182.65     11.81 o
  -6 -16   8       18.97       16.94      4.59 o
  -6 -16  10       52.18       49.99      7.62 o
  -6 -16  12       15.75       13.96      5.42 o
  -6 -15   2       17.14       15.09      3.64 o
  -6 -15   3       42.75       43.41      5.23 o
  -6 -15   4       15.53       19.20      4.07 o
  -6 -15   5       13.30       13.08      6.17 o
  -6 -15   6       56.57       59.32      7.58 o
  -6 -15   8       42.16       44.71      5.42 o
  -6 -15   9       49.84       52.13      6.24 o
  -6 -15  11       16.19       16.65      4.81 o
  -6 -15  12       22.98       26.96      5.88 o
  -6 -15  14       31.95       31.75      6.37 o
  -6 -14   1       78.35       85.21      6.23 o
  -6 -14   2       27.21       26.27      4.67 o
  -6 -14   3       91.08       90.65      8.13 o
  -6 -14   5      149.46      154.59      9.94 o
  -6 -14   6       12.19        7.76      3.28 o
  -6 -14   9       59.17       64.91      6.27 o
  -6 -14  10       49.63       49.40      6.97 o
  -6 -14  11       53.54       60.81      5.89 o
  -6 -14  12       16.70       16.36      5.10 o
  -6 -14  13       28.51       30.49      7.14 o
  -6 -14  14       27.53       26.84      5.20 o
  -6 -14  15      111.65      111.01      8.10 o
  -6 -13   2        9.23        7.41      3.46 o
  -6 -13   6       17.05       15.23      3.92 o
  -6 -13   9       35.29       40.33      4.66 o
  -6 -13  10       61.33       59.32     10.89 o
  -6 -13  13       14.97       15.77      5.34 o
  -6 -13  14       16.41       18.28      5.20 o
  -6 -13  16      121.82      121.46     11.91 o
  -6 -13  18       58.45       53.79      7.60 o
  -6 -13  19      181.13      157.52     11.20 o
  -6 -13  20       70.14       60.95      6.08 o
  -6 -12   1       49.71       51.64      4.44 o
  -6 -12   2      132.63      137.05     12.51 o
  -6 -12   3       87.82       92.18      6.09 o
  -6 -12   4       78.92       85.82      6.16 o
  -6 -12   5        6.63        4.63      2.22 o
  -6 -12   6       79.99       85.15      6.23 o
  -6 -12   7      113.89      113.21      7.46 o
  -6 -12  10       11.89       11.74      4.08 o
  -6 -12  11      112.46      117.67      8.09 o
  -6 -12  12       40.14       39.33      6.37 o
  -6 -12  13       33.02       33.51      8.49 o
  -6 -12  14       55.22       56.08      6.03 o
  -6 -12  16       10.58        8.26      4.12 o
  -6 -12  17      104.91      104.65      8.10 o
  -6 -12  18       42.47       43.32      9.71 o
  -6 -12  19      128.64      131.97      9.33 o
  -6 -11   1      179.70      183.32     13.70 o
  -6 -11   2       21.13       22.49      3.43 o
  -6 -11   3       30.83       33.76      3.58 o
  -6 -11   4       67.82       64.37      5.11 o
  -6 -11   5        7.59        5.95      2.22 o
  -6 -11   6       14.71       14.19      3.52 o
  -6 -11   7       15.42       14.64      3.37 o
  -6 -11   8       77.45       82.03      6.10 o
  -6 -11  12      119.84      116.93      7.45 o
  -6 -11  13       23.38       23.44      6.01 o
  -6 -11  14      103.21      107.76      8.73 o
  -6 -11  17       55.13       50.64      6.96 o
  -6 -11  21       24.27       18.22      7.49 o
  -6 -11  22       80.41       64.73      6.91 o
  -6 -10   6       93.70       89.12      6.22 o
  -6 -10   7      354.28      363.15     24.24 o
  -6 -10   8       64.38       60.37      5.12 o
  -6 -10   9       50.20       53.81      4.94 o
  -6 -10  10       17.61       16.40      4.32 o
  -6 -10  13       19.63       18.07      5.56 o
  -6 -10  14       10.76        6.38      3.14 o
  -6 -10  15       22.99       20.65      4.67 o
  -6 -10  16       26.93       22.97      6.59 o
  -6 -10  17       35.22       30.52      5.84 o
  -6 -10  20       50.06       50.29      9.63 o
  -6  -9   1      132.38      116.75      7.45 o
  -6  -9   2       33.03       36.28      3.76 o
  -6  -9   4       22.39       17.03      3.08 o
  -6  -9   5       27.93       24.95      3.48 o
  -6  -9   6      350.69      335.64     17.97 o
  -6  -9   7       72.62       71.21      6.89 o
  -6  -9   9       51.05       49.94      4.57 o
  -6  -9  11       34.35       34.06      3.97 o
  -6  -9  12       30.07       29.86      4.58 o
  -6  -9  13       71.13       70.97      6.06 o
  -6  -9  14       16.88       18.30      3.94 o
  -6  -9  18       11.21       10.53      3.76 o
  -6  -9  20       16.93       15.46      5.13 o
  -6  -9  21       57.68       54.58     10.26 o
  -6  -9  23       13.83       12.26      5.12 o
  -6  -8   1      190.30      140.77      8.69 o
  -6  -8   2       54.61       55.86      4.43 o
  -6  -8   3       22.62       21.87      3.24 o
  -6  -8   4      139.24      121.40      7.45 o
  -6  -8   5      717.44      676.05     34.67 o
  -6  -8   6      154.99      154.65      9.31 o
  -6  -8   7      474.00      479.23     24.77 o
  -6  -8   9      757.77      743.29     40.28 o
  -6  -8  10       52.39       56.45      5.13 o
  -6  -8  12       30.06       27.36      3.67 o
  -6  -8  13      401.04      399.58     21.69 o
  -6  -8  14      183.51      170.36     16.28 o
  -6  -8  15       23.95       22.15      4.37 o
  -6  -8  16       16.55       17.14      4.02 o
  -6  -8  18      100.26      101.77      7.47 o
  -6  -8  24       69.09       59.98      9.55 o
  -6  -7   1      157.61      149.27      8.68 o
  -6  -7   2      513.01      521.16     26.00 o
  -6  -7   3      502.02      501.90     25.38 o
  -6  -7   4      996.12      907.11     46.44 o
  -6  -7   5      701.62      660.16     33.43 o
  -6  -7   6      243.68      253.37     17.41 o
  -6  -7   7      293.36      278.67     15.50 o
  -6  -7   8      292.94      292.86     15.49 o
  -6  -7   9      199.19      198.17     11.16 o
  -6  -7  11      147.75      140.59      8.69 o
  -6  -7  12       34.29       35.20      4.35 o
  -6  -7  13      136.76      139.18     12.51 o
  -6  -7  14       23.12       23.02      4.36 o
  -6  -7  15       18.76       16.34      3.63 o
  -6  -7  16      156.05      159.96      9.94 o
  -6  -7  17       15.91       16.77      3.62 o
  -6  -7  18        8.97        6.50      3.05 o
  -6  -7  20       18.44       17.25      4.37 o
  -6  -7  21      209.49      203.12     14.95 o
  -6  -7  22       15.29       11.23      4.71 o
  -6  -6   1      180.66      165.34     11.19 o
  -6  -6   2      384.26      345.67     17.96 o
  -6  -6   3      888.39      877.77     42.70 o
  -6  -6   4      477.76      460.89     31.09 o
  -6  -6   5      833.62      779.97     47.17 o
  -6  -6   6       54.48       58.02      4.94 o
  -6  -6   7      229.55      242.18     13.01 o
  -6  -6   8       28.44       25.79      3.81 o
  -6  -6   9       35.67       32.66      4.69 o
  -6  -6  10       72.81       75.06      6.11 o
  -6  -6  11      112.45      112.23      8.73 o
  -6  -6  12       37.72       38.46      3.95 o
  -6  -6  13      276.16      280.51     15.50 o
  -6  -6  14      243.05      243.28     13.64 o
  -6  -6  15      117.42      117.12      8.09 o
  -6  -6  18       11.15        8.28      3.79 o
  -6  -6  19       17.85       18.77      4.28 o
  -6  -6  20       27.47       26.03      4.34 o
  -6  -6  22       24.50       25.22      6.39 o
  -6  -6  24       41.74       39.20      6.37 o
  -6  -5   1       89.54      111.56      7.46 o
  -6  -5   2     1063.53     1036.08     49.49 o
  -6  -5   3      295.80      337.42     17.96 o
  -6  -5   4       32.75       38.41      4.15 o
  -6  -5   6      255.31      269.32     18.03 o
  -6  -5   7       17.09       12.52      2.85 o
  -6  -5   9       29.56       28.20      3.73 o
  -6  -5  10       33.69       38.66      4.02 o
  -6  -5  12      309.88      320.91     23.03 o
  -6  -5  13       11.87       12.59      3.34 o
  -6  -5  15       17.42       18.41      4.70 o
  -6  -5  17       56.44       59.30      5.32 o
  -6  -5  20       11.98        8.24      3.72 o
  -6  -5  21       73.02       72.68      6.05 o
  -6  -4   1      419.56      432.04     22.29 o
  -6  -4   2      161.58      173.17      9.92 o
  -6  -4   3      248.78      233.50     13.02 o
  -6  -4   5      592.62      597.63     29.71 o
  -6  -4   6      131.14      123.84      7.45 o
  -6  -4   7      175.81      205.75     11.15 o
  -6  -4   8       20.09       28.11      3.21 o
  -6  -4  10        7.14        9.22      2.92 o
  -6  -4  11       51.48       59.44      5.00 o
  -6  -4  14       69.25       72.25      5.42 o
  -6  -4  16       24.20       24.52      3.29 o
  -6  -4  17       30.68       30.45      3.66 o
  -6  -4  18       44.92       47.09      4.70 o
  -6  -4  19       92.27       91.02      6.22 o
  -6  -4  20      111.44      113.57      7.46 o
  -6  -4  21        9.26        6.36      2.82 o
  -6  -4  22       25.15       22.01      6.46 o
  -6  -4  25       14.93       12.47      4.43 o
  -6  -4  26       28.55       23.61      5.45 o
  -6  -3   1      397.96      401.72     25.47 o
  -6  -3   2      770.19      775.08     38.37 o
  -6  -3   3        8.84        8.42      2.87 o
  -6  -3   4       31.12       37.23      4.67 o
  -6  -3   6       20.61       18.73      3.87 o
  -6  -3   7       36.07       33.43      3.13 o
  -6  -3   8       33.99       35.07      3.90 o
  -6  -3   9      208.29      238.15     13.02 o
  -6  -3  10       95.36      101.89      7.47 o
  -6  -3  11       47.26       49.92      4.25 o
  -6  -3  12       16.09       16.73      3.62 o
  -6  -3  14      110.67      114.79      7.45 o
  -6  -3  17       15.77       16.20      3.01 o
  -6  -3  18       45.27       45.99      5.22 o
  -6  -3  19       63.11       66.39      5.37 o
  -6  -3  20       32.93       33.63      4.03 o
  -6  -3  22       83.51       80.75     10.10 o
  -6  -3  24       14.72       15.22      4.20 o
  -6  -3  25       88.23       89.55      7.49 o
  -6  -2   1       20.52       16.28      2.54 o
  -6  -2   2      109.53      105.26      6.84 o
  -6  -2   3      326.32      356.67     18.58 o
  -6  -2   4      123.69      106.12      6.21 o
  -6  -2   5      101.61      113.64      8.09 o
  -6  -2   6      767.58      878.99     42.70 o
  -6  -2   7      398.33      411.20     23.57 o
  -6  -2   8      608.18      617.98     30.33 o
  -6  -2   9       11.01       14.07      2.36 o
  -6  -2  10      179.05      189.49     11.80 o
  -6  -2  11       84.48       90.89      5.78 o
  -6  -2  12      307.30      313.33     16.10 o
  -6  -2  13        5.74        3.02      1.46 o
  -6  -2  14      158.66      163.76      9.30 o
  -6  -2  15        3.58        3.51      1.66 o
  -6  -2  18       11.50       11.28      3.01 o
  -6  -2  19        6.95        5.52      2.32 o
  -6  -2  21       19.43       21.53      4.45 o
  -6  -2  22       21.74       24.97      4.21 o
  -6  -2  24       24.26       26.52      5.14 o
  -6  -2  25       35.64       38.99      7.04 o
  -6  -2  27       36.98       49.04      6.32 o
  -6  -1   1      182.02      201.17     11.16 o
  -6  -1   2      227.43      231.98     12.39 o
  -6  -1   3      136.29      122.13      6.82 o
  -6  -1   4      281.11      296.40     14.86 o
  -6  -1   5       13.28       12.28      2.04 o
  -6  -1   6      261.61      324.46     16.72 o
  -6  -1   7     1779.41     1867.40    111.70 o
  -6  -1   8     1215.31     1292.81     80.73 o
  -6  -1   9      831.18      931.56     47.05 o
  -6  -1  10       84.62       88.94      5.46 o
  -6  -1  11        8.74        8.51      2.15 o
  -6  -1  12       15.07       14.66      2.42 o
  -6  -1  13       20.30       17.80      2.53 o
  -6  -1  14        8.72        9.51      2.28 o
  -6  -1  15        8.59       10.10      2.83 o
  -6  -1  17       13.99       14.44      3.58 o
  -6  -1  18       85.51       87.11      6.23 o
  -6  -1  19       46.54       51.17      4.24 o
  -6  -1  21      199.14      213.02     14.93 o
  -6  -1  23       31.42       33.00      5.88 o
  -6  -1  24       24.32       22.78      5.05 o
  -6   0   1       38.31       36.42      3.38 o
  -6   0   2      355.77      332.53     16.72 o
  -6   0   3        5.26        1.89      0.90 o
  -6   0   4      131.42      126.16      6.82 o
  -6   0   5      374.00      367.85     20.46 o
  -6   0   7      219.29      236.99     13.02 o
  -6   0   9      598.18      641.21     31.56 o
  -6   0  10      572.56      612.48     30.33 o
  -6   0  11      328.84      344.44     19.84 o
  -6   0  12      254.19      249.45     13.01 o
  -6   0  14      218.82      224.52     14.29 o
  -6   0  17       15.24       15.96      2.28 o
  -6   0  18        5.81        4.85      1.75 o
  -6   0  19       39.62       37.72      4.02 o
  -6   0  20      147.18      155.69      8.68 o
  -6   0  21        6.90        5.92      2.00 o
  -6   0  22       40.96       45.98      5.48 o
  -6   0  23       15.52       17.25      3.54 o
  -6   0  27       48.74       62.35      5.37 o
  -6   1   0       33.19       25.38      2.57 o
  -6   1   1      148.47      157.52      8.68 o
  -6   1   2       23.92       24.13      2.32 o
  -6   1   3      130.13      129.65      6.81 o
  -6   1   4        5.77        6.18      1.56 o
  -6   1   5        3.47        1.72      0.84 o
  -6   1   6        5.74        6.27      2.36 o
  -6   1   7      166.44      163.58      8.67 o
  -6   1   8      438.11      466.15     22.90 o
  -6   1  11      257.62      269.75     13.62 o
  -6   1  12        4.51        6.25      1.85 o
  -6   1  13        8.94        8.93      2.57 o
  -6   1  14       44.28       45.77      3.11 o
  -6   1  15       56.10       57.58      3.66 o
  -6   1  16       23.42       26.17      2.89 o
  -6   1  18        5.04        3.61      1.35 o
  -6   1  19       25.07       25.05      2.64 o
  -6   1  20       67.62       68.15      4.73 o
  -6   1  21      229.37      233.32     14.28 o
  -6   1  22        5.29        5.03      1.82 o
  -6   1  24       39.16       35.21      4.22 o
  -6   1  25       42.60       41.23      5.17 o
  -6   1  26       12.31        7.31      3.07 o
  -6   2   1        5.03        8.39      1.81 o
  -6   2   2      339.26      335.40     16.71 o
  -6   2   4      224.62      218.83     13.03 o
  -6   2   5       41.52       44.95      3.42 o
  -6   2   6       17.08       17.90      1.69 o
  -6   2   7       31.89       30.67      2.24 o
  -6   2   8        9.33        9.33      1.87 o
  -6   2   9      129.40      130.93      6.81 o
  -6   2  11      238.38      237.96     11.76 o
  -6   2  12      168.05      160.39      8.05 o
  -6   2  14        6.29        5.87      1.02 o
  -6   2  16       14.18       11.74      1.71 o
  -6   2  18       83.76       80.14      4.97 o
  -6   2  19       19.17       17.08      1.69 o
  -6   2  20      203.39      185.70     14.33 o
  -6   2  21      173.04      163.64     13.74 o
  -6   2  23      118.87       91.14      7.49 o
  -6   3   0        4.75        7.72      2.10 o
  -6   3   1      240.28      242.49     12.38 o
  -6   3   3      123.57      100.19      5.58 o
  -6   3   4       34.79       36.47      2.49 o
  -6   3   5        9.91        7.83      1.41 o
  -6   3   6      167.72      172.92     10.55 o
  -6   3   7       17.77       15.15      1.25 o
  -6   3   8       24.56       25.68      1.74 o
  -6   4   1      339.58      325.92     16.09 o
  -6   4   3       10.14       12.08      2.11 o
  -6   4   5      225.03      222.80     11.14 o
  -6   5   0       12.18        9.87      1.93 o
  -6   5   1       31.66       32.80      3.20 o
  -6   5   4       84.48       80.32      4.84 o
  -6   5   5       51.67       52.34      3.29 o
  -6   5   6      152.91      144.69      8.06 o
  -6   6   0       99.59       93.89      5.84 o
  -6   6   1       22.49       18.01      2.27 o
  -6   6   3      234.24      235.46     11.76 o
  -6   7   0       29.66       25.65      3.41 o
  -6   7   2        8.11        8.11      1.81 o
  -6   7   3       21.04       20.66      2.20 o
  -6   7   4      120.79      116.57      6.20 o
  -6   7   5      354.23      339.00     16.71 o
  -6   8   0        4.39        3.02      1.46 o
  -6   8   1       43.72       44.83      3.43 o
  -6   8   2       57.05       55.45      3.85 o
  -6   8   3       41.07       39.67      2.93 o
  -6   8   4       33.10       30.64      3.33 o
  -6   8   5        9.99        9.43      1.20 o
  -6   9   0       91.10       95.48      6.09 o
  -6   9   1        7.84        6.70      2.19 o
  -6   9   3       23.41       22.22      2.39 o
  -6   9   4       40.49       42.98      3.18 o
  -6   9   5       23.12       21.13      2.72 o
  -6  10   1       18.25       18.05      2.40 o
  -6  10   2       77.88       83.86      6.86 o
  -6  10   3      175.50      186.25     10.54 o
  -6  10   4      123.47      127.63      8.08 o
  -6  10   5       26.60       23.12      3.10 o
  -6  11   0       24.75       26.72      3.15 o
  -6  11   1        9.15        8.21      3.26 o
  -6  11   2       20.80       23.90      2.90 o
  -6  11   4       44.69       44.24      3.75 o
  -6  11   5       25.59       24.16      3.16 o
  -6  12   0       92.26       94.81      7.48 o
  -6  12   1       10.05       12.30      3.56 o
  -6  12   2       48.60       50.15      5.72 o
  -6  12   5       34.19       31.35      2.69 o
  -6  13   0      101.61      106.06     11.30 o
  -6  13   1       19.96       19.59      3.79 o
  -6  13   2       94.21       93.95      8.76 o
  -6  13   3       69.48       74.88      8.17 o
  -6  13   4       13.34       15.43      2.35 o
  -6  13   5      269.84      226.29     16.18 o
  -6  14   1       42.16       44.41      6.34 o
  -6  14   4       21.39       16.72      2.87 o
  -6  15   0       10.65        8.38      4.11 o
  -6  15   1       20.28       15.95      4.12 o
  -6  15   2       60.01       55.25      9.58 o
  -5 -19   2       11.25       12.40      4.50 o
  -5 -18   1       14.75       14.28      4.30 o
  -5 -18   2       51.48       55.82      6.29 o
  -5 -18   4       49.05       46.82      6.98 o
  -5 -18   6       23.23       26.80      5.27 o
  -5 -18   7       26.29       24.49      7.98 o
  -5 -17   3       22.29       17.94      4.15 o
  -5 -17   5       65.57       72.49      8.18 o
  -5 -17   8       41.73       39.77      6.37 o
  -5 -16   1       21.79       21.48      4.38 o
  -5 -16   4        7.88        6.63      3.20 o
  -5 -16   6       22.17       23.14      4.84 o
  -5 -16   7       48.20       45.44      6.99 o
  -5 -16   8       77.38       83.50      9.43 o
  -5 -16   9       54.13       55.83      8.25 o
  -5 -16  11       14.43       12.61      4.50 o
  -5 -16  12       66.26       68.46      9.50 o
  -5 -16  14       46.89       40.67      5.77 o
  -5 -15   2       33.21       36.44      5.20 o
  -5 -15   3       55.13       55.85      5.52 o
  -5 -15   5       18.91       16.96      5.16 o
  -5 -15   6       12.67        9.49      3.21 o
  -5 -15   7       45.09       46.66      6.33 o
  -5 -15   9       13.12        8.83      3.46 o
  -5 -15  10      115.84      115.34     11.28 o
  -5 -15  11       14.74       13.64      4.32 o
  -5 -15  12      153.33      161.07     11.83 o
  -5 -15  13       48.36       48.12      6.98 o
  -5 -15  14      110.79      102.69      8.74 o
  -5 -15  15       33.20       35.48      6.13 o
  -5 -15  17        7.45        7.32      2.85 o
  -5 -14   2       23.76       26.54      4.07 o
  -5 -14   3       46.21       43.76      5.10 o
  -5 -14   4       45.54       45.17      4.51 o
  -5 -14   6      134.32      142.97      9.32 o
  -5 -14   7      204.42      206.00     12.41 o
  -5 -14   9      143.28      149.08      9.95 o
  -5 -14  11       32.08       32.43      7.80 o
  -5 -14  12      134.08      140.83      9.32 o
  -5 -14  13       25.01       28.05      5.19 o
  -5 -14  15       47.21       48.32      6.32 o
  -5 -14  16      106.70      109.96     11.29 o
  -5 -14  17       25.54       24.78      7.26 o
  -5 -14  18       15.31       11.55      5.48 o
  -5 -13   1       13.26       13.97      3.18 o
  -5 -13   4       14.44       17.29      4.10 o
  -5 -13   5       62.81       66.20      5.62 o
  -5 -13   6       20.13       17.87      6.00 o
  -5 -13   7       91.93       99.94      6.84 o
  -5 -13   9       23.97       26.53      6.51 o
  -5 -13  10       58.08       65.96      5.56 o
  -5 -13  12      210.37      211.80     12.41 o
  -5 -13  13       19.67       22.54      4.91 o
  -5 -13  14       56.59       63.45      6.14 o
  -5 -13  15      229.39      233.01     16.17 o
  -5 -13  16       99.92       94.01      7.48 o
  -5 -13  18       45.75       46.06      7.65 o
  -5 -13  20       55.72       51.05      6.96 o
  -5 -12   1       42.59       41.08      4.33 o
  -5 -12   2       53.60       54.48      4.62 o
  -5 -12   3      306.16      309.11     17.99 o
  -5 -12   4      161.44      162.47     10.56 o
  -5 -12   6      110.89      113.70      8.09 o
  -5 -12   7       11.13        9.87      3.56 o
  -5 -12   8       32.63       33.97      4.62 o
  -5 -12  10      139.21      145.11      9.32 o
  -5 -12  11       49.34       51.09      5.08 o
  -5 -12  12       83.06       82.83      6.87 o
  -5 -12  13      107.60      109.11      7.46 o
  -5 -12  14       74.80       74.27      6.88 o
  -5 -12  17      134.53      137.54      9.33 o
  -5 -12  19       89.20       76.16      8.81 o
  -5 -11   1       20.54       18.01      3.13 o
  -5 -11   2       38.40       39.45      4.92 o
  -5 -11   3       19.17       19.28      4.41 o
  -5 -11   4       84.30       81.91      6.23 o
  -5 -11   5       40.23       41.35      5.17 o
  -5 -11   6      328.28      337.60     17.96 o
  -5 -11   9       16.97       17.00      3.28 o
  -5 -11  11        6.94        6.75      2.64 o
  -5 -11  13      115.86      118.89      8.09 o
  -5 -11  14       12.81       11.95      4.83 o
  -5 -11  15       38.36       39.88      6.04 o
  -5 -11  17      253.51      247.07     14.90 o
  -5 -11  19      153.49      146.95     13.13 o
  -5 -11  20       37.33       33.56      6.42 o
  -5 -11  22       28.50       27.30      9.36 o
  -5 -10   1      292.65      273.78     16.13 o
  -5 -10   2       14.42       10.78      2.95 o
  -5 -10   3      111.82      118.77      7.45 o
  -5 -10   4       24.32       21.54      3.77 o
  -5 -10   5       43.02       37.26      5.39 o
  -5 -10   6       32.14       30.76      3.72 o
  -5 -10   7      126.95      117.06      8.09 o
  -5 -10   8       38.52       36.79      6.12 o
  -5 -10   9      188.19      174.82     12.45 o
  -5 -10  10       17.15       15.72      3.22 o
  -5 -10  11       16.56       13.92      3.59 o
  -5 -10  13       34.71       36.01      4.15 o
  -5 -10  14       13.33       10.14      3.48 o
  -5 -10  16      107.75      108.13      8.10 o
  -5 -10  17       14.40       12.67      4.35 o
  -5 -10  18        8.18        7.41      3.46 o
  -5 -10  20       92.43       94.68      7.48 o
  -5 -10  22       37.13       37.51      5.99 o
  -5  -9   1      622.39      532.23     28.50 o
  -5  -9   2       10.26       11.10      2.81 o
  -5  -9   3      179.61      173.90      9.92 o
  -5  -9   4      306.73      285.88     15.49 o
  -5  -9   5      220.16      224.40     14.29 o
  -5  -9   6       21.32       21.07      3.78 o
  -5  -9   7       82.69       76.29      5.99 o
  -5  -9   8       57.48       60.86      5.12 o
  -5  -9  10       36.08       35.12      3.90 o
  -5  -9  11       78.47       74.09      6.12 o
  -5  -9  13       96.02       91.87      6.85 o
  -5  -9  14       38.23       34.57      4.42 o
  -5  -9  15       10.00        8.77      3.69 o
  -5  -9  16       49.87       48.36      5.35 o
  -5  -9  17       17.90       17.82      4.29 o
  -5  -9  19       11.57        8.52      3.62 o
  -5  -9  23       24.05       18.90      5.26 o
  -5  -8   1      668.69      650.38     32.19 o
  -5  -8   2      126.03      123.29      7.45 o
  -5  -8   3      273.35      251.84     13.63 o
  -5  -8   4      838.27      816.64     41.48 o
  -5  -8   6      499.18      489.93     29.16 o
  -5  -8   7      287.46      301.41     16.74 o
  -5  -8   8      496.04      472.32     24.15 o
  -5  -8   9      141.95      146.33      9.32 o
  -5  -8  10       56.19       54.44      4.81 o
  -5  -8  11       99.93       97.44      6.84 o
  -5  -8  13      177.42      181.48     10.54 o
  -5  -8  15       16.14       13.58      3.74 o
  -5  -8  16       24.06       21.11      4.05 o
  -5  -8  17       47.90       48.20      5.86 o
  -5  -8  18       16.18       17.02      4.38 o
  -5  -8  19      185.84      182.89     11.81 o
  -5  -8  20       48.22       44.92      6.34 o
  -5  -8  21       41.33       45.25      5.36 o
  -5  -8  22       88.29       84.66      8.14 o
  -5  -8  25       14.18       11.75      5.15 o
  -5  -7   1      103.46       87.78      5.97 o
  -5  -7   2      575.78      556.49     27.23 o
  -5  -7   3      594.51      558.45     44.91 o
  -5  -7   4      219.43      217.24     12.40 o
  -5  -7   9      112.33      105.99      8.10 o
  -5  -7  10      423.86      428.92     22.30 o
  -5  -7  11       97.93      100.31      8.11 o
  -5  -7  14       76.96       79.71      5.92 o
  -5  -7  15        8.23        5.81      2.23 o
  -5  -7  16       80.52       78.30      6.88 o
  -5  -7  17       64.65       61.19      5.76 o
  -5  -7  19       56.50       56.29      6.94 o
  -5  -7  20       36.12       38.64      4.93 o
  -5  -7  21        7.08        9.22      3.36 o
  -5  -7  22       33.88       30.15      5.31 o
  -5  -7  23       40.57       40.10      5.31 o
  -5  -7  24       10.66        9.17      4.21 o
  -5  -6   1       79.09       76.59      5.60 o
  -5  -6   2       29.42       27.68      3.21 o
  -5  -6   3       91.14       78.98      5.92 o
  -5  -6   4       39.08       34.62      4.03 o
  -5  -6   5      163.12      156.18     11.84 o
  -5  -6   6       41.14       35.03      3.70 o
  -5  -6   7       34.21       31.00      3.85 o
  -5  -6   8       29.33       31.82      4.11 o
  -5  -6   9       16.15       16.19      3.01 o
  -5  -6  10      262.42      264.00     15.51 o
  -5  -6  11       18.69       19.53      3.59 o
  -5  -6  12      128.22      128.91      9.34 o
  -5  -6  13       10.99       10.35      4.53 o
  -5  -6  14       34.64       33.21      4.82 o
  -5  -6  15      145.15      144.38      8.69 o
  -5  -6  17       14.35       12.48      3.98 o
  -5  -6  18       22.29       20.08      4.40 o
  -5  -6  20      193.14      193.83     14.32 o
  -5  -6  21       36.02       35.71      4.74 o
  -5  -6  22      126.36      131.36      9.33 o
  -5  -6  23       30.77       32.73      5.02 o
  -5  -5   1       22.31       19.17      3.66 o
  -5  -5   3      134.52      134.60      8.07 o
  -5  -5   4       55.54       61.19      4.99 o
  -5  -5   5      345.51      325.80     17.35 o
  -5  -5   6      102.46       95.24      6.85 o
  -5  -5   7      304.23      294.57     19.89 o
  -5  -5   8       52.59       43.06      4.07 o
  -5  -5  11      148.84      155.38      9.31 o
  -5  -5  12        8.14        7.60      3.37 o
  -5  -5  14      134.56      130.20      8.70 o
  -5  -5  15        9.56        6.91      3.34 o
  -5  -5  16       26.94       27.33      4.86 o
  -5  -5  17       18.05       17.15      5.01 o
  -5  -5  18       56.34       60.48      6.02 o
  -5  -5  19      237.55      241.20     13.64 o
  -5  -5  20      307.26      310.64     17.36 o
  -5  -5  22       82.85       80.81      7.51 o
  -5  -5  23       36.90       37.59      5.32 o
  -5  -5  26       14.91       12.47      4.95 o
  -5  -4   1       18.70       20.51      2.91 o
  -5  -4   2       56.49       50.07      4.63 o
  -5  -4   3       14.80       17.13      3.68 o
  -5  -4   5       45.37       33.47      3.52 o
  -5  -4   6       13.72       13.72      3.88 o
  -5  -4   7      478.48      509.06     25.38 o
  -5  -4   8       64.04       60.34      4.80 o
  -5  -4   9      123.11      135.27     11.88 o
  -5  -4  10      158.61      164.06      9.30 o
  -5  -4  11      160.74      181.54     10.54 o
  -5  -4  12       40.04       44.61      4.32 o
  -5  -4  13      227.69      228.61     12.39 o
  -5  -4  14       14.99       15.30      2.82 o
  -5  -4  15      124.49      129.04      8.07 o
  -5  -4  16       19.43       19.33      3.19 o
  -5  -4  20       44.86       43.86      5.16 o
  -5  -4  21       13.44       15.61      3.49 o
  -5  -4  22      127.09      131.67      9.97 o
  -5  -4  23      148.24      149.82      9.95 o
  -5  -3   1      154.72      156.73     10.57 o
  -5  -3   2       18.02       29.98      3.20 o
  -5  -3   3      301.45      342.25     21.11 o
  -5  -3   4     1837.76     1973.15    136.85 o
  -5  -3   5      107.05      114.67      6.83 o
  -5  -3   7       73.77       88.20      5.91 o
  -5  -3   8      115.88      134.79      8.07 o
  -5  -3   9      164.46      163.82      9.93 o
  -5  -3  10       35.31       34.31      3.38 o
  -5  -3  11       40.17       39.80      4.08 o
  -5  -3  12      115.58      115.96      6.82 o
  -5  -3  14       18.07       18.41      2.93 o
  -5  -3  15      312.59      322.44     16.72 o
  -5  -3  16      178.81      184.85     10.54 o
  -5  -3  17      142.45      153.31      8.68 o
  -5  -3  19       53.63       56.90      4.62 o
  -5  -3  20       17.47       16.93      3.28 o
  -5  -3  21      127.38      132.64      9.33 o
  -5  -3  23       23.50       22.48      3.96 o
  -5  -3  25       38.86       39.18      5.31 o
  -5  -2   1     1039.13     1089.27     58.86 o
  -5  -2   2      945.58     1022.03     74.72 o
  -5  -2   3      172.62      204.65     11.15 o
  -5  -2   4        7.19       10.31      3.62 o
  -5  -2   5     1056.24     1124.11     80.92 o
  -5  -2   7      217.33      247.75     13.01 o
  -5  -2   8      246.35      244.99     13.01 o
  -5  -2   9       16.84       18.92      3.73 o
  -5  -2  10       26.08       22.60      2.77 o
  -5  -2  12       63.91       68.40      4.73 o
  -5  -2  13        6.56        4.65      1.60 o
  -5  -2  14      191.42      198.72     11.79 o
  -5  -2  16       11.91       13.63      2.64 o
  -5  -2  17        7.93        5.87      2.69 o
  -5  -2  19       61.25       65.10      5.05 o
  -5  -2  20        9.95       11.82      3.29 o
  -5  -2  21       12.17       10.67      3.46 o
  -5  -2  23       46.93       45.72      4.64 o
  -5  -2  24       21.25       21.11      4.11 o
  -5  -2  27       25.90       20.04      6.52 o
  -5  -1   1      163.22      187.54     10.54 o
  -5  -1   2       69.20       81.17      5.85 o
  -5  -1   3       69.18       50.53      3.61 o
  -5  -1   4       43.84       41.54      3.37 o
  -5  -1   5      842.57      857.60     43.96 o
  -5  -1   6       35.58       22.92      2.45 o
  -5  -1   7       79.77       70.97      4.41 o
  -5  -1   8       23.22       19.19      2.99 o
  -5  -1   9      345.13      333.93     20.49 o
  -5  -1  10       33.19       42.85      3.50 o
  -5  -1  11       49.64       49.42      3.67 o
  -5  -1  13       20.35       18.65      3.39 o
  -5  -1  14      136.94      137.29      8.07 o
  -5  -1  15      256.48      266.08     14.88 o
  -5  -1  16        5.24        3.72      1.49 o
  -5  -1  18      101.12      105.81      6.83 o
  -5  -1  19       16.36       18.19      3.33 o
  -5  -1  20      138.41      141.44     10.59 o
  -5  -1  21       35.65       35.07      4.22 o
  -5  -1  22       11.25       11.18      4.80 o
  -5  -1  24      314.38      320.79     23.03 o
  -5  -1  25       29.39       31.79      5.03 o
  -5  -1  26       96.38       91.50     10.70 o
  -5  -1  27       18.99       14.44      4.80 o
  -5   0   1       11.56       13.48      2.03 o
  -5   0   2      184.08      175.86      9.29 o
  -5   0   3       14.28        9.43      2.14 o
  -5   0   4        3.89        6.37      1.78 o
  -5   0   5      234.31      239.19     11.76 o
  -5   0   7      373.31      409.85     19.80 o
  -5   0   8      264.53      278.61     14.24 o
  -5   0   9       13.24       13.82      2.43 o
  -5   0  11      176.87      184.05      9.91 o
  -5   0  12       43.42       42.86      3.24 o
  -5   0  13       72.74       74.09      4.66 o
  -5   0  14      208.29      215.35     11.14 o
  -5   0  15       54.00       56.81      4.05 o
  -5   0  16        7.40        9.24      2.00 o
  -5   0  17      125.74      134.11      8.70 o
  -5   0  18       35.54       37.68      3.25 o
  -5   0  19      110.05      117.67      6.82 o
  -5   0  22        8.16        7.51      2.25 o
  -5   0  23        6.38        5.37      2.65 o
  -5   0  25       88.41       84.72     10.73 o
  -5   0  27       29.04       22.69      4.50 o
  -5   1   2       18.44       11.07      2.26 o
  -5   1   3      421.25      433.99     21.04 o
  -5   1   4      561.64      600.81     29.08 o
  -5   1   5      113.62      102.20      5.70 o
  -5   1   6        3.23        5.58      1.65 o
  -5   1   7        4.45        5.46      1.23 o
  -5   1   8      285.15      300.25     14.86 o
  -5   1   9      150.00      134.97      7.44 o
  -5   1  10       29.56       37.48      2.68 o
  -5   1  12       87.64       93.46      5.40 o
  -5   1  13      125.05      128.98      7.44 o
  -5   1  14      128.48      129.22      8.70 o
  -5   1  16       45.50       48.95      3.49 o
  -5   1  17      167.86      168.16      9.30 o
  -5   1  18       80.61       86.68      5.34 o
  -5   1  19       10.95       12.85      2.24 o
  -5   1  20        6.44        3.92      1.56 o
  -5   1  21       12.30       12.59      2.37 o
  -5   1  22       25.79       24.66      3.62 o
  -5   1  23       89.16       88.69      7.49 o
  -5   1  24       45.24       47.66      4.45 o
  -5   1  26       28.25       26.50      4.54 o
  -5   2   0      576.27      633.26     30.32 o
  -5   2   1      432.46      428.74     21.04 o
  -5   2   2      328.72      393.35     22.95 o
  -5   2   3      114.56      120.66      6.82 o
  -5   2   4      824.08      814.20     49.03 o
  -5   2   6      580.67      590.78     28.46 o
  -5   2   7      356.04      390.60     18.56 o
  -5   2   8      312.52      318.41     15.47 o
  -5   2  11      296.05      288.82     14.23 o
  -5   2  12        3.82        4.43      1.04 o
  -5   2  13       12.05       10.99      1.20 o
  -5   2  14      453.48      452.21     22.28 o
  -5   2  15      123.51      123.23      8.08 o
  -5   2  17      146.17      148.23      8.68 o
  -5   2  18       19.76       18.94      2.01 o
  -5   2  19      180.32      180.87     10.54 o
  -5   2  20       93.52       91.87      6.85 o
  -5   2  21       47.24       45.56      3.42 o
  -5   2  23       11.24       10.08      2.47 o
  -5   2  24      116.40      101.10     11.97 o
  -5   2  26       23.59       16.41      3.08 o
  -5   3   0      518.10      541.88     35.42 o
  -5   3   2      874.49      949.90     45.16 o
  -5   3   3      910.43      979.85     46.39 o
  -5   3   4       38.83       38.73      2.42 o
  -5   3   5       59.23       70.78      3.84 o
  -5   3   6      190.54      190.96      9.28 o
  -5   4   0      256.89      280.26     14.24 o
  -5   4   1      120.60      125.25      6.82 o
  -5   4   2       65.00       66.75      4.03 o
  -5   4   3       64.72       71.09      4.16 o
  -5   4   4       12.52       12.30      1.45 o
  -5   4   5        6.36        9.47      1.00 o
  -5   5   0       58.35       50.13      3.67 o
  -5   5   1      148.76      157.34      9.30 o
  -5   5   2       85.65       73.17      5.23 o
  -5   5   3       89.25       79.22      5.41 o
  -5   5   4       43.23       37.59      2.74 o
  -5   5   5       31.98       25.98      1.80 o
  -5   6   0       11.90        9.30      1.87 o
  -5   6   1      272.19      252.20     13.01 o
  -5   6   2      232.41      230.38     14.91 o
  -5   6   3      124.12      118.34      6.82 o
  -5   6   4      293.16      299.88     14.86 o
  -5   6   5      775.62      756.74     38.38 o
  -5   7   0      205.18      200.37     11.16 o
  -5   7   1       56.52       60.75      4.04 o
  -5   7   2       37.77       38.50      2.86 o
  -5   7   3       13.64       14.62      2.49 o
  -5   7   4       57.02       59.94      3.72 o
  -5   7   5     1178.32     1097.82     61.37 o
  -5   8   0       67.06       64.31      5.94 o
  -5   8   1       73.14       71.70      4.66 o
  -5   8   2       57.27       54.05      3.73 o
  -5   8   3      147.40      150.25      8.06 o
  -5   8   4      292.63      276.04     16.13 o
  -5   8   5       48.44       43.73      2.73 o
  -5   9   0        8.61        8.54      2.51 o
  -5   9   1       12.49       13.61      2.23 o
  -5   9   3        9.39        8.31      1.60 o
  -5   9   4      206.19      207.46     11.15 o
  -5   9   5       24.23       21.17      1.94 o
  -5  10   0       32.41       31.21      3.59 o
  -5  10   1      224.49      222.01     11.77 o
  -5  10   2        9.95       10.44      1.99 o
  -5  10   3      262.45      261.56     13.63 o
  -5  10   4      146.23      145.42      8.06 o
  -5  10   5       25.44       26.67      2.19 o
  -5  11   0       17.06       16.97      2.81 o
  -5  11   3       15.62       15.63      2.62 o
  -5  11   4      333.73      343.95     17.96 o
  -5  11   5        8.19        9.12      1.46 o
  -5  12   0       34.72       36.74      4.28 o
  -5  12   1       39.68       45.21      4.07 o
  -5  12   2      101.66      107.70      6.83 o
  -5  12   3       54.35       59.43      4.74 o
  -5  12   4       32.20       34.40      4.29 o
  -5  13   0       17.43       18.32      3.06 o
  -5  13   1      145.32      155.57      9.31 o
  -5  13   2        7.44        9.27      3.06 o
  -5  13   3       16.21       16.82      2.81 o
  -5  13   5       12.58       13.55      2.03 o
  -5  14   0       38.41       38.00      4.47 o
  -5  14   1      185.04      190.29     16.88 o
  -5  14   2      237.64      250.13     18.05 o
  -5  14   3       75.71       75.43      7.52 o
  -5  14   4       21.62       21.36      2.72 o
  -5  15   3       59.76       60.31      5.50 o
  -5  15   4       56.55       53.75      6.23 o
  -5  15   5       22.47       16.18      4.18 o
  -5  16   1      103.88       93.52     13.31 o
  -4 -19   1       35.31       35.51      5.33 o
  -4 -18   3       46.47       49.37      5.73 o
  -4 -18   7       83.51       76.96     10.77 o
  -4 -17   2       17.07       20.50      4.74 o
  -4 -17   4       34.18       36.43      5.20 o
  -4 -17   6       25.64       29.20      7.16 o
  -4 -17   9       18.59       15.70      4.98 o
  -4 -17  10       45.28       39.84     10.47 o
  -4 -16   1      150.73      153.85     10.57 o
  -4 -16   2      190.07      197.99     12.42 o
  -4 -16   3      203.44      219.63     16.83 o
  -4 -16   4       19.06       17.93      5.14 o
  -4 -16   5       36.91       38.60      5.19 o
  -4 -16   6       73.87       79.71      9.45 o
  -4 -16   9       47.98       50.45      6.96 o
  -4 -16  10       30.50       29.94      5.45 o
  -4 -16  11       15.36       12.69      5.64 o
  -4 -16  14       17.51       14.52      6.62 o
  -4 -16  15       62.82       59.11      5.63 o
  -4 -15   2       52.49       52.94      6.17 o
  -4 -15   3       84.03       90.47      6.85 o
  -4 -15   5      269.06      272.93     15.50 o
  -4 -15   6       17.41       18.61      4.28 o
  -4 -15   7       34.17       31.01      7.83 o
  -4 -15   8      229.95      238.09     18.71 o
  -4 -15   9      178.94      179.53     11.81 o
  -4 -15  10       20.24       20.71      5.08 o
  -4 -15  14       10.24        9.80      4.57 o
  -4 -15  15       26.70       24.23      6.20 o
  -4 -15  17       13.13       12.30      5.99 o
  -4 -14   1       29.42       31.33      5.16 o
  -4 -14   2      258.92      271.83     18.02 o
  -4 -14   4       93.17       96.82      7.48 o
  -4 -14   5       25.85       27.54      4.19 o
  -4 -14   7      152.41      155.93      9.94 o
  -4 -14   8       52.12       51.03      7.62 o
  -4 -14   9       19.06       20.10      4.13 o
  -4 -14  11       11.67        8.30      3.56 o
  -4 -14  12      279.02      279.84     18.65 o
  -4 -14  13       25.79       25.71      5.08 o
  -4 -14  16       25.88       24.44      6.55 o
  -4 -13   2       65.15       62.29      5.37 o
  -4 -13   3      141.08      153.61      9.31 o
  -4 -13   4       16.17       15.09      3.57 o
  -4 -13   5       47.06       50.47      4.82 o
  -4 -13   6      127.18      134.05     12.52 o
  -4 -13   7      181.17      178.73     10.55 o
  -4 -13   8       32.87       28.26      6.14 o
  -4 -13   9      241.68      242.30     14.90 o
  -4 -13  10      452.31      461.08     26.67 o
  -4 -13  11      217.32      222.74     16.82 o
  -4 -13  12       10.64        9.30      4.20 o
  -4 -13  13       57.50       57.01      6.29 o
  -4 -13  15      168.04      171.52     11.18 o
  -4 -13  17       23.53       24.96      7.25 o
  -4 -12   1       60.16       59.19      4.93 o
  -4 -12   2       61.69       60.84      5.06 o
  -4 -12   3       65.42       68.28      5.36 o
  -4 -12   5        8.93        7.10      2.55 o
  -4 -12   6       34.59       33.19      5.48 o
  -4 -12   7        9.41        9.11      2.71 o
  -4 -12   8      304.56      299.70     24.97 o
  -4 -12  10       91.54       87.90      6.86 o
  -4 -12  13       57.01       55.11      5.07 o
  -4 -12  14       68.29       63.94      5.62 o
  -4 -12  15      241.84      247.99     16.79 o
  -4 -12  17       18.05       16.51      5.32 o
  -4 -12  18      100.90       99.02      8.11 o
  -4 -12  20       80.89       77.45     12.09 o
  -4 -12  21       62.74       57.15      8.25 o
  -4 -11   1       53.31       55.32      4.62 o
  -4 -11   2      272.35      256.97     14.26 o
  -4 -11   3       19.83       20.47      3.51 o
  -4 -11   4       23.23       20.34      3.65 o
  -4 -11   5       33.93       31.66      3.91 o
  -4 -11   6       37.93       39.34      5.18 o
  -4 -11   7       21.10       20.92      3.37 o
  -4 -11   8       13.83       13.84      3.95 o
  -4 -11  11       92.02       88.63      6.86 o
  -4 -11  13       80.25       80.08      6.87 o
  -4 -11  15       21.94       24.09      4.42 o
  -4 -11  17       27.22       25.71      5.63 o
  -4 -11  18       39.63       40.39      7.03 o
  -4 -11  20       53.05       52.89      8.27 o
  -4 -10   1        6.93        3.45      1.59 o
  -4 -10   2       51.50       45.10      4.32 o
  -4 -10   3       24.37       19.28      3.79 o
  -4 -10   4       27.09       23.95      4.09 o
  -4 -10   5      741.32      701.11     37.80 o
  -4 -10   6       88.36       87.96      6.86 o
  -4 -10   7       65.87       60.03      5.18 o
  -4 -10  11      107.81      105.44      7.47 o
  -4 -10  14      188.29      189.18     11.17 o
  -4 -10  15       19.73       19.14      3.93 o
  -4 -10  17       16.75       17.21      4.66 o
  -4 -10  21       18.26       17.45      4.86 o
  -4 -10  22       28.05       28.40      5.39 o
  -4 -10  24       46.96       41.73      7.02 o
  -4  -9   1       14.69       13.64      2.90 o
  -4  -9   3       41.21       37.84      3.57 o
  -4  -9   4      552.61      523.24     29.76 o
  -4  -9   5      186.88      187.54     11.17 o
  -4  -9   7       12.51       10.04      4.16 o
  -4  -9   8       31.82       26.52      4.73 o
  -4  -9   9        7.17        5.57      2.16 o
  -4  -9  10      116.15      112.71      8.09 o
  -4  -9  11      204.18      196.03     11.79 o
  -4  -9  12       21.49       20.56      3.44 o
  -4  -9  13       21.99       19.99      3.38 o
  -4  -9  14       36.75       35.83      5.07 o
  -4  -9  15       24.49       23.57      4.90 o
  -4  -9  17       91.70       93.22      6.85 o
  -4  -9  20        9.06        9.68      3.42 o
  -4  -9  21       13.59       11.54      4.16 o
  -4  -9  22       10.86        7.91      3.66 o
  -4  -9  24       30.16       26.98      5.68 o
  -4  -9  25       27.78       27.51      4.33 o
  -4  -8   1      203.54      203.98     16.21 o
  -4  -8   3       54.67       37.95      4.02 o
  -4  -8   5       30.60       24.07      5.03 o
  -4  -8   7       18.46       12.74      3.13 o
  -4  -8   8       89.30       89.86      6.22 o
  -4  -8   9      192.67      171.52     10.55 o
  -4  -8  10      341.59      350.80     23.63 o
  -4  -8  11      272.17      258.75     14.89 o
  -4  -8  12       38.93       39.14      4.14 o
  -4  -8  13       33.69       33.11      4.29 o
  -4  -8  14      254.89      239.49     16.80 o
  -4  -8  15       17.55       17.13      3.68 o
  -4  -8  17       82.82       81.48      6.23 o
  -4  -8  19       17.22       16.88      4.52 o
  -4  -8  20       53.85       51.68      8.28 o
  -4  -8  22        9.02        8.88      3.68 o
  -4  -8  23       59.75       54.93      8.26 o
  -4  -8  24       13.63       12.80      4.79 o
  -4  -8  25       62.70       57.54     10.24 o
  -4  -7   1      149.19      141.93      8.69 o
  -4  -7   3      256.36      272.62     17.39 o
  -4  -7   4      457.35      441.88     24.17 o
  -4  -7   5       22.09       15.27      4.41 o
  -4  -7   7      249.72      259.97     16.78 o
  -4  -7   8      316.21      302.39     16.11 o
  -4  -7   9      144.07      142.12      8.69 o
  -4  -7  10      278.17      276.54     14.87 o
  -4  -7  12      525.01      484.91     29.17 o
  -4  -7  13       33.04       34.04      3.71 o
  -4  -7  15       58.28       53.36      4.75 o
  -4  -7  17      118.06      113.21      8.09 o
  -4  -7  19       12.71       11.55      3.43 o
  -4  -7  20       32.62       33.47      6.42 o
  -4  -7  21       24.29       24.30      5.03 o
  -4  -7  22       24.58       20.86      5.92 o
  -4  -7  25       10.31       10.37      4.61 o
  -4  -7  26       22.64       19.49      6.03 o
  -4  -6   1      128.03      113.76      8.72 o
  -4  -6   4       21.52       20.17      5.58 o
  -4  -6   5       50.09       49.61      4.69 o
  -4  -6   6      153.30      134.17      8.70 o
  -4  -6   7      145.09      149.02      9.31 o
  -4  -6   9      181.94      181.18     11.17 o
  -4  -6  10      250.42      265.78     14.88 o
  -4  -6  11       21.40       24.13      4.29 o
  -4  -6  12       26.17       22.60      3.57 o
  -4  -6  13       68.61       66.14      5.24 o
  -4  -6  14       67.54       65.16      6.91 o
  -4  -6  15       15.56       15.06      3.16 o
  -4  -6  16       31.86       33.05      3.58 o
  -4  -6  17        8.44        6.13      2.44 o
  -4  -6  18       43.96       48.18      4.51 o
  -4  -6  19       81.46       83.19      6.16 o
  -4  -6  21       36.10       37.66      5.39 o
  -4  -6  22       73.34       73.84      6.25 o
  -4  -6  24       55.69       54.97     10.26 o
  -4  -5   1      418.18      452.76     24.79 o
  -4  -5   2      725.36      780.58     45.91 o
  -4  -5   3      328.04      293.10     15.49 o
  -4  -5   4       54.11       70.11      6.89 o
  -4  -5   5      157.51      142.24     11.22 o
  -4  -5   6       22.49       20.08      5.59 o
  -4  -5   7      131.19      138.21      8.69 o
  -4  -5   8       10.45        8.20      2.59 o
  -4  -5   9      190.90      200.68     11.16 o
  -4  -5  10      253.97      256.48     14.26 o
  -4  -5  11       61.31       62.10      4.99 o
  -4  -5  13       73.33       75.55      5.80 o
  -4  -5  14       14.11       12.97      2.98 o
  -4  -5  15        8.73        6.70      2.57 o
  -4  -5  18       63.93       66.45      5.49 o
  -4  -5  19       51.44       52.05      4.95 o
  -4  -5  21        7.74        6.75      2.87 o
  -4  -5  23       25.10       27.45      4.73 o
  -4  -4   1      816.38      978.01     62.11 o
  -4  -4   2       12.95        9.53      2.84 o
  -4  -4   3      305.11      311.07     16.10 o
  -4  -4   4     2256.91     2459.10    123.81 o
  -4  -4   5       13.97       17.17      3.54 o
  -4  -4   6       60.29       53.41      4.62 o
  -4  -4   8       69.78       75.49      6.24 o
  -4  -4   9       43.56       44.93      4.19 o
  -4  -4  10       14.82       14.16      3.52 o
  -4  -4  12       69.42       76.47      5.54 o
  -4  -4  14       95.99       99.02      6.21 o
  -4  -4  15      763.20      778.75     42.77 o
  -4  -4  16       25.18       25.79      3.35 o
  -4  -4  18      295.32      296.03     17.37 o
  -4  -4  19       33.33       31.74      4.50 o
  -4  -4  20       75.21       76.10      6.24 o
  -4  -4  21       22.37       23.92      3.89 o
  -4  -4  22       98.47      101.59      8.75 o
  -4  -4  23       26.47       25.98      4.74 o
  -4  -4  24       44.31       45.05      6.14 o
  -4  -4  25       22.63       25.20      5.22 o
  -4  -4  26      140.94      133.44      9.97 o
  -4  -3   1      250.86      256.42     17.41 o
  -4  -3   2       75.07       79.34      8.80 o
  -4  -3   3       71.89       70.23      4.85 o
  -4  -3   4      342.00      390.78     19.81 o
  -4  -3   5      265.66      294.20     15.49 o
  -4  -3   6       47.66       44.17      4.07 o
  -4  -3   7       61.40       66.69      4.73 o
  -4  -3   8       16.38       21.50      2.84 o
  -4  -3   9        8.03        7.66      2.98 o
  -4  -3  12      401.25      429.66     21.67 o
  -4  -3  13       21.27       24.51      3.09 o
  -4  -3  14       41.14       40.68      4.66 o
  -4  -3  16      189.24      194.81     11.16 o
  -4  -3  18      157.08      151.96      8.68 o
  -4  -3  19       51.29       53.86      5.01 o
  -4  -3  20       72.14       72.31      5.55 o
  -4  -3  21       62.48       64.73      6.27 o
  -4  -3  22       60.85       62.59      5.18 o
  -4  -3  23       34.27       35.50      6.40 o
  -4  -3  24       10.49        9.84      4.17 o
  -4  -2   1      244.69      251.29     13.01 o
  -4  -2   2      993.16     1091.10     52.59 o
  -4  -2   3       94.60      116.45      8.09 o
  -4  -2   4       33.13       33.91      3.19 o
  -4  -2   5      111.99      126.78      8.08 o
  -4  -2   8       34.76       41.76      3.37 o
  -4  -2   9       41.15       33.64      3.52 o
  -4  -2  16       81.71       83.74      5.53 o
  -4  -2  17       89.62       93.52      6.09 o
  -4  -2  18       18.56       19.32      2.86 o
  -4  -2  20       64.20       65.34      4.92 o
  -4  -2  21       92.75       95.42      6.22 o
  -4  -2  22       13.43       14.30      3.31 o
  -4  -2  23       52.13       49.63      5.41 o
  -4  -2  24       25.77       25.32      4.01 o
  -4  -1   2      161.26      187.17      9.91 o
  -4  -1   3     1449.32     1580.72     80.49 o
  -4  -1   4     1789.58     2092.34    143.03 o
  -4  -1   5     2927.85     3301.42    173.43 o
  -4  -1   6     4056.14     4448.75    285.77 o
  -4  -1   7       56.33       64.31      4.29 o
  -4  -1   8      269.36      266.63     13.62 o
  -4  -1   9       65.88       80.81      5.03 o
  -4  -1  11       11.91       11.09      2.74 o
  -4  -1  13       80.80       92.12      5.90 o
  -4  -1  14       59.02       63.27      4.16 o
  -4  -1  17       22.49       21.75      3.24 o
  -4  -1  19       42.24       45.26      5.61 o
  -4  -1  20       78.42       78.79      5.54 o
  -4  -1  21        5.73        4.42      2.08 o
  -4  -1  22        7.92        6.24      2.99 o
  -4  -1  23       97.42       98.96      8.75 o
  -4  -1  24       38.61       39.82      4.40 o
  -4  -1  25       45.39       44.71      6.20 o
  -4  -1  27       13.27       12.47      4.50 o
  -4   0   1      310.39      354.47     17.95 o
  -4   0   2        7.95        8.75      1.74 o
  -4   0   3       82.29      107.70      5.83 o
  -4   0   4      319.54      408.75     19.80 o
  -4   0   5     3365.32     3738.47    204.51 o
  -4   0   6     1590.58     1768.99     86.64 o
  -4   0   7      300.47      432.59     21.67 o
  -4   0   8     1717.13     1870.46    124.32 o
  -4   0   9      462.78      477.21     22.89 o
  -4   0  10      229.42      236.13     12.39 o
  -4   0  11       30.17       32.86      2.87 o
  -4   0  12      225.91      249.45     15.52 o
  -4   0  13       31.59       37.71      3.19 o
  -4   0  14       32.06       31.23      2.81 o
  -4   0  15       34.39       33.43      2.87 o
  -4   0  17       93.44       96.09      5.84 o
  -4   0  18        5.92        3.36      1.44 o
  -4   0  20      227.96      232.83     12.39 o
  -4   0  21      136.09      142.43      9.96 o
  -4   0  23       17.26       18.76      3.26 o
  -4   0  24       46.23       48.23      4.89 o
  -4   0  26       12.27       10.31      3.77 o
  -4   1   0      445.16      515.05     25.38 o
  -4   1   1       63.51       80.75      4.65 o
  -4   1   2       86.85       75.92      4.34 o
  -4   1   3       24.97       30.72      2.12 o
  -4   1   4     1299.20     1446.24     68.04 o
  -4   1   5      152.11      173.90      9.29 o
  -4   1   6      358.97      371.77     19.82 o
  -4   1   7       77.94       75.49      4.34 o
  -4   1   8      858.82      901.00     42.68 o
  -4   1   9      157.36      189.74     10.54 o
  -4   1  10       30.39       32.58      2.43 o
  -4   1  11       93.78      103.37      5.77 o
  -4   1  12      432.45      466.45     35.52 o
  -4   1  13        7.31        5.62      1.44 o
  -4   1  15       44.59       45.06      3.42 o
  -4   1  16      343.54      362.35     22.35 o
  -4   1  17      209.77      204.40     11.15 o
  -4   1  18       76.03       78.36      5.16 o
  -4   1  19      129.72      131.42      8.07 o
  -4   1  20       74.75       75.67      5.03 o
  -4   1  21       83.55       86.19      6.03 o
  -4   1  22       37.94       37.53      3.89 o
  -4   1  23       58.84       58.62      4.61 o
  -4   1  25       34.13       34.96      4.42 o
  -4   1  26       42.07       39.41      9.08 o
  -4   1  28       19.80       16.47      4.11 o
  -4   2   0       68.95       58.82      3.92 o
  -4   2   1      934.90      978.01     46.40 o
  -4   2   2      814.15      859.43     40.83 o
  -4   2   3       88.52      107.40      5.83 o
  -4   2   4       95.70       98.72      5.08 o
  -4   2   5       29.99       34.05      2.11 o
  -4   2   6      100.75      103.49      5.39 o
  -4   2   7       20.49       18.93      1.88 o
  -4   2   8       46.19       43.90      3.49 o
  -4   2   9      132.47      141.93      7.43 o
  -4   2  10       73.83       74.39      4.22 o
  -4   2  11       74.66       70.05      3.91 o
  -4   2  12       23.75       22.99      2.45 o
  -4   2  13       76.90       85.64      4.65 o
  -4   2  14        3.50        4.53      1.17 o
  -4   2  15       75.89       76.96      4.85 o
  -4   2  16      512.30      537.85     27.24 o
  -4   2  18       27.48       27.77      3.27 o
  -4   2  19      187.64      188.39     11.17 o
  -4   2  20       89.00       84.54      5.53 o
  -4   2  21      102.42      103.91      6.21 o
  -4   2  22       54.68       55.65      5.84 o
  -4   2  23       26.24       27.39      3.21 o
  -4   2  26       20.04       19.46      4.89 o
  -4   2  27       77.43       67.91      9.50 o
  -4   3   0       41.50       63.14      3.91 o
  -4   3   2      947.49      954.17     45.16 o
  -4   3   3      174.51      194.69      9.28 o
  -4   3   4      572.72      574.89     27.22 o
  -4   3   5       38.19       37.54      2.11 o
  -4   3  15       15.02       10.74      1.52 o
  -4   3  16        7.06        6.12      1.02 o
  -4   3  17        5.21        3.96      1.34 o
  -4   3  18      133.26      130.08      9.33 o
  -4   3  19      501.85      498.91     26.64 o
  -4   3  20        5.95        5.52      1.65 o
  -4   3  21      227.73      217.42     14.93 o
  -4   3  23       23.83       21.75      3.04 o
  -4   3  24       22.89       21.46      2.65 o
  -4   3  25       10.13        6.24      2.06 o
  -4   4   0      123.79      133.31      7.44 o
  -4   4   1      333.90      347.93     17.33 o
  -4   4   2       81.90       88.57      4.90 o
  -4   4   3      268.60      232.52     13.65 o
  -4   4   4       58.16       58.28      3.35 o
  -4   5   0        6.48        9.74      1.73 o
  -4   5   1      186.87      171.83      9.29 o
  -4   5   2       20.42       22.05      2.32 o
  -4   5   4      255.21      239.12     11.76 o
  -4   5   5      265.19      264.80     12.37 o
  -4   6   0      234.51      232.95     12.39 o
  -4   6   1      268.10      277.33     14.24 o
  -4   6   2      395.82      436.56     21.04 o
  -4   6   3      197.19      212.90     11.15 o
  -4   6   4      431.12      397.99     19.18 o
  -4   6   5      151.51      125.61      6.19 o
  -4   7   0      145.23      152.69      9.31 o
  -4   7   1      602.30      575.50     37.91 o
  -4   7   2       74.38       63.51      4.10 o
  -4   7   3      267.53      265.65     13.62 o
  -4   7   4      109.03      106.91      5.83 o
  -4   7   5      794.55      728.01     36.52 o
  -4   8   0      104.59       98.35      7.48 o
  -4   8   2      160.66      161.19     11.19 o
  -4   8   3       80.90       78.79      6.87 o
  -4   8   4      208.40      198.35     11.16 o
  -4   9   0       59.20       66.26      4.54 o
  -4   9   1      105.18      106.06      6.21 o
  -4   9   2      138.42      136.37      7.44 o
  -4   9   3      207.03      208.56     11.15 o
  -4   9   4      215.03      210.03     12.41 o
  -4   9   6       78.62       73.78      3.97 o
  -4  10   0      129.58      140.53      8.06 o
  -4  10   1       66.07       67.66      5.05 o
  -4  10   2      242.78      251.04     13.63 o
  -4  10   3       73.80       73.47      4.72 o
  -4  10   5      128.06      126.72      6.82 o
  -4  10   6       40.87       38.77      2.80 o
  -4  11   0      175.23      188.94     10.54 o
  -4  11   1      109.55      109.78      6.83 o
  -4  11   2        8.42        9.06      2.00 o
  -4  11   4      124.86      118.77      7.45 o
  -4  11   6      250.83      247.07     12.38 o
  -4  12   2       82.62       83.07      5.59 o
  -4  12   3      135.11      143.28      8.69 o
  -4  13   0       23.32       25.42      5.02 o
  -4  13   1       19.26       19.86      3.25 o
  -4  13   2       13.93       16.02      2.88 o
  -4  13   4       24.54       27.61      3.73 o
  -4  13   5       14.12       15.68      2.15 o
  -4  13   6       29.39       28.46      3.27 o
  -4  14   0       29.00       31.54      5.23 o
  -4  14   2      124.83      136.55      8.70 o
  -4  14   3      381.75      397.87     22.95 o
  -4  14   5       44.63       45.28      4.58 o
  -4  14   6      191.73      176.84      9.92 o
  -4  15   0       29.68       31.82      4.83 o
  -4  15   1        6.55        6.82      2.95 o
  -4  15   3       26.02       25.71      3.94 o
  -4  15   4       64.23       66.99      6.90 o
  -4  15   5       18.81       15.41      3.29 o
  -4  15   6      261.80      220.91     15.56 o
  -4  16   1       14.90       12.58      4.13 o
  -4  16   3       49.43       45.29      5.36 o
  -4  16   4       11.53        9.44      3.28 o
  -3 -18   1       15.58       15.46      4.77 o
  -3 -18   2       16.99       13.57      5.74 o
  -3 -18   3       97.16       92.18      9.41 o
  -3 -18   6       21.38       14.10      4.52 o
  -3 -17   1       46.20       50.51      5.47 o
  -3 -17   2       24.24       27.19      4.46 o
  -3 -17   3       13.02       11.91      3.71 o
  -3 -17   4       18.70       20.17      4.81 o
  -3 -17   6       33.60       31.97      5.03 o
  -3 -16   5       33.81       34.27      4.88 o
  -3 -16   6       30.74       32.36      6.29 o
  -3 -16   7       50.73       55.56      8.25 o
  -3 -16   8       21.68       22.06      6.18 o
  -3 -16   9       22.08       27.74      7.90 o
  -3 -16  10       28.29       33.30      5.81 o
  -3 -16  11       32.47       33.02      7.79 o
  -3 -16  12       20.86       22.85      5.81 o
  -3 -16  14       37.47       38.27      7.05 o
  -3 -15   1       41.80       45.71      4.58 o
  -3 -15   3       16.49       13.80      3.88 o
  -3 -15   4       24.90       26.74      4.73 o
  -3 -15   5      182.96      187.78     11.17 o
  -3 -15   7       39.90       41.78      6.09 o
  -3 -15   9       60.28       61.37      5.57 o
  -3 -15  10      191.24      193.34     17.51 o
  -3 -15  11      180.60      175.92     15.63 o
  -3 -15  12       55.89       49.74      6.97 o
  -3 -15  14        7.86        8.39      3.87 o
  -3 -15  15       43.22       42.30     12.54 o
  -3 -14   2      135.47      144.62      9.95 o
  -3 -14   3      103.82      105.20     10.02 o
  -3 -14   4       46.83       45.20      6.99 o
  -3 -14   6       19.22       20.75      4.25 o
  -3 -14   7       27.62       26.94      5.48 o
  -3 -14   8      497.09      500.93     29.15 o
  -3 -14   9       18.89       19.58      5.74 o
  -3 -14  10       33.94       31.92      6.03 o
  -3 -14  12       94.76       95.54      7.48 o
  -3 -14  13        9.77        8.74      4.32 o
  -3 -14  14       99.05      104.77     12.60 o
  -3 -14  16       72.22       73.04      6.89 o
  -3 -13   1      101.37       99.70      6.84 o
  -3 -13   2      108.11      106.54      7.46 o
  -3 -13   3       51.63       49.30      6.97 o
  -3 -13   4      179.63      185.27     14.34 o
  -3 -13   5      227.99      231.24     13.65 o
  -3 -13   6      340.48      345.36     19.22 o
  -3 -13   8       26.75       31.36      4.17 o
  -3 -13   9       92.01       95.60      7.48 o
  -3 -13  11      212.22      204.40     11.78 o
  -3 -13  12       68.66       70.29      6.00 o
  -3 -13  16      109.40      103.61      8.11 o
  -3 -13  19       30.05       27.03      5.34 o
  -3 -13  20       25.51       21.88      7.34 o
  -3 -12   1      163.35      165.34      9.93 o
  -3 -12   3      235.24      231.12     13.02 o
  -3 -12   4       90.12       90.53      6.85 o
  -3 -12   6       22.26       20.72      3.38 o
  -3 -12   7      164.09      160.64     15.02 o
  -3 -12   9       83.36       85.88      6.23 o
  -3 -12  10       61.50       57.40      7.58 o
  -3 -12  11       38.42       41.03      4.46 o
  -3 -12  12       17.18       16.04      4.68 o
  -3 -12  13       31.08       28.93      6.20 o
  -3 -12  18       65.79       63.88     10.19 o
  -3 -12  19       18.08       17.73      5.72 o
  -3 -12  20       19.00       17.04      5.30 o
  -3 -11   2       95.13       97.01      7.48 o
  -3 -11   4       53.33       57.39      4.87 o
  -3 -11   5      190.31      191.02     11.16 o
  -3 -11   6        8.26        6.16      2.99 o
  -3 -11   7      102.07       97.99      6.84 o
  -3 -11   8       83.48       83.13      6.10 o
  -3 -11   9      119.28      119.62      8.08 o
  -3 -11  10       16.49       13.02      4.48 o
  -3 -11  13      266.92      276.60     15.50 o
  -3 -11  14       13.40       11.31      5.02 o
  -3 -11  15      133.91      135.09     11.23 o
  -3 -11  16      322.30      316.21     17.98 o
  -3 -11  17       38.23       37.02      5.52 o
  -3 -11  18       20.54       23.36      4.90 o
  -3 -11  19       47.06       46.25      7.65 o
  -3 -11  22       54.58       51.58      9.62 o
  -3 -10   1      177.49      178.92     10.55 o
  -3 -10   2       53.60       45.79      4.06 o
  -3 -10   3       16.85       16.57      4.03 o
  -3 -10   4       21.26       19.67      3.19 o
  -3 -10   5       50.56       41.81      4.98 o
  -3 -10   6        8.10        4.27      1.93 o
  -3 -10   7      183.87      167.06     12.46 o
  -3 -10   8       10.66        4.63      2.06 o
  -3 -10   9        7.48        4.16      2.02 o
  -3 -10  10       24.72       25.91      3.81 o
  -3 -10  11       43.61       39.27      4.66 o
  -3 -10  12       12.58        8.07      3.81 o
  -3 -10  13       20.40       19.65      4.75 o
  -3 -10  15      225.08      220.23     12.40 o
  -3 -10  16        8.07        7.30      3.00 o
  -3 -10  18      148.47      149.57     11.21 o
  -3 -10  19        8.90        8.99      3.45 o
  -3 -10  20       25.65       22.90      6.09 o
  -3 -10  21       42.53       42.65      9.04 o
  -3 -10  24       22.98       18.51      7.48 o
  -3  -9   1      191.66      184.05     10.54 o
  -3  -9   2      166.88      149.27      9.31 o
  -3  -9   3       14.18       19.16      3.26 o
  -3  -9   4       81.03       66.63      5.94 o
  -3  -9   5       67.79       56.77      4.87 o
  -3  -9   6      148.07      126.23     10.61 o
  -3  -9   8       92.61       85.03      6.23 o
  -3  -9   9       33.17       26.62      3.74 o
  -3  -9  10       88.16       78.48      8.80 o
  -3  -9  12      183.26      164.98      9.93 o
  -3  -9  13       34.07       32.76      7.11 o
  -3  -9  14       17.34       19.95      3.32 o
  -3  -9  16       38.72       38.91      5.18 o
  -3  -9  17       43.68       43.14      4.58 o
  -3  -9  18        9.29        7.31      3.39 o
  -3  -9  21       62.91       62.65      6.27 o
  -3  -9  23       45.66       45.98      8.32 o
  -3  -9  24       57.87       54.85      6.94 o
  -3  -8   1       41.83       52.63      4.56 o
  -3  -8   2      530.62      484.55     24.77 o
  -3  -8   3      770.68      707.23     44.08 o
  -3  -8   4      401.02      410.15     29.88 o
  -3  -8   5      758.00      679.72     34.05 o
  -3  -8   6      195.22      194.38     13.06 o
  -3  -8   7      121.86      130.99      8.07 o
  -3  -8   8      140.86      123.11      7.45 o
  -3  -8   9      676.11      656.49     34.69 o
  -3  -8  10       36.35       31.72      5.03 o
  -3  -8  11       32.94       28.97      4.38 o
  -3  -8  12       63.42       60.47      5.44 o
  -3  -8  13       22.26       19.70      3.19 o
  -3  -8  14       24.55       24.72      3.81 o
  -3  -8  15       60.84       59.20      7.58 o
  -3  -8  17       10.92       11.99      4.15 o
  -3  -8  23       12.59       10.64      4.83 o
  -3  -8  26       56.67       54.36      5.84 o
  -3  -7   1        7.19        8.71      2.50 o
  -3  -7   2       82.39       92.55      6.22 o
  -3  -7   6     1473.60     1394.28     74.34 o
  -3  -7   7      316.98      337.60     17.96 o
  -3  -7   8       43.54       35.51      3.58 o
  -3  -7   9      242.66      240.17     13.01 o
  -3  -7  10       18.11       20.82      3.98 o
  -3  -7  11      344.29      347.32     20.47 o
  -3  -7  12      246.31      235.15     15.54 o
  -3  -7  13       51.34       50.34      5.53 o
  -3  -7  15       40.73       37.20      4.28 o
  -3  -7  17       36.34       36.37      4.80 o
  -3  -7  20       11.29        7.37      3.46 o
  -3  -7  21       68.46       67.85      6.19 o
  -3  -7  23       57.86       56.59      8.25 o
  -3  -7  26       13.07        9.33      4.60 o
  -3  -6   1       81.72       66.32      6.13 o
  -3  -6   2      169.00      180.99     11.17 o
  -3  -6   3       70.56       54.23      4.56 o
  -3  -6   7      184.04      197.07     11.79 o
  -3  -6   8        8.80        5.68      2.55 o
  -3  -6   9      270.04      273.23     18.02 o
  -3  -6  10       70.03       72.68      6.25 o
  -3  -6  11       13.08       11.09      3.74 o
  -3  -6  13       17.95       16.79      3.01 o
  -3  -6  17       33.54       34.22      4.75 o
  -3  -6  20       15.89       14.20      5.18 o
  -3  -6  21       79.44       78.18      6.88 o
  -3  -6  22       29.65       31.64      6.10 o
  -3  -6  25       78.34       80.50      6.87 o
  -3  -5   1     1144.10     1229.25     74.48 o
  -3  -5   2       78.00       84.35      5.85 o
  -3  -5   5      482.89      493.59     26.02 o
  -3  -5   6      133.23      120.85      7.45 o
  -3  -5   7       65.32       55.20      4.68 o
  -3  -5   8      320.99      325.07     21.13 o
  -3  -5   9       91.63       99.02      6.84 o
  -3  -5  10       48.42       47.86      4.12 o
  -3  -5  11      373.67      370.30     19.20 o
  -3  -5  12      172.72      182.83     10.54 o
  -3  -5  13       37.29       39.22      3.76 o
  -3  -5  15       64.74       62.84      5.18 o
  -3  -5  16      730.97      715.17     39.67 o
  -3  -5  17      325.75      322.87     17.35 o
  -3  -5  18       36.03       34.30      4.95 o
  -3  -5  19       66.90       61.25      5.82 o
  -3  -5  21        9.45        6.17      2.60 o
  -3  -5  22       10.64        9.79      4.41 o
  -3  -5  23       74.47       71.21     10.14 o
  -3  -5  24       76.12       77.51      6.88 o
  -3  -5  27       88.53       77.33     12.75 o
  -3  -4   1      180.98      204.71     16.85 o
  -3  -4   2        7.55        8.99      2.57 o
  -3  -4   3      311.52      333.26     22.38 o
  -3  -4   5       42.39       38.33      3.89 o
  -3  -4   6        6.84       12.60      4.95 o
  -3  -4   7      369.72      387.05     21.07 o
  -3  -4   8      165.93      185.03     10.54 o
  -3  -4   9      921.69     1044.64     68.35 o
  -3  -4  11      113.64      126.29      8.08 o
  -3  -4  13      365.84      373.85     19.19 o
  -3  -4  14       13.39       15.20      3.09 o
  -3  -4  15       25.47       22.90      4.03 o
  -3  -4  16      104.74      100.43      8.11 o
  -3  -4  17       62.30       60.97      5.12 o
  -3  -4  18       37.92       34.17      3.97 o
  -3  -4  19      100.79      100.31      7.47 o
  -3  -4  20      333.44      339.92     19.22 o
  -3  -4  22       12.58       11.03      4.34 o
  -3  -4  24       40.57       40.70      5.31 o
  -3  -4  26       16.68       14.39      4.44 o
  -3  -4  27       85.19       75.12      8.82 o
  -3  -4  28       15.87       12.17      4.89 o
  -3  -3   1      300.12      305.57     22.42 o
  -3  -3   2      263.01      275.07     14.24 o
  -3  -3   3        8.33       10.05      2.76 o
  -3  -3   4       77.75       96.58      6.15 o
  -3  -3   5      482.67      505.02     24.75 o
  -3  -3   6       52.61       81.24      5.66 o
  -3  -3   7      528.06      593.23     37.89 o
  -3  -3   8       46.76       56.16      4.30 o
  -3  -3   9      284.66      290.53     14.86 o
  -3  -3  10      151.40      167.67      9.30 o
  -3  -3  12      630.02      657.72     32.81 o
  -3  -3  14       33.50       36.41      3.76 o
  -3  -3  15        4.73        4.09      1.94 o
  -3  -3  16      194.08      197.56     11.16 o
  -3  -3  18       33.41       32.32      3.91 o
  -3  -3  19       36.38       37.55      3.82 o
  -3  -3  20       49.12       52.52      4.62 o
  -3  -3  22       42.91       45.50      4.83 o
  -3  -3  24      113.20      109.54      9.37 o
  -3  -3  25       10.75        9.87      4.41 o
  -3  -3  26       19.36       17.89      5.14 o
  -3  -3  27       29.71       30.28      5.51 o
  -3  -2   1      101.19      115.90      6.82 o
  -3  -2   2      371.51      399.03     20.43 o
  -3  -2   3      552.93      609.67     37.25 o
  -3  -2   4      140.84      139.00      8.06 o
  -3  -2   5       21.18       20.90      2.72 o
  -3  -2   6      337.50      382.28     19.19 o
  -3  -2   7      102.93       99.94      6.21 o
  -3  -2   8      146.11      162.23      9.30 o
  -3  -2   9       62.84       64.49      4.61 o
  -3  -2  10       34.91       36.48      3.25 o
  -3  -2  11       45.84       43.77      3.56 o
  -3  -2  12      757.21      747.57     37.14 o
  -3  -2  15       54.05       59.32      4.42 o
  -3  -2  16      114.81      118.28      7.45 o
  -3  -2  17       17.13       19.61      3.06 o
  -3  -2  19       88.26       93.16      6.15 o
  -3  -2  20       40.71       44.68      4.07 o
  -3  -2  21        6.26        6.61      2.72 o
  -3  -2  24       47.09       45.99      5.22 o
  -3  -2  25       23.77       20.95      4.18 o
  -3  -2  26       54.07       56.72      7.59 o
  -3  -1   1      114.05      109.29      6.20 o
  -3  -1   2     1525.59     1651.01     80.45 o
  -3  -1   3      444.48      501.97     41.83 o
  -3  -1   4       40.13       37.56      2.93 o
  -3  -1   5      142.87      160.89      8.67 o
  -3  -1   6       18.19       17.74      3.00 o
  -3  -1   7       85.23       88.14      5.28 o
  -3  -1   8      528.76      553.44     27.23 o
  -3  -1   9       72.63       88.33      6.86 o
  -3  -1  10      205.95      195.18     10.53 o
  -3  -1  11       30.24       35.98      3.70 o
  -3  -1  12      313.04      321.28     16.09 o
  -3  -1  13       74.99       74.94      4.85 o
  -3  -1  15      238.97      253.31     15.52 o
  -3  -1  16       19.52       17.64      2.87 o
  -3  -1  17       11.90       12.16      2.51 o
  -3  -1  18      194.40      195.73     13.69 o
  -3  -1  19       35.66       38.97      4.66 o
  -3  -1  21      295.95      302.02     16.74 o
  -3  -1  22      281.23      287.29     16.12 o
  -3  -1  23       30.48       33.03      4.56 o
  -3  -1  25       47.31       47.56      4.90 o
  -3  -1  26       11.27       10.74      3.60 o
  -3   0   1       72.39       89.18      5.08 o
  -3   0   2      396.20      446.58     22.28 o
  -3   0   3      124.71      128.91      6.81 o
  -3   0   5      516.30      593.41     30.97 o
  -3   0   6     1473.74     1674.85     80.43 o
  -3   0   7      225.83      219.38     11.14 o
  -3   0   8      144.14      165.77      8.67 o
  -3   0   9      111.36      110.03      6.20 o
  -3   0  10      107.52      113.64      6.20 o
  -3   0  11      262.44      265.10     13.62 o
  -3   0  12      676.71      733.51     35.89 o
  -3   0  13       21.35       27.02      3.15 o
  -3   0  14      148.21      159.66     11.20 o
  -3   0  15     1379.75     1426.07     86.90 o
  -3   0  16      145.92      155.87      8.68 o
  -3   0  17       37.20       36.02      3.13 o
  -3   0  18      383.89      400.93     21.06 o
  -3   0  19       16.11       18.46      3.33 o
  -3   0  21       16.61       17.09      3.00 o
  -3   0  22      238.41      242.86     13.64 o
  -3   0  24       61.49       62.41      5.95 o
  -3   0  25      184.76      177.88     16.26 o
  -3   0  26       56.68       54.96      7.60 o
  -3   0  27       10.20        9.70      3.95 o
  -3   1   0      165.64      159.72      8.68 o
  -3   1   1      120.66      127.51      6.82 o
  -3   1   2      431.78      472.69     27.29 o
  -3   1   3      323.21      320.42     16.09 o
  -3   1   4       82.50       85.15      4.46 o
  -3   1   5      343.14      366.33     17.32 o
  -3   1   6      108.45      116.81      8.09 o
  -3   1   7      602.08      697.45     35.92 o
  -3   1   8       60.22       83.56      4.84 o
  -3   1   9      228.21      231.85     11.76 o
  -3   1  10      141.20      134.42      6.81 o
  -3   1  11      265.22      299.82     19.26 o
  -3   1  12      992.48     1031.20     74.70 o
  -3   1  13      426.73      480.88     23.52 o
  -3   1  15      156.98      164.67      8.67 o
  -3   1  16      334.44      371.40     18.57 o
  -3   1  17      108.42      111.68      6.83 o
  -3   1  18      206.15      204.71     11.15 o
  -3   1  19       56.51       58.99      5.19 o
  -3   1  20      117.16      123.35      7.45 o
  -3   1  21      146.07      153.06      8.68 o
  -3   1  22       10.84       10.39      2.75 o
  -3   1  23       81.07       84.23      6.86 o
  -3   1  24       10.66       10.14      3.19 o
  -3   1  25       93.46       95.24     10.05 o
  -3   1  27       23.55       25.32      4.81 o
  -3   2   0       27.42       23.78      2.06 o
  -3   2   1      482.36      502.58     27.89 o
  -3   2   2      265.97      291.08     14.23 o
  -3   2   4      198.57      215.96     10.52 o
  -3   2   5      278.16      270.97     12.99 o
  -3   2   6      365.75      385.83     19.19 o
  -3   2   8        8.92       12.80      1.06 o
  -3   2   9       15.50       17.58      1.56 o
  -3   2  10      462.14      503.68     24.13 o
  -3   2  11       18.43       22.53      1.81 o
  -3   2  12      379.51      418.22     19.79 o
  -3   2  13       18.87       19.93      1.81 o
  -3   2  14      110.34      113.02      6.83 o
  -3   2  15      160.63      167.67     11.82 o
  -3   2  16      107.15      113.08      6.20 o
  -3   2  17       73.81       76.10      4.59 o
  -3   2  21        9.15        8.71      2.50 o
  -3   2  22       20.45       21.48      3.37 o
  -3   2  23       13.16       13.43      2.77 o
  -3   2  24       11.66       10.45      3.68 o
  -3   3   0     1225.96     1419.34     80.61 o
  -3   3   1       77.00       80.75      5.35 o
  -3   3   2      121.19      127.14      6.82 o
  -3   3   3      212.56      219.08     13.03 o
  -3   3   4      874.75      849.04     39.58 o
  -3   3  12       92.18       92.42      4.70 o
  -3   3  13        3.00        2.77      1.24 o
  -3   3  14      233.78      238.33     12.39 o
  -3   3  15      411.69      409.30     19.80 o
  -3   3  16       12.92       15.75      1.70 o
  -3   3  17       29.72       29.65      2.75 o
  -3   3  19       99.57      104.34      5.95 o
  -3   3  20       42.86       44.66      3.43 o
  -3   3  21       27.24       29.64      3.33 o
  -3   3  23        6.04        5.07      1.89 o
  -3   3  24        5.66        3.99      1.95 o
  -3   3  26       12.26        8.73      3.39 o
  -3   4   0      495.75      531.12     29.13 o
  -3   4   1       60.17       63.39      3.78 o
  -3   4   2      129.47      142.30      7.43 o
  -3   4   3        3.21        5.42      0.96 o
  -3   4  18       54.17       49.64      3.80 o
  -3   4  19      128.25      116.93      9.35 o
  -3   4  22       79.47       73.53      7.53 o
  -3   5   0      143.10      127.94      6.81 o
  -3   5   1      292.29      297.26     18.00 o
  -3   5   2       21.25       17.52      1.76 o
  -3   5   3        4.36        6.82      1.70 o
  -3   6   0      391.32      341.45     17.34 o
  -3   6   1     1573.55     1552.60     80.51 o
  -3   6   2       46.53       37.32      2.93 o
  -3   6   3     1276.21     1198.07     60.67 o
  -3   6   4       41.72       43.66      2.73 o
  -3   6   5      374.71      349.27     16.71 o
  -3   7   0      308.49      287.48     16.75 o
  -3   7   1     1534.56     1490.25     80.55 o
  -3   7   2      108.08      110.15      6.13 o
  -3   7   3      596.57      577.58     27.84 o
  -3   7   4     2014.83     1861.29    111.71 o
  -3   7   5      146.71      150.31      9.95 o
  -3   8   0      411.05      402.27     20.43 o
  -3   8   1      232.67      216.69     11.14 o
  -3   8   3       46.56       46.12      4.00 o
  -3   8   4      319.99      341.63     17.34 o
  -3   8   5      561.73      517.13     25.37 o
  -3   8   6      181.04      177.21      8.66 o
  -3   9   0       44.45       49.32      3.80 o
  -3   9   1       41.05       40.40      3.18 o
  -3   9   2       40.02       34.28      2.68 o
  -3   9   3        5.55        6.94      1.62 o
  -3   9   4      208.20      204.77     10.53 o
  -3   9   5       14.75       15.81      1.83 o
  -3   9   6       41.55       37.84      2.55 o
  -3  10   2       62.79       62.35      4.36 o
  -3  10   3       15.04       16.30      2.15 o
  -3  10   4      174.77      177.14      9.29 o
  -3  10   5      288.42      290.53     15.49 o
  -3  10   6       32.92       33.10      2.36 o
  -3  10   7       30.85       26.06      1.93 o
  -3  11   0      193.64      195.54     10.53 o
  -3  11   1       53.30       54.61      4.11 o
  -3  11   2      346.60      353.55     18.58 o
  -3  11   3       56.11       57.74      4.30 o
  -3  11   4      164.49      166.81      9.30 o
  -3  11   6      113.57      113.88      6.20 o
  -3  11   7       52.72       48.53      4.06 o
  -3  12   0       24.28       25.79      3.15 o
  -3  12   1        5.08        3.99      1.95 o
  -3  12   2       50.92       52.45      4.30 o
  -3  12   4        5.82        5.15      1.81 o
  -3  12   5      137.28      141.44      7.43 o
  -3  12   6       13.94       13.40      1.71 o
  -3  12   7       31.22       28.40      2.18 o
  -3  13   0      110.60      117.42      7.45 o
  -3  13   3       10.77        9.88      2.48 o
  -3  13   4       15.09       15.72      2.35 o
  -3  14   1       27.87       29.94      3.92 o
  -3  14   3      115.75      119.75      8.72 o
  -3  14   5       30.19       33.20      3.07 o
  -3  14   6       63.70       60.58      5.31 o
  -3  14   7       29.85       25.47      2.76 o
  -3  15   0      328.23      328.12     30.67 o
  -3  15   3       12.87       11.34      2.73 o
  -3  15   4       94.12      101.71     10.03 o
  -3  15   7       30.71       25.91      4.34 o
  -3  16   0       10.39        8.17      3.57 o
  -3  16   3       49.55       49.83      8.29 o
  -3  16   4       31.15       30.07      4.05 o
  -3  16   5       14.78       15.45      4.34 o
  -3  16   6       48.43       42.14      3.88 o
  -3  17   4       71.46       67.79     12.16 o
  -2 -18   3       17.53       18.00      5.42 o
  -2 -18   5       84.01       78.61     10.76 o
  -2 -18   7       34.72       31.03      6.18 o
  -2 -17   1       21.82       21.82      4.79 o
  -2 -17   2       26.72       29.97      4.71 o
  -2 -17   5       32.25       30.80      5.70 o
  -2 -17   6       32.31       33.00      6.15 o
  -2 -17   7        9.05        8.62      4.09 o
  -2 -17   8      115.93      114.92      9.36 o
  -2 -16   1       10.56        9.70      3.35 o
  -2 -16   2       40.56       41.12      5.17 o
  -2 -16   3       75.22       79.71      8.80 o
  -2 -16   6       14.37       17.38      4.09 o
  -2 -16  13       18.27       13.36      4.99 o
  -2 -15   1      173.96      182.40     11.81 o
  -2 -15   2       60.01       58.81      6.02 o
  -2 -15   3       60.72       62.41      5.82 o
  -2 -15   5      112.69      114.98     10.64 o
  -2 -15   6      100.39       97.07      9.39 o
  -2 -15   7       93.60       96.09      7.48 o
  -2 -15   8        6.56        6.43      2.97 o
  -2 -15   9       11.24       14.03      4.23 o
  -2 -15  10       19.17       21.46      4.72 o
  -2 -15  11       14.92       16.21      4.96 o
  -2 -15  15       47.21       47.33     11.03 o
  -2 -15  17       33.60       36.99      5.72 o
  -2 -14   1       32.66       33.78      4.03 o
  -2 -14   2      159.74      157.34     11.20 o
  -2 -14   3      312.24      319.81     18.61 o
  -2 -14   4       42.81       41.64      4.59 o
  -2 -14   5       32.05       35.01      4.49 o
  -2 -14   6       16.44       15.04      3.78 o
  -2 -14   7       27.94       27.36      4.13 o
  -2 -14   8      133.40      138.75     13.79 o
  -2 -14  10       23.86       23.22      4.97 o
  -2 -14  11        8.89        6.86      3.42 o
  -2 -14  12      148.99      150.06      9.95 o
  -2 -14  13       40.46       37.05      7.74 o
  -2 -14  14       13.07       11.19      5.34 o
  -2 -14  15       16.28       13.96      4.67 o
  -2 -13   1       91.32       87.47      6.23 o
  -2 -13   2       28.01       30.36      3.72 o
  -2 -13   3       29.33       31.07      5.10 o
  -2 -13   4       20.37       20.96      3.78 o
  -2 -13   5       89.58       93.10      7.48 o
  -2 -13   6        8.39        7.68      2.90 o
  -2 -13   7      169.98      162.35     14.38 o
  -2 -13   8       48.85       49.82      6.05 o
  -2 -13  10       18.12       13.72      5.28 o
  -2 -13  11       27.33       28.82      4.99 o
  -2 -13  14       35.89       34.23      7.09 o
  -2 -13  17       39.08       45.03      7.66 o
  -2 -12   1       46.10       41.97      3.95 o
  -2 -12   2       26.60       28.50      4.72 o
  -2 -12   4       20.47       21.71      3.44 o
  -2 -12   5       60.60       59.63      4.93 o
  -2 -12   6      537.14      552.89     30.37 o
  -2 -12   9       59.97       59.62      6.93 o
  -2 -12  10       42.19       43.74      4.97 o
  -2 -12  12        9.59        9.07      3.75 o
  -2 -12  13      110.44      111.01      7.46 o
  -2 -12  14       38.72       39.57      7.04 o
  -2 -12  15       48.46       53.57      5.39 o
  -2 -12  17      147.68      145.97      9.95 o
  -2 -12  18       81.35       91.26      7.49 o
  -2 -11   1       46.09       39.87      4.53 o
  -2 -11   3       39.32       40.74      4.33 o
  -2 -11   5      153.09      147.56      9.31 o
  -2 -11   8      114.68      115.77      7.45 o
  -2 -11   9       67.95       68.40      5.74 o
  -2 -11  11       48.21       48.32      4.83 o
  -2 -11  13       64.51       65.16      5.43 o
  -2 -11  14       72.90       74.27      6.25 o
  -2 -11  15       59.07       62.71      6.27 o
  -2 -11  16      333.74      330.75     18.60 o
  -2 -11  17       16.28       18.47      4.35 o
  -2 -11  19       73.70       73.35      7.53 o
  -2 -11  23       98.52       88.69     12.68 o
  -2 -10   1        9.71        9.49      3.88 o
  -2 -10   2       49.06       63.39      5.75 o
  -2 -10   3      180.68      155.69     11.84 o
  -2 -10   5       15.29       15.06      3.43 o
  -2 -10   6       91.75      103.37      6.84 o
  -2 -10   8      163.58      146.33      9.32 o
  -2 -10   9       17.56       18.24      3.20 o
  -2 -10  10       60.15       62.96      4.86 o
  -2 -10  11      211.41      204.04     11.79 o
  -2 -10  13       17.89       16.16      4.39 o
  -2 -10  14       20.51       19.36      3.66 o
  -2 -10  15       22.35       23.55      4.56 o
  -2 -10  17       62.10       60.20      7.57 o
  -2 -10  19       29.53       30.04      5.11 o
  -2 -10  21       41.88       42.40      5.82 o
  -2 -10  22       22.37       22.81      6.09 o
  -2 -10  23       50.20       48.40     10.33 o
  -2  -9   1     1689.00     1491.47     80.55 o
  -2  -9   2       37.48       49.77      4.31 o
  -2  -9   3       45.97       39.51      4.02 o
  -2  -9   4       21.97       13.74      3.46 o
  -2  -9   5      425.04      378.43     19.82 o
  -2  -9   6      169.02      148.41      8.68 o
  -2  -9   9       87.53       83.50      7.50 o
  -2  -9  13       54.98       50.39      4.76 o
  -2  -9  14       83.31       85.70      6.23 o
  -2  -9  15       38.30       35.96      4.48 o
  -2  -9  16       36.26       34.67      7.09 o
  -2  -9  18       56.15       58.17      5.76 o
  -2  -9  20      118.16      118.03      8.09 o
  -2  -9  21        8.15        8.12      3.89 o
  -2  -9  24      121.66      110.15      9.37 o
  -2  -9  25       33.64       24.00      5.51 o
  -2  -8   1      224.06      209.17     11.78 o
  -2  -8   4      313.69      238.63     17.43 o
  -2  -8   5      182.07      145.60     10.58 o
  -2  -8   6       79.42       69.14      5.36 o
  -2  -8   7       96.04       88.45      5.97 o
  -2  -8   8       53.43       47.44      4.51 o
  -2  -8   9       33.20       33.12      4.36 o
  -2  -8  10      297.82      268.40     14.88 o
  -2  -8  11       86.07       82.03      6.87 o
  -2  -8  13       31.61       28.94      4.72 o
  -2  -8  14       21.99       20.23      3.38 o
  -2  -8  15        7.21        5.37      2.33 o
  -2  -8  16       24.12       23.16      3.82 o
  -2  -8  17       32.80       31.82      5.29 o
  -2  -8  20      111.74      113.82      9.36 o
  -2  -8  22      107.82      103.43      8.74 o
  -2  -8  23      219.84      210.46     16.20 o
  -2  -8  24       89.91       89.80      8.13 o
  -2  -7   1     1298.88     1197.46     57.54 o
  -2  -7   2        4.35        8.37      3.71 o
  -2  -7   3      134.78      112.47      7.46 o
  -2  -7   4      138.12      132.16      8.70 o
  -2  -7   5       23.39       19.82      4.20 o
  -2  -7   6       31.69       28.57      4.72 o
  -2  -7   7       76.32       74.15      5.61 o
  -2  -7   8     1550.95     1480.47     86.85 o
  -2  -7   9      159.02      144.32     11.22 o
  -2  -7  11       24.85       24.68      3.55 o
  -2  -7  12       54.34       48.32      4.31 o
  -2  -7  13      155.36      143.46      8.69 o
  -2  -7  14       84.60       82.16      6.87 o
  -2  -7  16       87.01       84.85      6.10 o
  -2  -7  17       15.27       16.47      3.42 o
  -2  -7  18      222.23      219.38     13.03 o
  -2  -7  19       14.91       16.80      4.31 o
  -2  -7  21      119.21      112.16     10.64 o
  -2  -7  23       60.81       58.18      8.90 o
  -2  -7  24       56.37       53.62      8.93 o
  -2  -7  26       43.41       40.56      8.38 o
  -2  -6   2       72.39       77.26      6.24 o
  -2  -6   4       10.68       13.37      3.26 o
  -2  -6   5      143.12      127.45      8.08 o
  -2  -6   6      167.46      176.84     15.63 o
  -2  -6   7       17.04       17.98      4.29 o
  -2  -6   8        9.88        9.21      3.14 o
  -2  -6   9      381.41      395.79     20.44 o
  -2  -6  10       86.59       90.59      6.22 o
  -2  -6  11      214.10      212.17     12.41 o
  -2  -6  13       33.89       39.00      4.08 o
  -2  -6  14        9.28        9.57      2.84 o
  -2  -6  15       27.03       26.32      3.54 o
  -2  -6  16       24.46       22.33      3.57 o
  -2  -6  18        9.44        6.36      2.82 o
  -2  -6  19        9.61        5.77      2.46 o
  -2  -6  21       21.30       21.88      5.34 o
  -2  -6  22       44.12       41.15      5.30 o
  -2  -6  23       23.01       20.81      6.57 o
  -2  -6  24       35.07       33.87      4.88 o
  -2  -6  25       20.68       22.01      5.27 o
  -2  -6  26       33.37       30.70      7.83 o
  -2  -5   1      132.31      104.52      6.84 o
  -2  -5   2      450.53      535.40     34.17 o
  -2  -5   3       85.43       71.76      5.42 o
  -2  -5   5      255.00      269.75     17.40 o
  -2  -5   6      381.33      379.23     19.19 o
  -2  -5   7     1434.28     1539.15     99.41 o
  -2  -5   8      523.56      519.39     27.88 o
  -2  -5   9       39.54       36.39      4.15 o
  -2  -5  11       44.40       47.37      4.38 o
  -2  -5  12       30.63       33.29      3.97 o
  -2  -5  13      195.37      190.96     12.43 o
  -2  -5  14        8.22        6.24      2.44 o
  -2  -5  16      215.31      211.80     11.78 o
  -2  -5  19       56.98       56.38      5.13 o
  -2  -5  20       81.81       82.28      6.16 o
  -2  -5  21        9.72        7.50      3.14 o
  -2  -5  23       36.05       33.68      4.75 o
  -2  -5  24       16.26       15.59      4.27 o
  -2  -5  25       92.90       92.30      7.49 o
  -2  -5  26       32.98       31.53      6.10 o
  -2  -5  28       28.20       21.44      4.65 o
  -2  -4   1     1391.95     1564.82     74.23 o
  -2  -4   4      293.30      373.73     19.20 o
  -2  -4   5     1544.70     1764.09     80.38 o
  -2  -4   7      183.52      185.52     10.54 o
  -2  -4   8      210.64      245.30     13.01 o
  -2  -4   9      980.76     1021.42     49.50 o
  -2  -4  10      110.04      118.95      7.45 o
  -2  -4  11        7.62        9.71      4.02 o
  -2  -4  12      100.71      105.14      6.84 o
  -2  -4  14      217.15      219.81     13.66 o
  -2  -4  15       74.01       77.08      5.66 o
  -2  -4  16      143.26      150.62      9.31 o
  -2  -4  17      191.55      192.92     11.16 o
  -2  -4  19       97.92       95.66      6.85 o
  -2  -4  21       16.55       15.47      4.05 o
  -2  -4  22      203.73      207.03     12.41 o
  -2  -4  23       64.78       64.37      5.94 o
  -2  -4  24       17.27       13.34      3.82 o
  -2  -4  25       34.00       33.45      5.28 o
  -2  -4  26       26.72       24.04      8.00 o
  -2  -3   1      213.17      202.82     18.13 o
  -2  -3   2     1691.99     1797.11    124.41 o
  -2  -3   3      505.70      526.66     34.18 o
  -2  -3   4       12.92        8.18      2.59 o
  -2  -3   6      112.29      105.93      6.83 o
  -2  -3   7      196.76      209.36     11.15 o
  -2  -3   8      106.90      143.28      9.95 o
  -2  -3   9       16.73        8.98      3.15 o
  -2  -3  10       61.96       58.41      4.80 o
  -2  -3  11       76.00       72.43      5.10 o
  -2  -3  12       85.91       93.16      6.03 o
  -2  -3  13      174.93      187.29     11.80 o
  -2  -3  14      230.98      238.39     13.02 o
  -2  -3  16      371.57      374.28     19.82 o
  -2  -3  17      238.64      244.26     13.64 o
  -2  -3  18       80.60       81.66      6.23 o
  -2  -3  19       30.28       31.69      3.72 o
  -2  -3  20      134.59      138.08      8.69 o
  -2  -3  23       12.45        9.74      3.12 o
  -2  -3  24       11.74       11.85      4.60 o
  -2  -3  25       41.58       39.63      5.51 o
  -2  -3  26       78.17       77.08      6.88 o
  -2  -3  27      167.47      161.56     11.19 o
  -2  -2   1       85.31      117.30     15.16 o
  -2  -2   2      957.91     1118.61     68.28 o
  -2  -2   3     1738.87     1812.39     99.16 o
  -2  -2   7       49.29       52.43      4.18 o
  -2  -2   8      205.70      216.27     11.14 o
  -2  -2   9       70.25       62.47      5.05 o
  -2  -2  10       49.76       42.49      3.50 o
  -2  -2  11       25.94       35.01      3.51 o
  -2  -2  12        9.09       12.58      3.70 o
  -2  -2  13       10.29        4.74      1.98 o
  -2  -2  14       23.70       24.79      3.48 o
  -2  -2  15       40.44       40.69      3.69 o
  -2  -2  17       26.10       27.33      3.15 o
  -2  -2  18       22.43       19.96      2.98 o
  -2  -2  19      268.12      273.85     14.87 o
  -2  -2  20      118.51      123.84      8.08 o
  -2  -2  21       27.00       27.41      3.80 o
  -2  -2  22       30.28       31.19      4.70 o
  -2  -2  23       12.51       14.56      4.07 o
  -2  -2  24      125.67      122.07      9.35 o
  -2  -2  25       41.30       42.22      6.35 o
  -2  -1   1     3433.46     3724.41    185.69 o
  -2  -1   3      592.49      607.16     40.40 o
  -2  -1   4     2042.13     2301.39    136.50 o
  -2  -1   5        5.60        7.07      1.48 o
  -2  -1   6     1245.48     1448.07     74.30 o
  -2  -1   7      395.01      432.71     26.69 o
  -2  -1   8      196.15      229.71     12.39 o
  -2  -1  10      282.95      313.70     16.10 o
  -2  -1  12       43.12       53.65      4.30 o
  -2  -1  13      632.52      662.60     32.18 o
  -2  -1  14      116.32      120.97      7.45 o
  -2  -1  15       48.24       48.61      4.06 o
  -2  -1  16      193.45      201.35     11.16 o
  -2  -1  17       37.52       39.28      4.08 o
  -2  -1  18      223.59      222.25     11.77 o
  -2  -1  21       63.80       69.07      5.30 o
  -2  -1  22       14.67       13.94      3.38 o
  -2  -1  23        7.80        7.59      3.06 o
  -2  -1  24       75.78       82.22      6.10 o
  -2  -1  26       23.61       26.90      4.66 o
  -2  -1  27       10.70        9.65      4.42 o
  -2  -1  28       10.59        9.00      4.39 o
  -2  -1  29       30.31       30.51      5.77 o
  -2   0   1     1888.90     2065.45     98.99 o
  -2   0   5       31.86       29.00      2.12 o
  -2   0   6      820.22      958.46     48.29 o
  -2   0   7       89.11       96.94      5.46 o
  -2   0   8       57.67       82.40      4.77 o
  -2   0   9     1164.50     1356.38     61.83 o
  -2   0  10     2475.30     2787.96    161.26 o
  -2   0  11      906.39     1005.52     48.26 o
  -2   0  12      267.49      281.49     14.24 o
  -2   0  13      871.36      934.62     47.05 o
  -2   0  14      236.74      263.58     13.62 o
  -2   0  15      169.41      168.22      9.30 o
  -2   0  17       44.45       51.95      4.05 o
  -2   0  18       63.31       73.10      5.29 o
  -2   0  20       55.70       58.26      4.43 o
  -2   0  21      334.17      349.64     18.59 o
  -2   0  22       24.68       27.66      3.60 o
  -2   0  23      123.21      125.98      8.08 o
  -2   0  25        8.64        7.47      3.22 o
  -2   0  26       16.59       15.24      3.92 o
  -2   0  27       37.08       42.39      5.43 o
  -2   0  28       25.65       27.10      5.07 o
  -2   0  29       51.06       42.42      7.68 o
  -2   1   0       38.26       48.77      3.04 o
  -2   1   1      703.38      717.62     34.02 o
  -2   1   2       66.96       58.04      3.22 o
  -2   1   3      606.46      671.78     31.54 o
  -2   1   4      538.15      625.93     30.32 o
  -2   1   5     1233.91     1461.52     68.03 o
  -2   1   6      719.47      787.30     40.24 o
  -2   1   7     2652.32     3133.32    154.73 o
  -2   1   8     2781.95     3067.92    161.04 o
  -2   1   9      163.26      211.07     10.52 o
  -2   1  10       68.58       73.41      4.22 o
  -2   1  11      127.86      155.44      8.05 o
  -2   1  12      486.63      575.38     27.84 o
  -2   1  13      489.27      527.76     25.37 o
  -2   1  14      220.82      226.60     12.39 o
  -2   1  15       18.80       22.02      3.04 o
  -2   1  16      535.77      571.96     29.10 o
  -2   1  18      140.45      140.83      8.06 o
  -2   1  19       48.30       52.10      3.99 o
  -2   1  20       32.58       33.78      5.15 o
  -2   1  22       11.15       11.95      2.86 o
  -2   1  23       44.91       46.57      4.45 o
  -2   1  24       60.04       62.96      6.91 o
  -2   1  25       13.66       12.20      3.21 o
  -2   1  27       11.47       10.40      3.47 o
  -2   2   0       49.04       53.12      3.29 o
  -2   2   1      123.40      139.24      6.81 o
  -2   2   2     1939.77     2162.03     98.93 o
  -2   2   3      481.72      504.47     27.26 o
  -2   2   7       96.50      107.58      8.10 o
  -2   2   8      289.58      267.00     13.00 o
  -2   2   9      314.01      341.39     16.08 o
  -2   2  10      124.74      130.62      6.81 o
  -2   2  11      533.40      558.33     26.60 o
  -2   2  12      165.49      187.84      9.91 o
  -2   2  13       72.65       75.37      4.53 o
  -2   2  14       63.42       72.31      4.35 o
  -2   2  15       12.34       12.64      1.97 o
  -2   2  18       26.18       25.85      3.35 o
  -2   2  20       21.08       21.78      3.17 o
  -2   2  23       18.97       19.22      3.39 o
  -2   2  24       20.18       20.37      3.78 o
  -2   2  25      121.66      125.92      9.98 o
  -2   2  26       27.15       25.98      4.61 o
  -2   2  28       11.08       10.56      3.61 o
  -2   3   0      717.91      754.91     40.90 o
  -2   3   1       24.76       22.90      1.87 o
  -2   3   2       40.06       40.66      2.36 o
  -2   3   3      256.79      292.49     14.23 o
  -2   3  10       50.33       57.53      3.66 o
  -2   3  11      328.35      341.39     16.08 o
  -2   3  14       41.52       38.13      3.44 o
  -2   3  15      382.61      408.14     19.80 o
  -2   3  16       41.78       44.25      3.17 o
  -2   3  17      335.74      323.11     17.97 o
  -2   3  18      155.93      159.66      9.30 o
  -2   3  20        6.45        5.17      1.96 o
  -2   3  21       10.45       10.84      2.19 o
  -2   3  23       19.97       22.69      2.90 o
  -2   3  25       51.80       51.23      5.20 o
  -2   3  26       27.85       25.83      4.47 o
  -2   3  28       56.58       48.32      8.97 o
  -2   4   0       95.04       88.33      4.96 o
  -2   4   1      419.94      525.56     29.13 o
  -2   4   2      376.11      424.58     20.42 o
  -2   4   3      267.68      263.45     13.00 o
  -2   4   4      572.41      581.43     27.21 o
  -2   4  13       94.42       87.60      4.77 o
  -2   4  14       24.73       24.83      1.93 o
  -2   4  15      105.27      105.32      5.64 o
  -2   4  16      313.56      319.20     15.47 o
  -2   4  17       64.86       61.43      3.72 o
  -2   4  19      151.48      148.90      8.06 o
  -2   4  20        3.92        2.69      1.33 o
  -2   4  21       80.93       79.10      6.24 o
  -2   4  22       42.51       42.40      4.07 o
  -2   4  23      123.57      130.26     11.89 o
  -2   4  24       10.06       10.23      2.68 o
  -2   4  26       16.52       15.73      3.43 o
  -2   4  27       22.99       22.02      4.58 o
  -2   4  28       42.56       25.01      4.15 o
  -2   5   0      360.37      346.64     19.21 o
  -2   5   1        5.43        8.46      1.47 o
  -2   5   2      168.99      180.26      9.29 o
  -2   5   3      391.59      410.95     19.80 o
  -2   5   4       10.92        7.05      1.14 o
  -2   5   5      151.97      145.54      6.80 o
  -2   5  21        5.46        5.14      1.31 o
  -2   5  22       47.10       43.33      4.39 o
  -2   5  23       55.56       64.12      7.56 o
  -2   6   0      160.59      156.91      9.94 o
  -2   6   1      307.22      286.50     14.23 o
  -2   6   2       29.90       30.13      2.69 o
  -2   6   3      230.63      231.36     11.76 o
  -2   6   4       51.17       54.18      3.79 o
  -2   6   5      425.42      423.36     20.42 o
  -2   7   0      424.66      395.30     23.58 o
  -2   7   1       41.60       36.98      3.31 o
  -2   7   2      669.73      601.23     29.71 o
  -2   7   3       79.43       68.58      5.04 o
  -2   7   5      165.91      152.69     10.57 o
  -2   7   6      277.74      254.77     12.37 o
  -2   8   1      130.53      121.03      8.71 o
  -2   8   2       59.42       63.08      4.54 o
  -2   8   3      476.26      445.91     26.68 o
  -2   8   4      151.22      146.03      9.32 o
  -2   8   5      170.72      165.41      8.67 o
  -2   8   6        5.36        5.46      1.03 o
  -2   8   7      111.42       97.80      5.02 o
  -2   9   1        6.63        6.84      3.18 o
  -2   9   2       17.80       19.89      2.72 o
  -2   9   3       20.48       20.27      2.14 o
  -2   9   5        6.04        7.59      1.68 o
  -2   9   7      190.20      174.03      9.29 o
  -2  10   0       23.74       23.51      3.16 o
  -2  10   1      142.66      145.30      8.69 o
  -2  10   2       65.64       65.65      4.48 o
  -2  10   4       40.86       40.16      3.56 o
  -2  10   5       13.43       10.62      1.92 o
  -2  10   6       54.55       58.04      4.11 o
  -2  10   7       19.38       19.92      1.69 o
  -2  10   8       54.57       51.53      4.31 o
  -2  11   0       19.80       20.29      2.79 o
  -2  11   1       68.52       73.78      5.04 o
  -2  11   2      124.39      132.34      8.70 o
  -2  11   4       57.69       59.60      5.57 o
  -2  11   6        8.49        8.80      1.67 o
  -2  11   7       16.69       17.04      2.15 o
  -2  12   2      117.69      118.34      8.72 o
  -2  12   3        4.45        3.76      1.81 o
  -2  12   4       53.93       56.27      4.17 o
  -2  12   5        6.95        6.43      1.84 o
  -2  12   6       86.93       95.05      6.85 o
  -2  12   7       28.33       29.84      3.14 o
  -2  12   8       65.17       61.19      3.72 o
  -2  13   3       14.66       16.21      2.81 o
  -2  13   4       72.90       76.59      4.97 o
  -2  13   5        9.91        9.20      2.35 o
  -2  13   6       47.00       50.30      4.38 o
  -2  13   7       18.26       21.67      2.13 o
  -2  14   0      134.58      142.24     12.50 o
  -2  14   2       21.58       24.01      3.29 o
  -2  14   3       61.91       65.10      4.73 o
  -2  14   4       25.27       25.70      3.41 o
  -2  14   5       96.61       97.50      6.84 o
  -2  14   7        5.85        5.05      1.52 o
  -2  14   8        6.59        4.60      1.46 o
  -2  15   0       36.09       37.74      4.28 o
  -2  15   1       33.53       37.64      4.73 o
  -2  15   2      108.02      105.50      8.74 o
  -2  15   3      129.07      131.05      9.33 o
  -2  15   4      100.31      108.74      8.10 o
  -2  15   5       50.78       53.25      5.71 o
  -2  15   6      101.25      101.65     10.03 o
  -2  15   7       60.45       58.73      6.93 o
  -2  15   8      126.40       99.14      6.14 o
  -2  16   2       15.26       15.05      3.43 o
  -2  16   3        9.37        9.76      3.34 o
  -2  16   4       35.66       34.07      5.08 o
  -2  16   5       23.86       25.42      3.48 o
  -2  16   6       52.58       47.71      6.98 o
  -2  17   1       56.09       52.62      8.27 o
  -2  17   2       58.94       54.19      7.60 o
  -2  17   5       10.37        8.12      3.42 o
  -2  17   6       27.45       22.81      5.81 o
  -1 -18   1       20.77       19.98      7.41 o
  -1 -18   2       22.29       23.55      5.11 o
  -1 -17   1       53.09       54.85      6.94 o
  -1 -17   3       32.89       35.96      5.86 o
  -1 -17   4       51.44       51.12      6.31 o
  -1 -16   1       22.70       24.72      4.28 o
  -1 -16   2       94.14       97.93      7.48 o
  -1 -16   5       10.57        9.43      4.44 o
  -1 -16   6       79.41       77.69      8.81 o
  -1 -16   7       13.62       11.08      4.18 o
  -1 -16  11       29.40       26.76     10.89 o
  -1 -15   1      191.99      200.37     12.42 o
  -1 -15   2       38.04       36.49      5.20 o
  -1 -15   5      107.00      116.81      8.72 o
  -1 -15   6       20.77       22.02      4.71 o
  -1 -15   7      148.35      159.05      9.94 o
  -1 -15   8      338.24      331.67     27.47 o
  -1 -15  11       12.26       10.99      4.42 o
  -1 -15  12       54.29       58.87      8.89 o
  -1 -15  13       57.95       57.15      9.57 o
  -1 -15  15       25.85       25.91      7.94 o
  -1 -14   1       13.54       12.55      4.13 o
  -1 -14   2        9.66        7.72      3.52 o
  -1 -14   3       93.54      100.19      7.47 o
  -1 -14   4      298.93      309.30     17.36 o
  -1 -14   7       25.26       24.78      5.36 o
  -1 -14   8      129.75      136.37      8.70 o
  -1 -14   9       89.62       93.83      6.85 o
  -1 -14  10       60.73       59.67      6.28 o
  -1 -14  11       35.58       38.71      6.38 o
  -1 -14  13       22.61       20.41      6.44 o
  -1 -14  16       79.13       75.86      8.17 o
  -1 -14  17       60.93       55.24      7.59 o
  -1 -13   1      116.01      123.72      8.08 o
  -1 -13   2      112.55      113.27      8.09 o
  -1 -13   3       67.37       66.39      5.43 o
  -1 -13   4      101.32       96.46      6.85 o
  -1 -13   5       36.89       44.37      5.42 o
  -1 -13   7      163.81      160.89     13.11 o
  -1 -13   8       18.02       18.40      4.01 o
  -1 -13   9       18.04       20.14      4.74 o
  -1 -13  12       17.35       17.00      4.73 o
  -1 -13  13      113.44      115.77      8.09 o
  -1 -13  14       16.04       18.34      6.51 o
  -1 -13  20       69.12       65.40      6.26 o
  -1 -12   1       23.44       22.66      4.30 o
  -1 -12   2       52.71       54.25      4.81 o
  -1 -12   3      148.71      150.62     10.58 o
  -1 -12   4       27.03       28.26      3.73 o
  -1 -12   5        6.05        4.29      1.85 o
  -1 -12   6       42.14       45.73      4.51 o
  -1 -12   7       33.08       36.27      4.22 o
  -1 -12   8       75.07       73.60      5.61 o
  -1 -12   9       60.64       65.77      5.56 o
  -1 -12  10       37.43       38.60      5.45 o
  -1 -12  12        7.08        6.60      2.88 o
  -1 -12  14       75.14       78.85      6.24 o
  -1 -12  15       38.89       41.15      5.90 o
  -1 -12  17       20.39       22.35      4.91 o
  -1 -12  18       32.62       30.99      5.84 o
  -1 -12  19       35.99       35.09      7.08 o
  -1 -11   1       90.59       96.76      8.12 o
  -1 -11   2       20.23       18.79      4.63 o
  -1 -11   3       16.56       17.00      3.28 o
  -1 -11   5       68.68       65.65      5.30 o
  -1 -11   6       50.16       50.58      4.31 o
  -1 -11   9       17.05       15.43      3.36 o
  -1 -11  10       91.78       91.81      6.22 o
  -1 -11  11      322.54      309.60     22.41 o
  -1 -11  12       38.23       41.40      4.59 o
  -1 -11  13       88.53       86.55      6.86 o
  -1 -11  14      147.66      150.43      9.95 o
  -1 -11  15       32.10       33.40      4.29 o
  -1 -11  16       14.76       15.77      6.55 o
  -1 -11  17       14.06       10.06      3.63 o
  -1 -11  19       98.50       98.72     11.33 o
  -1 -11  21       14.13       10.47      4.21 o
  -1 -11  22       35.18       33.68      6.08 o
  -1 -11  23       20.13       16.88      6.04 o
  -1 -10   1       30.89       27.70      4.72 o
  -1 -10   2      275.59      239.00     15.53 o
  -1 -10   3      326.46      317.73     16.73 o
  -1 -10   5       17.29       17.52      3.34 o
  -1 -10   6      208.54      203.00     11.79 o
  -1 -10   7      112.21      111.43      7.46 o
  -1 -10   8      201.68      195.85     11.79 o
  -1 -10   9       44.09       42.67      4.07 o
  -1 -10  12      179.66      180.32     13.08 o
  -1 -10  13       82.22       85.70      6.23 o
  -1 -10  14      217.65      213.94     14.30 o
  -1 -10  15       57.27       59.67      5.63 o
  -1 -10  16       52.19       52.02      5.46 o
  -1 -10  17      478.01      481.98     27.91 o
  -1 -10  18       88.66       86.06      6.86 o
  -1 -10  19       13.42       12.57      5.25 o
  -1 -10  20       24.98       25.98      5.56 o
  -1 -10  21       14.58       11.72      4.31 o
  -1 -10  22       19.04       18.62      4.63 o
  -1 -10  24       41.67       38.38      6.31 o
  -1  -9   1       73.47       52.79      4.30 o
  -1  -9   2       95.93       85.52      5.91 o
  -1  -9   3       11.33       11.90      2.79 o
  -1  -9   4      182.50      158.50     11.20 o
  -1  -9   5        8.86        4.22      1.93 o
  -1  -9   7       91.52       87.78      6.86 o
  -1  -9   8      441.19      396.71     20.44 o
  -1  -9  10       67.13       77.69      5.66 o
  -1  -9  14       15.05       15.32      3.71 o
  -1  -9  16       35.82       35.44      6.40 o
  -1  -9  17       11.03        7.29      2.69 o
  -1  -9  18       31.08       30.00      5.91 o
  -1  -9  20      132.62      132.89     10.60 o
  -1  -9  21       20.18       23.08      4.97 o
  -1  -9  22       45.22       43.08     10.41 o
  -1  -8   1      605.01      548.79     27.23 o
  -1  -8   2     1006.63      972.51     48.28 o
  -1  -8   3      364.68      327.15     21.12 o
  -1  -8   4       83.54       79.65      5.54 o
  -1  -8   5      223.98      193.04     11.80 o
  -1  -8   6        6.35        9.99      2.97 o
  -1  -8   8        6.65       10.77      3.46 o
  -1  -8   9       22.53       16.07      3.15 o
  -1  -8  10       86.60       81.48      5.98 o
  -1  -8  11       15.37        9.26      3.82 o
  -1  -8  15      173.02      164.12      9.93 o
  -1  -8  16       32.88       32.59      4.82 o
  -1  -8  17       79.92       82.52      6.10 o
  -1  -8  18       17.79       17.48      4.30 o
  -1  -8  19      225.27      218.96     13.03 o
  -1  -8  21       31.08       33.72      6.35 o
  -1  -8  22       13.57       11.80      4.91 o
  -1  -8  23       83.93       79.47      6.24 o
  -1  -8  24       15.38       15.04      6.91 o
  -1  -7   1      328.70      308.32     16.10 o
  -1  -7   2      718.51      686.44     34.04 o
  -1  -7   3      201.82      194.56     14.32 o
  -1  -7   4     1483.86     1355.78     93.30 o
  -1  -7   5      534.63      553.80     41.11 o
  -1  -7   6       14.05       10.65      3.17 o
  -1  -7   8      190.72      168.95      9.93 o
  -1  -7   9      135.52      141.93      8.69 o
  -1  -7  10       67.25       66.20      4.98 o
  -1  -7  11       53.82       55.67      5.07 o
  -1  -7  12       21.22       17.78      3.81 o
  -1  -7  13      446.63      426.91     22.92 o
  -1  -7  14      179.17      169.08     13.73 o
  -1  -7  15       54.98       53.97      4.94 o
  -1  -7  16      104.55      104.89      7.47 o
  -1  -7  17       10.13        6.37      2.90 o
  -1  -7  18       60.78       58.76      6.28 o
  -1  -7  19       33.53       33.40      4.10 o
  -1  -7  20       71.65       73.78      7.53 o
  -1  -7  22       89.17       84.54      8.79 o
  -1  -7  24      120.48      119.26     11.27 o
  -1  -7  27       31.99       27.04      4.13 o
  -1  -6   1       49.74       45.96      3.62 o
  -1  -6   2        9.27       14.38      3.73 o
  -1  -6   3      114.83      137.78      9.96 o
  -1  -6   4      348.90      311.99     16.10 o
  -1  -6   5       23.15       16.55      3.62 o
  -1  -6   7       77.89       71.58      5.36 o
  -1  -6   8       37.64       30.70      3.72 o
  -1  -6   9      226.20      220.79     12.40 o
  -1  -6  11       55.45       52.15      5.98 o
  -1  -6  14       67.92       66.81      5.24 o
  -1  -6  18      117.59      113.82      7.46 o
  -1  -6  19       69.97       69.68      5.93 o
  -1  -6  20       57.04       59.33      6.21 o
  -1  -6  21       90.48       93.34      6.85 o
  -1  -6  22      157.35      154.77      9.94 o
  -1  -6  25       12.01       10.50      4.06 o
  -1  -5   1      455.29      530.51     25.99 o
  -1  -5   2     1238.98     1466.41     74.29 o
  -1  -5   3      275.34      316.45     35.21 o
  -1  -5   4      127.65      108.19      6.83 o
  -1  -5   5       95.04      125.37      8.71 o
  -1  -5   6       75.80      107.27      6.83 o
  -1  -5   8       83.08       87.96      6.16 o
  -1  -5   9       18.51       11.54      3.08 o
  -1  -5  13       83.99       90.83      6.85 o
  -1  -5  14       82.35       72.80      5.48 o
  -1  -5  15      946.57      915.67     51.46 o
  -1  -5  16       10.06       10.64      3.46 o
  -1  -5  17       81.22       82.52      5.98 o
  -1  -5  18       52.97       57.15      4.94 o
  -1  -5  19      369.10      367.67     20.46 o
  -1  -5  20      126.23      128.18      8.71 o
  -1  -5  21       12.68        8.06      3.81 o
  -1  -5  22       29.18       28.40      6.07 o
  -1  -5  23      255.71      248.48     15.52 o
  -1  -5  24       21.22       22.42      4.37 o
  -1  -5  25       19.94       17.95      4.78 o
  -1  -5  26       48.46       48.25      8.31 o
  -1  -4   1      423.46      489.56     24.14 o
  -1  -4   2      133.66      125.43      7.44 o
  -1  -4   3      696.44      785.47     39.62 o
  -1  -4   4       20.24       24.04      3.03 o
  -1  -4   5     1852.99     2143.69    111.48 o
  -1  -4   6      340.81      359.30     17.95 o
  -1  -4   7      177.79      212.11     11.78 o
  -1  -4   8      265.41      269.63     19.93 o
  -1  -4  10      354.44      352.21     17.95 o
  -1  -4  12        5.43        2.95      1.31 o
  -1  -4  13      125.69      128.55      8.07 o
  -1  -4  14      675.45      649.16     33.44 o
  -1  -4  15      139.95      137.60     10.59 o
  -1  -4  16      119.49      114.67      8.72 o
  -1  -4  18      500.92      499.64     26.64 o
  -1  -4  19       33.21       30.61      5.30 o
  -1  -4  22       53.71       51.13      5.66 o
  -1  -4  23       24.26       24.56      4.62 o
  -1  -4  24       56.02       53.09      7.61 o
  -1  -4  25      174.67      180.38     14.34 o
  -1  -4  26      102.73      101.04      7.47 o
  -1  -3   2     1246.63     1283.03     61.87 o
  -1  -3   3       54.48       53.91      4.18 o
  -1  -3   4      140.95      124.45      6.82 o
  -1  -3   5      398.41      442.43     24.80 o
  -1  -3   6      429.17      490.17     24.14 o
  -1  -3   7      955.75     1057.48     50.11 o
  -1  -3   8      145.16      168.83      9.30 o
  -1  -3   9       36.03       50.95      5.85 o
  -1  -3  10      171.72      200.92     11.16 o
  -1  -3  11       76.08       89.92      6.09 o
  -1  -3  15        8.29        4.17      1.86 o
  -1  -3  16       52.30       53.83      4.56 o
  -1  -3  17      138.13      138.69      8.69 o
  -1  -3  18       85.07       84.85      5.97 o
  -1  -3  19       68.10       75.00      6.88 o
  -1  -3  20       24.52       25.94      3.68 o
  -1  -3  21       49.28       49.37      5.66 o
  -1  -3  22      349.50      348.97     19.84 o
  -1  -3  23       15.18       17.65      3.81 o
  -1  -3  25       21.61       20.33      4.88 o
  -1  -3  27       54.95       54.70      6.30 o
  -1  -3  28       38.72       39.11      6.17 o
  -1  -2   1      117.94      143.46      8.06 o
  -1  -2   3     1176.23     1336.83     80.68 o
  -1  -2   4       51.00       48.07      3.30 o
  -1  -2   5      117.08      136.00      7.44 o
  -1  -2   6       16.29       10.94      2.53 o
  -1  -2   7      194.55      268.04     14.25 o
  -1  -2   8      338.94      400.01     20.43 o
  -1  -2   9      216.16      269.81     14.25 o
  -1  -2  10      367.50      378.25     19.19 o
  -1  -2  11       94.10       99.57      8.11 o
  -1  -2  12       74.33       74.64      5.04 o
  -1  -2  14      138.36      138.88      8.07 o
  -1  -2  16      374.17      387.24     19.81 o
  -1  -2  17       38.41       40.43      3.95 o
  -1  -2  18       23.36       24.89      3.68 o
  -1  -2  20      253.96      253.49     14.26 o
  -1  -2  21       40.14       37.21      4.48 o
  -1  -2  23       67.36       66.57      5.68 o
  -1  -2  25       57.24       60.56      6.02 o
  -1  -2  26       19.15       19.67      6.68 o
  -1  -1   1     1604.94     1888.79     92.83 o
  -1  -1   2     3929.02     3909.01    204.39 o
  -1  -1   3      668.95      687.67     37.81 o
  -1  -1   4      561.05      591.94     30.34 o
  -1  -1   5       59.60       57.41      4.43 o
  -1  -1   6      815.11      890.00     43.94 o
  -1  -1   7     1649.39     1871.68     99.11 o
  -1  -1   8      498.80      602.83     33.47 o
  -1  -1   9       47.00       49.63      3.74 o
  -1  -1  10      311.54      326.29     16.72 o
  -1  -1  11      248.16      260.89     16.78 o
  -1  -1  12       21.59       13.67      2.64 o
  -1  -1  13      347.35      361.74     21.72 o
  -1  -1  14      117.41      129.22      7.44 o
  -1  -1  15       44.61       47.68      3.74 o
  -1  -1  16      137.98      134.23      8.07 o
  -1  -1  17       16.90       16.92      3.69 o
  -1  -1  18      306.25      322.44     16.72 o
  -1  -1  19       88.34       88.08      6.03 o
  -1  -1  20       45.66       47.13      4.38 o
  -1  -1  21       25.64       24.85      3.81 o
  -1  -1  22       52.90       54.92      4.75 o
  -1  -1  23      197.67      204.28     11.78 o
  -1  -1  25       28.89       30.24      4.31 o
  -1  -1  28       11.71       10.64      4.44 o
  -1   0   1      259.07      222.25     11.77 o
  -1   0   2     2173.15     2322.18    136.48 o
  -1   0   3     1480.53     1605.17     74.21 o
  -1   0   5     8486.71     3129.65    782.41 o
  -1   0   6     2750.28     3225.62    154.67 o
  -1   0   8      308.92      341.33     16.71 o
  -1   0   9     2770.43     3297.14    179.71 o
  -1   0  10      130.16      120.05      6.82 o
  -1   0  11      253.82      271.22     13.62 o
  -1   0  12       31.69       39.37      3.43 o
  -1   0  13      141.20      152.94      8.68 o
  -1   0  14       43.40       50.48      3.93 o
  -1   0  15       47.37       52.77      4.18 o
  -1   0  16       14.12       18.66      2.79 o
  -1   0  17      172.85      188.21     11.80 o
  -1   0  18      193.64      203.25     11.15 o
  -1   0  19      189.44      196.27     11.16 o
  -1   0  20      270.34      256.79     14.26 o
  -1   0  21      139.61      142.18      8.69 o
  -1   0  22      131.15      135.70      8.07 o
  -1   0  23      142.85      149.08      9.31 o
  -1   0  25       60.22       60.12      6.08 o
  -1   0  26       20.88       17.50      4.16 o
  -1   0  28       24.96       24.72      4.82 o
  -1   1   0      615.89      715.17     37.16 o
  -1   1   1      784.33      935.23     43.91 o
  -1   1   4     3925.19     4398.63    273.20 o
  -1   1   6      346.98      418.90     22.30 o
  -1   1   7     3564.40     4078.33    210.55 o
  -1   1   8      568.12      644.88     30.93 o
  -1   1   9      243.45      240.35     11.76 o
  -1   1  10      324.81      370.06     17.94 o
  -1   1  11       58.88       49.49      3.49 o
  -1   1  12      149.35      182.95      9.92 o
  -1   1  13     1115.92     1141.83     58.20 o
  -1   1  14       31.54       36.97      3.12 o
  -1   1  15       39.88       40.07      3.69 o
  -1   1  16       47.81       48.54      3.86 o
  -1   1  17      148.39      153.37      8.68 o
  -1   1  18        9.96       12.30      2.31 o
  -1   1  22       46.08       48.86      4.31 o
  -1   1  23      146.13      156.91      9.94 o
  -1   1  24       34.58       40.38      5.44 o
  -1   1  25       42.49       45.14      5.55 o
  -1   1  27       11.19       12.24      5.04 o
  -1   2   0      101.45      125.86      6.82 o
  -1   2   1       28.16       36.38      2.30 o
  -1   2   2       85.32      107.76      5.13 o
  -1   2   5      215.77      233.74     11.13 o
  -1   2   6      131.48      142.18      9.96 o
  -1   2   7      253.45      275.92     12.99 o
  -1   2   8      490.14      605.88     28.45 o
  -1   2   9       96.08       98.35      5.39 o
  -1   2  10      459.30      459.85     22.28 o
  -1   2  12      245.59      248.84     14.26 o
  -1   2  13        2.97        2.26      0.96 o
  -1   2  14       97.77      104.46      6.01 o
  -1   2  15       16.66       16.53      2.41 o
  -1   2  16       85.68       87.60      5.40 o
  -1   2  19       54.83       58.61      4.55 o
  -1   2  20       12.20       12.34      2.79 o
  -1   2  21       36.01       39.66      5.31 o
  -1   2  22       44.97       47.20      5.15 o
  -1   2  23       12.99       12.58      3.06 o
  -1   2  27       13.91       12.44      4.58 o
  -1   3   0      878.00      957.85     45.15 o
  -1   3   1      814.69      880.21     42.70 o
  -1   3   2      271.08      304.90     14.22 o
  -1   3   3      442.93      439.68     21.66 o
  -1   3   7       47.08       55.92      3.41 o
  -1   3   8       33.62       39.32      2.61 o
  -1   3   9      327.14      319.20     15.47 o
  -1   3  10       37.66       39.41      2.42 o
  -1   3  11       11.93        6.27      1.49 o
  -1   3  12       26.26       24.35      2.00 o
  -1   3  14       35.51       35.84      2.62 o
  -1   3  15       25.12       24.55      2.32 o
  -1   3  16      139.85      137.41      7.43 o
  -1   3  17        5.54        4.21      1.47 o
  -1   3  18       72.22       74.51      5.04 o
  -1   3  19       37.71       40.45      3.31 o
  -1   3  20       11.83       12.05      2.31 o
  -1   3  21       30.86       31.73      4.17 o
  -1   3  22       19.69       18.16      2.73 o
  -1   3  23        6.36        5.77      2.62 o
  -1   3  24        5.55        4.78      2.38 o
  -1   3  26       10.16        9.55      3.05 o
  -1   3  27       57.78       56.50      7.59 o
  -1   3  29       10.27       11.61      4.61 o
  -1   4   0       44.53       55.53      3.60 o
  -1   4   1      131.76      152.08      8.05 o
  -1   4   2      161.74      181.54      9.29 o
  -1   4   3      358.14      384.05     19.81 o
  -1   4   4        7.20        9.61      0.94 o
  -1   4   5      362.40      368.41     29.95 o
  -1   4   9      107.31      117.97      5.82 o
  -1   4  10        0.72        3.28      0.85 o
  -1   4  11       18.27       22.79      1.81 o
  -1   4  12       11.74        9.47      1.20 o
  -1   4  13        8.91        7.52      1.48 o
  -1   4  14      573.12      593.59     33.48 o
  -1   4  15      446.95      442.13     21.66 o
  -1   4  16      183.50      184.66      9.91 o
  -1   4  17       14.11       13.80      1.77 o
  -1   4  19       14.79       14.60      2.09 o
  -1   4  23       78.43       79.95      5.98 o
  -1   4  24       49.98       52.73      4.88 o
  -1   4  26       63.44       68.40      5.55 o
  -1   5   0      334.14      382.83     19.19 o
  -1   5   2        8.39        8.59      1.53 o
  -1   5   3      226.47      258.20     13.00 o
  -1   5   4       28.57       16.71      1.56 o
  -1   5   5      285.25      303.43     14.85 o
  -1   5   6       74.51       62.47      3.28 o
  -1   5  12      183.17      189.86      9.28 o
  -1   5  13        7.45        7.01      1.28 o
  -1   5  14      468.83      446.83     21.66 o
  -1   5  15      378.20      374.64     17.94 o
  -1   5  16       36.27       34.09      2.30 o
  -1   5  17      463.79      441.57     22.29 o
  -1   5  18      257.33      258.50     13.00 o
  -1   5  19       12.11       11.85      1.71 o
  -1   5  21       16.38       15.37      2.62 o
  -1   5  22        5.30        4.36      2.16 o
  -1   5  23       24.79       24.93      3.62 o
  -1   5  24        5.52        4.75      2.13 o
  -1   5  26       54.64       46.82      6.98 o
  -1   5  27       15.99       13.05      3.12 o
  -1   5  28       33.20       22.73      5.60 o
  -1   6   0     1108.51     1077.65     50.72 o
  -1   6   1      314.86      362.23     17.95 o
  -1   6   2      231.54      201.96     10.53 o
  -1   6   3        6.86        7.39      1.61 o
  -1   6   4       41.79       43.01      2.80 o
  -1   6   5      175.69      206.06      9.90 o
  -1   6   6      212.50      228.55     11.14 o
  -1   6  18      154.72      143.46      7.43 o
  -1   6  19      229.30      217.42     12.40 o
  -1   6  20       50.48       47.77      4.06 o
  -1   6  22        4.94        4.70      1.17 o
  -1   6  23       61.91       53.95      6.17 o
  -1   7   0      129.10      120.29      7.45 o
  -1   7   1      755.76      677.28     32.79 o
  -1   7   2      689.32      673.00     32.17 o
  -1   7   3       84.74       88.08      5.65 o
  -1   7   4      171.36      165.71      8.67 o
  -1   7   5       76.33       76.22      4.15 o
  -1   7   6       72.96       68.58      3.97 o
  -1   7   7      107.75      104.16      5.39 o
  -1   7   8       51.22       47.82      3.23 o
  -1   8   0      152.02      149.02      8.68 o
  -1   8   1      552.05      532.71     26.61 o
  -1   8   2     1168.20     1151.61     60.08 o
  -1   8   3      403.94      367.55     25.51 o
  -1   8   4       88.10       94.13      5.46 o
  -1   8   5      340.20      310.95     15.47 o
  -1   8   6       11.05       13.35      1.90 o
  -1   8   7       22.11       20.58      1.56 o
  -1   8   8      241.27      219.63     11.14 o
  -1   9   0       30.14       25.20      3.35 o
  -1   9   1       26.15       30.00      3.01 o
  -1   9   2       44.85       37.21      3.44 o
  -1   9   3      193.77      176.04      9.92 o
  -1   9   4       14.09       15.30      2.62 o
  -1   9   5       93.33       91.14      5.14 o
  -1   9   6       73.37       69.44      5.36 o
  -1   9   7       33.44       32.11      2.81 o
  -1   9   8       26.11       23.61      2.06 o
  -1   9   9      110.09      105.81      5.45 o
  -1  10   0       71.92       61.43      5.24 o
  -1  10   1       11.68        9.99      2.27 o
  -1  10   2       64.67       72.37      5.04 o
  -1  10   3       11.01       10.28      2.75 o
  -1  10   4       45.03       50.19      3.61 o
  -1  10   6      150.85      148.66      8.06 o
  -1  10   7      462.86      449.40     22.28 o
  -1  10   8       86.05       90.83      5.15 o
  -1  11   0       13.37       15.53      2.68 o
  -1  11   1      122.67      117.91      7.45 o
  -1  11   2        5.70        4.08      1.87 o
  -1  11   3      141.32      150.74      9.95 o
  -1  11   4      323.98      321.40     16.72 o
  -1  11   5       44.95       49.45      3.61 o
  -1  11   6       20.78       20.16      2.39 o
  -1  11   7       37.85       40.43      3.05 o
  -1  11   8       17.03       19.77      2.52 o
  -1  11   9      261.23      256.36     13.63 o
  -1  12   0      120.27      121.64      7.45 o
  -1  12   1       18.28       21.15      3.11 o
  -1  12   2      105.63      114.31      8.09 o
  -1  12   4       77.31       80.56      5.03 o
  -1  12   5        5.71        6.26      1.92 o
  -1  12   6       10.76       12.92      1.90 o
  -1  12   7      228.58      231.79     12.39 o
  -1  12   8       32.62       32.49      2.81 o
  -1  12   9       15.20       15.38      1.89 o
  -1  13   0       15.33       15.09      2.75 o
  -1  13   1        7.62        4.46      1.69 o
  -1  13   2       12.41        9.92      3.34 o
  -1  13   4       12.32       13.06      2.64 o
  -1  13   6       90.53       90.53      6.03 o
  -1  13   7       33.02       32.52      3.01 o
  -1  13   8       12.26       13.12      2.03 o
  -1  13   9      102.26      104.34      5.83 o
  -1  14   0       18.65       18.48      3.13 o
  -1  14   1       32.61       35.73      4.42 o
  -1  14   2       44.24       46.35      4.06 o
  -1  14   3       24.01       27.84      3.21 o
  -1  14   4      123.41      120.05      9.35 o
  -1  14   5        4.31        3.74      1.81 o
  -1  14   6       67.59       74.21      5.04 o
  -1  14   7       69.77       77.26      5.35 o
  -1  14   9        9.61        9.20      1.67 o
  -1  15   0      252.00      256.24     14.89 o
  -1  15   3       24.55       25.03      3.48 o
  -1  15   4      164.16      166.69     11.82 o
  -1  15   5      101.08      106.48      7.46 o
  -1  15   7       74.19       76.65      5.80 o
  -1  15   8      112.71      108.93      8.73 o
  -1  15   9       85.44       77.57      7.52 o
  -1  16   0       14.09       14.08      3.87 o
  -1  16   2        5.67        6.71      2.88 o
  -1  16   3       50.13       53.90      4.94 o
  -1  16   4       46.05       47.85      4.89 o
  -1  16   7       18.40       19.22      3.66 o
  -1  16   8       54.27       46.19      6.33 o
  -1  16   9       24.90       18.64      2.79 o
  -1  17   2       18.62       20.04      4.40 o
  -1  17   3       32.02       36.76      4.74 o
  -1  17   5       15.31       14.28      3.73 o
  -1  17   6       27.02       26.14      4.47 o
  -1  17   7        7.96        7.25      3.08 o
  -1  18   2       18.09       15.93      4.12 o
  -1  18   3        6.43        7.39      3.46 o
   0 -18   1       53.62       47.48      8.31 o
   0 -17   2       11.83        9.82      4.25 o
   0 -17   4       11.07       10.14      4.54 o
   0 -17   6       21.96       19.30      4.96 o
   0 -17   9       65.84       55.78      9.58 o
   0 -16   1       65.32       65.83      6.91 o
   0 -16   2       15.80       16.57      5.10 o
   0 -16   5       39.08       41.60      5.17 o
   0 -16   6       51.44       48.49      6.32 o
   0 -16   9       39.76       41.61      5.50 o
   0 -15   1      101.91      108.81      8.73 o
   0 -15   3      168.73      163.27     10.56 o
   0 -15   4      146.95      151.10     11.21 o
   0 -15   6       27.94       33.28      5.48 o
   0 -15   7       20.12       22.79      4.64 o
   0 -15   8       17.43       17.71      5.43 o
   0 -15   9       27.03       25.32      4.48 o
   0 -15  11       60.51       63.45      6.91 o
   0 -15  13       15.85       14.35      4.66 o
   0 -15  15       39.34       40.02      7.70 o
   0 -15  16       29.78       27.91      5.67 o
   0 -14   1       10.62        8.51      3.02 o
   0 -14   2      202.09      213.02     13.04 o
   0 -14   3       58.33       59.57      5.12 o
   0 -14   4       11.11        9.06      3.37 o
   0 -14   5       32.53       34.75      5.27 o
   0 -14   8       12.35       12.85      4.12 o
   0 -14   9       56.54       60.94      8.88 o
   0 -14  11       26.08       27.17      5.07 o
   0 -14  12       13.20       12.75      4.05 o
   0 -13   1       28.66       28.98      4.58 o
   0 -13   2       31.79       29.12      4.18 o
   0 -13   3       94.06       87.29      6.23 o
   0 -13   4       24.74       26.93      4.07 o
   0 -13   5       20.66       20.87      3.58 o
   0 -13   6       71.94       75.25      5.80 o
   0 -13  11       23.45       24.22      5.72 o
   0 -13  12       43.41       46.84      7.65 o
   0 -13  13       11.63       10.95      4.65 o
   0 -13  15       51.17       58.60      5.90 o
   0 -13  16       75.57       77.14      7.52 o
   0 -13  17       20.03       18.15      5.20 o
   0 -13  18       30.43       30.03      7.15 o
   0 -12   1       21.96       24.50      3.48 o
   0 -12   2       32.20       31.00      3.72 o
   0 -12   3       15.73       14.90      3.10 o
   0 -12   4      113.19      116.08      7.45 o
   0 -12   6       18.53       19.12      3.46 o
   0 -12   8       63.46       64.31      8.21 o
   0 -12   9       12.23       12.03      3.49 o
   0 -12  10       37.24       39.75      7.04 o
   0 -12  11       33.28       33.17      4.49 o
   0 -12  12       55.77       55.31      7.59 o
   0 -12  13       98.62      106.06      7.47 o
   0 -12  14       20.98       19.78      4.06 o
   0 -12  15       44.78       47.06      8.32 o
   0 -12  16       14.03       12.40      4.06 o
   0 -12  17       23.64       18.81      5.19 o
   0 -11   1       14.62       13.94      3.04 o
   0 -11   2       37.92       42.57      5.37 o
   0 -11   3       37.59       32.00      3.71 o
   0 -11   4      387.60      403.74     21.69 o
   0 -11   5      224.69      239.61     13.64 o
   0 -11   6       39.39       36.35      3.89 o
   0 -11   7       68.72       70.48      5.30 o
   0 -11  10       81.96       79.77      6.87 o
   0 -11  11       11.65       11.42      3.44 o
   0 -11  12        5.79        5.37      2.41 o
   0 -11  13      202.41      207.15     12.41 o
   0 -11  15      198.97      193.71     13.06 o
   0 -11  16      164.24      163.15     14.37 o
   0 -11  17       40.76       39.15      7.71 o
   0 -11  23       14.70       12.31      4.96 o
   0 -10   2       13.77       13.21      2.98 o
   0 -10   3       70.51       75.92      7.52 o
   0 -10   5       32.95       29.85      4.31 o
   0 -10   6      110.20      118.65      7.45 o
   0 -10   7       21.42       18.52      3.67 o
   0 -10   8      179.98      185.76     13.70 o
   0 -10   9       93.93       94.13      7.48 o
   0 -10  10       90.03       93.58      7.48 o
   0 -10  12       97.54      100.62      7.47 o
   0 -10  14       81.21       85.27      8.78 o
   0 -10  19       43.95       45.90      6.07 o
   0 -10  20      143.45      145.18      9.95 o
   0 -10  21       42.27       44.75      6.01 o
   0 -10  22       11.11       11.97      4.60 o
   0 -10  23       38.01       38.15      6.31 o
   0 -10  24       16.38       13.78      6.84 o
   0  -9   1       41.12       40.43      3.63 o
   0  -9   2       20.76       14.26      2.63 o
   0  -9   3       44.99       32.17      5.29 o
   0  -9   5       63.86       61.31      6.14 o
   0  -9   6       68.57       69.38      6.90 o
   0  -9   8       39.71       36.80      5.13 o
   0  -9   9       20.06       20.18      4.12 o
   0  -9  10       44.23       52.83      4.69 o
   0  -9  11      192.54      195.73     11.16 o
   0  -9  13        7.45        5.93      2.61 o
   0  -9  14        9.01        9.46      3.28 o
   0  -9  15      108.99      109.54      7.46 o
   0  -9  16      128.87      128.73      8.07 o
   0  -9  17       78.90       86.61      7.50 o
   0  -9  20       36.33       35.99      5.26 o
   0  -9  21       35.70       38.72      5.98 o
   0  -9  22       99.26      101.47      8.11 o
   0  -9  23       50.49       43.70     10.40 o
   0  -8   1      258.00      227.45     12.39 o
   0  -8   2      109.44      116.69      8.72 o
   0  -8   3       15.26        8.38      3.56 o
   0  -8   4      114.20      101.77      6.84 o
   0  -8   7       88.89       81.11      5.72 o
   0  -8   9       28.84       25.40      4.61 o
   0  -8  10       36.74       34.88      3.83 o
   0  -8  11      383.98      378.06     24.23 o
   0  -8  13       89.05       90.59      6.85 o
   0  -8  14      230.53      219.99     14.29 o
   0  -8  15       31.41       28.36      3.92 o
   0  -8  16       16.50       18.65      4.21 o
   0  -8  17      173.30      166.51     15.01 o
   0  -8  19      267.44      262.84     14.88 o
   0  -8  20       30.89       31.55      5.16 o
   0  -8  22       28.32       30.35      6.46 o
   0  -8  23       36.13       33.53      6.02 o
   0  -8  26       12.21       11.48      5.57 o
   0  -7   1       43.41       44.71      3.68 o
   0  -7   2       85.76       79.83      5.47 o
   0  -7   3       36.52       32.49      3.71 o
   0  -7   4       84.20       76.22      5.41 o
   0  -7   5     1534.36     1440.13     74.31 o
   0  -7   6      162.52      130.62      8.07 o
   0  -7   8      381.00      309.11     17.99 o
   0  -7   9       23.61       32.01      3.78 o
   0  -7  11      604.84      581.68     30.35 o
   0  -7  12       18.89       17.74      3.27 o
   0  -7  13       11.40       14.39      3.87 o
   0  -7  14       38.30       37.48      4.09 o
   0  -7  15      143.76      140.89     10.59 o
   0  -7  18       48.78       47.27      6.98 o
   0  -7  20      106.41      104.95     10.02 o
   0  -7  21       93.22       95.36      6.85 o
   0  -7  25       45.85       39.53      8.39 o
   0  -6   1      224.08      199.15     10.53 o
   0  -6   2      441.91      407.22     27.99 o
   0  -6   4       45.67       66.45      5.56 o
   0  -6   5       36.66       41.40      4.07 o
   0  -6   6       79.45       68.15      5.17 o
   0  -6   7       57.06       47.33      4.38 o
   0  -6   8       71.55       58.36      6.28 o
   0  -6   9       60.20       54.70      4.81 o
   0  -6  12      304.88      288.39     16.75 o
   0  -6  13       79.27       91.32      8.13 o
   0  -6  14      219.88      206.61     12.41 o
   0  -6  15       20.19       20.74      3.98 o
   0  -6  16      410.82      401.41     23.58 o
   0  -6  17      402.39      381.49     20.45 o
   0  -6  18      128.28      128.85      8.70 o
   0  -6  19       83.68       82.52      6.23 o
   0  -6  20       57.99       56.12      5.07 o
   0  -6  21       69.43       69.81      6.12 o
   0  -6  25      140.37      142.24      9.96 o
   0  -6  26       38.85       33.84      9.18 o
   0  -5   1      507.39      637.55     37.22 o
   0  -5   2      327.22      341.82     17.33 o
   0  -5   4       46.36       55.57      4.37 o
   0  -5   5      739.32      710.28     34.65 o
   0  -5   6      457.10      465.41     23.53 o
   0  -5   7      114.48      118.28      9.35 o
   0  -5   8       85.04       90.16      7.49 o
   0  -5   9      501.77      484.18     26.02 o
   0  -5  10       86.30       89.92      6.85 o
   0  -5  11      304.62      297.38     16.11 o
   0  -5  12      153.37      162.04      9.30 o
   0  -5  13      151.52      150.86      9.31 o
   0  -5  14      605.26      627.15     32.83 o
   0  -5  15      344.52      331.55     19.23 o
   0  -5  16       15.86       17.60      3.07 o
   0  -5  17       46.60       46.16      4.32 o
   0  -5  19       84.57       81.91      6.87 o
   0  -5  21       22.13       21.23      3.97 o
   0  -5  24       19.17       19.28      5.61 o
   0  -5  26       13.66       10.43      4.92 o
   0  -5  28       29.19       24.85      5.71 o
   0  -4   1        2.38        6.46      2.73 o
   0  -4   2       61.29       74.27      4.91 o
   0  -4   3      495.77      537.54     25.99 o
   0  -4   4      721.97      825.81     38.97 o
   0  -4   5      333.38      349.33     23.63 o
   0  -4   6      326.62      335.40     17.34 o
   0  -4   7      282.31      277.33     16.76 o
   0  -4   8      135.81      140.04      9.32 o
   0  -4   9       15.17       14.59      4.15 o
   0  -4  10       63.30       52.50      4.50 o
   0  -4  12       20.38       18.59      3.94 o
   0  -4  13      294.92      307.89     16.10 o
   0  -4  14      166.87      163.70      9.93 o
   0  -4  15       27.49       26.42      3.74 o
   0  -4  16       22.30       24.41      3.42 o
   0  -4  17      142.23      144.01      9.32 o
   0  -4  18      166.21      164.79      9.93 o
   0  -4  19      200.01      195.48     11.16 o
   0  -4  20       79.20       78.42      6.11 o
   0  -4  28       29.65       26.49      5.41 o
   0  -3   1       70.67       62.22      3.91 o
   0  -3   3     1027.78     1083.15     51.97 o
   0  -3   4      186.68      241.32     13.64 o
   0  -3   5     1043.87     1158.95     61.32 o
   0  -3   6      244.79      287.72     18.64 o
   0  -3   8       35.18       46.57      4.00 o
   0  -3   9       88.64       93.03      6.09 o
   0  -3  10      208.68      221.64     12.40 o
   0  -3  11      136.25      131.36      8.07 o
   0  -3  12      395.44      374.64     21.08 o
   0  -3  13      558.53      577.64     29.10 o
   0  -3  14       50.15       50.00      4.50 o
   0  -3  15      213.19      220.97     12.40 o
   0  -3  16      481.85      488.64     25.39 o
   0  -3  17      111.11      117.24      9.35 o
   0  -3  18       47.49       46.58      4.13 o
   0  -3  19       11.47       10.09      2.83 o
   0  -3  21       59.05       58.77      5.25 o
   0  -3  22       24.22       25.30      4.41 o
   0  -3  23       52.18       54.73      5.20 o
   0  -3  24        9.37        8.75      2.86 o
   0  -3  27       54.06       52.51      7.61 o
   0  -2   1     1186.12     1207.85     68.20 o
   0  -2   2      132.91      122.13      7.45 o
   0  -2   3       17.49        8.12      2.16 o
   0  -2   4      369.60      415.47     24.19 o
   0  -2   5       34.58       28.34      2.76 o
   0  -2   6     1128.64     1217.63     57.53 o
   0  -2   7       21.05       18.52      3.13 o
   0  -2   8       67.35       76.10      7.52 o
   0  -2   9      191.00      205.63     11.15 o
   0  -2  10      446.26      469.94     23.52 o
   0  -2  11       58.73       57.97      4.55 o
   0  -2  12      107.23      107.27      6.83 o
   0  -2  14      159.14      157.28      9.30 o
   0  -2  15      255.92      257.71     13.63 o
   0  -2  16      449.43      429.41     22.30 o
   0  -2  17      193.63      199.94     11.16 o
   0  -2  18      102.62      105.44      6.83 o
   0  -2  19       78.96       79.40      5.60 o
   0  -2  20      102.10      107.95      7.46 o
   0  -2  21       38.55       37.05      5.92 o
   0  -2  23        9.76        7.72      3.60 o
   0  -2  24       12.52        9.84      3.41 o
   0  -2  28       16.94       16.62      4.74 o
   0  -1   1       22.91       55.58      4.05 o
   0  -1   2     3239.19     3301.42    179.71 o
   0  -1   3     8976.06     4509.27   2071.74 o
   0  -1   4      184.10      183.19      9.92 o
   0  -1   5      250.29      256.18     13.00 o
   0  -1   6       38.35       44.77      3.17 o
   0  -1   7       39.33       52.57      3.67 o
   0  -1   8      181.77      166.39      9.30 o
   0  -1   9       96.23       84.97      5.53 o
   0  -1  10       85.55      102.26      6.21 o
   0  -1  11       78.26       73.90      5.04 o
   0  -1  12       14.81       13.67      3.67 o
   0  -1  13       18.36       19.02      3.46 o
   0  -1  14      145.95      159.78      9.30 o
   0  -1  16      130.26      136.19      8.07 o
   0  -1  17      208.35      219.02     12.40 o
   0  -1  18      171.59      175.31      9.92 o
   0  -1  19       18.58       18.57      2.93 o
   0  -1  20      147.96      153.00      9.31 o
   0  -1  21       64.71       66.69      5.30 o
   0  -1  22       12.22       11.19      3.44 o
   0  -1  23       72.08       74.02      5.86 o
   0  -1  24       87.41       87.78      6.86 o
   0  -1  26       38.32       39.70      5.91 o
   0   0   2      342.52      323.97     15.47 o
   0   0   3     6764.71     1179.73    321.41 o
   0   0   5     1375.67     1570.94     74.23 o
   0   0   7      175.68      205.51     10.53 o
   0   0   8     1176.21     1266.53     59.37 o
   0   0   9        4.73        7.75      1.75 o
   0   0  10      677.54      687.67     36.55 o
   0   0  11      835.33      904.66     43.31 o
   0   0  12       29.14       23.11      3.04 o
   0   0  13       52.89       62.41      4.61 o
   0   0  14       14.75       15.47      3.23 o
   0   0  15       67.97       75.00      4.97 o
   0   0  17      120.45      130.14      8.07 o
   0   0  20       22.61       25.57      3.15 o
   0   0  21       18.97       19.55      3.12 o
   0   0  22       11.35       12.18      3.56 o
   0   0  23       36.17       38.17      4.34 o
   0   0  24       56.19       57.06      5.19 o
   0   0  25      156.06      164.31     10.56 o
   0   0  26       66.84       69.68      7.54 o
   0   0  27       48.43       51.85      6.11 o
   0   0  28       58.75       58.15      8.90 o
   0   1   0     1270.57     1361.88     80.66 o
   0   1   1      981.80      836.82     43.35 o
   0   1   2     1168.54     1315.43     60.60 o
   0   1   4       72.23       75.12      4.03 o
   0   1   5        6.14        7.93      1.88 o
   0   1   6      225.03      234.24     11.76 o
   0   1   7       89.17      106.66      5.76 o
   0   1   8      281.47      298.11     16.11 o
   0   1   9       14.86       10.09      1.59 o
   0   1  10      132.74      135.88      7.44 o
   0   1  12       24.69       19.38      3.06 o
   0   1  13       11.37       12.43      2.51 o
   0   1  14       10.15        9.96      3.04 o
   0   1  16      176.77      175.19      9.29 o
   0   1  17      100.96      108.38      6.83 o
   0   1  18       78.57       79.34      5.22 o
   0   1  19       66.73       62.04      4.80 o
   0   1  20       13.39       14.27      2.63 o
   0   1  21       84.98       86.68      6.23 o
   0   1  22       17.80       18.90      3.06 o
   0   1  23       63.91       64.98      5.24 o
   0   1  24       35.12       38.40      4.15 o
   0   1  25       23.84       24.76      4.48 o
   0   1  26        8.91        7.38      3.46 o
   0   1  27       81.65       79.40      9.45 o
   0   1  28      106.05       96.58      9.40 o
   0   1  29       32.44       31.12      7.13 o
   0   2   0     6607.30      941.34    427.52 o
   0   2   1      104.17      111.49      5.82 o
   0   2   2      120.94      150.92      7.43 o
   0   2   3      295.02      289.31     13.61 o
   0   2   4       42.17       41.21      2.67 o
   0   2   5       68.82       50.28      3.04 o
   0   2   6     1223.66     1371.06     68.08 o
   0   2   7      244.50      230.20     11.14 o
   0   2   9        8.82       16.50      1.70 o
   0   2  10      513.68      576.05     27.22 o
   0   2  11       11.60       12.79      1.64 o
   0   2  13       20.22       20.17      2.66 o
   0   2  15       46.33       47.58      3.87 o
   0   2  16       55.74       55.65      3.98 o
   0   2  18       66.87       65.16      4.42 o
   0   2  20       26.63       24.63      2.96 o
   0   2  21       99.49      100.00      6.84 o
   0   2  23      141.89      146.64      9.32 o
   0   2  25       22.79       25.78      5.01 o
   0   2  27       18.23       17.10      5.01 o
   0   2  29       71.45       70.48     12.81 o
   0   3   0      384.80      473.11     22.89 o
   0   3   1     1218.87     1312.37     61.86 o
   0   3   2      859.44      908.33     42.68 o
   0   3   3       66.78       66.26      4.22 o
   0   3   4       82.00      100.19      5.01 o
   0   3   5      346.37      375.49     17.94 o
   0   3   6       70.40       64.61      3.47 o
   0   3   8      142.48      175.80      9.29 o
   0   3   9       11.00        6.92      1.22 o
   0   3  10        8.77       10.76      1.66 o
   0   3  12      262.47      283.68     14.24 o
   0   3  13      257.19      265.29     13.62 o
   0   3  14      200.90      208.56     11.15 o
   0   3  16       60.77       59.80      4.04 o
   0   3  17        6.72        6.21      2.75 o
   0   3  18      151.35      158.87      8.68 o
   0   3  19       17.67       18.98      2.60 o
   0   3  20       10.21       10.56      3.53 o
   0   3  21      146.18      150.06      8.68 o
   0   3  23      100.85      101.22      6.84 o
   0   3  24       60.51       60.17      4.80 o
   0   3  27       14.09       12.92      4.71 o
   0   3  28       14.72       12.93      4.78 o
   0   4   0       24.82       33.61      2.56 o
   0   4   1      302.98      344.75     16.71 o
   0   4   2      719.48      822.75     38.97 o
   0   4   3      110.34      134.11      6.81 o
   0   4   4      362.62      392.31     19.18 o
   0   4   5     3029.66     3484.79    179.58 o
   0   4   6       89.19       90.28      4.96 o
   0   4   7      321.59      334.18     16.71 o
   0   4   8       12.82        7.43      1.14 o
   0   4   9      314.81      338.94     16.08 o
   0   4  10      202.49      216.51     10.52 o
   0   4  12       33.39       33.39      2.43 o
   0   4  13       95.93       93.89      5.20 o
   0   4  14       30.17       30.25      2.82 o
   0   4  15      256.73      253.61     13.01 o
   0   4  16      159.24      160.95      8.67 o
   0   4  18        4.13        3.83      1.49 o
   0   4  19      291.33      300.07     15.48 o
   0   4  20       42.64       42.55      3.75 o
   0   4  21       82.34       84.91      5.53 o
   0   4  24       15.83       16.18      3.08 o
   0   4  26       19.00       19.20      4.55 o
   0   4  27       36.96       38.17      4.67 o
   0   4  29       25.42       21.81      5.34 o
   0   5   0       11.00       19.84      2.27 o
   0   5   1       47.65       48.63      3.36 o
   0   5   2      947.81     1129.61     53.20 o
   0   5   3      745.86      845.37     40.21 o
   0   5   4       45.77       42.61      2.61 o
   0   5   5      998.95     1070.93     50.72 o
   0   5   6     1028.75     1131.44     52.57 o
   0   5   7      306.50      299.76     16.11 o
   0   5   8       96.07      113.08      6.83 o
   0   5   9      326.70      337.30     23.64 o
   0   5  10        6.16        5.02      1.10 o
   0   5  11       14.34       12.34      1.71 o
   0   5  12       67.45       71.70      4.09 o
   0   5  14       55.74       55.76      3.54 o
   0   5  16      461.87      469.94     24.15 o
   0   5  17      134.12      135.76      7.44 o
   0   5  18       35.02       35.60      3.32 o
   0   5  19        9.22       10.14      1.99 o
   0   5  21      122.92      126.65      8.71 o
   0   5  23       87.90       88.45      6.86 o
   0   5  24       31.51       29.88      3.27 o
   0   5  27       40.33       39.73      6.37 o
   0   5  28       19.79       18.28      3.87 o
   0   6   0      106.74       89.80      5.59 o
   0   6   1      799.83      823.98     39.60 o
   0   6   2       11.97       18.48      2.07 o
   0   6   3      241.98      268.90     13.62 o
   0   6   4       11.03       12.05      2.04 o
   0   6   5       87.99      105.69      6.21 o
   0   6   6       45.09       36.11      2.68 o
   0   6   7       38.32       37.77      2.48 o
   0   6   8      398.49      390.90     19.18 o
   0   6   9       45.12       41.83      2.86 o
   0   6  10      246.55      255.81     12.37 o
   0   6  11        4.28        6.40      0.95 o
   0   6  12      208.08      203.31      9.90 o
   0   6  13       19.74       19.45      1.63 o
   0   6  14       12.43       13.02      1.51 o
   0   6  15       65.02       66.57      3.97 o
   0   6  16       16.81       20.06      2.00 o
   0   6  17        3.90        4.30      1.62 o
   0   6  18       94.12       97.25      5.58 o
   0   6  19      158.47      158.50      8.68 o
   0   6  20       13.26       12.06      1.91 o
   0   6  21       36.41       36.39      3.25 o
   0   6  23       18.96       19.96      2.66 o
   0   6  24       61.57       61.80      5.05 o
   0   6  26      113.12      106.79     10.66 o
   0   7   1       61.75       58.02      4.11 o
   0   7   3      219.77      210.95     11.15 o
   0   7   4      103.66       96.21      5.27 o
   0   7   5      114.53      105.87      5.76 o
   0   7   6       44.01       32.94      3.13 o
   0   7   7       80.64       89.61      5.08 o
   0   7   9      577.04      575.07     27.22 o
   0   7  10       23.69       23.63      2.13 o
   0   7  12      145.29      149.02      7.43 o
   0   7  13       30.13       30.76      1.99 o
   0   7  14       84.11       81.79      4.84 o
   0   7  15      160.16      152.63      8.05 o
   0   7  16      151.66      140.59      7.43 o
   0   7  17       18.34       17.80      1.56 o
   0   7  18        5.13        4.11      1.55 o
   0   7  19       28.86       28.11      2.12 o
   0   7  21       11.84       11.40      1.78 o
   0   7  22        7.21        6.69      1.49 o
   0   7  23       16.46       12.87      1.90 o
   0   7  24       61.18       50.46      4.82 o
   0   8   0      700.40      619.82     30.32 o
   0   8   1      259.45      257.09     14.89 o
   0   8   2       79.79       85.64      5.28 o
   0   8   3       42.30       42.68      3.75 o
   0   8   4       71.89       70.84      4.35 o
   0   8   6       34.57       33.06      2.62 o
   0   8   7      154.84      130.38      6.81 o
   0   8   8      248.80      234.73     11.76 o
   0   8   9      184.18      150.37      7.43 o
   0   8  11      180.36      169.20      8.67 o
   0   8  12       61.56       51.50      3.04 o
   0   8  13        4.02        3.90      0.77 o
   0   9   0      137.67      144.99      8.06 o
   0   9   1      245.41      220.73     11.77 o
   0   9   3       82.41       70.91      4.85 o
   0   9   4       98.81       91.02      6.85 o
   0   9   5       84.20       83.50      5.28 o
   0   9   6       11.96        6.75      1.56 o
   0   9   7       76.89       72.49      4.22 o
   0   9   8      156.84      144.87      7.43 o
   0   9   9       11.42       10.18      1.99 o
   0   9  10      123.92      103.67      5.70 o
   0   9  11      229.11      209.29     10.52 o
   0   9  12       42.13       39.60      2.80 o
   0  10   0       55.64       65.04      5.82 o
   0  10   2      210.79      197.93     10.53 o
   0  10   3      150.08      135.33      8.07 o
   0  10   4       64.31       64.73      4.16 o
   0  10   5       66.30       68.83      4.41 o
   0  10   6       51.85       57.27      4.36 o
   0  10   7      310.92      289.55     14.86 o
   0  10   8        9.40        9.04      1.60 o
   0  10   9       46.46       44.38      3.05 o
   0  10  10       54.03       49.25      3.17 o
   0  10  11       41.07       34.77      2.56 o
   0  10  12       51.35       43.97      2.79 o
   0  11   0      141.13      133.31      9.33 o
   0  11   2       14.59       15.92      2.48 o
   0  11   3       81.54       84.35      5.53 o
   0  11   4      114.77      104.22      6.14 o
   0  11   5      318.17      314.86     16.10 o
   0  11   8      200.31      195.42     10.53 o
   0  11  11       29.42       31.95      2.30 o
   0  12   0        5.78        6.67      2.72 o
   0  12   1       11.14       10.71      2.60 o
   0  12   2       15.55       14.16      2.49 o
   0  12   4       36.68       36.66      4.34 o
   0  12   5       92.33       94.75      6.22 o
   0  12   6        8.70        7.99      2.09 o
   0  12   8       29.80       31.04      2.75 o
   0  12   9        6.94        6.35      2.21 o
   0  12  11      118.16      111.92      6.13 o
   0  13   0       27.41       23.84      3.69 o
   0  13   1       21.10       17.55      3.40 o
   0  13   2      115.73      120.17      7.45 o
   0  13   4       76.22       86.68      5.91 o
   0  13   5       14.22       16.39      2.81 o
   0  13   6       24.15       28.01      2.88 o
   0  13   9      110.91      114.25      7.46 o
   0  13  10       11.92       11.67      1.71 o
   0  13  11       79.65       72.80      4.85 o
   0  14   0       61.23       63.51      6.27 o
   0  14   1      628.76      634.49     37.22 o
   0  14   2       70.72       76.22      5.67 o
   0  14   4       28.48       30.66      3.65 o
   0  14   5      166.60      178.12     10.55 o
   0  14   6      177.86      185.70     10.54 o
   0  14   7       98.77      103.18      6.21 o
   0  14   8       27.47       28.10      3.34 o
   0  14   9       34.47       39.41      3.18 o
   0  14  10       48.40       48.17      3.87 o
   0  14  11        3.78        3.02      1.38 o
   0  15   0      147.24      148.41     11.21 o
   0  15   1      114.76      118.22      8.09 o
   0  15   2      125.57      130.56      8.07 o
   0  15   3       56.92       57.67      4.74 o
   0  15   4      253.09      270.54     15.50 o
   0  15   6       31.59       30.86      4.24 o
   0  15   7       30.47       29.86      3.46 o
   0  15   9       73.10       71.52      5.67 o
   0  15  10       43.78       37.92      3.96 o
   0  15  11      108.53       86.43      5.53 o
   0  16   0       18.42       17.68      4.65 o
   0  16   2       84.52       85.33      6.86 o
   0  16   3       15.00       15.69      4.40 o
   0  16   4       40.81       39.00      4.21 o
   0  16   5      134.31      135.21     12.51 o
   0  16   6        6.34        5.23      2.58 o
   0  16  10       32.62       26.18      3.15 o
   0  17   0       40.88       40.48      5.18 o
   0  17   1       10.78        9.26      3.44 o
   0  17   2      111.63      117.60      8.09 o
   0  17   3       13.02       12.84      3.83 o
   0  17   4       26.62       25.68      5.22 o
   0  17   5       46.67       48.15      5.28 o
   0  17   7       41.34       39.69      5.64 o
   0  18   5       30.52       22.36      7.32 o
   0  18   6       14.96       13.64      4.46 o
   1 -17   2       14.41       11.83      5.70 o
   1 -17   3       18.32       13.69      5.66 o
   1 -17   4       80.02       75.86      7.52 o
   1 -17   5       17.70       16.24      4.68 o
   1 -16   2       14.66       12.71      4.42 o
   1 -16   5       17.37       15.34      4.92 o
   1 -16   7       56.93       62.04      7.56 o
   1 -15   2      186.09      194.13     11.79 o
   1 -15   4      233.29      243.16     18.06 o
   1 -15   5       65.53       71.76      6.89 o
   1 -15   6        8.78        9.62      4.66 o
   1 -15   8       53.26       55.51      6.94 o
   1 -15   9       21.40       19.58      4.27 o
   1 -15  13       20.13       24.03      5.51 o
   1 -15  15       31.86       34.80      7.77 o
   1 -14   1       29.37       30.81      3.85 o
   1 -14   2       90.49       94.07      6.85 o
   1 -14   4      224.03      231.42     13.65 o
   1 -14   5      104.10      101.16      9.38 o
   1 -14   6       67.99       67.06      5.68 o
   1 -14   7      220.95      220.54     13.03 o
   1 -14   8       19.94       20.53      5.15 o
   1 -14   9      113.43      117.79      9.35 o
   1 -14  11       49.25       54.71      7.60 o
   1 -14  12      241.09      244.81     14.90 o
   1 -14  14       50.40       48.97      7.63 o
   1 -14  16       34.40       36.78      9.12 o
   1 -13   1       11.14       12.75      2.92 o
   1 -13   2      180.80      186.92     11.17 o
   1 -13   3        5.44        5.23      2.11 o
   1 -13   4       38.65       39.96      4.21 o
   1 -13   5        9.82       12.02      3.21 o
   1 -13   7       28.77       29.53      5.78 o
   1 -13   8       11.09        8.23      3.26 o
   1 -13   9       18.74       21.09      4.59 o
   1 -13  11       15.30       17.55      4.44 o
   1 -13  13       15.31       17.79      4.78 o
   1 -13  14       17.64       19.43      4.68 o
   1 -13  16       14.00       12.78      6.19 o
   1 -13  17       42.66       45.79      9.00 o
   1 -13  18       78.03       77.02      6.88 o
   1 -12   1       29.31       30.10      3.27 o
   1 -12   3      111.20      114.61      8.09 o
   1 -12   6       39.45       42.83      4.46 o
   1 -12   8       43.42       45.01      4.58 o
   1 -12   9       14.22       15.41      3.85 o
   1 -12  10       39.57       39.84      4.79 o
   1 -12  11      101.16       95.36      8.76 o
   1 -12  12       18.75       22.50      4.43 o
   1 -12  13       23.42       25.08      6.54 o
   1 -12  17       10.33        8.98      4.30 o
   1 -12  21       31.42       31.14      5.23 o
   1 -11   1      451.96      457.28     24.16 o
   1 -11   2        8.46        8.28      3.18 o
   1 -11   3       14.52       19.16      3.06 o
   1 -11   4       79.50       89.43      6.22 o
   1 -11   7       65.18       60.74      4.80 o
   1 -11   8      593.29      624.10     34.71 o
   1 -11   9       45.06       44.37      4.58 o
   1 -11  10       83.92       85.82      6.23 o
   1 -11  11      283.90      280.45     15.50 o
   1 -11  12       14.23       13.98      4.23 o
   1 -11  14       10.12        8.75      3.93 o
   1 -11  18       21.50       22.76      7.31 o
   1 -11  19       19.92       19.87      4.81 o
   1 -11  21       36.57       33.38      6.02 o
   1 -10   1       56.40       61.19      4.48 o
   1 -10   2       44.23       44.10      4.07 o
   1 -10   3       22.60       23.06      3.10 o
   1 -10   4      175.93      174.39      9.92 o
   1 -10   5      160.04      164.06      9.93 o
   1 -10   6      140.74      146.03      8.69 o
   1 -10   7       25.20       27.26      3.41 o
   1 -10   8        8.21       10.43      2.96 o
   1 -10   9      106.53      111.49      7.46 o
   1 -10  10      349.46      340.41     18.59 o
   1 -10  11      361.86      376.84     21.08 o
   1 -10  13      147.82      151.71      9.31 o
   1 -10  14      113.76      113.21      8.09 o
   1 -10  15       52.10       53.16      5.40 o
   1 -10  16       50.97       49.92      7.62 o
   1 -10  17       31.43       31.08      5.77 o
   1 -10  18       21.53       22.32      4.64 o
   1 -10  24       35.75       33.87      9.18 o
   1  -9   2       64.03       63.33      5.37 o
   1  -9   3       41.45       41.12      4.46 o
   1  -9   4       39.99       41.95      4.65 o
   1  -9   5       10.14        5.08      2.35 o
   1  -9   6       52.06       46.88      4.45 o
   1  -9   7       96.10      108.13      8.73 o
   1  -9   8       28.73       33.78      5.34 o
   1  -9   9      106.34      107.52      8.10 o
   1  -9  13       92.27       93.40      6.85 o
   1  -9  15       28.04       27.17      4.39 o
   1  -9  16       79.13       77.08      8.81 o
   1  -9  18      107.61      106.48     10.66 o
   1  -9  22       17.44       20.31      4.88 o
   1  -9  23       33.87       35.28      5.87 o
   1  -9  25       27.35       24.48      6.27 o
   1  -8   1       18.26       17.64      4.58 o
   1  -8   2      314.56      304.96     17.36 o
   1  -8   3       27.56       24.15      3.42 o
   1  -8   5       73.86       72.92      6.89 o
   1  -8   6      349.92      286.01     16.75 o
   1  -8   7       46.46       35.63      5.93 o
   1  -8   8       33.18       38.53      3.95 o
   1  -8   9      153.60      138.21      8.69 o
   1  -8  10       91.79       90.35      8.77 o
   1  -8  11       13.82       13.65      3.39 o
   1  -8  12      191.51      182.89     13.07 o
   1  -8  14       10.30       11.19      3.88 o
   1  -8  15      107.94      110.09      8.10 o
   1  -8  16       25.19       21.74      5.55 o
   1  -8  17       12.88       13.59      4.10 o
   1  -8  18       51.06       51.63      5.27 o
   1  -8  19       68.09       71.58      5.74 o
   1  -8  23        9.72        9.29      4.37 o
   1  -8  26       23.31       20.18      5.94 o
   1  -7   1     2535.84     2397.36    136.42 o
   1  -7   2      727.70      685.83     33.41 o
   1  -7   3      270.82      220.79     12.40 o
   1  -7   4       51.99       51.15      4.24 o
   1  -7   5       12.08       12.58      3.34 o
   1  -7   6      281.01      280.69     18.65 o
   1  -7   7       28.26       23.33      3.89 o
   1  -7   8       81.00       69.50      5.42 o
   1  -7   9       36.10       39.86      3.88 o
   1  -7  10      280.90      255.69     14.89 o
   1  -7  11       16.12       15.51      3.50 o
   1  -7  13       60.55       57.83      6.09 o
   1  -7  14       69.04       60.51      5.63 o
   1  -7  15       82.77       81.30      5.98 o
   1  -7  17       33.82       29.33      5.11 o
   1  -7  20       23.44       22.26      5.61 o
   1  -7  21       46.10       41.99      4.78 o
   1  -7  22       21.40       23.62      4.76 o
   1  -7  23      102.67      109.72      8.10 o
   1  -7  26      111.98       97.19     14.61 o
   1  -6   1       56.73       62.29      4.48 o
   1  -6   2       76.44       52.69      4.11 o
   1  -6   3      523.79      503.50     24.75 o
   1  -6   4       23.22       20.65      3.05 o
   1  -6   5       30.75       29.77      3.33 o
   1  -6   7     1269.04     1182.79     68.22 o
   1  -6   8      945.94      852.71     48.36 o
   1  -6  10      262.47      256.12     16.15 o
   1  -6  11      753.13      702.95     37.17 o
   1  -6  12     1086.84     1012.24     55.15 o
   1  -6  14       71.83       77.87      5.73 o
   1  -6  15      154.73      146.88     10.58 o
   1  -6  16      181.44      185.40     13.07 o
   1  -6  17      128.58      128.67      8.70 o
   1  -6  18       54.09       51.29      4.89 o
   1  -6  20       11.39        8.97      4.23 o
   1  -6  22       45.25       45.65      6.99 o
   1  -6  23       39.88       39.64      5.51 o
   1  -6  26       54.00       53.72      8.93 o
   1  -5   1      357.25      374.15     18.57 o
   1  -5   2      146.96      167.24      9.30 o
   1  -5   3       89.27       95.85      5.90 o
   1  -5   5      619.56      636.93     30.94 o
   1  -5   9      139.30      132.95      8.07 o
   1  -5  10      432.17      458.45     24.16 o
   1  -5  11     1014.06      944.40     48.30 o
   1  -5  12       19.62       16.43      3.42 o
   1  -5  14       10.91       10.54      2.89 o
   1  -5  15      298.25      284.91     21.81 o
   1  -5  16       88.81       92.36      6.85 o
   1  -5  17      208.84      192.67     12.42 o
   1  -5  19      345.54      351.17     19.84 o
   1  -5  20       83.64       83.93      7.50 o
   1  -5  22       27.51       28.46      4.25 o
   1  -5  23       16.59       17.64      4.58 o
   1  -5  24       43.48       46.64      5.87 o
   1  -5  26       70.10       71.27      7.53 o
   1  -5  27       33.00       30.72      5.70 o
   1  -4   1      103.74      126.35      6.82 o
   1  -4   2      719.24      841.09     40.21 o
   1  -4   3     1080.67     1276.31     61.88 o
   1  -4   4       48.20       45.41      3.55 o
   1  -4   6       26.04       30.82      3.39 o
   1  -4   7       18.99       11.81      3.07 o
   1  -4   8     1261.53     1175.45     61.94 o
   1  -4   9       15.77       16.61      3.62 o
   1  -4  10      238.58      231.24     12.39 o
   1  -4  11      501.88      513.03     25.38 o
   1  -4  12      529.21      504.35     32.30 o
   1  -4  13       16.64        9.22      3.97 o
   1  -4  14      570.63      569.33     29.10 o
   1  -4  17       37.91       39.67      5.58 o
   1  -4  18       84.17       85.33      6.16 o
   1  -4  19       11.79        8.91      2.79 o
   1  -4  20      140.24      145.24      9.32 o
   1  -4  21       70.58       71.52      6.18 o
   1  -4  22       75.09       78.61      9.45 o
   1  -4  23       90.98       95.36      6.85 o
   1  -4  24       56.61       56.74      6.94 o
   1  -4  25       21.80       19.38      4.41 o
   1  -3   1     2977.64     3329.53    160.87 o
   1  -3   2       62.69       62.71      4.23 o
   1  -3   3     1698.31     1812.39     86.61 o
   1  -3   4     1366.27     1488.42     99.46 o
   1  -3   5      619.15      780.58     47.17 o
   1  -3   6     1181.45     1344.16     68.10 o
   1  -3   7      328.65      336.38     17.34 o
   1  -3   8      331.17      349.70     22.99 o
   1  -3   9      469.63      458.20     22.90 o
   1  -3  11       48.37       51.09      6.31 o
   1  -3  12      524.80      517.37     26.00 o
   1  -3  13       14.44       13.14      2.84 o
   1  -3  14      175.34      186.74     10.54 o
   1  -3  15       38.18       34.63      4.22 o
   1  -3  16       11.22       12.30      2.99 o
   1  -3  17      315.90      315.96     17.35 o
   1  -3  18       70.75       75.43      6.88 o
   1  -3  19      207.61      204.16     11.78 o
   1  -3  22       45.38       43.76      4.65 o
   1  -3  23       16.92       17.76      4.36 o
   1  -3  26        7.54        9.98      4.88 o
   1  -3  28       13.19       13.05      4.41 o
   1  -2   1      346.71      298.05     14.86 o
   1  -2   3      827.35      954.17     45.78 o
   1  -2   4      932.94     1119.22     55.08 o
   1  -2   5       92.49      125.86      9.34 o
   1  -2   6       30.55       31.27      3.20 o
   1  -2   7      949.06     1058.09     56.38 o
   1  -2   8      205.16      241.94     13.01 o
   1  -2   9       86.89       98.47      6.08 o
   1  -2  10       13.72       12.38      2.51 o
   1  -2  11       41.35       38.70      3.69 o
   1  -2  12       61.20       65.59      4.92 o
   1  -2  13      325.87      349.95     21.73 o
   1  -2  14       24.99       18.99      3.60 o
   1  -2  15       31.16       30.67      3.78 o
   1  -2  16        4.78        3.20      1.45 o
   1  -2  17      543.68      548.24     29.12 o
   1  -2  18      199.35      184.36     10.54 o
   1  -2  20       27.14       26.59      4.07 o
   1  -2  21       14.75       17.41      3.68 o
   1  -2  22       63.29       68.52      5.62 o
   1  -2  23       44.37       44.70      4.90 o
   1  -2  24       13.39       13.47      3.68 o
   1  -2  25       22.02       22.45      4.51 o
   1  -2  27       11.00        9.20      3.90 o
   1  -2  29       24.56       18.73      5.76 o
   1  -1   1     7593.55     2548.95    387.61 o
   1  -1   2       40.46       51.21      3.29 o
   1  -1   3      315.07      316.21     24.31 o
   1  -1   4       65.30       69.62      5.36 o
   1  -1   5      232.26      270.05     16.13 o
   1  -1   6      405.46      444.69     21.66 o
   1  -1   7      168.23      200.50     13.05 o
   1  -1   8      379.48      418.29     20.42 o
   1  -1   9      351.31      383.56     19.19 o
   1  -1  10      161.06      177.21      9.92 o
   1  -1  13      146.06      130.44      8.07 o
   1  -1  14      538.47      565.78     27.85 o
   1  -1  15        6.71        7.21      2.47 o
   1  -1  16       59.36       65.16      4.92 o
   1  -1  17       14.34       12.87      3.20 o
   1  -1  18        7.13        5.03      2.19 o
   1  -1  19       14.01       12.49      2.99 o
   1  -1  20      112.22      116.08      7.45 o
   1  -1  21       44.78       44.50      5.23 o
   1  -1  23       10.45        7.85      2.82 o
   1  -1  24       21.79       22.34      4.17 o
   1  -1  26       36.39       37.47      6.12 o
   1  -1  27       13.80       11.86      4.68 o
   1   0   0      379.84      370.12     20.46 o
   1   0   1       83.66       70.72      3.91 o
   1   0   2     1755.34     2009.21     99.02 o
   1   0   3      449.75      454.47     29.20 o
   1   0   4       12.36       20.30      2.39 o
   1   0   5      404.86      509.06     24.75 o
   1   0   6     1985.61     2220.71    105.16 o
   1   0   7     2086.86     2383.92    111.33 o
   1   0   8       88.00      109.96      8.10 o
   1   0   9      115.32      120.97      6.82 o
   1   0  10      351.47      363.95     18.58 o
   1   0  11       27.47       26.26      2.83 o
   1   0  12      526.10      546.10     27.24 o
   1   0  13      608.25      613.71     30.33 o
   1   0  14        3.60        6.58      2.50 o
   1   0  16      317.01      305.08     16.10 o
   1   0  17      846.51      842.93     45.86 o
   1   0  18        9.37        4.74      1.83 o
   1   0  19        9.70        5.15      2.51 o
   1   0  22       14.42       16.45      3.48 o
   1   0  25       43.08       44.62      5.49 o
   1   0  26       18.78       16.85      6.49 o
   1   0  27       13.54       11.06      4.18 o
   1   0  28       41.38       47.60      6.19 o
   1   1   0       61.97       60.46      3.60 o
   1   1   1     4128.94     4291.66    273.31 o
   1   1   2     1198.69     1227.41     58.15 o
   1   1   3     1709.50     1887.57     86.57 o
   1   1   4      241.03      230.63     11.76 o
   1   1   5      596.74      620.43     30.32 o
   1   1   6      426.14      457.65     22.28 o
   1   1   7      553.46      657.10     31.55 o
   1   1   8       53.80       61.43      3.98 o
   1   1   9     1083.27     1144.28     53.81 o
   1   1  10      177.73      211.07     11.78 o
   1   1  12       62.87       50.37      5.60 o
   1   1  13      189.72      186.00      9.91 o
   1   1  14        6.76        5.21      2.42 o
   1   1  15       68.26       69.26      4.79 o
   1   1  16       65.77       61.19      4.48 o
   1   1  19      137.82      130.02      7.44 o
   1   1  21       58.91       57.21      4.49 o
   1   1  23       76.21       81.54      6.87 o
   1   1  24       54.50       51.50      5.14 o
   1   1  26       15.38       15.59      4.62 o
   1   1  27       18.32       18.63      4.35 o
   1   2   0     1580.66     1883.91     92.83 o
   1   2   1      804.15      839.26     40.21 o
   1   2   2       62.14       76.22      4.28 o
   1   2   3     1155.54     1338.05     61.84 o
   1   2   4      379.20      463.34     22.27 o
   1   2   5       68.40       74.64      6.25 o
   1   2   6      211.53      211.92     11.15 o
   1   2   7     1299.08     1490.25     68.01 o
   1   2   9      392.37      461.20     23.53 o
   1   2  10       30.51       30.69      3.59 o
   1   2  11      355.17      386.38     19.19 o
   1   2  12       90.37       95.54      5.71 o
   1   2  13       39.73       37.40      3.00 o
   1   2  14      176.64      166.02      9.30 o
   1   2  15       36.11       36.89      3.89 o
   1   2  16       23.03       23.28      3.04 o
   1   2  19      112.49      111.37      6.83 o
   1   2  21        9.21        7.97      3.04 o
   1   2  23       10.88       12.05      3.21 o
   1   2  24       21.03       23.53      3.49 o
   1   2  25       21.01       21.31      4.11 o
   1   2  28       22.68       22.61      6.02 o
   1   2  29       19.59       16.69      6.35 o
   1   3   0       83.35       66.75      4.41 o
   1   3   1       11.49       12.03      1.78 o
   1   3   2      910.71      930.34     45.17 o
   1   3   3      210.04      228.18     12.39 o
   1   3   4       58.54       63.82      3.66 o
   1   3   6     1379.03     1591.72     74.22 o
   1   3   7      123.10      137.35      7.43 o
   1   3   8       49.19       46.24      3.23 o
   1   3  10       91.69       96.21      5.39 o
   1   3  11       12.58       14.25      2.29 o
   1   3  12       45.79       41.15      3.12 o
   1   3  13       53.86       43.47      3.50 o
   1   3  15       30.08       33.43      3.00 o
   1   3  16       36.37       38.97      3.50 o
   1   3  17      422.36      430.02     21.67 o
   1   3  18       89.53       86.80      5.85 o
   1   3  19       10.34       12.48      2.44 o
   1   3  20       27.05       28.01      3.80 o
   1   3  21        5.02        4.05      1.79 o
   1   3  22       38.73       38.05      4.80 o
   1   3  24       11.86       12.16      4.07 o
   1   3  26       33.47       32.42      4.96 o
   1   3  27      201.19      204.53     18.13 o
   1   3  28       13.56       11.77      3.94 o
   1   4   0     1158.28     1276.31     61.25 o
   1   4   1     1343.38     1502.48     74.27 o
   1   4   2       29.70       37.52      2.55 o
   1   4   3      166.73      199.70     10.53 o
   1   4   4      148.86      161.50      8.67 o
   1   4   5       43.80       35.28      2.36 o
   1   4   6       91.16       96.88      5.27 o
   1   4   7       28.32       28.64      2.05 o
   1   4   8      109.01       92.91      5.14 o
   1   4   9       18.83       18.74      1.75 o
   1   4  11      363.02      367.18     17.94 o
   1   4  12      289.33      306.12     15.48 o
   1   4  13        9.96        5.82      2.01 o
   1   4  14      526.45      539.87     26.61 o
   1   4  15      152.89      159.17      8.68 o
   1   4  16       96.17       98.47      6.02 o
   1   4  17       10.84       12.24      2.58 o
   1   4  18       34.82       34.91      4.22 o
   1   4  19       18.00       19.49      2.72 o
   1   4  22       25.29       25.79      3.15 o
   1   4  24        8.96        6.36      2.58 o
   1   4  25      140.56      140.65     11.87 o
   1   4  26       20.56       18.04      3.67 o
   1   4  27       13.06       12.84      4.63 o
   1   5   0       49.07       56.86      4.43 o
   1   5   1       60.81       60.37      4.04 o
   1   5   2     1023.86     1114.94     59.47 o
   1   5   3       54.57       68.89      4.03 o
   1   5   4       94.53       74.21      4.34 o
   1   5   5       14.96       16.31      1.63 o
   1   5   6      312.85      347.26     16.71 o
   1   5   7       76.34       76.04      4.21 o
   1   5   8      523.04      513.15     24.75 o
   1   5   9      116.07      110.03      5.82 o
   1   5  10      225.00      231.05     11.76 o
   1   5  11      240.65      237.29     11.76 o
   1   5  12     1536.66     1546.49     86.79 o
   1   5  13      604.39      585.65     28.46 o
   1   5  14      132.13      127.57      7.44 o
   1   5  15      157.83      153.85      8.68 o
   1   5  16       34.99       37.73      2.93 o
   1   5  17       96.71       96.39      6.08 o
   1   5  18       33.41       35.28      3.00 o
   1   5  19       52.30       52.04      4.12 o
   1   5  24       71.54       80.20      6.04 o
   1   5  25       38.87       39.95      4.47 o
   1   5  26        8.01        8.04      2.82 o
   1   6   0      181.95      180.50      9.92 o
   1   6   1       44.29       25.32      2.57 o
   1   6   2       16.81       14.30      2.76 o
   1   6   4       35.66       34.47      2.81 o
   1   6   7      158.45      152.26      8.05 o
   1   6   8      191.22      183.62      9.28 o
   1   6  10       19.33       21.33      1.87 o
   1   6  11       74.55       70.05      4.03 o
   1   6  12       21.03       22.25      2.00 o
   1   6  13        6.34        5.24      1.51 o
   1   6  14      297.55      306.30     16.73 o
   1   6  15      984.48      981.07     54.55 o
   1   6  16       31.51       29.00      2.43 o
   1   6  17       23.94       24.15      2.25 o
   1   6  19       27.44       26.51      3.34 o
   1   6  20       19.43       20.03      2.66 o
   1   6  21       64.84       68.83      4.86 o
   1   6  22       67.00       72.43      6.25 o
   1   6  23       30.45       30.43      3.27 o
   1   6  24       75.49       79.22      7.51 o
   1   6  27       13.86        9.35      2.99 o
   1   6  28       25.77       21.68      4.38 o
   1   7   0       32.47       37.68      3.31 o
   1   7   1       59.67       66.63      4.54 o
   1   7   2      420.85      404.16     20.43 o
   1   7   3       42.25       45.36      3.30 o
   1   7   4      326.42      279.84     14.24 o
   1   7   5        8.56        4.70      2.22 o
   1   7   8       34.56       24.29      2.19 o
   1   7   9      411.59      396.03     19.18 o
   1   7  11      261.62      285.70     14.87 o
   1   7  12      127.74      114.06      6.07 o
   1   7  13       36.81       37.87      2.80 o
   1   7  14       97.41       96.88      5.46 o
   1   7  17        9.51        9.06      1.67 o
   1   7  18       33.26       32.53      3.32 o
   1   7  19      181.93      183.99      9.91 o
   1   7  21       57.04       61.04      4.29 o
   1   7  22       48.79       50.04      4.18 o
   1   7  23       21.58       22.21      3.63 o
   1   7  24       16.87       16.84      2.94 o
   1   7  26        5.96        4.95      2.36 o
   1   8   0      263.87      252.27     13.63 o
   1   8   1     1856.86     1729.86     92.94 o
   1   8   2       25.92       34.93      4.42 o
   1   8   4      124.24      108.50      6.83 o
   1   8   5       98.50      103.55      6.84 o
   1   8   6       19.35       14.35      2.49 o
   1   8   8       33.86       31.13      2.49 o
   1   8   9       29.61       23.53      2.06 o
   1   8  10        2.59        1.89      0.90 o
   1   8  11       41.56       46.27      3.05 o
   1   8  12      776.11      756.74     39.01 o
   1   8  13       68.42       71.46      4.47 o
   1   8  14       13.71       15.13      1.70 o
   1   8  15        5.38        5.37      1.37 o
   1   8  16       16.04       13.80      2.03 o
   1   8  17      144.85      148.41      8.06 o
   1   8  18       15.91       15.26      1.89 o
   1   8  19       32.94       33.62      2.56 o
   1   8  20       26.93       27.72      2.89 o
   1   8  21       23.26       21.77      2.71 o
   1   8  22       12.79       13.28      2.23 o
   1   8  24       70.52       64.24      6.01 o
   1   8  25       34.36       27.29      2.95 o
   1   9   0       58.75       80.14      5.47 o
   1   9   1       61.58       50.55      4.12 o
   1   9   2       29.99       36.17      3.44 o
   1   9   3       10.86        3.18      1.37 o
   1   9   4      439.77      359.72     21.09 o
   1   9   5       37.72       39.08      3.06 o
   1   9   8       35.80       30.31      2.75 o
   1   9   9       89.65       82.34      5.85 o
   1   9  10       56.53       62.96      4.10 o
   1   9  11      161.97      142.55      8.06 o
   1   9  12       41.36       40.99      2.92 o
   1   9  13        6.33        7.49      1.41 o
   1   9  14       61.31       61.13      3.79 o
   1   9  15       79.50       77.08      4.53 o
   1   9  16       16.73       14.56      1.64 o
   1   9  17      455.80      464.01     24.15 o
   1   9  18        5.46        5.03      1.24 o
   1   9  19       26.96       25.37      2.44 o
   1   9  20       29.86       28.19      2.57 o
   1  10   0       48.09       46.76      4.13 o
   1  10   1      702.19      659.55     34.06 o
   1  10   2       83.02       67.73      4.60 o
   1  10   3       35.63       24.19      3.03 o
   1  10   4       25.15       21.91      2.58 o
   1  10   6      408.44      406.24     20.43 o
   1  10   7        6.64        8.35      2.37 o
   1  10   8      289.67      276.35     14.24 o
   1  10   9       39.67       34.92      3.00 o
   1  10  10        9.09        9.71      1.80 o
   1  10  11       12.60       14.25      2.29 o
   1  10  12      109.17      101.53      7.47 o
   1  10  13       29.00       26.32      2.12 o
   1  10  14      169.31      163.64      8.67 o
   1  10  15       15.41       13.57      1.57 o
   1  10  16       28.81       26.25      2.06 o
   1  11   0       80.05       73.41      5.36 o
   1  11   1       63.59       71.21      4.98 o
   1  11   2      149.19      144.26      8.69 o
   1  11   3       31.48       30.24      3.01 o
   1  11   5       22.18       20.67      2.52 o
   1  11   6        7.86        6.07      2.14 o
   1  11   7      254.62      276.66     14.24 o
   1  11   8       21.20       21.29      2.65 o
   1  11   9       18.69       20.26      2.26 o
   1  11  10        8.27        8.00      2.31 o
   1  11  12       89.39       93.52      5.46 o
   1  11  13       66.46       66.57      4.28 o
   1  11  14       30.18       27.71      2.31 o
   1  11  15      186.49      174.58      9.29 o
   1  12   1      187.42      190.53     11.16 o
   1  12   2       12.12       13.10      2.64 o
   1  12   3       25.11       26.35      3.61 o
   1  12   4        9.94       10.71      2.33 o
   1  12   5      117.44      121.03      7.45 o
   1  12   6      194.50      211.44     11.78 o
   1  12   7       29.19       32.35      3.58 o
   1  12   8       91.74       97.62      5.90 o
   1  12  13        7.84        7.66      1.68 o
   1  12  14       63.53       62.22      3.85 o
   1  13   0       84.14       87.53      6.16 o
   1  13   1       78.39       80.44      5.72 o
   1  13   2       34.25       36.23      4.03 o
   1  13   4      121.02      130.99      8.07 o
   1  13   5       93.26       89.49      5.71 o
   1  13   6        9.04        6.97      3.42 o
   1  13   7       11.82       11.00      3.02 o
   1  13   8        6.64        6.51      1.91 o
   1  13   9      159.20      161.43      9.30 o
   1  13  10      256.87      264.67     14.25 o
   1  13  11       15.17       15.09      2.16 o
   1  13  13      118.41      114.85      8.72 o
   1  14   0       20.80       26.16      3.61 o
   1  14   2      353.04      358.08     19.21 o
   1  14   3       94.56       92.18      6.22 o
   1  14   4        7.74        7.15      2.33 o
   1  14   6       82.04       85.33      6.04 o
   1  14   8      233.57      240.65     14.90 o
   1  14   9       23.16       24.09      2.96 o
   1  14  10      213.98      212.05     11.78 o
   1  14  11      126.88      130.14      8.70 o
   1  14  12       25.84       25.46      2.64 o
   1  14  13      341.54      308.38     16.10 o
   1  15   0      312.77      316.27     17.98 o
   1  15   4       32.25       32.75      3.71 o
   1  15   5       95.60       97.13      6.84 o
   1  15   6       46.38       49.87      4.89 o
   1  15   7       36.87       36.60      3.76 o
   1  15   8       26.75       25.28      4.21 o
   1  15   9       62.49       64.00      6.27 o
   1  15  10      232.50      235.76     17.44 o
   1  16   0       12.96       10.60      4.13 o
   1  16   1      145.02      147.99      9.31 o
   1  16   2        9.32        8.03      3.19 o
   1  16   4       27.64       28.62      4.06 o
   1  16   5       26.64       29.24      4.25 o
   1  16   6       95.59       97.86      8.12 o
   1  16   7       20.52       20.99      3.91 o
   1  16   9      179.08      183.87     18.17 o
   1  16  10        6.76        5.93      2.46 o
   1  16  11       18.21       14.97      2.42 o
   1  16  12       31.28       21.76      2.65 o
   1  17   0       12.69       11.18      4.48 o
   1  17   1       16.37       14.50      5.24 o
   1  17   4       17.19       18.97      4.07 o
   1  17   6        8.58        7.50      3.53 o
   1  17   7        9.95        9.75      3.27 o
   1  17  10       15.84       13.83      3.11 o
   1  18   1       25.61       28.37      5.06 o
   1  18   7       99.33       88.08     14.67 o
   2 -17   1       16.27       15.85      6.39 o
   2 -16   1      122.21      124.64      9.34 o
   2 -16   2       14.30       12.15      4.74 o
   2 -16   5       38.16       36.92      5.53 o
   2 -16  10        9.75        9.74      4.65 o
   2 -16  11       34.61       29.27      7.16 o
   2 -15   2       28.95       30.50      4.24 o
   2 -15   3       13.95       13.71      4.60 o
   2 -15   4      140.77      151.47     11.85 o
   2 -15   5       70.29       73.04      6.89 o
   2 -15   6       12.79       15.50      4.34 o
   2 -15   7       10.18        9.66      3.49 o
   2 -15   8       62.11       65.71      8.20 o
   2 -15  10       52.71       56.77      5.77 o
   2 -15  12       62.19       64.24      9.52 o
   2 -15  13       31.03       27.27      7.91 o
   2 -15  14       22.23       16.66      7.59 o
   2 -14   1      328.05      332.89     21.75 o
   2 -14   2        9.69        7.20      2.78 o
   2 -14   3       43.19       47.24      5.41 o
   2 -14   4       21.24       23.76      3.89 o
   2 -14   5       64.45       66.81      6.00 o
   2 -14   6       17.20       18.24      4.98 o
   2 -14   7       75.39       85.39      6.86 o
   2 -14   8       16.47       16.04      5.04 o
   2 -14   9      107.47      116.14      8.72 o
   2 -14  10       54.91       61.55      5.76 o
   2 -14  11       30.03       28.73      6.48 o
   2 -14  12       88.22       89.00     12.68 o
   2 -14  16       14.72       11.39      5.25 o
   2 -14  17       46.84       45.51      6.14 o
   2 -13   2       56.75       58.96      5.06 o
   2 -13   3       10.25        8.53      4.02 o
   2 -13   4       64.09       69.74      5.55 o
   2 -13   5       54.08       55.22      5.19 o
   2 -13   8       44.31       47.07      4.96 o
   2 -13  10       15.48       17.29      4.59 o
   2 -13  12       41.08       44.58      5.68 o
   2 -13  13       31.33       30.84      5.84 o
   2 -13  14      148.09      157.21     10.57 o
   2 -13  15       84.15       88.39     12.02 o
   2 -13  18       95.61       96.09     10.69 o
   2 -12   1       10.63       14.06      2.77 o
   2 -12   7       74.07       72.25      6.25 o
   2 -12   8       62.53       61.01      8.23 o
   2 -12   9       91.35       90.83      8.77 o
   2 -12  10       30.94       32.57      5.16 o
   2 -12  11      117.94      125.19      8.08 o
   2 -12  14       21.31       23.05      5.87 o
   2 -12  15       40.16       41.91      5.82 o
   2 -12  17       15.82       13.31      4.25 o
   2 -12  18       10.70        8.75      4.16 o
   2 -12  19       84.56       85.15      6.86 o
   2 -12  21       27.31       30.94      5.84 o
   2 -11   1       83.82       90.10      5.78 o
   2 -11   2      209.88      215.96     11.78 o
   2 -11   4      239.91      247.81     13.64 o
   2 -11   5       43.28       44.57      5.10 o
   2 -11   6      122.02      118.89      7.45 o
   2 -11   7       96.33       91.87      8.77 o
   2 -11   8       78.54       75.92      5.86 o
   2 -11  11      231.07      237.42     13.02 o
   2 -11  12      123.72      119.56      8.08 o
   2 -11  13       25.91       25.59      5.35 o
   2 -11  14       22.31       27.35      6.43 o
   2 -11  16       11.18        8.34      3.71 o
   2 -11  18       51.38       56.80      6.94 o
   2 -11  19       18.34       17.74      5.07 o
   2 -11  20       51.68       56.15     10.25 o
   2 -11  21       25.37       25.90      5.62 o
   2 -11  22      114.58      113.21      9.36 o
   2 -10   1       98.70       99.51      6.21 o
   2 -10   2      438.11      450.74     22.91 o
   2 -10   3        4.98        3.83      1.88 o
   2 -10   5       61.67       67.60      5.36 o
   2 -10   6       54.15       57.90      5.32 o
   2 -10   7      271.79      282.95     15.49 o
   2 -10   8      265.45      262.47     14.88 o
   2 -10   9      187.71      186.80     11.17 o
   2 -10  10       75.89       71.15      5.67 o
   2 -10  11      110.16      103.00     10.67 o
   2 -10  13       72.51       72.37      5.73 o
   2 -10  14       15.39       14.08      4.30 o
   2 -10  15       17.38       18.36      4.84 o
   2 -10  16       50.92       54.17      5.33 o
   2 -10  17      103.71      102.02      8.11 o
   2 -10  19       11.94       11.14      4.26 o
   2 -10  21       72.47       72.56      6.89 o
   2 -10  22       30.39       26.98      5.68 o
   2  -9   1        8.66        8.54      2.08 o
   2  -9   2       34.97       32.42      3.78 o
   2  -9   4       12.79       11.34      3.01 o
   2  -9   5      246.27      246.03     13.64 o
   2  -9   6       63.59       63.39      4.93 o
   2  -9   8      169.14      168.77     13.09 o
   2  -9   9      189.39      195.30     14.96 o
   2  -9  11      192.71      180.69     14.34 o
   2  -9  12       97.89       94.56      6.85 o
   2  -9  14       97.71       99.51      6.84 o
   2  -9  15       18.47       17.72      3.68 o
   2  -9  16      118.06      108.99      7.46 o
   2  -9  17       25.78       24.01      5.86 o
   2  -9  18       37.34       40.35      5.57 o
   2  -9  19      377.85      384.12     27.38 o
   2  -9  23       34.30       26.98      7.91 o
   2  -9  24      144.86      130.69      9.97 o
   2  -8   1      283.17      259.36     16.14 o
   2  -8   3      252.79      243.77     18.06 o
   2  -8   4       38.62       30.80      3.26 o
   2  -8   7      103.42       95.05      8.12 o
   2  -8   8      255.59      240.84     14.90 o
   2  -8   9      124.03      122.01      8.08 o
   2  -8  11       22.57       29.16      3.60 o
   2  -8  12        8.90       10.10      3.78 o
   2  -8  14       68.92       65.71      5.75 o
   2  -8  15      177.06      185.33     11.17 o
   2  -8  16       71.24       72.92      5.80 o
   2  -8  17       78.53       79.95      6.24 o
   2  -8  19       97.96      104.83      7.47 o
   2  -8  20       47.13       48.05      5.21 o
   2  -8  21       12.03       10.83      3.82 o
   2  -8  22       13.36       11.95      4.00 o
   2  -8  23       22.01       24.07      5.10 o
   2  -8  24       56.08       51.62     10.29 o
   2  -7   1      217.95      207.15     12.41 o
   2  -7   2      248.38      217.79     14.29 o
   2  -7   3     1180.72     1105.16     62.00 o
   2  -7   4      164.75      187.84     10.54 o
   2  -7   5      780.38      673.61     33.42 o
   2  -7   7       26.22       40.40      3.88 o
   2  -7   8      651.51      549.64     34.78 o
   2  -7   9       71.90       68.77      6.90 o
   2  -7  10       63.18       60.49      5.06 o
   2  -7  11       13.04       12.11      3.14 o
   2  -7  12      189.24      185.76     16.25 o
   2  -7  15      105.71      101.41      6.84 o
   2  -7  16       30.08       33.90      5.68 o
   2  -7  17      142.83      146.09      9.32 o
   2  -7  18       35.84       35.26      4.81 o
   2  -7  19       10.53        9.17      3.29 o
   2  -7  21       79.54       79.04      7.51 o
   2  -7  23       18.57       16.80      4.60 o
   2  -7  24       40.94       38.48      6.11 o
   2  -7  26       22.95       21.72      5.97 o
   2  -6   1       56.98       58.49      4.04 o
   2  -6   2        9.65       16.72      3.21 o
   2  -6   3     1543.04     1392.45     68.07 o
   2  -6   4      111.64      119.08      8.09 o
   2  -6   5       75.75       67.06      5.43 o
   2  -6   6      791.60      666.28     33.43 o
   2  -6   7      426.19      475.80     24.15 o
   2  -6   8      930.72      859.43     43.33 o
   2  -6   9      132.38       93.58      6.22 o
   2  -6  10       49.41       35.20      4.81 o
   2  -6  11      117.43      104.52      6.84 o
   2  -6  12       90.65       95.18      7.48 o
   2  -6  13        5.31        6.64      2.42 o
   2  -6  14       12.01       10.12      4.47 o
   2  -6  17       64.03       69.50      5.81 o
   2  -6  18       24.02       21.28      3.91 o
   2  -6  19       17.07       17.79      3.95 o
   2  -6  20       63.75       61.86      9.53 o
   2  -6  21      103.86      107.95      9.37 o
   2  -6  22       10.26        9.07      3.44 o
   2  -6  24      227.77      227.63     18.08 o
   2  -6  25       89.53       85.03      7.50 o
   2  -6  26       40.32       39.03      5.84 o
   2  -5   1     1113.27     1040.97     68.36 o
   2  -5   2      189.62      186.74      9.91 o
   2  -5   3      899.18      858.21     42.08 o
   2  -5   4      375.01      343.41     21.11 o
   2  -5   5     1173.11     1129.00     87.26 o
   2  -5   6      395.31      386.44     19.19 o
   2  -5   7       21.46       16.04      4.19 o
   2  -5   8      351.16      339.68     24.91 o
   2  -5   9       55.81       49.74      4.63 o
   2  -5  10       83.14       95.18      8.12 o
   2  -5  11       20.13       13.20      3.12 o
   2  -5  12       23.33       23.86      4.29 o
   2  -5  13       71.80       65.22      6.13 o
   2  -5  15        9.70        5.73      2.47 o
   2  -5  16      178.71      183.25     12.44 o
   2  -5  18       10.68        5.56      2.63 o
   2  -5  19       65.84       69.14      5.81 o
   2  -5  22       97.71       97.68      8.12 o
   2  -5  23       29.42       27.29      8.63 o
   2  -5  26       91.24       91.02      8.13 o
   2  -5  27        9.91        8.85      4.40 o
   2  -4   1       39.83       37.60      3.06 o
   2  -4   2     1030.39     1140.00     61.97 o
   2  -4   3       22.29       21.68      2.52 o
   2  -4   4      167.93      176.84     10.55 o
   2  -4   6      231.32      210.76     12.41 o
   2  -4   7      351.74      352.21     17.95 o
   2  -4   8      206.42      212.84     12.41 o
   2  -4   9      585.30      613.09     39.77 o
   2  -4  10      598.86      547.51     27.24 o
   2  -4  11       30.56       25.32      4.41 o
   2  -4  13       34.32       33.52      3.77 o
   2  -4  15      396.47      390.05     20.44 o
   2  -4  16       25.08       25.72      3.68 o
   2  -4  17      112.48      107.76      7.46 o
   2  -4  18      114.27      110.09      7.46 o
   2  -4  19       72.13       73.41      5.99 o
   2  -4  20      140.85      135.88      9.33 o
   2  -4  21       21.65       20.07      3.85 o
   2  -4  25       68.11       62.65      6.27 o
   2  -4  27       19.90       14.57      6.78 o
   2  -3   1      222.26      263.64     13.62 o
   2  -3   2      108.67      127.27      6.82 o
   2  -3   3       30.57       31.21      3.26 o
   2  -3   4      848.75      942.56     57.73 o
   2  -3   5       59.21       65.04      4.73 o
   2  -3   6      280.86      299.39     15.48 o
   2  -3   7      389.28      408.63     21.68 o
   2  -3   8      294.72      274.94     14.24 o
   2  -3   9      272.42      247.07     13.01 o
   2  -3  10      418.46      407.28     26.72 o
   2  -3  11      401.84      374.52     22.34 o
   2  -3  12      457.82      478.80     29.80 o
   2  -3  13       19.63       20.40      3.78 o
   2  -3  14       54.68       61.62      4.87 o
   2  -3  16      121.88      121.70      7.45 o
   2  -3  17      197.93      191.63     11.16 o
   2  -3  19      267.95      262.96     14.88 o
   2  -3  21        9.30        6.14      2.67 o
   2  -3  22       12.83       14.60      4.65 o
   2  -3  24       63.77       71.03      5.93 o
   2  -3  26       43.91       43.69      8.35 o
   2  -3  28       44.69       40.45      6.23 o
   2  -3  29        4.13        9.90      4.80 o
   2  -2   1       88.56       92.61      5.78 o
   2  -2   2      355.59      386.25     19.19 o
   2  -2   4      449.47      511.62     24.75 o
   2  -2   5      243.64      252.57     13.01 o
   2  -2   6       95.33      132.89      8.07 o
   2  -2   7        9.01        2.76      1.16 o
   2  -2   8      653.01      749.40     46.57 o
   2  -2   9       65.35       86.55      8.14 o
   2  -2  10       11.49        9.01      2.57 o
   2  -2  11      855.26      884.50     42.69 o
   2  -2  12      215.49      183.93     11.80 o
   2  -2  13      851.39      830.09     42.73 o
   2  -2  14      716.36      682.17     34.67 o
   2  -2  15      120.23      117.85      7.45 o
   2  -2  17       63.28       62.65      6.27 o
   2  -2  21       36.63       36.32      4.22 o
   2  -2  22       31.96       33.80      5.48 o
   2  -2  24       12.20        8.84      3.23 o
   2  -2  27       11.00       11.09      4.26 o
   2  -1   2       36.30       34.42      2.87 o
   2  -1   3      152.23      174.03      9.92 o
   2  -1   4       30.31       30.56      2.63 o
   2  -1   5      184.48      209.48     11.15 o
   2  -1   6     1446.89     1562.99    105.70 o
   2  -1  10     1090.04     1170.56     58.18 o
   2  -1  11      156.92      179.22     10.55 o
   2  -1  12       30.04       36.82      3.57 o
   2  -1  14      447.15      476.17     24.15 o
   2  -1  15      172.45      166.33      9.93 o
   2  -1  16      137.09      138.88      8.69 o
   2  -1  18       29.27       30.54      3.46 o
   2  -1  19       48.15       44.57      4.26 o
   2  -1  21       19.22       19.37      3.32 o
   2  -1  24       21.55       24.21      6.07 o
   2  -1  26       15.11       13.52      4.98 o
   2  -1  29       26.24       21.43      5.34 o
   2   0   0       78.66       73.35      4.28 o
   2   0   1     1281.73     1357.61     74.37 o
   2   0   2      308.21      363.70     22.35 o
   2   0   3       23.88       15.90      4.62 o
   2   0   4     1253.13     1368.00     86.96 o
   2   0   6       73.77       78.24      4.91 o
   2   0   7      752.54      897.33     51.47 o
   2   0   8      605.26      669.94     45.39 o
   2   0   9      187.70      214.49     11.78 o
   2   0  10      461.88      459.60     22.90 o
   2   0  11       11.62        9.40      2.63 o
   2   0  12      212.25      206.06     11.15 o
   2   0  13       78.60       85.70      5.47 o
   2   0  15       14.31       12.11      2.86 o
   2   0  16       13.99       15.20      3.09 o
   2   0  18       57.61       56.88      4.68 o
   2   0  20       86.54       81.54      5.91 o
   2   0  23       94.91      100.55      8.11 o
   2   0  24       62.68       67.12      5.81 o
   2   0  25       42.49       43.42      5.43 o
   2   0  27       78.76       75.31      6.88 o
   2   0  29       45.71       39.59      6.37 o
   2   1   0      452.92      463.52     22.90 o
   2   1   1     4419.14     4652.91    216.46 o
   2   1   3      150.14      154.10      9.31 o
   2   1   4       62.04       70.97      4.35 o
   2   1   5       27.11       20.99      2.07 o
   2   1   8      229.71      279.65     14.87 o
   2   1   9      331.60      323.97     20.50 o
   2   1  10       22.21       24.00      2.77 o
   2   1  11      142.87      151.65      8.68 o
   2   1  12       26.95       23.28      2.58 o
   2   1  13       80.96       74.70      6.25 o
   2   1  14       14.23        9.96      2.27 o
   2   1  15       22.93       28.99      3.86 o
   2   1  16       41.12       34.17      4.35 o
   2   1  17       45.82       42.77      4.65 o
   2   1  18       16.95       18.75      3.13 o
   2   1  19       13.98       14.72      2.83 o
   2   1  20       40.79       40.84      3.82 o
   2   1  21       11.82       13.98      2.97 o
   2   1  23       92.62       97.68      6.84 o
   2   1  24       94.81       95.97      6.85 o
   2   1  25       73.27       76.29      6.88 o
   2   1  26      244.31      246.83     15.53 o
   2   1  28       11.47       11.11      4.80 o
   2   1  29       36.37       33.50      6.02 o
   2   2   0      188.25      211.31     20.68 o
   2   2   1      648.90      707.84     40.94 o
   2   2   2       22.11        8.85      2.22 o
   2   2   3      327.29      315.29     16.10 o
   2   2   4     2125.13     2280.61    111.39 o
   2   2   5      176.89      168.16      8.67 o
   2   2   6      314.98      349.39     17.33 o
   2   2   7      120.18      109.48      7.46 o
   2   2   8       28.37       31.46      2.81 o
   2   2   9      119.81      121.28      6.82 o
   2   2  10      593.07      623.49     30.32 o
   2   2  11      132.60      124.09      6.82 o
   2   2  12       25.46       22.86      3.17 o
   2   2  13      289.90      302.94     19.25 o
   2   2  14       97.45      101.04      6.21 o
   2   2  17      309.28      299.95     16.11 o
   2   2  18       39.34       34.63      3.58 o
   2   2  19        7.94        8.64      4.01 o
   2   2  20       83.44       82.16      5.72 o
   2   2  22        9.46        9.82      3.20 o
   2   2  24       55.17       58.47      6.28 o
   2   2  25       85.91       88.51      6.86 o
   2   2  26       21.80       20.00      4.54 o
   2   2  27       63.41       65.40      6.91 o
   2   2  28       77.24       75.79      6.88 o
   2   3   0      362.23      408.63     20.43 o
   2   3   1      431.57      449.76     22.28 o
   2   3   2     1500.56     1600.89     80.48 o
   2   3   3     1511.60     1577.05     99.37 o
   2   3   4      505.54      596.71     29.08 o
   2   3   5      377.22      416.51     20.42 o
   2   3   6      137.02      163.70      8.67 o
   2   3   7        8.62        8.73      1.81 o
   2   3   8       90.06      100.25      5.96 o
   2   3   9       74.79       77.14      5.29 o
   2   3  10      373.42      421.83     20.42 o
   2   3  11       51.46       70.41      4.72 o
   2   3  12      385.20      396.22     19.81 o
   2   3  14      124.14      127.08      7.44 o
   2   3  16       13.70       14.50      2.36 o
   2   3  18       58.87       56.52      4.23 o
   2   3  19       44.52       42.12      3.75 o
   2   3  20      243.05      250.86     13.63 o
   2   3  21      210.99      213.15     12.40 o
   2   3  22      217.30      212.59     11.78 o
   2   3  23       69.68       74.27      5.61 o
   2   3  26       68.84       66.45      8.20 o
   2   3  28       23.02       19.90      6.67 o
   2   3  29       48.39       45.38      6.34 o
   2   4   0      776.86      844.76     40.21 o
   2   4   1       63.90       77.69      4.72 o
   2   4   2      452.59      498.60     24.13 o
   2   4   3     1008.68     1131.44     54.45 o
   2   4   4      460.38      503.74     24.13 o
   2   4   5       56.24       56.27      3.67 o
   2   4   6      706.97      710.90     33.40 o
   2   4   7       14.14       11.02      2.81 o
   2   4   8      962.19     1045.26     49.49 o
   2   4   9      439.13      480.51     22.89 o
   2   4  10      271.39      286.99     14.23 o
   2   4  11      496.88      466.64     22.90 o
   2   4  12       31.91       25.75      2.44 o
   2   4  13      389.00      402.09     20.43 o
   2   4  15       48.56       53.16      4.05 o
   2   4  16       46.26       48.52      3.74 o
   2   4  17       72.65       73.04      4.91 o
   2   4  18       28.19       26.62      3.21 o
   2   4  19      191.04      187.29     10.54 o
   2   4  20       28.45       29.35      3.21 o
   2   4  21       15.19       13.55      2.84 o
   2   4  22       14.34       13.23      2.98 o
   2   4  23       10.93       14.28      3.38 o
   2   4  24       56.25       57.87      5.96 o
   2   4  26      135.40      131.24     12.52 o
   2   4  28       43.16       41.30      5.44 o
   2   4  29       14.35       13.14      5.31 o
   2   5   1       58.93       61.13      4.23 o
   2   5   2     2048.14     2246.38    105.14 o
   2   5   3     1993.66     2246.38    105.14 o
   2   5   5       26.20       14.70      2.36 o
   2   5   6      147.18      196.21      9.91 o
   2   5   7      221.07      218.34     11.14 o
   2   5   8       64.23       67.12      4.03 o
   2   5  10      278.96      266.39     13.62 o
   2   5  11       10.48       10.10      2.40 o
   2   5  12      313.20      310.09     15.47 o
   2   5  13       83.70       86.25      5.21 o
   2   5  14       81.61       89.86      5.90 o
   2   5  15      158.85      163.39      8.67 o
   2   5  16      130.83      125.25      7.44 o
   2   5  17      127.03      133.19      8.07 o
   2   5  18       26.32       26.39      2.83 o
   2   5  19       76.40       83.07      5.28 o
   2   5  20      237.18      242.61     13.01 o
   2   5  21        6.54        4.61      1.83 o
   2   5  23       15.31       14.51      3.37 o
   2   5  24       31.83       28.87      3.86 o
   2   5  25      145.95      144.32     10.59 o
   2   5  28       49.33       48.17      5.93 o
   2   5  29      237.63      171.58     21.45 o
   2   6   0       35.54       22.90      2.58 o
   2   6   1      307.20      298.11     17.37 o
   2   6   2      225.26      197.93     10.53 o
   2   6   3       28.06       33.22      2.94 o
   2   6   5       92.49      108.38      6.20 o
   2   6   6       54.31       54.10      3.67 o
   2   6   8       11.05        8.98      2.01 o
   2   6   9      111.56       92.42      5.21 o
   2   6  10       97.48       96.52      5.52 o
   2   6  11       67.82       75.86      4.59 o
   2   6  13       13.83       10.82      2.05 o
   2   6  15      105.82      105.99      6.21 o
   2   6  17      111.76      122.13      6.82 o
   2   6  20      152.52      157.83      9.94 o
   2   6  21       22.66       22.93      2.97 o
   2   6  23       75.05       72.56      6.89 o
   2   6  24       17.19       19.42      3.66 o
   2   6  26       11.57        9.79      3.05 o
   2   6  28       11.83        8.83      3.92 o
   2   7   0      110.25      123.78      7.45 o
   2   7   1       45.18       44.74      4.58 o
   2   7   2       29.89       26.10      2.70 o
   2   7   3        8.44       14.56      2.69 o
   2   7   4      100.29       85.52      5.28 o
   2   7   5       41.93       43.27      3.24 o
   2   7   6        4.44        2.49      1.18 o
   2   7   7      152.99      161.31      8.67 o
   2   7   9      254.48      257.40     13.00 o
   2   7  10       25.65       24.01      2.32 o
   2   7  11       57.18       53.18      3.41 o
   2   7  12      140.45      135.64      7.44 o
   2   7  13       33.65       29.83      2.50 o
   2   7  14      358.64      377.09     18.57 o
   2   7  16      260.62      272.62     14.24 o
   2   7  17      204.67      218.34     11.77 o
   2   7  20       74.18       77.57      5.22 o
   2   7  21       30.48       34.17      3.71 o
   2   7  22       70.30       70.91      5.04 o
   2   7  24       38.35       38.07      4.80 o
   2   7  25       71.03       76.78      6.24 o
   2   7  26       51.82       49.59      6.97 o
   2   7  27       31.11       28.64      4.72 o
   2   7  28       22.51       15.39      4.20 o
   2   8   0      123.28      172.13     12.45 o
   2   8   1       81.75      111.13      6.83 o
   2   8   2      179.25      162.11      9.93 o
   2   8   4      148.33       95.11      5.96 o
   2   8   5      103.99       82.95      5.03 o
   2   8   6       14.17        3.96      1.71 o
   2   8   7      696.12      590.78     28.46 o
   2   8   8       16.49       21.40      2.26 o
   2   8   9      159.87      148.48      8.68 o
   2   8  10       21.32       25.87      2.57 o
   2   8  11       65.84       68.52      4.28 o
   2   8  12       96.80       95.79      5.71 o
   2   8  13      431.67      453.68     26.05 o
   2   8  14      131.96      142.30      7.43 o
   2   8  15      145.65      153.61      8.05 o
   2   8  16       10.69       10.08      1.93 o
   2   8  17        9.67       10.41      2.06 o
   2   8  18      207.37      215.65     11.78 o
   2   8  19        9.56       10.74      2.05 o
   2   8  20       11.86       11.37      2.32 o
   2   8  21      105.34      108.56      8.10 o
   2   8  22       53.60       55.24      4.11 o
   2   8  23       30.15       32.27      3.52 o
   2   8  24       52.91       51.91      5.14 o
   2   8  25      187.50      179.59     16.90 o
   2   8  26       63.86       60.11      8.23 o
   2   9   0       95.08       86.12      5.65 o
   2   9   1      177.75      162.84      9.30 o
   2   9   2      247.14      239.37     14.27 o
   2   9   3       86.73       62.59      4.48 o
   2   9   4       21.25       17.68      2.53 o
   2   9   5      533.42      470.12     23.52 o
   2   9   6       25.79       30.34      3.59 o
   2   9   7      764.22      682.78     34.67 o
   2   9   8       81.05       56.47      4.23 o
   2   9   9       81.69       90.10      5.40 o
   2   9  10      461.15      421.16     21.04 o
   2   9  11       33.42       38.07      3.12 o
   2   9  12       63.89       63.27      4.73 o
   2   9  13       77.41       83.68      5.34 o
   2   9  14       23.57       23.73      2.45 o
   2   9  15       15.19       14.83      1.83 o
   2   9  16       72.84       76.47      4.91 o
   2   9  17       12.17       12.13      1.84 o
   2   9  19       26.11       25.87      4.01 o
   2   9  20        6.66        7.35      1.96 o
   2   9  21       25.79       26.04      3.22 o
   2   9  22       44.34       44.30      4.19 o
   2   9  23       16.79       16.78      3.08 o
   2   9  24       12.80       13.29      2.50 o
   2   9  25       20.25       17.87      3.13 o
   2   9  26       13.65        6.82      3.26 o
   2  10   0        1.82        3.41      1.67 o
   2  10   1      147.77      158.99      9.30 o
   2  10   3       75.74       82.76      5.72 o
   2  10   4       33.51       21.09      3.58 o
   2  10   5      194.02      181.73      9.92 o
   2  10   6       16.84       15.13      2.42 o
   2  10   8       19.71       26.03      2.76 o
   2  10   9       64.33       62.71      4.54 o
   2  10  10      258.05      250.44     14.89 o
   2  10  11       86.66       92.49      5.78 o
   2  10  13      108.96      106.60      6.20 o
   2  10  14       31.92       33.45      2.87 o
   2  10  16      482.95      481.37     26.02 o
   2  10  17      227.99      225.86     11.77 o
   2  10  18       53.89       54.10      3.86 o
   2  10  19       53.61       55.50      3.99 o
   2  10  20        5.07        3.86      1.72 o
   2  10  21        5.40        3.20      1.53 o
   2  10  23       54.20       45.50      4.83 o
   2  11   0      286.95      281.67     15.49 o
   2  11   1       26.12       23.44      3.10 o
   2  11   2       21.44       21.22      2.98 o
   2  11   3       42.24       45.91      3.81 o
   2  11   4       43.55       47.36      4.12 o
   2  11   5       35.21       33.55      3.26 o
   2  11   7       22.41       20.47      2.65 o
   2  11   9      198.24      199.64     11.16 o
   2  11  11       44.42       43.87      3.43 o
   2  11  12       25.02       25.72      3.35 o
   2  11  13        8.57        7.50      2.10 o
   2  11  14       83.47       84.35      6.23 o
   2  11  15       40.23       44.23      3.24 o
   2  11  16       52.27       53.06      3.61 o
   2  11  18       49.59       51.15      3.61 o
   2  11  19       77.01       71.27      4.41 o
   2  11  20      123.57      113.70      7.46 o
   2  12   0       32.63       31.30      4.70 o
   2  12   3       48.29       48.16      4.25 o
   2  12   4       65.12       69.26      4.79 o
   2  12   6        9.44        9.16      2.71 o
   2  12   7       18.89       17.08      2.80 o
   2  12   8      101.90      102.94      6.84 o
   2  12   9      133.64      135.70      8.07 o
   2  12  10       34.78       33.44      3.07 o
   2  12  11       90.11       92.79      6.22 o
   2  12  12      182.46      188.63     10.54 o
   2  12  13        9.83       11.24      1.98 o
   2  12  14       49.26       52.81      3.67 o
   2  12  15       23.83       22.76      2.77 o
   2  12  16        8.26        9.00      1.80 o
   2  12  17       55.06       55.42      3.67 o
   2  12  18       18.99       16.52      2.15 o
   2  13   0      569.64      553.98     36.04 o
   2  13   1       56.91       56.24      6.94 o
   2  13   2       63.00       58.50      4.55 o
   2  13   3       76.52       72.80      5.10 o
   2  13   4      132.30      136.98      8.07 o
   2  13   5        8.02        6.50      2.58 o
   2  13   6      154.44      156.85      9.31 o
   2  13   7       14.98       14.86      4.14 o
   2  13   8       67.05       73.23      5.48 o
   2  13   9       34.04       36.02      3.32 o
   2  13  10      538.79      549.09     31.00 o
   2  13  11        6.17        5.48      2.56 o
   2  13  12      502.08      519.08     29.14 o
   2  13  13      167.09      175.92      9.92 o
   2  13  15      149.83      147.07      8.69 o
   2  14   0       20.30       20.39      3.44 o
   2  14   1      130.48      133.56      8.07 o
   2  14   2       55.21       55.85      4.43 o
   2  14   3       71.57       73.35      5.93 o
   2  14   4       16.86       20.64      3.11 o
   2  14   5      156.35      161.68     12.46 o
   2  14   6      239.89      245.18     13.64 o
   2  14   7        9.35        9.53      2.48 o
   2  14   8      127.44      130.62      8.07 o
   2  14   9      471.45      491.33     28.53 o
   2  14  11      121.07      127.14      7.44 o
   2  14  13       73.51       73.35      5.99 o
   2  14  14        5.67        4.23      1.93 o
   2  15   0      281.16      287.66     16.12 o
   2  15   2       55.37       58.75      4.93 o
   2  15   3       22.77       22.72      3.70 o
   2  15   4       24.70       25.78      3.48 o
   2  15   5       14.79       15.34      3.09 o
   2  15   6       49.51       50.68      4.82 o
   2  15   7       35.81       40.39      4.01 o
   2  15   9       16.73       17.05      2.94 o
   2  15  11       19.50       20.08      3.05 o
   2  15  12       25.84       27.39      3.47 o
   2  15  13        9.28        7.27      2.25 o
   2  15  14       44.82       42.46      4.46 o
   2  15  15       29.85       22.69      2.84 o
   2  16   0      103.75      108.07      7.46 o
   2  16   1      132.69      134.60     11.88 o
   2  16   2       99.48      101.47      8.11 o
   2  16   3       55.95       58.32      6.93 o
   2  16   6       14.56       14.81      4.07 o
   2  16   7       26.31       26.23      3.74 o
   2  16   8       24.99       26.08      3.74 o
   2  16   9       28.67       28.61      4.59 o
   2  16  11       11.09        9.53      3.50 o
   2  16  12        9.08        8.42      2.87 o
   2  16  13       74.48       64.98      6.91 o
   2  17   3       27.09       30.16      4.77 o
   2  17   4       29.50       32.18      5.56 o
   2  17   5       10.27       10.72      3.67 o
   2  17   6       16.61       16.65      4.81 o
   2  17   7       30.57       30.76      5.30 o
   2  17   8       32.28       34.60      6.41 o
   2  17  10       95.75       93.28     10.70 o
   2  18   1       12.09       11.85      4.38 o
   2  18   2       16.95       17.90      4.36 o
   2  18   3       38.27       37.41      6.39 o
   2  18   6       15.43       15.50      6.41 o
   2  18   8       13.40       11.35      3.80 o
   3 -17   1       21.99       21.07      7.37 o
   3 -17   4       28.68       30.52      7.14 o
   3 -16   1       34.11       38.46      6.04 o
   3 -16   2       13.81       11.95      4.37 o
   3 -16   3       24.18       26.12      6.45 o
   3 -16   9       14.29       13.09      6.01 o
   3 -15   2       15.85       13.36      4.40 o
   3 -15   3       68.66       73.84      6.88 o
   3 -15   4       84.72       93.03      8.13 o
   3 -15   7       15.48       18.38      4.70 o
   3 -15  10      117.25      110.03      8.10 o
   3 -15  12       18.69       13.37      5.52 o
   3 -15  13       81.91       79.59      8.80 o
   3 -14   1      309.52      324.21     20.50 o
   3 -14   2       34.92       35.19      4.16 o
   3 -14   3      125.78      131.85      8.70 o
   3 -14   4      131.89      145.54     11.22 o
   3 -14   7      130.24      133.44      9.33 o
   3 -14  10       24.15       25.79      6.31 o
   3 -14  11       15.99       19.18      5.61 o
   3 -14  13      112.97      111.07      8.73 o
   3 -14  14       15.75       12.90      5.32 o
   3 -14  15       66.38       59.45     10.22 o
   3 -14  16       49.84       43.35      5.89 o
   3 -13   1       13.75       15.34      3.43 o
   3 -13   2       17.61       19.63      3.38 o
   3 -13   4       16.02       15.88      3.42 o
   3 -13   5       94.00       97.99      8.12 o
   3 -13   6       20.04       22.13      4.58 o
   3 -13   7        9.54        8.36      3.10 o
   3 -13   9       28.47       37.07      6.19 o
   3 -13  10      227.97      233.38     18.07 o
   3 -13  12      100.52      110.21      8.10 o
   3 -13  13       76.84       81.24     11.40 o
   3 -13  15      135.16      140.41     11.22 o
   3 -13  17       17.53       13.27      6.07 o
   3 -12   2       29.19       31.87      3.52 o
   3 -12   4        9.24       10.20      3.47 o
   3 -12   7      140.82      148.96     11.85 o
   3 -12   8       15.94       14.87      3.30 o
   3 -12   9       24.20       23.02      4.16 o
   3 -12  10       99.16      108.38      7.46 o
   3 -12  11        7.66        7.88      2.97 o
   3 -12  12       19.77       21.77      4.72 o
   3 -12  13        7.97        7.37      3.39 o
   3 -12  14       30.46       35.23      7.08 o
   3 -12  15       96.26       96.27      7.48 o
   3 -12  18       88.37       98.60      9.39 o
   3 -12  19       19.97       18.30      6.29 o
   3 -12  20       20.06       18.97      6.26 o
   3 -11   2       24.89       22.51      3.43 o
   3 -11   3       10.03       10.64      2.68 o
   3 -11   4      106.26      107.40      6.83 o
   3 -11   6      134.50      145.73      9.32 o
   3 -11   7       48.44       47.43      4.83 o
   3 -11   8       38.60       39.74      4.72 o
   3 -11   9        9.00       10.41      4.06 o
   3 -11  10       21.80       21.09      3.98 o
   3 -11  11      145.54      148.35     11.85 o
   3 -11  13       60.55       65.77      5.62 o
   3 -11  15       79.03       81.66      6.23 o
   3 -11  16       44.08       47.52      5.35 o
   3 -11  17      102.22      112.10     10.64 o
   3 -11  20       13.87       12.53      5.10 o
   3 -11  22       27.13       27.67      3.80 o
   3 -10   2       72.64       72.31      5.93 o
   3 -10   3       35.50       40.70      3.69 o
   3 -10   4       41.11       46.23      4.70 o
   3 -10   5       22.02       22.08      4.58 o
   3 -10   6      388.50      390.53     23.59 o
   3 -10   7        5.75        6.65      3.19 o
   3 -10   8      235.44      233.01     14.91 o
   3 -10   9      730.06      757.35     44.04 o
   3 -10  11       49.73       52.21      6.96 o
   3 -10  12      219.71      215.78     14.29 o
   3 -10  14       11.57        6.68      2.72 o
   3 -10  16      190.55      182.04     12.44 o
   3 -10  17      188.57      181.67     14.34 o
   3 -10  18       32.63       34.11      5.15 o
   3 -10  20      398.00      391.57     24.21 o
   3 -10  21       44.87       43.18      6.02 o
   3  -9   1       10.93       12.48      2.37 o
   3  -9   4        5.48        3.80      1.64 o
   3  -9   5       24.63       30.08      3.79 o
   3  -9   6       39.23       37.98      3.89 o
   3  -9   7      201.39      209.05     13.04 o
   3  -9   8       13.89       12.73      2.71 o
   3  -9   9       10.04       11.88      3.00 o
   3  -9  11      110.48      109.72      7.46 o
   3  -9  12      223.50      225.43     13.03 o
   3  -9  13      138.50      138.75      9.32 o
   3  -9  14       31.50       32.22      6.44 o
   3  -9  15       57.61       61.68      5.38 o
   3  -9  17       37.19       40.78      4.72 o
   3  -9  19       19.51       19.70      6.68 o
   3  -9  20       51.48       50.37      6.96 o
   3  -9  21       57.30       57.00      7.59 o
   3  -8   1       43.38       38.00      3.25 o
   3  -8   3       59.75       47.82      3.93 o
   3  -8   4       96.52       80.68      7.51 o
   3  -8   6        8.57       13.98      2.83 o
   3  -8   7       28.13       30.29      3.79 o
   3  -8   8       37.16       39.67      3.95 o
   3  -8   9        9.11       11.07      3.02 o
   3  -8  10       90.59       87.72      6.22 o
   3  -8  11       40.39       40.11      4.14 o
   3  -8  12       14.71       17.78      3.13 o
   3  -8  13       15.15       15.44      3.85 o
   3  -8  14       19.56       20.67      4.60 o
   3  -8  15       33.08       31.27      5.36 o
   3  -8  16      277.28      275.19     15.50 o
   3  -8  20      100.35       99.27      7.47 o
   3  -8  22       10.45        9.53      4.59 o
   3  -8  23       18.96       17.61      4.65 o
   3  -8  25       33.68       29.88      6.26 o
   3  -7   3      303.23      281.85     14.87 o
   3  -7   4      574.23      504.90     25.38 o
   3  -7   5       69.58       79.95      6.24 o
   3  -7   6       54.81       54.70      4.62 o
   3  -7   7       39.14       30.29      4.44 o
   3  -7   9       33.18       35.92      3.70 o
   3  -7  11       18.06       19.47      3.06 o
   3  -7  12        8.92        6.69      3.27 o
   3  -7  13      213.35      214.73     12.40 o
   3  -7  15       47.34       42.88      4.26 o
   3  -7  16      146.61      145.66      9.32 o
   3  -7  17       41.50       42.86      4.52 o
   3  -7  19       11.77       11.08      4.26 o
   3  -7  20       16.54       13.97      6.90 o
   3  -7  22      140.01      140.89      9.96 o
   3  -7  23       20.39       22.94      4.97 o
   3  -7  25       48.66       47.28      8.98 o
   3  -6   1      881.20      800.75     46.52 o
   3  -6   2     1248.27     1243.91     61.90 o
   3  -6   3     1090.54     1045.86     53.25 o
   3  -6   4       86.33       76.65      6.88 o
   3  -6   5      171.51      167.54     12.46 o
   3  -6   7      138.63      123.17      8.08 o
   3  -6   8       33.67       30.03      4.90 o
   3  -6   9       15.50       13.64      3.53 o
   3  -6  10       23.95       12.42      3.27 o
   3  -6  12        7.99        5.25      2.58 o
   3  -6  13      226.96      226.78     13.03 o
   3  -6  14       98.79       98.41     10.04 o
   3  -6  15       29.62       30.29      4.57 o
   3  -6  16       90.85       86.31      6.23 o
   3  -6  18       50.79       49.76      5.27 o
   3  -6  19       25.72       26.04      4.87 o
   3  -6  20       37.68       35.49      5.14 o
   3  -6  24      158.58      164.43     16.29 o
   3  -6  25      140.35      140.77      9.32 o
   3  -6  26       22.13       18.23      7.49 o
   3  -6  27       60.67       57.81      7.58 o
   3  -5   1       76.42       91.38      5.71 o
   3  -5   2       29.77       32.24      3.01 o
   3  -5   3      630.43      613.09     29.70 o
   3  -5   4       10.95       10.75      2.26 o
   3  -5   5       34.39       41.85      4.52 o
   3  -5   6      284.61      292.37     19.27 o
   3  -5   7      708.16      622.26     42.92 o
   3  -5   8      146.25      152.57     13.76 o
   3  -5   9       78.86       62.71      6.91 o
   3  -5  11      210.78      188.51     10.54 o
   3  -5  14       49.41       47.04      4.31 o
   3  -5  16      114.35      122.01      8.08 o
   3  -5  17       51.93       52.51      4.95 o
   3  -5  18      334.58      331.61     24.92 o
   3  -5  23        7.75        7.19      3.08 o
   3  -5  27       32.69       27.24      5.33 o
   3  -4   2       61.16       72.80      4.53 o
   3  -4   3      148.47      146.76      8.69 o
   3  -4   4      532.27      571.53     27.85 o
   3  -4   5       53.68       62.65      4.80 o
   3  -4   7       50.87       48.16      4.19 o
   3  -4   8       82.91       73.04      5.36 o
   3  -4   9      678.64      638.77     38.48 o
   3  -4  10      441.36      390.11     28.64 o
   3  -4  11       18.50       14.37      3.03 o
   3  -4  12       71.66       78.42      6.87 o
   3  -4  13       85.67       86.25      6.23 o
   3  -4  15       48.75       42.97      4.65 o
   3  -4  16       17.57       15.66      3.22 o
   3  -4  17      232.39      236.74     13.02 o
   3  -4  20      275.31      279.65     15.50 o
   3  -4  21       27.20       28.92      5.05 o
   3  -4  22       36.36       36.90      5.19 o
   3  -4  24       84.33       86.12      6.86 o
   3  -4  25      110.69      108.44     11.94 o
   3  -4  27       11.19       10.00      4.88 o
   3  -4  28       62.05       58.03      7.58 o
   3  -3   1     1887.01     2168.75    142.94 o
   3  -3   2      830.89      877.16     42.70 o
   3  -3   3      282.98      340.11     16.71 o
   3  -3   4       49.60       33.58      3.77 o
   3  -3   5       97.18      136.19     10.60 o
   3  -3   6        8.41       10.42      2.75 o
   3  -3   7       26.27       29.02      3.79 o
   3  -3   8      356.26      351.35     31.26 o
   3  -3   9      599.58      597.02     29.71 o
   3  -3  12      265.67      254.28     13.63 o
   3  -3  13       16.06       15.69      3.43 o
   3  -3  14       11.94        7.76      3.13 o
   3  -3  15       28.28       26.35      3.80 o
   3  -3  17      114.95      119.14      8.09 o
   3  -3  18       93.57       91.44      6.85 o
   3  -3  20       86.95       88.88      6.86 o
   3  -3  21       45.74       47.35      5.35 o
   3  -3  23       41.23       41.08      5.70 o
   3  -3  26       13.56       10.69      4.90 o
   3  -3  27       51.17       45.80      6.99 o
   3  -3  28       91.68       85.03     12.04 o
   3  -2   2     2080.77     2352.13    111.35 o
   3  -2   3      240.17      231.36     12.39 o
   3  -2   4     1354.64     1610.06     74.21 o
   3  -2   5      244.25      242.79     16.16 o
   3  -2   6      748.03      742.07     48.47 o
   3  -2   7      416.83      487.60     29.17 o
   3  -2   8        5.42       11.66      3.87 o
   3  -2   9       98.29       87.60      5.84 o
   3  -2  10       38.27       35.15      3.58 o
   3  -2  11      125.63      116.26      8.09 o
   3  -2  12       58.44       57.70      4.87 o
   3  -2  13       22.56       22.81      4.64 o
   3  -2  14      104.81      101.10      6.84 o
   3  -2  15      115.71      104.71      9.38 o
   3  -2  16       34.02       35.47      3.96 o
   3  -2  17       91.96       95.54      6.85 o
   3  -2  20      218.53      223.72     13.03 o
   3  -2  21        9.20        7.67      3.60 o
   3  -2  22       40.22       39.80      5.18 o
   3  -2  24       15.96       17.27      5.23 o
   3  -2  25       17.34       16.82      4.59 o
   3  -2  29       53.57       48.17      8.31 o
   3  -1   1     1929.91     2070.95    105.25 o
   3  -1   2      505.47      594.14     28.46 o
   3  -1   3      105.50      107.76      6.83 o
   3  -1   4       49.20       64.73      4.60 o
   3  -1   5     1255.41     1480.47     68.02 o
   3  -1   6      435.91      472.62     31.70 o
   3  -1   7       20.36       27.41      2.95 o
   3  -1   8       96.19       82.16      5.66 o
   3  -1   9      227.98      232.71     12.39 o
   3  -1  10      403.97      408.08     28.62 o
   3  -1  11      573.23      569.82     28.47 o
   3  -1  12      175.61      159.60     12.47 o
   3  -1  13       23.69       21.67      2.65 o
   3  -1  14       22.67       20.61      3.65 o
   3  -1  15       67.58       67.30      5.05 o
   3  -1  16       80.56       71.70      5.74 o
   3  -1  17       18.75       19.46      2.99 o
   3  -1  18       40.52       39.45      3.76 o
   3  -1  20       98.72      101.04      6.84 o
   3  -1  21       16.75       16.49      3.69 o
   3  -1  22       30.50       29.63      4.31 o
   3  -1  24       45.50       44.25      5.29 o
   3  -1  25      135.44      133.56      9.33 o
   3  -1  26       32.66       32.01      7.12 o
   3  -1  28       41.46       42.86      7.01 o
   3  -1  29       22.02       14.61      5.31 o
   3   0   0      427.27      461.14     27.30 o
   3   0   1      398.82      507.71     24.75 o
   3   0   2      447.63      548.06     39.85 o
   3   0   3       32.56       37.90      3.18 o
   3   0   4      919.81     1007.97     68.40 o
   3   0   5      121.67      146.46      8.06 o
   3   0   6       73.70       98.11      6.15 o
   3   0   7       34.01       28.63      3.27 o
   3   0   8        8.94        2.94      1.31 o
   3   0  10      370.73      380.81     22.96 o
   3   0  11       63.92       67.12      6.90 o
   3   0  13      195.59      164.12      9.30 o
   3   0  14      395.40      374.46     21.08 o
   3   0  15      322.22      304.53     16.10 o
   3   0  17       59.95       61.62      4.93 o
   3   0  19       20.60       21.29      3.77 o
   3   0  20       47.97       44.60      4.45 o
   3   0  21       39.56       38.50      4.99 o
   3   0  22      227.62      224.33     14.29 o
   3   0  23      122.07      119.38      8.08 o
   3   0  24       21.80       20.59      4.12 o
   3   0  27      136.77      122.43     11.90 o
   3   0  28       20.07       13.83      5.04 o
   3   1   0       79.24       87.23      5.46 o
   3   1   1      158.36      177.14     13.08 o
   3   1   2      221.52      262.41     14.88 o
   3   1   3      304.24      273.05     14.24 o
   3   1   4     1787.47     1817.89     99.15 o
   3   1   5     1134.03     1410.79     74.33 o
   3   1   6      884.85     1026.92     48.87 o
   3   1   7      215.85      227.82     12.39 o
   3   1   8       39.88       58.52      4.17 o
   3   1  11      478.69      473.54     23.52 o
   3   1  12       35.35       37.57      3.51 o
   3   1  13      250.16      231.55     12.39 o
   3   1  14      110.02       93.83      6.09 o
   3   1  17       47.40       41.71      4.40 o
   3   1  20       32.64       27.24      5.54 o
   3   1  24       15.58       14.00      5.49 o
   3   1  25      167.47      161.92     13.10 o
   3   1  28       97.90       90.59      8.13 o
   3   2   0       80.91       91.26      5.97 o
   3   2   1      119.89      104.40      8.74 o
   3   2   2        7.70        7.05      2.04 o
   3   2   3      600.90      658.33     44.14 o
   3   2   4       58.75       63.02      4.23 o
   3   2   5      171.00      167.18     10.56 o
   3   2   6      134.63      138.08      8.07 o
   3   2   7     1333.28     1509.81     74.26 o
   3   2   9     1082.25     1212.13     57.53 o
   3   2  10       31.35       27.66      3.02 o
   3   2  11      476.54      490.29     24.14 o
   3   2  12       51.07       44.57      3.62 o
   3   2  14       14.90       15.40      2.55 o
   3   2  15       79.95       81.17      5.41 o
   3   2  16       10.91       10.17      3.78 o
   3   2  17       38.70       38.57      4.99 o
   3   2  18       28.50       28.39      3.21 o
   3   2  19       34.19       30.90      3.26 o
   3   2  20      135.20      138.51      8.69 o
   3   2  22       56.67       60.64      5.06 o
   3   2  23       10.16        8.62      3.93 o
   3   2  25       79.44       79.10      6.87 o
   3   2  27       18.51       15.79      4.98 o
   3   3   0      664.35      724.95     49.76 o
   3   3   1      636.86      718.23     42.82 o
   3   3   2       67.74       83.86      5.28 o
   3   3   3      877.75      915.67     43.92 o
   3   3   4      738.53      820.31     43.36 o
   3   3   5       57.17       51.91      4.12 o
   3   3   6     1558.13     1759.20     86.64 o
   3   3   7     1295.89     1476.80     68.02 o
   3   3   8       43.03       42.12      3.37 o
   3   3   9      507.29      491.57     24.76 o
   3   3  10        7.31       15.30      2.69 o
   3   3  11      130.12      134.72      8.07 o
   3   3  12       28.48       22.42      3.83 o
   3   3  13       16.99       14.50      2.69 o
   3   3  14      241.98      258.08     13.63 o
   3   3  15       27.80       19.43      2.92 o
   3   3  16       13.41       14.60      2.69 o
   3   3  17      713.96      708.45     37.79 o
   3   3  18      324.51      328.00     18.60 o
   3   3  19       47.62       43.41      3.62 o
   3   3  20        9.14        7.69      2.60 o
   3   3  21       22.08       19.86      3.18 o
   3   3  22       20.34       20.54      3.44 o
   3   3  23       75.79       78.30      6.05 o
   3   3  25      129.57      133.99      9.97 o
   3   3  26       24.84       23.93      4.63 o
   3   3  27       37.98       38.36      6.38 o
   3   3  28       21.87       19.47      4.89 o
   3   4   2       19.73       14.95      2.22 o
   3   4   3       32.66       37.31      3.25 o
   3   4   4      891.68     1138.78     54.44 o
   3   4   5      254.60      281.67     14.24 o
   3   4   6      263.07      235.46     12.39 o
   3   4   7       30.13       15.59      2.42 o
   3   4   9       30.80       45.04      3.49 o
   3   4  10      781.75      800.75     38.36 o
   3   4  12       49.72       55.62      3.98 o
   3   4  13       28.96       32.86      3.07 o
   3   4  15      110.04      107.52      6.83 o
   3   4  16      117.43      114.73      6.83 o
   3   4  18      214.92      223.11     12.40 o
   3   4  19       11.64       10.13      3.78 o
   3   4  20       83.13       83.56      5.59 o
   3   4  21      241.56      241.32     13.01 o
   3   4  22       60.23       58.90      5.32 o
   3   4  23       14.42       13.42      3.53 o
   3   4  24       49.14       49.64      5.21 o
   3   4  26       62.20       59.90      5.83 o
   3   4  28       99.06       86.92      7.50 o
   3   5   1      411.83      464.80     22.90 o
   3   5   2        7.39       14.48      2.42 o
   3   5   3       44.87       44.49      3.49 o
   3   5   4       35.08       37.72      3.18 o
   3   5   6       59.54       55.25      3.73 o
   3   5   7      308.38      332.28     16.72 o
   3   5   8     1464.24     1415.68     68.05 o
   3   5   9     1734.02     1620.45     80.46 o
   3   5  10     1071.84     1081.93     52.59 o
   3   5  11      371.36      348.17     17.33 o
   3   5  12       32.27       24.33      3.69 o
   3   5  13      124.60      129.65      7.44 o
   3   5  15        9.58       11.23      2.19 o
   3   5  16       46.70       44.70      3.56 o
   3   5  17      196.01      195.97     11.16 o
   3   5  18       61.83       62.78      4.48 o
   3   5  19       38.08       38.89      3.44 o
   3   5  20       64.43       73.17      5.23 o
   3   5  21      162.95      170.36     10.55 o
   3   5  23       24.24       25.47      4.48 o
   3   5  25       70.32       65.53      5.88 o
   3   5  26       23.50       23.12      4.77 o
   3   5  27      137.42      136.19     11.87 o
   3   5  28       27.05       24.24      6.41 o
   3   6   0      186.59      191.20     10.54 o
   3   6   1      344.80      325.19     16.72 o
   3   6   2      109.25       93.89      5.84 o
   3   6   3      649.71      657.72     31.55 o
   3   6   4       48.75       38.95      3.31 o
   3   6   5       48.00       42.04      3.50 o
   3   6   6      178.03      160.52      8.67 o
   3   6   7      111.57      105.81      6.08 o
   3   6   8      222.49      238.94     12.38 o
   3   6   9       50.45       50.38      3.86 o
   3   6  11     1711.52     1651.62     93.00 o
   3   6  12      207.10      191.87      9.91 o
   3   6  13      196.39      191.57     10.54 o
   3   6  14      367.13      363.95     18.58 o
   3   6  15       59.63       65.46      4.29 o
   3   6  16       60.62       62.59      4.61 o
   3   6  17       10.99       11.52      2.38 o
   3   6  18      190.42      197.38     11.16 o
   3   6  19       68.27       72.31      5.10 o
   3   6  20      109.90      114.55      6.83 o
   3   6  21       58.00       61.25      4.67 o
   3   6  22       19.10       19.10      3.73 o
   3   6  24        6.25        6.08      3.00 o
   3   6  25        7.36        7.60      3.29 o
   3   6  26       35.65       36.09      5.07 o
   3   6  27       20.33       17.55      5.73 o
   3   7   0        5.08        3.28      1.60 o
   3   7   2       12.63       15.23      2.82 o
   3   7   4      247.57      235.70     14.91 o
   3   7   5      468.23      411.74     21.05 o
   3   7   6       26.21       15.27      2.82 o
   3   7   7      207.61      193.95     10.53 o
   3   7   8      626.20      636.93     30.94 o
   3   7   9      218.48      199.27     10.53 o
   3   7  10        5.07        5.90      2.85 o
   3   7  11      379.45      384.67     19.19 o
   3   7  12      876.21      891.22     46.45 o
   3   7  13      121.34      111.13      6.20 o
   3   7  14       86.64       95.79      5.96 o
   3   7  15      127.01      129.53      7.44 o
   3   7  16       73.47       76.65      4.97 o
   3   7  17      248.60      252.70     13.63 o
   3   7  18      247.20      263.52     14.25 o
   3   7  19       10.80       10.21      2.89 o
   3   7  21       51.29       52.17      4.95 o
   3   7  22      168.64      174.70      9.92 o
   3   7  23       60.69       60.62      5.38 o
   3   7  25       77.88       77.45      7.52 o
   3   7  28       16.10       13.33      5.37 o
   3   8   0      406.82      356.85     18.58 o
   3   8   1      278.64      236.01     13.02 o
   3   8   2      337.45      300.19     15.48 o
   3   8   3      230.11      210.21     11.15 o
   3   8   4       75.52       67.79      4.73 o
   3   8   5      265.42      278.37     14.24 o
   3   8   7      109.58      119.81      6.82 o
   3   8   8      552.23      523.54     26.00 o
   3   8   9      285.40      320.60     16.09 o
   3   8  10      242.78      248.23     13.01 o
   3   8  13       41.48       45.70      3.62 o
   3   8  14      123.32      129.47      7.44 o
   3   8  15       27.31       27.31      2.63 o
   3   8  16       32.20       30.59      2.88 o
   3   8  17      177.72      183.87      9.92 o
   3   8  20      138.65      136.98      8.07 o
   3   8  21      231.47      234.17     14.91 o
   3   8  22       33.15       37.74      3.76 o
   3   8  23        8.23        8.69      2.94 o
   3   8  24       75.25       72.98      6.05 o
   3   9   0       13.69       10.21      2.47 o
   3   9   1      151.53      107.76      6.20 o
   3   9   2      147.38      131.05      7.44 o
   3   9   3      153.69      147.44      8.06 o
   3   9   4       22.38       12.61      2.51 o
   3   9   5       95.18       82.22      5.35 o
   3   9   6       35.48       27.13      3.02 o
   3   9   7      281.96      275.31     14.24 o
   3   9   8      275.26      280.93     14.87 o
   3   9   9      194.09      198.78     11.16 o
   3   9  10       62.32       56.01      4.05 o
   3   9  11      218.59      225.25     11.77 o
   3   9  12      276.04      277.82     14.24 o
   3   9  13      144.67      153.12      8.68 o
   3   9  14       76.80       85.88      5.40 o
   3   9  15       94.62       96.88      5.77 o
   3   9  16       70.52       73.04      5.99 o
   3   9  18       71.88       74.94      4.85 o
   3   9  19       12.95       14.35      2.63 o
   3   9  20        8.54        9.03      2.93 o
   3   9  22       37.79       39.54      4.99 o
   3   9  23       28.46       31.18      4.17 o
   3   9  24      121.60      123.17      7.45 o
   3   9  25       16.49       17.21      3.21 o
   3   9  26       29.38       27.37      5.67 o
   3  10   0       14.00       12.89      2.92 o
   3  10   3       59.66       62.78      4.67 o
   3  10   5       33.17       40.21      3.50 o
   3  10   6        5.32        3.75      1.49 o
   3  10   7        9.98       13.76      2.63 o
   3  10   9       67.15       64.31      4.42 o
   3  10  10       29.60       25.83      3.48 o
   3  10  12      260.21      265.78     14.25 o
   3  10  13      144.92      152.75      8.68 o
   3  10  14       77.97       76.10      5.03 o
   3  10  15       11.65       13.94      2.56 o
   3  10  16       10.76       11.50      2.18 o
   3  10  18      139.20      145.11      8.69 o
   3  10  19       28.76       29.85      3.01 o
   3  10  20       19.77       20.66      2.78 o
   3  10  21        6.59        5.58      2.24 o
   3  10  22       33.47       32.05      3.78 o
   3  11   0      130.06      122.31      7.45 o
   3  11   2      341.66      325.07     16.72 o
   3  11   3       98.66      101.10      6.21 o
   3  11   4       57.16       54.93      4.62 o
   3  11   5        7.34        5.65      2.47 o
   3  11   6      200.25      191.57     10.54 o
   3  11   7      112.88      112.35      6.83 o
   3  11   8       29.54       28.72      3.02 o
   3  11   9      236.39      238.15     13.02 o
   3  11  10        5.40        4.77      2.38 o
   3  11  11       27.36       26.12      2.95 o
   3  11  12       83.58       86.61      5.65 o
   3  11  14       18.09       16.37      2.74 o
   3  11  15       86.13       93.64      6.85 o
   3  11  16        6.29        5.00      2.04 o
   3  11  17      346.24      362.60     20.46 o
   3  11  19       28.47       29.88      3.01 o
   3  11  20       70.94       72.80      6.89 o
   3  11  22       64.36       62.65      6.01 o
   3  12   0      146.59      141.63      8.69 o
   3  12   1       35.31       35.51      4.03 o
   3  12   2       46.65       47.64      4.31 o
   3  12   3      407.74      405.08     21.06 o
   3  12   4       11.75       12.82      2.78 o
   3  12   5      316.02      333.32     17.34 o
   3  12   6       13.14       15.64      2.68 o
   3  12   7      282.97      288.76     15.49 o
   3  12   8      116.55      115.90      6.82 o
   3  12   9       21.35       21.82      2.84 o
   3  12  11      154.05      158.44      9.30 o
   3  12  12       65.40       68.46      4.86 o
   3  12  13       30.33       30.35      3.59 o
   3  12  15       43.02       45.39      3.87 o
   3  12  16       28.14       30.71      3.33 o
   3  12  18        7.05        5.22      1.88 o
   3  12  19       18.29       19.76      2.98 o
   3  12  21       19.35       16.94      2.28 o
   3  12  22       11.73        9.50      2.55 o
   3  13   1       23.80       23.36      3.42 o
   3  13   2       22.24       21.93      3.37 o
   3  13   3      126.70      131.97      9.33 o
   3  13   4       23.27       23.55      3.10 o
   3  13   5       14.62       12.67      2.78 o
   3  13   6      517.32      510.95     27.89 o
   3  13   7       18.23       17.67      2.87 o
   3  13   8       73.18       77.51      6.24 o
   3  13   9       10.29       11.36      2.66 o
   3  13  10      131.91      134.05      9.33 o
   3  13  11        8.15        7.99      2.38 o
   3  13  12       54.43       55.89      5.71 o
   3  13  13       12.29       13.10      2.71 o
   3  13  14       27.62       28.34      3.60 o
   3  13  15       12.86       14.34      2.56 o
   3  13  17       39.43       41.01      5.63 o
   3  13  19       20.35       18.67      2.53 o
   3  13  20       16.43       13.80      2.16 o
   3  14   0       68.89       66.02      5.30 o
   3  14   1      196.24      200.74     11.79 o
   3  14   3      397.26      413.03     22.93 o
   3  14   4       22.06       22.95      3.23 o
   3  14   5       65.67       67.54      5.05 o
   3  14   6       11.44       11.09      3.81 o
   3  14   7      294.18      302.88     16.74 o
   3  14   8       15.96       16.40      3.28 o
   3  14   9       11.72       12.99      3.19 o
   3  14  10       10.28       10.16      2.97 o
   3  14  11       30.62       31.97      3.45 o
   3  14  13       31.47       32.16      3.71 o
   3  14  14       81.88       85.15      8.14 o
   3  14  16       36.72       33.36      4.04 o
   3  14  17       39.80       35.85      3.96 o
   3  14  18       15.78       14.28      2.42 o
   3  15   0       24.50       27.02      5.61 o
   3  15   1       10.60        9.35      2.77 o
   3  15   6       59.44       63.70      5.31 o
   3  15   7       20.36       20.04      3.65 o
   3  15   9       27.09       29.60      3.59 o
   3  15  10       18.37       22.65      3.49 o
   3  15  11      158.02      167.30     15.01 o
   3  15  12       28.92       29.00      3.86 o
   3  15  15       11.41       10.16      3.11 o
   3  15  16       47.02       44.09      4.13 o
   3  16   1       13.79       10.67      3.31 o
   3  16   4        9.20        7.84      2.82 o
   3  16   5       28.77       29.93      3.99 o
   3  16   6        6.60        6.27      2.83 o
   3  16   7       48.83       52.34      5.53 o
   3  16   8       70.19       73.10      5.99 o
   3  16   9       59.10       59.08      6.93 o
   3  16  10       16.13       14.53      3.31 o
   3  16  13       33.30       32.36      4.43 o
   3  16  14       17.02       14.64      3.30 o
   3  17   0       25.55       30.80      4.77 o
   3  17   4       77.06       81.48      8.79 o
   3  17   6       63.39       69.50      6.26 o
   3  17  14       14.18        9.92      3.04 o
   3  18   1       36.07       33.91      5.21 o
   3  18   2       21.93       22.87      4.84 o
   3  18   3       16.37       16.45      4.53 o
   3  18   6       29.94       31.45      4.90 o
   3  18   8       40.97       42.50      5.23 o
   3  19   0       11.99       14.08      6.02 o
   4 -16   3       19.26       15.54      6.79 o
   4 -16   8       58.56       59.10      8.89 o
   4 -15   1       32.76       36.15      4.87 o
   4 -15   2       18.52       17.64      4.36 o
   4 -15   3       30.07       30.83      4.90 o
   4 -15   4       22.55       20.78      5.64 o
   4 -15   5       29.93       27.48      5.40 o
   4 -15   6       12.59       14.88      5.38 o
   4 -15   7       19.48       20.04      5.51 o
   4 -15   8       39.65       36.63      8.43 o
   4 -15   9       16.84       13.49      5.36 o
   4 -14   2      111.90      119.75     11.27 o
   4 -14   5       28.85       26.91      4.53 o
   4 -14   6       65.09       72.37      6.89 o
   4 -14   7       20.60       24.67      5.09 o
   4 -14  11       85.78       82.64     12.71 o
   4 -13   1       46.04       51.21      4.95 o
   4 -13   2       58.26       59.00      5.83 o
   4 -13   3       33.21       35.84      4.03 o
   4 -13   4      112.13      121.03      9.35 o
   4 -13   5      120.44      127.51      8.71 o
   4 -13   6        6.34        5.93      2.85 o
   4 -13   7      141.43      150.49     12.48 o
   4 -13   8       80.93       85.39      8.14 o
   4 -13  10       51.82       57.17      5.84 o
   4 -13  11      125.89      130.32      9.97 o
   4 -13  12        8.77        8.13      3.49 o
   4 -13  14       13.09       10.08      4.39 o
   4 -13  15       79.67       83.93     10.08 o
   4 -12   1       95.11      101.41      8.11 o
   4 -12   2      118.93      130.32      8.07 o
   4 -12   3       28.27       31.88      3.91 o
   4 -12   4      119.90      122.13      8.08 o
   4 -12   5       63.01       68.95      5.55 o
   4 -12   7       13.44       16.32      3.35 o
   4 -12   8      260.26      271.71     19.29 o
   4 -12   9       27.43       30.92      5.77 o
   4 -12  10       53.44       61.03      6.08 o
   4 -12  11       42.69       41.69      6.29 o
   4 -12  12       49.34       53.75      5.85 o
   4 -12  13       90.56       96.52      7.48 o
   4 -12  14       24.03       22.65      5.19 o
   4 -12  15       54.82       56.98      6.94 o
   4 -12  17       20.47       23.66      7.28 o
   4 -12  18       45.69       41.87      8.37 o
   4 -11   3       96.73       96.76      8.12 o
   4 -11   5       23.06       24.10      3.36 o
   4 -11   6       24.92       25.45      3.74 o
   4 -11   7       55.99       55.85      4.94 o
   4 -11   8      164.79      170.11     13.73 o
   4 -11   9        9.96        8.21      3.80 o
   4 -11  10       57.70       57.54      5.77 o
   4 -11  11       73.76       79.22      6.11 o
   4 -11  12       33.10       34.19      7.09 o
   4 -11  13      136.52      137.23     12.51 o
   4 -11  14      100.31      102.75      7.47 o
   4 -11  15       14.39       13.47      5.91 o
   4 -11  18      275.09      284.48     18.64 o
   4 -11  20       14.97       15.05      5.22 o
   4 -11  21      109.87       99.76     10.03 o
   4 -10   2       20.85       23.30      3.04 o
   4 -10   3       96.58      100.86      6.21 o
   4 -10   6       23.73       23.70      4.16 o
   4 -10   8       28.49       26.63      3.67 o
   4 -10   9      170.85      178.61     11.18 o
   4 -10  10       12.38       10.78      5.29 o
   4 -10  11       94.89       98.90      9.39 o
   4 -10  12       54.74       55.92      5.07 o
   4 -10  13        7.83        7.54      3.21 o
   4 -10  14       22.17       23.27      7.30 o
   4 -10  15      129.62      135.33      8.70 o
   4 -10  16       62.54       61.98      5.56 o
   4 -10  19       41.49       43.63      8.35 o
   4 -10  20       39.32       40.49      7.70 o
   4 -10  21       21.80       21.63      5.07 o
   4  -9   3      785.53      800.75     44.00 o
   4  -9   4       77.96       79.95      7.51 o
   4  -9   5        9.66        8.38      2.80 o
   4  -9   7      174.20      173.05     10.55 o
   4  -9   8       29.16       27.18      3.60 o
   4  -9   9       46.77       47.79      4.44 o
   4  -9  11      142.97      141.02      9.32 o
   4  -9  13      205.90      205.45     16.21 o
   4  -9  15      328.79      332.83     21.12 o
   4  -9  16       20.83       20.68      3.85 o
   4  -9  17       39.72       39.80      7.04 o
   4  -9  18      100.59      102.08      7.47 o
   4  -9  19       24.98       27.36      8.63 o
   4  -9  21       40.45       39.10      7.04 o
   4  -8   1        2.70        2.75      1.32 o
   4  -8   2       99.63       96.52      8.76 o
   4  -8   3       55.13       58.27      4.80 o
   4  -8   4       18.76       20.70      3.38 o
   4  -8   5       66.26       62.90      6.27 o
   4  -8   6       45.04       45.25      4.19 o
   4  -8   7       11.86       10.94      3.02 o
   4  -8   9       72.54       70.66      5.36 o
   4  -8  10       72.65       75.25      5.54 o
   4  -8  12      142.91      153.18      9.94 o
   4  -8  13      408.96      398.66     21.69 o
   4  -8  14       48.02       47.75      4.51 o
   4  -8  15        9.86        7.13      3.40 o
   4  -8  16       42.86       43.22      5.75 o
   4  -8  17      176.94      179.71     13.71 o
   4  -8  19       23.18       24.71      7.26 o
   4  -8  21       19.52       19.82      8.18 o
   4  -8  23       10.88       13.33      4.47 o
   4  -7   1      107.33      100.92      9.39 o
   4  -7   2      144.64      122.62      7.45 o
   4  -7   3      129.65      113.57      8.09 o
   4  -7   4       62.78       44.57      5.10 o
   4  -7   5       10.10       14.21      2.90 o
   4  -7   6       27.42       22.74      4.43 o
   4  -7   8       82.47       80.87      5.60 o
   4  -7   9       22.79       24.79      4.08 o
   4  -7  10       13.89       14.05      3.66 o
   4  -7  11      278.57      281.79     19.91 o
   4  -7  12       10.27       11.54      2.87 o
   4  -7  13      107.80      114.79      7.45 o
   4  -7  14       24.99       26.18      3.48 o
   4  -7  15      157.09      154.52     14.39 o
   4  -7  16       40.50       40.88      5.37 o
   4  -7  17      121.23      119.50      9.35 o
   4  -7  20       19.37       21.60      6.62 o
   4  -7  21       44.90       45.72      8.33 o
   4  -7  22       19.52       21.48      6.34 o
   4  -7  23       84.69       86.80     12.69 o
   4  -7  26       40.42       39.35      5.25 o
   4  -6   1      143.03      123.47      7.45 o
   4  -6   2       43.82       40.59      3.50 o
   4  -6   3       89.08      109.78      9.37 o
   4  -6   4      430.12      336.25     19.85 o
   4  -6   5       18.21        9.55      2.48 o
   4  -6   6      387.77      324.03     22.39 o
   4  -6   7      229.17      192.55     13.69 o
   4  -6   8       50.81       47.29      5.73 o
   4  -6  10       70.35       68.09      5.68 o
   4  -6  11      179.84      180.44     10.55 o
   4  -6  12      139.62      134.91     11.88 o
   4  -6  14      458.86      452.15     24.79 o
   4  -6  19       54.10       55.50      5.00 o
   4  -6  20       81.37       80.38      8.15 o
   4  -6  23       27.16       28.08      6.49 o
   4  -6  24        8.76        9.56      4.26 o
   4  -5   1      727.61      717.01     34.65 o
   4  -5   2       79.32       66.99      4.48 o
   4  -5   3      123.26      100.92      7.47 o
   4  -5   6       68.15       64.55      5.37 o
   4  -5   7       26.07       13.43      3.96 o
   4  -5  10        8.24       11.33      2.87 o
   4  -5  11      294.02      281.49     15.49 o
   4  -5  12      134.82      129.34      8.07 o
   4  -5  13      176.99      187.54     11.17 o
   4  -5  16       25.22       24.80      4.02 o
   4  -5  19      126.85      121.15      8.08 o
   4  -5  20      126.52      131.05      8.70 o
   4  -5  22      100.83       97.13      6.84 o
   4  -5  25       18.69       15.50      4.41 o
   4  -4   1       14.24        9.68      1.93 o
   4  -4   2      140.50      117.91      6.82 o
   4  -4   3      194.49      203.79     11.15 o
   4  -4   4       32.33       31.39      3.01 o
   4  -4   5       89.89       99.82      6.21 o
   4  -4   6      294.47      286.68     18.64 o
   4  -4   7       84.61       73.04      5.23 o
   4  -4   8       39.76       44.41      4.19 o
   4  -4   9       25.81       18.72      3.60 o
   4  -4  11       76.16       81.17      5.66 o
   4  -4  12      101.72      101.04      6.84 o
   4  -4  13       11.65        8.48      3.47 o
   4  -4  16       86.84       86.25      6.86 o
   4  -4  18       22.19       20.00      3.45 o
   4  -4  19       15.35       16.59      4.67 o
   4  -4  20       44.99       44.54      6.34 o
   4  -4  23       78.37       77.57      6.17 o
   4  -4  26       39.16       37.62      8.42 o
   4  -3   1      645.36      691.33     35.29 o
   4  -3   2       15.69       16.65      2.94 o
   4  -3   3       41.52       42.76      3.62 o
   4  -3   4      545.48      534.67     25.99 o
   4  -3   5       26.46       37.74      3.51 o
   4  -3   6       22.70       26.31      2.76 o
   4  -3   7     1661.49     1568.49     80.50 o
   4  -3   8      499.41      493.35     24.76 o
   4  -3   9       40.57       42.24      3.81 o
   4  -3  10       57.76       55.15      4.68 o
   4  -3  11       99.39      102.88      6.84 o
   4  -3  12       63.77       60.59      4.61 o
   4  -3  13        9.03        7.42      3.07 o
   4  -3  14       64.87       59.45      5.12 o
   4  -3  15       26.39       26.95      3.74 o
   4  -3  16       68.26       69.44      5.49 o
   4  -3  17       51.62       49.77      5.47 o
   4  -3  18      140.76      135.15      8.70 o
   4  -3  19       15.81       15.71      3.49 o
   4  -3  21       79.51       79.83      7.51 o
   4  -3  24       12.75       10.81      5.37 o
   4  -3  25       63.43       57.99     10.90 o
   4  -2   1      627.23      640.60     32.82 o
   4  -2   2      453.12      542.92     27.24 o
   4  -2   3      138.20      173.78      9.29 o
   4  -2   5       10.99       10.67      2.26 o
   4  -2   6      334.14      304.28     23.69 o
   4  -2   7      669.06      630.82     40.38 o
   4  -2   8      157.58      142.36     13.78 o
   4  -2   9      994.80      905.89     43.93 o
   4  -2  10     1223.38     1192.57     60.05 o
   4  -2  11      645.98      586.99     29.09 o
   4  -2  12      104.17       97.25      6.84 o
   4  -2  14        5.06        3.98      1.79 o
   4  -2  15       42.94       35.49      3.70 o
   4  -2  16       18.49       17.18      3.14 o
   4  -2  18      108.39      109.78      7.46 o
   4  -2  21       96.03      100.92      7.47 o
   4  -2  26       15.64       13.53      4.39 o
   4  -2  28       20.74       17.59      4.79 o
   4  -2  29        5.84        9.35      3.21 o
   4  -1   1      623.80      699.89     47.89 o
   4  -1   3        9.86       13.20      2.57 o
   4  -1   4      199.48      200.62     11.16 o
   4  -1   5      100.42      107.15      6.20 o
   4  -1   6       61.66       53.87      4.43 o
   4  -1   7      361.19      355.33     17.95 o
   4  -1   8      390.72      380.14     25.49 o
   4  -1   9      309.20      315.65     16.73 o
   4  -1  10      212.64      184.66     10.54 o
   4  -1  11      310.38      306.42     24.96 o
   4  -1  12      729.27      686.44     41.58 o
   4  -1  13      137.36      139.80      9.32 o
   4  -1  14       23.75       24.49      3.88 o
   4  -1  15      114.61      111.31      6.83 o
   4  -1  16       35.25       35.45      3.89 o
   4  -1  18       35.10       34.93      7.08 o
   4  -1  19       36.36       33.39      4.10 o
   4  -1  20      125.77      119.26      8.72 o
   4  -1  21       96.52       91.38      8.77 o
   4  -1  22       45.28       45.16      5.29 o
   4  -1  23       94.86       90.22      9.41 o
   4  -1  24       36.78       33.68      5.68 o
   4  -1  28       53.05       44.90      6.34 o
   4   0   0       19.36       16.66      2.21 o
   4   0   1      318.14      331.12     16.72 o
   4   0   2      651.01      665.66     45.40 o
   4   0   3     1072.75     1186.46     74.52 o
   4   0   4       19.77       21.02      2.78 o
   4   0   5      124.19      120.35      7.45 o
   4   0   6       61.65       55.64      4.75 o
   4   0   8      220.64      200.86     11.16 o
   4   0   9       66.96       59.76      4.80 o
   4   0  10      433.60      435.40     21.67 o
   4   0  11       21.29       19.97      3.79 o
   4   0  13       13.40       17.05      2.80 o
   4   0  14      200.23      200.68     11.16 o
   4   0  15      316.58      310.34     16.73 o
   4   0  17      172.72      177.51     10.55 o
   4   0  18      706.07      660.77     35.94 o
   4   0  19      129.59      122.25      7.45 o
   4   0  20      194.64      195.42     11.79 o
   4   0  21       18.09       14.99      3.65 o
   4   0  22      106.97       98.29      6.84 o
   4   0  23       74.38       69.81      5.74 o
   4   0  26      247.68      244.32     16.79 o
   4   0  28      111.01      100.19      8.11 o
   4   1   0      156.96      148.11      9.31 o
   4   1   1       60.03       75.79      6.88 o
   4   1   2     1603.18     1886.96    111.68 o
   4   1   3      133.22      151.23     11.21 o
   4   1   4      728.94      800.14     38.36 o
   4   1   5       31.61       39.13      4.47 o
   4   1   6       14.64       21.48      2.71 o
   4   1   7      391.24      353.61     17.95 o
   4   1   8      122.11      117.79      7.45 o
   4   1   9       26.56       32.79      3.26 o
   4   1  11      132.53      105.63      6.83 o
   4   1  12        5.16       12.42      2.51 o
   4   1  15       27.40       26.39      4.80 o
   4   1  16        9.69       11.48      2.73 o
   4   1  17      230.37      235.34     13.02 o
   4   1  18       45.16       43.44      4.13 o
   4   1  20      214.57      220.73     12.40 o
   4   1  21       15.41       17.08      3.34 o
   4   1  22      148.13      151.71      9.31 o
   4   1  23      552.78      559.97     32.88 o
   4   1  25       49.92       46.18      7.65 o
   4   1  26       17.66       18.82      4.69 o
   4   2   0      149.40      178.85      9.92 o
   4   2   1       23.63       15.83      2.55 o
   4   2   2     1571.00     1742.09    137.18 o
   4   2   3      604.16      695.00     33.41 o
   4   2   4      200.39      196.76     11.16 o
   4   2   5      125.43      130.56      8.07 o
   4   2   6      401.45      392.00     22.95 o
   4   2   7      591.96      638.77     30.94 o
   4   2   8      633.79      615.54     30.95 o
   4   2   9       23.40       23.89      3.75 o
   4   2  10       29.64       34.74      3.83 o
   4   2  12       72.85       54.43      4.30 o
   4   2  13       26.85       11.75      2.59 o
   4   2  14      592.53      519.21     26.00 o
   4   2  16       82.15       73.35      5.16 o
   4   2  17       57.33       61.92      5.12 o
   4   2  18       19.64       20.64      3.05 o
   4   2  20      195.13      187.66     11.17 o
   4   2  21      200.03      192.85     11.80 o
   4   2  23       47.30       52.71      4.95 o
   4   2  24      103.67      102.94      9.38 o
   4   2  25       54.50       58.01      6.93 o
   4   2  26      128.74      134.54      9.33 o
   4   2  27       12.91       10.07      4.39 o
   4   2  28       87.97       85.27      8.14 o
   4   3   0     2479.14     2596.02    136.27 o
   4   3   1       75.70       96.39      6.02 o
   4   3   2     1813.53     2140.02     98.94 o
   4   3   3       17.77       25.37      2.57 o
   4   3   4      592.60      675.44     44.75 o
   4   3   5       28.62       45.35      3.74 o
   4   3   6      154.01      211.98     11.78 o
   4   3   7       37.65       34.48      3.45 o
   4   3   9      135.93      144.07      8.69 o
   4   3  10      129.97      128.98      7.44 o
   4   3  11      150.53      142.67      9.96 o
   4   3  12      273.31      299.03     15.48 o
   4   3  13      246.67      259.78     13.63 o
   4   3  14       62.72       54.29      4.24 o
   4   3  15       82.07       72.19      6.18 o
   4   3  16      137.12      122.98      7.45 o
   4   3  17      280.32      267.73     17.40 o
   4   3  18       16.63       16.37      2.88 o
   4   3  19      270.06      273.35     14.87 o
   4   3  20      119.37      118.28      7.45 o
   4   3  24      147.04      150.37     10.58 o
   4   4   0      200.57      247.44     13.64 o
   4   4   1      241.46      267.55     17.40 o
   4   4   2      275.08      321.53     18.61 o
   4   4   3      284.22      334.24     16.71 o
   4   4   4      304.85      349.21     17.33 o
   4   4   5      412.61      419.08     21.05 o
   4   4   7      405.46      404.59     20.43 o
   4   4   8      138.36      126.47     10.61 o
   4   4   9       17.24        9.02      2.35 o
   4   4  10      577.30      547.32     26.61 o
   4   4  11      144.17      135.76      8.07 o
   4   4  12       19.58       15.31      3.23 o
   4   4  15       49.08       56.50      4.37 o
   4   4  16       41.51       43.77      3.68 o
   4   4  17      107.75      101.89      6.84 o
   4   4  18       55.34       55.05      4.43 o
   4   4  19       94.11       91.56      6.03 o
   4   4  20      118.41      121.03      7.45 o
   4   4  21       28.04       32.78      3.52 o
   4   4  22      315.48      319.81     17.35 o
   4   4  24      243.51      237.11     14.91 o
   4   4  25        8.98        8.79      3.01 o
   4   4  27       32.00       32.73      5.96 o
   4   4  28       70.42       63.57      6.91 o
   4   5   0      739.49      811.75     38.98 o
   4   5   1     1499.12     1623.51     80.46 o
   4   5   3       92.82       81.60      5.03 o
   4   5   4      651.52      673.00     32.80 o
   4   5   6      463.96      478.86     23.52 o
   4   5   7      214.92      199.39     11.16 o
   4   5   8      426.90      411.56     21.68 o
   4   5   9      265.97      253.92     13.63 o
   4   5  10       19.22       19.95      2.59 o
   4   5  11       16.50       17.46      2.74 o
   4   5  12      241.52      215.59     13.04 o
   4   5  13      128.24      125.49      7.44 o
   4   5  14       44.71       44.44      3.49 o
   4   5  15       42.12       43.65      4.07 o
   4   5  16      210.18      206.79     11.15 o
   4   5  17       85.32       81.24      5.47 o
   4   5  18       77.18       80.26      5.41 o
   4   5  19      157.18      159.84      9.30 o
   4   5  20      181.64      182.04     10.54 o
   4   5  21       25.82       24.35      4.15 o
   4   5  22       15.45       15.94      3.22 o
   4   5  23       30.35       32.95      3.90 o
   4   5  25      293.56      303.19     24.33 o
   4   5  26      110.21      120.91      9.35 o
   4   5  27       30.05       32.63      5.96 o
   4   5  28       30.05       28.11      5.12 o
   4   6   0      161.02      176.41      9.92 o
   4   6   1       97.56       76.22      7.52 o
   4   6   2       52.00       42.59      3.62 o
   4   6   3      412.06      446.89     22.28 o
   4   6   4       86.77       73.53      4.72 o
   4   6   5      577.39      534.79     26.61 o
   4   6   6       27.62       28.93      3.01 o
   4   6   7       17.17       11.72      2.59 o
   4   6   8      576.38      556.80     27.23 o
   4   6   9      206.52      189.00     10.54 o
   4   6  10      138.34      125.80      7.44 o
   4   6  11        8.56        9.20      2.63 o
   4   6  12      143.81      145.42      8.06 o
   4   6  14       31.85       31.41      3.20 o
   4   6  15      269.17      268.71     14.25 o
   4   6  16       46.39       45.72      3.68 o
   4   6  17       69.94       70.91      4.85 o
   4   6  18      510.66      526.05     28.50 o
   4   6  19       19.77       19.62      3.06 o
   4   6  21      117.54      122.19      7.45 o
   4   6  22       17.11       16.63      3.35 o
   4   6  23       67.23       70.60      5.93 o
   4   6  24        9.44        7.65      3.52 o
   4   6  25       68.87       72.37      8.83 o
   4   6  28      100.77       87.17     14.01 o
   4   7   0      873.39      800.14     38.36 o
   4   7   3      304.31      278.30     14.24 o
   4   7   4      224.71      226.04     13.03 o
   4   7   5      342.18      327.82     16.72 o
   4   7   6      413.50      372.50     18.57 o
   4   7   7      557.03      581.12     29.09 o
   4   7   8      247.76      240.53     13.01 o
   4   7   9      406.14      374.22     18.57 o
   4   7  10        5.80        8.39      2.51 o
   4   7  11      142.28      144.07      8.06 o
   4   7  13      282.65      267.67     14.25 o
   4   7  14       61.23       61.43      4.36 o
   4   7  16        5.94        2.97      1.47 o
   4   7  17       90.21       88.20      5.78 o
   4   7  18      171.50      174.03      9.92 o
   4   7  20       62.05       69.38      5.17 o
   4   7  21       70.78       71.03      5.36 o
   4   7  22       10.52        9.22      2.63 o
   4   7  23        9.82       11.31      3.58 o
   4   7  24       76.68       82.40      7.50 o
   4   7  25       23.83       27.23      5.07 o
   4   7  26       37.64       41.07      6.03 o
   4   7  27       27.16       24.38      7.27 o
   4   8   0      359.01      341.08     17.96 o
   4   8   1      276.80      325.31     16.72 o
   4   8   3     1409.77     1289.76     68.14 o
   4   8   4      426.25      459.67     22.90 o
   4   8   5      946.86      911.39     45.81 o
   4   8   6       13.99       15.40      2.75 o
   4   8   8      311.20      300.56     15.48 o
   4   8   9      305.95      289.49     14.86 o
   4   8  11       11.34       10.25      2.33 o
   4   8  12      343.64      341.39     17.34 o
   4   8  13       12.76       12.34      2.18 o
   4   8  14       39.10       39.16      3.63 o
   4   8  15      646.43      647.94     34.69 o
   4   8  16       10.74       10.58      2.53 o
   4   8  17       55.02       54.84      4.30 o
   4   8  18       87.60       90.71      5.84 o
   4   8  19       56.76       57.80      4.49 o
   4   8  23       12.74       15.38      3.16 o
   4   8  24       15.27       15.92      3.56 o
   4   8  26       86.53       85.76      9.43 o
   4   8  27       89.84       81.54     10.09 o
   4   9   0       46.66       35.11      3.38 o
   4   9   1       24.06       24.51      3.03 o
   4   9   3     1046.30      936.45     48.30 o
   4   9   5      132.37       91.75      5.78 o
   4   9   6      175.45      139.98      8.06 o
   4   9   7       62.24       68.40      4.73 o
   4   9   8      186.27      160.27      9.94 o
   4   9  12       54.82       56.66      4.37 o
   4   9  13        9.04        9.13      2.85 o
   4   9  14        5.94        4.21      1.62 o
   4   9  18        7.24        4.39      1.77 o
   4   9  19       42.28       42.82      4.13 o
   4   9  20       18.88       20.57      2.91 o
   4   9  21       34.95       35.24      4.22 o
   4   9  23       66.59       70.84      6.89 o
   4   9  27       22.28       18.04      3.94 o
   4  10   0        6.35        4.23      1.55 o
   4  10   1      132.56      124.64      7.44 o
   4  10   3      125.48      114.61     10.00 o
   4  10   4      133.32      138.75      8.07 o
   4  10   5       13.40       10.90      2.53 o
   4  10   6      499.20      446.10     22.91 o
   4  10   7       44.39       48.19      3.93 o
   4  10   8      148.25      139.00      8.06 o
   4  10   9       20.17       22.69      4.23 o
   4  10  10      139.74      147.07      8.69 o
   4  10  11        9.68        8.89      2.57 o
   4  10  12      136.30      134.11      8.07 o
   4  10  13       26.64       26.10      4.20 o
   4  10  14       55.13       59.35      4.49 o
   4  10  16       29.35       29.12      3.08 o
   4  10  17       20.56       20.94      2.91 o
   4  10  18       94.02       98.90      7.47 o
   4  10  20       11.81       12.79      3.20 o
   4  10  21       81.15       86.37      5.97 o
   4  10  22       20.70       23.53      3.23 o
   4  10  23       19.05       20.18      3.31 o
   4  10  24       45.49       44.35      5.16 o
   4  10  25       24.06       24.57      5.36 o
   4  11   0       38.54       36.12      3.57 o
   4  11   2       32.93       28.84      4.12 o
   4  11   3      157.48      146.76      9.95 o
   4  11   5       43.48       45.12      4.00 o
   4  11  11      125.01      131.54      8.07 o
   4  11  12       19.51       20.68      3.11 o
   4  11  13       72.17       77.81      5.22 o
   4  11  14       57.04       56.92      4.49 o
   4  11  15        8.19        8.50      2.87 o
   4  11  18        9.86        8.92      2.93 o
   4  11  19       15.81       16.88      2.94 o
   4  11  22        9.55       10.73      2.88 o
   4  11  23       63.25       60.23      7.57 o
   4  11  24      113.77      104.65     11.31 o
   4  12   0        5.41        3.98      1.71 o
   4  12   2      243.12      247.93     13.64 o
   4  12   3       67.27       64.55      4.99 o
   4  12   4       15.42       14.50      3.10 o
   4  12   5       61.80       62.29      5.05 o
   4  12   6       23.03       19.33      2.92 o
   4  12   7      144.20      151.84      9.94 o
   4  12   8       59.16       61.19      4.67 o
   4  12  10      241.67      254.96     13.63 o
   4  12  13       23.08       23.45      3.16 o
   4  12  14      146.25      154.52     10.57 o
   4  12  18      118.37      130.14      9.33 o
   4  12  19       33.90       36.00      3.89 o
   4  12  20       82.40       85.33      6.86 o
   4  12  21       37.51       39.94      5.64 o
   4  12  23       11.71        8.47      3.87 o
   4  12  24       27.59       17.03      4.10 o
   4  13   0       76.95       72.49      5.55 o
   4  13   1      250.37      255.63     14.26 o
   4  13   2       84.47       82.52      5.85 o
   4  13   3       41.20       37.24      3.83 o
   4  13   5        9.07        8.61      2.50 o
   4  13   6      207.96      210.58     11.78 o
   4  13   7      115.36      114.73      7.45 o
   4  13   8      174.44      176.96      9.92 o
   4  13   9      179.03      182.04     10.54 o
   4  13  10      216.05      228.36     12.39 o
   4  13  11       63.45       68.09      5.30 o
   4  13  12       53.63       58.84      4.74 o
   4  13  13       83.18       85.27      8.14 o
   4  13  15       17.20       15.43      3.09 o
   4  13  17        9.37       10.97      2.81 o
   4  13  18        8.51        6.35      2.66 o
   4  13  20       22.96       23.73      3.36 o
   4  13  22       36.81       30.34      3.98 o
   4  14   0       15.69       13.70      3.25 o
   4  14   2        8.22        9.00      2.86 o
   4  14   3       44.74       45.01      4.45 o
   4  14   4       20.42       21.13      3.37 o
   4  14   6       47.05       50.61      5.66 o
   4  14   7       19.54       18.95      3.19 o
   4  14   8      202.09      213.58     11.78 o
   4  14   9       20.53       22.38      3.70 o
   4  14  10       18.78       19.13      3.73 o
   4  14  11       55.47       55.58      4.56 o
   4  14  13        6.24        5.15      2.26 o
   4  14  14       88.38       89.80      8.13 o
   4  14  15       42.61       44.74      4.07 o
   4  14  16        9.26       11.17      2.94 o
   4  14  19       26.89       24.77      3.42 o
   4  14  20       25.76       22.04      3.97 o
   4  14  21       11.12        7.79      2.97 o
   4  15   0       49.96       51.94      5.01 o
   4  15   1       83.32       90.47      6.85 o
   4  15   2       31.90       33.61      4.36 o
   4  15   3      209.99      210.64     12.41 o
   4  15   5       20.15       20.42      3.44 o
   4  15   6       52.57       53.06      5.52 o
   4  15   7       89.26       94.32      6.85 o
   4  15   8       26.43       25.67      3.87 o
   4  15  10       35.94       37.70      4.80 o
   4  15  11       26.89       28.44      3.60 o
   4  15  15       28.92       31.98      5.16 o
   4  15  16       10.93       13.08      3.05 o
   4  15  17       45.01       41.99      4.65 o
   4  16   2       30.68       28.58      4.65 o
   4  16   3       18.97       16.20      3.90 o
[truncated: 239,758 more chars]
