# Supplementary material for: Periodic Hirshfeld Atom Refinement
Source: J Phys Chem Lett. 2026 Feb 27;17(11):3170–9. doi: 10.1021/acs.jpclett.5c03918 (PMC13007019; doi:10.1021/acs.jpclett.5c03918)
Supplement: Supplementary file 2 [file jz5c03918_si_002.zip › G_Bisammonia_arachno-decaborane(12)/Bis(ammonia)_arachno-decaborane(12)_HAR.cif]

data_Bisammonia_arachno-decaborane12_HAR
#Bis(ammonia)_arachno-decaborane(12)_HAR
_publ_contact_author_name           'PD Dr. Simon Grabowsky'
_publ_contact_author_address
;
    University of Bern
    Department of Chemistry, Biochemistry and Pharmaceutical Sciences
    Freiestrasse 3
    CH - 3012 Bern
    Switzerland
;
_publ_contact_author_email          simon.grabowsky@unibe.ch
_publ_contact_author_phone          '+41 31 684 4281'
loop_
   _publ_author_name
   _publ_author_address
   'Chu, Kanghyun'
;
    University of Bern
    Department of Chemistry, Biochemistry and Pharmaceutical Sciences
    Freiestrasse 3
    CH - 3012 Bern
    Switzerland
;
   'Jayatilaka, Dylan' ''
   'Malaspina, Lorraine A.' ''
   'Genoni, Alessandro' ''
   'Cametti, Georgia' ''
   'Mebs, Stefan' ''
   'Lentz, Dieter' ''
   'B\"urgi, Hans-Beat' ''
   'Churakov, Sergey V.' ''
   'Grabowsky, Simon' ''

_publ_section_title                 'Hirshfeld atom-refinement (HAR) for Bis(ammonia)_arachno-decaborane(12)'

_audit_creation_date                2025-4-17
_audit_creation_method              'Tonto 25.04.08 github v. 71242092'

# ============
# QCr software
# ============

_QCr_software                       'Tonto'
_QCr_software_version               '25.04.08 v. 71242092'
_QCr_software_platform              'Linux-6.8.0-52-generic'
_QCr_software_build_date            '2025.03.27 11:46'
_QCr_software_website               'https://github.com/dylan-jayatilaka/tonto'

# ========
# Chemical
# ========

_chemical_name_common               Bis(ammonia)_arachno-decaborane(12)
_chemical_formula_sum               'B10 H18 N2'
_chemical_formula_moiety            'B10 H18 N2'
_chemical_formula_weight            154.2669
_chemical_compound_source           'see text'
_chemical_absolute_configuration    unk

# ==========
# QCr method
# ==========

_QCr_calc_method                    'Kohn-Sham/b3lypgxb3lypgc'
_QCr_calc_spinorbital_genre          'r'
_QCr_calc_gaussian_basis_set        'pob-TZVP-rev2'
_QCr_calc_gaussian_basis_set_kind   'cartesian'
_QCr_calc_basis_max_l               '2'

_QCr_calc_unit                      'See _atom_site_* in tonto.cif2'
_QCr_calc_unit_spin_multiplicity    1
_QCr_calc_unit_n_electrons          82
_QCr_calc_unit_n_alpha_electrons    41
_QCr_calc_unit_n_beta_electrons     41

_QCr_Becke_grid_kind                mura_knowles
_QCr_Becke_grid_accuracy            low
_QCr_Becke_grid_L_angular_grid      23
_QCr_Becke_grid_L_H_angular_grid    17
_QCr_Becke_grid_reduce_L_H_ang_grid T
_QCr_Becke_grid_core_pruning_scheme treutler_ahlrichs
_QCr_Becke_grid_scale_H-He_grid     T
_QCr_Becke_grid_n_pts_for_row_1     1742
_QCr_Becke_grid_n_pts_for_row_2     3300
_QCr_Becke_grid_n_pts_for_row_3     3946
_QCr_Becke_grid_n_radial_H_pts      25
_QCr_Becke_grid_H_pts_per_n_shell   5
_QCr_Becke_grid_basis_fn_cutoff     .1E-09
_QCr_Becke_grid_rho_cutoff          .1E-05

# =======
# Crystal
# =======

_exptl_crystal_description          block
_exptl_crystal_colour               'colourless'
_exptl_crystal_size_max             0.3
_exptl_crystal_size_mid             0.2
_exptl_crystal_size_min             0.15
_exptl_crystal_density_meas         ?
_exptl_crystal_density_diffrn       1.093(1)
_exptl_crystal_density_method       'not measured'
_exptl_crystal_F_000                328.0

# ==============
# Absortion data
# ==============

_exptl_absorpt_coefficient_mu       0.027
_exptl_absorpt_correction_type      'none'
_exptl_absorpt_process_details      ?
_exptl_absorpt_correction_T_min     ?
_exptl_absorpt_correction_T_max     ?

# ========
# Symmetry
# ========

_symmetry_cell_setting              Orthorhombic
_symmetry_space_group_name_H-M      'p n m a'
_symmetry_space_group_name_Hall     '-p 2ac 2n'
_symmetry_Int_Tables_number         '62'

loop_
    _symmetry_equiv_pos_as_xyz
'+x, +y, +z'
'-x, -y, -z'
'-x+1/2, -y, +z+1/2'
'+x+1/2, -y+1/2, -z+1/2'
'+x+1/2, +y, -z+1/2'
'-x+1/2, +y+1/2, +z+1/2'
 '-x, +y+1/2, -z'
 '+x, -y+1/2, +z'

# =========
# Unit cell
# =========

_cell_measurement_temperature       9(2)
_cell_measurement_reflns_used       1830
_cell_measurement_theta_min         3.0
_cell_measurement_theta_max         31.1

_cell_length_a                      17.860(4)
_cell_length_b                      7.3160(15)
_cell_length_c                      7.1770(14)
_cell_angle_alpha                   90.00
_cell_angle_beta                    90.00
_cell_angle_gamma                   90.00
_cell_volume                        937.8(3)

_cell_formula_units_Z               4

_atom_sites_solution_hydrogens      HAR

# ===============
# Refinement data
# ===============

_refine_ls_kind                     'Hirshfeld atom refinement (HAR)'
_refine_ls_method_description
;
   S.C. Capelli, H.-B. Burgi, B. Dittrich, S.Grabowsky
   and Dylan Jayatilaka, IUCrJ (2014). 1, 361-379
;
_refine_QCr_Psi_constraint          'none'

_refine_ls_SVD_threshold            0.1E-02
_refine_ls_coordinate_system        cartesian
_refine_ls_structure_factor_coef    F
_refine_ls_matrix_type              full
_refine_ls_R_factor_gt              0.0232
_refine_ls_R_factor_ref             0.0232
_refine_ls_R_factor_all             0.0232
_refine_ls_wR_factor_gt             0.0256
_refine_ls_wR_factor_ref            0.0256
_refine_ls_wR_factor_all            0.0256
_refine_ls_R_Fsqd_factor            0.0353
_refine_ls_chi2                     0.1326
_refine_ls_goodness_of_fit_gt       0.3641
_refine_ls_goodness_of_fit_ref      0.3641
_refine_ls_goodness_of_fit_all      0.3641
_refine_ls_number_reflns            1830
_refine_ls_number_parameters        154
_refine_ls_number_restraints        0
_refine_ls_number_constraints       36
_refine_ls_hydrogen_treatment       refall
_refine_ls_weighting_scheme         sigma
_refine_ls_weighting_details        'w=1/\s(F)'
_refine_ls_shift/su_conv_tol        0.0100
_refine_ls_shift/su_max             0.0006
_refine_ls_shift/su_max_mean        ?
_refine_ls_shift/su_max_par         'H12 pz'
_refine_ls_extinction_method        none

_refine_diff_density_max            0.1963
_refine_diff_density_min            -0.1724
_refine_diff_density_rms            0.0345

_refine_special_details
;
. If constraints were applied they are defined by zero
  eigenvalues of the least-squares hessian, see the
  value of _refine_ls_SVD_threshold
;
# ======================
# Fractional coordinates
# ======================

loop_
_atom_site_label
_atom_site_fract_x
_atom_site_fract_y
_atom_site_fract_z
_atom_site_U_iso_or_equiv
_atom_site_adp_type
_atom_site_occupancy
_atom_site_disorder_group
   N1  0.71158(3)  0.75          0.73988(7)  0.00692(16)  Uani  1.000000  0
   N2  0.42333(3)  0.75          0.18016(8)  0.00932(18)  Uani  1.000000  0
   B1  0.57316(3)  0.75          0.12802(9)  0.00528(19)  Uani  1.000000  0
   B2  0.64556(2)  0.54972(5)    0.42263(6)  0.00560(14)  Uani  1.000000  0
   B3  0.69558(3)  0.75          0.37050(9)  0.00508(19)  Uani  1.000000  0
   B4  0.65411(2)  0.62513(5)    0.18834(6)  0.00525(14)  Uani  1.000000  0
   B5  0.56412(2)  0.95056(5)    0.25921(6)  0.00591(14)  Uani  1.000000  0
   B6  0.64897(3)  0.75          0.58206(8)  0.00549(19)  Uani  1.000000  0
   B7  0.50127(3)  0.75          0.28944(9)  0.0061(2)    Uani  1.000000  0
   H1  0.7615(7)   0.75          0.3932(18)  0.022(7)     Uani  1.000000  0
   H2  0.5402(6)   1.0896(11)    0.2000(15)  0.028(6)     Uani  1.000000  0
   H3  0.6905(5)   0.5453(10)    0.0748(13)  0.022(6)     Uani  1.000000  0
   H4  0.4907(7)   0.75          0.4504(18)  0.025(7)     Uani  1.000000  0
   H5  0.5509(7)   0.75         -0.0246(18)  0.024(7)     Uani  1.000000  0
   H6  0.7439(7)   0.6450(13)    0.7309(16)  0.032(7)     Uani  1.000000  0
   H7  0.5721(6)   0.5398(11)    0.4414(15)  0.024(6)     Uani  1.000000  0
   H8  0.6737(5)   0.4090(11)    0.4671(14)  0.023(5)     Uani  1.000000  0
   H9  0.5885(7)   0.75          0.6451(18)  0.028(8)     Uani  1.000000  0
  H10  0.6913(8)   0.75          0.862(2)    0.036(9)     Uani  1.000000  0
  H11  0.3817(11)  0.75          0.258(3)    0.081(17)    Uani  1.000000  0
  H12  0.4169(8)   0.6492(17)    0.106(3)    0.082(12)    Uani  1.000000  0
  H13  0.7439(7)   0.8550(13)    0.7309(16)  0.032(7)     Uani  1.000000  0
  H14  0.4169(8)   0.8508(17)    0.106(3)    0.082(12)    Uani  1.000000  0
   B8  0.65411(2)  0.87487(5)    0.18834(6)  0.00525(14)  Uani  1.000000  0
   B9  0.56412(2)  0.54944(5)    0.25921(6)  0.00591(14)  Uani  1.000000  0
  B10  0.64556(2)  0.95028(5)    0.42263(6)  0.00560(14)  Uani  1.000000  0
  H15  0.5721(6)   0.9602(11)    0.4414(15)  0.024(6)     Uani  1.000000  0
  H16  0.6905(5)   0.9547(10)    0.0748(13)  0.022(6)     Uani  1.000000  0
  H17  0.5402(6)   0.4104(11)    0.2000(15)  0.028(6)     Uani  1.000000  0
  H18  0.6737(5)   1.0910(11)    0.4671(14)  0.023(5)     Uani  1.000000  0

# ====
# ADPs
# ====

loop_
_atom_site_aniso_label
_atom_site_aniso_U_11
_atom_site_aniso_U_22
_atom_site_aniso_U_33
_atom_site_aniso_U_12
_atom_site_aniso_U_13
_atom_site_aniso_U_23
   N1  0.00728(16)  0.00830(15)  0.00519(18)   0.00           -0.00113(13)   0.00
   N2  0.00553(17)  0.01241(18)  0.0100(2)     0.00           -0.00127(14)   0.00
   B1  0.0052(2)    0.00596(17)  0.0047(2)     0.00           -0.00066(15)   0.00
   B2  0.00635(15)  0.00444(12)  0.00603(16)   0.00019(11)    -0.00033(12)   0.00067(11)
   B3  0.00456(19)  0.00539(17)  0.0053(2)     0.00           -0.00012(15)   0.00
   B4  0.00565(14)  0.00526(12)  0.00484(16)   0.00070(10)     0.00035(12)  -0.00053(10)
   B5  0.00612(14)  0.00501(11)  0.00661(17)   0.00113(10)    -0.00045(12)   0.00030(10)
   B6  0.0056(2)    0.00632(18)  0.0045(2)     0.00            0.00015(16)   0.00
   B7  0.00454(19)  0.00728(18)  0.0064(2)     0.00            0.00033(15)   0.00
   H1  0.009(6)     0.029(7)     0.028(8)      0.00            0.005(5)      0.00
   H2  0.033(7)     0.023(5)     0.029(6)     -0.002(4)        0.000(5)      0.002(4)
   H3  0.021(6)     0.020(5)     0.025(6)      0.000(4)        0.003(4)      0.001(4)
   H4  0.028(8)     0.029(7)     0.019(7)      0.00           -0.002(6)      0.00
   H5  0.020(7)     0.024(6)     0.027(8)      0.00            0.001(6)      0.00
   H6  0.029(7)     0.024(5)     0.043(8)      0.006(4)       -0.013(5)     -0.003(4)
   H7  0.019(6)     0.022(5)     0.030(7)     -0.009(4)        0.004(5)      0.005(4)
   H8  0.016(5)     0.026(5)     0.026(6)      0.002(3)        0.001(4)      0.007(4)
   H9  0.017(7)     0.036(7)     0.031(9)      0.00            0.006(6)      0.00
  H10  0.015(8)     0.069(11)    0.024(9)      0.00            0.003(6)      0.00
  H11  0.029(12)    0.20(3)      0.020(12)     0.00            0.002(8)      0.00
  H12  0.064(11)    0.054(7)     0.127(16)     0.036(7)       -0.064(10)    -0.061(8)
  H13  0.029(7)     0.024(5)     0.043(8)     -0.006(4)       -0.013(5)      0.003(4)
  H14  0.064(11)    0.054(7)     0.127(16)    -0.036(7)       -0.064(10)     0.061(8)
   B8  0.00565(14)  0.00526(12)  0.00484(16)  -0.00070(10)     0.00035(12)   0.00053(10)
   B9  0.00612(14)  0.00501(11)  0.00661(17)  -0.00113(10)    -0.00045(12)  -0.00030(10)
  B10  0.00635(15)  0.00444(12)  0.00603(16)  -0.00019(11)    -0.00033(12)  -0.00067(11)
  H15  0.019(6)     0.022(5)     0.030(7)      0.009(4)        0.004(5)     -0.005(4)
  H16  0.021(6)     0.020(5)     0.025(6)      0.000(4)        0.003(4)     -0.001(4)
  H17  0.033(7)     0.023(5)     0.029(6)      0.002(4)        0.000(5)     -0.002(4)
  H18  0.016(5)     0.026(5)     0.026(6)     -0.002(3)        0.001(4)     -0.007(4)

# ===========
# Reflections
# ===========

_diffrn_ambient_temperature         9(2)
_diffrn_radiation_wavelength        0.5166(2)
_diffrn_radiation_type              synchrotron
_diffrn_radiation_source            'synchrotron'
_diffrn_radiation_monochromator     graphite
_diffrn_measurement_device_type     'Mar165 CCD'
_diffrn_measurement_method          '\f'
_diffrn_measured_fraction_theta_max   0.998
_diffrn_measured_fraction_theta_full   0.998
_diffrn_detector_area_resol_mean    ?
_diffrn_standards_number            ?
_diffrn_standards_interval_count    ?
_diffrn_standards_interval_time     ?
_diffrn_standards_decay_%           ?
_diffrn_reflns_number               62260
_diffrn_reflns_av_R_equivalents     0.1524
_diffrn_reflns_av_sigmaI/netI       0.1466
_diffrn_reflns_limit_h_min          0
_diffrn_reflns_limit_h_max          35
_diffrn_reflns_limit_k_min          0
_diffrn_reflns_limit_k_max          14
_diffrn_reflns_limit_l_min          0
_diffrn_reflns_limit_l_max          14
_diffrn_reflns_theta_min            1.66
_diffrn_reflns_theta_max            31.10
_diffrn_reflns_theta_full           31.10

_shelx_F_calc_maximum               53.966884

_reflns_d_resolution_low            0.500131
_reflns_d_resolution_high           4.924721
_reflns_limit_h_min                 1
_reflns_limit_h_max                 35
_reflns_limit_k_min                 1
_reflns_limit_k_max                 14
_reflns_limit_l_min                 1
_reflns_limit_l_max                 14
_reflns_number_gt                   1830
_reflns_number_total                1830
_reflns_threshold_expression        'F>0 & F/u(F)>4.0 & |F_calc|>10^-3'

_reflns_special_details
;
* Specify symmetry and Friedel pair averaging *

. Only reflections which satisfy the threshold expression
  are listed below, and only they are considered observed,
  thus the *_gt, *_all, & *_total data are always the same
;

# ============
# Bond lengths
# ============

loop_
 _geom_bond_atom_site_label_1
 _geom_bond_site_symmetry_1
 _geom_bond_atom_site_label_2
 _geom_bond_site_symmetry_2
 _geom_bond_distance
 _geom_bond_publ_flag
   N1  .   B6  .  1.5917(8)   yes
   N2  .   B7  .  1.5977(8)   yes
   N1  .   H6  .  0.962(10)   yes
   N1  .  H10  .  0.947(15)   yes
   N1  .  H13  .  0.962(10)   yes
   N2  .  H11  .  0.93(2)     yes
   N2  .  H12  .  0.915(11)   yes
   N2  .  H14  .  0.915(11)   yes
   B1  .   B4  .  1.7641(6)   yes
   B1  .   B5  .  1.7508(5)   yes
   B1  .   B7  .  1.7294(8)   yes
   B1  .   B8  .  1.7641(6)   yes
   B1  .   B9  .  1.7508(5)   yes
   B2  .   B3  .  1.7564(5)   yes
   B2  .   B4  .  1.7763(6)   yes
   B2  .   B6  .  1.8601(5)   yes
   B2  .   B9  .  1.8685(6)   yes
   B3  .   B4  .  1.7585(7)   yes
   B3  .   B6  .  1.7316(8)   yes
   B3  .   B8  .  1.7585(7)   yes
   B3  .  B10  .  1.7564(5)   yes
   B4  .   B8  .  1.8271(7)   yes
   B4  .   B9  .  1.7744(6)   yes
   B5  .   B7  .  1.8601(5)   yes
   B5  .   B8  .  1.7744(6)   yes
   B5  .  B10  .  1.8685(6)   yes
   B6  .  B10  .  1.8601(5)   yes
   B7  .   B9  .  1.8601(5)   yes
   B8  .  B10  .  1.7763(6)   yes
   B1  .   H5  .  1.166(13)   yes
   B2  .   H7  .  1.321(10)   yes
   B2  .   H8  .  1.189(8)    yes
   B3  .   H1  .  1.189(12)   yes
   B4  .   H3  .  1.195(9)    yes
   B5  .   H2  .  1.182(9)    yes
   B5  .  H15  .  1.317(11)   yes
   B6  .   H9  .  1.171(12)   yes
   B7  .   H4  .  1.171(13)   yes
   B8  .  H16  .  1.195(9)    yes
   B9  .   H7  .  1.317(11)   yes
   B9  .  H17  .  1.182(9)    yes
  B10  .  H15  .  1.321(10)   yes
  B10  .  H18  .  1.189(8)    yes

# ===========
# Bond Angles
# ===========

loop_
 _geom_angle_atom_site_label_1
 _geom_angle_site_symmetry_1
 _geom_angle_atom_site_label_2
 _geom_angle_site_symmetry_2
 _geom_angle_atom_site_label_3
 _geom_angle_site_symmetry_3
 _geom_angle
 _geom_angle_publ_flag
   N1  .   B6  .   B2  .       117.43(3)  yes
   N1  .   B6  .   B3  .       106.63(4)  yes
   N1  .   B6  .  B10  .       117.43(3)  yes
   N2  .   B7  .   B1  .       108.55(5)  yes
   N2  .   B7  .   B5  .       117.94(3)  yes
   N2  .   B7  .   B9  .       117.94(3)  yes
   N1  .   B6  .   H9  .        111.9(6)  yes
   N2  .   B7  .   H4  .        110.2(6)  yes
   B6  .   N1  .   H6  .       111.9(7)   yes
   B6  .   N1  .  H10  .       112.9(9)   yes
   B6  .   N1  .  H13  .       111.9(7)   yes
   B7  .   N2  .  H11  .       113.6(12)  yes
   B7  .   N2  .  H12  .       113.2(8)   yes
   B7  .   N2  .  H14  .       113.2(8)   yes
   B1  .   B4  .   B2  .      108.83(3)   yes
   B1  .   B4  .   B3  .      104.99(3)   yes
   B1  .   B4  .   B8  .      58.811(16)  yes
   B1  .   B4  .   B9  .       59.31(2)   yes
   B1  .   B5  .   B7  .       57.13(3)   yes
   B1  .   B5  .   B8  .       60.05(3)   yes
   B1  .   B5  .  B10  .      105.36(3)   yes
   B1  .   B7  .   B5  .       58.25(2)   yes
   B1  .   B7  .   B9  .       58.25(2)   yes
   B1  .   B8  .   B3  .      104.99(3)   yes
   B1  .   B8  .   B4  .      58.811(16)  yes
   B1  .   B8  .   B5  .       59.31(2)   yes
   B1  .   B8  .  B10  .      108.83(3)   yes
   B1  .   B9  .   B2  .      105.36(3)   yes
   B1  .   B9  .   B4  .       60.05(3)   yes
   B1  .   B9  .   B7  .       57.13(3)   yes
   B2  .   B3  .   B4  .       60.71(2)   yes
   B2  .   B3  .   B6  .       64.45(2)   yes
   B2  .   B3  .   B8  .      112.18(4)   yes
   B2  .   B3  .  B10  .      113.07(4)   yes
   B2  .   B4  .   B3  .       59.59(2)   yes
   B2  .   B4  .   B8  .     108.096(17)  yes
   B2  .   B4  .   B9  .       63.50(2)   yes
   B2  .   B6  .   B3  .       58.42(2)   yes
   B2  .   B6  .  B10  .      103.95(4)   yes
   B2  .   B9  .   B4  .       58.30(2)   yes
   B2  .   B9  .   B7  .      113.31(3)   yes
   B3  .   B2  .   B4  .       59.70(3)   yes
   B3  .   B2  .   B6  .       57.13(3)   yes
   B3  .   B2  .   B9  .      105.25(3)   yes
   B3  .   B4  .   B8  .      58.701(16)  yes
   B3  .   B4  .   B9  .      109.30(3)   yes
   B3  .   B6  .  B10  .       58.42(2)   yes
   B3  .   B8  .   B4  .      58.701(16)  yes
   B3  .   B8  .   B5  .      109.30(3)   yes
   B3  .   B8  .  B10  .       59.59(2)   yes
   B3  .  B10  .   B5  .      105.25(3)   yes
   B3  .  B10  .   B6  .       57.13(3)   yes
   B3  .  B10  .   B8  .       59.70(3)   yes
   B4  .   B1  .   B5  .      112.19(4)   yes
   B4  .   B1  .   B7  .      116.36(4)   yes
   B4  .   B1  .   B8  .       62.38(3)   yes
   B4  .   B1  .   B9  .       60.64(2)   yes
   B4  .   B2  .   B6  .      109.56(3)   yes
   B4  .   B2  .   B9  .       58.20(2)   yes
   B4  .   B3  .   B6  .      116.71(4)   yes
   B4  .   B3  .   B8  .       62.60(3)   yes
   B4  .   B3  .  B10  .      112.18(4)   yes
   B4  .   B8  .   B5  .     108.184(17)  yes
   B4  .   B8  .  B10  .     108.096(17)  yes
   B4  .   B9  .   B7  .      109.51(3)   yes
   B5  .   B1  .   B7  .       64.61(2)   yes
   B5  .   B1  .   B8  .       60.64(2)   yes
   B5  .   B1  .   B9  .      113.87(4)   yes
   B5  .   B7  .   B9  .      104.15(4)   yes
   B5  .   B8  .  B10  .       63.50(2)   yes
   B5  .  B10  .   B6  .      114.36(3)   yes
   B5  .  B10  .   B8  .       58.20(2)   yes
   B6  .   B2  .   B9  .      114.36(3)   yes
   B6  .   B3  .   B8  .      116.71(4)   yes
   B6  .   B3  .  B10  .       64.45(2)   yes
   B6  .  B10  .   B8  .      109.56(3)   yes
   B7  .   B1  .   B8  .      116.36(4)   yes
   B7  .   B1  .   B9  .       64.61(2)   yes
   B7  .   B5  .   B8  .      109.51(3)   yes
   B7  .   B5  .  B10  .      113.31(3)   yes
   B8  .   B1  .   B9  .      112.19(4)   yes
   B8  .   B3  .  B10  .       60.71(2)   yes
   B8  .   B4  .   B9  .     108.184(17)  yes
   B8  .   B5  .  B10  .       58.30(2)   yes
   B1  .   B4  .   H3  .      122.1(4)    yes
   B1  .   B5  .   H2  .      124.1(5)    yes
   B1  .   B5  .  H15  .      124.7(4)    yes
   B1  .   B7  .   H4  .      141.3(6)    yes
   B1  .   B8  .  H16  .      122.1(4)    yes
   B1  .   B9  .   H7  .      124.7(4)    yes
   B1  .   B9  .  H17  .      124.1(5)    yes
   B2  .   B3  .   H1  .      118.33(19)  yes
   B2  .   B4  .   H3  .      122.7(4)    yes
   B2  .   B6  .   H9  .      102.0(4)    yes
   B2  .   B9  .   H7  .       45.0(4)    yes
   B2  .   B9  .  H17  .      120.5(5)    yes
   B3  .   B2  .   H7  .      124.9(4)    yes
   B3  .   B2  .   H8  .      124.4(4)    yes
   B3  .   B4  .   H3  .      122.1(4)    yes
   B3  .   B6  .   H9  .      141.5(6)    yes
   B3  .   B8  .  H16  .      122.1(4)    yes
   B3  .  B10  .  H15  .      124.9(4)    yes
   B3  .  B10  .  H18  .      124.4(4)    yes
   B4  .   B1  .   H5  .      120.7(5)    yes
   B4  .   B2  .   H7  .      101.5(5)    yes
   B4  .   B2  .   H8  .      119.1(5)    yes
   B4  .   B3  .   H1  .      121.3(5)    yes
   B4  .   B8  .  H16  .      119.2(4)    yes
   B4  .   B9  .   H7  .      101.7(4)    yes
   B4  .   B9  .  H17  .      119.5(5)    yes
   B5  .   B1  .   H5  .      118.29(18)  yes
   B5  .   B7  .   H4  .      102.2(4)    yes
   B5  .   B8  .  H16  .      122.4(4)    yes
   B5  .  B10  .  H15  .       44.8(5)    yes
   B5  .  B10  .  H18  .      119.8(5)    yes
   B6  .   B2  .   H7  .       90.7(4)    yes
   B6  .   B2  .   H8  .      120.2(5)    yes
   B6  .   B3  .   H1  .      110.9(6)    yes
   B6  .  B10  .  H15  .       90.7(4)    yes
   B6  .  B10  .  H18  .      120.2(5)    yes
   B7  .   B1  .   H5  .      112.1(6)    yes
   B7  .   B5  .   H2  .      120.2(5)    yes
   B7  .   B5  .  H15  .       89.5(4)    yes
   B7  .   B9  .   H7  .       89.5(4)    yes
   B7  .   B9  .  H17  .      120.2(5)    yes
   B8  .   B1  .   H5  .      120.7(5)    yes
   B8  .   B3  .   H1  .      121.3(5)    yes
   B8  .   B4  .   H3  .      119.2(4)    yes
   B8  .   B5  .   H2  .      119.5(5)    yes
   B8  .   B5  .  H15  .      101.7(4)    yes
   B8  .  B10  .  H15  .      101.5(5)    yes
   B8  .  B10  .  H18  .      119.1(5)    yes
   B9  .   B1  .   H5  .      118.29(18)  yes
   B9  .   B2  .   H7  .       44.8(5)    yes
   B9  .   B2  .   H8  .      119.8(5)    yes
   B9  .   B4  .   H3  .      122.4(4)    yes
   B9  .   B7  .   H4  .      102.2(4)    yes
  B10  .   B3  .   H1  .      118.33(19)  yes
  B10  .   B5  .   H2  .      120.5(5)    yes
  B10  .   B5  .  H15  .       45.0(4)    yes
  B10  .   B6  .   H9  .      102.0(4)    yes
  B10  .   B8  .  H16  .      122.7(4)    yes
   B2  .   H7  .   B9  .       90.2(6)   yes
   B5  .  H15  .  B10  .       90.2(6)   yes
   H6  .   N1  .  H10  .      106.9(9)   yes
   H6  .   N1  .  H13  .      105.9(14)  yes
  H10  .   N1  .  H13  .      106.9(9)   yes
  H11  .   N2  .  H12  .      104.4(13)  yes
  H11  .   N2  .  H14  .      104.4(13)  yes
  H12  .   N2  .  H14  .      107(2)     yes
   H2  .   B5  .  H15  .      110.5(6)   yes
   H7  .   B2  .   H8  .      110.2(6)   yes
   H7  .   B9  .  H17  .      110.5(6)   yes
  H15  .  B10  .  H18  .      110.2(6)   yes

# ==============
# Torsion angles
# ==============

loop_
 _geom_torsion_atom_site_label_1
 _geom_torsion_site_symmetry_1
 _geom_torsion_atom_site_label_2
 _geom_torsion_site_symmetry_2
 _geom_torsion_atom_site_label_3
 _geom_torsion_site_symmetry_3
 _geom_torsion_atom_site_label_4
 _geom_torsion_site_symmetry_4
 _geom_torsion
   N1  .   B6  .   B2  .   B3  .      -93.41(5)
   N1  .   B6  .   B2  .   B4  .     -123.29(4)
   N1  .   B6  .   B2  .   B9  .      173.65(4)
   N1  .   B6  .   B3  .   B2  .      112.38(2)
   N1  .   B6  .   B3  .   B4  .      144.44(2)
   N1  .   B6  .   B3  .   B8  .     -144.44(2)
   N1  .   B6  .   B3  .  B10  .     -112.38(2)
   N1  .   B6  .  B10  .   B3  .       93.41(5)
   N1  .   B6  .  B10  .   B5  .     -173.65(4)
   N1  .   B6  .  B10  .   B8  .      123.29(4)
   N2  .   B7  .   B1  .   B4  .     -144.69(2)
   N2  .   B7  .   B1  .   B5  .      111.94(2)
   N2  .   B7  .   B1  .   B8  .      144.69(2)
   N2  .   B7  .   B1  .   B9  .     -111.94(2)
   N2  .   B7  .   B5  .   B1  .      -95.46(5)
   N2  .   B7  .   B5  .   B8  .     -126.21(4)
   N2  .   B7  .   B5  .  B10  .      170.81(4)
   N2  .   B7  .   B9  .   B1  .       95.46(5)
   N2  .   B7  .   B9  .   B2  .     -170.81(4)
   N2  .   B7  .   B9  .   B4  .      126.21(4)
   N1  .   B6  .   B2  .   H7  .      134.2(4)
   N1  .   B6  .   B2  .   H8  .       20.3(5)
   N1  .   B6  .   B3  .   H1  .        0.00
   N1  .   B6  .  B10  .  H15  .     -134.2(4)
   N1  .   B6  .  B10  .  H18  .      -20.3(5)
   N2  .   B7  .   B1  .   H5  .        0.00
   N2  .   B7  .   B5  .   H2  .       17.9(6)
   N2  .   B7  .   B5  .  H15  .      131.5(4)
   N2  .   B7  .   B9  .   H7  .     -131.5(4)
   N2  .   B7  .   B9  .  H17  .      -17.9(6)
   B1  .   B7  .   N2  .  H11  .      180.00
   B1  .   B7  .   N2  .  H12  .       61.2(14)
   B1  .   B7  .   N2  .  H14  .      -61.2(14)
   B2  .   B6  .   N1  .   H6  .        3.2(8)
   B2  .   B6  .   N1  .  H10  .     -117.43(3)
   B2  .   B6  .   N1  .  H13  .      121.9(8)
   B3  .   B6  .   N1  .   H6  .      -59.3(8)
   B3  .   B6  .   N1  .  H10  .      180.00
   B3  .   B6  .   N1  .  H13  .       59.3(8)
   B5  .   B7  .   N2  .  H11  .     -116.76(3)
   B5  .   B7  .   N2  .  H12  .      124.4(14)
   B5  .   B7  .   N2  .  H14  .        2.0(14)
   B1  .   B4  .   B2  .   B3  .      -96.70(3)
   B1  .   B4  .   B2  .   B6  .      -67.71(4)
   B1  .   B4  .   B2  .   B9  .       39.43(2)
   B1  .   B4  .   B3  .   B2  .      103.31(3)
   B1  .   B4  .   B3  .   B6  .       70.01(4)
   B1  .   B4  .   B3  .   B8  .      -37.80(4)
   B1  .   B4  .   B3  .  B10  .       -1.55(5)
   B1  .   B4  .   B8  .   B3  .      136.20(5)
   B1  .   B4  .   B8  .   B5  .       34.23(3)
   B1  .   B4  .   B8  .  B10  .      101.48(4)
   B1  .   B4  .   B9  .   B2  .     -135.66(3)
   B1  .   B4  .   B9  .   B7  .      -29.71(3)
   B1  .   B5  .   B7  .   B9  .       37.43(4)
   B1  .   B5  .   B8  .   B3  .      -96.36(3)
   B1  .   B5  .   B8  .   B4  .      -34.03(2)
   B1  .   B5  .   B8  .  B10  .     -135.66(3)
   B1  .   B5  .  B10  .   B3  .        0.57(4)
   B1  .   B5  .  B10  .   B6  .      -59.82(4)
   B1  .   B5  .  B10  .   B8  .       38.91(3)
   B1  .   B7  .   B5  .   B8  .      -30.75(3)
   B1  .   B7  .   B5  .  B10  .      -93.73(4)
   B1  .   B7  .   B9  .   B2  .       93.73(4)
   B1  .   B7  .   B9  .   B4  .       30.75(3)
   B1  .   B8  .   B3  .   B2  .        1.55(5)
   B1  .   B8  .   B3  .   B4  .       37.80(4)
   B1  .   B8  .   B3  .   B6  .      -70.01(4)
   B1  .   B8  .   B3  .  B10  .     -103.31(3)
   B1  .   B8  .   B4  .   B2  .     -101.48(4)
   B1  .   B8  .   B4  .   B3  .     -136.20(5)
   B1  .   B8  .   B4  .   B9  .      -34.23(3)
   B1  .   B8  .   B5  .   B7  .       29.71(3)
   B1  .   B8  .   B5  .  B10  .      135.66(3)
   B1  .   B8  .  B10  .   B3  .       96.70(3)
   B1  .   B8  .  B10  .   B5  .      -39.43(2)
   B1  .   B8  .  B10  .   B6  .       67.71(4)
   B1  .   B9  .   B2  .   B3  .       -0.57(4)
   B1  .   B9  .   B2  .   B4  .      -38.91(3)
   B1  .   B9  .   B2  .   B6  .       59.82(4)
   B1  .   B9  .   B4  .   B2  .      135.66(3)
   B1  .   B9  .   B4  .   B3  .       96.36(3)
   B1  .   B9  .   B4  .   B8  .       34.03(2)
   B1  .   B9  .   B7  .   B5  .      -37.43(4)
   B2  .   B3  .   B4  .   B8  .      141.11(3)
   B2  .   B3  .   B4  .   B9  .       41.09(3)
   B2  .   B3  .   B6  .  B10  .     -135.23(4)
   B2  .   B3  .   B8  .   B4  .      -36.25(2)
   B2  .   B3  .   B8  .   B5  .       63.78(4)
   B2  .   B3  .   B8  .  B10  .      104.87(4)
   B2  .   B3  .  B10  .   B5  .      -65.76(5)
   B2  .   B3  .  B10  .   B6  .       43.68(4)
   B2  .   B3  .  B10  .   B8  .     -103.39(4)
   B2  .   B4  .   B1  .   B5  .       64.41(4)
   B2  .   B4  .   B1  .   B7  .       -7.25(4)
   B2  .   B4  .   B1  .   B8  .      100.21(3)
   B2  .   B4  .   B1  .   B9  .      -41.37(3)
   B2  .   B4  .   B3  .   B6  .      -33.30(3)
   B2  .   B4  .   B3  .   B8  .     -141.11(3)
   B2  .   B4  .   B3  .  B10  .     -104.87(4)
   B2  .   B4  .   B8  .   B3  .       34.72(3)
   B2  .   B4  .   B8  .   B5  .      -67.25(3)
   B2  .   B4  .   B8  .  B10  .        0.0
   B2  .   B4  .   B9  .   B7  .      105.94(3)
   B2  .   B6  .   B3  .   B4  .       32.06(3)
   B2  .   B6  .   B3  .   B8  .      103.18(4)
   B2  .   B6  .   B3  .  B10  .      135.23(4)
   B2  .   B6  .  B10  .   B3  .      -38.18(4)
   B2  .   B6  .  B10  .   B5  .       54.76(5)
   B2  .   B6  .  B10  .   B8  .       -8.30(5)
   B2  .   B9  .   B1  .   B4  .       38.08(3)
   B2  .   B9  .   B1  .   B5  .      -64.92(5)
   B2  .   B9  .   B1  .   B7  .     -108.13(3)
   B2  .   B9  .   B1  .   B8  .        1.59(4)
   B2  .   B9  .   B4  .   B3  .      -39.30(2)
   B2  .   B9  .   B4  .   B8  .     -101.628(18)
   B2  .   B9  .   B7  .   B5  .       56.30(5)
   B3  .   B2  .   B4  .   B8  .      -34.36(2)
   B3  .   B2  .   B4  .   B9  .     -136.12(3)
   B3  .   B2  .   B6  .  B10  .       38.18(4)
   B3  .   B2  .   B9  .   B4  .       38.34(3)
   B3  .   B2  .   B9  .   B7  .      -60.94(4)
   B3  .   B4  .   B1  .   B5  .        1.95(5)
   B3  .   B4  .   B1  .   B7  .      -69.71(3)
   B3  .   B4  .   B1  .   B8  .       37.75(4)
   B3  .   B4  .   B1  .   B9  .     -103.83(3)
   B3  .   B4  .   B2  .   B6  .       28.99(3)
   B3  .   B4  .   B2  .   B9  .      136.12(3)
   B3  .   B4  .   B8  .   B5  .     -101.97(4)
   B3  .   B4  .   B8  .  B10  .      -34.72(3)
   B3  .   B4  .   B9  .   B7  .       66.65(4)
   B3  .   B6  .   B2  .   B4  .      -29.88(3)
   B3  .   B6  .   B2  .   B9  .      -92.94(4)
   B3  .   B6  .  B10  .   B5  .       92.94(4)
   B3  .   B6  .  B10  .   B8  .       29.88(3)
   B3  .   B8  .   B1  .   B4  .      -37.75(4)
   B3  .   B8  .   B1  .   B5  .      103.83(3)
   B3  .   B8  .   B1  .   B7  .       69.71(3)
   B3  .   B8  .   B1  .   B9  .       -1.95(5)
   B3  .   B8  .   B4  .   B9  .      101.97(4)
   B3  .   B8  .   B5  .   B7  .      -66.65(4)
   B3  .   B8  .   B5  .  B10  .       39.30(2)
   B3  .   B8  .  B10  .   B5  .     -136.12(3)
   B3  .   B8  .  B10  .   B6  .      -28.99(3)
   B3  .  B10  .   B5  .   B7  .       60.94(4)
   B3  .  B10  .   B5  .   B8  .      -38.34(3)
   B3  .  B10  .   B8  .   B4  .       34.36(2)
   B3  .  B10  .   B8  .   B5  .      136.12(3)
   B4  .   B1  .   B5  .   B7  .     -109.72(4)
   B4  .   B1  .   B5  .   B8  .       36.49(3)
   B4  .   B1  .   B5  .  B10  .       -1.59(4)
   B4  .   B1  .   B7  .   B5  .      103.37(4)
   B4  .   B1  .   B7  .   B9  .      -32.76(3)
   B4  .   B1  .   B8  .   B5  .     -141.58(3)
   B4  .   B1  .   B8  .  B10  .     -100.21(3)
   B4  .   B1  .   B9  .   B7  .      146.20(4)
   B4  .   B2  .   B3  .   B6  .      147.07(3)
   B4  .   B2  .   B3  .   B8  .       37.01(3)
   B4  .   B2  .   B3  .  B10  .      103.39(4)
   B4  .   B2  .   B6  .  B10  .        8.30(5)
   B4  .   B2  .   B9  .   B7  .      -99.28(3)
   B4  .   B3  .   B2  .   B6  .     -147.07(3)
   B4  .   B3  .   B2  .   B9  .      -37.63(3)
   B4  .   B3  .   B6  .  B10  .     -103.18(4)
   B4  .   B3  .   B8  .   B5  .      100.02(3)
   B4  .   B3  .   B8  .  B10  .      141.11(3)
   B4  .   B3  .  B10  .   B5  .        0.63(4)
   B4  .   B3  .  B10  .   B6  .      110.06(4)
   B4  .   B3  .  B10  .   B8  .      -37.01(3)
   B4  .   B8  .   B1  .   B5  .      141.58(3)
   B4  .   B8  .   B1  .   B7  .      107.46(3)
   B4  .   B8  .   B1  .   B9  .       35.80(2)
   B4  .   B8  .   B3  .   B6  .     -107.81(3)
   B4  .   B8  .   B3  .  B10  .     -141.11(3)
   B4  .   B8  .   B5  .   B7  .       -4.31(3)
   B4  .   B8  .   B5  .  B10  .      101.628(18)
   B4  .   B8  .  B10  .   B5  .     -101.767(18)
   B4  .   B8  .  B10  .   B6  .        5.37(3)
   B4  .   B9  .   B1  .   B5  .     -102.99(4)
   B4  .   B9  .   B1  .   B7  .     -146.20(4)
   B4  .   B9  .   B1  .   B8  .      -36.49(3)
   B4  .   B9  .   B2  .   B6  .       98.73(3)
   B4  .   B9  .   B7  .   B5  .       -6.68(5)
   B5  .   B1  .   B4  .   B8  .      -35.80(2)
   B5  .   B1  .   B4  .   B9  .      105.78(5)
   B5  .   B1  .   B7  .   B9  .     -136.13(4)
   B5  .   B1  .   B8  .  B10  .       41.37(3)
   B5  .   B1  .   B9  .   B7  .       43.21(4)
   B5  .   B7  .   B1  .   B8  .       32.76(3)
   B5  .   B7  .   B1  .   B9  .      136.13(4)
   B5  .   B8  .   B1  .   B7  .      -34.12(3)
   B5  .   B8  .   B1  .   B9  .     -105.78(5)
   B5  .   B8  .   B3  .   B6  .       -7.79(4)
   B5  .   B8  .   B3  .  B10  .      -41.09(3)
   B5  .   B8  .   B4  .   B9  .        0.00
   B5  .   B8  .  B10  .   B6  .      107.14(3)
   B5  .  B10  .   B3  .   B6  .     -109.44(3)
   B5  .  B10  .   B3  .   B8  .       37.63(3)
   B6  .   B2  .   B3  .   B8  .     -110.06(4)
   B6  .   B2  .   B3  .  B10  .      -43.68(4)
   B6  .   B2  .   B4  .   B8  .       -5.37(3)
   B6  .   B2  .   B4  .   B9  .     -107.14(3)
   B6  .   B2  .   B9  .   B7  .       -0.55(4)
   B6  .   B3  .   B2  .   B9  .      109.44(3)
   B6  .   B3  .   B4  .   B8  .      107.81(3)
   B6  .   B3  .   B4  .   B9  .        7.79(4)
   B6  .   B3  .   B8  .  B10  .       33.30(3)
   B6  .   B3  .  B10  .   B8  .     -147.07(3)
   B6  .  B10  .   B3  .   B8  .      147.07(3)
   B6  .  B10  .   B5  .   B7  .        0.55(4)
   B6  .  B10  .   B5  .   B8  .      -98.73(3)
   B7  .   B1  .   B4  .   B8  .     -107.46(3)
   B7  .   B1  .   B4  .   B9  .       34.12(3)
   B7  .   B1  .   B5  .   B8  .      146.20(4)
   B7  .   B1  .   B5  .  B10  .      108.13(3)
   B7  .   B1  .   B8  .  B10  .        7.25(4)
   B7  .   B5  .   B1  .   B8  .     -146.20(4)
   B7  .   B5  .   B1  .   B9  .      -43.21(4)
   B7  .   B5  .   B8  .  B10  .     -105.94(3)
   B7  .   B5  .  B10  .   B8  .       99.28(3)
   B7  .   B9  .   B1  .   B8  .      109.72(4)
   B7  .   B9  .   B4  .   B8  .        4.31(3)
   B8  .   B1  .   B4  .   B9  .      141.58(3)
   B8  .   B1  .   B5  .  B10  .      -38.08(3)
   B8  .   B1  .   B7  .   B9  .     -103.37(4)
   B8  .   B3  .   B2  .   B9  .       -0.63(4)
   B8  .   B3  .   B4  .   B9  .     -100.02(3)
   B8  .   B3  .   B6  .  B10  .      -32.06(3)
   B8  .   B4  .   B1  .   B9  .     -141.58(3)
   B8  .   B4  .   B2  .   B9  .      101.767(18)
   B8  .   B4  .   B3  .  B10  .       36.25(2)
   B8  .   B5  .   B1  .   B9  .      102.99(4)
   B8  .   B5  .   B7  .   B9  .        6.68(5)
   B9  .   B1  .   B5  .  B10  .       64.92(5)
   B9  .   B1  .   B8  .  B10  .      -64.41(4)
   B9  .   B2  .   B3  .  B10  .       65.76(5)
   B9  .   B2  .   B6  .  B10  .      -54.76(5)
   B9  .   B4  .   B3  .  B10  .      -63.78(4)
   B9  .   B4  .   B8  .  B10  .       67.25(3)
   B9  .   B7  .   B5  .  B10  .      -56.30(5)
   B1  .   B4  .   B2  .   H7  .       27.2(4)
   B1  .   B4  .   B2  .   H8  .      148.3(5)
   B1  .   B4  .   B3  .   H1  .     -149.5(4)
   B1  .   B4  .   B8  .  H16  .     -111.9(5)
   B1  .   B4  .   B9  .   H7  .     -123.4(4)
   B1  .   B4  .   B9  .  H17  .      114.7(6)
   B1  .   B5  .   B7  .   H4  .      143.6(5)
   B1  .   B5  .   B8  .  H16  .      110.8(5)
   B1  .   B5  .  B10  .  H15  .     -124.0(5)
   B1  .   B5  .  B10  .  H18  .      146.7(5)
   B1  .   B7  .   B5  .   H2  .      113.4(6)
   B1  .   B7  .   B5  .  H15  .     -133.0(4)
   B1  .   B7  .   B9  .   H7  .      133.0(4)
   B1  .   B7  .   B9  .  H17  .     -113.4(6)
   B1  .   B8  .   B3  .   H1  .      149.5(4)
   B1  .   B8  .   B4  .   H3  .      111.9(5)
   B1  .   B8  .   B5  .   H2  .     -114.7(6)
   B1  .   B8  .   B5  .  H15  .      123.4(4)
   B1  .   B8  .  B10  .  H15  .      -27.2(4)
   B1  .   B8  .  B10  .  H18  .     -148.3(5)
   B1  .   B9  .   B2  .   H7  .      124.0(5)
   B1  .   B9  .   B2  .   H8  .     -146.7(5)
   B1  .   B9  .   B4  .   H3  .     -110.8(5)
   B1  .   B9  .   B7  .   H4  .     -143.6(5)
   B2  .   B3  .   B4  .   H3  .     -111.8(4)
   B2  .   B3  .   B6  .   H9  .      -67.62(2)
   B2  .   B3  .   B8  .  H16  .     -143.3(4)
   B2  .   B3  .  B10  .  H15  .      -20.7(6)
   B2  .   B3  .  B10  .  H18  .      150.2(6)
   B2  .   B4  .   B1  .   H5  .     -148.7(4)
   B2  .   B4  .   B3  .   H1  .      107.2(4)
   B2  .   B4  .   B8  .  H16  .      146.6(5)
   B2  .   B4  .   B9  .   H7  .       12.2(4)
   B2  .   B4  .   B9  .  H17  .     -109.7(6)
   B2  .   B6  .   B3  .   H1  .     -112.38(2)
   B2  .   B6  .  B10  .  H15  .       94.2(4)
   B2  .   B6  .  B10  .  H18  .     -151.9(5)
   B2  .   B9  .   B1  .   H5  .      149.3(6)
   B2  .   B9  .   B4  .   H3  .      113.5(5)
   B2  .   B9  .   B7  .   H4  .      -49.9(5)
   B3  .   B2  .   B4  .   H3  .      110.8(5)
   B3  .   B2  .   B6  .   H9  .      143.9(5)
   B3  .   B2  .   B9  .   H7  .     -124.6(5)
   B3  .   B2  .   B9  .  H17  .      146.3(6)
   B3  .   B4  .   B1  .   H5  .      148.8(4)
   B3  .   B4  .   B2  .   H7  .      123.9(4)
   B3  .   B4  .   B2  .   H8  .     -115.0(5)
   B3  .   B4  .   B8  .  H16  .      111.9(5)
   B3  .   B4  .   B9  .   H7  .      -27.1(4)
   B3  .   B4  .   B9  .  H17  .     -149.0(6)
   B3  .   B6  .   B2  .   H7  .     -132.3(4)
   B3  .   B6  .   B2  .   H8  .      113.7(5)
   B3  .   B6  .  B10  .  H15  .      132.3(4)
   B3  .   B6  .  B10  .  H18  .     -113.7(5)
   B3  .   B8  .   B1  .   H5  .     -148.8(4)
   B3  .   B8  .   B4  .   H3  .     -111.9(5)
   B3  .   B8  .   B5  .   H2  .      149.0(6)
   B3  .   B8  .   B5  .  H15  .       27.1(4)
   B3  .   B8  .  B10  .  H15  .     -123.9(4)
   B3  .   B8  .  B10  .  H18  .      115.0(5)
   B3  .  B10  .   B5  .   H2  .     -146.3(6)
   B3  .  B10  .   B5  .  H15  .      124.6(5)
   B3  .  B10  .   B6  .   H9  .     -143.9(5)
   B3  .  B10  .   B8  .  H16  .     -110.8(5)
   B4  .   B1  .   B5  .   H2  .      143.7(6)
   B4  .   B1  .   B5  .  H15  .      -47.0(5)
   B4  .   B1  .   B7  .   H4  .       35.31(2)
   B4  .   B1  .   B8  .  H16  .      107.1(5)
   B4  .   B1  .   B9  .   H7  .       83.5(5)
   B4  .   B1  .   B9  .  H17  .     -107.3(6)
   B4  .   B2  .   B3  .   H1  .     -112.0(6)
   B4  .   B2  .   B6  .   H9  .      114.0(5)
   B4  .   B2  .   B9  .   H7  .     -162.9(5)
   B4  .   B2  .   B9  .  H17  .      108.0(6)
   B4  .   B3  .   B2  .   H7  .      -82.7(6)
   B4  .   B3  .   B2  .   H8  .      106.4(6)
   B4  .   B3  .   B6  .   H9  .      -35.56(2)
   B4  .   B3  .   B8  .  H16  .     -107.1(4)
   B4  .   B3  .  B10  .  H15  .       45.7(6)
   B4  .   B3  .  B10  .  H18  .     -143.5(6)
   B4  .   B8  .   B1  .   H5  .     -111.1(4)
   B4  .   B8  .   B3  .   H1  .      111.7(4)
   B4  .   B8  .   B5  .   H2  .     -148.7(6)
   B4  .   B8  .   B5  .  H15  .       89.4(4)
   B4  .   B8  .  B10  .  H15  .      -89.6(4)
   B4  .   B8  .  B10  .  H18  .      149.4(5)
   B4  .   B9  .   B1  .   H5  .      111.3(6)
   B4  .   B9  .   B2  .   H7  .      162.9(5)
   B4  .   B9  .   B2  .   H8  .     -107.8(5)
   B4  .   B9  .   B7  .   H4  .     -112.8(5)
   B5  .   B1  .   B4  .   H3  .     -142.9(5)
   B5  .   B1  .   B7  .   H4  .      -68.06(2)
   B5  .   B1  .   B8  .  H16  .     -111.3(5)
   B5  .   B1  .   B9  .   H7  .      -19.5(5)
   B5  .   B1  .   B9  .  H17  .      149.7(6)
   B5  .   B7  .   B1  .   H5  .     -111.94(2)
   B5  .   B7  .   B9  .   H7  .       95.6(4)
   B5  .   B7  .   B9  .  H17  .     -150.8(6)
   B5  .   B8  .   B1  .   H5  .      107.4(4)
   B5  .   B8  .   B3  .   H1  .     -148.3(4)
   B5  .   B8  .   B4  .   H3  .      146.1(5)
   B5  .   B8  .  B10  .  H15  .       12.2(4)
   B5  .   B8  .  B10  .  H18  .     -108.8(5)
   B5  .  B10  .   B3  .   H1  .      149.6(6)
   B5  .  B10  .   B6  .   H9  .      -51.0(5)
   B5  .  B10  .   B8  .  H16  .      113.0(5)
   B6  .   B2  .   B3  .   H1  .      101.0(6)
   B6  .   B2  .   B4  .   H3  .      139.8(5)
   B6  .   B2  .   B9  .   H7  .      -64.2(5)
   B6  .   B2  .   B9  .  H17  .     -153.3(6)
   B6  .   B3  .   B2  .   H7  .       64.4(6)
   B6  .   B3  .   B2  .   H8  .     -106.5(6)
   B6  .   B3  .   B4  .   H3  .     -145.1(4)
   B6  .   B3  .   B8  .  H16  .      145.1(4)
   B6  .   B3  .  B10  .  H15  .      -64.4(6)
   B6  .   B3  .  B10  .  H18  .      106.5(6)
   B6  .  B10  .   B3  .   H1  .     -101.0(6)
   B6  .  B10  .   B5  .   H2  .      153.3(6)
   B6  .  B10  .   B5  .  H15  .       64.2(5)
   B6  .  B10  .   B8  .  H16  .     -139.8(5)
   B7  .   B1  .   B4  .   H3  .      145.4(5)
   B7  .   B1  .   B5  .   H2  .     -106.5(6)
   B7  .   B1  .   B5  .  H15  .       62.7(5)
   B7  .   B1  .   B8  .  H16  .     -145.4(5)
   B7  .   B1  .   B9  .   H7  .      -62.7(5)
   B7  .   B1  .   B9  .  H17  .      106.5(6)
   B7  .   B5  .   B1  .   H5  .      102.5(6)
   B7  .   B5  .   B8  .  H16  .      140.5(5)
   B7  .   B5  .  B10  .  H15  .      -63.6(5)
   B7  .   B5  .  B10  .  H18  .     -153.0(5)
   B7  .   B9  .   B1  .   H5  .     -102.5(6)
   B7  .   B9  .   B2  .   H7  .       63.6(5)
   B7  .   B9  .   B2  .   H8  .      153.0(5)
   B7  .   B9  .   B4  .   H3  .     -140.5(5)
   B8  .   B1  .   B5  .  H15  .      -83.5(5)
   B8  .   B1  .   B9  .  H17  .     -143.7(6)
   B8  .   B3  .  B10  .  H15  .       82.7(6)
   B8  .   B3  .  B10  .  H18  .     -106.4(6)
   B8  .   B4  .   B9  .  H17  .      148.7(6)
   B8  .   B5  .  B10  .  H15  .     -162.9(5)
   B8  .   B5  .  B10  .  H18  .      107.8(5)
   B8  .  B10  .   B5  .  H15  .      162.9(5)
   B9  .   B1  .   B5  .  H15  .       19.5(5)
   B9  .   B1  .   B8  .  H16  .      142.9(5)
   B9  .   B4  .   B8  .  H16  .     -146.1(5)
   B9  .   B7  .   B5  .  H15  .      -95.6(4)
  B10  .   B3  .   B8  .  H16  .      111.8(4)
  B10  .   B5  .   B8  .  H16  .     -113.5(5)
  B10  .   B8  .   B5  .  H15  .      -12.2(4)
   B1  .   B5  .  H15  .  B10  .        76.3(5)
   B1  .   B9  .   H7  .   B2  .       -76.3(5)
   B3  .   B2  .   H7  .   B9  .        75.7(6)
   B3  .  B10  .  H15  .   B5  .       -75.7(6)
   B4  .   B2  .   H7  .   B9  .        14.8(4)
   B6  .   B2  .   H7  .   B9  .       124.9(4)
   B7  .   B5  .  H15  .  B10  .       124.6(4)
   B8  .   B5  .  H15  .  B10  .        14.8(4)
   B2  .   H7  .   B9  .   B4  .       -14.8(4)
   B2  .   H7  .   B9  .   B7  .      -124.6(4)
   B5  .  H15  .  B10  .   B6  .      -124.9(4)
   B5  .  H15  .  B10  .   B8  .       -14.8(4)
   B2  .   H7  .   B9  .  H17  .       113.2(6)
   B5  .  H15  .  B10  .  H18  .       112.4(6)
   H6  .   N1  .   B6  .  B10  .     -121.9(8)
  H10  .   N1  .   B6  .  B10  .      117.43(3)
  H11  .   N2  .   B7  .   B9  .      116.76(3)
  H12  .   N2  .   B7  .   B9  .       -2.0(14)
  H13  .   N1  .   B6  .  B10  .       -3.2(8)
  H14  .   N2  .   B7  .   B9  .     -124.4(14)
   H6  .   N1  .   B6  .   H9  .       120.7(8)
   H4  .   B7  .   N2  .  H11  .        0.00
   H4  .   B7  .   N2  .  H12  .     -118.8(14)
   H4  .   B7  .   N2  .  H14  .      118.8(14)
   H9  .   B6  .   N1  .  H10  .        0.00
   H9  .   B6  .   N1  .  H13  .     -120.7(8)
   H1  .   B3  .   B2  .   B9  .     -149.6(6)
   H1  .   B3  .   B4  .   B8  .     -111.7(4)
   H1  .   B3  .   B4  .   B9  .      148.3(4)
   H1  .   B3  .   B6  .  B10  .      112.38(2)
   H1  .   B3  .   B8  .  B10  .     -107.2(4)
   H1  .   B3  .  B10  .   B8  .      112.0(6)
   H2  .   B5  .   B1  .   B8  .      107.3(6)
   H2  .   B5  .   B1  .   B9  .     -149.7(6)
   H2  .   B5  .   B7  .   B9  .      150.8(6)
   H2  .   B5  .   B8  .  B10  .      109.7(6)
   H2  .   B5  .  B10  .   B8  .     -108.0(6)
   H3  .   B4  .   B1  .   B8  .     -107.1(5)
   H3  .   B4  .   B1  .   B9  .      111.3(5)
   H3  .   B4  .   B2  .   B9  .     -113.0(5)
   H3  .   B4  .   B3  .   B8  .      107.1(4)
   H3  .   B4  .   B3  .  B10  .      143.3(4)
   H3  .   B4  .   B8  .  B10  .     -146.6(5)
   H4  .   B7  .   B1  .   B8  .      -35.31(2)
   H4  .   B7  .   B1  .   B9  .       68.06(2)
   H4  .   B7  .   B5  .   B8  .      112.8(5)
   H4  .   B7  .   B5  .  B10  .       49.9(5)
   H5  .   B1  .   B4  .   B8  .      111.1(4)
   H5  .   B1  .   B4  .   B9  .     -107.4(4)
   H5  .   B1  .   B5  .   B8  .     -111.3(6)
   H5  .   B1  .   B5  .  B10  .     -149.3(6)
   H5  .   B1  .   B7  .   B9  .      111.94(2)
   H5  .   B1  .   B8  .  B10  .      148.7(4)
   H7  .   B2  .   B3  .   B8  .      -45.7(6)
   H7  .   B2  .   B3  .  B10  .       20.7(6)
   H7  .   B2  .   B4  .   B8  .       89.6(4)
   H7  .   B2  .   B4  .   B9  .      -12.2(4)
   H7  .   B2  .   B6  .  B10  .      -94.2(4)
   H7  .   B9  .   B1  .   B8  .       47.0(5)
   H7  .   B9  .   B4  .   B8  .      -89.4(4)
   H8  .   B2  .   B3  .   B8  .      143.5(6)
   H8  .   B2  .   B3  .  B10  .     -150.2(6)
   H8  .   B2  .   B4  .   B8  .     -149.4(5)
   H8  .   B2  .   B4  .   B9  .      108.8(5)
   H8  .   B2  .   B6  .  B10  .      151.9(5)
   H9  .   B6  .   B2  .   B9  .       51.0(5)
   H9  .   B6  .   B3  .   B8  .       35.56(2)
   H9  .   B6  .   B3  .  B10  .       67.62(2)
   H9  .   B6  .  B10  .   B8  .     -114.0(5)
   H1  .   B3  .   B2  .   H7  .      165.3(8)
   H1  .   B3  .   B2  .   H8  .       -5.5(8)
   H1  .   B3  .   B4  .   H3  .       -4.6(6)
   H1  .   B3  .   B6  .   H9  .      180.00
   H1  .   B3  .   B8  .  H16  .        4.6(6)
   H1  .   B3  .  B10  .  H15  .     -165.3(8)
   H1  .   B3  .  B10  .  H18  .        5.5(8)
   H2  .   B5  .   B1  .   H5  .       -4.0(9)
   H2  .   B5  .   B7  .   H4  .     -103.0(8)
   H2  .   B5  .   B8  .  H16  .       -3.9(8)
   H2  .   B5  .  B10  .  H15  .       89.1(8)
   H2  .   B5  .  B10  .  H18  .        0.0(8)
   H3  .   B4  .   B1  .   H5  .        3.9(6)
   H3  .   B4  .   B2  .   H7  .     -125.2(6)
   H3  .   B4  .   B2  .   H8  .       -4.2(7)
   H3  .   B4  .   B8  .  H16  .        0.00
   H3  .   B4  .   B9  .   H7  .      125.8(6)
   H3  .   B4  .   B9  .  H17  .        3.9(8)
   H4  .   B7  .   B1  .   H5  .      180.00
   H4  .   B7  .   B5  .  H15  .       10.6(6)
   H4  .   B7  .   B9  .   H7  .      -10.6(6)
   H4  .   B7  .   B9  .  H17  .      103.0(8)
   H5  .   B1  .   B5  .  H15  .      165.2(8)
   H5  .   B1  .   B8  .  H16  .       -3.9(6)
   H5  .   B1  .   B9  .   H7  .     -165.2(8)
   H5  .   B1  .   B9  .  H17  .        4.0(9)
   H7  .   B2  .   B6  .   H9  .       11.6(7)
   H7  .   B2  .   B9  .  H17  .      -89.1(8)
   H7  .   B9  .   B2  .   H8  .       89.3(8)
   H8  .   B2  .   B6  .   H9  .     -102.4(7)
   H8  .   B2  .   B9  .  H17  .        0.0(8)
   H9  .   B6  .  B10  .  H15  .      -11.6(7)
   H9  .   B6  .  B10  .  H18  .      102.4(7)
  H15  .   B5  .   B8  .  H16  .     -125.8(6)
  H15  .   B5  .  B10  .  H18  .      -89.3(8)
  H15  .  B10  .   B8  .  H16  .      125.2(6)
  H16  .   B8  .  B10  .  H18  .        4.2(7)
   H2  .   B5  .  H15  .  B10  .     -113.2(6)
   H8  .   B2  .   H7  .   B9  .     -112.4(6)

# start Validation Reply Form
_vrf_GOODF01_Bisammonia_arachno-decaborane12_HAR
;
PROBLEM: The least squares goodness of fit parameter lies
RESPONSE: Refer to Stefan Mebs, et al., Inorganic Chemistry 2011 50(1), 90-103 
(DOI: 10.1021/ic1013158)
;
# end Validation Reply Form
