# Supplementary material for: Periodic Hirshfeld Atom Refinement
Source: J Phys Chem Lett. 2026 Feb 27;17(11):3170–9. doi: 10.1021/acs.jpclett.5c03918 (PMC13007019; doi:10.1021/acs.jpclett.5c03918)
Supplement: Supplementary file 2 [file jz5c03918_si_002.zip › G_Bisammonia_arachno-decaborane(12)/Bis(ammonia)_arachno-decaborane(12)_HAR.fco]

data_Bisammonia_arachno-decaborane12_HAR
#Bis(ammonia)_arachno-decaborane(12)_HAR
_audit_creation_date                2025-4-17
_audit_creation_method              'Tonto 25.04.08 github v. 71242092'

# ============
# QCr software
# ============

_QCr_software                       Tonto
_QCr_software_version               '25.04.08 v. 71242092'
_QCr_software_platform              Linux-6.8.0-52-generic
_QCr_software_build_date            '2025.03.27 11:46'
_QCr_software_website               https://github.com/dylan-jayatilaka/tonto

# ========
# Symmetry
# ========

_symmetry_cell_setting              Orthorhombic
_symmetry_space_group_name_H-M      'p n m a'
_symmetry_space_group_name_Hall     '-p 2ac 2n'
_symmetry_Int_Tables_number         '62'

loop_
    _symmetry_equiv_pos_as_xyz
'+x, +y, +z'
'-x, -y, -z'
'-x+1/2, -y, +z+1/2'
'+x+1/2, -y+1/2, -z+1/2'
'+x+1/2, +y, -z+1/2'
'-x+1/2, +y+1/2, +z+1/2'
'-x, +y+1/2, -z'
'+x, -y+1/2, +z'

# =========
# Unit cell
# =========

_cell_measurement_temperature       9(2)
_cell_measurement_reflns_used       1830
_cell_measurement_theta_min         3.0
_cell_measurement_theta_max         31.1

_cell_length_a                      17.860(4)
_cell_length_b                      7.3160(15)
_cell_length_c                      7.1770(14)
_cell_angle_alpha                   90.00
_cell_angle_beta                    90.00
_cell_angle_gamma                   90.00
_cell_volume                        937.8(3)

_cell_formula_units_Z               4

_exptl_crystal_F_squared_000         107584.0000


# ======================
# XD fco reflection data
# ======================

_shelx_refln_list_code              4

_reflns_d_resolution_high           0.5001
_reflns_d_resolution_low            4.9247
_reflns_limit_h_max                 35
_reflns_limit_h_min                 1
_reflns_limit_k_max                 14
_reflns_limit_k_min                 1
_reflns_limit_l_max                 14
_reflns_limit_l_min                 1

# NOTE: F_squared_meas is scaled to F_squared_calc
#       and so it is on an absolute scale
_reflns_tonto_F_scale_factor        1.4109

loop_
    _refln_index_h
    _refln_index_k
    _refln_index_l
    _refln_F_squared_calc
    _refln_F_squared_meas
    _refln_F_squared_sigma
    _refln_observed_status
   1   1   1      533.37      591.88     62.79 o
   2   1   1     2517.10     2729.63    282.36 o
   4   1   1      530.51      583.21     49.44 o
   5   1   1       50.22       47.76      5.03 o
   7   1   1       18.03       18.63      3.25 o
   8   1   1      124.99      125.65     10.40 o
  10   1   1       32.67       33.66      4.58 o
  12   1   1     1020.54     1000.37    104.61 o
  13   1   1       17.45       16.22      3.67 o
  14   1   1      260.79      262.57     21.32 o
  15   1   1       34.31       33.30      5.30 o
  16   1   1      215.62      214.95     17.68 o
  17   1   1       17.51       17.42      4.29 o
  18   1   1       11.59        9.20      4.33 o
  19   1   1      112.26      107.99     11.51 o
  22   1   1       20.01       19.36      4.89 o
  23   1   1       21.17       19.38      4.83 o
  26   1   1      403.12      386.04     39.20 o
  30   1   1       37.67       39.74      8.62 o
   1   2   1      363.27      376.36     26.44 o
   2   2   1     2912.42     3094.34    196.68 o
   4   2   1      192.20      199.51     17.18 o
   5   2   1      836.92      878.64     72.82 o
   6   2   1      286.97      293.14     22.32 o
   7   2   1      110.83      109.36      8.83 o
   8   2   1      117.71      116.34      9.35 o
   9   2   1      175.06      174.25     13.50 o
  10   2   1       23.36       22.15      3.67 o
  11   2   1       37.19       38.52      4.56 o
  12   2   1      659.15      663.18     62.60 o
  13   2   1      215.57      211.08     16.63 o
  15   2   1       12.29       13.53      3.72 o
  16   2   1      119.17      114.91     12.04 o
  18   2   1       12.39        9.43      4.58 o
  19   2   1       58.37       57.40      8.47 o
  20   2   1       95.70       94.38      9.94 o
  21   2   1       32.70       33.84      5.30 o
  26   2   1      100.27       98.72      9.93 o
  27   2   1       26.83       24.07      8.37 o
  29   2   1       19.99       16.27      5.02 o
  30   2   1       26.43       20.77      7.88 o
  31   2   1       33.82       36.68      9.24 o
  32   2   1       73.12       81.91     12.17 o
  34   2   1       25.47       16.12      7.49 o
   1   3   1      175.58      182.04     19.90 o
   2   3   1      987.56      968.29     83.29 o
   3   3   1      190.69      198.75     18.79 o
   4   3   1      390.43      399.38     32.76 o
   5   3   1       60.33       61.32      5.74 o
   6   3   1      153.78      155.86     11.95 o
   7   3   1       37.79       38.90      4.19 o
   8   3   1        8.08        7.57      2.62 o
   9   3   1       72.49       71.16      7.86 o
  10   3   1      567.05      585.76     52.09 o
  11   3   1        9.11        8.79      3.13 o
  12   3   1      224.17      214.79     17.15 o
  13   3   1       38.97       38.82      5.27 o
  14   3   1      118.04      118.79     10.42 o
  16   3   1      338.39      333.47     27.57 o
  18   3   1       59.48       60.52      7.35 o
  20   3   1      116.34      115.42     13.11 o
  21   3   1       14.58       12.92      5.08 o
  22   3   1      131.19      126.17     12.01 o
  23   3   1       10.98        7.06      3.16 o
  24   3   1      198.15      192.74     17.72 o
  26   3   1      163.96      161.31     14.59 o
  27   3   1       61.39       61.23      8.44 o
  30   3   1       62.77       65.55     13.42 o
  32   3   1       68.30       69.22     12.26 o
  34   3   1       70.84       71.56     17.93 o
   1   4   1       38.28       40.92      5.26 o
   2   4   1      447.72      468.00     38.48 o
   3   4   1      320.98      324.87     29.17 o
   4   4   1      225.11      231.40     20.30 o
   5   4   1      135.81      134.93     11.99 o
   6   4   1        4.99        4.36      2.01 o
   7   4   1      433.24      446.80     37.99 o
   8   4   1       19.70       22.70      3.44 o
  10   4   1       11.35       11.48      3.18 o
  11   4   1       34.02       36.20      4.90 o
  12   4   1      125.28      129.53     12.00 o
  13   4   1       11.82       10.21      4.26 o
  14   4   1      231.30      231.60     18.72 o
  16   4   1       21.63       22.83      4.73 o
  17   4   1      106.62      104.06      9.92 o
  18   4   1      343.18      345.49     31.27 o
  19   4   1      123.65      122.39     13.08 o
  20   4   1       40.48       40.21      7.48 o
  21   4   1      163.92      163.19     14.59 o
  22   4   1       27.94       26.85      5.36 o
  23   4   1       63.81       62.29     10.09 o
  24   4   1       12.26        8.44      4.13 o
  28   4   1       59.03       58.83      8.46 o
  29   4   1       25.17       22.85      8.42 o
  32   4   1       97.81      101.77     14.25 o
  33   4   1       34.40       31.81      9.94 o
  34   4   1       26.35       22.57      9.06 o
   1   5   1      421.07      421.34     35.38 o
   2   5   1      824.56      818.03     83.63 o
   3   5   1       31.41       31.93      3.94 o
   4   5   1        6.69        8.83      2.47 o
   5   5   1      366.66      363.02     30.70 o
   6   5   1      376.37      373.21     31.21 o
   7   5   1       16.76       17.55      2.70 o
   8   5   1      180.76      180.36     14.02 o
   9   5   1      163.74      165.75     14.58 o
  11   5   1       77.86       78.74      8.38 o
  12   5   1      230.08      223.86     18.19 o
  13   5   1       81.37       84.50      8.36 o
  14   5   1      214.94      216.37     17.15 o
  15   5   1      213.43      211.89     19.29 o
  16   5   1      939.34      941.29    115.61 o
  18   5   1       13.22       11.47      5.30 o
  19   5   1      256.44      258.96     23.45 o
  20   5   1       41.39       42.41      6.35 o
  21   5   1       86.09       85.32      9.97 o
  23   5   1       47.29       44.10      6.89 o
  24   5   1       41.57       39.07      8.06 o
  25   5   1       89.04       91.99      9.95 o
  26   5   1       47.40       50.64      7.40 o
  28   5   1       47.47       53.27      9.04 o
  29   5   1       33.16       36.79      8.66 o
  30   5   1      160.44      162.28     20.51 o
   3   6   1      136.45      132.48     10.39 o
   4   6   1       23.25       23.93      3.60 o
   5   6   1       98.83       99.94      9.93 o
   7   6   1      175.66      177.11     14.03 o
   8   6   1       39.46       36.24      4.36 o
  10   6   1       24.79       25.33      3.92 o
  11   6   1       14.00       14.85      3.29 o
  14   6   1       36.69       37.85      5.83 o
  17   6   1       37.34       39.99      6.37 o
  18   6   1       61.09       62.50      7.90 o
  19   6   1       48.62       49.19      7.41 o
  21   6   1      120.52      119.80     13.63 o
  22   6   1       86.59       88.42     11.04 o
  23   6   1       20.12       17.71      6.76 o
  30   6   1       24.46       22.04      7.82 o
  32   6   1       42.74       40.40     10.93 o
   2   7   1       40.36       39.27      4.67 o
   3   7   1       58.71       57.96      5.75 o
   5   7   1       12.31       12.12      3.04 o
   6   7   1       42.70       42.31      6.35 o
   8   7   1       16.28       15.85      3.68 o
   9   7   1       55.30       54.91      7.38 o
  10   7   1       69.13       71.01      7.86 o
  11   7   1       81.93       79.26      8.91 o
  12   7   1      280.98      284.99     24.46 o
  13   7   1        9.91        8.28      4.00 o
  15   7   1       29.41       29.19      4.78 o
  18   7   1       19.67       22.36      6.01 o
  24   7   1       67.81       71.82     10.03 o
  26   7   1      313.21      316.57     34.03 o
  27   7   1       15.78       16.33      6.19 o
   1   8   1       52.65       51.65      6.31 o
   2   8   1       26.64       27.06      3.64 o
   3   8   1       10.26        9.75      3.10 o
   4   8   1      114.73      110.48     12.05 o
   5   8   1       94.25       91.58      9.95 o
   6   8   1       57.60       57.10      6.83 o
   8   8   1       89.14       91.23     10.49 o
   9   8   1       61.07       60.92      7.90 o
  11   8   1       25.84       26.78      4.97 o
  12   8   1       90.25       91.23      9.95 o
  13   8   1      134.36      134.32     13.59 o
  14   8   1       38.06       39.66      6.37 o
  16   8   1       23.20       26.22      4.97 o
  17   8   1       15.38       14.38      5.58 o
  18   8   1       15.81       16.98      6.17 o
  20   8   1       16.66       12.95      6.40 o
  22   8   1       18.91       18.66      6.72 o
  24   8   1       42.86       48.64      9.64 o
  26   8   1       52.68       56.03      9.57 o
  27   8   1       23.68       21.41      6.63 o
  28   8   1       44.67       50.38     11.33 o
   1   9   1       39.66       39.42      4.84 o
   2   9   1      123.13      122.20     13.09 o
   4   9   1       19.44       19.38      3.24 o
   5   9   1       27.46       29.72      4.51 o
   8   9   1       28.18       27.87      5.92 o
  10   9   1        8.71        7.13      3.02 o
  12   9   1      225.21      226.41     19.79 o
  13   9   1        8.68        7.24      3.60 o
  14   9   1       92.23       96.27     10.47 o
  16   9   1       70.48       76.40     10.01 o
  19   9   1       43.15       48.21      7.41 o
  26   9   1      172.56      177.56     20.45 o
   1  10   1       26.67       26.18      3.81 o
   2  10   1       51.84       50.75      5.77 o
   3  10   1      149.10      149.95     14.62 o
   4  10   1       59.93       59.49      6.28 o
   5  10   1       29.78       30.68      4.94 o
   7  10   1      170.92      167.88     15.11 o
   8  10   1       23.28       23.15      4.95 o
  10  10   1       63.32       65.81      7.88 o
  11  10   1       51.75       55.62      5.76 o
  12  10   1       34.66       35.42      5.23 o
  13  10   1        7.39        6.32      2.80 o
  14  10   1       42.02       44.50      6.34 o
  15  10   1       13.16       11.16      5.05 o
  17  10   1       67.45       70.39     11.69 o
  18  10   1       63.34       68.97     11.15 o
  19  10   1       25.60       25.62      7.12 o
  21  10   1      121.48      132.23     19.03 o
  22  10   1       99.30      105.39     18.65 o
  23  10   1       28.80       28.70     10.67 o
   1  11   1       63.89       61.68      8.98 o
   2  11   1      136.30      129.02     11.46 o
   4  11   1       15.51       14.02      3.41 o
   5  11   1       62.97       59.34      7.91 o
   6  11   1       43.15       44.41      6.34 o
   7  11   1       13.08       13.56      5.38 o
   8  11   1       23.46       24.34      5.97 o
   9  11   1       13.09       10.64      4.00 o
  10  11   1       39.49       35.83      8.10 o
  12  11   1       41.00       42.03      6.90 o
  15  11   1       22.48       22.72      7.19 o
  16  11   1      200.07      192.18     22.56 o
  19  11   1       42.99       50.32      7.96 o
   2  12   1      205.59      201.65     18.78 o
   3  12   1        6.48        6.46      3.20 o
   5  12   1       44.17       44.78      6.34 o
   8  12   1       31.74       30.66      5.89 o
  12  12   1      236.38      235.22     23.51 o
  16  12   1       31.16       24.34      8.36 o
  18  12   1       39.80       38.70     14.00 o
  20  12   1       51.88       39.68     11.53 o
   2  13   1       28.61       30.14      5.11 o
   4  13   1       32.67       37.15      6.39 o
   6  13   1        8.20        7.48      3.72 o
  10  13   1      127.85      115.16     12.57 o
  14  13   1       22.29       20.20      7.28 o
  16  13   1       53.79       47.07     11.96 o
   3  14   1       23.15       19.27      5.13 o
   5  14   1       14.22       14.39      5.58 o
   7  14   1       24.45       25.19      8.95 o
   1   1   2      720.18      791.54     57.05 o
   2   1   2       30.62       30.54      4.33 o
   3   1   2      206.19      208.22     20.36 o
   4   1   2      815.77      850.11     78.20 o
   5   1   2     1245.67     1292.23    109.27 o
   6   1   2      412.86      419.81     33.79 o
   7   1   2      163.14      165.39     12.99 o
   8   1   2       42.96       41.94      4.83 o
   9   1   2      304.10      306.49     24.42 o
  10   1   2       77.40       73.25      7.86 o
  11   1   2       10.12        8.87      3.76 o
  13   1   2      668.81      664.20     62.60 o
  15   1   2       14.82       15.11      4.04 o
  17   1   2       75.37       74.62      8.39 o
  18   1   2       34.99       35.97      6.40 o
  19   1   2       12.11        8.27      3.93 o
  20   1   2      180.32      177.97     15.62 o
  21   1   2      188.90      184.89     16.14 o
  23   1   2       20.36       18.11      5.51 o
  27   1   2       79.34       81.19      9.99 o
  28   1   2       18.61       12.15      5.78 o
  31   1   2       53.10       55.88      8.47 o
  34   1   2       68.14       70.95     12.81 o
  35   1   2       71.48       71.11     14.49 o
   1   2   2       38.15       39.33      4.84 o
   2   2   2      444.72      451.44     39.58 o
   3   2   2      332.72      340.19     29.14 o
   4   2   2       44.27       42.40      5.81 o
   5   2   2      364.23      378.71     30.67 o
   6   2   2       86.99       86.38      9.42 o
   7   2   2       15.91       16.30      3.27 o
   8   2   2       75.29       76.15      8.38 o
   9   2   2      507.51      505.18     42.67 o
  10   2   2      489.72      489.59     42.16 o
  11   2   2      254.40      255.03     20.26 o
  13   2   2       90.13       89.64      8.88 o
  14   2   2      135.37      129.73     11.46 o
  15   2   2      219.37      217.44     17.68 o
  16   2   2       65.33       64.07      8.43 o
  17   2   2       25.93       25.05      5.96 o
  18   2   2       15.06       15.35      4.33 o
  20   2   2       15.09       14.71      4.53 o
  21   2   2       19.19       18.36      5.21 o
  22   2   2       49.14       44.63      6.89 o
  23   2   2       28.26       28.93      5.91 o
  24   2   2      191.18      180.42     18.83 o
  25   2   2       39.70       39.76      6.37 o
  26   2   2       20.44       14.10      5.54 o
  27   2   2       76.21       74.42     10.02 o
  28   2   2       68.98       69.79      9.49 o
  29   2   2       67.27       65.55      8.96 o
  30   2   2       18.81       14.41      6.95 o
  32   2   2       23.10       19.24      7.32 o
  35   2   2       51.11       52.92     11.30 o
   1   3   2      468.88      480.12     45.39 o
   2   3   2      251.00      263.02     22.37 o
   4   3   2      662.13      659.10     57.27 o
   5   3   2     1086.90     1072.71    104.41 o
   6   3   2       50.58       51.34      6.31 o
   7   3   2       95.20       91.23      8.34 o
   8   3   2      104.91      109.81      9.90 o
   9   3   2      140.51      144.10     13.03 o
  10   3   2      584.16      571.50     51.06 o
  11   3   2      159.61      155.30     15.14 o
  12   3   2      198.30      197.42     16.11 o
  13   3   2      449.31      446.70     39.05 o
  14   3   2       13.24       12.25      4.68 o
  15   3   2       40.13       39.19      6.37 o
  17   3   2       82.46       81.40      8.37 o
  18   3   2       91.57       90.06     11.03 o
  19   3   2      100.62      100.70     11.00 o
  20   3   2       26.47       25.69      5.37 o
  21   3   2       47.08       44.86      8.00 o
  22   3   2       25.21       24.08      5.98 o
  24   3   2      121.64      117.97     14.72 o
  25   3   2       42.22       44.08      6.89 o
  26   3   2       12.73        9.22      4.14 o
  27   3   2      106.72      107.88     11.51 o
  29   3   2       37.00       34.10      9.29 o
  30   3   2       49.73       50.39      9.62 o
  31   3   2      144.64      140.84     16.25 o
   1   4   2      193.19      191.21     17.73 o
   2   4   2       52.21       55.07      6.29 o
   4   4   2      374.89      393.22     35.97 o
   5   4   2       35.82       36.33      4.47 o
   6   4   2      259.06      252.75     20.27 o
   7   4   2       45.55       44.58      4.60 o
   8   4   2      118.16      115.37      9.35 o
  10   4   2      637.38      641.28     62.65 o
  12   4   2       12.52       12.25      4.23 o
  14   4   2       92.41       91.07      9.95 o
  16   4   2      196.42      192.18     15.59 o
  18   4   2       37.65       35.44      6.40 o
  19   4   2       61.40       60.71      8.99 o
  20   4   2       75.79       74.87      8.92 o
  21   4   2       35.95       35.46      6.40 o
  24   4   2      125.01      124.59     12.01 o
  26   4   2       28.85       28.73      7.64 o
  27   4   2       73.46       73.30      8.39 o
  28   4   2       69.95       72.12      8.93 o
  30   4   2       44.49       44.88      9.12 o
   1   5   2       11.73       11.36      2.77 o
   2   5   2       73.52       72.23      8.40 o
   3   5   2      137.76      134.98     14.66 o
   4   5   2       43.68       44.52      5.24 o
   5   5   2      209.64      206.65     17.17 o
   6   5   2      555.89      572.52     52.12 o
   7   5   2      396.31      398.11     37.03 o
   8   5   2      369.49      383.44     35.45 o
  11   5   2       27.90       28.12      4.29 o
  12   5   2       20.92       21.92      4.00 o
  13   5   2       10.80       10.06      4.74 o
  14   5   2      258.00      254.07     20.80 o
  16   5   2       19.60       21.58      4.58 o
  17   5   2       22.15       23.69      5.29 o
  18   5   2      122.28      124.24     12.54 o
  19   5   2      118.51      121.84     13.62 o
  20   5   2      224.29      224.88     21.93 o
  21   5   2      263.48      268.69     26.10 o
  22   5   2       23.83       21.43      6.03 o
  23   5   2       39.26       37.10      7.51 o
  24   5   2       49.80       48.46      9.08 o
  28   5   2      199.62      190.75     19.87 o
  31   5   2       22.84       27.83      8.26 o
   1   6   2       10.39       10.16      2.55 o
   2   6   2       34.33       32.43      4.16 o
   3   6   2       22.46       22.42      3.33 o
   4   6   2      110.22      112.77     10.96 o
   6   6   2       41.12       39.20      4.72 o
   8   6   2       47.26       46.38      6.33 o
   9   6   2       31.26       31.59      4.88 o
  10   6   2      173.98      168.64     15.64 o
  11   6   2       39.58       39.36      4.94 o
  14   6   2      132.82      131.47     11.99 o
  15   6   2       17.98       17.89      4.10 o
  16   6   2       31.74       33.38      6.42 o
  17   6   2       24.17       26.06      7.11 o
  18   6   2       38.03       41.41      6.91 o
  19   6   2       18.02       17.56      5.52 o
  24   6   2       71.06       77.38      9.45 o
  27   6   2       19.13       17.16      6.78 o
  28   6   2       29.90       29.70      8.81 o
   1   7   2      267.96      268.74     23.97 o
   3   7   2      166.93      170.94     17.78 o
   4   7   2      538.22      525.66     52.23 o
   5   7   2      252.82      256.77     30.99 o
   6   7   2       17.78       19.78      3.81 o
   7   7   2       33.84       34.49      5.29 o
   8   7   2       19.64       19.56      3.86 o
   9   7   2      252.86      246.37     24.02 o
  10   7   2      171.53      159.17     16.74 o
  11   7   2      136.79      126.47     15.77 o
  13   7   2      602.45      596.96     68.16 o
  14   7   2       28.12       31.97      5.31 o
  17   7   2      160.11      164.88     16.73 o
  18   7   2      241.35      234.30     23.51 o
  21   7   2       19.13       21.92      6.61 o
  23   7   2       61.41       62.55      7.90 o
  27   7   2      131.86      126.22     18.50 o
   1   8   2      120.43      127.03     13.61 o
   2   8   2       61.81       69.89     10.59 o
   3   8   2      101.06      102.94     13.16 o
   5   8   2      218.20      215.55     20.88 o
   6   8   2      179.68      180.77     19.90 o
   8   8   2       73.68       70.90      8.94 o
   9   8   2      277.97      277.05     23.42 o
  10   8   2       25.11       25.13      4.64 o
  11   8   2      318.78      315.44     28.13 o
  12   8   2       14.89       14.16      4.91 o
  13   8   2       41.76       43.03      6.35 o
  14   8   2      114.32      114.04     13.11 o
  15   8   2      234.78      242.56     22.42 o
  16   8   2      124.87      127.60     14.14 o
  17   8   2       39.89       42.82      6.35 o
  19   8   2       15.65       15.15      6.25 o
  20   8   2       53.48       55.72      7.37 o
  21   8   2       55.90       62.34      8.98 o
  24   8   2       71.56       76.71     12.76 o
  25   8   2       62.20       68.00     11.71 o
  26   8   2       50.19       49.13      9.64 o
  28   8   2       23.94       19.09      7.96 o
  29   8   2       49.05       48.86     13.69 o
   1   9   2       43.34       45.84      7.99 o
   4   9   2       23.48       24.71      4.48 o
   5   9   2      105.61      105.23     10.98 o
   6   9   2       48.80       49.14      5.78 o
   9   9   2       83.42       82.82      9.43 o
  11   9   2        9.90        7.87      3.69 o
  13   9   2      187.93      193.76     17.19 o
  17   9   2       23.39       23.66      5.40 o
  18   9   2       13.17       10.14      4.33 o
  20   9   2       78.78       87.45     12.14 o
  21   9   2       72.95       76.86      9.45 o
  27   9   2       30.99       28.42     12.60 o
   1  10   2       36.08       38.19      7.50 o
   2  10   2       62.42       64.07      8.43 o
   4  10   2      107.83      108.39     13.13 o
   5  10   2       16.20       16.06      5.57 o
   6  10   2      107.09      104.12     12.61 o
   8  10   2      125.18      127.74     13.07 o
  10  10   2       63.22       64.99      7.34 o
  14  10   2       73.41       77.22      8.91 o
  16  10   2       95.33       94.89     10.48 o
  17  10   2       19.83       19.25      5.48 o
  18  10   2       79.95       82.57      9.98 o
  19  10   2       40.17       39.58      9.19 o
  20  10   2       19.42       17.77      8.04 o
  22  10   2       31.12       36.62      9.24 o
  24  10   2       22.67       16.05      7.50 o
   2  11   2       21.65       22.00      4.51 o
   3  11   2       19.17       19.80      4.37 o
   5  11   2       83.32       83.23      8.89 o
   6  11   2       77.78       76.75      7.30 o
   7  11   2       53.73       54.25      8.49 o
   8  11   2       70.07       77.38      9.45 o
  10  11   2       12.67       11.13      5.19 o
  12  11   2       16.03       17.91      8.70 o
  13  11   2       25.63       26.89      5.93 o
  14  11   2       40.88       42.55      6.90 o
  19  11   2       32.04       34.25      8.13 o
  20  11   2       20.08       19.09      8.62 o
  21  11   2       53.61       51.09     11.90 o
   3  12   2       20.01       19.11      5.31 o
   4  12   2       39.09       38.44      6.38 o
   8  12   2       27.23       28.73      5.18 o
   9  12   2       27.25       27.17      4.91 o
  10  12   2      123.22      127.55     13.07 o
  11  12   2       16.70       14.90      3.98 o
  13  12   2       20.19       20.84      6.04 o
   1  13   2       21.74       22.97      6.59 o
   2  13   2       17.54       15.41      4.09 o
   4  13   2       51.32       52.16      7.39 o
   5  13   2       63.18       60.62      7.90 o
   9  13   2       15.25       10.36      5.04 o
  10  13   2       62.20       62.09     11.20 o
  11  13   2       20.00       18.24      6.12 o
  12  13   2       25.06       22.46      9.70 o
  13  13   2       56.74       51.39     13.06 o
   4  14   2       20.59       22.24     10.37 o
   1   1   3       54.30       55.97      7.37 o
   2   1   3      751.47      799.18     72.98 o
   4   1   3      309.82      308.36     25.49 o
   5   1   3      508.97      522.60     48.49 o
   6   1   3      191.85      196.05     21.47 o
   8   1   3      124.14      122.76     12.01 o
   9   1   3      318.72      320.79     26.52 o
  10   1   3      189.86      190.65     17.73 o
  11   1   3       91.18       92.40      8.87 o
  12   1   3      246.26      244.24     20.28 o
  15   1   3       22.31       23.30      4.60 o
  17   1   3      102.49       99.22     11.54 o
  18   1   3       68.10       65.76      7.33 o
  20   1   3       38.22       37.99      6.94 o
  21   1   3       30.26       31.38      5.31 o
  25   1   3       16.03       13.00      5.27 o
  26   1   3       46.79       45.39      8.56 o
  31   1   3       25.60       29.06     10.03 o
  32   1   3       34.98       34.34     12.94 o
   1   2   3       55.59       57.45      7.36 o
   3   2   3       29.85       28.48      5.24 o
   4   2   3      306.60      322.27     30.79 o
   5   2   3      700.60      704.95     62.51 o
   6   2   3     1420.64     1477.65    162.36 o
   7   2   3      279.07      279.03     21.82 o
   8   2   3     1112.83     1127.72    120.36 o
   9   2   3      159.69      161.82     14.06 o
  10   2   3       94.34       93.01      8.34 o
  13   2   3      153.53      152.65     15.15 o
  14   2   3      256.27      252.28     20.81 o
  18   2   3      186.03      182.14     15.08 o
  19   2   3      133.35      128.98     12.53 o
  20   2   3      234.73      229.42     19.25 o
  21   2   3      184.43      182.70     15.08 o
  22   2   3      149.65      145.32     13.56 o
  24   2   3       19.80       18.27      6.12 o
  27   2   3       15.55       10.00      4.60 o
  28   2   3      109.44      109.97     13.13 o
  31   2   3       24.26       21.10      6.64 o
  32   2   3       51.33       57.26     10.13 o
   1   3   3      314.40      316.82     35.64 o
   2   3   3       75.23       73.86      8.39 o
   3   3   3        9.05        7.44      2.81 o
   4   3   3      267.87      276.28     26.08 o
   5   3   3       43.84       46.67      6.33 o
   6   3   3      498.78      507.93     44.25 o
   7   3   3        7.74        7.10      2.70 o
   8   3   3      824.50      829.23     83.60 o
   9   3   3        8.80        6.49      2.73 o
  10   3   3      120.44      122.34     11.47 o
  11   3   3       11.51       10.49      3.56 o
  12   3   3       92.27       93.67     10.48 o
  15   3   3      116.99      117.05     13.10 o
  16   3   3       69.44       69.57      9.49 o
  18   3   3       60.00       58.53      8.46 o
  19   3   3       69.46       68.97      7.87 o
  20   3   3      139.39      136.76     14.66 o
  21   3   3       28.35       27.67      5.29 o
  22   3   3      288.69      284.68     26.06 o
  26   3   3       68.76       68.15      8.95 o
  27   3   3       76.49       79.20      9.44 o
  28   3   3       25.11       21.97      8.46 o
  30   3   3       45.53       46.68      9.66 o
  32   3   3       25.98       23.47      7.17 o
  34   3   3       41.89       32.60     12.38 o
   1   4   3       10.96       11.52      2.59 o
   2   4   3      209.79      209.30     19.83 o
   3   4   3      217.00      215.45     17.15 o
   4   4   3      100.35       97.90      9.93 o
   5   4   3      420.69      405.96     34.35 o
   6   4   3      113.68      115.11     10.42 o
   7   4   3      418.17      416.50     36.46 o
   8   4   3      118.20      112.01     10.43 o
  11   4   3        7.57        5.69      2.72 o
  16   4   3      106.30      103.40     12.61 o
  17   4   3       11.09        7.67      3.18 o
  18   4   3       41.73       41.46      6.91 o
  19   4   3      337.27      334.55     31.83 o
  21   4   3      130.26      130.25     13.06 o
  22   4   3       30.42       30.28      5.89 o
  23   4   3       32.57       35.15      7.53 o
  29   4   3       36.83       39.02      9.20 o
  31   4   3       49.78       56.74     10.69 o
  33   4   3       75.66       71.98     12.80 o
   1   5   3      225.52      226.72     22.45 o
   2   5   3      578.72      578.62     57.45 o
   3   5   3       19.16       20.29      3.96 o
   4   5   3       36.06       37.43      5.01 o
   6   5   3      131.35      122.91     13.08 o
   7   5   3       53.66       53.33      7.94 o
   8   5   3        4.40        3.94      1.91 o
   9   5   3       18.06       17.42      3.10 o
  10   5   3        9.96        9.69      3.10 o
  11   5   3       19.71       19.70      3.57 o
  12   5   3      147.14      143.38     15.17 o
  15   5   3       38.16       39.76      6.37 o
  16   5   3      265.08      261.35     23.45 o
  18   5   3      190.69      187.85     17.74 o
  20   5   3       22.17       22.64      6.00 o
  21   5   3       43.01       44.67      6.89 o
  27   5   3       46.83       51.09      9.06 o
  30   5   3       61.54       68.41     14.52 o
  32   5   3       54.81       54.96     13.00 o
   1   6   3       16.42       15.74      2.82 o
   2   6   3       39.91       35.76      5.13 o
   4   6   3       38.35       39.22      5.82 o
   5   6   3      235.53      240.01     21.89 o
   6   6   3      107.13      109.31     11.51 o
   7   6   3       67.05       68.35     10.60 o
   8   6   3      163.20      162.63     18.34 o
   9   6   3       81.95       84.05      9.98 o
  13   6   3       78.17       80.88      9.44 o
  14   6   3       14.44       14.38      4.72 o
  16   6   3       68.75       71.98     10.03 o
  19   6   3       93.70       91.58     11.03 o
  21   6   3       87.34       88.47     12.68 o
  22   6   3       50.67       56.08      8.47 o
  27   6   3       18.43       17.84      6.13 o
  30   6   3       19.61       18.54      8.66 o
  31   6   3       32.77       33.08      9.31 o
   3   7   3       11.43       12.68      3.21 o
   4   7   3      204.02      205.83     17.70 o
   5   7   3       32.97       33.29      5.14 o
   6   7   3      510.24      525.66     51.70 o
   8   7   3      579.20      584.74     62.81 o
   9   7   3       73.46       76.46      7.85 o
  10   7   3      176.60      177.16     15.09 o
  11   7   3      100.02       94.54     11.02 o
  12   7   3      111.03      104.62     12.07 o
  14   7   3        9.72        8.58      3.65 o
  15   7   3        7.96        6.85      3.11 o
  16   7   3      135.62      134.88     14.12 o
  17   7   3       41.50       41.98      5.81 o
  18   7   3       28.70       28.74      5.91 o
  20   7   3      172.98      172.67     16.71 o
  21   7   3       22.43       24.17      6.56 o
  22   7   3      123.07      123.98     12.55 o
  26   7   3       93.25       96.87     12.10 o
  30   7   3       58.76       56.29     14.71 o
   1   8   3       73.07       73.60      8.93 o
   3   8   3       30.30       29.66      4.51 o
   4   8   3      182.75      178.57     20.99 o
   5   8   3      159.16      155.05     18.92 o
   6   8   3      581.05      569.97     57.47 o
   8   8   3      543.45      526.17     57.60 o
   9   8   3      209.00      209.09     19.29 o
  10   8   3       72.97       70.39      7.87 o
  11   8   3       11.00        7.05      3.09 o
  12   8   3       30.17       29.84      5.33 o
  13   8   3      227.11      233.79     25.13 o
  14   8   3      176.37      172.82     16.71 o
  17   8   3       25.92       27.52      5.08 o
  18   8   3      163.77      165.33     21.05 o
  20   8   3       91.02       94.94     12.11 o
  21   8   3       77.93       83.23     12.71 o
  22   8   3      102.90      114.45     12.57 o
  23   8   3       44.62       50.03      9.63 o
  27   8   3       26.98       25.27      8.33 o
  28   8   3       92.10       90.46     14.87 o
   2   9   3       86.00       79.51      9.99 o
   4   9   3        9.23        8.60      3.51 o
   5   9   3       47.85       52.47      8.50 o
   6   9   3       25.53       27.04      5.14 o
   8   9   3       36.97       38.66      6.38 o
   9   9   3       72.85       72.83     10.03 o
  10   9   3       60.42       59.54      9.55 o
  11   9   3       58.11       60.57      7.35 o
  12   9   3      100.30      101.61      9.92 o
  15   9   3       12.06       10.35      4.78 o
  17   9   3       39.57       39.05      6.93 o
  18   9   3       25.70       26.07      6.52 o
  26   9   3       22.74       21.78      7.83 o
   2  10   3       26.86       26.01      6.52 o
   4  10   3      152.87      150.72     12.49 o
   5  10   3      104.66      105.34     12.07 o
   7  10   3       12.76       11.86      4.50 o
   8  10   3        9.28        7.60      3.44 o
   9  10   3       26.74       25.77      6.53 o
  10  10   3       36.35       36.97      6.39 o
  13  10   3       38.44       40.03      6.92 o
  16  10   3       81.17       80.48     11.62 o
  18  10   3       61.24       63.36      8.97 o
  19  10   3       40.79       46.41      8.55 o
  20  10   3       36.32       42.96      9.14 o
  21  10   3       35.08       35.59      9.84 o
   1  11   3       52.28       50.82      6.85 o
   2  11   3       70.70       69.37     10.04 o
   7  11   3       13.53       11.97      5.67 o
   8  11   3       24.21       21.10      6.04 o
  10  11   3        8.35        8.78      4.22 o
  12  11   3       29.96       33.96      6.98 o
  16  11   3       17.33       16.26      6.20 o
   3  12   3       59.87       59.95     11.78 o
   4  12   3       29.97       31.81      6.44 o
   5  12   3       86.01       89.09     12.13 o
   6  12   3      184.32      184.18     18.28 o
   7  12   3      112.32      107.01     10.44 o
   8  12   3      111.73      121.63     14.16 o
  10  12   3       49.08       53.99     11.85 o
  14  12   3       24.90       27.88      8.86 o
  18  12   3       25.23       25.78     12.79 o
  19  12   3       75.40       62.14     16.35 o
   1  13   3       35.57       31.84      6.44 o
   4  13   3       24.21       22.41      6.01 o
   5  13   3       21.84       19.81      5.47 o
   6  13   3       85.28       80.27     12.73 o
   8  13   3      154.69      153.82     16.76 o
  10  13   3       18.40       17.04      6.16 o
  12  13   3       14.95       13.35      5.70 o
   5  14   3       37.61       34.99      8.69 o
   6  14   3       14.31       13.14      5.13 o
   1   1   4      116.19      118.63     15.26 o
   2   1   4       46.15       47.81      7.98 o
   3   1   4      144.10      150.32     15.69 o
   5   1   4      180.07      168.80     19.95 o
   6   1   4      107.04      107.17     12.06 o
   7   1   4      112.36      106.91     13.68 o
   8   1   4       63.01       61.38      8.98 o
   9   1   4       94.80       99.32     11.54 o
  10   1   4       84.61       87.66      9.96 o
  11   1   4       14.63       14.28      4.06 o
  12   1   4       24.53       25.18      4.81 o
  13   1   4       98.76      102.27     12.08 o
  15   1   4        9.36        7.00      2.90 o
  16   1   4       25.00       23.77      5.40 o
  17   1   4      131.80      131.00     15.21 o
  19   1   4       14.02       12.47      4.73 o
  20   1   4      102.21      102.48     12.62 o
  21   1   4       84.05       80.58      8.90 o
  22   1   4       49.66       46.47      7.99 o
  23   1   4       23.74       18.95      7.33 o
  24   1   4       87.65       84.24      9.98 o
  28   1   4       33.24       30.51      8.79 o
  31   1   4       27.91       25.08      8.34 o
  32   1   4       27.65       22.26      7.20 o
  34   1   4       29.70       24.46      8.36 o
   1   2   4      235.16      238.48     27.81 o
   2   2   4      187.44      191.93     20.95 o
   3   2   4      370.67      369.44     34.95 o
   4   2   4      124.45      125.56     11.46 o
   5   2   4      147.27      149.95     14.62 o
   6   2   4      274.49      273.16     24.49 o
   8   2   4      564.57      559.27     51.09 o
   9   2   4       62.05       65.81      7.88 o
  10   2   4       76.53       75.90      8.92 o
  11   2   4      208.85      200.02     16.65 o
  12   2   4       76.11       75.18     10.01 o
  13   2   4       11.65       10.53      4.77 o
  15   2   4      281.56      278.11     23.95 o
  16   2   4      242.04      241.89     20.82 o
  17   2   4       43.03       42.50      6.35 o
  18   2   4       54.74       53.58      6.84 o
  19   2   4      120.44      116.70     12.03 o
  20   2   4       40.41       39.54      8.06 o
  22   2   4      123.16      119.64     13.63 o
  24   2   4      138.46      139.62     14.11 o
  25   2   4       81.58       80.07     11.08 o
  26   2   4       48.32       52.66      8.50 o
  29   2   4      115.58      123.01     16.33 o
  30   2   4       47.35       51.81      9.61 o
   1   3   4       33.16       34.11      4.97 o
   2   3   4      110.53      116.64     12.03 o
   3   3   4      373.87      376.26     37.08 o
   4   3   4      313.70      309.90     28.14 o
   5   3   4       69.62       69.57     10.04 o
   6   3   4       11.02       11.89      3.58 o
   7   3   4     1550.24     1583.59    221.69 o
  10   3   4      329.64      344.02     29.68 o
  11   3   4      109.32      109.36     10.97 o
  12   3   4       23.59       23.48      4.72 o
  13   3   4      243.14      240.92     20.29 o
  14   3   4       66.27       67.24      8.42 o
  17   3   4      129.79      126.94     13.07 o
  18   3   4      167.55      165.84     15.65 o
  19   3   4      236.02      231.46     23.52 o
  21   3   4      349.61      342.70     31.82 o
  22   3   4       73.49       73.10      9.47 o
  23   3   4       76.54       75.84      8.92 o
  24   3   4      124.51      123.52     13.62 o
  26   3   4       16.53       13.75      5.30 o
  27   3   4       77.07       77.57     10.00 o
  30   3   4       38.95       44.13      9.13 o
  32   3   4       67.63       71.98     12.80 o
  33   3   4       85.81       82.62     18.91 o
   1   4   4      230.62      225.85     18.19 o
   3   4   4      167.72      164.62     16.73 o
   4   4   4      135.28      136.15     13.58 o
   5   4   4       81.02       84.80     10.51 o
   7   4   4       46.54       47.57      6.87 o
   8   4   4       30.97       31.52      4.44 o
   9   4   4        8.82        8.71      3.57 o
  10   4   4       30.72       30.13      4.50 o
  11   4   4      336.39      329.65     28.10 o
  12   4   4       33.07       35.27      5.85 o
  15   4   4      189.08      193.20     19.87 o
  18   4   4      211.95      210.37     19.82 o
  19   4   4       10.06        8.46      3.99 o
  21   4   4       65.20       65.10      8.96 o
  23   4   4       25.02       24.35      7.74 o
  24   4   4       44.36       44.49      8.01 o
  25   4   4       92.77       93.56     11.56 o
  26   4   4      110.61      111.80     12.58 o
  27   4   4       91.72       90.77     13.22 o
  28   4   4       15.21       11.75      5.81 o
  29   4   4       18.84       18.43      6.73 o
  32   4   4       25.40       26.55      8.29 o
   2   5   4       22.05       22.25      3.78 o
   4   5   4      110.14      114.20     10.96 o
   5   5   4      134.43      134.32     13.59 o
   6   5   4      142.53      140.47     14.10 o
   7   5   4      138.96      138.38     12.51 o
   8   5   4       63.77       66.37      7.33 o
  11   5   4       13.64       11.86      3.77 o
  12   5   4       39.84       39.92      6.37 o
  14   5   4       21.41       21.39      4.35 o
  16   5   4       31.81       30.32      6.46 o
  17   5   4       56.80       57.76      9.01 o
  18   5   4       15.48       12.98      5.47 o
  19   5   4      184.03      176.80     17.76 o
  20   5   4      231.30      230.43     20.85 o
  22   5   4       30.34       29.24      8.22 o
  23   5   4       15.62       14.00      5.66 o
  24   5   4       54.06       54.75     10.15 o
  25   5   4       25.94       23.04      6.58 o
  28   5   4       88.28       94.28     13.20 o
  29   5   4       16.40       14.39      6.95 o
  31   5   4       93.58       95.96     16.49 o
   1   6   4       11.97       10.19      2.15 o
   3   6   4       57.94       56.29      8.47 o
   4   6   4       86.30       91.43     13.76 o
   8   6   4       30.68       32.35      5.09 o
   9   6   4       14.19       12.08      5.71 o
  10   6   4       16.88       16.42      3.21 o
  11   6   4       46.68       46.97      6.87 o
  12   6   4       21.74       22.60      3.88 o
  15   6   4       18.11       18.58      4.04 o
  17   6   4       22.64       23.43      5.40 o
  18   6   4      166.78      163.82     17.26 o
  24   6   4       35.31       33.57      8.14 o
  26   6   4       91.49       94.49     13.20 o
  27   6   4       15.91       13.48      6.36 o
   2   7   4       80.10       77.38      8.38 o
   4   7   4      145.85      150.67     21.66 o
   5   7   4       34.44       36.03      6.40 o
   6   7   4       38.98       40.68      6.92 o
   7   7   4      296.49      297.77     28.70 o
   9   7   4       40.43       40.82      6.91 o
  10   7   4      227.93      223.36     20.32 o
  11   7   4       13.30       10.00      4.87 o
  12   7   4       16.10       10.99      4.48 o
  14   7   4       40.65       41.97      5.20 o
  15   7   4       14.95       11.86      4.50 o
  18   7   4      125.89      128.11     15.22 o
  21   7   4      193.10      201.25     19.31 o
  22   7   4       40.14       40.81     10.92 o
  24   7   4       80.99       85.93     13.80 o
  25   7   4       20.03       14.52      6.29 o
   2   8   4       45.55       45.04      8.00 o
   3   8   4       31.75       34.58      6.41 o
   4   8   4       28.34       31.84      5.21 o
   6   8   4      105.41      107.53     14.22 o
   8   8   4      261.85      252.43     31.00 o
  10   8   4       32.82       33.26      5.30 o
  12   8   4       20.23       21.43      5.21 o
  16   8   4      123.28      124.85     12.01 o
  17   8   4       83.90       81.91      9.99 o
  18   8   4       22.08       26.07     10.15 o
  19   8   4       26.12       27.37      7.67 o
  20   8   4       17.94       16.81      6.80 o
  21   8   4       28.23       29.38      7.04 o
  22   8   4       58.36       62.61      8.98 o
  23   8   4       16.25       16.04      6.21 o
  24   8   4       75.80       82.01     12.17 o
  26   8   4       22.68       21.20      7.24 o
   1   9   4       10.37        7.68      3.77 o
   2   9   4       17.17       15.60      5.59 o
   3   9   4       63.97       61.48      8.44 o
   5   9   4       24.72       23.63      4.77 o
   6   9   4       11.30        9.00      4.34 o
   8   9   4       13.59       12.15      5.78 o
   9   9   4       44.71       49.00      7.41 o
  10   9   4       20.94       18.68      5.39 o
  13   9   4       25.92       26.03      8.31 o
  17   9   4       50.40       50.58      8.51 o
  20   9   4       47.60       54.50      9.03 o
  21   9   4       29.85       24.69      8.35 o
  22   9   4       25.51       24.98     10.86 o
  24   9   4       34.61       32.96     10.52 o
   2  10   4       25.81       25.50      9.55 o
   3  10   4       14.00        9.90      4.03 o
   4  10   4       70.71       71.93     10.58 o
   5  10   4       52.00       52.16      7.95 o
   6  10   4       27.29       26.35      5.36 o
   9  10   4       49.93       53.13      8.49 o
  18  10   4      149.32      146.34     16.23 o
  19  10   4       21.09       17.63      5.52 o
   2  11   4       12.76        9.36      4.32 o
   5  11   4       25.14       22.77      7.80 o
   7  11   4      117.92      113.23     14.74 o
  10  11   4       19.89       18.72      6.10 o
  13  11   4       17.43       14.07      5.48 o
  19  11   4       57.97       56.94     11.25 o
  20  11   4       27.67       22.98      9.04 o
   1  12   4      121.77      133.75     20.66 o
   2  12   4       21.42       21.68      6.03 o
   3  12   4       35.07       39.31      7.49 o
   4  12   4       11.71       10.60      4.64 o
   5  12   4      166.20      162.63     18.34 o
   6  12   4       44.77       47.14      7.42 o
   8  12   4      117.64      117.15     13.10 o
   9  12   4       73.32       79.36     14.97 o
  11  12   4      111.32      117.30     19.12 o
  15  12   4      136.70      130.55     21.79 o
  16  12   4       54.25       52.87     15.38 o
   1  13   4       24.13       15.03      6.26 o
   2  13   4       21.28       19.25      8.61 o
   3  13   4       66.61       65.55      9.51 o
   4  13   4       36.54       33.43     13.61 o
   7  13   4      221.02      218.92     25.18 o
  10  13   4       60.47       59.65      8.45 o
  13  13   4       46.84       39.15     17.81 o
   1   1   5       85.27       83.95     11.06 o
   2   1   5      226.59      233.29     20.30 o
   3   1   5       39.73       37.16      5.84 o
   5   1   5      743.08      733.47     73.14 o
   6   1   5       22.84       20.69      4.69 o
   7   1   5       63.74       63.32      8.43 o
   8   1   5      158.88      146.39     15.16 o
   9   1   5      336.10      332.61     28.63 o
  10   1   5       20.22       18.86      4.90 o
  14   1   5      117.22      116.19     13.64 o
  16   1   5       52.53       49.42      6.86 o
  17   1   5       89.40       89.91     12.67 o
  18   1   5       63.04       63.36      9.52 o
  19   1   5      227.97      223.91     20.32 o
  21   1   5      139.52      140.69     13.57 o
  22   1   5       81.24       83.13     11.06 o
  23   1   5       55.93       55.01      7.93 o
  25   1   5       52.19       53.13      9.60 o
  26   1   5       31.86       32.78      8.15 o
  27   1   5       28.01       25.17      8.95 o
  31   1   5       63.21       68.71     13.39 o
   2   2   5      695.58      720.73     73.17 o
   3   2   5       25.38       26.49      4.85 o
   4   2   5       49.62       41.44      6.36 o
   5   2   5       42.54       40.28      6.37 o
   6   2   5      164.83      166.00     16.72 o
   7   2   5      151.52      154.48     15.67 o
   9   2   5      104.63      106.21     13.68 o
  12   2   5      276.19      272.60     23.43 o
  13   2   5       45.71       43.71      6.89 o
  14   2   5       75.18       78.29     10.54 o
  16   2   5      184.35      186.38     18.27 o
  19   2   5       37.80       37.44      7.50 o
  20   2   5       61.27       59.09      9.00 o
  22   2   5       79.22       73.60     12.78 o
  23   2   5       55.69       54.09      9.03 o
  26   2   5       81.57       84.91     11.06 o
  28   2   5       15.35       15.32      6.89 o
  29   2   5       36.92       38.69     10.38 o
   1   3   5      102.90       99.94     11.00 o
   3   3   5      121.36      119.34     14.72 o
   4   3   5       26.06       25.82      4.75 o
   5   3   5       25.56       24.87      5.04 o
   6   3   5      174.07      175.02     19.92 o
   8   3   5      422.05      439.07     41.74 o
  10   3   5       20.99       19.60      4.49 o
  11   3   5      169.45      169.67     16.17 o
  12   3   5       20.82       21.34      4.74 o
  14   3   5      547.91      538.90     57.56 o
  15   3   5      301.75      297.16     25.51 o
  16   3   5       23.01       21.54      5.43 o
  18   3   5       60.36       57.71      9.56 o
  22   3   5      117.68      117.15     14.73 o
  23   3   5       30.20       27.31      8.27 o
  24   3   5       52.98       48.42      7.97 o
  28   3   5       68.52       73.35     11.67 o
  29   3   5       99.74      107.78     13.68 o
   1   4   5       19.60       21.38      4.52 o
   3   4   5       12.57       11.16      3.66 o
   4   4   5      121.32      118.12     14.72 o
   5   4   5       61.46       58.17      7.92 o
   6   4   5      108.42      110.08     12.05 o
   7   4   5       67.20       65.05      8.43 o
   8   4   5       99.57       99.02     11.00 o
  10   4   5       32.69       33.99      5.86 o
  12   4   5       41.48       42.64      7.45 o
  13   4   5       98.94       98.05     12.09 o
  14   4   5       41.49       43.36      6.90 o
  16   4   5       20.29       21.06      4.98 o
  17   4   5       35.54       34.78      6.97 o
  18   4   5       18.70       19.75      6.07 o
  19   4   5      159.22      160.40     18.35 o
  25   4   5       16.48       12.67      5.74 o
  31   4   5       31.21       27.59     12.00 o
   2   5   5      136.56      139.87     13.57 o
   3   5   5       88.62       85.32     11.05 o
   4   5   5       47.74       48.29      6.87 o
   5   5   5      238.73      239.60     23.50 o
   6   5   5       18.20       19.16      3.91 o
   8   5   5       45.25       45.85      5.79 o
   9   5   5      176.36      171.81     17.78 o
  10   5   5      319.85      322.63     30.79 o
  11   5   5       64.48       61.89      7.35 o
  12   5   5       34.33       33.70      5.30 o
  16   5   5       30.30       31.18      5.88 o
  18   5   5       56.07       54.56      8.48 o
  19   5   5      205.97      203.64     19.31 o
  20   5   5       32.96       32.68      6.43 o
  23   5   5      137.05      133.61     14.12 o
  24   5   5      130.57      137.88     14.11 o
   2   6   5       15.86       14.64      3.35 o
   3   6   5      144.03      138.24     14.11 o
   4   6   5      118.14      112.36     12.58 o
   5   6   5       26.20       24.72      4.59 o
   6   6   5       58.44       60.10      7.91 o
   8   6   5       35.05       36.74      5.84 o
   9   6   5       59.73       62.70      8.44 o
  10   6   5       10.90        9.89      3.04 o
  11   6   5       22.76       23.04      4.39 o
  14   6   5       10.28       11.10      4.74 o
  16   6   5       30.00       28.18      6.49 o
  17   6   5      113.98      113.28     13.11 o
  18   6   5       35.54       39.40      6.93 o
  19   6   5       25.90       26.42      6.52 o
  23   6   5       55.92       57.26     10.13 o
  29   6   5       27.14       22.21      8.45 o
   2   7   5        9.46        7.14      3.47 o
   3   7   5       27.85       26.15      4.80 o
   4   7   5       69.53       74.57      9.46 o
   5   7   5       70.82       73.91     11.11 o
   6   7   5       19.20       17.78      6.14 o
   7   7   5       45.50       43.43      8.02 o
   8   7   5      243.34      240.67     25.11 o
   9   7   5       22.83       23.12      5.24 o
  10   7   5       59.55       63.67     10.08 o
  14   7   5      408.09      393.17     38.11 o
  15   7   5       14.73       11.97      3.82 o
  17   7   5       43.51       44.96      6.34 o
  18   7   5       32.06       34.39      6.97 o
  19   7   5       13.71       11.85      4.38 o
  21   7   5       79.24       83.79      9.98 o
  22   7   5      123.52      132.38     14.67 o
  24   7   5       47.18       46.73      9.10 o
  27   7   5       18.17       17.72      7.39 o
  28   7   5       38.67       31.33     14.39 o
   2   8   5      390.61      383.55     36.53 o
   3   8   5      127.61      125.61     14.15 o
   4   8   5       30.70       33.66      5.09 o
   6   8   5       43.39       45.08      6.88 o
   9   8   5      148.66      152.86     14.61 o
  12   8   5      188.19      181.64     17.22 o
  14   8   5       16.11       13.21      4.52 o
  15   8   5       19.01       16.23      7.48 o
  16   8   5      114.40      117.20     12.03 o
  17   8   5       38.00       36.76      7.51 o
  18   8   5       27.53       27.83      7.66 o
  20   8   5       42.35       46.27      9.10 o
  22   8   5       61.86       65.66      9.51 o
  23   8   5      104.45      109.71     13.67 o
  24   8   5       19.26       17.77      6.76 o
  26   8   5       41.19       38.97     12.15 o
   1   9   5       46.34       42.87      8.58 o
   2   9   5       51.90       52.92      9.60 o
   3   9   5       11.68        9.75      4.29 o
   5   9   5      257.39      248.46     22.40 o
   7   9   5       32.91       36.46      8.67 o
   8   9   5       48.13       50.39      7.96 o
   9   9   5      125.19      127.24     14.14 o
  10   9   5       11.04        8.87      4.35 o
  14   9   5       36.20       37.22      7.51 o
  16   9   5       21.33       18.95      5.49 o
  17   9   5       35.74       32.93      8.73 o
  18   9   5       22.16       20.10      7.28 o
  19   9   5       98.68       98.67     13.18 o
  21   9   5       58.25       56.44     10.14 o
  22   9   5       32.05       27.15     11.38 o
  23   9   5       23.21       23.22      8.41 o
   3  10   5      171.14      169.31     18.32 o
   4  10   5      120.29      125.86     13.61 o
   6  10   5       20.33       22.80      7.19 o
   7  10   5       41.11       43.56     10.29 o
   8  10   5       39.07       41.99      8.59 o
   9  10   5       29.88       32.42      6.43 o
  10  10   5       21.87       21.15      6.63 o
  11  10   5       30.48       31.11      7.02 o
  12  10   5       82.75       87.00     11.59 o
  17  10   5      121.95      114.76     15.28 o
  18  10   5       33.05       29.47     11.26 o
  21  10   5       27.91       25.56     10.18 o
   2  11   5       20.09       18.33      8.67 o
   3  11   5       21.50       23.31      8.40 o
   5  11   5       15.95       12.92      5.54 o
   8  11   5       40.17       46.37      9.67 o
  10  11   5       35.71       36.79      7.51 o
  11  11   5       28.12       28.63     10.68 o
  15  11   5       20.11       16.59      6.18 o
  18  11   5       18.39       18.05      8.69 o
  19  11   5       22.40       18.86      9.30 o
   1  12   5       20.80       18.60      6.72 o
   2  12   5       86.52       88.11     11.04 o
   6  12   5       38.82       42.60      8.59 o
   7  12   5      101.73      106.40     15.87 o
  12  12   5       39.86       37.11      9.81 o
  13  12   5       66.89       63.93     13.44 o
  14  12   5       29.88       25.75      8.32 o
  16  12   5       45.53       40.25     19.74 o
   8  13   5       62.19       49.53     15.47 o
   1   1   6       17.91       16.31      4.61 o
   2   1   6      170.81      162.13     19.97 o
   3   1   6      435.51      423.94     39.63 o
   5   1   6       41.50       36.13      6.40 o
   6   1   6       46.24       41.24      6.36 o
   7   1   6       16.73       16.92      5.48 o
   8   1   6       47.58       45.71      6.88 o
   9   1   6       20.55       20.11      5.11 o
  11   1   6       22.49       19.38      5.48 o
  12   1   6      136.94      133.75     13.59 o
  13   1   6       55.90       54.85      7.38 o
  15   1   6       26.35       27.84      7.66 o
  16   1   6      141.48      141.66     14.64 o
  17   1   6      163.45      162.44     16.73 o
  23   1   6       50.91       49.77     10.20 o
  26   1   6       34.42       36.92      9.82 o
  29   1   6       73.52       79.97     12.73 o
  30   1   6       64.71       70.90     14.49 o
   1   2   6       73.30       71.46     10.03 o
   2   2   6      229.75      224.78     22.46 o
   3   2   6      147.90      143.43     15.17 o
   4   2   6      120.19      118.94     15.26 o
   5   2   6       39.60       41.16      6.36 o
   6   2   6      104.70      104.68     12.07 o
   7   2   6       41.88       42.21      6.35 o
   8   2   6      141.66      138.38     14.11 o
  10   2   6      124.08      124.99     16.32 o
  11   2   6       74.13       76.96      8.91 o
  12   2   6       83.29       83.02     10.52 o
  13   2   6       33.31       35.18      7.53 o
  14   2   6       71.61       73.65      9.47 o
  15   2   6       17.70       17.85      5.04 o
  16   2   6      142.79      144.00     16.79 o
  18   2   6       31.73       30.01      5.90 o
  19   2   6       44.92       45.95      7.43 o
  20   2   6       21.09       18.98      7.33 o
  21   2   6       47.93       48.40      9.64 o
  23   2   6       25.25       25.79     10.81 o
  24   2   6       84.27       86.23     12.70 o
  26   2   6       15.47       15.28      7.56 o
  29   2   6       33.77       27.00     10.75 o
   1   3   6       15.58       14.22      4.54 o
   3   3   6       54.47       51.65      6.85 o
   4   3   6      112.51      111.30     12.05 o
   7   3   6      234.93      230.17     21.91 o
   8   3   6       21.10       20.32      5.46 o
  10   3   6        7.96        6.35      3.14 o
  11   3   6       21.69       20.75      5.04 o
  13   3   6      192.36      188.87     18.81 o
  14   3   6      108.67      110.74     13.66 o
  16   3   6       13.49        9.70      4.49 o
  17   3   6       29.64       30.27      5.89 o
  18   3   6      105.23      103.14     13.15 o
  19   3   6       26.26       24.50      6.55 o
  22   3   6       87.80       90.01     11.03 o
  25   3   6       27.53       25.86      7.70 o
  26   3   6       34.65       40.48      9.18 o
  27   3   6       33.01       31.68     11.17 o
  28   3   6       57.02       67.29     12.28 o
   1   4   6       14.13       12.40      3.99 o
   2   4   6      112.77      109.21     12.05 o
   3   4   6      309.25      297.57     27.10 o
   4   4   6       57.98       55.36      8.48 o
   6   4   6      243.12      242.40     20.82 o
   8   4   6       25.41       24.96      4.99 o
   9   4   6       19.05       17.13      5.54 o
  10   4   6      165.33      165.84     18.33 o
  11   4   6      410.09      411.67     39.66 o
  14   4   6      172.28      174.25     17.24 o
  15   4   6      125.31      128.35     14.68 o
  16   4   6      152.20      152.04     16.22 o
  18   4   6       15.84        9.83      4.82 o
  19   4   6       23.79       21.12      6.63 o
  20   4   6      190.12      202.87     19.84 o
  22   4   6       28.60       27.82     10.08 o
  24   4   6       35.32       37.88     10.39 o
  25   4   6       37.81       38.26     10.39 o
  29   4   6       31.26       31.33     11.81 o
  30   4   6       29.17       22.41     11.04 o
   1   5   6      163.69      165.18     17.80 o
   2   5   6     1052.58     1037.05    136.95 o
   3   5   6       38.10       38.70      6.38 o
   5   5   6       22.14       24.03      4.88 o
   7   5   6      126.34      123.98     13.62 o
   8   5   6       91.30       90.62      9.41 o
   9   5   6       42.55       40.02      5.82 o
  10   5   6       33.94       34.79      5.85 o
  12   5   6      815.21      790.52     99.94 o
  13   5   6      316.77      318.30     31.33 o
  14   5   6       17.04       15.43      6.88 o
  16   5   6      319.63      320.94     31.87 o
  17   5   6       35.12       35.36      6.96 o
  18   5   6       64.80       65.55      9.51 o
  19   5   6       35.68       36.64      6.95 o
  20   5   6       56.90       59.70      8.99 o
  22   5   6       65.92       69.33     10.04 o
  24   5   6       31.93       26.62      8.90 o
  26   5   6      135.13      142.72     18.42 o
  27   5   6       42.63       42.93     14.46 o
   2   6   6       46.71       45.74      6.33 o
   3   6   6      161.78      153.01     15.68 o
   5   6   6       28.85       27.25      5.93 o
   6   6   6       64.92       68.20      8.95 o
   7   6   6       16.32       16.46      4.49 o
   8   6   6       13.67       12.24      4.42 o
  10   6   6       30.30       31.71      5.88 o
  11   6   6      143.96      144.97     15.17 o
  12   6   6       39.16       41.42      7.47 o
  14   6   6       67.27       69.12      9.49 o
  15   6   6       20.00       17.80      6.75 o
  16   6   6       36.94       36.94      6.95 o
  17   6   6       16.15       12.66      4.60 o
  18   6   6       10.49        8.83      4.03 o
  19   6   6       43.13       42.89      9.14 o
  20   6   6       75.39       80.22     11.08 o
  26   6   6       22.12       21.78      9.11 o
   2   7   6       54.80       53.53      8.49 o
   3   7   6      235.80      234.25     22.98 o
   6   7   6       20.28       18.29      5.50 o
   7   7   6       12.18        8.85      4.21 o
   8   7   6      129.41      124.24     14.15 o
   9   7   6       45.48       51.70      7.39 o
  10   7   6       18.55       13.32      5.70 o
  11   7   6       33.29       34.22      6.98 o
  12   7   6       74.49       72.48      7.86 o
  17   7   6       86.04       88.93      9.96 o
  22   7   6      124.51      128.46     15.76 o
  23   7   6       67.12       68.35     11.70 o
  26   7   6       27.39       23.64      8.39 o
   1   8   6      103.14      111.45     15.29 o
   2   8   6       50.68       47.55      9.09 o
   3   8   6       30.65       32.14      7.58 o
   4   8   6      115.67      115.67     15.82 o
   5   8   6      101.61      103.19     14.24 o
   7   8   6       54.54       58.63      9.55 o
   8   8   6       35.46       37.53      8.65 o
   9   8   6       19.70       14.32      5.65 o
  10   8   6      173.44      172.52     20.47 o
  12   8   6       75.09       76.75     10.01 o
  13   8   6       18.39       16.20      5.15 o
  14   8   6       68.52       70.60      9.48 o
  16   8   6       15.04       12.10      5.78 o
  17   8   6       28.06       27.11     10.75 o
  19   8   6       48.08       52.05     10.18 o
  21   8   6       83.22       82.01     14.38 o
  22   8   6       19.04       15.46      6.88 o
  24   8   6       64.64       59.75     14.65 o
   2   9   6       61.09       56.29     10.14 o
   3   9   6      147.46      146.59     17.32 o
   5   9   6       14.67       13.83      4.62 o
   8   9   6       14.45       13.95      6.32 o
  12   9   6       50.23       51.65      9.05 o
  13   9   6       23.78       21.85      6.61 o
  15   9   6       11.74       11.45      5.10 o
  16   9   6       62.75       67.29      9.50 o
  17   9   6       69.72       74.42     11.66 o
   3  10   6      114.18      119.90     18.54 o
   4  10   6       30.61       28.25      6.49 o
   5  10   6       18.28       18.41      6.73 o
   6  10   6       23.91       25.84      7.70 o
  10  10   6      109.11      108.39     14.22 o
  11  10   6      102.01      102.69     12.08 o
  14  10   6      172.83      161.82     20.51 o
  20  10   6       62.43       56.03     18.91 o
   1  11   6       30.74       34.79      8.12 o
   2  11   6      126.88      129.88     17.94 o
   7  11   6       50.25       47.11      8.54 o
  12  11   6       91.40       96.01     14.28 o
  13  11   6       88.84       85.73     11.60 o
  16  11   6       45.24       43.52     12.04 o
  18  11   6       31.16       26.41     11.42 o
   2  12   6       53.43       50.84      9.62 o
   3  12   6       26.10       24.54      7.74 o
   6  12   6       51.36       59.39     18.20 o
   8  12   6       20.08       20.01      8.56 o
  11  12   6       53.82       60.66     11.21 o
   4  13   6       23.80       21.31      8.49 o
   1   1   7       34.87       33.46      6.42 o
   2   1   7       34.22       33.37      6.99 o
   3   1   7       62.56       63.57      9.52 o
   6   1   7       28.84       28.44      5.91 o
   8   1   7       17.83       17.96      5.34 o
   9   1   7       15.53       10.57      5.10 o
  11   1   7       67.78       69.99      9.48 o
  12   1   7       13.15        9.14      3.74 o
  13   1   7       43.21       43.41      6.90 o
  14   1   7      106.46      104.26     13.15 o
  15   1   7       97.77      101.11     12.08 o
  16   1   7      191.62      187.25     19.35 o
  24   1   7       32.25       38.80     10.37 o
  27   1   7       33.91       30.96     12.46 o
  29   1   7       67.52       69.73     16.22 o
  30   1   7       59.35       50.64     19.75 o
   2   2   7       13.79       10.52      4.71 o
   3   2   7       91.25       89.85     12.67 o
   4   2   7       29.40       27.59      5.92 o
   5   2   7       18.43       16.31      4.90 o
   8   2   7       17.16       15.37      5.60 o
   9   2   7       62.24       62.29     10.09 o
  10   2   7       67.79       66.67      8.42 o
  11   2   7       37.62       35.99      6.40 o
  12   2   7       97.26       95.30     10.48 o
  13   2   7       66.70       64.68      8.97 o
  14   2   7       11.94        7.63      3.57 o
  17   2   7       22.79       22.84      7.19 o
  18   2   7       47.75       46.67      8.54 o
  19   2   7       23.99       23.79      7.16 o
  20   2   7       97.51       96.68     13.18 o
  21   2   7       24.73       20.29      7.27 o
  22   2   7       33.34       35.20      7.53 o
  23   2   7       66.01       68.76     10.60 o
  24   2   7       42.81       47.86      9.65 o
  25   2   7       28.50       25.98      8.92 o
  26   2   7       27.06       23.83      9.00 o
  27   2   7       18.62       15.34      7.55 o
  28   2   7       45.28       47.29     11.38 o
   2   3   7       35.33       34.60      6.41 o
   6   3   7      122.96      118.79     14.72 o
   8   3   7       44.61       42.81      8.02 o
  13   3   7       11.18        8.66      4.04 o
  14   3   7      150.22      152.65     16.76 o
  15   3   7       50.69       51.95      7.39 o
  16   3   7       16.54       12.59      5.74 o
  17   3   7       24.16       26.13      6.52 o
  19   3   7       29.55       25.92     10.16 o
  23   3   7       46.51       48.70     11.36 o
  26   3   7       44.90       42.14     12.07 o
  28   3   7       72.80       74.26     12.22 o
   1   4   7      246.04      233.39     21.91 o
   2   4   7      251.99      245.97     24.55 o
   4   4   7       53.39       50.71      7.96 o
   7   4   7      119.66      116.59     13.64 o
   8   4   7       37.80       37.77      7.50 o
   9   4   7       10.63        7.45      3.59 o
  10   4   7      256.94      253.35     24.53 o
  11   4   7       21.13       18.19      6.12 o
  12   4   7       82.18       82.52     11.61 o
  13   4   7      423.05      428.62     44.44 o
  14   4   7       29.17       31.31      6.45 o
  15   4   7       30.15       28.44      7.06 o
  16   4   7       44.37       43.44      8.58 o
  18   4   7       19.88       18.29      8.00 o
  19   4   7       76.86       76.51     12.21 o
  24   4   7      168.52      169.16     18.87 o
  27   4   7       90.48       96.63     18.17 o
  28   4   7       42.16       43.78     12.03 o
   1   5   7      226.86      224.78     19.26 o
   2   5   7       15.23       13.91      5.36 o
   3   5   7      197.89      187.03     19.35 o
   4   5   7       52.18       52.36      8.50 o
   5   5   7       60.39       58.98      7.91 o
   8   5   7       50.71       51.44      7.39 o
   9   5   7      116.37      119.75     14.17 o
  10   5   7      179.94      178.27     17.23 o
  11   5   7      310.27      299.04     28.17 o
  12   5   7       16.62       15.16      5.61 o
  13   5   7      117.97      119.60     12.56 o
  15   5   7      296.60      298.13     28.70 o
  16   5   7       41.79       44.36      8.01 o
  20   5   7       22.49       23.53      7.77 o
  21   5   7       41.75       43.56      8.01 o
  22   5   7       39.37       37.86      9.80 o
  24   5   7      137.03      140.79     15.72 o
  25   5   7       50.65       50.55     14.84 o
  27   5   7       27.84       30.61     12.47 o
   1   6   7      122.89      121.63     14.16 o
   2   6   7       31.68       31.05      7.02 o
   4   6   7      133.48      133.04     15.20 o
   7   6   7       43.95       44.53      6.34 o
  10   6   7      142.81      141.50     15.18 o
  13   6   7      217.12      215.71     19.81 o
  15   6   7       33.35       36.69      8.67 o
  16   6   7       14.97       14.63      6.28 o
  18   6   7       94.93      102.18     12.08 o
  19   6   7       30.32       30.80      7.02 o
  24   6   7       46.91       49.35     10.21 o
  27   6   7       54.83       47.92     18.62 o
   1   7   7       24.65       24.80      5.97 o
   4   7   7       32.15       33.85      6.42 o
   5   7   7       46.09       48.35      7.98 o
   7   7   7       16.13       13.94      4.61 o
   8   7   7       11.66       10.81      4.36 o
  10   7   7       87.05       85.16     11.05 o
  12   7   7       11.50       11.08      4.54 o
  14   7   7      231.65      237.10     22.43 o
  16   7   7       25.68       24.17      5.39 o
  19   7   7       35.65       39.26      8.63 o
  22   7   7       45.48       41.25      9.74 o
  23   7   7       22.07       20.69      7.88 o
   2   8   7       86.97       90.62     14.87 o
   3   8   7      104.04      110.37     14.21 o
   4   8   7       62.49       68.15     11.15 o
   8   8   7       96.61       97.18     13.73 o
   9   8   7       59.98       63.16     11.19 o
  11   8   7       29.13       28.78      8.83 o
  12   8   7      145.04      147.41     16.78 o
  17   8   7       27.97       28.43      7.64 o
  18   8   7      105.45      107.78     13.68 o
  20   8   7       94.57       98.72     14.82 o
  21   8   7       17.15       13.73      5.68 o
  22   8   7       49.15       43.23     11.45 o
  23   8   7       62.32       59.39     14.08 o
   2   9   7       15.88       15.50      4.57 o
   3   9   7       31.50       34.47      5.13 o
  11   9   7       30.90       35.92      8.10 o
  13   9   7       19.15       14.03      6.32 o
  14   9   7       30.43       32.00     10.55 o
  15   9   7       45.12       45.86     10.83 o
  16   9   7       85.13       88.83     16.00 o
   1  10   7      150.76      149.29     19.48 o
   2  10   7       60.95       65.86     11.17 o
   4  10   7      129.18      129.83     14.68 o
   6  10   7        9.57       10.95      4.74 o
   7  10   7       52.25       54.56     10.15 o
  10  10   7      115.09      114.30     13.11 o
  11  10   7       36.07       36.12      9.83 o
  12  10   7       33.06       26.94     10.11 o
  13  10   7      201.63      183.67     20.43 o
  15  10   7       47.88       51.04     14.83 o
  18  10   7       80.57       72.83     16.75 o
   1  11   7       28.32       24.53      9.59 o
   3  11   7       24.54       27.31     10.10 o
  10  11   7       22.93       19.92      7.91 o
  11  11   7       48.71       51.04     13.06 o
  15  11   7       63.02       60.92     21.81 o
   1   1   8       32.55       29.70      8.21 o
   2   1   8       15.99       13.14      4.95 o
   3   1   8      117.15      111.80     13.66 o
   4   1   8      109.99      110.84     12.05 o
   6   1   8      439.06      420.07     40.72 o
   8   1   8      549.02      542.46     57.55 o
  10   1   8       67.54       68.35     11.70 o
  11   1   8       45.47       46.33      7.43 o
  12   1   8       17.81       12.13      4.30 o
  13   1   8       27.52       27.19      5.93 o
  14   1   8      114.98      108.49     12.06 o
  15   1   8       24.20       21.88      6.02 o
  16   1   8       80.46       82.36      9.98 o
  17   1   8       64.14       64.99      8.43 o
  18   1   8      133.32      134.93     14.12 o
  22   1   8      108.96      115.48     13.65 o
   1   2   8      176.29      169.97     18.32 o
   2   2   8      250.21      251.06     25.08 o
   3   2   8       22.01       18.55      6.11 o
   5   2   8       21.69       22.42      7.20 o
   6   2   8       40.12       41.14      7.47 o
  10   2   8       44.21       44.93      9.12 o
  11   2   8       46.42       46.85      7.42 o
  12   2   8      116.25      119.50     13.63 o
  13   2   8      103.21      102.89     10.99 o
  15   2   8       77.64       76.10     10.01 o
  16   2   8       39.85       38.22      6.94 o
  18   2   8       58.69       61.17     10.10 o
  19   2   8       21.31       13.25      6.37 o
  21   2   8       25.24       24.48     10.23 o
  25   2   8       28.71       20.51      9.18 o
   2   3   8      305.95      300.42     34.08 o
   3   3   8      210.66      201.70     22.53 o
   4   3   8      146.72      144.30     16.24 o
   9   3   8       50.10       51.34      8.51 o
  11   3   8      157.40      159.53     16.20 o
  12   3   8       18.90       12.83      5.73 o
  14   3   8       27.42       25.37      7.12 o
  16   3   8      238.46      236.54     22.43 o
  17   3   8       92.08       89.85     11.58 o
  18   3   8       71.86       70.65     11.13 o
  23   3   8       56.30       59.39     12.36 o
  24   3   8       81.08       81.24     17.78 o
  25   3   8       56.42       63.67     11.19 o
  28   3   8       66.59       65.97     15.70 o
   1   4   8       20.98       21.77      6.02 o
   2   4   8       91.19       91.07     12.12 o
   8   4   8      121.75      121.68     16.33 o
  12   4   8       15.82       15.86      6.22 o
  14   4   8       25.26       24.79      5.97 o
  15   4   8       13.84        9.89      4.22 o
  20   4   8       18.19       17.12      6.16 o
  22   4   8      131.28      137.53     23.97 o
   1   5   8       98.37      100.81     12.08 o
   2   5   8      214.91      208.69     21.97 o
   3   5   8       36.58       38.33      6.94 o
   4   5   8       67.28       67.34     11.16 o
   6   5   8      344.35      340.25     34.49 o
   8   5   8      153.40      153.78     20.01 o
  10   5   8      226.64      227.23     25.15 o
  12   5   8       34.04       34.22      7.54 o
  13   5   8       77.54       83.64     10.52 o
  15   5   8       54.85       56.64      9.57 o
  16   5   8       58.37       62.09      8.98 o
  17   5   8       30.84       29.09      7.05 o
  18   5   8       36.58       37.93      8.08 o
  20   5   8      130.06      129.38     14.68 o
  24   5   8      112.80      116.39     16.36 o
   1   6   8       24.58       24.30      7.15 o
   2   6   8       31.78       32.53      8.16 o
   4   6   8       27.65       26.63      6.51 o
   6   6   8       22.37       21.84      6.02 o
   8   6   8      117.23      116.99     14.18 o
  10   6   8       45.49       48.13      7.98 o
  12   6   8       60.26       63.88     10.63 o
  15   6   8       15.53       13.60      5.68 o
  22   6   8       35.89       27.37     12.01 o
   3   7   8      146.75      147.56     18.40 o
   6   7   8       41.53       46.01      9.11 o
   8   7   8      143.82      145.27     20.05 o
   9   7   8       37.11       39.84      6.92 o
  11   7   8      103.84      106.00     13.14 o
  12   7   8       21.43       22.05      7.21 o
  14   7   8       12.72       11.32      4.72 o
  16   7   8      101.03      110.37     15.30 o
  17   7   8       67.37       68.66     13.95 o
  20   7   8       32.90       31.01     10.58 o
  22   7   8       46.25       39.85     13.35 o
  23   7   8       43.24       39.80     12.13 o
   1   8   8       92.26       97.80     15.37 o
   2   8   8       69.32       75.53     11.65 o
   3   8   8       11.35       10.82      4.10 o
   4   8   8       25.33       30.24      5.89 o
   5   8   8       14.07       12.89      5.21 o
  10   8   8      123.15      126.73     14.69 o
  11   8   8       24.73       17.89      5.51 o
  12   8   8      124.16      134.57     20.11 o
  13   8   8       48.85       52.61     10.74 o
  15   8   8       41.71       37.33     11.60 o
  18   8   8       43.17       40.64     10.92 o
   1   9   8       13.39       11.98      4.06 o
   3   9   8       39.95       43.39      9.71 o
   4   9   8       41.46       42.91      9.71 o
   6   9   8      168.24      168.59     19.41 o
   8   9   8      228.21      220.10     25.18 o
  10   9   8       27.04       27.63      7.07 o
  14   9   8       50.69       52.76     13.61 o
  16   9   8       37.20       36.21     11.03 o
  17   9   8       24.40       18.94      9.29 o
  18   9   8       56.17       54.96     15.33 o
   4  10   8       38.82       35.86      6.40 o
   6  10   8       69.26       69.79     11.14 o
   8  10   8      159.83      158.21     16.75 o
  10  10   8       30.63       30.41     10.61 o
  11  10   8       17.41       14.63      6.94 o
  12  10   8       25.53       22.71      9.06 o
  16  10   8       40.64       36.30     12.86 o
   2  11   8       73.08       68.97     12.27 o
   3  11   8       24.65       26.83      8.89 o
   6  11   8       53.93       51.49     10.75 o
   8  11   8       24.95       24.65     10.22 o
  10  11   8       30.72       25.69     10.17 o
   1  12   8       38.82       36.65     11.02 o
   2  12   8       78.66       77.22     15.55 o
   1   1   9       17.34       13.31      6.37 o
   3   1   9       69.95       68.86     11.70 o
   6   1   9       34.22       32.07      7.58 o
   8   1   9       55.55       55.12      9.58 o
  11   1   9       47.76       50.62      9.62 o
  14   1   9       30.71       30.79      8.78 o
  16   1   9       76.70       73.75     10.57 o
  17   1   9       24.45       22.02      7.82 o
  18   1   9       26.03       22.28      9.08 o
  21   1   9       33.63       31.44     11.80 o
  24   1   9       57.54       63.67     14.01 o
   1   2   9       13.48        9.71      4.16 o
   2   2   9      148.98      145.27     16.24 o
   3   2   9       14.14        9.94      4.41 o
   4   2   9       30.90       30.51      6.46 o
   5   2   9       74.18       69.94     10.59 o
   6   2   9      106.23      107.67     13.68 o
   8   2   9       74.20       72.94     10.57 o
   9   2   9       62.51       61.02      8.99 o
  14   2   9       28.79       29.09      7.05 o
  15   2   9       13.40       11.45      5.64 o
  16   2   9      121.49      114.15     17.48 o
  17   2   9       20.31       21.85      6.61 o
  20   2   9      142.32      147.81     19.49 o
  22   2   9       34.72       36.27     12.86 o
  24   2   9       61.97       66.67     16.85 o
   2   3   9      110.75      109.21     13.67 o
   3   3   9      137.25      135.84     18.45 o
   4   3   9      306.06      297.57     28.17 o
   5   3   9       35.51       35.03      8.12 o
   6   3   9      280.44      270.01     27.71 o
   8   3   9       34.37       36.38      7.52 o
  10   3   9      203.86      197.33     25.81 o
  11   3   9      152.57      150.05     18.94 o
  16   3   9      104.47      102.94     12.61 o
  18   3   9      137.42      134.37     23.99 o
  19   3   9       33.28       29.91     11.25 o
  20   3   9      121.55      123.11     15.78 o
  24   3   9      100.77      112.62     18.04 o
  26   3   9       98.80       95.25     21.60 o
   1   4   9       15.74       12.22      5.77 o
   2   4   9      259.71      259.21     26.12 o
   5   4   9       40.74       37.25      7.51 o
   7   4   9       38.76       38.54      9.78 o
   8   4   9       59.28       57.61     13.53 o
   9   4   9       42.65       42.69      8.02 o
  10   4   9      178.31      184.39     31.94 o
  11   4   9       22.53       19.42      7.94 o
  12   4   9       86.25       84.35     10.52 o
  14   4   9       27.64       29.33      7.62 o
  15   4   9       45.72       48.86     10.21 o
  16   4   9       44.16       50.13      9.07 o
  22   4   9       36.76       31.34     12.44 o
  24   4   9      188.11      176.24     28.67 o
   3   5   9       38.16       38.99      9.78 o
   5   5   9       28.49       24.37      6.55 o
   8   5   9      152.43      152.14     19.47 o
   9   5   9       15.88       12.86      5.73 o
  10   5   9       71.43       78.79     12.74 o
  11   5   9       64.32       68.56     10.05 o
  12   5   9       16.83       13.16      5.13 o
  15   5   9       36.80       36.18      7.52 o
  16   5   9       24.14       20.65      7.26 o
  22   5   9      101.11      101.61     17.01 o
  24   5   9       66.77       60.05     14.64 o
   1   6   9       20.27       17.19      6.78 o
   2   6   9       61.59       63.36     11.19 o
   4   6   9       33.57       33.12      6.99 o
   5   6   9       36.92       39.96      8.62 o
   7   6   9       12.25       11.37      5.58 o
   9   6   9       19.60       18.66      7.34 o
  10   6   9      103.41      103.35     13.70 o
  11   6   9       12.27       12.85      6.40 o
  15   6   9       26.28       32.27      9.93 o
  16   6   9       19.87       15.89      6.85 o
  18   6   9       28.43       22.16     11.06 o
   1   7   9       11.02        9.39      4.38 o
   2   7   9       23.41       24.36      5.39 o
   3   7   9       74.26       76.35     10.55 o
   4   7   9       48.61       53.53      9.04 o
   5   7   9       62.95       66.52     10.61 o
   6   7   9       28.28       32.12      7.00 o
   8   7   9       14.67       10.78      4.43 o
   9   7   9       21.74       23.61      9.01 o
  11   7   9       53.53       60.15     12.35 o
  17   7   9       23.21       18.49      8.66 o
  18   7   9      111.13      107.72     18.63 o
  19   7   9       34.34       29.92     12.51 o
   1   8   9       13.61       12.08      4.37 o
   3   8   9       24.91       26.59      8.29 o
   5   8   9       41.20       43.48      7.45 o
   6   8   9       22.68       23.41      5.18 o
   7   8   9       20.06       22.94      6.00 o
  16   8   9       46.30       42.97     13.85 o
   3   9   9       22.61       22.94      7.79 o
   8   9   9       26.71       21.90      9.74 o
  16   9   9       37.17       25.71     12.80 o
   1  10   9       18.23       15.72      7.52 o
   4  10   9       83.89       93.06     14.30 o
   5  10   9       14.51       16.55      6.82 o
   6  10   9       26.23       20.49      7.89 o
   7  10   9       25.63       24.23     10.25 o
  10  10   9      107.21       99.83     17.58 o
   4  11   9       30.00       27.14     11.38 o
   1   1  10       50.85       53.84     10.16 o
   6   1  10       99.67       98.20     11.54 o
   7   1  10       39.73       38.56      7.49 o
   8   1  10      136.20      138.54     15.19 o
   9   1  10       18.05       15.00      6.26 o
  11   1  10       17.91       14.76      6.27 o
  14   1  10       41.47       43.76      9.13 o
  21   1  10       40.19       37.20     14.06 o
  22   1  10       30.47       31.86      8.76 o
  23   1  10       33.09       27.72     13.32 o
  25   1  10       38.81       33.44     12.98 o
   2   2  10      118.10      115.83     15.82 o
   3   2  10       47.06       49.90     13.09 o
   5   2  10      393.61      396.69     44.00 o
   7   2  10       18.44       18.93      7.33 o
   9   2  10      209.28      212.61     23.04 o
  11   2  10       16.46       11.68      5.21 o
  12   2  10       70.14       70.08     11.69 o
  16   2  10       52.37       55.57      9.58 o
  19   2  10      225.51      233.74     24.58 o
  21   2  10       26.43       28.12      9.45 o
  23   2  10      106.47      100.65     20.39 o
   3   3  10       34.59       37.72      8.08 o
   4   3  10       96.38       99.63     14.26 o
   7   3  10      137.65      141.60     20.07 o
  15   3  10       15.18       11.39      5.58 o
  16   3  10       13.79       11.53      5.36 o
  17   3  10       37.81       38.31      9.21 o
  18   3  10       60.13       65.15     15.72 o
  21   3  10      152.21      149.50     26.10 o
   1   4  10       27.94       27.83      7.66 o
   2   4  10       49.89       49.80     10.77 o
   3   4  10       45.64       49.46      9.07 o
   8   4  10       45.25       49.72      9.07 o
  11   4  10       74.44       78.70     11.09 o
  15   4  10      109.31      110.13     16.39 o
  16   4  10       28.10       26.60      7.68 o
  22   4  10       63.13       59.95     18.79 o
  23   4  10       49.22       49.93     11.91 o
   2   5  10       81.01       83.02     11.06 o
   3   5  10       75.27       76.10     10.55 o
   6   5  10       70.33       75.08     12.22 o
   7   5  10       55.76       61.89     12.90 o
   8   5  10       16.00       11.54      5.36 o
  10   5  10       29.17       29.71      7.62 o
  11   5  10       75.98       80.22     14.40 o
  12   5  10       42.42       41.65      8.60 o
  13   5  10       22.64       18.05      6.74 o
  15   5  10       23.16       19.22      7.95 o
  17   5  10       69.45       68.56     15.66 o
  20   5  10       55.39       53.08     13.61 o
   2   6  10       22.29       23.10      7.78 o
   3   6  10       25.68       30.64      8.78 o
   5   6  10       35.00       33.24      7.56 o
   6   6  10       17.99       17.20      6.16 o
   7   6  10       15.80       14.06      6.32 o
   8   6  10       40.04       44.59      8.56 o
   9   6  10       16.51       14.19      6.31 o
  11   6  10       16.75       16.94      6.80 o
  12   6  10       40.86       44.25     10.28 o
  15   6  10       36.69       40.75     10.92 o
  19   6  10       22.92       19.88      9.88 o
   1   7  10       35.04       39.69      9.19 o
   3   7  10      112.47      116.80     20.23 o
   7   7  10      219.70      221.42     25.71 o
   8   7  10       57.35       62.34     12.89 o
  12   7  10       30.50       34.65     11.07 o
  13   7  10       34.43       31.10     11.20 o
  17   7  10       74.97       76.35     17.28 o
   1   8  10       37.94       44.46      9.12 o
   2   8  10       38.43       41.37      9.16 o
   3   8  10       14.58       14.11      5.66 o
   4   8  10       15.29       15.11      5.61 o
   5   8  10      328.25      321.50     34.55 o
   7   8  10       23.68       21.62      9.11 o
   9   8  10      162.35      149.39     15.69 o
  10   8  10       55.48       55.57     12.41 o
  12   8  10       67.37       66.93     12.28 o
  14   8  10       20.31       18.21      7.37 o
   1   9  10       20.67       19.19      7.32 o
   6   9  10       43.08       41.78     10.32 o
   8   9  10       62.48       60.57     11.21 o
   6  10  10       28.42       24.40     10.90 o
   1   1  11       14.59       13.07      6.39 o
   3   1  11       95.95      102.79     15.34 o
   6   1  11       31.27       28.36     10.05 o
   7   1  11       26.36       18.72      6.72 o
  10   1  11       28.41       30.88      7.60 o
  11   1  11       64.06       66.57     11.72 o
  14   1  11       45.57       43.83     10.86 o
  17   1  11       36.99       35.26      9.85 o
  21   1  11       39.93       38.32     14.64 o
   2   2  11      201.76      197.89     20.38 o
   3   2  11       22.72       17.18      6.16 o
   5   2  11       57.43       59.90     10.66 o
   6   2  11       17.38       14.10      6.98 o
   9   2  11       53.12       54.14     10.16 o
  12   2  11      103.42      107.62     17.52 o
  16   2  11      101.48      107.17     20.32 o
  17   2  11       30.02       28.77     11.30 o
   3   3  11      190.50      198.34     26.34 o
  11   3  11      274.70      292.12     48.91 o
  14   3  11      176.05      179.81     24.25 o
  15   3  11       27.72       25.16     10.20 o
   3   4  11       51.35       51.95      9.05 o
   5   4  11       26.00       25.07      7.72 o
   6   4  11       30.92       32.78      8.74 o
   7   4  11      196.38      228.76     39.94 o
   8   4  11       43.09       50.22     10.77 o
   9   4  11       84.73       95.20     14.84 o
  11   4  11       43.02       46.32      9.67 o
  13   4  11       72.91       74.06     13.89 o
  15   4  11       38.13       36.18     11.03 o
   1   5  11       21.42       19.06      7.33 o
   3   5  11       82.79      101.41     19.82 o
   4   5  11       76.02       83.43     14.93 o
   5   5  11      102.27      111.24     14.75 o
   9   5  11       71.63       83.08     14.93 o
  10   5  11      172.49      176.13     22.08 o
  11   5  11      180.81      190.25     30.79 o
  15   5  11      128.13      117.71     21.90 o
   5   6  11       29.13       27.47      9.47 o
   7   6  11       55.17       66.27     16.28 o
   9   6  11       19.70       21.41      7.23 o
   1   7  11       20.48       22.47     11.04 o
   3   7  11       88.14       91.63     15.97 o
   5   7  11       87.77       90.62     18.23 o
   9   7  11       22.18       23.10      9.67 o
  11   7  11       52.83       53.74     10.72 o
  14   7  11      161.15      144.55     22.80 o
   2   8  11      155.86      151.33     18.93 o
   3   8  11       66.34       67.03     12.84 o
   5   8  11       38.07       40.36     11.52 o
  12   8  11       83.11       79.61     18.38 o
   3   9  11       37.38       32.21      8.75 o
   1   1  12       35.71       37.70      9.22 o
   4   1  12       29.20       24.25      9.61 o
   9   1  12       43.45       48.73     10.22 o
  10   1  12       43.53       44.30      9.69 o
  12   1  12       31.30       28.16     12.62 o
  13   1  12       36.53       38.27     12.17 o
  18   1  12       60.01       53.94     19.61 o
   1   2  12       42.20       55.52     11.27 o
   2   2  12       42.97       45.39     10.26 o
   3   2  12       31.25       26.94     11.39 o
   5   2  12       16.16       15.29      6.89 o
  13   2  12       38.11       41.77     12.68 o
  15   2  12       35.14       32.14     11.77 o
  16   2  12       98.05       90.86     21.67 o
   1   3  12       24.11       25.85     10.16 o
   2   3  12       58.67       72.94     17.33 o
   3   3  12       49.72       56.89     15.88 o
   4   3  12       56.60       62.96     13.45 o
   9   3  12       18.65       17.50      8.06 o
  10   3  12       66.60       69.73     13.94 o
  11   3  12       55.37       56.94     14.12 o
  13   3  12       29.59       25.07     10.20 o
  18   3  12       62.10       54.70     20.83 o
   1   4  12       54.97       59.09     12.37 o
   2   4  12       20.40       20.12      8.56 o
   4   4  12       32.64       36.99     11.01 o
  10   4  12       64.04       66.06     12.29 o
  11   4  12       26.32       19.89      9.22 o
  15   4  12       80.53       74.52     19.04 o
  16   4  12       61.55       54.35     18.36 o
   2   5  12       45.55       50.22     11.34 o
   8   5  12       50.34       50.94     14.24 o
  10   5  12       19.83       21.60      8.48 o
  12   5  12      117.10      103.60     23.20 o
   2   6  12       14.70       15.88      7.51 o
  10   6  12       42.27       44.97     13.79 o
   2   7  12       48.16       48.56     15.50 o
   1   1  13       75.69       79.71     15.53 o
   4   1  13       22.23       21.66      9.11 o
   5   1  13       33.13       35.43     12.89 o
   6   1  13       16.00       16.09      7.49 o
   9   1  13       27.65       27.42     12.67 o
  10   1  13       46.86       51.75     16.01 o
  11   1  13       33.27       32.28     13.04 o
   2   2  13      101.77      105.03     18.10 o
   6   2  13       54.13       55.27     12.99 o
   8   2  13       22.25       17.88      8.71 o
  10   2  13       29.49       30.77     14.43 o
   3   3  13       31.95       32.64     14.30 o
  11   3  13       50.40       52.61     15.39 o
   2   4  13       63.01       64.28     15.73 o
   7   4  13       37.18       36.68     11.62 o
   1   5  13       30.39       24.30      8.37 o
   6   5  13       50.35       48.26     12.53 o
   2   6  13       37.48       36.49     14.10 o
   5   1  14       53.24       52.41     14.21 o
   1   2  14       62.79       61.89     16.94 o
   1   3  14       31.51       21.19      9.79 o
   2   3  14       16.67       22.10     10.38 o
