# Supplementary material for: Periodic Hirshfeld Atom Refinement
Source: J Phys Chem Lett. 2026 Feb 27;17(11):3170–9. doi: 10.1021/acs.jpclett.5c03918 (PMC13007019; doi:10.1021/acs.jpclett.5c03918)
Supplement: Supplementary file 2 [file jz5c03918_si_002.zip › G_Bisammonia_arachno-decaborane(12)/Bis(ammonia)_arachno-decaborane(12)_pHAR.cif]

data_Bisammonia_arachno-decaborane12_pHAR
#Bis(ammonia)_arachno-decaborane(12)_pHAR
_publ_contact_author_name           'PD Dr. Simon Grabowsky'
_publ_contact_author_address
;
    University of Bern
    Department of Chemistry, Biochemistry and Pharmaceutical Sciences
    Freiestrasse 3
    CH - 3012 Bern
    Switzerland
;
_publ_contact_author_email          simon.grabowsky@unibe.ch
_publ_contact_author_phone          '+41 31 684 4281'
loop_
   _publ_author_name
   _publ_author_address
   'Chu, Kanghyun'
;
    University of Bern
    Department of Chemistry, Biochemistry and Pharmaceutical Sciences
    Freiestrasse 3
    CH - 3012 Bern
    Switzerland
;
   'Jayatilaka, Dylan' ''
   'Malaspina, Lorraine A.' ''
   'Genoni, Alessandro' ''
   'Cametti, Georgia' ''
   'Mebs, Stefan' ''
   'Lentz, Dieter' ''
   'B\"urgi, Hans-Beat' ''
   'Churakov, Sergey V.' ''
   'Grabowsky, Simon' ''

_publ_section_title                 'Periodic Hirshfeld atom-refinement (pHAR) for Bis(ammonia)_arachno-decaborane(12)'

_audit_creation_date                2025-4-18
_audit_creation_method              'Tonto 25.04.08 github v. 71242092'

# ============
# QCr software
# ============

_QCr_software                       'Tonto'
_QCr_software_version               '25.04.08 v. 71242092'
_QCr_software_platform              'Linux-6.8.0-52-generic'
_QCr_software_build_date            '2025.04.08 08:54'
_QCr_software_website               'https://github.com/dylan-jayatilaka/tonto'

# ========
# Chemical
# ========

_chemical_name_common               Bis(ammonia)_arachno-decaborane(12)_pHAR
_chemical_formula_sum               'B10 H18 N2'
_chemical_formula_moiety            'B10 H18 N2'
_chemical_formula_weight            154.2669
_chemical_compound_source           'see text'
_chemical_absolute_configuration    unk

# ==========
# QCr method
# ==========

_QCr_calc_method                    'Kohn-Sham/b3lyp'
_QCr_calc_spinorbital_genre          'r'
_QCr_calc_gaussian_basis_set        'pob-TZVP-rev2'
_QCr_calc_gaussian_basis_set_kind   'spherical-harmonic'
_QCr_calc_basis_max_l               '2'

_QCr_calc_unit                      'See _atom_site_* in tonto.cif2'
_QCr_calc_unit_spin_multiplicity    1
_QCr_calc_unit_n_electrons          328
_QCr_calc_unit_n_alpha_electrons    164
_QCr_calc_unit_n_beta_electrons     164

# =======
# Crystal
# =======

_exptl_crystal_description          block
_exptl_crystal_colour               'colourless'
_exptl_crystal_size_max             0.3
_exptl_crystal_size_mid             0.2
_exptl_crystal_size_min             0.15
_exptl_crystal_density_meas         ?
_exptl_crystal_density_diffrn       1.093(1)
_exptl_crystal_density_method       'not measured'
_exptl_crystal_F_000                328.0

# ==============
# Absortion data
# ==============

_exptl_absorpt_coefficient_mu       0.027
_exptl_absorpt_correction_type      'none'
_exptl_absorpt_process_details      ?
_exptl_absorpt_correction_T_min     ?
_exptl_absorpt_correction_T_max     ?
# ========
# Symmetry
# ========

_symmetry_cell_setting              Orthorhombic
_symmetry_space_group_name_H-M      'p n m a'
_symmetry_space_group_name_Hall     '-p 2ac 2n'
_symmetry_Int_Tables_number         '62'

loop_
    _symmetry_equiv_pos_as_xyz
'+x, +y, +z'
'-x, -y, -z'
'-x+1/2, -y, +z+1/2'
'+x+1/2, -y+1/2, -z+1/2'
'+x+1/2, +y, -z+1/2'
'-x+1/2, +y+1/2, +z+1/2'
 '-x, +y+1/2, -z'
 '+x, -y+1/2, +z'

# =========
# Unit cell
# =========

_cell_measurement_temperature       9(2)
_cell_measurement_reflns_used       1830
_cell_measurement_theta_min         3.0
_cell_measurement_theta_max         31.1

_cell_length_a                      17.860(4)
_cell_length_b                      7.3160(15)
_cell_length_c                      7.1770(14)
_cell_angle_alpha                   90.00
_cell_angle_beta                    90.00
_cell_angle_gamma                   90.00
_cell_volume                        937.8(3)

_cell_formula_units_Z               4

_atom_sites_solution_hydrogens      HAR

# ===============
# Refinement data
# ===============

_refine_ls_kind                     'periodic Hirshfeld atom refinement (pHAR)'
_refine_ls_method_description
;
   S.C. Capelli, H.-B. Burgi, B. Dittrich, S.Grabowsky
   and Dylan Jayatilaka, IUCrJ (2014). 1, 361-379
;
_refine_QCr_Psi_constraint          'none'

_refine_ls_SVD_threshold            0.1E-02
_refine_ls_coordinate_system        cartesian
_refine_ls_structure_factor_coef    F
_refine_ls_matrix_type              full
_refine_ls_R_factor_gt              0.0230
_refine_ls_R_factor_ref             0.0230
_refine_ls_R_factor_all             0.0230
_refine_ls_wR_factor_gt             0.0255
_refine_ls_wR_factor_ref            0.0255
_refine_ls_wR_factor_all            0.0255
_refine_ls_R_Fsqd_factor            0.0352
_refine_ls_chi2                     0.1312
_refine_ls_goodness_of_fit_gt       0.3623
_refine_ls_goodness_of_fit_ref      0.3623
_refine_ls_goodness_of_fit_all      0.3623
_refine_ls_number_reflns            1830
_refine_ls_number_parameters        154
_refine_ls_number_restraints        0
_refine_ls_number_constraints       36
_refine_ls_hydrogen_treatment       refall
_refine_ls_weighting_scheme         sigma
_refine_ls_weighting_details        'w=1/\s(F)'
_refine_ls_shift/su_conv_tol        0.0100
_refine_ls_shift/su_max             -0.0064
_refine_ls_shift/su_max_mean        ?
_refine_ls_shift/su_max_par         'H16 Uyy' # chu memo 5.513061   1.829000   0.985646
_refine_ls_extinction_method        none

_refine_diff_density_max            0.2012
_refine_diff_density_min            -0.1791
_refine_diff_density_rms            0.0345

_refine_special_details
;
. If constraints were applied they are defined by zero
  eigenvalues of the least-squares hessian, see the
  value of _refine_ls_SVD_threshold
;
# ======================
# Fractional coordinates
# ======================

loop_
_atom_site_label
_atom_site_fract_x
_atom_site_fract_y
_atom_site_fract_z
_atom_site_U_iso_or_equiv
_atom_site_adp_type
_atom_site_occupancy
_atom_site_disorder_group
   N1  0.71155(3)  0.75         0.73981(7)  0.00693(16)  Uani  1.000000  0
   N2  0.42335(3)  0.75         0.18021(8)  0.00935(18)  Uani  1.000000  0
   B1  0.57316(3)  0.75         0.12804(9)  0.00520(19)  Uani  1.000000  0
   B2  0.64556(2)  0.54972(5)   0.42260(6)  0.00557(14)  Uani  1.000000  0
   B3  0.69557(3)  0.75         0.37051(9)  0.00502(19)  Uani  1.000000  0
   B4  0.65410(2)  0.62513(5)   0.18834(6)  0.00522(14)  Uani  1.000000  0
   B5  0.56413(2)  0.95055(5)   0.25920(6)  0.00585(14)  Uani  1.000000  0
   B6  0.64897(3)  0.75         0.58205(8)  0.00547(19)  Uani  1.000000  0
   B7  0.50128(3)  0.75         0.28946(9)  0.0060(2)    Uani  1.000000  0
   H1  0.7613(6)   0.75         0.3940(16)  0.020(6)     Uani  1.000000  0
   H2  0.5398(5)   1.0890(10)   0.2009(13)  0.024(5)     Uani  1.000000  0
   H3  0.6900(5)   0.5460(9)    0.0758(12)  0.020(5)     Uani  1.000000  0
   H4  0.4903(6)   0.75         0.4506(16)  0.020(6)     Uani  1.000000  0
   H5  0.5504(6)   0.75        -0.0247(16)  0.020(6)     Uani  1.000000  0
   H6  0.7440(5)   0.6450(11)   0.7327(14)  0.026(5)     Uani  1.000000  0
   H7  0.5720(5)   0.5394(10)   0.4414(13)  0.019(5)     Uani  1.000000  0
   H8  0.6736(5)   0.4096(10)   0.4670(13)  0.020(5)     Uani  1.000000  0
   H9  0.5886(6)   0.75         0.6468(16)  0.022(7)     Uani  1.000000  0
  H10  0.6913(7)   0.75         0.8627(17)  0.028(7)     Uani  1.000000  0
  H11  0.3817(9)   0.75         0.259(2)    0.068(13)    Uani  1.000000  0
  H12  0.4164(7)   0.6494(14)   0.105(2)    0.066(9)     Uani  1.000000  0
  H13  0.7440(5)   0.8550(11)   0.7327(14)  0.026(5)     Uani  1.000000  0
  H14  0.4164(7)   0.8506(14)   0.105(2)    0.066(9)     Uani  1.000000  0
   B8  0.65410(2)  0.87487(5)   0.18834(6)  0.00522(14)  Uani  1.000000  0
   B9  0.56413(2)  0.54945(5)   0.25920(6)  0.00585(14)  Uani  1.000000  0
  B10  0.64556(2)  0.95028(5)   0.42260(6)  0.00557(14)  Uani  1.000000  0
  H15  0.5720(5)   0.9606(10)   0.4414(13)  0.019(5)     Uani  1.000000  0
  H16  0.6900(5)   0.9540(9)    0.0758(12)  0.020(5)     Uani  1.000000  0
  H17  0.5398(5)   0.4110(10)   0.2009(13)  0.024(5)     Uani  1.000000  0
  H18  0.6736(5)   1.0904(10)   0.4670(13)  0.020(5)     Uani  1.000000  0

# ====
# ADPs
# ====

loop_
_atom_site_aniso_label
_atom_site_aniso_U_11
_atom_site_aniso_U_22
_atom_site_aniso_U_33
_atom_site_aniso_U_12
_atom_site_aniso_U_13
_atom_site_aniso_U_23
   N1  0.00735(16)  0.00819(15)  0.00524(18)   0.00         -0.00101(13)   0.00
   N2  0.00565(17)  0.01240(18)  0.0100(2)     0.00         -0.00120(14)   0.00
   B1  0.0051(2)    0.00588(17)  0.0046(2)     0.00         -0.00064(15)   0.00
   B2  0.00628(14)  0.00439(12)  0.00604(16)   0.00018(10)  -0.00034(12)   0.00060(10)
   B3  0.00446(18)  0.00535(17)  0.0053(2)     0.00         -0.00008(15)   0.00
   B4  0.00559(14)  0.00524(12)  0.00483(15)   0.00067(10)   0.00031(12)  -0.00050(10)
   B5  0.00611(14)  0.00495(11)  0.00649(16)   0.00112(10)  -0.00048(12)   0.00031(10)
   B6  0.0055(2)    0.00640(18)  0.0045(2)     0.00          0.00010(16)   0.00
   B7  0.00445(18)  0.00736(18)  0.0063(2)     0.00          0.00027(15)   0.00
   H1  0.011(6)     0.023(6)     0.025(7)      0.00          0.006(5)      0.00
   H2  0.029(6)     0.020(5)     0.024(6)      0.000(4)      0.000(4)      0.002(3)
   H3  0.018(5)     0.017(4)     0.024(6)      0.001(3)      0.002(4)      0.002(3)
   H4  0.022(7)     0.023(6)     0.015(6)      0.00         -0.002(5)      0.00
   H5  0.016(6)     0.019(5)     0.024(7)      0.00         -0.001(5)      0.00
   H6  0.024(6)     0.022(4)     0.032(6)      0.006(3)     -0.010(4)     -0.002(3)
   H7  0.015(5)     0.018(4)     0.025(6)     -0.008(3)      0.003(4)      0.004(3)
   H8  0.016(5)     0.022(4)     0.022(5)      0.002(3)      0.001(4)      0.007(3)
   H9  0.014(7)     0.031(7)     0.022(8)      0.00          0.003(5)      0.00
  H10  0.016(7)     0.052(9)     0.017(7)      0.00          0.004(5)      0.00
  H11  0.024(9)     0.16(2)      0.016(9)      0.00          0.002(7)      0.00
  H12  0.050(8)     0.045(6)     0.104(12)     0.028(5)     -0.051(8)     -0.049(6)
  H13  0.024(6)     0.022(4)     0.032(6)     -0.006(3)     -0.010(4)      0.002(3)
  H14  0.050(8)     0.045(6)     0.104(12)    -0.028(5)     -0.051(8)      0.049(6)
   B8  0.00559(14)  0.00524(12)  0.00483(15)  -0.00067(10)   0.00031(12)   0.00050(10)
   B9  0.00611(14)  0.00495(11)  0.00649(16)  -0.00112(10)  -0.00048(12)  -0.00031(10)
  B10  0.00628(14)  0.00439(12)  0.00604(16)  -0.00018(10)  -0.00034(12)  -0.00060(10)
  H15  0.015(5)     0.018(4)     0.025(6)      0.008(3)      0.003(4)     -0.004(3)
  H16  0.018(5)     0.017(4)     0.024(6)     -0.001(3)      0.002(4)     -0.002(3)
  H17  0.029(6)     0.020(5)     0.024(6)      0.000(4)      0.000(4)     -0.002(3)
  H18  0.016(5)     0.022(4)     0.022(5)     -0.002(3)      0.001(4)     -0.007(3)

# ===========
# Reflections
# ===========

_diffrn_ambient_temperature         9(2)
_diffrn_radiation_wavelength        0.5166(2)
_diffrn_radiation_type              synchrotron
_diffrn_radiation_source            'synchrotron'
_diffrn_radiation_monochromator     graphite
_diffrn_measurement_device_type     'Mar165 CCD'
_diffrn_measurement_method          '\f'
_diffrn_measured_fraction_theta_max   0.998
_diffrn_measured_fraction_theta_full   0.998
_diffrn_detector_area_resol_mean    ?
_diffrn_standards_number            ?
_diffrn_standards_interval_count    ?
_diffrn_standards_interval_time     ?
_diffrn_standards_decay_%           ?
_diffrn_reflns_number               62260
_diffrn_reflns_av_R_equivalents     0.1524
_diffrn_reflns_av_sigmaI/netI       0.1466
_diffrn_reflns_limit_h_min          0
_diffrn_reflns_limit_h_max          35
_diffrn_reflns_limit_k_min          0
_diffrn_reflns_limit_k_max          14
_diffrn_reflns_limit_l_min          0
_diffrn_reflns_limit_l_max          14
_diffrn_reflns_theta_min            1.66
_diffrn_reflns_theta_max            31.10
_diffrn_reflns_theta_full           31.10

_shelx_F_calc_maximum               54.147297

_reflns_d_resolution_low            0.500131
_reflns_d_resolution_high           4.924722
_reflns_limit_h_min                 1
_reflns_limit_h_max                 35
_reflns_limit_k_min                 1
_reflns_limit_k_max                 14
_reflns_limit_l_min                 1
_reflns_limit_l_max                 14
_reflns_number_gt                   1830
_reflns_number_total                1830
_reflns_threshold_expression        'F>0 & F/u(F)>4.0 & |F_calc|>10^-3'

_reflns_special_details
;
* Specify symmetry and Friedel pair averaging *

. Only reflections which satisfy the threshold expression
  are listed below, and only they are considered observed,
  thus the *_gt, *_all, & *_total data are always the same
;

# ============
# Bond lengths
# ============

loop_
 _geom_bond_atom_site_label_1
 _geom_bond_site_symmetry_1
 _geom_bond_atom_site_label_2
 _geom_bond_site_symmetry_2
 _geom_bond_distance
 _geom_bond_publ_flag
   N1  .   B6  .  1.5910(8)  yes
   N2  .   B7  .  1.5975(8)  yes
   N1  .   H6  .  0.963(8)   yes
   N1  .  H10  .  0.953(12)  yes
   N1  .  H13  .  0.963(8)   yes
   N2  .  H11  .  0.936(16)  yes
   N2  .  H12  .  0.921(9)   yes
   N2  .  H14  .  0.921(9)   yes
   B1  .   B4  .  1.7640(6)   yes
   B1  .   B5  .  1.7507(5)   yes
   B1  .   B7  .  1.7292(8)   yes
   B1  .   B8  .  1.7640(6)   yes
   B1  .   B9  .  1.7507(5)   yes
   B2  .   B3  .  1.7563(5)   yes
   B2  .   B4  .  1.7761(6)   yes
   B2  .   B6  .  1.8602(5)   yes
   B2  .   B9  .  1.8683(6)   yes
   B3  .   B4  .  1.7586(7)   yes
   B3  .   B6  .  1.7315(8)   yes
   B3  .   B8  .  1.7586(7)   yes
   B3  .  B10  .  1.7563(5)   yes
   B4  .   B8  .  1.8271(7)   yes
   B4  .   B9  .  1.7741(6)   yes
   B5  .   B7  .  1.8601(5)   yes
   B5  .   B8  .  1.7741(6)   yes
   B5  .  B10  .  1.8683(6)   yes
   B6  .  B10  .  1.8602(5)   yes
   B7  .   B9  .  1.8601(5)   yes
   B8  .  B10  .  1.7761(6)   yes
   B1  .   H5  .   1.169(12)  yes
   B2  .   H7  .   1.322(9)   yes
   B2  .   H8  .   1.185(7)   yes
   B3  .   H1  .   1.186(11)  yes
   B4  .   H3  .   1.182(8)   yes
   B5  .   H2  .   1.179(8)   yes
   B5  .  H15  .   1.317(9)   yes
   B6  .   H9  .   1.175(11)  yes
   B7  .   H4  .   1.173(11)  yes
   B8  .  H16  .   1.182(8)   yes
   B9  .   H7  .   1.317(9)   yes
   B9  .  H17  .   1.179(8)   yes
  B10  .  H15  .   1.322(9)   yes
  B10  .  H18  .   1.185(7)   yes

# ===========
# Bond Angles
# ===========

loop_
 _geom_angle_atom_site_label_1
 _geom_angle_site_symmetry_1
 _geom_angle_atom_site_label_2
 _geom_angle_site_symmetry_2
 _geom_angle_atom_site_label_3
 _geom_angle_site_symmetry_3
 _geom_angle
 _geom_angle_publ_flag
   N1  .   B6  .   B2  .       117.44(3)  yes
   N1  .   B6  .  B10  .       117.44(3)  yes
   N1  .   B6  .   B3  .       106.64(4)  yes
   N2  .   B7  .   B9  .       117.94(3)  yes
   N2  .   B7  .   B5  .       117.94(3)  yes
   N2  .   B7  .   B1  .       108.54(5)  yes
   N1  .   B6  .   H9  .        111.3(6)  yes
   N2  .   B7  .   H4  .        109.8(5)  yes
   B6  .   N1  .   H6  .       112.6(6)   yes
   B6  .   N1  .  H13  .       112.6(6)   yes
   B6  .   N1  .  H10  .       113.1(8)   yes
   B7  .   N2  .  H11  .       113.2(10)  yes
   B7  .   N2  .  H12  .       113.9(6)   yes
   B7  .   N2  .  H14  .       113.9(6)   yes
   B6  .   B2  .   B3  .       57.12(3)   yes
   B6  .   B2  .   B4  .      109.57(3)   yes
   B6  .   B2  .   B9  .      114.36(3)   yes
   B6  .  B10  .   B3  .       57.12(3)   yes
   B6  .  B10  .   B8  .      109.57(3)   yes
   B6  .  B10  .   B5  .      114.36(3)   yes
   B6  .   B3  .   B2  .       64.46(2)   yes
   B6  .   B3  .  B10  .       64.46(2)   yes
   B6  .   B3  .   B4  .      116.71(4)   yes
   B6  .   B3  .   B8  .      116.71(4)   yes
   B2  .   B6  .  B10  .      103.94(4)   yes
   B2  .   B6  .   B3  .       58.42(2)   yes
   B2  .   B3  .  B10  .      113.08(4)   yes
   B2  .   B3  .   B4  .       60.70(2)   yes
   B2  .   B3  .   B8  .      112.18(4)   yes
   B2  .   B4  .   B3  .       59.58(2)   yes
   B2  .   B4  .   B9  .       63.51(2)   yes
   B2  .   B4  .   B8  .     108.096(17)  yes
   B2  .   B4  .   B1  .      108.83(3)   yes
   B2  .   B9  .   B4  .       58.30(2)   yes
   B2  .   B9  .   B1  .      105.36(3)   yes
   B2  .   B9  .   B7  .      113.31(3)   yes
  B10  .   B6  .   B3  .       58.42(2)   yes
  B10  .   B3  .   B4  .      112.18(4)   yes
  B10  .   B3  .   B8  .       60.70(2)   yes
  B10  .   B8  .   B3  .       59.58(2)   yes
  B10  .   B8  .   B4  .     108.096(17)  yes
  B10  .   B8  .   B5  .       63.51(2)   yes
  B10  .   B8  .   B1  .      108.83(3)   yes
  B10  .   B5  .   B8  .       58.30(2)   yes
  B10  .   B5  .   B1  .      105.36(3)   yes
  B10  .   B5  .   B7  .      113.31(3)   yes
   B3  .   B2  .   B4  .       59.71(3)   yes
   B3  .   B2  .   B9  .      105.26(3)   yes
   B3  .  B10  .   B8  .       59.71(3)   yes
   B3  .  B10  .   B5  .      105.26(3)   yes
   B3  .   B4  .   B9  .      109.30(3)   yes
   B3  .   B4  .   B8  .      58.702(16)  yes
   B3  .   B4  .   B1  .      104.98(3)   yes
   B3  .   B8  .   B4  .      58.702(16)  yes
   B3  .   B8  .   B5  .      109.30(3)   yes
   B3  .   B8  .   B1  .      104.98(3)   yes
   B4  .   B2  .   B9  .       58.19(2)   yes
   B4  .   B3  .   B8  .       62.60(3)   yes
   B4  .   B9  .   B1  .       60.06(3)   yes
   B4  .   B9  .   B7  .      109.51(3)   yes
   B4  .   B8  .   B5  .     108.184(17)  yes
   B4  .   B8  .   B1  .      58.809(15)  yes
   B4  .   B1  .   B9  .       60.63(2)   yes
   B4  .   B1  .   B8  .       62.38(3)   yes
   B4  .   B1  .   B5  .      112.19(4)   yes
   B4  .   B1  .   B7  .      116.36(4)   yes
   B9  .   B4  .   B8  .     108.184(17)  yes
   B9  .   B4  .   B1  .       59.31(2)   yes
   B9  .   B1  .   B8  .      112.19(4)   yes
   B9  .   B1  .   B5  .      113.88(4)   yes
   B9  .   B1  .   B7  .       64.62(2)   yes
   B9  .   B7  .   B5  .      104.14(4)   yes
   B9  .   B7  .   B1  .       58.25(2)   yes
   B8  .  B10  .   B5  .       58.19(2)   yes
   B8  .   B4  .   B1  .      58.809(15)  yes
   B8  .   B5  .   B1  .       60.06(3)   yes
   B8  .   B5  .   B7  .      109.51(3)   yes
   B8  .   B1  .   B5  .       60.63(2)   yes
   B8  .   B1  .   B7  .      116.36(4)   yes
   B5  .   B8  .   B1  .       59.31(2)   yes
   B5  .   B1  .   B7  .       64.62(2)   yes
   B5  .   B7  .   B1  .       58.25(2)   yes
   B1  .   B9  .   B7  .       57.13(3)   yes
   B1  .   B5  .   B7  .       57.13(3)   yes
   B6  .   B2  .   H7  .       90.8(4)    yes
   B6  .   B2  .   H8  .      120.1(4)    yes
   B6  .  B10  .  H15  .       90.8(4)    yes
   B6  .  B10  .  H18  .      120.1(4)    yes
   B6  .   B3  .   H1  .      110.6(6)    yes
   B2  .   B6  .   H9  .      102.3(3)    yes
   B2  .   B3  .   H1  .      118.24(18)  yes
   B2  .   B4  .   H3  .      122.8(4)    yes
   B2  .   B9  .   H7  .       45.0(4)    yes
   B2  .   B9  .  H17  .      120.7(4)    yes
  B10  .   B6  .   H9  .      102.3(3)    yes
  B10  .   B3  .   H1  .      118.24(18)  yes
  B10  .   B8  .  H16  .      122.8(4)    yes
  B10  .   B5  .  H15  .       45.0(4)    yes
  B10  .   B5  .   H2  .      120.7(4)    yes
   B3  .   B6  .   H9  .      142.0(6)    yes
   B3  .   B2  .   H7  .      125.1(3)    yes
   B3  .   B2  .   H8  .      124.3(4)    yes
   B3  .  B10  .  H15  .      125.1(3)    yes
   B3  .  B10  .  H18  .      124.3(4)    yes
   B3  .   B4  .   H3  .      122.2(4)    yes
   B3  .   B8  .  H16  .      122.2(4)    yes
   B4  .   B2  .   H7  .      101.5(4)    yes
   B4  .   B2  .   H8  .      119.2(4)    yes
   B4  .   B3  .   H1  .      121.5(4)    yes
   B4  .   B9  .   H7  .      101.8(4)    yes
   B4  .   B9  .  H17  .      120.0(5)    yes
   B4  .   B8  .  H16  .      119.3(3)    yes
   B4  .   B1  .   H5  .      121.0(4)    yes
   B9  .   B2  .   H7  .       44.8(4)    yes
   B9  .   B2  .   H8  .      119.8(4)    yes
   B9  .   B4  .   H3  .      122.3(4)    yes
   B9  .   B1  .   H5  .      118.18(17)  yes
   B9  .   B7  .   H4  .      102.5(3)    yes
   B8  .  B10  .  H15  .      101.5(4)    yes
   B8  .  B10  .  H18  .      119.2(4)    yes
   B8  .   B3  .   H1  .      121.5(4)    yes
   B8  .   B4  .   H3  .      119.3(3)    yes
   B8  .   B5  .  H15  .      101.8(4)    yes
   B8  .   B5  .   H2  .      120.0(5)    yes
   B8  .   B1  .   H5  .      121.0(4)    yes
   B5  .  B10  .  H15  .       44.8(4)    yes
   B5  .  B10  .  H18  .      119.8(4)    yes
   B5  .   B8  .  H16  .      122.3(4)    yes
   B5  .   B1  .   H5  .      118.18(17)  yes
   B5  .   B7  .   H4  .      102.5(3)    yes
   B1  .   B4  .   H3  .      122.0(4)    yes
   B1  .   B9  .   H7  .      124.8(3)    yes
   B1  .   B9  .  H17  .      124.3(4)    yes
   B1  .   B8  .  H16  .      122.0(4)    yes
   B1  .   B5  .  H15  .      124.8(3)    yes
   B1  .   B5  .   H2  .      124.3(4)    yes
   B1  .   B7  .   H4  .      141.7(5)    yes
   B7  .   B9  .   H7  .       89.6(4)    yes
   B7  .   B9  .  H17  .      119.8(5)    yes
   B7  .   B5  .  H15  .       89.6(4)    yes
   B7  .   B5  .   H2  .      119.8(5)    yes
   B7  .   B1  .   H5  .      111.7(5)    yes
   B2  .   H7  .   B9  .         90.1(5)  yes
  B10  .  H15  .   B5  .         90.1(5)  yes
   H6  .   N1  .  H13  .       105.8(12)  yes
   H6  .   N1  .  H10  .       106.1(7)   yes
  H13  .   N1  .  H10  .       106.1(7)   yes
  H11  .   N2  .  H12  .       104.4(11)  yes
  H11  .   N2  .  H14  .       104.4(11)  yes
  H12  .   N2  .  H14  .       106.2(18)  yes
   H7  .   B2  .   H8  .        110.1(5)  yes
   H7  .   B9  .  H17  .        110.1(5)  yes
  H15  .  B10  .  H18  .        110.1(5)  yes
  H15  .   B5  .   H2  .        110.1(5)  yes

# ==============
# Torsion angles
# ==============

loop_
 _geom_torsion_atom_site_label_1
 _geom_torsion_site_symmetry_1
 _geom_torsion_atom_site_label_2
 _geom_torsion_site_symmetry_2
 _geom_torsion_atom_site_label_3
 _geom_torsion_site_symmetry_3
 _geom_torsion_atom_site_label_4
 _geom_torsion_site_symmetry_4
 _geom_torsion
   N1  .   B6  .   B2  .   B3  .            -93.41(5)
   N1  .   B6  .   B2  .   B4  .           -123.29(4)
   N1  .   B6  .   B2  .   B9  .            173.65(3)
   N1  .   B6  .  B10  .   B3  .             93.41(5)
   N1  .   B6  .  B10  .   B8  .            123.29(4)
   N1  .   B6  .  B10  .   B5  .           -173.65(3)
   N1  .   B6  .   B3  .   B2  .            112.39(2)
   N1  .   B6  .   B3  .  B10  .           -112.39(2)
   N1  .   B6  .   B3  .   B4  .            144.44(2)
   N1  .   B6  .   B3  .   B8  .           -144.44(2)
   N2  .   B7  .   B9  .   B2  .           -170.81(4)
   N2  .   B7  .   B9  .   B4  .            126.22(4)
   N2  .   B7  .   B9  .   B1  .             95.46(5)
   N2  .   B7  .   B5  .  B10  .            170.81(4)
   N2  .   B7  .   B5  .   B8  .           -126.22(4)
   N2  .   B7  .   B5  .   B1  .            -95.46(5)
   N2  .   B7  .   B1  .   B4  .           -144.69(2)
   N2  .   B7  .   B1  .   B9  .           -111.93(2)
   N2  .   B7  .   B1  .   B8  .            144.69(2)
   N2  .   B7  .   B1  .   B5  .            111.93(2)
   N1  .   B6  .   B2  .   H7  .        134.2(4)
   N1  .   B6  .   B2  .   H8  .         20.3(5)
   N1  .   B6  .  B10  .  H15  .       -134.2(4)
   N1  .   B6  .  B10  .  H18  .        -20.3(5)
   N1  .   B6  .   B3  .   H1  .          0.00       
   N2  .   B7  .   B9  .   H7  .       -131.4(3)
   N2  .   B7  .   B9  .  H17  .        -18.3(5)
   N2  .   B7  .   B5  .  H15  .        131.4(3)
   N2  .   B7  .   B5  .   H2  .         18.3(5)
   N2  .   B7  .   B1  .   H5  .          0.00
   B2  .   B6  .   N1  .   H6  .          2.8(7)
   B2  .   B6  .   N1  .  H13  .        122.3(7)
   B2  .   B6  .   N1  .  H10  .       -117.43(3)
  B10  .   B6  .   N1  .   H6  .       -122.3(7)
  B10  .   B6  .   N1  .  H13  .         -2.8(7)
  B10  .   B6  .   N1  .  H10  .        117.43(3)
   B3  .   B6  .   N1  .   H6  .        -59.8(7)
   B3  .   B6  .   N1  .  H13  .         59.8(7)
   B3  .   B6  .   N1  .  H10  .        180.00
   B9  .   B7  .   N2  .  H11  .        116.77(3)
   B9  .   B7  .   N2  .  H12  .         -2.3(11)
   B9  .   B7  .   N2  .  H14  .       -124.2(11)
   B5  .   B7  .   N2  .  H11  .       -116.77(3)
   B5  .   B7  .   N2  .  H12  .        124.2(11)
   B5  .   B7  .   N2  .  H14  .          2.3(11)
   B1  .   B7  .   N2  .  H11  .        180.00
   B1  .   B7  .   N2  .  H12  .         61.0(11)
   B1  .   B7  .   N2  .  H14  .        -61.0(11)
   B6  .   B2  .   B3  .  B10  .      -43.69(4)
   B6  .   B2  .   B3  .   B4  .     -147.07(3)
   B6  .   B2  .   B3  .   B8  .     -110.07(4)
   B6  .   B2  .   B4  .   B3  .       28.99(3)
   B6  .   B2  .   B4  .   B9  .     -107.14(3)
   B6  .   B2  .   B4  .   B8  .       -5.37(3)
   B6  .   B2  .   B4  .   B1  .      -67.71(4)
   B6  .   B2  .   B9  .   B4  .       98.73(3)
   B6  .   B2  .   B9  .   B1  .       59.82(4)
   B6  .   B2  .   B9  .   B7  .       -0.55(4)
   B6  .  B10  .   B3  .   B2  .       43.69(4)
   B6  .  B10  .   B3  .   B4  .      110.07(4)
   B6  .  B10  .   B3  .   B8  .      147.07(3)
   B6  .  B10  .   B8  .   B3  .      -28.99(3)
   B6  .  B10  .   B8  .   B4  .        5.37(3)
   B6  .  B10  .   B8  .   B5  .      107.14(3)
   B6  .  B10  .   B8  .   B1  .       67.71(4)
   B6  .  B10  .   B5  .   B8  .      -98.73(3)
   B6  .  B10  .   B5  .   B1  .      -59.82(4)
   B6  .  B10  .   B5  .   B7  .        0.55(4)
   B6  .   B3  .   B2  .   B4  .      147.07(3)
   B6  .   B3  .   B2  .   B9  .      109.44(3)
   B6  .   B3  .  B10  .   B8  .     -147.07(3)
   B6  .   B3  .  B10  .   B5  .     -109.44(3)
   B6  .   B3  .   B4  .   B2  .      -33.31(3)
   B6  .   B3  .   B4  .   B9  .        7.79(4)
   B6  .   B3  .   B4  .   B8  .      107.81(3)
   B6  .   B3  .   B4  .   B1  .       70.01(3)
   B6  .   B3  .   B8  .  B10  .       33.31(3)
   B6  .   B3  .   B8  .   B4  .     -107.81(3)
   B6  .   B3  .   B8  .   B5  .       -7.79(4)
   B6  .   B3  .   B8  .   B1  .      -70.01(3)
   B2  .   B6  .  B10  .   B3  .      -38.18(4)
   B2  .   B6  .  B10  .   B8  .       -8.30(5)
   B2  .   B6  .  B10  .   B5  .       54.76(5)
   B2  .   B6  .   B3  .  B10  .      135.23(4)
   B2  .   B6  .   B3  .   B4  .       32.06(3)
   B2  .   B6  .   B3  .   B8  .      103.17(4)
   B2  .   B3  .   B6  .  B10  .     -135.23(4)
   B2  .   B3  .  B10  .   B8  .     -103.38(4)
   B2  .   B3  .  B10  .   B5  .      -65.75(5)
   B2  .   B3  .   B4  .   B9  .       41.09(3)
   B2  .   B3  .   B4  .   B8  .      141.12(3)
   B2  .   B3  .   B4  .   B1  .      103.31(3)
   B2  .   B3  .   B8  .  B10  .      104.88(4)
   B2  .   B3  .   B8  .   B4  .      -36.24(2)
   B2  .   B3  .   B8  .   B5  .       63.78(4)
   B2  .   B3  .   B8  .   B1  .        1.56(5)
   B2  .   B4  .   B3  .  B10  .     -104.88(4)
   B2  .   B4  .   B3  .   B8  .     -141.12(3)
   B2  .   B4  .   B9  .   B1  .      135.65(3)
   B2  .   B4  .   B9  .   B7  .      105.94(3)
   B2  .   B4  .   B8  .  B10  .        0.00
   B2  .   B4  .   B8  .   B3  .       34.72(3)
   B2  .   B4  .   B8  .   B5  .      -67.25(3)
   B2  .   B4  .   B8  .   B1  .     -101.48(4)
   B2  .   B4  .   B1  .   B9  .      -41.37(3)
   B2  .   B4  .   B1  .   B8  .      100.21(3)
   B2  .   B4  .   B1  .   B5  .       64.41(4)
   B2  .   B4  .   B1  .   B7  .       -7.25(4)
   B2  .   B9  .   B4  .   B3  .      -39.30(2)
   B2  .   B9  .   B4  .   B8  .     -101.629(18)
   B2  .   B9  .   B4  .   B1  .     -135.65(3)
   B2  .   B9  .   B1  .   B4  .       38.08(3)
   B2  .   B9  .   B1  .   B8  .        1.59(4)
   B2  .   B9  .   B1  .   B5  .      -64.91(5)
   B2  .   B9  .   B1  .   B7  .     -108.12(3)
   B2  .   B9  .   B7  .   B5  .       56.31(5)
   B2  .   B9  .   B7  .   B1  .       93.73(4)
  B10  .   B6  .   B2  .   B3  .       38.18(4)
  B10  .   B6  .   B2  .   B4  .        8.30(5)
  B10  .   B6  .   B2  .   B9  .      -54.76(5)
  B10  .   B6  .   B3  .   B4  .     -103.17(4)
  B10  .   B6  .   B3  .   B8  .      -32.06(3)
  B10  .   B3  .   B2  .   B4  .      103.38(4)
  B10  .   B3  .   B2  .   B9  .       65.75(5)
  B10  .   B3  .   B4  .   B9  .      -63.78(4)
  B10  .   B3  .   B4  .   B8  .       36.24(2)
  B10  .   B3  .   B4  .   B1  .       -1.56(5)
  B10  .   B3  .   B8  .   B4  .     -141.12(3)
  B10  .   B3  .   B8  .   B5  .      -41.09(3)
  B10  .   B3  .   B8  .   B1  .     -103.31(3)
  B10  .   B8  .   B3  .   B4  .      141.12(3)
  B10  .   B8  .   B4  .   B3  .      -34.72(3)
  B10  .   B8  .   B4  .   B9  .       67.25(3)
  B10  .   B8  .   B4  .   B1  .      101.48(4)
  B10  .   B8  .   B5  .   B1  .     -135.65(3)
  B10  .   B8  .   B5  .   B7  .     -105.94(3)
  B10  .   B8  .   B1  .   B4  .     -100.21(3)
  B10  .   B8  .   B1  .   B9  .      -64.41(4)
  B10  .   B8  .   B1  .   B5  .       41.37(3)
  B10  .   B8  .   B1  .   B7  .        7.25(4)
  B10  .   B5  .   B8  .   B3  .       39.30(2)
  B10  .   B5  .   B8  .   B4  .      101.629(18)
  B10  .   B5  .   B8  .   B1  .      135.65(3)
  B10  .   B5  .   B1  .   B4  .       -1.59(4)
  B10  .   B5  .   B1  .   B9  .       64.91(5)
  B10  .   B5  .   B1  .   B8  .      -38.08(3)
  B10  .   B5  .   B1  .   B7  .      108.12(3)
  B10  .   B5  .   B7  .   B9  .      -56.31(5)
  B10  .   B5  .   B7  .   B1  .      -93.73(4)
   B3  .   B6  .   B2  .   B4  .      -29.88(3)
   B3  .   B6  .   B2  .   B9  .      -92.94(4)
   B3  .   B6  .  B10  .   B8  .       29.88(3)
   B3  .   B6  .  B10  .   B5  .       92.94(4)
   B3  .   B2  .   B4  .   B9  .     -136.12(3)
   B3  .   B2  .   B4  .   B8  .      -34.35(2)
   B3  .   B2  .   B4  .   B1  .      -96.69(3)
   B3  .   B2  .   B9  .   B4  .       38.34(3)
   B3  .   B2  .   B9  .   B1  .       -0.57(4)
   B3  .   B2  .   B9  .   B7  .      -60.94(4)
   B3  .  B10  .   B8  .   B4  .       34.35(2)
   B3  .  B10  .   B8  .   B5  .      136.12(3)
   B3  .  B10  .   B8  .   B1  .       96.69(3)
   B3  .  B10  .   B5  .   B8  .      -38.34(3)
   B3  .  B10  .   B5  .   B1  .        0.57(4)
   B3  .  B10  .   B5  .   B7  .       60.94(4)
   B3  .   B4  .   B2  .   B9  .      136.12(3)
   B3  .   B4  .   B9  .   B1  .       96.36(3)
   B3  .   B4  .   B9  .   B7  .       66.64(4)
   B3  .   B4  .   B8  .   B5  .     -101.97(4)
   B3  .   B4  .   B8  .   B1  .     -136.20(5)
   B3  .   B4  .   B1  .   B9  .     -103.83(3)
   B3  .   B4  .   B1  .   B8  .       37.75(4)
   B3  .   B4  .   B1  .   B5  .        1.96(5)
   B3  .   B4  .   B1  .   B7  .      -69.71(3)
   B3  .   B8  .  B10  .   B5  .     -136.12(3)
   B3  .   B8  .   B4  .   B9  .      101.97(4)
   B3  .   B8  .   B4  .   B1  .      136.20(5)
   B3  .   B8  .   B5  .   B1  .      -96.36(3)
   B3  .   B8  .   B5  .   B7  .      -66.64(4)
   B3  .   B8  .   B1  .   B4  .      -37.75(4)
   B3  .   B8  .   B1  .   B9  .       -1.96(5)
   B3  .   B8  .   B1  .   B5  .      103.83(3)
   B3  .   B8  .   B1  .   B7  .       69.71(3)
   B4  .   B2  .   B3  .   B8  .       37.00(3)
   B4  .   B2  .   B9  .   B1  .      -38.91(3)
   B4  .   B2  .   B9  .   B7  .      -99.28(3)
   B4  .   B3  .   B2  .   B9  .      -37.63(3)
   B4  .   B3  .  B10  .   B8  .      -37.00(3)
   B4  .   B3  .  B10  .   B5  .        0.63(4)
   B4  .   B3  .   B8  .   B5  .      100.02(3)
   B4  .   B3  .   B8  .   B1  .       37.80(3)
   B4  .   B9  .   B1  .   B8  .      -36.49(3)
   B4  .   B9  .   B1  .   B5  .     -102.99(4)
   B4  .   B9  .   B1  .   B7  .     -146.20(3)
   B4  .   B9  .   B7  .   B5  .       -6.67(5)
   B4  .   B9  .   B7  .   B1  .       30.76(3)
   B4  .   B8  .  B10  .   B5  .     -101.768(18)
   B4  .   B8  .   B5  .   B1  .      -34.02(2)
   B4  .   B8  .   B5  .   B7  .       -4.31(3)
   B4  .   B8  .   B1  .   B9  .       35.79(2)
   B4  .   B8  .   B1  .   B5  .      141.58(3)
   B4  .   B8  .   B1  .   B7  .      107.46(3)
   B4  .   B1  .   B9  .   B7  .      146.20(3)
   B4  .   B1  .   B8  .   B5  .     -141.58(3)
   B4  .   B1  .   B5  .   B8  .       36.49(3)
   B4  .   B1  .   B5  .   B7  .     -109.71(4)
   B4  .   B1  .   B7  .   B9  .      -32.76(3)
   B4  .   B1  .   B7  .   B5  .      103.38(4)
   B9  .   B2  .   B3  .   B8  .       -0.63(4)
   B9  .   B2  .   B4  .   B8  .      101.768(18)
   B9  .   B2  .   B4  .   B1  .       39.43(2)
   B9  .   B4  .   B3  .   B8  .     -100.02(3)
   B9  .   B4  .   B8  .   B5  .        0.00
   B9  .   B4  .   B8  .   B1  .      -34.23(3)
   B9  .   B4  .   B1  .   B8  .      141.58(3)
   B9  .   B4  .   B1  .   B5  .      105.79(5)
   B9  .   B4  .   B1  .   B7  .       34.12(3)
   B9  .   B1  .   B4  .   B8  .     -141.58(3)
   B9  .   B1  .   B8  .   B5  .     -105.79(5)
   B9  .   B1  .   B5  .   B8  .      102.99(4)
   B9  .   B1  .   B5  .   B7  .      -43.21(4)
   B9  .   B1  .   B7  .   B5  .      136.13(4)
   B9  .   B7  .   B5  .   B8  .        6.67(5)
   B9  .   B7  .   B5  .   B1  .       37.42(4)
   B9  .   B7  .   B1  .   B8  .     -103.38(4)
   B9  .   B7  .   B1  .   B5  .     -136.13(4)
   B8  .  B10  .   B5  .   B1  .       38.91(3)
   B8  .  B10  .   B5  .   B7  .       99.28(3)
   B8  .   B3  .  B10  .   B5  .       37.63(3)
   B8  .   B3  .   B4  .   B1  .      -37.80(3)
   B8  .   B4  .   B9  .   B1  .       34.02(2)
   B8  .   B4  .   B9  .   B7  .        4.31(3)
   B8  .   B4  .   B1  .   B5  .      -35.79(2)
   B8  .   B4  .   B1  .   B7  .     -107.46(3)
   B8  .   B5  .   B1  .   B7  .      146.20(3)
   B8  .   B5  .   B7  .   B1  .      -30.76(3)
   B8  .   B1  .   B9  .   B7  .      109.71(4)
   B8  .   B1  .   B5  .   B7  .     -146.20(3)
   B8  .   B1  .   B7  .   B5  .       32.76(3)
   B5  .  B10  .   B8  .   B1  .      -39.43(2)
   B5  .   B8  .   B4  .   B1  .       34.23(3)
   B5  .   B8  .   B1  .   B7  .      -34.12(3)
   B5  .   B1  .   B9  .   B7  .       43.21(4)
   B5  .   B7  .   B9  .   B1  .      -37.42(4)
   B1  .   B4  .   B9  .   B7  .      -29.72(3)
   B1  .   B8  .   B5  .   B7  .       29.72(3)
   B6  .   B2  .   B3  .   H1  .            100.7(6)
   B6  .   B2  .   B4  .   H3  .            140.0(5)
   B6  .   B2  .   B9  .   H7  .            -64.4(5)
   B6  .   B2  .   B9  .  H17  .           -152.8(5)
   B6  .  B10  .   B3  .   H1  .           -100.7(6)
   B6  .  B10  .   B8  .  H16  .           -140.0(5)
   B6  .  B10  .   B5  .  H15  .             64.4(5)
   B6  .  B10  .   B5  .   H2  .            152.8(5)
   B6  .   B3  .   B2  .   H7  .             64.4(5)
   B6  .   B3  .   B2  .   H8  .           -106.4(5)
   B6  .   B3  .  B10  .  H15  .            -64.4(5)
   B6  .   B3  .  B10  .  H18  .            106.4(5)
   B6  .   B3  .   B4  .   H3  .           -145.1(4)
   B6  .   B3  .   B8  .  H16  .            145.1(4)
   B2  .   B6  .  B10  .  H15  .             94.2(4)
   B2  .   B6  .  B10  .  H18  .           -151.9(5)
   B2  .   B6  .   B3  .   H1  .           -112.39(2)
   B2  .   B3  .   B6  .   H9  .            -67.61(2)
   B2  .   B3  .  B10  .  H15  .            -20.7(5)
   B2  .   B3  .  B10  .  H18  .            150.1(5)
   B2  .   B3  .   B4  .   H3  .           -111.8(4)
   B2  .   B3  .   B8  .  H16  .           -143.3(4)
   B2  .   B4  .   B3  .   H1  .            107.0(4)
   B2  .   B4  .   B9  .   H7  .             12.1(3)
   B2  .   B4  .   B9  .  H17  .           -109.6(5)
   B2  .   B4  .   B8  .  H16  .            146.7(5)
   B2  .   B4  .   B1  .   H5  .           -148.5(4)
   B2  .   B9  .   B4  .   H3  .            113.6(4)
   B2  .   B9  .   B1  .   H5  .            149.7(6)
   B2  .   B9  .   B7  .   H4  .            -50.2(4)
  B10  .   B6  .   B2  .   H7  .            -94.2(4)
  B10  .   B6  .   B2  .   H8  .            151.9(5)
  B10  .   B6  .   B3  .   H1  .            112.39(2)
  B10  .   B3  .   B6  .   H9  .             67.61(2)
  B10  .   B3  .   B2  .   H7  .             20.7(5)
  B10  .   B3  .   B2  .   H8  .           -150.1(5)
  B10  .   B3  .   B4  .   H3  .            143.3(4)
  B10  .   B3  .   B8  .  H16  .            111.8(4)
  B10  .   B8  .   B3  .   H1  .           -107.0(4)
  B10  .   B8  .   B4  .   H3  .           -146.7(5)
  B10  .   B8  .   B5  .  H15  .            -12.1(3)
  B10  .   B8  .   B5  .   H2  .            109.6(5)
  B10  .   B8  .   B1  .   H5  .            148.5(4)
  B10  .   B5  .   B8  .  H16  .           -113.6(4)
  B10  .   B5  .   B1  .   H5  .           -149.7(6)
  B10  .   B5  .   B7  .   H4  .             50.2(4)
   B3  .   B6  .   B2  .   H7  .           -132.4(4)
   B3  .   B6  .   B2  .   H8  .            113.7(5)
   B3  .   B6  .  B10  .  H15  .            132.4(4)
   B3  .   B6  .  B10  .  H18  .           -113.7(5)
   B3  .   B2  .   B6  .   H9  .            144.4(5)
   B3  .   B2  .   B4  .   H3  .            111.0(5)
   B3  .   B2  .   B9  .   H7  .           -124.8(5)
   B3  .   B2  .   B9  .  H17  .            146.8(5)
   B3  .  B10  .   B6  .   H9  .           -144.4(5)
   B3  .  B10  .   B8  .  H16  .           -111.0(5)
   B3  .  B10  .   B5  .  H15  .            124.8(5)
   B3  .  B10  .   B5  .   H2  .           -146.8(5)
   B3  .   B4  .   B2  .   H7  .            124.1(3)
   B3  .   B4  .   B2  .   H8  .           -115.0(5)
   B3  .   B4  .   B9  .   H7  .            -27.2(3)
   B3  .   B4  .   B9  .  H17  .           -148.9(5)
   B3  .   B4  .   B8  .  H16  .            112.0(5)
   B3  .   B4  .   B1  .   H5  .            149.1(4)
   B3  .   B8  .  B10  .  H15  .           -124.1(3)
   B3  .   B8  .  B10  .  H18  .            115.0(5)
   B3  .   B8  .   B4  .   H3  .           -112.0(5)
   B3  .   B8  .   B5  .  H15  .             27.2(3)
   B3  .   B8  .   B5  .   H2  .            148.9(5)
   B3  .   B8  .   B1  .   H5  .           -149.1(4)
   B4  .   B2  .   B6  .   H9  .            114.5(5)
   B4  .   B2  .   B3  .   H1  .           -112.3(6)
   B4  .   B2  .   B9  .   H7  .           -163.1(5)
   B4  .   B2  .   B9  .  H17  .            108.5(5)
   B4  .   B3  .   B6  .   H9  .            -35.56(2)
   B4  .   B3  .   B2  .   H7  .            -82.7(5)
   B4  .   B3  .   B2  .   H8  .            106.5(5)
   B4  .   B3  .  B10  .  H15  .             45.7(5)
   B4  .   B3  .  B10  .  H18  .           -143.5(5)
   B4  .   B3  .   B8  .  H16  .           -107.1(4)
   B4  .   B9  .   B2  .   H7  .            163.1(5)
   B4  .   B9  .   B2  .   H8  .           -107.8(5)
   B4  .   B9  .   B1  .   H5  .            111.6(6)
   B4  .   B9  .   B7  .   H4  .           -113.2(4)
   B4  .   B8  .  B10  .  H15  .            -89.7(3)
   B4  .   B8  .  B10  .  H18  .            149.3(5)
   B4  .   B8  .   B3  .   H1  .            111.9(4)
   B4  .   B8  .   B5  .  H15  .             89.5(3)
   B4  .   B8  .   B5  .   H2  .           -148.7(5)
   B4  .   B8  .   B1  .   H5  .           -111.3(4)
   B4  .   B1  .   B9  .   H7  .             83.5(5)
   B4  .   B1  .   B9  .  H17  .           -107.8(5)
   B4  .   B1  .   B8  .  H16  .            107.2(4)
   B4  .   B1  .   B5  .  H15  .            -47.0(5)
   B4  .   B1  .   B5  .   H2  .            144.3(5)
   B4  .   B1  .   B7  .   H4  .             35.31(2)
   B9  .   B2  .   B6  .   H9  .             51.5(5)
   B9  .   B2  .   B3  .   H1  .           -149.9(6)
   B9  .   B2  .   B4  .   H3  .           -112.9(5)
   B9  .   B4  .   B2  .   H7  .            -12.1(3)
   B9  .   B4  .   B2  .   H8  .            108.9(5)
   B9  .   B4  .   B3  .   H1  .            148.1(4)
   B9  .   B4  .   B8  .  H16  .           -146.0(5)
   B9  .   B4  .   B1  .   H5  .           -107.1(4)
   B9  .   B1  .   B4  .   H3  .            111.2(4)
   B9  .   B1  .   B8  .  H16  .            143.0(4)
   B9  .   B1  .   B5  .  H15  .             19.5(5)
   B9  .   B1  .   B5  .   H2  .           -149.2(5)
   B9  .   B1  .   B7  .   H4  .             68.07(2)
   B9  .   B7  .   B5  .  H15  .            -95.7(3)
   B9  .   B7  .   B5  .   H2  .            151.2(5)
   B9  .   B7  .   B1  .   H5  .            111.93(2)
   B8  .  B10  .   B6  .   H9  .           -114.5(5)
   B8  .  B10  .   B3  .   H1  .            112.3(6)
   B8  .  B10  .   B5  .  H15  .            163.1(5)
   B8  .  B10  .   B5  .   H2  .           -108.5(5)
   B8  .   B3  .   B6  .   H9  .             35.56(2)
   B8  .   B3  .   B2  .   H7  .            -45.7(5)
   B8  .   B3  .   B2  .   H8  .            143.5(5)
   B8  .   B3  .  B10  .  H15  .             82.7(5)
   B8  .   B3  .  B10  .  H18  .           -106.5(5)
   B8  .   B3  .   B4  .   H3  .            107.1(4)
   B8  .   B4  .   B2  .   H7  .             89.7(3)
   B8  .   B4  .   B2  .   H8  .           -149.3(5)
   B8  .   B4  .   B3  .   H1  .           -111.9(4)
   B8  .   B4  .   B9  .   H7  .            -89.5(3)
   B8  .   B4  .   B9  .  H17  .            148.7(5)
   B8  .   B4  .   B1  .   H5  .            111.3(4)
   B8  .   B5  .  B10  .  H15  .           -163.1(5)
   B8  .   B5  .  B10  .  H18  .            107.8(5)
   B8  .   B5  .   B1  .   H5  .           -111.6(6)
   B8  .   B5  .   B7  .   H4  .            113.2(4)
   B8  .   B1  .   B4  .   H3  .           -107.2(4)
   B8  .   B1  .   B9  .   H7  .             47.0(5)
   B8  .   B1  .   B9  .  H17  .           -144.3(5)
   B8  .   B1  .   B5  .  H15  .            -83.5(5)
   B8  .   B1  .   B5  .   H2  .            107.8(5)
   B8  .   B1  .   B7  .   H4  .            -35.31(2)
   B5  .  B10  .   B6  .   H9  .            -51.5(5)
   B5  .  B10  .   B3  .   H1  .            149.9(6)
   B5  .  B10  .   B8  .  H16  .            112.9(5)
   B5  .   B8  .  B10  .  H15  .             12.1(3)
   B5  .   B8  .  B10  .  H18  .           -108.9(5)
   B5  .   B8  .   B3  .   H1  .           -148.1(4)
   B5  .   B8  .   B4  .   H3  .            146.0(5)
   B5  .   B8  .   B1  .   H5  .            107.1(4)
   B5  .   B1  .   B4  .   H3  .           -143.0(4)
   B5  .   B1  .   B9  .   H7  .            -19.5(5)
   B5  .   B1  .   B9  .  H17  .            149.2(5)
   B5  .   B1  .   B8  .  H16  .           -111.2(4)
   B5  .   B1  .   B7  .   H4  .            -68.07(2)
   B5  .   B7  .   B9  .   H7  .             95.7(3)
   B5  .   B7  .   B9  .  H17  .           -151.2(5)
   B5  .   B7  .   B1  .   H5  .           -111.93(2)
   B1  .   B4  .   B2  .   H7  .             27.4(3)
   B1  .   B4  .   B2  .   H8  .            148.3(5)
   B1  .   B4  .   B3  .   H1  .           -149.7(4)
   B1  .   B4  .   B9  .   H7  .           -123.5(3)
   B1  .   B4  .   B9  .  H17  .            114.7(5)
   B1  .   B4  .   B8  .  H16  .           -111.8(5)
   B1  .   B9  .   B2  .   H7  .            124.2(5)
   B1  .   B9  .   B2  .   H8  .           -146.7(5)
   B1  .   B9  .   B4  .   H3  .           -110.8(4)
   B1  .   B9  .   B7  .   H4  .           -143.9(4)
   B1  .   B8  .  B10  .  H15  .            -27.4(3)
   B1  .   B8  .  B10  .  H18  .           -148.3(5)
   B1  .   B8  .   B3  .   H1  .            149.7(4)
   B1  .   B8  .   B4  .   H3  .            111.8(5)
   B1  .   B8  .   B5  .  H15  .            123.5(3)
   B1  .   B8  .   B5  .   H2  .           -114.7(5)
   B1  .   B5  .  B10  .  H15  .           -124.2(5)
   B1  .   B5  .  B10  .  H18  .            146.7(5)
   B1  .   B5  .   B8  .  H16  .            110.8(4)
   B1  .   B5  .   B7  .   H4  .            143.9(4)
   B1  .   B7  .   B9  .   H7  .            133.2(3)
   B1  .   B7  .   B9  .  H17  .           -113.8(5)
   B1  .   B7  .   B5  .  H15  .           -133.2(3)
   B1  .   B7  .   B5  .   H2  .            113.8(5)
   B7  .   B9  .   B2  .   H7  .             63.8(5)
   B7  .   B9  .   B2  .   H8  .            152.9(5)
   B7  .   B9  .   B4  .   H3  .           -140.5(4)
   B7  .   B9  .   B1  .   H5  .           -102.2(6)
   B7  .   B5  .  B10  .  H15  .            -63.8(5)
   B7  .   B5  .  B10  .  H18  .           -152.9(5)
   B7  .   B5  .   B8  .  H16  .            140.5(4)
   B7  .   B5  .   B1  .   H5  .            102.2(6)
   B7  .   B1  .   B4  .   H3  .            145.3(4)
   B7  .   B1  .   B9  .   H7  .            -62.7(5)
   B7  .   B1  .   B9  .  H17  .            106.0(5)
   B7  .   B1  .   B8  .  H16  .           -145.3(4)
   B7  .   B1  .   B5  .  H15  .             62.7(5)
   B7  .   B1  .   B5  .   H2  .           -106.0(5)
   B6  .   B2  .   H7  .   B9  .             124.8(3)
   B6  .  B10  .  H15  .   B5  .            -124.8(3)
   B3  .   B2  .   H7  .   B9  .              75.5(5)
   B3  .  B10  .  H15  .   B5  .             -75.5(5)
   B4  .   B2  .   H7  .   B9  .              14.6(4)
   B8  .  B10  .  H15  .   B5  .             -14.6(4)
   B2  .   H7  .   B9  .   B4  .             -14.6(4)
   B2  .   H7  .   B9  .   B1  .             -76.2(5)
   B2  .   H7  .   B9  .   B7  .            -124.5(3)
  B10  .  H15  .   B5  .   B8  .              14.6(4)
  B10  .  H15  .   B5  .   B1  .              76.2(5)
  B10  .  H15  .   B5  .   B7  .             124.5(3)
   B2  .   H7  .   B9  .  H17  .             113.8(6)
  B10  .  H15  .   B5  .   H2  .            -113.8(6)
   B9  .   H7  .   B2  .   H8  .            -112.5(6)
   B5  .  H15  .  B10  .  H18  .             112.5(6)
   H6  .   N1  .   B6  .   H9  .             120.2(7)
  H13  .   N1  .   B6  .   H9  .            -120.2(7)
   H9  .   B6  .   N1  .  H10  .          0.00
   H4  .   B7  .   N2  .  H11  .          0.00
   H4  .   B7  .   N2  .  H12  .       -119.0(11)
   H4  .   B7  .   N2  .  H14  .        119.0(11)
   H9  .   B6  .   B2  .   H7  .       12.0(6)
   H9  .   B6  .   B2  .   H8  .     -101.9(6)
   H9  .   B6  .  B10  .  H15  .      -12.0(6)
   H9  .   B6  .  B10  .  H18  .      101.9(6)
   H9  .   B6  .   B3  .   H1  .      180.00
   H7  .   B2  .   B3  .   H1  .      165.1(8)
   H7  .   B2  .   B4  .   H3  .     -125.0(6)
   H7  .   B2  .   B9  .  H17  .      -88.4(7)
   H7  .   B9  .   B2  .   H8  .       89.1(7)
   H7  .   B9  .   B4  .   H3  .      125.7(6)
   H7  .   B9  .   B1  .   H5  .     -164.8(7)
   H7  .   B9  .   B7  .   H4  .      -10.8(5)
   H8  .   B2  .   B3  .   H1  .       -5.7(8)
   H8  .   B2  .   B4  .   H3  .       -4.0(7)
   H8  .   B2  .   B9  .  H17  .        0.7(7)
  H15  .  B10  .   B3  .   H1  .     -165.1(8)
  H15  .  B10  .   B8  .  H16  .      125.0(6)
  H15  .  B10  .   B5  .   H2  .       88.4(7)
  H15  .   B5  .  B10  .  H18  .      -89.1(7)
  H15  .   B5  .   B8  .  H16  .     -125.7(6)
  H15  .   B5  .   B1  .   H5  .      164.8(7)
  H15  .   B5  .   B7  .   H4  .       10.8(5)
  H18  .  B10  .   B3  .   H1  .        5.7(8)
  H18  .  B10  .   B8  .  H16  .        4.0(7)
  H18  .  B10  .   B5  .   H2  .       -0.7(7)
   H1  .   B3  .   B4  .   H3  .       -4.8(6)
   H1  .   B3  .   B8  .  H16  .        4.8(6)
   H3  .   B4  .   B9  .  H17  .        3.9(7)
   H3  .   B4  .   B8  .  H16  .        0.00
   H3  .   B4  .   B1  .   H5  .        4.1(6)
  H17  .   B9  .   B1  .   H5  .        3.8(8)
  H17  .   B9  .   B7  .   H4  .      102.3(7)
  H16  .   B8  .   B5  .   H2  .       -3.9(7)
  H16  .   B8  .   B1  .   H5  .       -4.1(6)
   H2  .   B5  .   B1  .   H5  .       -3.8(8)
   H2  .   B5  .   B7  .   H4  .     -102.3(7)
   H5  .   B1  .   B7  .   H4  .      180.00

# start Validation Reply Form
_vrf_GOODF01_Bisammonia_arachno-decaborane12_pHAR
;
PROBLEM: The least squares goodness of fit parameter lies
RESPONSE: Refer to Stefan Mebs, et al., Inorganic Chemistry 2011 50(1), 90-103 
(DOI: 10.1021/ic1013158)
;
# end Validation Reply Form
