# Supplementary material for: Periodic Hirshfeld Atom Refinement
Source: J Phys Chem Lett. 2026 Feb 27;17(11):3170–9. doi: 10.1021/acs.jpclett.5c03918 (PMC13007019; doi:10.1021/acs.jpclett.5c03918)
Supplement: Supplementary file 2 [file jz5c03918_si_002.zip › G_Bisammonia_arachno-decaborane(12)/Bis(ammonia)_arachno-decaborane(12)_pHAR.fco]

data_Bisammonia_arachno-decaborane12_pHAR
#Bis(ammonia)_arachno-decaborane(12)_pHAR

_audit_creation_date                2025-4-18
_audit_creation_method              'Tonto 25.04.08 github v. 71242092'

# ============
# QCr software
# ============

_QCr_software                       'Tonto'
_QCr_software_version               '25.04.08 v. 71242092'
_QCr_software_platform              'Linux-6.8.0-52-generic'
_QCr_software_build_date            '2025.04.08 08:54'
_QCr_software_website               'https://github.com/dylan-jayatilaka/tonto'

# ========
# Symmetry
# ========

_symmetry_cell_setting              Orthorhombic
_symmetry_space_group_name_H-M      'p n m a'
_symmetry_space_group_name_Hall     '-p 2ac 2n'
_symmetry_Int_Tables_number         '62'

loop_
    _symmetry_equiv_pos_as_xyz
'+x, +y, +z'
'-x, -y, -z'
'-x+1/2, -y, +z+1/2'
'+x+1/2, -y+1/2, -z+1/2'
'+x+1/2, +y, -z+1/2'
'-x+1/2, +y+1/2, +z+1/2'
'-x, +y+1/2, -z'
'+x, -y+1/2, +z'

# =========
# Unit cell
# =========

_cell_measurement_temperature       9(2)
_cell_measurement_reflns_used       1830
_cell_measurement_theta_min         3.0
_cell_measurement_theta_max         31.1

_cell_length_a                      17.860(4)
_cell_length_b                      7.3160(15)
_cell_length_c                      7.1770(14)
_cell_angle_alpha                   90.00
_cell_angle_beta                    90.00
_cell_angle_gamma                   90.00
_cell_volume                        937.8(3)

_cell_formula_units_Z               4

_exptl_crystal_F_squared_000         107584.0000


# ======================
# XD fco reflection data
# ======================

_shelx_refln_list_code              4

_reflns_d_resolution_high           0.5001
_reflns_d_resolution_low            4.9247
_reflns_limit_h_max                 35
_reflns_limit_h_min                 1
_reflns_limit_k_max                 14
_reflns_limit_k_min                 1
_reflns_limit_l_max                 14
_reflns_limit_l_min                 1

# NOTE: F_squared_meas is scaled to F_squared_calc
#       and so it is on an absolute scale
_reflns_tonto_F_scale_factor        1.4113

loop_
    _refln_index_h
    _refln_index_k
    _refln_index_l
    _refln_F_squared_calc
    _refln_F_squared_meas
    _refln_F_squared_sigma
    _refln_observed_status
   1   1   1      526.82      591.47     62.75 o
   2   1   1     2519.65     2727.77    282.17 o
   4   1   1      526.35      582.82     49.40 o
   5   1   1       49.16       47.73      5.02 o
   7   1   1       18.05       18.62      3.24 o
   8   1   1      126.25      125.57     10.40 o
  10   1   1       32.81       33.64      4.58 o
  12   1   1     1011.17      999.69    104.54 o
  13   1   1       17.05       16.21      3.67 o
  14   1   1      259.15      262.39     21.30 o
  15   1   1       34.16       33.27      5.30 o
  16   1   1      215.29      214.80     17.67 o
  17   1   1       17.41       17.41      4.28 o
  18   1   1       11.82        9.19      4.32 o
  19   1   1      112.25      107.91     11.50 o
  22   1   1       19.77       19.34      4.89 o
  23   1   1       21.05       19.36      4.83 o
  26   1   1      403.48      385.78     39.17 o
  30   1   1       38.00       39.72      8.62 o
   1   2   1      358.32      376.10     26.42 o
   2   2   1     2931.93     3092.22    196.55 o
   4   2   1      189.44      199.38     17.17 o
   5   2   1      832.40      878.04     72.77 o
   6   2   1      288.00      292.94     22.31 o
   7   2   1      109.87      109.29      8.83 o
   8   2   1      117.01      116.26      9.34 o
   9   2   1      174.13      174.13     13.50 o
  10   2   1       22.69       22.13      3.67 o
  11   2   1       37.03       38.50      4.56 o
  12   2   1      652.47      662.72     62.56 o
  13   2   1      216.38      210.93     16.62 o
  15   2   1       12.59       13.52      3.72 o
  16   2   1      119.28      114.84     12.03 o
  18   2   1       12.39        9.43      4.58 o
  19   2   1       57.68       57.36      8.46 o
  20   2   1       95.55       94.32      9.94 o
  21   2   1       32.99       33.81      5.29 o
  26   2   1      100.25       98.65      9.92 o
  27   2   1       26.77       24.06      8.37 o
  29   2   1       20.12       16.26      5.02 o
  30   2   1       26.41       20.76      7.87 o
  31   2   1       33.86       36.66      9.23 o
  32   2   1       73.28       81.85     12.16 o
  34   2   1       25.48       16.11      7.49 o
   1   3   1      176.29      181.92     19.89 o
   2   3   1      994.43      967.62     83.23 o
   3   3   1      187.12      198.61     18.77 o
   4   3   1      387.96      399.11     32.74 o
   5   3   1       60.24       61.28      5.74 o
   6   3   1      155.03      155.75     11.94 o
   7   3   1       37.79       38.88      4.18 o
   8   3   1        7.83        7.57      2.62 o
   9   3   1       71.94       71.11      7.86 o
  10   3   1      570.85      585.36     52.06 o
  11   3   1        9.14        8.79      3.13 o
  12   3   1      223.75      214.64     17.14 o
  13   3   1       38.57       38.80      5.26 o
  14   3   1      117.33      118.71     10.41 o
  16   3   1      337.22      333.24     27.55 o
  18   3   1       60.28       60.47      7.35 o
  20   3   1      116.15      115.34     13.10 o
  21   3   1       14.44       12.91      5.08 o
  22   3   1      131.16      126.09     12.00 o
  23   3   1       10.93        7.06      3.15 o
  24   3   1      198.55      192.61     17.71 o
  26   3   1      163.72      161.20     14.58 o
  27   3   1       61.45       61.19      8.44 o
  30   3   1       63.02       65.51     13.41 o
  32   3   1       67.16       69.18     12.26 o
  34   3   1       70.46       71.51     17.92 o
   1   4   1       38.57       40.90      5.25 o
   2   4   1      446.70      467.68     38.46 o
   3   4   1      323.28      324.64     29.15 o
   4   4   1      227.07      231.25     20.29 o
   5   4   1      135.85      134.84     11.98 o
   6   4   1        5.09        4.35      2.01 o
   7   4   1      436.99      446.50     37.97 o
   8   4   1       20.06       22.68      3.44 o
  10   4   1       11.48       11.48      3.18 o
  11   4   1       34.03       36.17      4.90 o
  12   4   1      125.94      129.44     11.99 o
  13   4   1       11.78       10.20      4.26 o
  14   4   1      232.51      231.44     18.71 o
  16   4   1       21.90       22.81      4.72 o
  17   4   1      106.85      103.99      9.91 o
  18   4   1      343.16      345.26     31.25 o
  19   4   1      123.87      122.31     13.08 o
  20   4   1       40.27       40.18      7.47 o
  21   4   1      163.83      163.08     14.58 o
  22   4   1       28.26       26.83      5.35 o
  23   4   1       63.95       62.25     10.08 o
  24   4   1       12.18        8.43      4.12 o
  28   4   1       58.75       58.79      8.45 o
  29   4   1       25.34       22.84      8.42 o
  32   4   1       98.27      101.70     14.24 o
  33   4   1       34.31       31.79      9.93 o
  34   4   1       26.28       22.56      9.06 o
   1   5   1      421.78      421.05     35.35 o
   2   5   1      826.87      817.47     83.58 o
   3   5   1       30.97       31.91      3.94 o
   4   5   1        7.34        8.83      2.47 o
   5   5   1      368.12      362.77     30.68 o
   6   5   1      372.59      372.95     31.19 o
   7   5   1       16.66       17.54      2.70 o
   8   5   1      182.46      180.24     14.01 o
   9   5   1      164.97      165.64     14.57 o
  11   5   1       78.61       78.69      8.37 o
  12   5   1      230.46      223.71     18.18 o
  13   5   1       81.53       84.45      8.35 o
  14   5   1      216.34      216.23     17.14 o
  15   5   1      214.46      211.75     19.27 o
  16   5   1      941.72      940.64    115.53 o
  18   5   1       13.64       11.47      5.30 o
  19   5   1      256.77      258.78     23.44 o
  20   5   1       41.96       42.38      6.35 o
  21   5   1       86.30       85.26      9.97 o
  23   5   1       46.98       44.07      6.89 o
  24   5   1       41.31       39.04      8.06 o
  25   5   1       89.06       91.93      9.94 o
  26   5   1       47.66       50.61      7.39 o
  28   5   1       47.53       53.24      9.03 o
  29   5   1       33.00       36.77      8.66 o
  30   5   1      161.02      162.17     20.49 o
   3   6   1      136.74      132.39     10.38 o
   4   6   1       23.15       23.91      3.60 o
   5   6   1       99.02       99.87      9.92 o
   7   6   1      177.90      176.99     14.02 o
   8   6   1       38.97       36.21      4.36 o
  10   6   1       24.34       25.32      3.92 o
  11   6   1       14.03       14.84      3.28 o
  14   6   1       37.36       37.82      5.83 o
  17   6   1       37.00       39.96      6.36 o
  18   6   1       60.64       62.46      7.89 o
  19   6   1       48.28       49.15      7.40 o
  21   6   1      120.34      119.71     13.62 o
  22   6   1       86.47       88.36     11.03 o
  23   6   1       20.20       17.70      6.75 o
  30   6   1       24.47       22.03      7.82 o
  32   6   1       42.51       40.37     10.92 o
   2   7   1       40.90       39.24      4.67 o
   3   7   1       58.94       57.92      5.75 o
   5   7   1       12.24       12.11      3.04 o
   6   7   1       42.82       42.28      6.35 o
   8   7   1       15.99       15.84      3.68 o
   9   7   1       55.58       54.87      7.37 o
  10   7   1       69.59       70.96      7.86 o
  11   7   1       81.79       79.21      8.90 o
  12   7   1      281.81      284.79     24.45 o
  13   7   1       10.04        8.28      4.00 o
  15   7   1       29.03       29.17      4.77 o
  18   7   1       19.92       22.34      6.01 o
  24   7   1       66.91       71.77     10.02 o
  26   7   1      312.43      316.35     34.00 o
  27   7   1       16.10       16.32      6.19 o
   1   8   1       52.52       51.61      6.30 o
   2   8   1       26.49       27.04      3.64 o
   3   8   1       10.15        9.74      3.10 o
   4   8   1      114.36      110.40     12.04 o
   5   8   1       95.11       91.52      9.94 o
   6   8   1       57.78       57.06      6.82 o
   8   8   1       89.29       91.16     10.48 o
   9   8   1       61.00       60.88      7.90 o
  11   8   1       26.11       26.76      4.96 o
  12   8   1       90.61       91.16      9.95 o
  13   8   1      134.54      134.23     13.58 o
  14   8   1       37.46       39.64      6.37 o
  16   8   1       23.42       26.21      4.97 o
  17   8   1       15.10       14.37      5.58 o
  18   8   1       15.77       16.96      6.16 o
  20   8   1       16.43       12.94      6.39 o
  22   8   1       18.87       18.65      6.71 o
  24   8   1       41.95       48.61      9.63 o
  26   8   1       51.78       55.99      9.57 o
  27   8   1       23.45       21.40      6.62 o
  28   8   1       44.07       50.34     11.33 o
   1   9   1       39.91       39.39      4.83 o
   2   9   1      123.12      122.11     13.08 o
   4   9   1       19.30       19.36      3.24 o
   5   9   1       27.48       29.70      4.50 o
   8   9   1       28.23       27.85      5.92 o
  10   9   1        8.72        7.12      3.01 o
  12   9   1      225.88      226.25     19.78 o
  13   9   1        8.70        7.23      3.60 o
  14   9   1       92.66       96.20     10.47 o
  16   9   1       69.72       76.35     10.00 o
  19   9   1       42.59       48.18      7.41 o
  26   9   1      170.13      177.44     20.43 o
   1  10   1       26.60       26.17      3.81 o
   2  10   1       51.96       50.72      5.77 o
   3  10   1      148.43      149.85     14.61 o
   4  10   1       59.68       59.45      6.28 o
   5  10   1       29.61       30.66      4.93 o
   7  10   1      170.99      167.76     15.10 o
   8  10   1       23.18       23.13      4.95 o
  10  10   1       63.17       65.77      7.88 o
  11  10   1       51.69       55.59      5.75 o
  12  10   1       34.61       35.39      5.23 o
  13  10   1        7.49        6.32      2.80 o
  14  10   1       42.26       44.47      6.34 o
  15  10   1       13.38       11.16      5.05 o
  17  10   1       67.46       70.34     11.68 o
  18  10   1       62.77       68.92     11.14 o
  19  10   1       25.27       25.60      7.11 o
  21  10   1      119.92      132.14     19.01 o
  22  10   1       99.42      105.32     18.64 o
  23  10   1       29.08       28.68     10.67 o
   1  11   1       63.68       61.64      8.98 o
   2  11   1      135.56      128.93     11.45 o
   4  11   1       15.40       14.01      3.41 o
   5  11   1       62.73       59.30      7.90 o
   6  11   1       43.09       44.38      6.34 o
   7  11   1       12.97       13.55      5.37 o
   8  11   1       23.44       24.32      5.97 o
   9  11   1       13.10       10.63      4.00 o
  10  11   1       38.92       35.81      8.10 o
  12  11   1       41.01       42.00      6.90 o
  15  11   1       22.61       22.70      7.19 o
  16  11   1      202.81      192.05     22.55 o
  19  11   1       42.74       50.29      7.96 o
   2  12   1      204.56      201.52     18.77 o
   3  12   1        6.49        6.45      3.20 o
   5  12   1       44.38       44.75      6.33 o
   8  12   1       31.78       30.64      5.89 o
  12  12   1      236.14      235.06     23.49 o
  16  12   1       31.21       24.32      8.36 o
  18  12   1       39.88       38.67     13.99 o
  20  12   1       51.47       39.66     11.53 o
   2  13   1       28.50       30.12      5.11 o
   4  13   1       32.91       37.12      6.38 o
   6  13   1        8.24        7.48      3.72 o
  10  13   1      127.84      115.09     12.56 o
  14  13   1       22.19       20.19      7.27 o
  16  13   1       53.46       47.04     11.95 o
   3  14   1       22.99       19.26      5.13 o
   5  14   1       14.16       14.38      5.58 o
   7  14   1       24.01       25.17      8.94 o
   1   1   2      724.87      791.00     57.01 o
   2   1   2       29.96       30.52      4.33 o
   3   1   2      205.62      208.08     20.34 o
   4   1   2      818.91      849.53     78.15 o
   5   1   2     1226.09     1291.35    109.20 o
   6   1   2      414.05      419.52     33.77 o
   7   1   2      162.90      165.27     12.98 o
   8   1   2       42.89       41.91      4.82 o
   9   1   2      304.93      306.28     24.41 o
  10   1   2       76.68       73.20      7.85 o
  11   1   2        9.87        8.86      3.76 o
  13   1   2      664.25      663.75     62.56 o
  15   1   2       14.95       15.10      4.03 o
  17   1   2       75.25       74.57      8.38 o
  18   1   2       34.55       35.94      6.39 o
  19   1   2       12.00        8.27      3.93 o
  20   1   2      181.52      177.85     15.61 o
  21   1   2      188.28      184.77     16.13 o
  23   1   2       20.27       18.10      5.50 o
  27   1   2       78.86       81.14      9.98 o
  28   1   2       18.54       12.14      5.77 o
  31   1   2       52.96       55.84      8.47 o
  34   1   2       67.45       70.90     12.80 o
  35   1   2       71.48       71.06     14.48 o
   1   2   2       38.57       39.30      4.83 o
   2   2   2      442.36      451.13     39.55 o
   3   2   2      322.87      339.96     29.12 o
   4   2   2       44.99       42.37      5.80 o
   5   2   2      365.85      378.45     30.65 o
   6   2   2       86.21       86.32      9.41 o
   7   2   2       15.51       16.29      3.27 o
   8   2   2       76.57       76.09      8.38 o
   9   2   2      504.73      504.83     42.64 o
  10   2   2      486.83      489.26     42.13 o
  11   2   2      255.39      254.86     20.25 o
  13   2   2       90.02       89.58      8.87 o
  14   2   2      134.67      129.64     11.45 o
  15   2   2      218.09      217.29     17.66 o
  16   2   2       65.88       64.03      8.43 o
  17   2   2       25.60       25.04      5.96 o
  18   2   2       15.10       15.34      4.33 o
  20   2   2       15.13       14.70      4.53 o
  21   2   2       19.25       18.35      5.21 o
  22   2   2       49.07       44.60      6.88 o
  23   2   2       27.98       28.91      5.90 o
  24   2   2      191.08      180.30     18.82 o
  25   2   2       39.42       39.74      6.36 o
  26   2   2       20.16       14.09      5.54 o
  27   2   2       75.77       74.37     10.01 o
  28   2   2       68.36       69.74      9.48 o
  29   2   2       67.24       65.51      8.96 o
  30   2   2       18.48       14.40      6.95 o
  32   2   2       23.02       19.23      7.31 o
  35   2   2       51.11       52.88     11.29 o
   1   3   2      464.26      479.79     45.36 o
   2   3   2      251.03      262.84     22.36 o
   4   3   2      665.24      658.65     57.23 o
   5   3   2     1083.14     1071.97    104.34 o
   6   3   2       49.94       51.30      6.30 o
   7   3   2       95.52       91.16      8.34 o
   8   3   2      105.73      109.74      9.90 o
   9   3   2      141.19      144.00     13.02 o
  10   3   2      578.41      571.11     51.03 o
  11   3   2      158.66      155.19     15.13 o
  12   3   2      197.06      197.29     16.10 o
  13   3   2      449.83      446.40     39.03 o
  14   3   2       12.84       12.24      4.67 o
  15   3   2       40.14       39.16      6.37 o
  17   3   2       82.74       81.34      8.36 o
  18   3   2       91.12       89.99     11.03 o
  19   3   2      100.82      100.63     10.99 o
  20   3   2       26.04       25.67      5.37 o
  21   3   2       47.56       44.83      8.00 o
  22   3   2       25.01       24.07      5.97 o
  24   3   2      121.62      117.89     14.71 o
  25   3   2       42.18       44.05      6.89 o
  26   3   2       12.75        9.21      4.13 o
  27   3   2      106.25      107.81     11.50 o
  29   3   2       37.16       34.07      9.28 o
  30   3   2       49.90       50.35      9.62 o
  31   3   2      144.29      140.74     16.24 o
   1   4   2      191.93      191.08     17.72 o
   2   4   2       53.23       55.03      6.29 o
   4   4   2      380.22      392.95     35.95 o
   5   4   2       36.17       36.31      4.47 o
   6   4   2      259.04      252.57     20.25 o
   7   4   2       45.51       44.55      4.60 o
   8   4   2      117.43      115.29      9.35 o
  10   4   2      636.30      640.84     62.61 o
  12   4   2       12.22       12.24      4.23 o
  14   4   2       93.06       91.01      9.95 o
  16   4   2      195.48      192.05     15.58 o
  18   4   2       37.07       35.41      6.40 o
  19   4   2       61.02       60.67      8.98 o
  20   4   2       75.90       74.82      8.92 o
  21   4   2       35.37       35.44      6.40 o
  24   4   2      125.14      124.50     12.00 o
  26   4   2       28.59       28.71      7.63 o
  27   4   2       73.38       73.25      8.39 o
  28   4   2       69.68       72.07      8.93 o
  30   4   2       45.97       44.85      9.11 o
   1   5   2       11.82       11.35      2.76 o
   2   5   2       73.51       72.18      8.39 o
   3   5   2      137.09      134.89     14.65 o
   4   5   2       44.30       44.49      5.24 o
   5   5   2      210.51      206.51     17.15 o
   6   5   2      555.60      572.13     52.09 o
   7   5   2      397.06      397.84     37.00 o
   8   5   2      372.27      383.18     35.43 o
  11   5   2       27.80       28.10      4.29 o
  12   5   2       20.99       21.90      4.00 o
  13   5   2       11.17       10.06      4.73 o
  14   5   2      257.27      253.89     20.79 o
  16   5   2       19.92       21.56      4.58 o
  17   5   2       22.17       23.67      5.29 o
  18   5   2      122.93      124.15     12.54 o
  19   5   2      119.23      121.75     13.61 o
  20   5   2      224.77      224.73     21.91 o
  21   5   2      264.34      268.50     26.08 o
  22   5   2       23.63       21.42      6.03 o
  23   5   2       39.39       37.07      7.50 o
  24   5   2       49.44       48.43      9.08 o
  28   5   2      199.18      190.62     19.86 o
  31   5   2       22.86       27.81      8.25 o
   1   6   2       10.26       10.15      2.55 o
   2   6   2       34.31       32.41      4.15 o
   3   6   2       22.52       22.40      3.33 o
   4   6   2      112.14      112.70     10.95 o
   6   6   2       40.86       39.17      4.72 o
   8   6   2       47.27       46.35      6.33 o
   9   6   2       32.05       31.57      4.87 o
  10   6   2      173.14      168.53     15.63 o
  11   6   2       39.35       39.33      4.94 o
  14   6   2      133.76      131.38     11.99 o
  15   6   2       17.91       17.88      4.10 o
  16   6   2       31.48       33.36      6.42 o
  17   6   2       24.43       26.04      7.10 o
  18   6   2       37.36       41.38      6.90 o
  19   6   2       18.12       17.55      5.52 o
  24   6   2       71.56       77.32      9.45 o
  27   6   2       19.41       17.15      6.78 o
  28   6   2       29.89       29.68      8.80 o
   1   7   2      268.77      268.55     23.95 o
   3   7   2      167.49      170.82     17.77 o
   4   7   2      537.68      525.30     52.20 o
   5   7   2      254.27      256.59     30.97 o
   6   7   2       17.88       19.77      3.80 o
   7   7   2       33.42       34.46      5.29 o
   8   7   2       19.35       19.55      3.86 o
   9   7   2      252.31      246.20     24.00 o
  10   7   2      171.58      159.06     16.73 o
  11   7   2      136.55      126.38     15.76 o
  13   7   2      606.46      596.56     68.11 o
  14   7   2       28.13       31.94      5.31 o
  17   7   2      159.77      164.77     16.71 o
  18   7   2      238.61      234.14     23.50 o
  21   7   2       19.40       21.90      6.61 o
  23   7   2       61.55       62.51      7.89 o
  27   7   2      134.80      126.14     18.49 o
   1   8   2      119.69      126.94     13.60 o
   2   8   2       62.00       69.84     10.58 o
   3   8   2      100.95      102.87     13.15 o
   5   8   2      218.36      215.41     20.87 o
   6   8   2      179.07      180.65     19.89 o
   8   8   2       72.75       70.85      8.93 o
   9   8   2      277.86      276.86     23.40 o
  10   8   2       24.85       25.11      4.64 o
  11   8   2      317.35      315.23     28.11 o
  12   8   2       14.95       14.15      4.90 o
  13   8   2       42.25       43.00      6.34 o
  14   8   2      115.16      113.97     13.10 o
  15   8   2      236.11      242.39     22.40 o
  16   8   2      124.26      127.51     14.13 o
  17   8   2       39.88       42.79      6.34 o
  19   8   2       15.14       15.14      6.25 o
  20   8   2       51.92       55.69      7.37 o
  21   8   2       55.33       62.30      8.97 o
  24   8   2       70.85       76.66     12.75 o
  25   8   2       62.29       67.96     11.70 o
  26   8   2       50.36       49.09      9.63 o
  28   8   2       23.73       19.07      7.95 o
  29   8   2       51.01       48.82     13.69 o
   1   9   2       43.42       45.81      7.99 o
   4   9   2       23.50       24.70      4.48 o
   5   9   2      105.57      105.16     10.97 o
   6   9   2       48.53       49.10      5.77 o
   9   9   2       82.73       82.76      9.43 o
  11   9   2        9.77        7.87      3.69 o
  13   9   2      188.37      193.63     17.18 o
  17   9   2       23.45       23.64      5.39 o
  18   9   2       13.25       10.13      4.33 o
  20   9   2       77.56       87.39     12.13 o
  21   9   2       71.24       76.81      9.45 o
  27   9   2       30.53       28.41     12.59 o
   1  10   2       35.96       38.16      7.49 o
   2  10   2       61.73       64.03      8.43 o
   4  10   2      107.26      108.31     13.12 o
   5  10   2       16.11       16.04      5.57 o
   6  10   2      106.97      104.05     12.60 o
   8  10   2      125.38      127.66     13.06 o
  10  10   2       63.13       64.95      7.33 o
  14  10   2       73.96       77.17      8.91 o
  16  10   2       97.79       94.82     10.47 o
  17  10   2       19.78       19.24      5.48 o
  18  10   2       80.06       82.51      9.98 o
  19  10   2       40.15       39.55      9.18 o
  20  10   2       19.37       17.76      8.03 o
  22  10   2       31.14       36.59      9.23 o
  24  10   2       22.57       16.03      7.49 o
   2  11   2       21.40       21.99      4.51 o
   3  11   2       19.14       19.79      4.37 o
   5  11   2       82.56       83.17      8.89 o
   6  11   2       77.13       76.70      7.30 o
   7  11   2       53.86       54.21      8.48 o
   8  11   2       70.20       77.32      9.45 o
  10  11   2       12.77       11.13      5.18 o
  12  11   2       15.88       17.90      8.70 o
  13  11   2       25.35       26.87      5.93 o
  14  11   2       40.78       42.52      6.90 o
  19  11   2       32.05       34.23      8.12 o
  20  11   2       19.92       19.07      8.61 o
  21  11   2       52.54       51.06     11.89 o
   3  12   2       20.17       19.09      5.31 o
   4  12   2       38.81       38.42      6.37 o
   8  12   2       26.89       28.71      5.17 o
   9  12   2       27.28       27.15      4.91 o
  10  12   2      124.05      127.46     13.06 o
  11  12   2       16.90       14.89      3.98 o
  13  12   2       19.99       20.83      6.04 o
   1  13   2       21.64       22.96      6.58 o
   2  13   2       17.49       15.40      4.09 o
   4  13   2       51.70       52.12      7.39 o
   5  13   2       62.83       60.58      7.90 o
   9  13   2       15.18       10.36      5.03 o
  10  13   2       62.22       62.05     11.19 o
  11  13   2       20.14       18.22      6.12 o
  12  13   2       25.17       22.44      9.70 o
  13  13   2       56.49       51.36     13.05 o
   4  14   2       20.54       22.23     10.37 o
   1   1   3       55.07       55.94      7.37 o
   2   1   3      747.84      798.63     72.93 o
   4   1   3      307.73      308.15     25.47 o
   5   1   3      510.15      522.24     48.46 o
   6   1   3      188.01      195.91     21.46 o
   8   1   3      123.67      122.67     12.01 o
   9   1   3      317.88      320.57     26.50 o
  10   1   3      188.41      190.52     17.72 o
  11   1   3       91.61       92.33      8.86 o
  12   1   3      245.06      244.07     20.27 o
  15   1   3       21.91       23.28      4.60 o
  17   1   3      101.78       99.16     11.53 o
  18   1   3       67.97       65.72      7.33 o
  20   1   3       37.98       37.97      6.93 o
  21   1   3       30.08       31.36      5.31 o
  25   1   3       16.15       12.99      5.27 o
  26   1   3       46.83       45.36      8.55 o
  31   1   3       25.66       29.04     10.02 o
  32   1   3       35.18       34.32     12.93 o
   1   2   3       54.77       57.41      7.36 o
   3   2   3       30.21       28.46      5.24 o
   4   2   3      305.53      322.05     30.77 o
   5   2   3      697.19      704.47     62.47 o
   6   2   3     1430.04     1476.64    162.25 o
   7   2   3      280.98      278.84     21.80 o
   8   2   3     1102.28     1126.94    120.28 o
   9   2   3      159.98      161.70     14.05 o
  10   2   3       93.40       92.94      8.33 o
  13   2   3      152.36      152.55     15.14 o
  14   2   3      254.11      252.11     20.79 o
  18   2   3      185.20      182.02     15.07 o
  19   2   3      132.41      128.89     12.52 o
  20   2   3      233.19      229.26     19.24 o
  21   2   3      184.37      182.58     15.07 o
  22   2   3      150.77      145.22     13.55 o
  24   2   3       20.15       18.25      6.11 o
  27   2   3       15.46       10.00      4.60 o
  28   2   3      109.81      109.90     13.12 o
  31   2   3       24.10       21.09      6.63 o
  32   2   3       51.58       57.22     10.12 o
   1   3   3      317.30      316.60     35.61 o
   2   3   3       75.68       73.81      8.39 o
   3   3   3        8.86        7.43      2.81 o
   4   3   3      269.45      276.09     26.06 o
   5   3   3       45.07       46.63      6.32 o
   6   3   3      495.19      507.58     44.22 o
   7   3   3        7.80        7.09      2.70 o
   8   3   3      828.52      828.66     83.55 o
   9   3   3        8.13        6.48      2.73 o
  10   3   3      118.93      122.26     11.46 o
  11   3   3       11.62       10.48      3.56 o
  12   3   3       92.22       93.60     10.47 o
  15   3   3      117.12      116.97     13.09 o
  16   3   3       69.41       69.53      9.48 o
  18   3   3       60.55       58.49      8.45 o
  19   3   3       69.68       68.92      7.87 o
  20   3   3      139.53      136.67     14.65 o
  21   3   3       28.70       27.65      5.29 o
  22   3   3      289.98      284.48     26.04 o
  26   3   3       68.68       68.10      8.94 o
  27   3   3       76.44       79.15      9.44 o
  28   3   3       24.98       21.96      8.45 o
  30   3   3       45.41       46.64      9.66 o
  32   3   3       25.31       23.45      7.16 o
  34   3   3       41.11       32.58     12.37 o
   1   4   3       11.04       11.52      2.58 o
   2   4   3      207.26      209.16     19.81 o
   3   4   3      217.68      215.31     17.14 o
   4   4   3      100.09       97.83      9.93 o
   5   4   3      418.74      405.68     34.32 o
   6   4   3      113.14      115.04     10.42 o
   7   4   3      420.64      416.21     36.43 o
   8   4   3      116.99      111.93     10.42 o
  11   4   3        7.57        5.68      2.71 o
  16   4   3      106.19      103.33     12.60 o
  17   4   3       11.06        7.66      3.18 o
  18   4   3       41.61       41.43      6.90 o
  19   4   3      337.14      334.32     31.81 o
  21   4   3      131.11      130.16     13.05 o
  22   4   3       30.56       30.26      5.89 o
  23   4   3       32.49       35.13      7.53 o
  29   4   3       37.00       38.99      9.19 o
  31   4   3       49.49       56.70     10.68 o
  33   4   3       74.87       71.93     12.79 o
   1   5   3      225.47      226.56     22.44 o
   2   5   3      576.58      578.23     57.41 o
   3   5   3       18.85       20.27      3.96 o
   4   5   3       36.59       37.40      5.01 o
   6   5   3      129.42      122.83     13.07 o
   7   5   3       53.78       53.29      7.94 o
   8   5   3        4.35        3.94      1.91 o
   9   5   3       17.92       17.41      3.09 o
  10   5   3       10.03        9.68      3.10 o
  11   5   3       19.78       19.68      3.57 o
  12   5   3      146.72      143.29     15.16 o
  15   5   3       38.73       39.74      6.36 o
  16   5   3      264.02      261.17     23.43 o
  18   5   3      188.89      187.73     17.72 o
  20   5   3       21.90       22.63      6.00 o
  21   5   3       42.29       44.64      6.88 o
  27   5   3       46.21       51.06      9.05 o
  30   5   3       61.22       68.36     14.51 o
  32   5   3       54.85       54.92     12.99 o
   1   6   3       16.29       15.73      2.82 o
   2   6   3       38.75       35.73      5.12 o
   4   6   3       38.33       39.19      5.82 o
   5   6   3      235.01      239.85     21.88 o
   6   6   3      107.70      109.23     11.50 o
   7   6   3       66.94       68.31     10.59 o
   8   6   3      163.04      162.52     18.33 o
   9   6   3       82.19       83.99      9.97 o
  13   6   3       78.37       80.83      9.43 o
  14   6   3       14.47       14.37      4.72 o
  16   6   3       68.99       71.93     10.02 o
  19   6   3       94.25       91.52     11.02 o
  21   6   3       87.77       88.41     12.67 o
  22   6   3       50.46       56.04      8.47 o
  27   6   3       18.39       17.83      6.13 o
  30   6   3       19.32       18.53      8.65 o
  31   6   3       31.83       33.06      9.30 o
   3   7   3       11.30       12.67      3.21 o
   4   7   3      204.27      205.69     17.69 o
   5   7   3       33.58       33.26      5.14 o
   6   7   3      514.86      525.30     51.66 o
   8   7   3      576.79      584.34     62.77 o
   9   7   3       74.05       76.40      7.84 o
  10   7   3      177.10      177.04     15.08 o
  11   7   3       98.84       94.47     11.01 o
  12   7   3      110.82      104.55     12.06 o
  14   7   3        9.73        8.57      3.65 o
  15   7   3        7.83        6.84      3.10 o
  16   7   3      135.35      134.79     14.11 o
  17   7   3       41.88       41.95      5.80 o
  18   7   3       28.58       28.72      5.91 o
  20   7   3      173.50      172.55     16.69 o
  21   7   3       22.60       24.16      6.55 o
  22   7   3      123.91      123.89     12.54 o
  26   7   3       93.71       96.81     12.09 o
  30   7   3       58.34       56.25     14.70 o
   1   8   3       73.27       73.55      8.92 o
   3   8   3       30.24       29.64      4.50 o
   4   8   3      181.98      178.45     20.98 o
   5   8   3      160.04      154.95     18.91 o
   6   8   3      580.85      569.58     57.43 o
   8   8   3      544.06      525.81     57.56 o
   9   8   3      208.67      208.95     19.28 o
  10   8   3       72.87       70.34      7.86 o
  11   8   3       10.75        7.05      3.09 o
  12   8   3       29.56       29.82      5.32 o
  13   8   3      227.19      233.63     25.11 o
  14   8   3      175.74      172.70     16.69 o
  17   8   3       26.15       27.50      5.07 o
  18   8   3      164.26      165.22     21.03 o
  20   8   3       91.17       94.87     12.10 o
  21   8   3       78.13       83.17     12.70 o
  22   8   3      103.82      114.37     12.56 o
  23   8   3       45.14       49.99      9.62 o
  27   8   3       27.53       25.25      8.33 o
  28   8   3       94.93       90.40     14.86 o
   2   9   3       86.24       79.45      9.99 o
   4   9   3        9.19        8.59      3.51 o
   5   9   3       48.03       52.43      8.49 o
   6   9   3       25.69       27.02      5.13 o
   8   9   3       36.93       38.63      6.37 o
   9   9   3       73.52       72.78     10.02 o
  10   9   3       60.59       59.50      9.54 o
  11   9   3       57.74       60.53      7.35 o
  12   9   3       99.29      101.54      9.92 o
  15   9   3       11.99       10.35      4.78 o
  17   9   3       39.73       39.02      6.92 o
  18   9   3       25.90       26.05      6.52 o
  26   9   3       22.61       21.77      7.83 o
   2  10   3       26.98       25.99      6.52 o
   4  10   3      152.56      150.61     12.48 o
   5  10   3      105.12      105.27     12.06 o
   7  10   3       12.63       11.85      4.50 o
   8  10   3        9.18        7.60      3.44 o
   9  10   3       26.61       25.75      6.52 o
  10  10   3       36.11       36.94      6.39 o
  13  10   3       37.93       40.01      6.92 o
  16  10   3       82.27       80.43     11.61 o
  18  10   3       62.20       63.32      8.97 o
  19  10   3       41.21       46.38      8.54 o
  20  10   3       37.22       42.93      9.14 o
  21  10   3       35.38       35.57      9.84 o
   1  11   3       52.36       50.79      6.85 o
   2  11   3       70.69       69.32     10.04 o
   7  11   3       13.61       11.96      5.67 o
   8  11   3       23.84       21.09      6.03 o
  10  11   3        8.42        8.78      4.22 o
  12  11   3       29.87       33.94      6.98 o
  16  11   3       17.30       16.25      6.19 o
   3  12   3       60.33       59.91     11.77 o
   4  12   3       30.00       31.79      6.44 o
   5  12   3       85.51       89.03     12.13 o
   6  12   3      183.60      184.06     18.27 o
   7  12   3      110.92      106.94     10.44 o
   8  12   3      111.29      121.55     14.15 o
  10  12   3       49.65       53.95     11.85 o
  14  12   3       24.50       27.86      8.85 o
  18  12   3       25.13       25.76     12.78 o
  19  12   3       76.46       62.10     16.34 o
   1  13   3       35.64       31.82      6.44 o
   4  13   3       24.31       22.39      6.01 o
   5  13   3       21.60       19.80      5.46 o
   6  13   3       84.23       80.22     12.72 o
   8  13   3      152.82      153.72     16.75 o
  10  13   3       18.39       17.02      6.16 o
  12  13   3       14.83       13.34      5.69 o
   5  14   3       37.26       34.96      8.69 o
   6  14   3       14.26       13.13      5.13 o
   1   1   4      115.61      118.55     15.25 o
   2   1   4       46.07       47.78      7.97 o
   3   1   4      145.11      150.21     15.68 o
   5   1   4      177.86      168.68     19.93 o
   6   1   4      105.55      107.09     12.05 o
   7   1   4      109.05      106.84     13.67 o
   8   1   4       63.54       61.33      8.98 o
   9   1   4       95.45       99.26     11.53 o
  10   1   4       84.64       87.60      9.96 o
  11   1   4       14.54       14.27      4.05 o
  12   1   4       24.76       25.16      4.81 o
  13   1   4       99.56      102.20     12.07 o
  15   1   4        9.58        7.00      2.89 o
  16   1   4       25.38       23.76      5.39 o
  17   1   4      132.62      130.91     15.20 o
  19   1   4       13.91       12.47      4.73 o
  20   1   4      102.78      102.41     12.61 o
  21   1   4       83.60       80.53      8.90 o
  22   1   4       49.37       46.44      7.98 o
  23   1   4       23.65       18.94      7.33 o
  24   1   4       87.78       84.19      9.97 o
  28   1   4       33.48       30.49      8.78 o
  31   1   4       27.99       25.07      8.33 o
  32   1   4       27.57       22.25      7.20 o
  34   1   4       29.51       24.44      8.36 o
   1   2   4      236.12      238.32     27.79 o
   2   2   4      186.34      191.80     20.93 o
   3   2   4      366.19      369.19     34.93 o
   4   2   4      122.98      125.47     11.46 o
   5   2   4      148.13      149.85     14.61 o
   6   2   4      267.78      272.98     24.47 o
   8   2   4      568.00      558.89     51.05 o
   9   2   4       63.19       65.77      7.88 o
  10   2   4       77.35       75.85      8.91 o
  11   2   4      204.17      199.88     16.64 o
  12   2   4       75.68       75.13     10.01 o
  13   2   4       11.48       10.52      4.77 o
  15   2   4      282.02      277.92     23.93 o
  16   2   4      242.34      241.73     20.81 o
  17   2   4       43.23       42.47      6.35 o
  18   2   4       53.98       53.55      6.83 o
  19   2   4      119.87      116.62     12.02 o
  20   2   4       40.34       39.51      8.05 o
  22   2   4      122.67      119.56     13.62 o
  24   2   4      138.55      139.53     14.10 o
  25   2   4       81.60       80.02     11.07 o
  26   2   4       48.10       52.63      8.49 o
  29   2   4      116.63      122.92     16.32 o
  30   2   4       47.76       51.77      9.60 o
   1   3   4       34.04       34.08      4.97 o
   2   3   4      112.21      116.56     12.02 o
   3   3   4      375.79      376.00     37.05 o
   4   3   4      307.70      309.68     28.12 o
   5   3   4       70.26       69.53     10.04 o
   6   3   4       11.32       11.88      3.58 o
   7   3   4     1550.23     1582.51    221.54 o
  10   3   4      330.25      343.79     29.66 o
  11   3   4      110.71      109.29     10.96 o
  12   3   4       23.47       23.47      4.71 o
  13   3   4      241.98      240.76     20.27 o
  14   3   4       65.27       67.19      8.41 o
  17   3   4      128.17      126.85     13.06 o
  18   3   4      168.10      165.73     15.64 o
  19   3   4      235.88      231.30     23.50 o
  21   3   4      348.17      342.47     31.79 o
  22   3   4       72.99       73.05      9.46 o
  23   3   4       76.60       75.79      8.91 o
  24   3   4      124.10      123.44     13.61 o
  26   3   4       16.58       13.74      5.29 o
  27   3   4       77.20       77.52     10.00 o
  30   3   4       38.78       44.10      9.12 o
  32   3   4       67.02       71.93     12.79 o
  33   3   4       85.32       82.56     18.89 o
   1   4   4      230.41      225.69     18.18 o
   3   4   4      166.13      164.51     16.72 o
   4   4   4      135.71      136.06     13.57 o
   5   4   4       82.81       84.74     10.51 o
   7   4   4       47.33       47.53      6.86 o
   8   4   4       31.65       31.50      4.43 o
   9   4   4        8.98        8.71      3.57 o
  10   4   4       30.90       30.11      4.50 o
  11   4   4      334.49      329.43     28.08 o
  12   4   4       33.48       35.25      5.85 o
  15   4   4      189.56      193.07     19.85 o
  18   4   4      212.00      210.22     19.81 o
  19   4   4       10.11        8.45      3.98 o
  21   4   4       65.93       65.05      8.96 o
  23   4   4       24.90       24.33      7.74 o
  24   4   4       44.75       44.46      8.00 o
  25   4   4       93.60       93.50     11.55 o
  26   4   4      111.05      111.73     12.57 o
  27   4   4       92.73       90.71     13.21 o
  28   4   4       15.20       11.74      5.80 o
  29   4   4       18.94       18.42      6.72 o
  32   4   4       25.15       26.53      8.29 o
   2   5   4       22.12       22.24      3.78 o
   4   5   4      111.60      114.12     10.95 o
   5   5   4      135.05      134.23     13.58 o
   6   5   4      141.82      140.38     14.09 o
   7   5   4      139.68      138.29     12.50 o
   8   5   4       64.50       66.32      7.33 o
  11   5   4       13.64       11.85      3.76 o
  12   5   4       40.28       39.89      6.36 o
  14   5   4       21.24       21.38      4.35 o
  16   5   4       31.73       30.30      6.45 o
  17   5   4       56.91       57.72      9.00 o
  18   5   4       15.41       12.97      5.47 o
  19   5   4      183.95      176.68     17.75 o
  20   5   4      231.82      230.27     20.83 o
  22   5   4       30.56       29.22      8.22 o
  23   5   4       15.58       13.99      5.66 o
  24   5   4       53.54       54.72     10.14 o
  25   5   4       26.05       23.02      6.58 o
  28   5   4       89.17       94.22     13.19 o
  29   5   4       16.78       14.38      6.95 o
  31   5   4       94.00       95.90     16.48 o
   1   6   4       11.73       10.18      2.15 o
   3   6   4       58.02       56.25      8.47 o
   4   6   4       87.41       91.37     13.75 o
   8   6   4       31.18       32.33      5.09 o
   9   6   4       14.30       12.07      5.71 o
  10   6   4       16.57       16.41      3.20 o
  11   6   4       46.76       46.94      6.87 o
  12   6   4       22.09       22.59      3.88 o
  15   6   4       18.22       18.57      4.03 o
  17   6   4       22.88       23.41      5.40 o
  18   6   4      166.73      163.70     17.25 o
  24   6   4       35.06       33.55      8.13 o
  26   6   4       90.48       94.42     13.19 o
  27   6   4       15.68       13.47      6.35 o
   2   7   4       79.31       77.32      8.37 o
   4   7   4      144.92      150.56     21.65 o
   5   7   4       34.40       36.01      6.39 o
   6   7   4       39.10       40.65      6.91 o
   7   7   4      296.85      297.57     28.68 o
   9   7   4       40.24       40.79      6.91 o
  10   7   4      228.60      223.20     20.31 o
  11   7   4       13.46       10.00      4.87 o
  12   7   4       15.98       10.98      4.48 o
  14   7   4       40.63       41.94      5.20 o
  15   7   4       14.75       11.85      4.50 o
  18   7   4      125.94      128.02     15.21 o
  21   7   4      192.74      201.11     19.30 o
  22   7   4       39.62       40.78     10.91 o
  24   7   4       80.22       85.87     13.79 o
  25   7   4       19.84       14.51      6.28 o
   2   8   4       45.61       45.01      8.00 o
   3   8   4       32.07       34.56      6.41 o
   4   8   4       28.78       31.82      5.21 o
   6   8   4      105.42      107.46     14.21 o
   8   8   4      261.58      252.26     30.98 o
  10   8   4       32.38       33.23      5.30 o
  12   8   4       20.68       21.42      5.21 o
  16   8   4      122.76      124.76     12.00 o
  17   8   4       84.05       81.85      9.98 o
  18   8   4       21.89       26.05     10.14 o
  19   8   4       26.02       27.35      7.66 o
  20   8   4       18.17       16.80      6.80 o
  21   8   4       28.40       29.36      7.04 o
  22   8   4       58.85       62.56      8.97 o
  23   8   4       16.50       16.02      6.20 o
  24   8   4       75.78       81.95     12.16 o
  26   8   4       22.58       21.18      7.23 o
   1   9   4       10.69        7.67      3.77 o
   2   9   4       16.71       15.59      5.59 o
   3   9   4       63.72       61.43      8.44 o
   5   9   4       24.53       23.61      4.77 o
   6   9   4       11.27        8.99      4.34 o
   8   9   4       13.62       12.14      5.77 o
   9   9   4       45.07       48.97      7.40 o
  10   9   4       21.41       18.67      5.38 o
  13   9   4       25.85       26.01      8.30 o
  17   9   4       50.42       50.55      8.51 o
  20   9   4       47.74       54.47      9.02 o
  21   9   4       29.82       24.67      8.35 o
  22   9   4       25.32       24.97     10.85 o
  24   9   4       34.89       32.93     10.51 o
   2  10   4       25.64       25.48      9.54 o
   3  10   4       13.97        9.90      4.03 o
   4  10   4       70.56       71.88     10.57 o
   5  10   4       51.73       52.12      7.94 o
   6  10   4       27.03       26.33      5.36 o
   9  10   4       50.20       53.09      8.49 o
  18  10   4      149.44      146.24     16.22 o
  19  10   4       21.52       17.62      5.52 o
   2  11   4       12.73        9.35      4.31 o
   5  11   4       25.01       22.75      7.79 o
   7  11   4      117.59      113.15     14.73 o
  10  11   4       20.36       18.71      6.10 o
  13  11   4       17.38       14.06      5.47 o
  19  11   4       57.29       56.91     11.24 o
  20  11   4       27.94       22.97      9.04 o
   1  12   4      121.57      133.66     20.64 o
   2  12   4       21.57       21.67      6.02 o
   3  12   4       35.27       39.28      7.48 o
   4  12   4       11.69       10.59      4.63 o
   5  12   4      167.84      162.52     18.33 o
   6  12   4       45.41       47.11      7.42 o
   8  12   4      117.11      117.07     13.09 o
   9  12   4       74.07       79.31     14.96 o
  11  12   4      113.73      117.22     19.11 o
  15  12   4      132.11      130.46     21.78 o
  16  12   4       52.50       52.83     15.37 o
   1  13   4       24.03       15.02      6.25 o
   2  13   4       21.37       19.24      8.60 o
   3  13   4       67.09       65.51      9.50 o
   4  13   4       37.13       33.41     13.60 o
   7  13   4      219.92      218.77     25.16 o
  10  13   4       61.12       59.61      8.45 o
  13  13   4       46.54       39.12     17.80 o
   1   1   5       86.82       83.89     11.05 o
   2   1   5      226.54      233.13     20.29 o
   3   1   5       40.51       37.13      5.83 o
   5   1   5      744.06      732.97     73.09 o
   6   1   5       22.99       20.67      4.69 o
   7   1   5       65.35       63.28      8.43 o
   8   1   5      156.48      146.29     15.15 o
   9   1   5      335.76      332.39     28.61 o
  10   1   5       20.16       18.85      4.90 o
  14   1   5      116.31      116.11     13.63 o
  16   1   5       52.11       49.39      6.85 o
  17   1   5       89.75       89.84     12.67 o
  18   1   5       62.76       63.32      9.51 o
  19   1   5      227.03      223.76     20.31 o
  21   1   5      140.09      140.59     13.56 o
  22   1   5       81.75       83.07     11.06 o
  23   1   5       56.59       54.97      7.93 o
  25   1   5       52.42       53.09      9.59 o
  26   1   5       31.73       32.76      8.15 o
  27   1   5       28.05       25.15      8.94 o
  31   1   5       63.27       68.66     13.38 o
   2   2   5      693.62      720.24     73.12 o
   3   2   5       26.11       26.47      4.85 o
   4   2   5       49.00       41.41      6.35 o
   5   2   5       41.55       40.25      6.36 o
   6   2   5      165.63      165.88     16.71 o
   7   2   5      151.85      154.38     15.66 o
   9   2   5      104.63      106.13     13.67 o
  12   2   5      277.34      272.42     23.41 o
  13   2   5       45.76       43.68      6.89 o
  14   2   5       75.42       78.23     10.54 o
  16   2   5      186.05      186.25     18.26 o
  19   2   5       38.03       37.41      7.50 o
  20   2   5       61.34       59.05      8.99 o
  22   2   5       79.39       73.55     12.77 o
  23   2   5       55.86       54.05      9.03 o
  26   2   5       80.59       84.85     11.05 o
  28   2   5       15.30       15.31      6.88 o
  29   2   5       37.32       38.66     10.37 o
   1   3   5      101.67       99.87     10.99 o
   3   3   5      121.37      119.26     14.71 o
   4   3   5       25.95       25.80      4.75 o
   5   3   5       25.43       24.85      5.04 o
   6   3   5      172.21      174.90     19.91 o
   8   3   5      420.78      438.77     41.71 o
  10   3   5       21.16       19.59      4.48 o
  11   3   5      170.35      169.55     16.16 o
  12   3   5       21.19       21.33      4.74 o
  14   3   5      549.30      538.53     57.52 o
  15   3   5      302.87      296.96     25.49 o
  16   3   5       23.09       21.52      5.43 o
  18   3   5       59.93       57.67      9.55 o
  22   3   5      117.06      117.07     14.72 o
  23   3   5       30.28       27.29      8.27 o
  24   3   5       51.59       48.39      7.97 o
  28   3   5       67.97       73.30     11.66 o
  29   3   5       98.67      107.71     13.67 o
   1   4   5       20.14       21.37      4.52 o
   3   4   5       12.95       11.16      3.66 o
   4   4   5      121.86      118.04     14.71 o
   5   4   5       60.64       58.13      7.91 o
   6   4   5      108.99      110.00     12.04 o
   7   4   5       66.82       65.00      8.42 o
   8   4   5       98.50       98.95     10.99 o
  10   4   5       33.28       33.97      5.85 o
  12   4   5       41.37       42.61      7.45 o
  13   4   5       99.44       97.99     12.09 o
  14   4   5       41.61       43.33      6.89 o
  16   4   5       20.20       21.05      4.98 o
  17   4   5       35.47       34.76      6.97 o
  18   4   5       18.77       19.73      6.07 o
  19   4   5      158.98      160.29     18.34 o
  25   4   5       16.70       12.66      5.74 o
  31   4   5       31.15       27.57     11.99 o
   2   5   5      136.13      139.77     13.56 o
   3   5   5       87.79       85.26     11.05 o
   4   5   5       47.11       48.26      6.86 o
   5   5   5      239.38      239.43     23.48 o
   6   5   5       18.51       19.14      3.91 o
   8   5   5       45.54       45.82      5.79 o
   9   5   5      176.05      171.69     17.76 o
  10   5   5      320.16      322.41     30.77 o
  11   5   5       64.44       61.85      7.34 o
  12   5   5       34.73       33.68      5.29 o
  16   5   5       30.32       31.16      5.88 o
  18   5   5       56.01       54.52      8.48 o
  19   5   5      206.03      203.50     19.29 o
  20   5   5       32.56       32.66      6.43 o
  23   5   5      138.23      133.52     14.11 o
  24   5   5      131.59      137.79     14.10 o
   2   6   5       15.51       14.63      3.34 o
   3   6   5      143.39      138.15     14.10 o
   4   6   5      118.71      112.28     12.57 o
   5   6   5       26.06       24.71      4.59 o
   6   6   5       58.89       60.06      7.90 o
   8   6   5       34.64       36.72      5.83 o
   9   6   5       60.05       62.65      8.43 o
  10   6   5       11.29        9.88      3.03 o
  11   6   5       23.00       23.02      4.39 o
  14   6   5       10.41       11.09      4.73 o
  16   6   5       29.96       28.16      6.48 o
  17   6   5      114.11      113.20     13.11 o
  18   6   5       35.67       39.37      6.92 o
  19   6   5       25.83       26.40      6.51 o
  23   6   5       56.20       57.22     10.12 o
  29   6   5       27.58       22.19      8.44 o
   2   7   5        9.50        7.13      3.47 o
   3   7   5       27.63       26.13      4.80 o
   4   7   5       70.29       74.52      9.46 o
   5   7   5       71.26       73.86     11.11 o
   6   7   5       19.53       17.77      6.13 o
   7   7   5       45.15       43.40      8.01 o
   8   7   5      243.37      240.51     25.09 o
   9   7   5       22.81       23.10      5.24 o
  10   7   5       59.19       63.63     10.07 o
  14   7   5      407.81      392.90     38.08 o
  15   7   5       14.90       11.96      3.82 o
  17   7   5       43.53       44.93      6.33 o
  18   7   5       31.88       34.37      6.97 o
  19   7   5       13.57       11.84      4.38 o
  21   7   5       78.23       83.73      9.97 o
  22   7   5      123.62      132.29     14.66 o
  24   7   5       46.63       46.69      9.09 o
  27   7   5       17.82       17.71      7.39 o
  28   7   5       37.68       31.31     14.38 o
   2   8   5      389.36      383.29     36.50 o
   3   8   5      128.16      125.53     14.14 o
   4   8   5       31.11       33.64      5.08 o
   6   8   5       43.71       45.05      6.88 o
   9   8   5      148.49      152.75     14.60 o
  12   8   5      189.19      181.52     17.21 o
  14   8   5       16.21       13.20      4.51 o
  15   8   5       19.06       16.22      7.48 o
  16   8   5      113.88      117.12     12.02 o
  17   8   5       37.13       36.74      7.51 o
  18   8   5       27.27       27.81      7.65 o
  20   8   5       42.32       46.24      9.10 o
  22   8   5       61.77       65.61      9.50 o
  23   8   5      103.88      109.64     13.66 o
  24   8   5       19.38       17.76      6.75 o
  26   8   5       40.01       38.94     12.14 o
   1   9   5       46.07       42.84      8.58 o
   2   9   5       52.06       52.88      9.59 o
   3   9   5       11.74        9.74      4.29 o
   5   9   5      257.29      248.29     22.39 o
   7   9   5       32.54       36.44      8.66 o
   8   9   5       47.53       50.35      7.96 o
   9   9   5      125.04      127.15     14.13 o
  10   9   5       11.15        8.86      4.35 o
  14   9   5       35.77       37.20      7.50 o
  16   9   5       21.02       18.94      5.48 o
  17   9   5       35.80       32.90      8.73 o
  18   9   5       22.02       20.09      7.28 o
  19   9   5       98.49       98.60     13.17 o
  21   9   5       57.84       56.40     10.13 o
  22   9   5       32.26       27.13     11.37 o
  23   9   5       23.20       23.21      8.40 o
   3  10   5      170.78      169.19     18.31 o
   4  10   5      120.55      125.77     13.60 o
   6  10   5       20.53       22.78      7.18 o
   7  10   5       40.26       43.53     10.28 o
   8  10   5       38.46       41.96      8.59 o
   9  10   5       29.68       32.40      6.43 o
  10  10   5       21.68       21.13      6.63 o
  11  10   5       31.11       31.09      7.01 o
  12  10   5       84.69       86.94     11.58 o
  17  10   5      120.07      114.68     15.27 o
  18  10   5       32.85       29.45     11.26 o
  21  10   5       27.83       25.54     10.17 o
   2  11   5       20.11       18.32      8.67 o
   3  11   5       21.47       23.29      8.40 o
   5  11   5       15.95       12.91      5.53 o
   8  11   5       39.84       46.34      9.66 o
  10  11   5       36.16       36.77      7.51 o
  11  11   5       28.48       28.61     10.67 o
  15  11   5       20.44       16.58      6.18 o
  18  11   5       17.82       18.04      8.69 o
  19  11   5       21.91       18.85      9.29 o
   1  12   5       20.44       18.59      6.72 o
   2  12   5       86.93       88.05     11.03 o
   6  12   5       38.76       42.57      8.58 o
   7  12   5      101.05      106.33     15.86 o
  12  12   5       40.97       37.08      9.81 o
  13  12   5       69.23       63.88     13.43 o
  14  12   5       30.65       25.73      8.31 o
  16  12   5       45.94       40.22     19.72 o
   8  13   5       61.74       49.50     15.46 o
   1   1   6       17.73       16.30      4.60 o
   2   1   6      170.26      162.02     19.96 o
   3   1   6      432.18      423.65     39.61 o
   5   1   6       40.47       36.11      6.39 o
   6   1   6       45.69       41.21      6.35 o
   7   1   6       16.95       16.90      5.48 o
   8   1   6       47.72       45.68      6.88 o
   9   1   6       20.50       20.10      5.11 o
  11   1   6       22.10       19.36      5.47 o
  12   1   6      136.48      133.66     13.58 o
  13   1   6       54.79       54.82      7.37 o
  15   1   6       25.90       27.82      7.65 o
  16   1   6      141.31      141.56     14.63 o
  17   1   6      164.00      162.33     16.72 o
  23   1   6       51.26       49.73     10.20 o
  26   1   6       34.86       36.89      9.81 o
  29   1   6       73.32       79.92     12.73 o
  30   1   6       64.58       70.85     14.48 o
   1   2   6       72.53       71.41     10.03 o
   2   2   6      230.42      224.63     22.44 o
   3   2   6      147.51      143.34     15.16 o
   4   2   6      120.82      118.86     15.25 o
   5   2   6       39.57       41.13      6.36 o
   6   2   6      104.07      104.60     12.06 o
   7   2   6       41.89       42.19      6.35 o
   8   2   6      140.89      138.29     14.10 o
  10   2   6      123.83      124.91     16.31 o
  11   2   6       74.47       76.91      8.91 o
  12   2   6       84.21       82.97     10.51 o
  13   2   6       33.46       35.16      7.53 o
  14   2   6       71.47       73.60      9.46 o
  15   2   6       17.91       17.84      5.04 o
  16   2   6      142.12      143.90     16.78 o
  18   2   6       31.76       29.99      5.89 o
  19   2   6       44.81       45.92      7.42 o
  20   2   6       21.49       18.97      7.32 o
  21   2   6       48.98       48.37      9.64 o
  23   2   6       25.44       25.77     10.81 o
  24   2   6       85.52       86.17     12.69 o
  26   2   6       15.14       15.27      7.55 o
  29   2   6       34.02       26.98     10.74 o
   1   3   6       15.66       14.21      4.54 o
   3   3   6       54.07       51.61      6.84 o
   4   3   6      112.45      111.22     12.04 o
   7   3   6      235.23      230.02     21.90 o
   8   3   6       21.29       20.30      5.45 o
  10   3   6        7.98        6.35      3.14 o
  11   3   6       21.60       20.74      5.04 o
  13   3   6      192.09      188.74     18.80 o
  14   3   6      107.82      110.66     13.65 o
  16   3   6       13.39        9.69      4.49 o
  17   3   6       29.90       30.25      5.89 o
  18   3   6      105.78      103.07     13.15 o
  19   3   6       26.50       24.48      6.55 o
  22   3   6       87.05       89.94     11.03 o
  25   3   6       27.09       25.84      7.70 o
  26   3   6       34.60       40.45      9.17 o
  27   3   6       33.13       31.66     11.17 o
  28   3   6       55.67       67.24     12.27 o
   1   4   6       13.83       12.40      3.99 o
   2   4   6      112.67      109.13     12.04 o
   3   4   6      308.72      297.36     27.08 o
   4   4   6       58.17       55.32      8.47 o
   6   4   6      243.58      242.24     20.81 o
   8   4   6       25.33       24.95      4.98 o
   9   4   6       19.17       17.12      5.53 o
  10   4   6      165.06      165.73     18.32 o
  11   4   6      410.28      411.39     39.64 o
  14   4   6      172.14      174.13     17.22 o
  15   4   6      124.53      128.26     14.67 o
  16   4   6      151.79      151.94     16.21 o
  18   4   6       15.88        9.82      4.82 o
  19   4   6       23.75       21.11      6.63 o
  20   4   6      188.87      202.74     19.83 o
  22   4   6       28.39       27.80     10.07 o
  24   4   6       34.40       37.85     10.39 o
  25   4   6       37.18       38.23     10.38 o
  29   4   6       30.49       31.31     11.80 o
  30   4   6       28.14       22.39     11.03 o
   1   5   6      165.14      165.07     17.78 o
   2   5   6     1053.02     1036.34    136.85 o
   3   5   6       38.48       38.67      6.37 o
   5   5   6       22.41       24.01      4.88 o
   7   5   6      125.75      123.89     13.61 o
   8   5   6       91.10       90.56      9.40 o
   9   5   6       42.67       40.00      5.81 o
  10   5   6       33.88       34.77      5.85 o
  12   5   6      813.66      789.98     99.87 o
  13   5   6      317.26      318.08     31.31 o
  14   5   6       16.86       15.42      6.88 o
  16   5   6      319.58      320.72     31.85 o
  17   5   6       35.07       35.33      6.96 o
  18   5   6       64.38       65.51      9.50 o
  19   5   6       35.33       36.61      6.95 o
  20   5   6       56.90       59.66      8.99 o
  22   5   6       65.68       69.28     10.04 o
  24   5   6       32.23       26.60      8.89 o
  26   5   6      135.94      142.62     18.41 o
  27   5   6       43.26       42.90     14.45 o
   2   6   6       46.98       45.71      6.33 o
   3   6   6      160.28      152.91     15.67 o
   5   6   6       28.35       27.23      5.92 o
   6   6   6       65.20       68.16      8.94 o
   7   6   6       16.10       16.45      4.48 o
   8   6   6       13.57       12.23      4.42 o
  10   6   6       30.29       31.68      5.88 o
  11   6   6      144.00      144.87     15.16 o
  12   6   6       39.43       41.39      7.46 o
  14   6   6       67.81       69.07      9.48 o
  15   6   6       19.73       17.79      6.75 o
  16   6   6       36.79       36.91      6.94 o
  17   6   6       15.97       12.65      4.59 o
  18   6   6       10.35        8.83      4.02 o
  19   6   6       43.51       42.86      9.14 o
  20   6   6       75.37       80.16     11.07 o
  26   6   6       22.04       21.77      9.10 o
   2   7   6       54.28       53.50      8.48 o
   3   7   6      235.53      234.09     22.96 o
   6   7   6       20.24       18.27      5.50 o
   7   7   6       12.08        8.84      4.21 o
   8   7   6      129.72      124.15     14.14 o
   9   7   6       45.42       51.66      7.39 o
  10   7   6       18.63       13.31      5.69 o
  11   7   6       33.45       34.19      6.97 o
  12   7   6       74.34       72.43      7.85 o
  17   7   6       85.69       88.87      9.95 o
  22   7   6      123.98      128.37     15.75 o
  23   7   6       67.90       68.31     11.70 o
  26   7   6       27.47       23.62      8.39 o
   1   8   6      102.62      111.38     15.28 o
   2   8   6       51.16       47.52      9.08 o
   3   8   6       30.61       32.12      7.57 o
   4   8   6      116.68      115.59     15.81 o
   5   8   6      101.95      103.12     14.23 o
   7   8   6       54.70       58.59      9.55 o
   8   8   6       35.51       37.50      8.65 o
   9   8   6       19.32       14.31      5.64 o
  10   8   6      172.38      172.40     20.45 o
  12   8   6       75.00       76.70     10.00 o
  13   8   6       18.32       16.19      5.14 o
  14   8   6       68.56       70.55      9.48 o
  16   8   6       15.04       12.09      5.78 o
  17   8   6       27.88       27.09     10.74 o
  19   8   6       48.34       52.02     10.17 o
  21   8   6       83.15       81.95     14.37 o
  22   8   6       18.98       15.45      6.87 o
  24   8   6       64.15       59.71     14.64 o
   2   9   6       61.14       56.25     10.13 o
   3   9   6      148.28      146.49     17.31 o
   5   9   6       15.03       13.82      4.61 o
   8   9   6       14.70       13.94      6.32 o
  12   9   6       49.83       51.61      9.05 o
  13   9   6       24.14       21.83      6.61 o
  15   9   6       11.76       11.44      5.10 o
  16   9   6       63.19       67.24      9.49 o
  17   9   6       70.26       74.37     11.65 o
   3  10   6      115.53      119.82     18.53 o
   4  10   6       31.08       28.23      6.48 o
   5  10   6       18.72       18.40      6.72 o
   6  10   6       23.73       25.82      7.70 o
  10  10   6      106.42      108.31     14.21 o
  11  10   6      101.28      102.62     12.07 o
  14  10   6      175.66      161.70     20.49 o
  20  10   6       61.42       55.99     18.90 o
   1  11   6       30.53       34.77      8.11 o
   2  11   6      127.99      129.80     17.92 o
   7  11   6       49.59       47.08      8.53 o
  12  11   6       90.88       95.95     14.27 o
  13  11   6       89.87       85.67     11.59 o
  16  11   6       45.71       43.49     12.03 o
  18  11   6       30.84       26.39     11.42 o
   2  12   6       53.47       50.81      9.61 o
   3  12   6       26.27       24.52      7.73 o
   6  12   6       51.20       59.35     18.19 o
   8  12   6       19.36       20.00      8.56 o
  11  12   6       53.03       60.62     11.21 o
   4  13   6       23.60       21.30      8.49 o
   1   1   7       34.53       33.44      6.42 o
   2   1   7       34.45       33.35      6.98 o
   3   1   7       62.76       63.52      9.51 o
   6   1   7       28.33       28.43      5.91 o
   8   1   7       17.73       17.95      5.34 o
   9   1   7       15.57       10.56      5.09 o
  11   1   7       68.62       69.94      9.48 o
  12   1   7       13.41        9.14      3.74 o
  13   1   7       43.14       43.38      6.89 o
  14   1   7      106.72      104.19     13.14 o
  15   1   7       97.90      101.04     12.07 o
  16   1   7      190.13      187.12     19.34 o
  24   1   7       31.89       38.78     10.37 o
  27   1   7       34.06       30.94     12.45 o
  29   1   7       68.62       69.68     16.21 o
  30   1   7       59.14       50.61     19.74 o
   2   2   7       13.43       10.51      4.70 o
   3   2   7       91.72       89.79     12.67 o
   4   2   7       30.23       27.57      5.92 o
   5   2   7       18.51       16.30      4.90 o
   8   2   7       17.20       15.36      5.60 o
   9   2   7       62.14       62.25     10.08 o
  10   2   7       68.45       66.62      8.41 o
  11   2   7       37.24       35.97      6.39 o
  12   2   7       97.27       95.24     10.47 o
  13   2   7       66.02       64.64      8.96 o
  14   2   7       12.42        7.62      3.57 o
  17   2   7       22.57       22.82      7.18 o
  18   2   7       47.58       46.63      8.54 o
  19   2   7       24.16       23.78      7.16 o
  20   2   7       96.34       96.61     13.18 o
  21   2   7       24.44       20.27      7.27 o
  22   2   7       32.82       35.18      7.53 o
  23   2   7       66.58       68.71     10.59 o
  24   2   7       42.46       47.83      9.64 o
  25   2   7       29.49       25.97      8.91 o
  26   2   7       27.85       23.82      9.00 o
  27   2   7       19.21       15.33      7.55 o
  28   2   7       45.82       47.26     11.37 o
   2   3   7       35.12       34.58      6.41 o
   6   3   7      121.45      118.71     14.71 o
   8   3   7       44.87       42.78      8.02 o
  13   3   7       11.09        8.65      4.03 o
  14   3   7      150.29      152.55     16.75 o
  15   3   7       51.01       51.92      7.39 o
  16   3   7       16.75       12.58      5.74 o
  17   3   7       24.30       26.11      6.52 o
  19   3   7       29.50       25.90     10.15 o
  23   3   7       47.27       48.67     11.35 o
  26   3   7       45.49       42.12     12.06 o
  28   3   7       73.55       74.21     12.22 o
   1   4   7      246.24      233.23     21.89 o
   2   4   7      251.98      245.80     24.53 o
   4   4   7       53.75       50.68      7.95 o
   7   4   7      119.70      116.51     13.63 o
   8   4   7       38.02       37.74      7.50 o
   9   4   7       10.63        7.45      3.58 o
  10   4   7      256.68      253.18     24.52 o
  11   4   7       21.42       18.17      6.12 o
  12   4   7       82.01       82.46     11.60 o
  13   4   7      420.79      428.32     44.41 o
  14   4   7       29.46       31.29      6.44 o
  15   4   7       30.22       28.43      7.05 o
  16   4   7       44.03       43.41      8.57 o
  18   4   7       19.91       18.27      8.00 o
  19   4   7       77.13       76.45     12.20 o
  24   4   7      167.54      169.04     18.85 o
  27   4   7       87.58       96.56     18.16 o
  28   4   7       41.17       43.75     12.02 o
   1   5   7      226.29      224.63     19.25 o
   2   5   7       15.28       13.90      5.36 o
   3   5   7      196.66      186.91     19.34 o
   4   5   7       52.50       52.33      8.49 o
   5   5   7       60.70       58.94      7.91 o
   8   5   7       50.05       51.41      7.39 o
   9   5   7      116.29      119.66     14.16 o
  10   5   7      180.75      178.15     17.21 o
  11   5   7      310.24      298.84     28.15 o
  12   5   7       16.86       15.15      5.60 o
  13   5   7      118.14      119.52     12.55 o
  15   5   7      296.51      297.92     28.68 o
  16   5   7       41.33       44.33      8.00 o
  20   5   7       22.17       23.52      7.76 o
  21   5   7       41.68       43.53      8.01 o
  22   5   7       38.94       37.83      9.79 o
  24   5   7      135.25      140.69     15.71 o
  25   5   7       50.00       50.52     14.83 o
  27   5   7       27.05       30.59     12.47 o
   1   6   7      123.25      121.55     14.15 o
   2   6   7       31.56       31.03      7.01 o
   4   6   7      134.15      132.95     15.19 o
   7   6   7       43.86       44.50      6.34 o
  10   6   7      142.13      141.40     15.17 o
  13   6   7      217.70      215.56     19.80 o
  15   6   7       33.48       36.67      8.66 o
  16   6   7       15.05       14.62      6.28 o
  18   6   7       94.40      102.11     12.07 o
  19   6   7       30.40       30.77      7.02 o
  24   6   7       46.59       49.32     10.20 o
  27   6   7       54.33       47.88     18.61 o
   1   7   7       24.97       24.78      5.96 o
   4   7   7       31.57       33.82      6.41 o
   5   7   7       45.67       48.32      7.97 o
   7   7   7       16.10       13.93      4.61 o
   8   7   7       11.49       10.80      4.35 o
  10   7   7       86.23       85.10     11.05 o
  12   7   7       11.26       11.07      4.54 o
  14   7   7      230.35      236.94     22.41 o
  16   7   7       25.30       24.16      5.39 o
  19   7   7       35.52       39.23      8.62 o
  22   7   7       45.71       41.22      9.73 o
  23   7   7       22.31       20.67      7.87 o
   2   8   7       87.03       90.56     14.86 o
   3   8   7      102.02      110.30     14.20 o
   4   8   7       62.83       68.10     11.14 o
   8   8   7       96.66       97.12     13.72 o
   9   8   7       60.24       63.12     11.18 o
  11   8   7       28.95       28.76      8.83 o
  12   8   7      144.08      147.31     16.77 o
  17   8   7       27.78       28.42      7.64 o
  18   8   7      105.48      107.71     13.67 o
  20   8   7       93.89       98.65     14.81 o
  21   8   7       17.18       13.73      5.67 o
  22   8   7       48.88       43.20     11.45 o
  23   8   7       62.11       59.35     14.07 o
   2   9   7       15.69       15.49      4.56 o
   3   9   7       30.94       34.44      5.13 o
  11   9   7       30.60       35.90      8.10 o
  13   9   7       19.20       14.02      6.31 o
  14   9   7       30.37       31.97     10.54 o
  15   9   7       45.36       45.83     10.82 o
  16   9   7       84.97       88.76     15.99 o
   1  10   7      147.62      149.19     19.47 o
   2  10   7       60.56       65.82     11.16 o
   4  10   7      130.21      129.75     14.67 o
   6  10   7        9.85       10.94      4.74 o
   7  10   7       53.19       54.52     10.15 o
  10  10   7      115.36      114.22     13.10 o
  11  10   7       35.90       36.10      9.83 o
  12  10   7       32.99       26.92     10.11 o
  13  10   7      199.26      183.55     20.41 o
  15  10   7       47.95       51.01     14.82 o
  18  10   7       80.67       72.78     16.74 o
   1  11   7       28.25       24.51      9.59 o
   3  11   7       24.94       27.29     10.09 o
  10  11   7       22.98       19.91      7.91 o
  11  11   7       46.75       51.01     13.05 o
  15  11   7       62.84       60.88     21.80 o
   1   1   8       33.01       29.68      8.21 o
   2   1   8       16.53       13.13      4.94 o
   3   1   8      116.34      111.73     13.65 o
   4   1   8      110.13      110.76     12.04 o
   6   1   8      440.45      419.78     40.69 o
   8   1   8      550.90      542.09     57.51 o
  10   1   8       68.20       68.31     11.70 o
  11   1   8       45.66       46.30      7.42 o
  12   1   8       18.08       12.12      4.30 o
  13   1   8       27.76       27.18      5.93 o
  14   1   8      114.42      108.42     12.05 o
  15   1   8       23.75       21.86      6.02 o
  16   1   8       80.96       82.30      9.98 o
  17   1   8       63.62       64.95      8.42 o
  18   1   8      132.99      134.84     14.11 o
  22   1   8      108.60      115.40     13.64 o
   1   2   8      175.58      169.85     18.31 o
   2   2   8      251.43      250.89     25.07 o
   3   2   8       21.95       18.54      6.11 o
   5   2   8       21.90       22.40      7.19 o
   6   2   8       40.78       41.11      7.46 o
  10   2   8       44.30       44.90      9.11 o
  11   2   8       46.10       46.82      7.42 o
  12   2   8      117.37      119.42     13.62 o
  13   2   8      103.84      102.82     10.98 o
  15   2   8       77.03       76.04     10.00 o
  16   2   8       39.73       38.19      6.93 o
  18   2   8       57.91       61.13     10.09 o
  19   2   8       20.95       13.24      6.37 o
  21   2   8       24.98       24.46     10.23 o
  25   2   8       28.19       20.50      9.17 o
   2   3   8      306.17      300.22     34.05 o
   3   3   8      210.33      201.57     22.51 o
   4   3   8      146.50      144.20     16.23 o
   9   3   8       50.37       51.30      8.50 o
  11   3   8      156.81      159.42     16.18 o
  12   3   8       18.49       12.82      5.72 o
  14   3   8       27.23       25.35      7.12 o
  16   3   8      239.03      236.38     22.42 o
  17   3   8       92.59       89.79     11.57 o
  18   3   8       71.78       70.61     11.13 o
  23   3   8       57.29       59.35     12.36 o
  24   3   8       82.44       81.19     17.77 o
  25   3   8       57.37       63.63     11.18 o
  28   3   8       68.15       65.92     15.69 o
   1   4   8       20.72       21.76      6.02 o
   2   4   8       91.16       91.01     12.12 o
   8   4   8      122.59      121.60     16.32 o
  12   4   8       16.05       15.85      6.21 o
  14   4   8       25.06       24.77      5.96 o
  15   4   8       13.65        9.88      4.21 o
  20   4   8       18.21       17.11      6.16 o
  22   4   8      132.42      137.44     23.95 o
   1   5   8       98.26      100.74     12.07 o
   2   5   8      214.57      208.54     21.95 o
   3   5   8       36.50       38.30      6.93 o
   4   5   8       67.26       67.30     11.15 o
   6   5   8      343.47      340.02     34.47 o
   8   5   8      152.50      153.67     19.99 o
  10   5   8      225.96      227.07     25.13 o
  12   5   8       33.70       34.19      7.54 o
  13   5   8       78.03       83.58     10.51 o
  15   5   8       54.46       56.60      9.56 o
  16   5   8       58.31       62.05      8.97 o
  17   5   8       30.59       29.07      7.04 o
  18   5   8       36.46       37.91      8.07 o
  20   5   8      129.92      129.29     14.67 o
  24   5   8      112.59      116.31     16.35 o
   1   6   8       24.50       24.28      7.14 o
   2   6   8       31.83       32.51      8.15 o
   4   6   8       27.58       26.61      6.51 o
   6   6   8       22.75       21.82      6.02 o
   8   6   8      117.49      116.91     14.17 o
  10   6   8       45.34       48.10      7.97 o
  12   6   8       59.79       63.83     10.62 o
  15   6   8       15.10       13.60      5.68 o
  22   6   8       35.45       27.35     12.01 o
   3   7   8      145.32      147.46     18.39 o
   6   7   8       41.93       45.98      9.10 o
   8   7   8      144.01      145.17     20.03 o
   9   7   8       37.05       39.81      6.92 o
  11   7   8      103.21      105.92     13.13 o
  12   7   8       21.24       22.04      7.21 o
  14   7   8       12.80       11.31      4.72 o
  16   7   8      100.95      110.30     15.29 o
  17   7   8       67.25       68.62     13.94 o
  20   7   8       33.08       30.99     10.58 o
  22   7   8       45.37       39.82     13.34 o
  23   7   8       43.04       39.78     12.12 o
   1   8   8       94.36       97.73     15.36 o
   2   8   8       69.59       75.48     11.64 o
   3   8   8       11.12       10.81      4.10 o
   4   8   8       25.19       30.22      5.89 o
   5   8   8       13.64       12.88      5.21 o
  10   8   8      123.83      126.64     14.68 o
  11   8   8       24.60       17.88      5.51 o
  12   8   8      123.67      134.48     20.09 o
  13   8   8       49.10       52.58     10.73 o
  15   8   8       41.43       37.31     11.59 o
  18   8   8       43.92       40.61     10.91 o
   1   9   8       13.53       11.97      4.05 o
   3   9   8       39.53       43.36      9.70 o
   4   9   8       40.29       42.88      9.71 o
   6   9   8      166.31      168.48     19.39 o
   8   9   8      230.41      219.95     25.16 o
  10   9   8       27.42       27.61      7.07 o
  14   9   8       50.42       52.73     13.60 o
  16   9   8       37.06       36.18     11.02 o
  17   9   8       24.49       18.93      9.29 o
  18   9   8       56.27       54.92     15.32 o
   4  10   8       38.43       35.84      6.40 o
   6  10   8       69.52       69.74     11.13 o
   8  10   8      162.86      158.10     16.73 o
  10  10   8       30.88       30.39     10.60 o
  11  10   8       17.51       14.62      6.93 o
  12  10   8       25.27       22.69      9.05 o
  16  10   8       40.06       36.27     12.85 o
   2  11   8       71.84       68.92     12.26 o
   3  11   8       23.98       26.81      8.88 o
   6  11   8       54.27       51.46     10.74 o
   8  11   8       25.22       24.63     10.22 o
  10  11   8       30.91       25.67     10.16 o
   1  12   8       37.84       36.62     11.01 o
   2  12   8       77.52       77.17     15.54 o
   1   1   9       16.80       13.30      6.36 o
   3   1   9       70.62       68.81     11.69 o
   6   1   9       33.62       32.04      7.57 o
   8   1   9       55.11       55.08      9.57 o
  11   1   9       47.84       50.59      9.61 o
  14   1   9       30.67       30.76      8.77 o
  16   1   9       75.70       73.70     10.56 o
  17   1   9       24.27       22.01      7.82 o
  18   1   9       25.24       22.27      9.07 o
  21   1   9       34.38       31.42     11.80 o
  24   1   9       57.87       63.63     14.00 o
   1   2   9       13.59        9.70      4.15 o
   2   2   9      148.14      145.17     16.23 o
   3   2   9       13.89        9.94      4.40 o
   4   2   9       30.49       30.49      6.45 o
   5   2   9       73.04       69.89     10.58 o
   6   2   9      106.14      107.60     13.67 o
   8   2   9       73.82       72.89     10.56 o
   9   2   9       62.18       60.98      8.98 o
  14   2   9       29.15       29.07      7.04 o
  15   2   9       13.50       11.44      5.63 o
  16   2   9      123.07      114.07     17.47 o
  17   2   9       20.44       21.83      6.61 o
  20   2   9      139.95      147.71     19.48 o
  22   2   9       33.94       36.24     12.85 o
  24   2   9       60.81       66.62     16.84 o
   2   3   9      111.18      109.13     13.66 o
   3   3   9      137.64      135.75     18.44 o
   4   3   9      305.40      297.36     28.15 o
   5   3   9       35.30       35.00      8.11 o
   6   3   9      281.27      269.82     27.69 o
   8   3   9       34.66       36.36      7.51 o
  10   3   9      203.69      197.19     25.79 o
  11   3   9      152.07      149.95     18.93 o
  16   3   9      105.03      102.87     12.61 o
  18   3   9      139.27      134.27     23.98 o
  19   3   9       33.45       29.89     11.24 o
  20   3   9      121.92      123.02     15.77 o
  24   3   9      100.40      112.54     18.03 o
  26   3   9       97.64       95.19     21.59 o
   1   4   9       15.62       12.21      5.77 o
   2   4   9      258.99      259.03     26.11 o
   5   4   9       40.61       37.23      7.50 o
   7   4   9       38.43       38.52      9.78 o
   8   4   9       59.27       57.57     13.52 o
   9   4   9       42.87       42.66      8.02 o
  10   4   9      178.71      184.26     31.92 o
  11   4   9       22.44       19.40      7.94 o
  12   4   9       86.88       84.29     10.51 o
  14   4   9       27.29       29.31      7.62 o
  15   4   9       45.40       48.82     10.21 o
  16   4   9       43.81       50.09      9.06 o
  22   4   9       37.36       31.32     12.43 o
  24   4   9      190.28      176.12     28.65 o
   3   5   9       37.98       38.96      9.77 o
   5   5   9       28.82       24.35      6.55 o
   8   5   9      149.75      152.04     19.46 o
   9   5   9       15.67       12.85      5.72 o
  10   5   9       71.74       78.74     12.73 o
  11   5   9       64.73       68.52     10.04 o
  12   5   9       16.97       13.15      5.13 o
  15   5   9       36.23       36.15      7.51 o
  16   5   9       23.97       20.63      7.25 o
  22   5   9      101.47      101.54     17.00 o
  24   5   9       66.27       60.01     14.63 o
   1   6   9       20.03       17.18      6.78 o
   2   6   9       61.35       63.32     11.18 o
   4   6   9       33.60       33.10      6.99 o
   5   6   9       37.48       39.93      8.61 o
   7   6   9       12.10       11.36      5.57 o
   9   6   9       19.29       18.65      7.34 o
  10   6   9      102.29      103.28     13.69 o
  11   6   9       11.84       12.84      6.40 o
  15   6   9       26.59       32.25      9.92 o
  16   6   9       19.95       15.88      6.85 o
  18   6   9       28.48       22.14     11.05 o
   1   7   9       10.95        9.39      4.38 o
   2   7   9       22.86       24.34      5.38 o
   3   7   9       73.88       76.30     10.55 o
   4   7   9       48.40       53.50      9.03 o
   5   7   9       62.99       66.48     10.60 o
   6   7   9       28.59       32.09      7.00 o
   8   7   9       14.62       10.77      4.43 o
   9   7   9       21.75       23.59      9.01 o
  11   7   9       53.19       60.11     12.35 o
  17   7   9       23.03       18.47      8.65 o
  18   7   9      111.62      107.65     18.62 o
  19   7   9       34.14       29.90     12.50 o
   1   8   9       13.36       12.07      4.37 o
   3   8   9       24.27       26.57      8.29 o
   5   8   9       40.57       43.45      7.44 o
   6   8   9       22.62       23.39      5.18 o
   7   8   9       20.05       22.93      5.99 o
  16   8   9       46.19       42.94     13.84 o
   3   9   9       22.33       22.93      7.78 o
   8   9   9       26.77       21.88      9.73 o
  16   9   9       36.59       25.69     12.79 o
   1  10   9       18.64       15.71      7.52 o
   4  10   9       82.92       93.00     14.29 o
   5  10   9       14.17       16.54      6.81 o
   6  10   9       25.36       20.48      7.88 o
   7  10   9       25.57       24.22     10.24 o
  10  10   9      108.50       99.76     17.57 o
   4  11   9       28.73       27.12     11.37 o
   1   1  10       51.59       53.81     10.15 o
   6   1  10       99.97       98.13     11.53 o
   7   1  10       39.30       38.54      7.49 o
   8   1  10      136.44      138.45     15.18 o
   9   1  10       18.03       14.99      6.26 o
  11   1  10       17.86       14.75      6.27 o
  14   1  10       41.53       43.73      9.13 o
  21   1  10       39.65       37.17     14.06 o
  22   1  10       30.31       31.84      8.75 o
  23   1  10       33.37       27.70     13.31 o
  25   1  10       39.49       33.42     12.97 o
   2   2  10      117.79      115.75     15.81 o
   3   2  10       47.62       49.87     13.08 o
   5   2  10      392.88      396.42     43.97 o
   7   2  10       18.55       18.92      7.33 o
   9   2  10      209.68      212.46     23.02 o
  11   2  10       16.50       11.67      5.21 o
  12   2  10       69.80       70.03     11.68 o
  16   2  10       53.11       55.53      9.57 o
  19   2  10      224.84      233.58     24.57 o
  21   2  10       26.01       28.10      9.44 o
  23   2  10      104.30      100.58     20.38 o
   3   3  10       34.74       37.70      8.07 o
   4   3  10       96.59       99.56     14.25 o
   7   3  10      137.54      141.51     20.05 o
  15   3  10       15.15       11.38      5.57 o
  16   3  10       13.67       11.53      5.36 o
  17   3  10       38.67       38.28      9.20 o
  18   3  10       60.63       65.10     15.71 o
  21   3  10      153.21      149.40     26.08 o
   1   4  10       27.71       27.81      7.65 o
   2   4  10       49.50       49.76     10.76 o
   3   4  10       45.44       49.43      9.07 o
   8   4  10       45.58       49.68      9.06 o
  11   4  10       75.14       78.65     11.08 o
  15   4  10      107.46      110.05     16.38 o
  16   4  10       27.74       26.58      7.68 o
  22   4  10       63.57       59.91     18.78 o
  23   4  10       49.94       49.90     11.91 o
   2   5  10       81.64       82.97     11.06 o
   3   5  10       75.40       76.04     10.55 o
   6   5  10       69.55       75.03     12.21 o
   7   5  10       54.16       61.85     12.89 o
   8   5  10       16.10       11.54      5.36 o
  10   5  10       30.18       29.69      7.61 o
  11   5  10       76.45       80.16     14.39 o
  12   5  10       43.29       41.62      8.59 o
  13   5  10       23.69       18.04      6.74 o
  15   5  10       23.27       19.21      7.95 o
  17   5  10       69.07       68.52     15.65 o
  20   5  10       55.04       53.04     13.60 o
   2   6  10       22.28       23.08      7.78 o
   3   6  10       25.47       30.62      8.78 o
   5   6  10       35.35       33.21      7.55 o
   6   6  10       18.11       17.19      6.15 o
   7   6  10       15.95       14.05      6.31 o
   8   6  10       39.37       44.56      8.56 o
   9   6  10       16.48       14.18      6.30 o
  11   6  10       16.37       16.92      6.79 o
  12   6  10       40.51       44.22     10.27 o
  15   6  10       36.63       40.72     10.91 o
  19   6  10       22.63       19.87      9.88 o
   1   7  10       34.32       39.67      9.18 o
   3   7  10      112.24      116.72     20.22 o
   7   7  10      225.73      221.27     25.69 o
   8   7  10       57.75       62.30     12.89 o
  12   7  10       30.05       34.63     11.07 o
  13   7  10       34.16       31.08     11.19 o
  17   7  10       75.07       76.30     17.27 o
   1   8  10       36.58       44.43      9.12 o
   2   8  10       37.95       41.34      9.16 o
   3   8  10       14.50       14.10      5.65 o
   4   8  10       14.93       15.10      5.61 o
   5   8  10      327.75      321.28     34.52 o
   7   8  10       23.92       21.60      9.11 o
   9   8  10      164.53      149.29     15.68 o
  10   8  10       55.26       55.53     12.41 o
  12   8  10       66.42       66.88     12.28 o
  14   8  10       20.07       18.19      7.36 o
   1   9  10       20.88       19.18      7.31 o
   6   9  10       42.17       41.75     10.31 o
   8   9  10       62.46       60.53     11.21 o
   6  10  10       26.78       24.38     10.89 o
   1   1  11       14.33       13.06      6.38 o
   3   1  11       96.23      102.72     15.33 o
   6   1  11       31.32       28.34     10.05 o
   7   1  11       26.43       18.71      6.71 o
  10   1  11       28.05       30.85      7.59 o
  11   1  11       64.31       66.53     11.71 o
  14   1  11       45.71       43.80     10.85 o
  17   1  11       36.88       35.24      9.84 o
  21   1  11       39.45       38.29     14.63 o
   2   2  11      201.45      197.75     20.37 o
   3   2  11       22.69       17.17      6.15 o
   5   2  11       57.02       59.86     10.66 o
   6   2  11       17.16       14.09      6.97 o
   9   2  11       53.43       54.10     10.15 o
  12   2  11      103.60      107.55     17.51 o
  16   2  11      102.66      107.09     20.31 o
  17   2  11       30.80       28.75     11.29 o
   3   3  11      190.73      198.21     26.32 o
  11   3  11      274.42      291.92     48.88 o
  14   3  11      173.74      179.68     24.23 o
  15   3  11       26.89       25.14     10.19 o
   3   4  11       51.31       51.92      9.04 o
   5   4  11       26.00       25.06      7.72 o
   6   4  11       30.46       32.76      8.73 o
   7   4  11      195.59      228.60     39.92 o
   8   4  11       42.79       50.19     10.76 o
   9   4  11       85.74       95.14     14.83 o
  11   4  11       43.65       46.29      9.66 o
  13   4  11       72.81       74.00     13.88 o
  15   4  11       37.84       36.15     11.02 o
   1   5  11       21.09       19.04      7.32 o
   3   5  11       82.63      101.35     19.80 o
   4   5  11       75.48       83.37     14.92 o
   5   5  11      101.89      111.17     14.74 o
   9   5  11       72.20       83.02     14.92 o
  10   5  11      173.62      176.01     22.07 o
  11   5  11      183.60      190.11     30.77 o
  15   5  11      128.11      117.63     21.89 o
   5   6  11       29.62       27.46      9.47 o
   7   6  11       54.98       66.22     16.27 o
   9   6  11       19.36       21.40      7.23 o
   1   7  11       20.53       22.45     11.03 o
   3   7  11       89.57       91.57     15.96 o
   5   7  11       90.49       90.56     18.22 o
   9   7  11       21.87       23.08      9.66 o
  11   7  11       52.41       53.70     10.72 o
  14   7  11      160.94      144.46     22.78 o
   2   8  11      151.63      151.22     18.92 o
   3   8  11       65.73       66.99     12.83 o
   5   8  11       39.02       40.33     11.51 o
  12   8  11       80.78       79.56     18.36 o
   3   9  11       36.78       32.19      8.74 o
   1   1  12       35.63       37.68      9.21 o
   4   1  12       29.23       24.23      9.60 o
   9   1  12       43.45       48.70     10.21 o
  10   1  12       43.63       44.27      9.69 o
  12   1  12       31.24       28.14     12.61 o
  13   1  12       36.21       38.24     12.16 o
  18   1  12       59.86       53.90     19.59 o
   1   2  12       42.27       55.48     11.26 o
   2   2  12       42.97       45.36     10.25 o
   3   2  12       31.67       26.92     11.39 o
   5   2  12       16.32       15.28      6.89 o
  13   2  12       38.26       41.74     12.67 o
  15   2  12       34.92       32.12     11.77 o
  16   2  12       98.66       90.80     21.65 o
   1   3  12       24.03       25.83     10.16 o
   2   3  12       59.12       72.89     17.32 o
   3   3  12       49.80       56.86     15.87 o
   4   3  12       56.34       62.91     13.44 o
   9   3  12       18.73       17.49      8.05 o
  10   3  12       66.76       69.68     13.93 o
  11   3  12       55.29       56.91     14.11 o
  13   3  12       28.88       25.06     10.19 o
  18   3  12       62.32       54.66     20.82 o
   1   4  12       55.08       59.05     12.36 o
   2   4  12       20.50       20.11      8.55 o
   4   4  12       33.36       36.96     11.00 o
  10   4  12       65.29       66.01     12.28 o
  11   4  12       26.64       19.88      9.22 o
  15   4  12       78.85       74.47     19.03 o
  16   4  12       59.04       54.31     18.35 o
   2   5  12       45.58       50.19     11.33 o
   8   5  12       50.01       50.90     14.23 o
  10   5  12       19.64       21.58      8.47 o
  12   5  12      120.05      103.53     23.18 o
   2   6  12       14.73       15.87      7.50 o
  10   6  12       41.25       44.94     13.78 o
   2   7  12       48.10       48.53     15.49 o
   1   1  13       75.97       79.66     15.52 o
   4   1  13       22.34       21.65      9.11 o
   5   1  13       33.12       35.40     12.88 o
   6   1  13       15.99       16.08      7.49 o
   9   1  13       27.34       27.41     12.66 o
  10   1  13       46.87       51.72     16.00 o
  11   1  13       33.24       32.26     13.03 o
   2   2  13      101.94      104.96     18.08 o
   6   2  13       53.61       55.23     12.98 o
   8   2  13       22.01       17.87      8.70 o
  10   2  13       29.82       30.74     14.42 o
   3   3  13       31.97       32.62     14.29 o
  11   3  13       50.47       52.58     15.38 o
   2   4  13       62.94       64.24     15.72 o
   7   4  13       37.39       36.66     11.61 o
   1   5  13       30.56       24.28      8.36 o
   6   5  13       50.22       48.23     12.53 o
   2   6  13       36.76       36.47     14.09 o
   5   1  14       53.49       52.38     14.20 o
   1   2  14       62.59       61.85     16.93 o
   1   3  14       31.14       21.17      9.78 o
   2   3  14       16.95       22.09     10.38 o
