# Supplementary material for: Periodic Hirshfeld Atom Refinement
Source: J Phys Chem Lett. 2026 Feb 27;17(11):3170–9. doi: 10.1021/acs.jpclett.5c03918 (PMC13007019; doi:10.1021/acs.jpclett.5c03918)
Supplement: Supplementary file 2 [file jz5c03918_si_002.zip › G_Bisammonia_arachno-decaborane(12)/Bis(ammonia)_arachno-decaborane(12)__IAM.cif]

data_Bisammonia_arachno-decaborane12__IAM
#Bis(ammonia)_arachno-decaborane(12)__IAM
_publ_contact_author_name           'PD Dr. Simon Grabowsky'
_publ_contact_author_address
;
    University of Bern
    Department of Chemistry, Biochemistry and Pharmaceutical Sciences
    Freiestrasse 3
    CH - 3012 Bern
    Switzerland
;
_publ_contact_author_email          simon.grabowsky@unibe.ch
_publ_contact_author_phone          '+41 31 684 4281'
loop_
   _publ_author_name
   _publ_author_address
   'Chu, Kanghyun'
;
    University of Bern
    Department of Chemistry, Biochemistry and Pharmaceutical Sciences
    Freiestrasse 3
    CH - 3012 Bern
    Switzerland
;
   'Jayatilaka, Dylan' ''
   'Malaspina, Lorraine A.' ''
   'Genoni, Alessandro' ''
   'Cametti, Georgia' ''
   'Mebs, Stefan' ''
   'Lentz, Dieter' ''
   'B\"urgi, Hans-Beat' ''
   'Churakov, Sergey V.' ''
   'Grabowsky, Simon' ''

_publ_section_title                 'IAM for Bis(ammonia)_arachno-decaborane(12)'

_audit_creation_date                2025-3-27
_audit_creation_method              'Tonto 25.04.08 github v. 71242092'

# ============
# QCr software
# ============

_QCr_software                       Tonto
_QCr_software_version               '25.04.08 v. 71242092'
_QCr_software_platform              Linux-6.8.0-52-generic
_QCr_software_build_date            '2025.03.27 11:46'
_QCr_software_website               https://github.com/dylan-jayatilaka/tonto

# ========
# Chemical
# ========

_chemical_name_common               Bis(ammonia)_arachno-decaborane(12)
_chemical_formula_sum               'B10 H18 N2'
_chemical_formula_moiety            'B10 H18 N2'
_chemical_formula_weight            154.2669
_chemical_compound_source           'see text'
_chemical_absolute_configuration    unk

# =======
# Crystal
# =======

_exptl_crystal_description          block
_exptl_crystal_colour               'colourless'
_exptl_crystal_size_max             0.3
_exptl_crystal_size_mid             0.2
_exptl_crystal_size_min             0.15
_exptl_crystal_density_meas         ?
_exptl_crystal_density_diffrn       1.093(1)
_exptl_crystal_density_method       'not measured'
_exptl_crystal_F_000                328.0

# ==============
# Absortion data
# ==============

_exptl_absorpt_coefficient_mu       0.027
_exptl_absorpt_correction_type      'none'
_exptl_absorpt_process_details      ?
_exptl_absorpt_correction_T_min     ?
_exptl_absorpt_correction_T_max     ?

# ========
# Symmetry
# ========

_symmetry_cell_setting              Orthorhombic
_symmetry_space_group_name_H-M      'p n m a'
_symmetry_space_group_name_Hall     '-p 2ac 2n'
_symmetry_Int_Tables_number         '62'

loop_
    _symmetry_equiv_pos_as_xyz
'+x, +y, +z'
'-x, -y, -z'
'-x+1/2, -y, +z+1/2'
'+x+1/2, -y+1/2, -z+1/2'
'+x+1/2, +y, -z+1/2'
'-x+1/2, +y+1/2, +z+1/2'
 '-x, +y+1/2, -z'
 '+x, -y+1/2, +z'

# =========
# Unit cell
# =========

_cell_measurement_temperature       9(2)
_cell_measurement_reflns_used       1830
_cell_measurement_theta_min         3.0
_cell_measurement_theta_max         31.1

_cell_length_a                      17.860(4)
_cell_length_b                      7.3160(15)
_cell_length_c                      7.1770(14)
_cell_angle_alpha                   90.00
_cell_angle_beta                    90.00
_cell_angle_gamma                   90.00
_cell_volume                        937.8(3)

_cell_formula_units_Z               4

_atom_sites_solution_hydrogens      HAR

# ===============
# Refinement data
# ===============

_refine_ls_kind                     IAM
_refine_ls_method_description
;
   S.C. Capelli, H.-B. Burgi, B. Dittrich, S.Grabowsky
   and Dylan Jayatilaka, IUCrJ (2014). 1, 361-379
;
_refine_QCr_Psi_constraint          'none'

_refine_ls_SVD_threshold            0.1E-02
_refine_ls_coordinate_system        cartesian
_refine_ls_structure_factor_coef    F
_refine_ls_matrix_type              full
_refine_ls_R_factor_gt              0.0297
_refine_ls_R_factor_ref             0.0297
_refine_ls_R_factor_all             0.0297
_refine_ls_wR_factor_gt             0.0363
_refine_ls_wR_factor_ref            0.0363
_refine_ls_wR_factor_all            0.0363
_refine_ls_R_Fsqd_factor            0.0486
_refine_ls_chi2                     0.2593
_refine_ls_goodness_of_fit_gt       0.5092
_refine_ls_goodness_of_fit_ref      0.5092
_refine_ls_goodness_of_fit_all      0.5092
_refine_ls_number_reflns            1830
_refine_ls_number_parameters        106
_refine_ls_number_restraints        0
_refine_ls_number_constraints       84
_refine_ls_hydrogen_treatment       refall
_refine_ls_weighting_scheme         sigma
_refine_ls_weighting_details        'w=1/\s(F)'
_refine_ls_shift/su_conv_tol        0.0100
_refine_ls_shift/su_max             -0.0071
_refine_ls_shift/su_max_mean        ?
_refine_ls_shift/su_max_par         'H12 Uyy'
_refine_ls_extinction_method        none

_refine_diff_density_max            0.3176
_refine_diff_density_min            -0.2653
_refine_diff_density_rms            0.0439

_refine_special_details
;
. If constraints were applied they are defined by zero
  eigenvalues of the least-squares hessian, see the
  value of _refine_ls_SVD_threshold
;
# ======================
# Fractional coordinates
# ======================

loop_
_atom_site_label
_atom_site_fract_x
_atom_site_fract_y
_atom_site_fract_z
_atom_site_U_iso_or_equiv
_atom_site_adp_type
_atom_site_occupancy
_atom_site_disorder_group
   N1  0.71146(4)  0.75         0.73957(10)  0.0071(2)    Uani  1.000000  0
   N2  0.42341(4)  0.75         0.18041(11)  0.0095(3)    Uani  1.000000  0
   B1  0.57312(4)  0.75         0.12790(12)  0.0059(3)    Uani  1.000000  0
   B2  0.64548(3)  0.54969(7)   0.42248(8)   0.0062(2)    Uani  1.000000  0
   B3  0.69558(4)  0.75         0.37044(12)  0.0057(3)    Uani  1.000000  0
   B4  0.65410(3)  0.62515(7)   0.18841(9)   0.00582(19)  Uani  1.000000  0
   B5  0.56418(3)  0.95062(7)   0.25933(9)   0.0065(2)    Uani  1.000000  0
   B6  0.64898(5)  0.75         0.58210(11)  0.0060(3)    Uani  1.000000  0
   B7  0.50123(5)  0.75         0.28952(12)  0.0068(3)    Uani  1.000000  0
   H1  0.7578(9)   0.75         0.390(2)     0.012(3)     Uiso  1.000000  0
   H2  0.5416(8)   1.0776(15)   0.2011(19)   0.021(3)     Uiso  1.000000  0
   H3  0.6873(6)   0.5523(13)   0.0839(16)   0.012(2)     Uiso  1.000000  0
   H4  0.4912(8)   0.75         0.435(2)     0.013(3)     Uiso  1.000000  0
   H5  0.5532(8)   0.75        -0.014(2)     0.009(3)     Uiso  1.000000  0
   H6  0.7392(7)   0.6578(15)   0.7352(17)   0.017(3)     Uiso  1.000000  0
   H7  0.5749(6)   0.5394(14)   0.4297(16)   0.015(2)     Uiso  1.000000  0
   H8  0.6733(7)   0.4211(14)   0.4633(18)   0.016(2)     Uiso  1.000000  0
   H9  0.5955(9)   0.75         0.642(2)     0.015(3)     Uiso  1.000000  0
  H10  0.6938(10)  0.75         0.838(3)     0.023(4)     Uiso  1.000000  0
  H11  0.3874(14)  0.75         0.250(3)     0.054(6)     Uiso  1.000000  0
  H12  0.4187(9)   0.6615(18)   0.110(2)     0.041(4)     Uiso  1.000000  0
  H13  0.7392(7)   0.8422(15)   0.7352(17)   0.017(3)     Uiso  1.000000  0
  H14  0.4187(9)   0.8385(18)   0.110(2)     0.041(4)     Uiso  1.000000  0
   B8  0.65410(3)  0.87485(7)   0.18841(9)   0.00582(19)  Uani  1.000000  0
   B9  0.56418(3)  0.54938(7)   0.25933(9)   0.0065(2)    Uani  1.000000  0
  B10  0.64548(3)  0.95031(7)   0.42248(8)   0.0062(2)    Uani  1.000000  0
  H15  0.5749(6)   0.9606(14)   0.4297(16)   0.015(2)     Uiso  1.000000  0
  H16  0.6873(6)   0.9477(13)   0.0839(16)   0.012(2)     Uiso  1.000000  0
  H17  0.5416(8)   0.4224(15)   0.2011(19)   0.021(3)     Uiso  1.000000  0
  H18  0.6733(7)   1.0789(14)   0.4633(18)   0.016(2)     Uiso  1.000000  0

# ====
# ADPs
# ====

loop_
_atom_site_aniso_label
_atom_site_aniso_U_11
_atom_site_aniso_U_22
_atom_site_aniso_U_33
_atom_site_aniso_U_12
_atom_site_aniso_U_13
_atom_site_aniso_U_23
   N1  0.0076(2)  0.0084(2)    0.0053(2)   0.00           -0.00072(18)   0.00
   N2  0.0060(2)  0.0126(2)    0.0101(3)   0.00           -0.00089(19)   0.00
   B1  0.0059(3)  0.0062(2)    0.0056(3)   0.00           -0.0004(2)     0.00
   B2  0.0067(2)  0.00513(17)  0.0067(2)   0.00000(15)    -0.00025(16)   0.00056(15)
   B3  0.0052(3)  0.0059(2)    0.0059(3)   0.00            0.0000(2)     0.00
   B4  0.0061(2)  0.00584(17)  0.0055(2)   0.00055(14)     0.00021(17)  -0.00043(14)
   B5  0.0067(2)  0.00587(16)  0.0069(2)   0.00113(14)    -0.00046(17)   0.00020(15)
   B6  0.0061(3)  0.0068(2)    0.0052(3)   0.00           -0.0002(2)     0.00
   B7  0.0048(3)  0.0080(2)    0.0074(3)   0.00            0.0001(2)     0.00
   B8  0.0061(2)  0.00584(17)  0.0055(2)  -0.00055(14)     0.00021(17)   0.00043(14)
   B9  0.0067(2)  0.00587(16)  0.0069(2)  -0.00113(14)    -0.00046(17)  -0.00020(15)
  B10  0.0067(2)  0.00513(17)  0.0067(2)   0.00000(15)    -0.00025(16)  -0.00056(15)

# ===========
# Reflections
# ===========

_diffrn_ambient_temperature         9(2)
_diffrn_radiation_wavelength        0.5166(2)
_diffrn_radiation_type              synchrotron
_diffrn_radiation_source            'synchrotron'
_diffrn_radiation_monochromator     graphite
_diffrn_measurement_device_type     'Mar165 CCD'
_diffrn_measurement_method          '\f'
_diffrn_measured_fraction_theta_max   0.998
_diffrn_measured_fraction_theta_full   0.998
_diffrn_detector_area_resol_mean    ?
_diffrn_standards_number            ?
_diffrn_standards_interval_count    ?
_diffrn_standards_interval_time     ?
_diffrn_standards_decay_%           ?
_diffrn_reflns_number               62260
_diffrn_reflns_av_R_equivalents     0.1524
_diffrn_reflns_av_sigmaI/netI       0.1466
_diffrn_reflns_limit_h_min          0
_diffrn_reflns_limit_h_max          35
_diffrn_reflns_limit_k_min          0
_diffrn_reflns_limit_k_max          14
_diffrn_reflns_limit_l_min          0
_diffrn_reflns_limit_l_max          14
_diffrn_reflns_theta_min            1.66
_diffrn_reflns_theta_max            31.10
_diffrn_reflns_theta_full           31.10

_shelx_F_calc_maximum               53.474815

_reflns_d_resolution_low            0.500131
_reflns_d_resolution_high           4.924721
_reflns_limit_h_min                 1
_reflns_limit_h_max                 35
_reflns_limit_k_min                 1
_reflns_limit_k_max                 14
_reflns_limit_l_min                 1
_reflns_limit_l_max                 14
_reflns_number_gt                   1830
_reflns_number_total                1830
_reflns_threshold_expression        'F>0 & F/u(F)>4.0 & |F_calc|>10^-3'

_reflns_special_details
;
* Specify symmetry and Friedel pair averaging *

. Only reflections which satisfy the threshold expression
  are listed below, and only they are considered observed,
  thus the *_gt, *_all, & *_total data are always the same
;

# ============
# Bond lengths
# ============

loop_
 _geom_bond_atom_site_label_1
 _geom_bond_site_symmetry_1
 _geom_bond_atom_site_label_2
 _geom_bond_site_symmetry_2
 _geom_bond_distance
 _geom_bond_publ_flag
   N1  .   B6  .  1.5883(11)  yes
   N2  .   B7  .  1.5953(11)  yes
   N1  .   H6  .   0.837(12)  yes
   N1  .  H10  .  0.776(18)   yes
   N1  .  H13  .  0.837(12)   yes
   N2  .  H11  .  0.82(3)     yes
   N2  .  H12  .  0.824(14)   yes
   N2  .  H14  .  0.824(14)   yes
   B1  .   B4  .  1.7649(9)   yes
   B1  .   B5  .  1.7520(7)   yes
   B1  .   B7  .  1.7302(12)  yes
   B1  .   B8  .  1.7649(9)   yes
   B1  .   B9  .  1.7520(7)   yes
   B2  .   B3  .  1.7572(7)   yes
   B2  .   B4  .  1.7750(8)   yes
   B2  .   B6  .  1.8611(7)   yes
   B2  .   B9  .  1.8654(8)   yes
   B3  .   B4  .  1.7578(9)   yes
   B3  .   B6  .  1.7321(12)  yes
   B3  .   B8  .  1.7578(9)   yes
   B3  .  B10  .  1.7572(7)   yes
   B4  .   B8  .  1.8268(10)  yes
   B4  .   B9  .  1.7737(8)   yes
   B5  .   B7  .  1.8614(8)   yes
   B5  .   B8  .  1.7737(8)   yes
   B5  .  B10  .  1.8654(8)   yes
   B6  .  B10  .  1.8611(7)   yes
   B7  .   B9  .  1.8614(8)   yes
   B8  .  B10  .  1.7750(8)   yes
   B1  .   H5  .  1.076(15)   yes
   B2  .   H7  .  1.265(12)   yes
   B2  .   H8  .  1.103(11)   yes
   B3  .   H1  .  1.121(15)   yes
   B4  .   H3  .  1.094(11)   yes
   B5  .   H2  .  1.096(12)   yes
   B5  .  H15  .  1.239(12)   yes
   B6  .   H9  .  1.047(15)   yes
   B7  .   H4  .  1.060(16)   yes
   B8  .  H16  .  1.094(11)   yes
   B9  .   H7  .  1.239(12)   yes
   B9  .  H17  .  1.096(12)   yes
  B10  .  H15  .  1.265(12)   yes
  B10  .  H18  .  1.103(11)   yes

# ===========
# Bond Angles
# ===========

loop_
 _geom_angle_atom_site_label_1
 _geom_angle_site_symmetry_1
 _geom_angle_atom_site_label_2
 _geom_angle_site_symmetry_2
 _geom_angle_atom_site_label_3
 _geom_angle_site_symmetry_3
 _geom_angle
 _geom_angle_publ_flag
   N1  .   B6  .   B2  .       117.49(4)  yes
   N1  .   B6  .   B3  .       106.65(6)  yes
   N1  .   B6  .  B10  .       117.49(4)  yes
   N2  .   B7  .   B1  .       108.50(6)  yes
   N2  .   B7  .   B5  .       117.97(4)  yes
   N2  .   B7  .   B9  .       117.97(4)  yes
   N1  .   B6  .   H9  .        110.5(9)  yes
   N2  .   B7  .   H4  .        109.7(8)  yes
   B6  .   N1  .   H6  .       112.9(8)   yes
   B6  .   N1  .  H10  .       111.3(13)  yes
   B6  .   N1  .  H13  .       112.9(8)   yes
   B7  .   N2  .  H11  .       112.6(17)  yes
   B7  .   N2  .  H12  .       112.8(11)  yes
   B7  .   N2  .  H14  .       112.8(11)  yes
   B1  .   B4  .   B2  .      108.83(5)   yes
   B1  .   B4  .   B3  .      105.03(4)   yes
   B1  .   B4  .   B8  .       58.83(2)   yes
   B1  .   B4  .   B9  .       59.35(3)   yes
   B1  .   B5  .   B7  .       57.12(4)   yes
   B1  .   B5  .   B8  .       60.08(4)   yes
   B1  .   B5  .  B10  .      105.42(4)   yes
   B1  .   B7  .   B5  .       58.25(3)   yes
   B1  .   B7  .   B9  .       58.25(3)   yes
   B1  .   B8  .   B3  .      105.03(4)   yes
   B1  .   B8  .   B4  .       58.83(2)   yes
   B1  .   B8  .   B5  .       59.35(3)   yes
   B1  .   B8  .  B10  .      108.83(5)   yes
   B1  .   B9  .   B2  .      105.42(4)   yes
   B1  .   B9  .   B4  .       60.08(4)   yes
   B1  .   B9  .   B7  .       57.12(4)   yes
   B2  .   B3  .   B4  .       60.66(3)   yes
   B2  .   B3  .   B6  .       64.46(3)   yes
   B2  .   B3  .   B8  .      112.13(5)   yes
   B2  .   B3  .  B10  .      113.02(6)   yes
   B2  .   B4  .   B3  .       59.65(3)   yes
   B2  .   B4  .   B8  .      108.12(2)   yes
   B2  .   B4  .   B9  .       63.43(3)   yes
   B2  .   B6  .   B3  .       58.42(3)   yes
   B2  .   B6  .  B10  .      103.89(5)   yes
   B2  .   B9  .   B4  .       58.32(3)   yes
   B2  .   B9  .   B7  .      113.33(4)   yes
   B3  .   B2  .   B4  .       59.69(4)   yes
   B3  .   B2  .   B6  .       57.11(4)   yes
   B3  .   B2  .   B9  .      105.31(4)   yes
   B3  .   B4  .   B8  .       58.69(2)   yes
   B3  .   B4  .   B9  .      109.31(5)   yes
   B3  .   B6  .  B10  .       58.42(3)   yes
   B3  .   B8  .   B4  .       58.69(2)   yes
   B3  .   B8  .   B5  .      109.31(5)   yes
   B3  .   B8  .  B10  .       59.65(3)   yes
   B3  .  B10  .   B5  .      105.31(4)   yes
   B3  .  B10  .   B6  .       57.11(4)   yes
   B3  .  B10  .   B8  .       59.69(4)   yes
   B4  .   B1  .   B5  .      112.07(5)   yes
   B4  .   B1  .   B7  .      116.30(5)   yes
   B4  .   B1  .   B8  .       62.33(4)   yes
   B4  .   B1  .   B9  .       60.57(3)   yes
   B4  .   B2  .   B6  .      109.56(4)   yes
   B4  .   B2  .   B9  .       58.25(3)   yes
   B4  .   B3  .   B6  .      116.70(5)   yes
   B4  .   B3  .   B8  .       62.61(4)   yes
   B4  .   B3  .  B10  .      112.13(5)   yes
   B4  .   B8  .   B5  .      108.21(2)   yes
   B4  .   B8  .  B10  .      108.12(2)   yes
   B4  .   B9  .   B7  .      109.50(4)   yes
   B5  .   B1  .   B7  .       64.62(3)   yes
   B5  .   B1  .   B8  .       60.57(3)   yes
   B5  .   B1  .   B9  .      113.81(6)   yes
   B5  .   B7  .   B9  .      104.09(5)   yes
   B5  .   B8  .  B10  .       63.43(3)   yes
   B5  .  B10  .   B6  .      114.43(4)   yes
   B5  .  B10  .   B8  .       58.25(3)   yes
   B6  .   B2  .   B9  .      114.43(4)   yes
   B6  .   B3  .   B8  .      116.70(5)   yes
   B6  .   B3  .  B10  .       64.46(3)   yes
   B6  .  B10  .   B8  .      109.56(4)   yes
   B7  .   B1  .   B8  .      116.30(5)   yes
   B7  .   B1  .   B9  .       64.62(3)   yes
   B7  .   B5  .   B8  .      109.50(4)   yes
   B7  .   B5  .  B10  .      113.33(4)   yes
   B8  .   B1  .   B9  .      112.07(5)   yes
   B8  .   B3  .  B10  .       60.66(3)   yes
   B8  .   B4  .   B9  .      108.21(2)   yes
   B8  .   B5  .  B10  .       58.32(3)   yes
   B1  .   B4  .   H3  .        121.8(6)  yes
   B1  .   B5  .   H2  .        122.6(7)  yes
   B1  .   B5  .  H15  .        124.5(5)  yes
   B1  .   B7  .   H4  .        141.8(8)  yes
   B1  .   B8  .  H16  .        121.8(6)  yes
   B1  .   B9  .   H7  .        124.5(5)  yes
   B1  .   B9  .  H17  .        122.6(7)  yes
   B2  .   B3  .   H1  .        118.5(2)  yes
   B2  .   B4  .   H3  .        123.0(5)  yes
   B2  .   B6  .   H9  .        102.8(5)  yes
   B2  .   B9  .   H7  .         42.4(5)  yes
   B2  .   B9  .  H17  .        121.8(7)  yes
   B3  .   B2  .   H7  .        124.5(5)  yes
   B3  .   B2  .   H8  .        122.6(6)  yes
   B3  .   B4  .   H3  .        122.3(6)  yes
   B3  .   B6  .   H9  .        142.9(9)  yes
   B3  .   B8  .  H16  .        122.3(6)  yes
   B3  .  B10  .  H15  .        124.5(5)  yes
   B3  .  B10  .  H18  .        122.6(6)  yes
   B4  .   B1  .   H5  .        120.2(6)  yes
   B4  .   B2  .   H7  .         98.3(5)  yes
   B4  .   B2  .   H8  .        118.5(7)  yes
   B4  .   B3  .   H1  .        120.9(6)  yes
   B4  .   B8  .  H16  .        119.1(5)  yes
   B4  .   B9  .   H7  .         99.3(5)  yes
   B4  .   B9  .  H17  .        119.3(7)  yes
   B5  .   B1  .   H5  .        118.5(2)  yes
   B5  .   B7  .   H4  .        102.5(5)  yes
   B5  .   B8  .  H16  .        122.3(6)  yes
   B5  .  B10  .  H15  .         41.3(5)  yes
   B5  .  B10  .  H18  .        121.1(6)  yes
   B6  .   B2  .   H7  .         93.2(5)  yes
   B6  .   B2  .   H8  .        119.5(7)  yes
   B6  .   B3  .   H1  .        111.4(8)  yes
   B6  .  B10  .  H15  .         93.2(5)  yes
   B6  .  B10  .  H18  .        119.5(7)  yes
   B7  .   B1  .   H5  .        112.7(8)  yes
   B7  .   B5  .   H2  .        119.4(7)  yes
   B7  .   B5  .  H15  .         91.4(5)  yes
   B7  .   B9  .   H7  .         91.4(5)  yes
   B7  .   B9  .  H17  .        119.4(7)  yes
   B8  .   B1  .   H5  .        120.2(6)  yes
   B8  .   B3  .   H1  .        120.9(6)  yes
   B8  .   B4  .   H3  .        119.1(5)  yes
   B8  .   B5  .   H2  .        119.3(7)  yes
   B8  .   B5  .  H15  .         99.3(5)  yes
   B8  .  B10  .  H15  .         98.3(5)  yes
   B8  .  B10  .  H18  .        118.5(7)  yes
   B9  .   B1  .   H5  .        118.5(2)  yes
   B9  .   B2  .   H7  .         41.3(5)  yes
   B9  .   B2  .   H8  .        121.1(6)  yes
   B9  .   B4  .   H3  .        122.3(6)  yes
   B9  .   B7  .   H4  .        102.5(5)  yes
  B10  .   B3  .   H1  .        118.5(2)  yes
  B10  .   B5  .   H2  .        121.8(7)  yes
  B10  .   B5  .  H15  .         42.4(5)  yes
  B10  .   B6  .   H9  .        102.8(5)  yes
  B10  .   B8  .  H16  .        123.0(5)  yes
   B2  .   H7  .   B9  .         96.3(8)  yes
   B5  .  H15  .  B10  .         96.3(8)  yes
   H6  .   N1  .  H10  .       105.9(11)  yes
   H6  .   N1  .  H13  .       107.4(16)  yes
  H10  .   N1  .  H13  .       105.9(11)  yes
  H11  .   N2  .  H12  .       107.2(14)  yes
  H11  .   N2  .  H14  .       107.2(14)  yes
  H12  .   N2  .  H14  .        104(2)    yes
   H2  .   B5  .  H15  .        112.5(8)  yes
   H7  .   B2  .   H8  .        112.8(8)  yes
   H7  .   B9  .  H17  .        112.5(8)  yes
  H15  .  B10  .  H18  .        112.8(8)  yes

# ==============
# Torsion angles
# ==============

loop_
 _geom_torsion_atom_site_label_1
 _geom_torsion_site_symmetry_1
 _geom_torsion_atom_site_label_2
 _geom_torsion_site_symmetry_2
 _geom_torsion_atom_site_label_3
 _geom_torsion_site_symmetry_3
 _geom_torsion_atom_site_label_4
 _geom_torsion_site_symmetry_4
 _geom_torsion
   N1  .   B6  .   B2  .   B3  .      -93.40(6)
   N1  .   B6  .   B2  .   B4  .     -123.22(5)
   N1  .   B6  .   B2  .   B9  .      173.65(5)
   N1  .   B6  .   B3  .   B2  .      112.44(3)
   N1  .   B6  .   B3  .   B4  .      144.43(3)
   N1  .   B6  .   B3  .   B8  .     -144.43(3)
   N1  .   B6  .   B3  .  B10  .     -112.44(3)
   N1  .   B6  .  B10  .   B3  .       93.40(6)
   N1  .   B6  .  B10  .   B5  .     -173.65(5)
   N1  .   B6  .  B10  .   B8  .      123.22(5)
   N2  .   B7  .   B1  .   B4  .     -144.74(3)
   N2  .   B7  .   B1  .   B5  .      111.99(3)
   N2  .   B7  .   B1  .   B8  .      144.74(3)
   N2  .   B7  .   B1  .   B9  .     -111.99(3)
   N2  .   B7  .   B5  .   B1  .      -95.40(7)
   N2  .   B7  .   B5  .   B8  .     -126.18(6)
   N2  .   B7  .   B5  .  B10  .      170.81(5)
   N2  .   B7  .   B9  .   B1  .       95.40(7)
   N2  .   B7  .   B9  .   B2  .     -170.81(5)
   N2  .   B7  .   B9  .   B4  .      126.18(6)
   N1  .   B6  .   B2  .   H7  .      136.9(5)
   N1  .   B6  .   B2  .   H8  .       18.3(7)
   N1  .   B6  .   B3  .   H1  .        0.00
   N1  .   B6  .  B10  .  H15  .     -136.9(5)
   N1  .   B6  .  B10  .  H18  .      -18.3(7)
   N2  .   B7  .   B1  .   H5  .        0.00
   N2  .   B7  .   B5  .   H2  .       16.4(8)
   N2  .   B7  .   B5  .  H15  .      133.4(5)
   N2  .   B7  .   B9  .   H7  .     -133.4(5)
   N2  .   B7  .   B9  .  H17  .      -16.4(8)
   B1  .   B7  .   N2  .  H11  .      180.00
   B1  .   B7  .   N2  .  H12  .       58.5(12)
   B1  .   B7  .   N2  .  H14  .      -58.5(12)
   B2  .   B6  .   N1  .   H6  .        1.6(9)
   B2  .   B6  .   N1  .  H10  .     -117.42(5)
   B2  .   B6  .   N1  .  H13  .      123.6(9)
   B3  .   B6  .   N1  .   H6  .      -61.0(9)
   B3  .   B6  .   N1  .  H10  .      180.00
   B3  .   B6  .   N1  .  H13  .       61.0(9)
   B5  .   B7  .   N2  .  H11  .     -116.77(5)
   B5  .   B7  .   N2  .  H12  .      121.7(12)
   B5  .   B7  .   N2  .  H14  .        4.7(12)
   B1  .   B4  .   B2  .   B3  .      -96.77(4)
   B1  .   B4  .   B2  .   B6  .      -67.83(5)
   B1  .   B4  .   B2  .   B9  .       39.40(3)
   B1  .   B4  .   B3  .   B2  .      103.30(4)
   B1  .   B4  .   B3  .   B6  .       70.04(5)
   B1  .   B4  .   B3  .   B8  .      -37.77(5)
   B1  .   B4  .   B3  .  B10  .       -1.52(6)
   B1  .   B4  .   B8  .   B3  .      136.27(6)
   B1  .   B4  .   B8  .   B5  .       34.29(4)
   B1  .   B4  .   B8  .  B10  .      101.47(5)
   B1  .   B4  .   B9  .   B2  .     -135.71(4)
   B1  .   B4  .   B9  .   B7  .      -29.74(5)
   B1  .   B5  .   B7  .   B9  .       37.51(5)
   B1  .   B5  .   B8  .   B3  .      -96.42(4)
   B1  .   B5  .   B8  .   B4  .      -34.08(3)
   B1  .   B5  .   B8  .  B10  .     -135.71(4)
   B1  .   B5  .  B10  .   B3  .        0.58(5)
   B1  .   B5  .  B10  .   B6  .      -59.81(5)
   B1  .   B5  .  B10  .   B8  .       38.89(4)
   B1  .   B7  .   B5  .   B8  .      -30.79(5)
   B1  .   B7  .   B5  .  B10  .      -93.79(5)
   B1  .   B7  .   B9  .   B2  .       93.79(5)
   B1  .   B7  .   B9  .   B4  .       30.79(5)
   B1  .   B8  .   B3  .   B2  .        1.52(6)
   B1  .   B8  .   B3  .   B4  .       37.77(5)
   B1  .   B8  .   B3  .   B6  .      -70.04(5)
   B1  .   B8  .   B3  .  B10  .     -103.30(4)
   B1  .   B8  .   B4  .   B2  .     -101.47(5)
   B1  .   B8  .   B4  .   B3  .     -136.27(6)
   B1  .   B8  .   B4  .   B9  .      -34.29(4)
   B1  .   B8  .   B5  .   B7  .       29.74(5)
   B1  .   B8  .   B5  .  B10  .      135.71(4)
   B1  .   B8  .  B10  .   B3  .       96.77(4)
   B1  .   B8  .  B10  .   B5  .      -39.40(3)
   B1  .   B8  .  B10  .   B6  .       67.83(5)
   B1  .   B9  .   B2  .   B3  .       -0.58(5)
   B1  .   B9  .   B2  .   B4  .      -38.89(4)
   B1  .   B9  .   B2  .   B6  .       59.81(5)
   B1  .   B9  .   B4  .   B2  .      135.71(4)
   B1  .   B9  .   B4  .   B3  .       96.42(4)
   B1  .   B9  .   B4  .   B8  .       34.08(3)
   B1  .   B9  .   B7  .   B5  .      -37.51(5)
   B2  .   B3  .   B4  .   B8  .      141.07(4)
   B2  .   B3  .   B4  .   B9  .       41.02(4)
   B2  .   B3  .   B6  .  B10  .     -135.12(6)
   B2  .   B3  .   B8  .   B4  .      -36.25(3)
   B2  .   B3  .   B8  .   B5  .       63.79(5)
   B2  .   B3  .   B8  .  B10  .      104.81(6)
   B2  .   B3  .  B10  .   B5  .      -65.71(7)
   B2  .   B3  .  B10  .   B6  .       43.78(6)
   B2  .   B3  .  B10  .   B8  .     -103.34(6)
   B2  .   B4  .   B1  .   B5  .       64.46(5)
   B2  .   B4  .   B1  .   B7  .       -7.15(5)
   B2  .   B4  .   B1  .   B8  .      100.24(3)
   B2  .   B4  .   B1  .   B9  .      -41.29(4)
   B2  .   B4  .   B3  .   B6  .      -33.26(4)
   B2  .   B4  .   B3  .   B8  .     -141.07(4)
   B2  .   B4  .   B3  .  B10  .     -104.81(6)
   B2  .   B4  .   B8  .   B3  .       34.79(4)
   B2  .   B4  .   B8  .   B5  .      -67.18(4)
   B2  .   B4  .   B8  .  B10  .        0.0
   B2  .   B4  .   B9  .   B7  .      105.97(5)
   B2  .   B6  .   B3  .   B4  .       31.99(4)
   B2  .   B6  .   B3  .   B8  .      103.12(5)
   B2  .   B6  .   B3  .  B10  .      135.12(6)
   B2  .   B6  .  B10  .   B3  .      -38.26(5)
   B2  .   B6  .  B10  .   B5  .       54.69(7)
   B2  .   B6  .  B10  .   B8  .       -8.44(7)
   B2  .   B9  .   B1  .   B4  .       38.06(4)
   B2  .   B9  .   B1  .   B5  .      -64.81(6)
   B2  .   B9  .   B1  .   B7  .     -108.11(5)
   B2  .   B9  .   B1  .   B8  .        1.58(6)
   B2  .   B9  .   B4  .   B3  .      -39.29(3)
   B2  .   B9  .   B4  .   B8  .     -101.63(3)
   B2  .   B9  .   B7  .   B5  .       56.28(6)
   B3  .   B2  .   B4  .   B8  .      -34.40(3)
   B3  .   B2  .   B4  .   B9  .     -136.17(4)
   B3  .   B2  .   B6  .  B10  .       38.26(5)
   B3  .   B2  .   B9  .   B4  .       38.31(4)
   B3  .   B2  .   B9  .   B7  .      -60.96(6)
   B3  .   B4  .   B1  .   B5  .        1.92(6)
   B3  .   B4  .   B1  .   B7  .      -69.69(5)
   B3  .   B4  .   B1  .   B8  .       37.70(5)
   B3  .   B4  .   B1  .   B9  .     -103.82(5)
   B3  .   B4  .   B2  .   B6  .       28.94(4)
   B3  .   B4  .   B2  .   B9  .      136.17(4)
   B3  .   B4  .   B8  .   B5  .     -101.97(5)
   B3  .   B4  .   B8  .  B10  .      -34.79(4)
   B3  .   B4  .   B9  .   B7  .       66.68(5)
   B3  .   B6  .   B2  .   B4  .      -29.83(5)
   B3  .   B6  .   B2  .   B9  .      -92.96(5)
   B3  .   B6  .  B10  .   B5  .       92.96(5)
   B3  .   B6  .  B10  .   B8  .       29.83(5)
   B3  .   B8  .   B1  .   B4  .      -37.70(5)
   B3  .   B8  .   B1  .   B5  .      103.82(5)
   B3  .   B8  .   B1  .   B7  .       69.69(5)
   B3  .   B8  .   B1  .   B9  .       -1.92(6)
   B3  .   B8  .   B4  .   B9  .      101.97(5)
   B3  .   B8  .   B5  .   B7  .      -66.68(5)
   B3  .   B8  .   B5  .  B10  .       39.29(3)
   B3  .   B8  .  B10  .   B5  .     -136.17(4)
   B3  .   B8  .  B10  .   B6  .      -28.94(4)
   B3  .  B10  .   B5  .   B7  .       60.96(6)
   B3  .  B10  .   B5  .   B8  .      -38.31(4)
   B3  .  B10  .   B8  .   B4  .       34.40(3)
   B3  .  B10  .   B8  .   B5  .      136.17(4)
   B4  .   B1  .   B5  .   B7  .     -109.69(6)
   B4  .   B1  .   B5  .   B8  .       36.48(4)
   B4  .   B1  .   B5  .  B10  .       -1.58(6)
   B4  .   B1  .   B7  .   B5  .      103.27(5)
   B4  .   B1  .   B7  .   B9  .      -32.75(4)
   B4  .   B1  .   B8  .   B5  .     -141.53(4)
   B4  .   B1  .   B8  .  B10  .     -100.24(3)
   B4  .   B1  .   B9  .   B7  .      146.17(5)
   B4  .   B2  .   B3  .   B6  .      147.12(5)
   B4  .   B2  .   B3  .   B8  .       37.04(4)
   B4  .   B2  .   B3  .  B10  .      103.34(6)
   B4  .   B2  .   B6  .  B10  .        8.44(7)
   B4  .   B2  .   B9  .   B7  .      -99.27(4)
   B4  .   B3  .   B2  .   B6  .     -147.12(5)
   B4  .   B3  .   B2  .   B9  .      -37.63(4)
   B4  .   B3  .   B6  .  B10  .     -103.12(5)
   B4  .   B3  .   B8  .   B5  .      100.05(4)
   B4  .   B3  .   B8  .  B10  .      141.07(4)
   B4  .   B3  .  B10  .   B5  .        0.59(6)
   B4  .   B3  .  B10  .   B6  .      110.08(5)
   B4  .   B3  .  B10  .   B8  .      -37.04(4)
   B4  .   B8  .   B1  .   B5  .      141.53(4)
   B4  .   B8  .   B1  .   B7  .      107.40(4)
   B4  .   B8  .   B1  .   B9  .       35.78(3)
   B4  .   B8  .   B3  .   B6  .     -107.81(4)
   B4  .   B8  .   B3  .  B10  .     -141.07(4)
   B4  .   B8  .   B5  .   B7  .       -4.35(5)
   B4  .   B8  .   B5  .  B10  .      101.63(3)
   B4  .   B8  .  B10  .   B5  .     -101.77(3)
   B4  .   B8  .  B10  .   B6  .        5.46(5)
   B4  .   B9  .   B1  .   B5  .     -102.87(6)
   B4  .   B9  .   B1  .   B7  .     -146.17(5)
   B4  .   B9  .   B1  .   B8  .      -36.48(4)
   B4  .   B9  .   B2  .   B6  .       98.70(5)
   B4  .   B9  .   B7  .   B5  .       -6.72(7)
   B5  .   B1  .   B4  .   B8  .      -35.78(3)
   B5  .   B1  .   B4  .   B9  .      105.75(6)
   B5  .   B1  .   B7  .   B9  .     -136.01(6)
   B5  .   B1  .   B8  .  B10  .       41.29(4)
   B5  .   B1  .   B9  .   B7  .       43.30(5)
   B5  .   B7  .   B1  .   B8  .       32.75(4)
   B5  .   B7  .   B1  .   B9  .      136.01(6)
   B5  .   B8  .   B1  .   B7  .      -34.13(4)
   B5  .   B8  .   B1  .   B9  .     -105.75(6)
   B5  .   B8  .   B3  .   B6  .       -7.76(5)
   B5  .   B8  .   B3  .  B10  .      -41.02(4)
   B5  .   B8  .   B4  .   B9  .        0.00
   B5  .   B8  .  B10  .   B6  .      107.23(5)
   B5  .  B10  .   B3  .   B6  .     -109.49(5)
   B5  .  B10  .   B3  .   B8  .       37.63(4)
   B6  .   B2  .   B3  .   B8  .     -110.08(5)
   B6  .   B2  .   B3  .  B10  .      -43.78(6)
   B6  .   B2  .   B4  .   B8  .       -5.46(5)
   B6  .   B2  .   B4  .   B9  .     -107.23(5)
   B6  .   B2  .   B9  .   B7  .       -0.56(6)
   B6  .   B3  .   B2  .   B9  .      109.49(5)
   B6  .   B3  .   B4  .   B8  .      107.81(4)
   B6  .   B3  .   B4  .   B9  .        7.76(5)
   B6  .   B3  .   B8  .  B10  .       33.26(4)
   B6  .   B3  .  B10  .   B8  .     -147.12(5)
   B6  .  B10  .   B3  .   B8  .      147.12(5)
   B6  .  B10  .   B5  .   B7  .        0.56(6)
   B6  .  B10  .   B5  .   B8  .      -98.70(5)
   B7  .   B1  .   B4  .   B8  .     -107.40(4)
   B7  .   B1  .   B4  .   B9  .       34.13(4)
   B7  .   B1  .   B5  .   B8  .      146.17(5)
   B7  .   B1  .   B5  .  B10  .      108.11(5)
   B7  .   B1  .   B8  .  B10  .        7.15(5)
   B7  .   B5  .   B1  .   B8  .     -146.17(5)
   B7  .   B5  .   B1  .   B9  .      -43.30(5)
   B7  .   B5  .   B8  .  B10  .     -105.97(5)
   B7  .   B5  .  B10  .   B8  .       99.27(4)
   B7  .   B9  .   B1  .   B8  .      109.69(6)
   B7  .   B9  .   B4  .   B8  .        4.35(5)
   B8  .   B1  .   B4  .   B9  .      141.53(4)
   B8  .   B1  .   B5  .  B10  .      -38.06(4)
   B8  .   B1  .   B7  .   B9  .     -103.27(5)
   B8  .   B3  .   B2  .   B9  .       -0.59(6)
   B8  .   B3  .   B4  .   B9  .     -100.05(4)
   B8  .   B3  .   B6  .  B10  .      -31.99(4)
   B8  .   B4  .   B1  .   B9  .     -141.53(4)
   B8  .   B4  .   B2  .   B9  .      101.77(3)
   B8  .   B4  .   B3  .  B10  .       36.25(3)
   B8  .   B5  .   B1  .   B9  .      102.87(6)
   B8  .   B5  .   B7  .   B9  .        6.72(7)
   B9  .   B1  .   B5  .  B10  .       64.81(6)
   B9  .   B1  .   B8  .  B10  .      -64.46(5)
   B9  .   B2  .   B3  .  B10  .       65.71(7)
   B9  .   B2  .   B6  .  B10  .      -54.69(7)
   B9  .   B4  .   B3  .  B10  .      -63.79(5)
   B9  .   B4  .   B8  .  B10  .       67.18(4)
   B9  .   B7  .   B5  .  B10  .      -56.28(6)
   B1  .   B4  .   B2  .   H7  .       28.5(5)
   B1  .   B4  .   B2  .   H8  .      150.2(7)
   B1  .   B4  .   B3  .   H1  .     -149.1(5)
   B1  .   B4  .   B8  .  H16  .     -111.6(7)
   B1  .   B4  .   B9  .   H7  .     -124.6(5)
   B1  .   B4  .   B9  .  H17  .      112.9(8)
   B1  .   B5  .   B7  .   H4  .      144.0(6)
   B1  .   B5  .   B8  .  H16  .      110.5(7)
   B1  .   B5  .  B10  .  H15  .     -124.7(7)
   B1  .   B5  .  B10  .  H18  .      145.3(8)
   B1  .   B7  .   B5  .   H2  .      111.8(8)
   B1  .   B7  .   B5  .  H15  .     -131.2(5)
   B1  .   B7  .   B9  .   H7  .      131.2(5)
   B1  .   B7  .   B9  .  H17  .     -111.8(8)
   B1  .   B8  .   B3  .   H1  .      149.1(5)
   B1  .   B8  .   B4  .   H3  .      111.6(7)
   B1  .   B8  .   B5  .   H2  .     -112.9(8)
   B1  .   B8  .   B5  .  H15  .      124.6(5)
   B1  .   B8  .  B10  .  H15  .      -28.5(5)
   B1  .   B8  .  B10  .  H18  .     -150.2(7)
   B1  .   B9  .   B2  .   H7  .      124.7(7)
   B1  .   B9  .   B2  .   H8  .     -145.3(8)
   B1  .   B9  .   B4  .   H3  .     -110.5(7)
   B1  .   B9  .   B7  .   H4  .     -144.0(6)
   B2  .   B3  .   B4  .   H3  .     -112.1(6)
   B2  .   B3  .   B6  .   H9  .      -67.56(3)
   B2  .   B3  .   B8  .  H16  .     -143.1(6)
   B2  .   B3  .  B10  .  H15  .      -24.9(7)
   B2  .   B3  .  B10  .  H18  .      150.2(8)
   B2  .   B4  .   B1  .   H5  .     -149.1(5)
   B2  .   B4  .   B3  .   H1  .      107.6(5)
   B2  .   B4  .   B8  .  H16  .      146.9(7)
   B2  .   B4  .   B9  .   H7  .       11.1(5)
   B2  .   B4  .   B9  .  H17  .     -111.4(8)
   B2  .   B6  .   B3  .   H1  .     -112.44(3)
   B2  .   B6  .  B10  .  H15  .       91.5(5)
   B2  .   B6  .  B10  .  H18  .     -150.0(7)
   B2  .   B9  .   B1  .   H5  .      148.6(8)
   B2  .   B9  .   B4  .   H3  .      113.8(7)
   B2  .   B9  .   B7  .   H4  .      -50.2(6)
   B3  .   B2  .   B4  .   H3  .      111.0(7)
   B3  .   B2  .   B6  .   H9  .      145.1(7)
   B3  .   B2  .   B9  .   H7  .     -125.3(7)
   B3  .   B2  .   B9  .  H17  .      145.4(8)
   B3  .   B4  .   B1  .   H5  .      148.4(5)
   B3  .   B4  .   B2  .   H7  .      125.3(5)
   B3  .   B4  .   B2  .   H8  .     -113.1(7)
   B3  .   B4  .   B8  .  H16  .      112.1(7)
   B3  .   B4  .   B9  .   H7  .      -28.2(5)
   B3  .   B4  .   B9  .  H17  .     -150.6(8)
   B3  .   B6  .   B2  .   H7  .     -129.7(5)
   B3  .   B6  .   B2  .   H8  .      111.7(7)
   B3  .   B6  .  B10  .  H15  .      129.7(5)
   B3  .   B6  .  B10  .  H18  .     -111.7(7)
   B3  .   B8  .   B1  .   H5  .     -148.4(5)
   B3  .   B8  .   B4  .   H3  .     -112.1(7)
   B3  .   B8  .   B5  .   H2  .      150.6(8)
   B3  .   B8  .   B5  .  H15  .       28.2(5)
   B3  .   B8  .  B10  .  H15  .     -125.3(5)
   B3  .   B8  .  B10  .  H18  .      113.1(7)
   B3  .  B10  .   B5  .   H2  .     -145.4(8)
   B3  .  B10  .   B5  .  H15  .      125.3(7)
   B3  .  B10  .   B6  .   H9  .     -145.1(7)
   B3  .  B10  .   B8  .  H16  .     -111.0(7)
   B4  .   B1  .   B5  .   H2  .      144.0(8)
   B4  .   B1  .   B5  .  H15  .      -43.8(6)
   B4  .   B1  .   B7  .   H4  .       35.26(3)
   B4  .   B1  .   B8  .  H16  .      107.1(6)
   B4  .   B1  .   B9  .   H7  .       80.3(6)
   B4  .   B1  .   B9  .  H17  .     -107.6(8)
   B4  .   B2  .   B3  .   H1  .     -111.4(8)
   B4  .   B2  .   B6  .   H9  .      115.3(7)
   B4  .   B2  .   B9  .   H7  .     -163.6(7)
   B4  .   B2  .   B9  .  H17  .      107.1(8)
   B4  .   B3  .   B2  .   H7  .      -78.5(6)
   B4  .   B3  .   B2  .   H8  .      106.4(8)
   B4  .   B3  .   B6  .   H9  .      -35.57(3)
   B4  .   B3  .   B8  .  H16  .     -106.8(6)
   B4  .   B3  .  B10  .  H15  .       41.4(7)
   B4  .   B3  .  B10  .  H18  .     -143.5(8)
   B4  .   B8  .   B1  .   H5  .     -110.6(5)
   B4  .   B8  .   B3  .   H1  .      111.3(5)
   B4  .   B8  .   B5  .   H2  .     -147.0(8)
   B4  .   B8  .   B5  .  H15  .       90.5(5)
   B4  .   B8  .  B10  .  H15  .      -90.9(5)
   B4  .   B8  .  B10  .  H18  .      147.5(7)
   B4  .   B9  .   B1  .   H5  .      110.6(8)
   B4  .   B9  .   B2  .   H7  .      163.6(7)
   B4  .   B9  .   B2  .   H8  .     -106.4(8)
   B4  .   B9  .   B7  .   H4  .     -113.2(6)
   B5  .   B1  .   B4  .   H3  .     -142.9(6)
   B5  .   B1  .   B7  .   H4  .      -68.01(3)
   B5  .   B1  .   B8  .  H16  .     -111.3(6)
   B5  .   B1  .   B9  .   H7  .      -22.6(6)
   B5  .   B1  .   B9  .  H17  .      149.6(8)
   B5  .   B7  .   B1  .   H5  .     -111.99(3)
   B5  .   B7  .   B9  .   H7  .       93.7(5)
   B5  .   B7  .   B9  .  H17  .     -149.3(8)
   B5  .   B8  .   B1  .   H5  .      107.8(5)
   B5  .   B8  .   B3  .   H1  .     -148.6(5)
   B5  .   B8  .   B4  .   H3  .      145.9(7)
   B5  .   B8  .  B10  .  H15  .       10.9(5)
   B5  .   B8  .  B10  .  H18  .     -110.8(7)
   B5  .  B10  .   B3  .   H1  .      149.0(8)
   B5  .  B10  .   B6  .   H9  .      -52.2(7)
   B5  .  B10  .   B8  .  H16  .      112.8(7)
   B6  .   B2  .   B3  .   H1  .      101.5(8)
   B6  .   B2  .   B4  .   H3  .      139.9(7)
   B6  .   B2  .   B9  .   H7  .      -64.9(7)
   B6  .   B2  .   B9  .  H17  .     -154.2(8)
   B6  .   B3  .   B2  .   H7  .       68.6(6)
   B6  .   B3  .   B2  .   H8  .     -106.4(8)
   B6  .   B3  .   B4  .   H3  .     -145.4(6)
   B6  .   B3  .   B8  .  H16  .      145.4(6)
   B6  .   B3  .  B10  .  H15  .      -68.6(6)
   B6  .   B3  .  B10  .  H18  .      106.4(8)
   B6  .  B10  .   B3  .   H1  .     -101.5(8)
   B6  .  B10  .   B5  .   H2  .      154.2(8)
   B6  .  B10  .   B5  .  H15  .       64.9(7)
   B6  .  B10  .   B8  .  H16  .     -139.9(7)
   B7  .   B1  .   B4  .   H3  .      145.5(6)
   B7  .   B1  .   B5  .   H2  .     -106.3(8)
   B7  .   B1  .   B5  .  H15  .       65.9(6)
   B7  .   B1  .   B8  .  H16  .     -145.5(6)
   B7  .   B1  .   B9  .   H7  .      -65.9(6)
   B7  .   B1  .   B9  .  H17  .      106.3(8)
   B7  .   B5  .   B1  .   H5  .      103.2(8)
   B7  .   B5  .   B8  .  H16  .      140.2(7)
   B7  .   B5  .  B10  .  H15  .      -64.3(7)
   B7  .   B5  .  B10  .  H18  .     -154.3(8)
   B7  .   B9  .   B1  .   H5  .     -103.2(8)
   B7  .   B9  .   B2  .   H7  .       64.3(7)
   B7  .   B9  .   B2  .   H8  .      154.3(8)
   B7  .   B9  .   B4  .   H3  .     -140.2(7)
   B8  .   B1  .   B5  .  H15  .      -80.3(6)
   B8  .   B1  .   B9  .  H17  .     -144.0(8)
   B8  .   B3  .  B10  .  H15  .       78.5(6)
   B8  .   B3  .  B10  .  H18  .     -106.4(8)
   B8  .   B4  .   B9  .  H17  .      147.0(8)
   B8  .   B5  .  B10  .  H15  .     -163.6(7)
   B8  .   B5  .  B10  .  H18  .      106.4(8)
   B8  .  B10  .   B5  .  H15  .      163.6(7)
   B9  .   B1  .   B5  .  H15  .       22.6(6)
   B9  .   B1  .   B8  .  H16  .      142.9(6)
   B9  .   B4  .   B8  .  H16  .     -145.9(7)
   B9  .   B7  .   B5  .  H15  .      -93.7(5)
  B10  .   B3  .   B8  .  H16  .      112.1(6)
  B10  .   B5  .   B8  .  H16  .     -113.8(7)
  B10  .   B8  .   B5  .  H15  .      -11.1(5)
   B1  .   B5  .  H15  .  B10  .        74.1(7)
   B1  .   B9  .   H7  .   B2  .       -74.1(7)
   B3  .   B2  .   H7  .   B9  .        72.8(7)
   B3  .  B10  .  H15  .   B5  .       -72.8(7)
   B4  .   B2  .   H7  .   B9  .        14.1(6)
   B6  .   B2  .   H7  .   B9  .       124.4(5)
   B7  .   B5  .  H15  .  B10  .       124.1(5)
   B8  .   B5  .  H15  .  B10  .        14.1(6)
   B2  .   H7  .   B9  .   B4  .       -14.1(6)
   B2  .   H7  .   B9  .   B7  .      -124.1(5)
   B5  .  H15  .  B10  .   B6  .      -124.4(5)
   B5  .  H15  .  B10  .   B8  .       -14.1(6)
   B2  .   H7  .   B9  .  H17  .       113.1(9)
   B5  .  H15  .  B10  .  H18  .       111.7(9)
   H6  .   N1  .   B6  .  B10  .     -123.6(9)
  H10  .   N1  .   B6  .  B10  .      117.42(5)
  H11  .   N2  .   B7  .   B9  .      116.77(5)
  H12  .   N2  .   B7  .   B9  .       -4.7(12)
  H13  .   N1  .   B6  .  B10  .       -1.6(9)
  H14  .   N2  .   B7  .   B9  .     -121.7(12)
   H6  .   N1  .   B6  .   H9  .       119.0(9)
   H4  .   B7  .   N2  .  H11  .        0.00
   H4  .   B7  .   N2  .  H12  .     -121.5(12)
   H4  .   B7  .   N2  .  H14  .      121.5(12)
   H9  .   B6  .   N1  .  H10  .        0.00
   H9  .   B6  .   N1  .  H13  .     -119.0(9)
   H1  .   B3  .   B2  .   B9  .     -149.0(8)
   H1  .   B3  .   B4  .   B8  .     -111.3(5)
   H1  .   B3  .   B4  .   B9  .      148.6(5)
   H1  .   B3  .   B6  .  B10  .      112.44(3)
   H1  .   B3  .   B8  .  B10  .     -107.6(5)
   H1  .   B3  .  B10  .   B8  .      111.4(8)
   H2  .   B5  .   B1  .   B8  .      107.6(8)
   H2  .   B5  .   B1  .   B9  .     -149.6(8)
   H2  .   B5  .   B7  .   B9  .      149.3(8)
   H2  .   B5  .   B8  .  B10  .      111.4(8)
   H2  .   B5  .  B10  .   B8  .     -107.1(8)
   H3  .   B4  .   B1  .   B8  .     -107.1(6)
   H3  .   B4  .   B1  .   B9  .      111.3(6)
   H3  .   B4  .   B2  .   B9  .     -112.8(7)
   H3  .   B4  .   B3  .   B8  .      106.8(6)
   H3  .   B4  .   B3  .  B10  .      143.1(6)
   H3  .   B4  .   B8  .  B10  .     -146.9(7)
   H4  .   B7  .   B1  .   B8  .      -35.26(3)
   H4  .   B7  .   B1  .   B9  .       68.01(3)
   H4  .   B7  .   B5  .   B8  .      113.2(6)
   H4  .   B7  .   B5  .  B10  .       50.2(6)
   H5  .   B1  .   B4  .   B8  .      110.6(5)
   H5  .   B1  .   B4  .   B9  .     -107.8(5)
   H5  .   B1  .   B5  .   B8  .     -110.6(8)
   H5  .   B1  .   B5  .  B10  .     -148.6(8)
   H5  .   B1  .   B7  .   B9  .      111.99(3)
   H5  .   B1  .   B8  .  B10  .      149.1(5)
   H7  .   B2  .   B3  .   B8  .      -41.4(7)
   H7  .   B2  .   B3  .  B10  .       24.9(7)
   H7  .   B2  .   B4  .   B8  .       90.9(5)
   H7  .   B2  .   B4  .   B9  .      -10.9(5)
   H7  .   B2  .   B6  .  B10  .      -91.5(5)
   H7  .   B9  .   B1  .   B8  .       43.8(6)
   H7  .   B9  .   B4  .   B8  .      -90.5(5)
   H8  .   B2  .   B3  .   B8  .      143.5(8)
   H8  .   B2  .   B3  .  B10  .     -150.2(8)
   H8  .   B2  .   B4  .   B8  .     -147.5(7)
   H8  .   B2  .   B4  .   B9  .      110.8(7)
   H8  .   B2  .   B6  .  B10  .      150.0(7)
   H9  .   B6  .   B2  .   B9  .       52.2(7)
   H9  .   B6  .   B3  .   B8  .       35.57(3)
   H9  .   B6  .   B3  .  B10  .       67.56(3)
   H9  .   B6  .  B10  .   B8  .     -115.3(7)
   H1  .   B3  .   B2  .   H7  .      170.2(10)
   H1  .   B3  .   B2  .   H8  .       -4.9(11)
   H1  .   B3  .   B4  .   H3  .       -4.5(8)
   H1  .   B3  .   B6  .   H9  .      180.00
   H1  .   B3  .   B8  .  H16  .        4.5(8)
   H1  .   B3  .  B10  .  H15  .     -170.2(10)
   H1  .   B3  .  B10  .  H18  .        4.9(11)
   H2  .   B5  .   B1  .   H5  .       -3.0(12)
   H2  .   B5  .   B7  .   H4  .     -104.1(10)
   H2  .   B5  .   B8  .  H16  .       -2.5(10)
   H2  .   B5  .  B10  .  H15  .       89.4(10)
   H2  .   B5  .  B10  .  H18  .       -0.6(11)
   H3  .   B4  .   B1  .   H5  .        3.5(8)
   H3  .   B4  .   B2  .   H7  .     -123.7(8)
   H3  .   B4  .   B2  .   H8  .       -2.1(10)
   H3  .   B4  .   B8  .  H16  .        0.0
   H3  .   B4  .   B9  .   H7  .      124.9(8)
   H3  .   B4  .   B9  .  H17  .        2.5(10)
   H4  .   B7  .   B1  .   H5  .      180.00
   H4  .   B7  .   B5  .  H15  .       12.8(8)
   H4  .   B7  .   B9  .   H7  .      -12.8(8)
   H4  .   B7  .   B9  .  H17  .      104.1(10)
   H5  .   B1  .   B5  .  H15  .      169.1(10)
   H5  .   B1  .   B8  .  H16  .       -3.5(8)
   H5  .   B1  .   B9  .   H7  .     -169.1(10)
   H5  .   B1  .   B9  .  H17  .        3.0(12)
   H7  .   B2  .   B6  .   H9  .       15.4(9)
   H7  .   B2  .   B9  .  H17  .      -89.4(10)
   H7  .   B9  .   B2  .   H8  .       90.0(10)
   H8  .   B2  .   B6  .   H9  .     -103.1(10)
   H8  .   B2  .   B9  .  H17  .        0.6(11)
   H9  .   B6  .  B10  .  H15  .      -15.4(9)
   H9  .   B6  .  B10  .  H18  .      103.1(10)
  H15  .   B5  .   B8  .  H16  .     -124.9(8)
  H15  .   B5  .  B10  .  H18  .      -90.0(10)
  H15  .  B10  .   B8  .  H16  .      123.7(8)
  H16  .   B8  .  B10  .  H18  .        2.1(10)
   H2  .   B5  .  H15  .  B10  .     -113.1(9)
   H8  .   B2  .   H7  .   B9  .     -111.7(9)

# start Validation Reply Form
_vrf_GOODF01_Bisammonia_arachno-decaborane12__IAM
;
PROBLEM: The least squares goodness of fit parameter lies
RESPONSE: Refer to Stefan Mebs, et al., Inorganic Chemistry 2011 50(1), 90-103 
(DOI: 10.1021/ic1013158)
;
# end Validation Reply Form
