# Supplementary material for: Periodic Hirshfeld Atom Refinement
Source: J Phys Chem Lett. 2026 Feb 27;17(11):3170–9. doi: 10.1021/acs.jpclett.5c03918 (PMC13007019; doi:10.1021/acs.jpclett.5c03918)
Supplement: Supplementary file 2 [file jz5c03918_si_002.zip › G_Bisammonia_arachno-decaborane(12)/Bis(ammonia)_arachno-decaborane(12)__IAM.fco]

data_Bisammonia_arachno-decaborane12__IAM
#Bis(ammonia)_arachno-decaborane(12)__IAM
_audit_creation_date                2025-3-27
_audit_creation_method              'Tonto 25.04.08 github v. 71242092'

# ============
# QCr software
# ============

_QCr_software                       Tonto
_QCr_software_version               '25.04.08 v. 71242092'
_QCr_software_platform              Linux-6.8.0-52-generic
_QCr_software_build_date            '2025.03.27 11:46'
_QCr_software_website               https://github.com/dylan-jayatilaka/tonto

# ========
# Symmetry
# ========

_symmetry_cell_setting              Orthorhombic
_symmetry_space_group_name_H-M      'p n m a'
_symmetry_space_group_name_Hall     '-p 2ac 2n'
_symmetry_Int_Tables_number         '62'

loop_
    _symmetry_equiv_pos_as_xyz
'+x, +y, +z'
'-x, -y, -z'
'-x+1/2, -y, +z+1/2'
'+x+1/2, -y+1/2, -z+1/2'
'+x+1/2, +y, -z+1/2'
'-x+1/2, +y+1/2, +z+1/2'
'-x, +y+1/2, -z'
'+x, -y+1/2, +z'

# =========
# Unit cell
# =========

_cell_measurement_temperature       9(2)
_cell_measurement_reflns_used       1830
_cell_measurement_theta_min         3.0
_cell_measurement_theta_max         31.1

_cell_length_a                      17.860(4)
_cell_length_b                      7.3160(15)
_cell_length_c                      7.1770(14)
_cell_angle_alpha                   90.00
_cell_angle_beta                    90.00
_cell_angle_gamma                   90.00
_cell_volume                        937.8(3)

_cell_formula_units_Z               4

_exptl_crystal_F_squared_000         107584.0000


# ======================
# XD fco reflection data
# ======================

_shelx_refln_list_code              4

_reflns_d_resolution_high           0.5001
_reflns_d_resolution_low            4.9247
_reflns_limit_h_max                 35
_reflns_limit_h_min                 1
_reflns_limit_k_max                 14
_reflns_limit_k_min                 1
_reflns_limit_l_max                 14
_reflns_limit_l_min                 1

# NOTE: F_squared_meas is scaled to F_squared_calc
#       and so it is on an absolute scale
_reflns_tonto_F_scale_factor        1.4322

loop_
    _refln_index_h
    _refln_index_k
    _refln_index_l
    _refln_F_squared_calc
    _refln_F_squared_meas
    _refln_F_squared_sigma
    _refln_observed_status
   1   1   1      531.12      574.36     60.93 o
   2   1   1     2707.02     2648.87    274.00 o
   4   1   1      535.66      565.96     47.97 o
   5   1   1       38.12       46.35      4.88 o
   7   1   1       18.86       18.08      3.15 o
   8   1   1      130.15      121.94     10.10 o
  10   1   1       26.04       32.66      4.45 o
  12   1   1      963.66      970.77    101.51 o
  13   1   1       19.81       15.74      3.57 o
  14   1   1      278.28      254.80     20.69 o
  15   1   1       30.60       32.31      5.14 o
  16   1   1      219.28      208.59     17.16 o
  17   1   1       16.13       16.91      4.16 o
  18   1   1       14.56        8.93      4.20 o
  19   1   1      112.54      104.79     11.17 o
  22   1   1       19.66       18.78      4.75 o
  23   1   1       19.74       18.80      4.69 o
  26   1   1      393.13      374.62     38.04 o
  30   1   1       36.33       38.57      8.37 o
   1   2   1      350.19      365.22     25.65 o
   2   2   1     2859.56     3002.78    190.86 o
   4   2   1      168.72      193.61     16.67 o
   5   2   1      729.88      852.64     70.67 o
   6   2   1      276.30      284.46     21.66 o
   7   2   1       98.68      106.13      8.57 o
   8   2   1      104.88      112.89      9.07 o
   9   2   1      157.17      169.09     13.10 o
  10   2   1       20.84       21.49      3.56 o
  11   2   1       30.50       37.38      4.43 o
  12   2   1      632.58      643.56     60.75 o
  13   2   1      204.65      204.83     16.14 o
  15   2   1       12.11       13.13      3.61 o
  16   2   1      116.54      111.51     11.68 o
  18   2   1       10.13        9.16      4.44 o
  19   2   1       58.97       55.70      8.22 o
  20   2   1       91.04       91.59      9.65 o
  21   2   1       32.70       32.83      5.14 o
  26   2   1       99.04       95.80      9.64 o
  27   2   1       25.23       23.36      8.13 o
  29   2   1       19.39       15.79      4.87 o
  30   2   1       27.84       20.16      7.64 o
  31   2   1       32.55       35.60      8.96 o
  32   2   1       68.37       79.48     11.81 o
  34   2   1       24.72       15.64      7.27 o
   1   3   1      150.24      176.66     19.31 o
   2   3   1      922.84      939.64     80.82 o
   3   3   1      152.06      192.86     18.23 o
   4   3   1      298.32      387.57     31.79 o
   5   3   1       54.70       59.51      5.57 o
   6   3   1      148.09      151.25     11.60 o
   7   3   1       33.34       37.75      4.06 o
   8   3   1       11.56        7.35      2.54 o
   9   3   1       60.91       69.05      7.63 o
  10   3   1      600.52      568.43     50.55 o
  11   3   1       11.97        8.53      3.04 o
  12   3   1      216.47      208.44     16.64 o
  13   3   1       35.17       37.67      5.11 o
  14   3   1      118.59      115.27     10.11 o
  16   3   1      322.48      323.61     26.75 o
  18   3   1       57.20       58.73      7.13 o
  20   3   1      110.25      112.01     12.72 o
  21   3   1       15.82       12.54      4.93 o
  22   3   1      127.82      122.44     11.65 o
  23   3   1       10.48        6.85      3.06 o
  24   3   1      194.71      187.03     17.20 o
  26   3   1      159.47      156.54     14.16 o
  27   3   1       58.49       59.42      8.19 o
  30   3   1       60.62       63.61     13.03 o
  32   3   1       62.94       67.17     11.90 o
  34   3   1       67.83       69.45     17.40 o
   1   4   1       45.75       39.71      5.10 o
   2   4   1      398.51      454.15     37.35 o
   3   4   1      317.90      315.25     28.31 o
   4   4   1      228.30      224.56     19.70 o
   5   4   1      129.84      130.94     11.63 o
   6   4   1       10.14        4.23      1.95 o
   7   4   1      432.26      433.58     36.87 o
   8   4   1       14.04       22.03      3.34 o
  10   4   1       14.32       11.14      3.08 o
  11   4   1       38.12       35.13      4.76 o
  12   4   1      125.88      125.70     11.64 o
  13   4   1       11.13        9.91      4.14 o
  14   4   1      227.23      224.75     18.17 o
  16   4   1       19.97       22.15      4.59 o
  17   4   1      106.10      100.98      9.62 o
  18   4   1      337.70      335.27     30.34 o
  19   4   1      120.19      118.77     12.70 o
  20   4   1       40.35       39.02      7.26 o
  21   4   1      160.07      158.36     14.16 o
  22   4   1       25.40       26.06      5.20 o
  23   4   1       62.63       60.45      9.79 o
  24   4   1       11.75        8.19      4.00 o
  28   4   1       56.13       57.09      8.21 o
  29   4   1       23.85       22.18      8.17 o
  32   4   1       92.63       98.76     13.83 o
  33   4   1       32.64       30.87      9.65 o
  34   4   1       25.36       21.90      8.80 o
   1   5   1      423.02      408.87     34.33 o
   2   5   1      810.98      793.82     81.16 o
   3   5   1       29.01       30.99      3.82 o
   4   5   1        6.62        8.57      2.40 o
   5   5   1      377.29      352.28     29.79 o
   6   5   1      351.03      362.16     30.29 o
   7   5   1       18.99       17.03      2.62 o
   8   5   1      189.61      175.03     13.61 o
   9   5   1      168.83      160.84     14.15 o
  11   5   1       78.92       76.41      8.13 o
  12   5   1      225.38      217.24     17.66 o
  13   5   1       77.71       82.00      8.11 o
  14   5   1      211.33      209.97     16.64 o
  15   5   1      214.88      205.62     18.72 o
  16   5   1      927.64      913.44    112.19 o
  18   5   1       13.94       11.13      5.14 o
  19   5   1      258.80      251.30     22.76 o
  20   5   1       43.24       41.16      6.16 o
  21   5   1       83.53       82.79      9.68 o
  23   5   1       44.06       42.79      6.69 o
  24   5   1       40.02       37.91      7.82 o
  25   5   1       86.17       89.27      9.66 o
  26   5   1       46.93       49.15      7.18 o
  28   5   1       47.22       51.70      8.77 o
  29   5   1       32.37       35.71      8.41 o
  30   5   1      155.64      157.48     19.90 o
   3   6   1      141.61      128.56     10.08 o
   4   6   1       24.24       23.22      3.50 o
   5   6   1       99.38       96.98      9.63 o
   7   6   1      182.56      171.87     13.61 o
   8   6   1       40.77       35.16      4.23 o
  10   6   1       25.58       24.59      3.80 o
  11   6   1       11.75       14.41      3.19 o
  14   6   1       38.14       36.73      5.66 o
  17   6   1       37.42       38.81      6.18 o
  18   6   1       59.62       60.65      7.66 o
  19   6   1       47.89       47.73      7.19 o
  21   6   1      116.87      116.25     13.23 o
  22   6   1       83.30       85.81     10.71 o
  23   6   1       18.48       17.18      6.56 o
  30   6   1       24.09       21.39      7.59 o
  32   6   1       40.59       39.20     10.60 o
   2   7   1       38.25       38.10      4.53 o
   3   7   1       54.53       56.24      5.58 o
   5   7   1       12.65       11.76      2.95 o
   6   7   1       42.75       41.06      6.16 o
   8   7   1       16.16       15.38      3.57 o
   9   7   1       54.89       53.29      7.16 o
  10   7   1       69.37       68.91      7.63 o
  11   7   1       77.16       76.91      8.64 o
  12   7   1      271.17      276.56     23.74 o
  13   7   1       10.44        8.04      3.88 o
  15   7   1       29.60       28.33      4.64 o
  18   7   1       19.19       21.69      5.83 o
  24   7   1       66.02       69.69      9.73 o
  26   7   1      303.01      307.20     33.02 o
  27   7   1       14.73       15.85      6.01 o
   1   8   1       51.18       50.12      6.12 o
   2   8   1       26.14       26.26      3.53 o
   3   8   1       10.99        9.46      3.01 o
   4   8   1      110.76      107.21     11.69 o
   5   8   1       90.55       88.87      9.66 o
   6   8   1       58.21       55.41      6.62 o
   8   8   1       83.94       88.53     10.18 o
   9   8   1       62.48       59.12      7.67 o
  11   8   1       24.77       25.99      4.82 o
  12   8   1       88.31       88.53      9.66 o
  13   8   1      133.50      130.35     13.18 o
  14   8   1       37.22       38.49      6.18 o
  16   8   1       22.09       25.45      4.83 o
  17   8   1       14.27       13.95      5.42 o
  18   8   1       15.59       16.47      5.98 o
  20   8   1       15.51       12.57      6.21 o
  22   8   1       19.23       18.11      6.52 o
  24   8   1       41.44       47.20      9.36 o
  26   8   1       50.99       54.37      9.29 o
  27   8   1       21.97       20.78      6.43 o
  28   8   1       43.76       48.89     11.00 o
   1   9   1       41.16       38.26      4.69 o
   2   9   1      120.57      118.58     12.70 o
   4   9   1       19.04       18.80      3.14 o
   5   9   1       27.59       28.84      4.37 o
   8   9   1       28.45       27.04      5.75 o
  10   9   1        9.38        6.92      2.93 o
  12   9   1      221.41      219.71     19.20 o
  13   9   1        8.06        7.03      3.50 o
  14   9   1       91.12       93.42     10.16 o
  16   9   1       70.60       74.14      9.71 o
  19   9   1       42.48       46.79      7.19 o
  26   9   1      167.42      172.31     19.84 o
   1  10   1       25.48       25.41      3.70 o
   2  10   1       50.94       49.25      5.60 o
   3  10   1      145.90      145.52     14.19 o
   4  10   1       57.95       57.73      6.09 o
   5  10   1       29.11       29.77      4.79 o
   7  10   1      169.68      162.91     14.66 o
   8  10   1       24.25       22.46      4.81 o
  10  10   1       61.88       63.86      7.65 o
  11  10   1       49.18       53.98      5.59 o
  12  10   1       32.17       34.37      5.08 o
  13  10   1        7.44        6.13      2.72 o
  14  10   1       40.91       43.18      6.15 o
  15  10   1       12.37       10.83      4.90 o
  17  10   1       66.26       68.31     11.34 o
  18  10   1       60.57       66.93     10.82 o
  19  10   1       24.98       24.86      6.90 o
  21  10   1      117.25      128.32     18.46 o
  22  10   1       93.88      102.27     18.10 o
  23  10   1       26.59       27.85     10.36 o
   1  11   1       60.54       59.86      8.72 o
   2  11   1      132.08      125.20     11.12 o
   4  11   1       14.60       13.60      3.31 o
   5  11   1       60.08       57.58      7.68 o
   6  11   1       41.38       43.10      6.15 o
   7  11   1       11.41       13.16      5.22 o
   8  11   1       22.31       23.62      5.80 o
   9  11   1       13.15       10.32      3.88 o
  10  11   1       38.96       34.77      7.86 o
  12  11   1       40.00       40.79      6.70 o
  15  11   1       21.74       22.05      6.98 o
  16  11   1      193.75      186.49     21.89 o
  19  11   1       42.43       48.83      7.73 o
   2  12   1      199.43      195.69     18.22 o
   3  12   1        6.53        6.26      3.11 o
   5  12   1       43.55       43.46      6.15 o
   8  12   1       29.64       29.75      5.72 o
  12  12   1      226.82      228.26     22.82 o
  16  12   1       30.31       23.62      8.12 o
  18  12   1       38.07       37.55     13.59 o
  20  12   1       49.25       38.51     11.19 o
   2  13   1       29.27       29.25      4.96 o
   4  13   1       31.15       36.05      6.20 o
   6  13   1        8.50        7.26      3.61 o
  10  13   1      118.90      111.76     12.20 o
  14  13   1       20.80       19.60      7.06 o
  16  13   1       52.03       45.68     11.61 o
   3  14   1       22.37       18.70      4.98 o
   5  14   1       13.88       13.96      5.41 o
   7  14   1       23.93       24.44      8.68 o
   1   1   2      689.00      768.12     55.37 o
   2   1   2       24.11       29.64      4.21 o
   3   1   2      171.36      202.06     19.75 o
   4   1   2      817.91      824.96     75.89 o
   5   1   2     1056.92     1254.00    106.04 o
   6   1   2      378.01      407.38     32.79 o
   7   1   2      141.98      160.49     12.61 o
   8   1   2       45.81       40.70      4.68 o
   9   1   2      299.75      297.42     23.70 o
  10   1   2       75.53       71.08      7.62 o
  11   1   2        9.93        8.60      3.65 o
  13   1   2      658.61      644.55     60.75 o
  15   1   2       15.68       14.66      3.92 o
  17   1   2       69.33       72.42      8.14 o
  18   1   2       37.60       34.90      6.21 o
  19   1   2       10.22        8.03      3.82 o
  20   1   2      174.67      172.70     15.16 o
  21   1   2      175.84      179.42     15.66 o
  23   1   2       21.77       17.57      5.34 o
  27   1   2       76.69       78.79      9.69 o
  28   1   2       18.27       11.79      5.60 o
  31   1   2       50.16       54.23      8.22 o
  34   1   2       65.00       68.85     12.43 o
  35   1   2       69.18       69.00     14.06 o
   1   2   2       36.41       38.17      4.69 o
   2   2   2      404.87      438.08     38.40 o
   3   2   2      256.13      330.13     28.28 o
   4   2   2       45.14       41.15      5.63 o
   5   2   2      331.37      367.50     29.77 o
   6   2   2       73.64       83.83      9.14 o
   7   2   2       10.83       15.82      3.17 o
   8   2   2       81.13       73.89      8.14 o
   9   2   2      467.60      490.23     41.41 o
  10   2   2      460.80      475.11     40.92 o
  11   2   2      252.80      247.49     19.66 o
  13   2   2       84.87       86.99      8.61 o
  14   2   2      139.65      125.89     11.12 o
  15   2   2      217.02      211.01     17.15 o
  16   2   2       59.46       62.18      8.18 o
  17   2   2       22.86       24.31      5.78 o
  18   2   2       15.18       14.90      4.20 o
  20   2   2       13.90       14.27      4.39 o
  21   2   2       17.43       17.82      5.06 o
  22   2   2       48.17       43.31      6.68 o
  23   2   2       28.59       28.08      5.73 o
  24   2   2      185.88      175.08     18.28 o
  25   2   2       38.17       38.59      6.18 o
  26   2   2       19.52       13.68      5.38 o
  27   2   2       74.00       72.22      9.72 o
  28   2   2       67.71       67.72      9.21 o
  29   2   2       65.02       63.61      8.70 o
  30   2   2       17.30       13.98      6.75 o
  32   2   2       22.99       18.67      7.10 o
  35   2   2       49.01       51.35     10.96 o
   1   3   2      407.37      465.91     44.04 o
   2   3   2      236.92      255.24     21.71 o
   4   3   2      646.10      639.60     55.57 o
   5   3   2     1004.35     1040.97    101.32 o
   6   3   2       41.59       49.82      6.12 o
   7   3   2       89.48       88.53      8.10 o
   8   3   2       96.00      106.57      9.61 o
   9   3   2      119.99      139.83     12.64 o
  10   3   2      573.35      554.59     49.55 o
  11   3   2      143.37      150.70     14.69 o
  12   3   2      190.69      191.58     15.64 o
  13   3   2      437.47      433.49     37.90 o
  14   3   2       12.24       11.89      4.54 o
  15   3   2       35.02       38.03      6.18 o
  17   3   2       80.79       78.99      8.12 o
  18   3   2       91.67       87.39     10.71 o
  19   3   2       96.02       97.72     10.67 o
  20   3   2       27.17       24.93      5.21 o
  21   3   2       44.17       43.53      7.77 o
  22   3   2       24.98       23.37      5.80 o
  24   3   2      120.30      114.48     14.29 o
  25   3   2       42.38       42.77      6.69 o
  26   3   2       13.52        8.95      4.01 o
  27   3   2      101.92      104.69     11.17 o
  29   3   2       37.46       33.09      9.01 o
  30   3   2       48.92       48.90      9.34 o
  31   3   2      139.77      136.67     15.77 o
   1   4   2      195.44      185.56     17.20 o
   2   4   2       58.35       53.44      6.11 o
   4   4   2      358.77      381.59     34.91 o
   5   4   2       40.91       35.26      4.34 o
   6   4   2      265.25      245.27     19.67 o
   7   4   2       52.68       43.26      4.46 o
   8   4   2      105.96      111.96      9.08 o
  10   4   2      634.46      622.30     60.80 o
  12   4   2        9.82       11.89      4.11 o
  14   4   2       87.42       88.38      9.66 o
  16   4   2      184.82      186.49     15.13 o
  18   4   2       34.84       34.39      6.21 o
  19   4   2       60.38       58.92      8.72 o
  20   4   2       75.10       72.66      8.66 o
  21   4   2       34.51       34.41      6.21 o
  24   4   2      123.07      120.90     11.65 o
  26   4   2       27.50       27.88      7.41 o
  27   4   2       71.47       71.13      8.15 o
  28   4   2       68.98       69.99      8.67 o
  30   4   2       44.76       43.55      8.85 o
   1   5   2       10.98       11.02      2.68 o
   2   5   2       78.31       70.09      8.15 o
   3   5   2      139.54      130.99     14.23 o
   4   5   2       59.14       43.20      5.09 o
   5   5   2      222.21      200.53     16.66 o
   6   5   2      584.99      555.58     50.58 o
   7   5   2      397.02      386.33     35.93 o
   8   5   2      357.71      372.10     34.40 o
  11   5   2       28.04       27.29      4.17 o
  12   5   2       20.00       21.27      3.88 o
  13   5   2       10.27        9.76      4.60 o
  14   5   2      248.71      246.55     20.19 o
  16   5   2       19.36       20.94      4.44 o
  17   5   2       22.25       22.99      5.14 o
  18   5   2      119.82      120.56     12.17 o
  19   5   2      112.93      118.23     13.22 o
  20   5   2      223.25      218.23     21.28 o
  21   5   2      254.25      260.74     25.33 o
  22   5   2       23.89       20.80      5.85 o
  23   5   2       37.13       36.00      7.29 o
  24   5   2       47.68       47.03      8.81 o
  28   5   2      193.57      185.11     19.29 o
  31   5   2       21.34       27.00      8.01 o
   1   6   2       11.69        9.86      2.48 o
   2   6   2       36.06       31.47      4.03 o
   3   6   2       22.78       21.75      3.23 o
   4   6   2      115.98      109.44     10.64 o
   6   6   2       43.91       38.04      4.58 o
   8   6   2       42.73       45.01      6.14 o
   9   6   2       32.48       30.65      4.73 o
  10   6   2      165.21      163.65     15.18 o
  11   6   2       35.31       38.20      4.80 o
  14   6   2      128.23      127.58     11.64 o
  15   6   2       17.49       17.37      3.98 o
  16   6   2       30.25       32.40      6.23 o
  17   6   2       25.01       25.29      6.90 o
  18   6   2       37.36       40.19      6.71 o
  19   6   2       16.76       17.04      5.36 o
  24   6   2       70.06       75.09      9.17 o
  27   6   2       17.86       16.65      6.58 o
  28   6   2       29.38       28.82      8.55 o
   1   7   2      257.88      260.79     23.26 o
   3   7   2      157.72      165.88     17.25 o
   4   7   2      507.35      510.11     50.69 o
   5   7   2      248.70      249.17     30.07 o
   6   7   2       16.80       19.19      3.69 o
   7   7   2       30.89       33.47      5.14 o
   8   7   2       18.88       18.98      3.75 o
   9   7   2      242.53      239.08     23.31 o
  10   7   2      165.17      154.46     16.25 o
  11   7   2      137.24      122.73     15.30 o
  13   7   2      595.34      579.30     66.14 o
  14   7   2       29.39       31.02      5.15 o
  17   7   2      160.75      160.00     16.23 o
  18   7   2      236.06      227.37     22.82 o
  21   7   2       19.07       21.27      6.42 o
  23   7   2       60.21       60.70      7.66 o
  27   7   2      124.36      122.49     17.95 o
   1   8   2      115.88      123.27     13.20 o
   2   8   2       65.82       67.82     10.28 o
   3   8   2       98.00       99.89     12.77 o
   5   8   2      217.58      209.18     20.26 o
   6   8   2      180.20      175.42     19.32 o
   8   8   2       71.91       68.80      8.67 o
   9   8   2      268.72      268.85     22.73 o
  10   8   2       25.95       24.39      4.50 o
  11   8   2      306.21      306.11     27.30 o
  12   8   2       15.83       13.74      4.76 o
  13   8   2       39.64       41.76      6.16 o
  14   8   2      110.50      110.67     12.72 o
  15   8   2      234.46      235.38     21.75 o
  16   8   2      120.67      123.82     13.72 o
  17   8   2       40.23       41.55      6.16 o
  19   8   2       15.09       14.70      6.07 o
  20   8   2       49.85       54.07      7.15 o
  21   8   2       54.14       60.50      8.71 o
  24   8   2       68.72       74.44     12.38 o
  25   8   2       57.64       65.99     11.36 o
  26   8   2       46.90       47.67      9.35 o
  28   8   2       23.19       18.52      7.72 o
  29   8   2       43.93       47.41     13.29 o
   1   9   2       42.31       44.48      7.76 o
   4   9   2       21.24       23.98      4.35 o
   5   9   2      105.87      102.12     10.66 o
   6   9   2       48.46       47.68      5.61 o
   9   9   2       80.10       80.37      9.15 o
  11   9   2       10.43        7.64      3.58 o
  13   9   2      184.11      188.03     16.68 o
  17   9   2       22.93       22.96      5.24 o
  18   9   2       12.99        9.84      4.20 o
  20   9   2       75.09       84.87     11.78 o
  21   9   2       70.61       74.58      9.17 o
  27   9   2       29.11       27.58     12.23 o
   1  10   2       34.50       37.06      7.27 o
   2  10   2       59.65       62.18      8.18 o
   4  10   2      105.83      105.18     12.74 o
   5  10   2       15.49       15.58      5.41 o
   6  10   2      104.81      101.04     12.24 o
   8  10   2      118.52      123.96     12.68 o
  10  10   2       61.40       63.07      7.12 o
  14  10   2       71.57       74.94      8.65 o
  16  10   2       89.48       92.08     10.17 o
  17  10   2       19.37       18.68      5.32 o
  18  10   2       74.70       80.13      9.69 o
  19  10   2       37.96       38.41      8.92 o
  20  10   2       18.62       17.25      7.80 o
  22  10   2       30.67       35.53      8.97 o
  24  10   2       22.52       15.57      7.28 o
   2  11   2       21.04       21.35      4.38 o
   3  11   2       17.22       19.21      4.24 o
   5  11   2       81.41       80.77      8.63 o
   6  11   2       74.31       74.48      7.09 o
   7  11   2       53.29       52.64      8.23 o
   8  11   2       68.05       75.09      9.17 o
  10  11   2       12.90       10.80      5.03 o
  12  11   2       15.82       17.38      8.45 o
  13  11   2       25.54       26.09      5.76 o
  14  11   2       38.01       41.29      6.70 o
  19  11   2       30.76       33.24      7.89 o
  20  11   2       18.81       18.52      8.36 o
  21  11   2       51.40       49.58     11.54 o
   3  12   2       19.81       18.54      5.16 o
   4  12   2       38.10       37.30      6.19 o
   8  12   2       25.52       27.88      5.02 o
   9  12   2       26.09       26.37      4.76 o
  10  12   2      118.51      123.77     12.68 o
  11  12   2       15.90       14.45      3.86 o
  13  12   2       19.75       20.23      5.87 o
   1  13   2       21.51       22.29      6.39 o
   2  13   2       16.68       14.96      3.97 o
   4  13   2       48.48       50.61      7.17 o
   5  13   2       62.12       58.82      7.67 o
   9  13   2       14.44       10.06      4.89 o
  10  13   2       59.56       60.25     10.87 o
  11  13   2       19.31       17.70      5.94 o
  12  13   2       24.23       21.79      9.42 o
  13  13   2       54.73       49.87     12.67 o
   4  14   2       19.78       21.58     10.07 o
   1   1   3       54.37       54.32      7.15 o
   2   1   3      679.46      775.53     70.82 o
   4   1   3      261.64      299.24     24.74 o
   5   1   3      461.72      507.13     47.06 o
   6   1   3      182.11      190.25     20.84 o
   8   1   3      120.50      119.12     11.66 o
   9   1   3      300.18      311.30     25.74 o
  10   1   3      187.08      185.01     17.20 o
  11   1   3       85.33       89.66      8.61 o
  12   1   3      264.48      237.01     19.68 o
  15   1   3       21.13       22.61      4.47 o
  17   1   3       95.31       96.29     11.20 o
  18   1   3       67.07       63.82      7.12 o
  20   1   3       34.17       36.87      6.73 o
  21   1   3       26.47       30.45      5.16 o
  25   1   3       15.14       12.62      5.12 o
  26   1   3       46.90       44.05      8.30 o
  31   1   3       25.91       28.20      9.73 o
  32   1   3       34.39       33.33     12.56 o
   1   2   3       51.85       55.75      7.15 o
   3   2   3       30.68       27.64      5.08 o
   4   2   3      270.92      312.73     29.88 o
   5   2   3      642.10      684.09     60.66 o
   6   2   3     1383.69     1433.93    157.55 o
   7   2   3      287.58      270.77     21.17 o
   8   2   3     1045.16     1094.35    116.80 o
   9   2   3      153.39      157.03     13.64 o
  10   2   3      101.67       90.25      8.09 o
  13   2   3      154.40      148.14     14.70 o
  14   2   3      232.52      244.81     20.19 o
  18   2   3      177.06      176.75     14.64 o
  19   2   3      132.10      125.16     12.16 o
  20   2   3      230.47      222.63     18.68 o
  21   2   3      181.77      177.30     14.63 o
  22   2   3      146.62      141.02     13.16 o
  24   2   3       22.79       17.73      5.94 o
  27   2   3       15.57        9.71      4.47 o
  28   2   3      108.33      106.72     12.74 o
  31   2   3       22.74       20.48      6.44 o
  32   2   3       50.24       55.56      9.83 o
   1   3   3      311.45      307.44     34.58 o
   2   3   3       68.39       71.67      8.14 o
   3   3   3       11.03        7.22      2.73 o
   4   3   3      277.81      268.10     25.31 o
   5   3   3       50.13       45.29      6.14 o
   6   3   3      462.35      492.90     42.94 o
   7   3   3        7.35        6.89      2.62 o
   8   3   3      833.12      804.69     81.13 o
   9   3   3        5.52        6.29      2.65 o
  10   3   3      111.23      118.72     11.13 o
  11   3   3       11.57       10.18      3.46 o
  12   3   3       93.17       90.90     10.17 o
  15   3   3      115.24      113.59     12.71 o
  16   3   3       67.80       67.52      9.21 o
  18   3   3       60.26       56.80      8.21 o
  19   3   3       69.90       66.93      7.64 o
  20   3   3      129.27      132.72     14.22 o
  21   3   3       30.99       26.85      5.14 o
  22   3   3      290.55      276.25     25.29 o
  26   3   3       67.65       66.13      8.68 o
  27   3   3       72.51       76.86      9.17 o
  28   3   3       25.30       21.32      8.21 o
  30   3   3       44.06       45.29      9.38 o
  32   3   3       25.07       22.78      6.96 o
  34   3   3       39.08       31.64     12.01 o
   1   4   3        8.64       11.18      2.51 o
   2   4   3      193.61      203.11     19.24 o
   3   4   3      196.64      209.08     16.64 o
   4   4   3      103.71       95.00      9.64 o
   5   4   3      422.46      393.94     33.33 o
   6   4   3      103.68      111.71     10.12 o
   7   4   3      415.37      404.17     35.38 o
   8   4   3      110.22      108.70     10.12 o
  11   4   3        8.95        5.52      2.64 o
  16   4   3      103.63      100.34     12.24 o
  17   4   3       11.83        7.44      3.09 o
  18   4   3       39.08       40.23      6.70 o
  19   4   3      336.31      324.65     30.89 o
  21   4   3      127.03      126.39     12.68 o
  22   4   3       30.43       29.38      5.72 o
  23   4   3       32.03       34.11      7.31 o
  29   4   3       34.92       37.87      8.93 o
  31   4   3       47.14       55.06     10.38 o
  33   4   3       72.38       69.85     12.42 o
   1   5   3      209.27      220.01     21.79 o
   2   5   3      564.53      561.50     55.75 o
   3   5   3       15.23       19.69      3.84 o
   4   5   3       37.38       36.32      4.86 o
   6   5   3      128.56      119.27     12.70 o
   7   5   3       52.36       51.75      7.71 o
   8   5   3        4.75        3.83      1.85 o
   9   5   3       16.86       16.91      3.00 o
  10   5   3        9.50        9.40      3.01 o
  11   5   3       18.28       19.12      3.47 o
  12   5   3      138.69      139.14     14.72 o
  15   5   3       36.54       38.59      6.18 o
  16   5   3      254.27      253.62     22.76 o
  18   5   3      192.27      182.30     17.21 o
  20   5   3       22.48       21.97      5.83 o
  21   5   3       43.19       43.34      6.68 o
  27   5   3       43.63       49.58      8.79 o
  30   5   3       60.55       66.38     14.09 o
  32   5   3       53.49       53.33     12.61 o
   1   6   3       16.66       15.28      2.74 o
   2   6   3       37.27       34.70      4.98 o
   4   6   3       43.64       38.06      5.65 o
   5   6   3      223.53      232.91     21.24 o
   6   6   3       92.79      106.07     11.17 o
   7   6   3       63.91       66.33     10.29 o
   8   6   3      156.77      157.82     17.80 o
   9   6   3       79.69       81.56      9.68 o
  13   6   3       77.59       78.49      9.16 o
  14   6   3       15.04       13.95      4.58 o
  16   6   3       67.48       69.85      9.73 o
  19   6   3       93.17       88.87     10.70 o
  21   6   3       85.29       85.86     12.31 o
  22   6   3       50.45       54.42      8.22 o
  27   6   3       17.78       17.32      5.95 o
  30   6   3       19.64       17.99      8.40 o
  31   6   3       30.71       32.10      9.04 o
   3   7   3       11.52       12.30      3.12 o
   4   7   3      199.69      199.74     17.17 o
   5   7   3       32.15       32.30      4.99 o
   6   7   3      508.40      510.11     50.17 o
   8   7   3      558.79      567.44     60.95 o
   9   7   3       70.97       74.19      7.62 o
  10   7   3      170.36      171.92     14.64 o
  11   7   3       96.07       91.74     10.69 o
  12   7   3      107.77      101.53     11.71 o
  14   7   3        9.18        8.32      3.54 o
  15   7   3        7.79        6.64      3.01 o
  16   7   3      133.42      130.89     13.70 o
  17   7   3       40.96       40.74      5.64 o
  18   7   3       28.46       27.89      5.74 o
  20   7   3      166.27      167.56     16.21 o
  21   7   3       20.93       23.46      6.36 o
  22   7   3      120.65      120.31     12.17 o
  26   7   3       90.05       94.01     11.74 o
  30   7   3       56.19       54.62     14.28 o
   1   8   3       65.69       71.42      8.66 o
   3   8   3       29.29       28.78      4.37 o
   4   8   3      181.65      173.29     20.37 o
   5   8   3      153.76      150.47     18.36 o
   6   8   3      557.87      553.10     55.77 o
   8   8   3      524.15      510.60     55.90 o
   9   8   3      200.44      202.90     18.72 o
  10   8   3       65.88       68.31      7.63 o
  11   8   3       10.64        6.84      3.00 o
  12   8   3       28.06       28.96      5.17 o
  13   8   3      225.36      226.87     24.39 o
  14   8   3      174.34      167.71     16.21 o
  17   8   3       25.06       26.70      4.93 o
  18   8   3      154.48      160.44     20.42 o
  20   8   3       89.83       92.13     11.75 o
  21   8   3       76.49       80.77     12.34 o
  22   8   3      100.85      111.07     12.20 o
  23   8   3       44.40       48.55      9.34 o
  27   8   3       26.17       24.52      8.09 o
  28   8   3       85.80       87.79     14.43 o
   2   9   3       83.15       77.15      9.70 o
   4   9   3        9.56        8.34      3.41 o
   5   9   3       48.35       50.92      8.25 o
   6   9   3       25.10       26.24      4.99 o
   8   9   3       35.86       37.51      6.19 o
   9   9   3       70.60       70.68      9.73 o
  10   9   3       58.12       57.78      9.26 o
  11   9   3       57.40       58.77      7.13 o
  12   9   3       94.06       98.60      9.63 o
  15   9   3       11.66       10.05      4.64 o
  17   9   3       38.21       37.89      6.72 o
  18   9   3       24.03       25.30      6.33 o
  26   9   3       21.79       21.14      7.60 o
   2  10   3       26.43       25.24      6.33 o
   4  10   3      149.87      146.26     12.12 o
   5  10   3      101.05      102.22     11.71 o
   7  10   3       12.18       11.51      4.37 o
   8  10   3        9.64        7.38      3.34 o
   9  10   3       26.78       25.00      6.33 o
  10  10   3       33.39       35.88      6.20 o
  13  10   3       37.60       38.85      6.72 o
  16  10   3       77.30       78.10     11.28 o
  18  10   3       56.25       61.49      8.71 o
  19  10   3       40.27       45.04      8.29 o
  20  10   3       34.05       41.69      8.87 o
  21  10   3       33.91       34.54      9.55 o
   1  11   3       52.49       49.32      6.65 o
   2  11   3       67.76       67.32      9.75 o
   7  11   3       13.53       11.61      5.50 o
   8  11   3       23.34       20.48      5.86 o
  10  11   3        8.33        8.52      4.09 o
  12  11   3       29.51       32.96      6.77 o
  16  11   3       15.52       15.78      6.01 o
   3  12   3       57.89       58.18     11.43 o
   4  12   3       28.23       30.87      6.25 o
   5  12   3       83.70       86.45     11.77 o
   6  12   3      178.32      178.73     17.74 o
   7  12   3      107.61      103.85     10.13 o
   8  12   3      108.65      118.03     13.74 o
  10  12   3       46.61       52.39     11.50 o
  14  12   3       24.73       27.05      8.60 o
  18  12   3       23.84       25.01     12.41 o
  19  12   3       71.29       60.30     15.87 o
   1  13   3       34.41       30.90      6.25 o
   4  13   3       23.76       21.74      5.83 o
   5  13   3       20.43       19.22      5.30 o
   6  13   3       80.50       77.90     12.36 o
   8  13   3      144.49      149.27     16.26 o
  10  13   3       17.99       16.53      5.98 o
  12  13   3       14.06       12.96      5.53 o
   5  14   3       36.36       33.95      8.44 o
   6  14   3       14.07       12.75      4.98 o
   1   1   4       87.81      115.12     14.81 o
   2   1   4       38.47       46.40      7.74 o
   3   1   4      136.48      145.87     15.22 o
   5   1   4      157.18      163.80     19.36 o
   6   1   4       99.58      104.00     11.70 o
   7   1   4       95.19      103.75     13.28 o
   8   1   4       74.93       59.56      8.72 o
   9   1   4       94.18       96.39     11.20 o
  10   1   4       87.05       85.07      9.67 o
  11   1   4       16.43       13.86      3.94 o
  12   1   4       21.83       24.43      4.67 o
  13   1   4      105.12       99.25     11.72 o
  15   1   4        7.20        6.80      2.81 o
  16   1   4       28.02       23.07      5.24 o
  17   1   4      125.41      127.12     14.76 o
  19   1   4       13.20       12.10      4.59 o
  20   1   4      100.49       99.45     12.24 o
  21   1   4       82.79       78.20      8.64 o
  22   1   4       46.25       45.10      7.75 o
  23   1   4       24.07       18.39      7.11 o
  24   1   4       83.34       81.75      9.68 o
  28   1   4       32.09       29.61      8.53 o
  31   1   4       27.70       24.34      8.09 o
  32   1   4       26.92       21.60      6.99 o
  34   1   4       28.37       23.73      8.11 o
   1   2   4      252.31      231.42     26.99 o
   2   2   4      182.60      186.25     20.33 o
   3   2   4      338.61      358.51     33.92 o
   4   2   4      113.09      121.84     11.13 o
   5   2   4      149.72      145.52     14.19 o
   6   2   4      250.07      265.08     23.76 o
   8   2   4      551.77      542.72     49.58 o
   9   2   4       59.37       63.86      7.65 o
  10   2   4       81.17       73.65      8.65 o
  11   2   4      196.27      194.10     16.16 o
  12   2   4       74.73       72.96      9.72 o
  13   2   4       11.22       10.22      4.63 o
  15   2   4      272.20      269.88     23.24 o
  16   2   4      221.43      234.74     20.21 o
  17   2   4       44.11       41.24      6.16 o
  18   2   4       47.73       52.00      6.64 o
  19   2   4      114.88      113.24     11.67 o
  20   2   4       37.95       38.37      7.82 o
  22   2   4      122.41      116.10     13.23 o
  24   2   4      135.45      135.49     13.69 o
  25   2   4       80.23       77.70     10.75 o
  26   2   4       45.23       51.11      8.24 o
  29   2   4      112.01      119.37     15.84 o
  30   2   4       45.70       50.27      9.32 o
   1   3   4       38.36       33.10      4.82 o
   2   3   4       97.59      113.19     11.67 o
   3   3   4      384.99      365.12     35.98 o
   4   3   4      285.43      300.73     27.31 o
   5   3   4       78.69       67.52      9.75 o
   6   3   4       13.29       11.53      3.47 o
   7   3   4     1527.45     1536.74    215.13 o
  10   3   4      336.89      333.84     28.80 o
  11   3   4      113.71      106.13     10.65 o
  12   3   4       23.66       22.79      4.58 o
  13   3   4      236.33      233.79     19.69 o
  14   3   4       56.80       65.25      8.17 o
  17   3   4      130.18      123.18     12.69 o
  18   3   4      161.38      160.93     15.18 o
  19   3   4      225.54      224.61     22.83 o
  21   3   4      339.29      332.56     30.87 o
  22   3   4       69.24       70.93      9.19 o
  23   3   4       73.26       73.60      8.65 o
  24   3   4      122.59      119.87     13.22 o
  26   3   4       17.05       13.34      5.14 o
  27   3   4       74.81       75.28      9.71 o
  30   3   4       37.39       42.82      8.86 o
  32   3   4       65.41       69.85     12.42 o
  33   3   4       81.35       80.18     18.35 o
   1   4   4      235.84      219.17     17.65 o
   3   4   4      155.55      159.75     16.23 o
   4   4   4      127.55      132.13     13.18 o
   5   4   4       87.62       82.29     10.20 o
   7   4   4       49.90       46.16      6.67 o
   8   4   4       33.49       30.59      4.31 o
   9   4   4        9.11        8.45      3.47 o
  10   4   4       30.23       29.24      4.37 o
  11   4   4      320.34      319.90     27.27 o
  12   4   4       34.20       34.23      5.68 o
  15   4   4      186.33      187.49     19.28 o
  18   4   4      204.27      204.14     19.24 o
  19   4   4        9.25        8.21      3.87 o
  21   4   4       62.65       63.17      8.70 o
  23   4   4       22.96       23.63      7.52 o
  24   4   4       44.19       43.17      7.77 o
  25   4   4       92.16       90.79     11.22 o
  26   4   4      104.32      108.50     12.21 o
  27   4   4       88.45       88.09     12.83 o
  28   4   4       14.38       11.40      5.63 o
  29   4   4       18.11       17.89      6.53 o
  32   4   4       23.30       25.76      8.05 o
   2   5   4       18.96       21.59      3.67 o
   4   5   4      114.69      110.82     10.63 o
   5   5   4      144.80      130.35     13.18 o
   6   5   4      142.51      136.32     13.69 o
   7   5   4      135.13      134.29     12.14 o
   8   5   4       60.62       64.41      7.11 o
  11   5   4       13.03       11.51      3.65 o
  12   5   4       40.68       38.74      6.18 o
  14   5   4       20.75       20.76      4.22 o
  16   5   4       31.29       29.42      6.27 o
  17   5   4       57.47       56.05      8.74 o
  18   5   4       14.43       12.60      5.31 o
  19   5   4      176.19      171.57     17.24 o
  20   5   4      229.22      223.61     20.23 o
  22   5   4       29.91       28.38      7.98 o
  23   5   4       15.34       13.58      5.49 o
  24   5   4       51.27       53.13      9.85 o
  25   5   4       24.80       22.36      6.39 o
  28   5   4       84.25       91.49     12.81 o
  29   5   4       16.81       13.96      6.75 o
  31   5   4       90.12       93.12     16.01 o
   1   6   4       10.41        9.89      2.09 o
   3   6   4       50.63       54.62      8.22 o
   4   6   4       84.61       88.73     13.35 o
   8   6   4       28.40       31.39      4.94 o
   9   6   4       13.72       11.72      5.55 o
  10   6   4       14.77       15.93      3.11 o
  11   6   4       42.45       45.58      6.67 o
  12   6   4       22.19       21.93      3.76 o
  15   6   4       18.24       18.03      3.92 o
  17   6   4       23.59       22.74      5.24 o
  18   6   4      166.03      158.97     16.75 o
  24   6   4       35.42       32.58      7.90 o
  26   6   4       87.14       91.69     12.81 o
  27   6   4       15.55       13.08      6.17 o
   2   7   4       76.17       75.09      8.13 o
   4   7   4      141.23      146.21     21.02 o
   5   7   4       31.19       34.96      6.21 o
   6   7   4       35.42       39.48      6.71 o
   7   7   4      283.01      288.96     27.85 o
   9   7   4       37.71       39.61      6.71 o
  10   7   4      217.56      216.75     19.72 o
  11   7   4       12.98        9.71      4.73 o
  12   7   4       15.65       10.66      4.35 o
  14   7   4       40.03       40.73      5.05 o
  15   7   4       14.96       11.51      4.37 o
  18   7   4      121.41      124.32     14.77 o
  21   7   4      190.79      195.30     18.74 o
  22   7   4       39.16       39.60     10.60 o
  24   7   4       79.95       83.39     13.39 o
  25   7   4       19.88       14.09      6.10 o
   2   8   4       44.18       43.71      7.76 o
   3   8   4       30.90       33.56      6.22 o
   4   8   4       26.89       30.90      5.06 o
   6   8   4      102.48      104.35     13.80 o
   8   8   4      252.70      244.97     30.09 o
  10   8   4       31.75       32.27      5.14 o
  12   8   4       20.76       20.80      5.06 o
  16   8   4      117.95      121.15     11.65 o
  17   8   4       82.31       79.48      9.69 o
  18   8   4       21.33       25.30      9.85 o
  19   8   4       24.47       26.56      7.44 o
  20   8   4       16.99       16.31      6.60 o
  21   8   4       28.43       28.51      6.84 o
  22   8   4       55.60       60.75      8.71 o
  23   8   4       15.62       15.56      6.02 o
  24   8   4       71.52       79.58     11.81 o
  26   8   4       21.96       20.57      7.03 o
   1   9   4       10.93        7.45      3.66 o
   2   9   4       16.13       15.14      5.42 o
   3   9   4       62.90       59.66      8.19 o
   5   9   4       23.08       22.93      4.63 o
   6   9   4       11.65        8.73      4.21 o
   8   9   4       12.89       11.79      5.60 o
   9   9   4       43.78       47.55      7.19 o
  10   9   4       20.93       18.13      5.23 o
  13   9   4       26.05       25.26      8.06 o
  17   9   4       49.25       49.09      8.26 o
  20   9   4       45.83       52.89      8.76 o
  21   9   4       28.95       23.96      8.11 o
  22   9   4       24.05       24.24     10.54 o
  24   9   4       32.41       31.98     10.21 o
   2  10   4       24.45       24.75      9.27 o
   3  10   4       13.26        9.61      3.91 o
   4  10   4       69.54       69.80     10.26 o
   5  10   4       49.11       50.61      7.71 o
   6  10   4       25.80       25.57      5.20 o
   9  10   4       48.29       51.55      8.24 o
  18  10   4      143.91      142.01     15.75 o
  19  10   4       21.30       17.11      5.36 o
   2  11   4       13.01        9.08      4.19 o
   5  11   4       24.99       22.09      7.57 o
   7  11   4      115.39      109.88     14.31 o
  10  11   4       20.10       18.17      5.92 o
  13  11   4       16.62       13.65      5.31 o
  19  11   4       56.84       55.26     10.92 o
  20  11   4       26.22       22.30      8.78 o
   1  12   4      116.42      129.80     20.05 o
   2  12   4       21.12       21.04      5.85 o
   3  12   4       35.13       38.15      7.26 o
   4  12   4       11.66       10.28      4.50 o
   5  12   4      158.95      157.82     17.80 o
   6  12   4       42.92       45.74      7.20 o
   8  12   4      110.63      113.68     12.71 o
   9  12   4       69.26       77.01     14.53 o
  11  12   4      108.26      113.83     18.56 o
  15  12   4      133.81      126.68     21.15 o
  16  12   4       52.73       51.31     14.93 o
   1  13   4       22.09       14.59      6.07 o
   2  13   4       19.75       18.68      8.35 o
   3  13   4       62.95       63.61      9.23 o
   4  13   4       34.54       32.44     13.21 o
   7  13   4      212.01      212.44     24.43 o
  10  13   4       56.96       57.88      8.20 o
  13  13   4       43.34       37.99     17.28 o
   1   1   5       99.23       81.46     10.73 o
   2   1   5      213.51      226.39     19.70 o
   3   1   5       40.43       36.06      5.66 o
   5   1   5      727.89      711.77     70.97 o
   6   1   5       19.63       20.08      4.55 o
   7   1   5       73.15       61.45      8.18 o
   8   1   5      168.90      142.06     14.71 o
   9   1   5      324.19      322.77     27.78 o
  10   1   5       17.62       18.30      4.75 o
  14   1   5      105.03      112.75     13.24 o
  16   1   5       45.16       47.96      6.66 o
  17   1   5       88.06       87.25     12.30 o
  18   1   5       60.84       61.49      9.24 o
  19   1   5      228.20      217.29     19.72 o
  21   1   5      137.14      136.52     13.17 o
  22   1   5       81.84       80.67     10.74 o
  23   1   5       56.72       53.38      7.70 o
  25   1   5       49.59       51.55      9.31 o
  26   1   5       30.49       31.81      7.91 o
  27   1   5       27.04       24.42      8.68 o
  31   1   5       62.57       66.67     12.99 o
   2   2   5      653.97      699.41     71.00 o
   3   2   5       27.26       25.71      4.71 o
   4   2   5       55.22       40.21      6.17 o
   5   2   5       35.16       39.09      6.18 o
   6   2   5      176.82      161.08     16.23 o
   7   2   5      150.09      149.91     15.21 o
   9   2   5      105.15      103.07     13.28 o
  12   2   5      254.13      264.54     22.73 o
  13   2   5       45.07       42.41      6.69 o
  14   2   5       72.96       75.97     10.23 o
  16   2   5      190.37      180.86     17.73 o
  19   2   5       37.31       36.33      7.28 o
  20   2   5       58.11       57.34      8.73 o
  22   2   5       74.14       71.42     12.40 o
  23   2   5       55.67       52.49      8.77 o
  26   2   5       76.91       82.39     10.73 o
  28   2   5       15.07       14.87      6.68 o
  29   2   5       36.47       37.54     10.07 o
   1   3   5      100.00       96.98     10.67 o
   3   3   5      122.12      115.81     14.28 o
   4   3   5       26.81       25.05      4.61 o
   5   3   5       27.54       24.13      4.89 o
   6   3   5      161.09      169.84     19.33 o
   8   3   5      434.63      426.08     40.50 o
  10   3   5       21.16       19.02      4.35 o
  11   3   5      165.40      164.65     15.69 o
  12   3   5       20.50       20.71      4.60 o
  14   3   5      518.93      522.95     55.86 o
  15   3   5      308.79      288.37     24.76 o
  16   3   5       23.96       20.90      5.27 o
  18   3   5       60.26       56.01      9.28 o
  22   3   5      114.80      113.68     14.29 o
  23   3   5       31.50       26.50      8.03 o
  24   3   5       50.59       46.99      7.74 o
  28   3   5       65.83       71.18     11.32 o
  29   3   5       95.90      104.59     13.27 o
   1   4   5       19.63       20.75      4.39 o
   3   4   5       12.51       10.83      3.55 o
   4   4   5      127.68      114.63     14.29 o
   5   4   5       60.03       56.44      7.68 o
   6   4   5      109.25      106.82     11.69 o
   7   4   5       67.83       63.12      8.18 o
   8   4   5       86.14       96.09     10.68 o
  10   4   5       29.36       32.99      5.69 o
  12   4   5       40.04       41.38      7.23 o
  13   4   5       93.74       95.15     11.74 o
  14   4   5       43.53       42.07      6.69 o
  16   4   5       21.50       20.44      4.83 o
  17   4   5       33.68       33.75      6.76 o
  18   4   5       17.25       19.16      5.89 o
  19   4   5      157.76      155.65     17.81 o
  25   4   5       16.35       12.30      5.57 o
  31   4   5       29.77       26.77     11.65 o
   2   5   5      132.49      135.73     13.17 o
   3   5   5       79.20       82.79     10.73 o
   4   5   5       42.78       46.86      6.66 o
   5   5   5      226.80      232.51     22.80 o
   6   5   5       17.68       18.59      3.80 o
   8   5   5       45.20       44.49      5.62 o
   9   5   5      164.69      166.72     17.25 o
  10   5   5      311.47      313.09     29.88 o
  11   5   5       57.30       60.06      7.13 o
  12   5   5       34.47       32.71      5.14 o
  16   5   5       29.81       30.26      5.71 o
  18   5   5       54.16       52.94      8.23 o
  19   5   5      201.34      197.61     18.74 o
  20   5   5       30.26       31.71      6.24 o
  23   5   5      134.69      129.65     13.71 o
  24   5   5      126.05      133.80     13.69 o
   2   6   5       14.19       14.21      3.25 o
   3   6   5      136.87      134.15     13.69 o
   4   6   5      107.56      109.04     12.21 o
   5   6   5       24.54       23.99      4.45 o
   6   6   5       54.68       58.32      7.67 o
   8   6   5       33.11       35.66      5.67 o
   9   6   5       61.08       60.84      8.19 o
  10   6   5       11.08        9.59      2.95 o
  11   6   5       22.86       22.36      4.26 o
  14   6   5       11.06       10.77      4.60 o
  16   6   5       31.62       27.34      6.30 o
  17   6   5      107.90      109.93     12.73 o
  18   6   5       34.57       38.24      6.72 o
  19   6   5       25.52       25.64      6.32 o
  23   6   5       52.97       55.56      9.83 o
  29   6   5       25.38       21.55      8.20 o
   2   7   5        8.35        6.93      3.37 o
   3   7   5       26.13       25.38      4.66 o
   4   7   5       69.23       72.37      9.18 o
   5   7   5       68.13       71.72     10.78 o
   6   7   5       19.35       17.26      5.95 o
   7   7   5       45.05       42.14      7.78 o
   8   7   5      239.04      233.55     24.37 o
   9   7   5       22.33       22.44      5.09 o
  10   7   5       60.28       61.79      9.78 o
  14   7   5      400.93      381.54     36.98 o
  15   7   5       15.99       11.61      3.71 o
  17   7   5       43.80       43.63      6.15 o
  18   7   5       31.57       33.38      6.77 o
  19   7   5       13.97       11.50      4.25 o
  21   7   5       75.69       81.31      9.68 o
  22   7   5      120.85      128.46     14.23 o
  24   7   5       44.75       45.34      8.83 o
  27   7   5       18.42       17.19      7.17 o
  28   7   5       36.78       30.41     13.96 o
   2   8   5      384.74      372.20     35.45 o
   3   8   5      125.46      121.90     13.73 o
   4   8   5       31.52       32.66      4.93 o
   6   8   5       42.52       43.75      6.68 o
   9   8   5      146.79      148.34     14.18 o
  12   8   5      180.36      176.26     16.71 o
  14   8   5       15.47       12.82      4.38 o
  15   8   5       18.51       15.75      7.26 o
  16   8   5      109.97      113.73     11.67 o
  17   8   5       35.50       35.68      7.29 o
  18   8   5       26.36       27.00      7.43 o
  20   8   5       40.94       44.90      8.83 o
  22   8   5       57.35       63.71      9.23 o
  23   8   5      102.68      106.47     13.26 o
  24   8   5       18.68       17.25      6.56 o
  26   8   5       38.56       37.82     11.79 o
   1   9   5       45.54       41.60      8.33 o
   2   9   5       51.48       51.35      9.31 o
   3   9   5       10.63        9.46      4.16 o
   5   9   5      248.55      241.11     21.74 o
   7   9   5       31.28       35.38      8.41 o
   8   9   5       46.69       48.90      7.73 o
   9   9   5      122.40      123.47     13.72 o
  10   9   5       10.74        8.60      4.22 o
  14   9   5       34.86       36.12      7.29 o
  16   9   5       20.34       18.39      5.32 o
  17   9   5       34.97       31.95      8.47 o
  18   9   5       21.61       19.51      7.07 o
  19   9   5       97.77       95.75     12.79 o
  21   9   5       55.43       54.77      9.84 o
  22   9   5       30.59       26.35     11.04 o
  23   9   5       23.36       22.54      8.16 o
   3  10   5      161.28      164.30     17.78 o
   4  10   5      116.39      122.14     13.21 o
   6  10   5       20.28       22.12      6.98 o
   7  10   5       40.64       42.27      9.98 o
   8  10   5       37.70       40.75      8.34 o
   9  10   5       29.41       31.46      6.24 o
  10  10   5       21.76       20.52      6.44 o
  11  10   5       30.00       30.19      6.81 o
  12  10   5       77.15       84.42     11.25 o
  17  10   5      118.78      111.37     14.83 o
  18  10   5       31.78       28.60     10.93 o
  21  10   5       27.35       24.80      9.88 o
   2  11   5       19.58       17.79      8.42 o
   3  11   5       20.76       22.62      8.16 o
   5  11   5       16.08       12.54      5.37 o
   8  11   5       40.01       45.00      9.38 o
  10  11   5       32.81       35.71      7.29 o
  11  11   5       26.89       27.78     10.36 o
  15  11   5       19.58       16.10      6.00 o
  18  11   5       17.68       17.52      8.44 o
  19  11   5       22.60       18.30      9.02 o
   1  12   5       19.84       18.05      6.52 o
   2  12   5       82.96       85.50     10.71 o
   6  12   5       37.68       41.34      8.33 o
   7  12   5       96.01      103.26     15.40 o
  12  12   5       37.36       36.01      9.52 o
  13  12   5       62.11       62.04     13.04 o
  14  12   5       28.03       24.99      8.07 o
  16  12   5       43.81       39.06     19.15 o
   8  13   5       59.22       48.06     15.01 o
   1   1   6       21.89       15.83      4.47 o
   2   1   6      176.87      157.33     19.38 o
   3   1   6      432.22      411.39     38.46 o
   5   1   6       38.02       35.06      6.21 o
   6   1   6       39.39       40.02      6.17 o
   7   1   6       13.00       16.41      5.32 o
   8   1   6       46.10       44.36      6.68 o
   9   1   6       18.64       19.52      4.96 o
  11   1   6       19.56       18.80      5.31 o
  12   1   6      129.06      129.80     13.19 o
  13   1   6       52.77       53.23      7.16 o
  15   1   6       24.93       27.01      7.43 o
  16   1   6      137.40      137.46     14.21 o
  17   1   6      163.42      157.63     16.24 o
  23   1   6       49.56       48.29      9.90 o
  26   1   6       33.90       35.83      9.53 o
  29   1   6       67.83       77.61     12.36 o
  30   1   6       64.27       68.80     14.06 o
   1   2   6       66.86       69.34      9.74 o
   2   2   6      220.54      218.13     21.80 o
   3   2   6      136.27      139.19     14.72 o
   4   2   6      119.31      115.42     14.81 o
   5   2   6       34.68       39.94      6.17 o
   6   2   6      104.82      101.58     11.71 o
   7   2   6       39.65       40.97      6.16 o
   8   2   6      135.53      134.29     13.69 o
  10   2   6      118.47      121.29     15.83 o
  11   2   6       75.04       74.69      8.65 o
  12   2   6       78.34       80.57     10.21 o
  13   2   6       31.82       34.14      7.31 o
  14   2   6       68.32       71.47      9.19 o
  15   2   6       18.42       17.33      4.89 o
  16   2   6      138.90      139.74     16.29 o
  18   2   6       30.09       29.12      5.72 o
  19   2   6       43.07       44.59      7.21 o
  20   2   6       22.51       18.42      7.11 o
  21   2   6       47.48       46.97      9.36 o
  23   2   6       22.94       25.02     10.49 o
  24   2   6       83.23       83.68     12.32 o
  26   2   6       15.19       14.83      7.33 o
  29   2   6       32.22       26.20     10.43 o
   1   3   6       18.50       13.80      4.41 o
   3   3   6       50.54       50.12      6.65 o
   4   3   6      110.09      108.00     11.69 o
   7   3   6      225.76      223.36     21.26 o
   8   3   6       21.99       19.72      5.29 o
  10   3   6        7.91        6.16      3.05 o
  11   3   6       19.97       20.14      4.89 o
  13   3   6      188.47      183.28     18.25 o
  14   3   6      104.76      107.46     13.26 o
  16   3   6       12.00        9.41      4.36 o
  17   3   6       30.22       29.37      5.72 o
  18   3   6      107.17      100.09     12.77 o
  19   3   6       26.51       23.77      6.36 o
  22   3   6       83.97       87.34     10.71 o
  25   3   6       24.36       25.10      7.47 o
  26   3   6       34.81       39.28      8.90 o
  27   3   6       32.59       30.75     10.84 o
  28   3   6       53.86       65.30     11.92 o
   1   4   6       14.03       12.04      3.88 o
   2   4   6      109.59      105.98     11.70 o
   3   4   6      296.45      288.76     26.30 o
   4   4   6       53.74       53.72      8.23 o
   6   4   6      243.05      235.23     20.21 o
   8   4   6       23.25       24.22      4.84 o
   9   4   6       17.16       16.62      5.37 o
  10   4   6      158.18      160.93     17.79 o
  11   4   6      402.32      399.49     38.49 o
  14   4   6      171.65      169.09     16.73 o
  15   4   6      120.76      124.55     14.25 o
  16   4   6      145.21      147.54     15.74 o
  18   4   6       14.47        9.54      4.68 o
  19   4   6       24.62       20.50      6.44 o
  20   4   6      182.68      196.87     19.25 o
  22   4   6       29.36       26.99      9.78 o
  24   4   6       33.67       36.76     10.09 o
  25   4   6       39.86       37.12     10.08 o
  29   4   6       30.76       30.41     11.46 o
  30   4   6       28.26       21.74     10.71 o
   1   5   6      164.71      160.29     17.27 o
   2   5   6     1032.87     1006.36    132.90 o
   3   5   6       39.41       37.55      6.19 o
   5   5   6       21.71       23.32      4.74 o
   7   5   6      117.73      120.31     13.21 o
   8   5   6       87.26       87.94      9.13 o
   9   5   6       38.90       38.84      5.65 o
  10   5   6       37.10       33.76      5.68 o
  12   5   6      785.49      767.13     96.98 o
  13   5   6      306.17      308.88     30.40 o
  14   5   6       16.58       14.98      6.68 o
  16   5   6      315.20      311.45     30.93 o
  17   5   6       34.53       34.31      6.76 o
  18   5   6       61.76       63.61      9.23 o
  19   5   6       34.08       35.55      6.75 o
  20   5   6       53.73       57.93      8.73 o
  22   5   6       62.21       67.28      9.75 o
  24   5   6       31.26       25.83      8.63 o
  26   5   6      132.14      138.50     17.87 o
  27   5   6       41.16       41.66     14.03 o
   2   6   6       46.49       44.39      6.15 o
   3   6   6      155.33      148.49     15.22 o
   5   6   6       26.87       26.44      5.75 o
   6   6   6       67.94       66.18      8.68 o
   7   6   6       15.74       15.97      4.35 o
   8   6   6       13.12       11.88      4.29 o
  10   6   6       28.32       30.77      5.71 o
  11   6   6      140.74      140.68     14.72 o
  12   6   6       37.49       40.20      7.24 o
  14   6   6       65.84       67.08      9.21 o
  15   6   6       19.38       17.28      6.55 o
  16   6   6       34.71       35.85      6.74 o
  17   6   6       16.18       12.29      4.46 o
  18   6   6        9.47        8.57      3.91 o
  19   6   6       43.65       41.62      8.87 o
  20   6   6       71.62       77.85     10.75 o
  26   6   6       21.69       21.14      8.84 o
   2   7   6       57.54       51.95      8.24 o
   3   7   6      231.81      227.32     22.30 o
   6   7   6       18.53       17.75      5.34 o
   7   7   6       11.67        8.59      4.09 o
   8   7   6      124.76      120.56     13.73 o
   9   7   6       45.53       50.17      7.17 o
  10   7   6       18.91       12.93      5.53 o
  11   7   6       32.33       33.20      6.77 o
  12   7   6       72.12       70.34      7.63 o
  17   7   6       84.91       86.30      9.66 o
  22   7   6      119.21      124.66     15.29 o
  23   7   6       65.07       66.33     11.36 o
  26   7   6       25.70       22.94      8.14 o
   1   8   6      103.90      108.15     14.84 o
   2   8   6       48.60       46.15      8.82 o
   3   8   6       32.09       31.19      7.35 o
   4   8   6      113.76      112.25     15.35 o
   5   8   6      101.81      100.14     13.82 o
   7   8   6       53.40       56.90      9.27 o
   8   8   6       36.46       36.42      8.40 o
   9   8   6       18.20       13.89      5.48 o
  10   8   6      166.29      167.42     19.86 o
  12   8   6       73.32       74.48      9.71 o
  13   8   6       16.84       15.72      4.99 o
  14   8   6       64.82       68.51      9.20 o
  16   8   6       15.08       11.74      5.61 o
  17   8   6       27.34       26.31     10.43 o
  19   8   6       46.73       50.51      9.88 o
  21   8   6       81.12       79.58     13.95 o
  22   8   6       17.13       15.01      6.68 o
  24   8   6       61.76       57.98     14.21 o
   2   9   6       60.07       54.62      9.84 o
   3   9   6      142.53      142.25     16.81 o
   5   9   6       14.71       13.42      4.48 o
   8   9   6       14.05       13.53      6.14 o
  12   9   6       50.48       50.12      8.78 o
  13   9   6       22.98       21.20      6.42 o
  15   9   6       10.47       11.11      4.95 o
  16   9   6       61.60       65.30      9.22 o
  17   9   6       68.68       72.22     11.31 o
   3  10   6      112.10      116.35     17.99 o
   4  10   6       28.99       27.41      6.29 o
   5  10   6       17.43       17.87      6.53 o
   6  10   6       23.53       25.08      7.47 o
  10  10   6      105.38      105.18     13.80 o
  11  10   6      100.52       99.65     11.72 o
  14  10   6      163.98      157.03     19.90 o
  20  10   6       59.72       54.37     18.35 o
   1  11   6       29.49       33.76      7.88 o
   2  11   6      121.99      126.04     17.41 o
   7  11   6       47.99       45.71      8.29 o
  12  11   6       86.86       93.17     13.86 o
  13  11   6       82.96       83.19     11.25 o
  16  11   6       43.14       42.23     11.68 o
  18  11   6       29.14       25.63     11.09 o
   2  12   6       52.12       49.34      9.33 o
   3  12   6       26.60       23.81      7.51 o
   6  12   6       49.73       57.63     17.67 o
   8  12   6       19.67       19.42      8.31 o
  11  12   6       53.48       58.87     10.88 o
   4  13   6       21.92       20.68      8.24 o
   1   1   7       31.06       32.47      6.23 o
   2   1   7       34.91       32.39      6.78 o
   3   1   7       65.30       61.68      9.24 o
   6   1   7       31.07       27.60      5.74 o
   8   1   7       18.87       17.43      5.18 o
   9   1   7       13.17       10.26      4.94 o
  11   1   7       70.07       67.92      9.20 o
  12   1   7       12.57        8.87      3.63 o
  13   1   7       46.34       42.12      6.69 o
  14   1   7       99.47      101.18     12.76 o
  15   1   7       95.96       98.12     11.72 o
  16   1   7      188.83      181.71     18.78 o
  24   1   7       31.89       37.66     10.07 o
  27   1   7       33.30       30.05     12.09 o
  29   1   7       63.28       67.67     15.74 o
  30   1   7       55.53       49.15     19.17 o
   2   2   7       12.30       10.21      4.57 o
   3   2   7       91.32       87.19     12.30 o
   4   2   7       32.78       26.77      5.75 o
   5   2   7       23.04       15.83      4.75 o
   8   2   7       16.66       14.92      5.43 o
   9   2   7       58.61       60.45      9.79 o
  10   2   7       63.33       64.70      8.17 o
  11   2   7       33.44       34.93      6.21 o
  12   2   7       92.42       92.48     10.17 o
  13   2   7       60.62       62.77      8.70 o
  14   2   7       10.75        7.40      3.47 o
  17   2   7       22.83       22.16      6.97 o
  18   2   7       46.05       45.29      8.29 o
  19   2   7       26.56       23.09      6.95 o
  20   2   7       90.10       93.82     12.79 o
  21   2   7       22.29       19.69      7.06 o
  22   2   7       32.78       34.16      7.31 o
  23   2   7       64.68       66.73     10.28 o
  24   2   7       40.96       46.45      9.36 o
  25   2   7       27.67       25.21      8.66 o
  26   2   7       25.85       23.13      8.74 o
  27   2   7       15.32       14.89      7.33 o
  28   2   7       42.86       45.89     11.04 o
   2   3   7       33.86       33.58      6.22 o
   6   3   7      114.44      115.27     14.28 o
   8   3   7       44.23       41.54      7.78 o
  13   3   7        9.94        8.40      3.92 o
  14   3   7      145.55      148.14     16.27 o
  15   3   7       46.82       50.41      7.17 o
  16   3   7       16.22       12.22      5.57 o
  17   3   7       23.80       25.36      6.33 o
  19   3   7       28.34       25.16      9.86 o
  23   3   7       46.83       47.26     11.02 o
  26   3   7       41.95       40.90     11.71 o
  28   3   7       72.30       72.06     11.86 o
   1   4   7      249.42      226.48     21.26 o
   2   4   7      251.52      238.69     23.82 o
   4   4   7       52.20       49.21      7.72 o
   7   4   7      113.34      113.14     13.24 o
   8   4   7       35.84       36.65      7.28 o
   9   4   7       11.08        7.23      3.48 o
  10   4   7      254.04      245.86     23.81 o
  11   4   7       20.77       17.65      5.94 o
  12   4   7       80.79       80.07     11.27 o
  13   4   7      408.57      415.94     43.13 o
  14   4   7       28.50       30.39      6.25 o
  15   4   7       30.20       27.60      6.85 o
  16   4   7       42.31       42.15      8.32 o
  18   4   7       20.17       17.75      7.77 o
  19   4   7       78.08       74.24     11.85 o
  24   4   7      164.89      164.16     18.31 o
  27   4   7       84.80       93.77     17.63 o
  28   4   7       40.92       42.48     11.67 o
   1   5   7      218.37      218.13     18.69 o
   2   5   7       13.27       13.50      5.20 o
   3   5   7      195.02      181.50     18.78 o
   4   5   7       49.91       50.81      8.25 o
   5   5   7       55.36       57.24      7.68 o
   8   5   7       51.06       49.92      7.18 o
   9   5   7      113.17      116.20     13.75 o
  10   5   7      179.75      173.00     16.72 o
  11   5   7      306.82      290.20     27.34 o
  12   5   7       17.16       14.71      5.44 o
  13   5   7      123.25      116.06     12.19 o
  15   5   7      291.21      289.30     27.85 o
  16   5   7       42.41       43.05      7.77 o
  20   5   7       21.07       22.84      7.54 o
  21   5   7       41.44       42.27      7.78 o
  22   5   7       37.91       36.74      9.51 o
  24   5   7      133.56      136.62     15.25 o
  25   5   7       49.01       49.06     14.40 o
  27   5   7       28.08       29.70     12.10 o
   1   6   7      122.49      118.03     13.74 o
   2   6   7       30.81       30.13      6.81 o
   4   6   7      131.22      129.10     14.75 o
   7   6   7       42.97       43.21      6.15 o
  10   6   7      138.52      137.31     14.73 o
  13   6   7      209.91      209.33     19.23 o
  15   6   7       33.45       35.61      8.41 o
  16   6   7       14.90       14.20      6.09 o
  18   6   7       93.93       99.16     11.72 o
  19   6   7       30.66       29.88      6.81 o
  24   6   7       45.02       47.89      9.91 o
  27   6   7       48.77       46.50     18.07 o
   1   7   7       24.03       24.06      5.79 o
   4   7   7       32.02       32.84      6.23 o
   5   7   7       44.00       46.92      7.74 o
   7   7   7       14.49       13.52      4.48 o
   8   7   7       12.50       10.49      4.23 o
  10   7   7       82.54       82.64     10.73 o
  12   7   7       11.39       10.75      4.40 o
  14   7   7      226.70      230.09     21.77 o
  16   7   7       24.71       23.46      5.23 o
  19   7   7       33.95       38.09      8.37 o
  22   7   7       43.31       40.02      9.45 o
  23   7   7       22.11       20.08      7.65 o
   2   8   7       83.76       87.94     14.43 o
   3   8   7      100.88      107.11     13.79 o
   4   8   7       62.08       66.13     10.82 o
   8   8   7       91.83       94.31     13.32 o
   9   8   7       57.68       61.29     10.86 o
  11   8   7       27.28       27.92      8.57 o
  12   8   7      138.73      143.05     16.28 o
  17   8   7       26.00       27.59      7.42 o
  18   8   7      102.50      104.59     13.27 o
  20   8   7       86.96       95.80     14.38 o
  21   8   7       16.05       13.33      5.51 o
  22   8   7       46.69       41.95     11.12 o
  23   8   7       59.40       57.63     13.66 o
   2   9   7       15.75       15.04      4.43 o
   3   9   7       29.88       33.45      4.98 o
  11   9   7       29.82       34.86      7.86 o
  13   9   7       19.19       13.61      6.13 o
  14   9   7       29.83       31.05     10.24 o
  15   9   7       43.71       44.50     10.51 o
  16   9   7       81.97       86.20     15.52 o
   1  10   7      147.32      144.87     18.91 o
   2  10   7       60.36       63.91     10.84 o
   4  10   7      125.15      125.99     14.24 o
   6  10   7        8.97       10.62      4.60 o
   7  10   7       47.70       52.94      9.85 o
  10  10   7      113.35      110.91     12.72 o
  11  10   7       34.45       35.05      9.54 o
  12  10   7       32.23       26.14      9.81 o
  13  10   7      193.74      178.24     19.82 o
  15  10   7       46.10       49.53     14.39 o
  18  10   7       77.47       70.68     16.25 o
   1  11   7       27.74       23.80      9.31 o
   3  11   7       23.20       26.50      9.80 o
  10  11   7       22.58       19.33      7.68 o
  11  11   7       47.01       49.53     12.68 o
  15  11   7       58.92       59.12     21.17 o
   1   1   8       29.65       28.82      7.97 o
   2   1   8       17.60       12.75      4.80 o
   3   1   8      116.27      108.50     13.26 o
   4   1   8      111.33      107.56     11.69 o
   6   1   8      421.51      407.64     39.51 o
   8   1   8      528.54      526.41     55.85 o
  10   1   8       65.15       66.33     11.36 o
  11   1   8       42.74       44.96      7.21 o
  12   1   8       17.78       11.77      4.17 o
  13   1   8       25.95       26.39      5.75 o
  14   1   8      114.76      105.28     11.70 o
  15   1   8       21.37       21.23      5.84 o
  16   1   8       79.04       79.92      9.69 o
  17   1   8       62.90       63.07      8.18 o
  18   1   8      129.01      130.94     13.70 o
  22   1   8      102.85      112.06     13.24 o
   1   2   8      171.38      164.94     17.78 o
   2   2   8      240.54      243.63     24.34 o
   3   2   8       24.69       18.00      5.93 o
   5   2   8       19.35       21.75      6.99 o
   6   2   8       36.53       39.92      7.25 o
  10   2   8       38.89       43.60      8.85 o
  11   2   8       44.87       45.47      7.20 o
  12   2   8      114.49      115.96     13.23 o
  13   2   8      105.17       99.84     10.66 o
  15   2   8       79.17       73.84      9.71 o
  16   2   8       38.23       37.09      6.73 o
  18   2   8       57.25       59.36      9.80 o
  19   2   8       21.19       12.86      6.18 o
  21   2   8       26.54       23.75      9.93 o
  25   2   8       27.25       19.91      8.91 o
   2   3   8      305.80      291.53     33.07 o
   3   3   8      203.74      195.74     21.86 o
   4   3   8      136.67      140.03     15.76 o
   9   3   8       51.34       49.82      8.25 o
  11   3   8      154.37      154.81     15.72 o
  12   3   8       17.95       12.45      5.56 o
  14   3   8       25.83       24.61      6.91 o
  16   3   8      232.94      229.55     21.77 o
  17   3   8       90.19       87.19     11.23 o
  18   3   8       68.49       68.56     10.80 o
  23   3   8       54.73       57.63     12.00 o
  24   3   8       76.43       78.84     17.26 o
  25   3   8       53.10       61.79     10.86 o
  28   3   8       60.12       64.02     15.24 o
   1   4   8       20.58       21.13      5.84 o
   2   4   8       90.69       88.38     11.77 o
   8   4   8      121.86      118.08     15.85 o
  12   4   8       16.36       15.39      6.03 o
  14   4   8       23.45       24.05      5.79 o
  15   4   8       13.16        9.59      4.09 o
  20   4   8       18.77       16.61      5.98 o
  22   4   8      124.25      133.46     23.26 o
   1   5   8      100.33       97.82     11.72 o
   2   5   8      211.20      202.51     21.32 o
   3   5   8       35.96       37.19      6.73 o
   4   5   8       66.49       65.35     10.83 o
   6   5   8      338.54      330.18     33.47 o
   8   5   8      145.30      149.23     19.42 o
  10   5   8      220.27      220.50     24.41 o
  12   5   8       32.79       33.20      7.32 o
  13   5   8       78.56       81.16     10.21 o
  15   5   8       50.25       54.96      9.28 o
  16   5   8       57.61       60.25      8.71 o
  17   5   8       29.44       28.23      6.84 o
  18   5   8       35.56       36.81      7.84 o
  20   5   8      128.06      125.55     14.24 o
  24   5   8      108.91      112.94     15.88 o
   1   6   8       25.15       23.58      6.94 o
   2   6   8       30.74       31.57      7.92 o
   4   6   8       26.19       25.84      6.32 o
   6   6   8       22.58       21.19      5.84 o
   8   6   8      113.41      113.53     13.76 o
  10   6   8       43.73       46.71      7.74 o
  12   6   8       61.05       61.99     10.32 o
  15   6   8       14.57       13.20      5.51 o
  22   6   8       33.86       26.56     11.66 o
   3   7   8      142.53      143.20     17.85 o
   6   7   8       41.28       44.65      8.84 o
   8   7   8      139.87      140.97     19.46 o
   9   7   8       36.25       38.66      6.72 o
  11   7   8      100.94      102.86     12.75 o
  12   7   8       20.48       21.40      7.00 o
  14   7   8       12.79       10.98      4.58 o
  16   7   8       99.40      107.11     14.85 o
  17   7   8       65.69       66.63     13.54 o
  20   7   8       30.78       30.09     10.27 o
  22   7   8       43.15       38.67     12.95 o
  23   7   8       41.90       38.63     11.77 o
   1   8   8       90.28       94.90     14.92 o
   2   8   8       67.33       73.30     11.31 o
   3   8   8       11.39       10.50      3.98 o
   4   8   8       24.72       29.34      5.72 o
   5   8   8       13.39       12.51      5.06 o
  10   8   8      118.20      122.98     14.25 o
  11   8   8       23.06       17.37      5.35 o
  12   8   8      122.24      130.59     19.51 o
  13   8   8       50.71       51.06     10.42 o
  15   8   8       41.94       36.23     11.25 o
  18   8   8       40.97       39.44     10.60 o
   1   9   8       12.47       11.62      3.94 o
   3   9   8       40.08       42.10      9.42 o
   4   9   8       41.73       41.64      9.43 o
   6   9   8      165.35      163.60     18.83 o
   8   9   8      220.51      213.58     24.43 o
  10   9   8       25.91       26.81      6.86 o
  14   9   8       49.93       51.20     13.21 o
  16   9   8       36.49       35.14     10.70 o
  17   9   8       23.51       18.38      9.02 o
  18   9   8       54.84       53.33     14.88 o
   4  10   8       37.58       34.80      6.21 o
   6  10   8       66.75       67.72     10.81 o
   8  10   8      150.24      153.53     16.25 o
  10  10   8       28.87       29.51     10.29 o
  11  10   8       17.21       14.20      6.73 o
  12  10   8       25.00       22.04      8.79 o
  16  10   8       37.98       35.22     12.48 o
   2  11   8       72.29       66.93     11.90 o
   3  11   8       24.21       26.04      8.63 o
   6  11   8       51.76       49.97     10.43 o
   8  11   8       23.40       23.92      9.92 o
  10  11   8       29.13       24.93      9.87 o
   1  12   8       38.68       35.56     10.69 o
   2  12   8       76.20       74.94     15.09 o
   1   1   9       17.48       12.92      6.18 o
   3   1   9       70.23       66.82     11.35 o
   6   1   9       31.42       31.12      7.35 o
   8   1   9       54.00       53.48      9.30 o
  11   1   9       47.00       49.13      9.34 o
  14   1   9       31.14       29.87      8.52 o
  16   1   9       71.84       71.57     10.25 o
  17   1   9       22.23       21.37      7.59 o
  18   1   9       24.56       21.62      8.81 o
  21   1   9       32.77       30.51     11.45 o
  24   1   9       54.25       61.79     13.60 o
   1   2   9       11.03        9.42      4.03 o
   2   2   9      150.30      140.97     15.76 o
   3   2   9       15.30        9.65      4.28 o
   4   2   9       28.79       29.61      6.26 o
   5   2   9       74.75       67.87     10.28 o
   6   2   9      100.81      104.49     13.27 o
   8   2   9       72.80       70.78     10.26 o
   9   2   9       61.79       59.22      8.72 o
  14   2   9       27.97       28.23      6.84 o
  15   2   9       12.49       11.11      5.47 o
  16   2   9      119.61      110.77     16.96 o
  17   2   9       21.94       21.20      6.42 o
  20   2   9      139.29      143.44     18.92 o
  22   2   9       34.19       35.19     12.48 o
  24   2   9       59.96       64.70     16.35 o
   2   3   9      113.91      105.98     13.27 o
   3   3   9      139.88      131.82     17.90 o
   4   3   9      299.45      288.76     27.34 o
   5   3   9       35.25       33.99      7.88 o
   6   3   9      276.94      262.02     26.89 o
   8   3   9       31.95       35.31      7.29 o
  10   3   9      199.81      191.49     25.04 o
  11   3   9      152.96      145.62     18.38 o
  16   3   9      101.60       99.89     12.24 o
  18   3   9      133.53      130.39     23.28 o
  19   3   9       33.87       29.02     10.91 o
  20   3   9      116.26      119.46     15.32 o
  24   3   9       97.79      109.29     17.51 o
  26   3   9       91.44       92.43     20.96 o
   1   4   9       14.69       11.86      5.60 o
   2   4   9      249.85      251.54     25.35 o
   5   4   9       38.72       36.15      7.28 o
   7   4   9       37.80       37.40      9.49 o
   8   4   9       58.88       55.90     13.13 o
   9   4   9       41.77       41.43      7.79 o
  10   4   9      171.32      178.93     31.00 o
  11   4   9       21.94       18.84      7.71 o
  12   4   9       83.99       81.85     10.20 o
  14   4   9       27.15       28.46      7.40 o
  15   4   9       45.58       47.41      9.91 o
  16   4   9       43.34       48.64      8.80 o
  22   4   9       34.82       30.42     12.07 o
  24   4   9      177.14      171.02     27.82 o
   3   5   9       38.22       37.84      9.49 o
   5   5   9       26.12       23.65      6.36 o
   8   5   9      144.01      147.64     18.90 o
   9   5   9       15.05       12.48      5.56 o
  10   5   9       71.05       76.46     12.37 o
  11   5   9       63.34       66.54      9.75 o
  12   5   9       15.39       12.77      4.98 o
  15   5   9       33.56       35.11      7.30 o
  16   5   9       21.86       20.04      7.04 o
  22   5   9       94.32       98.60     16.51 o
  24   5   9       63.14       58.27     14.21 o
   1   6   9       19.10       16.68      6.58 o
   2   6   9       57.91       61.49     10.86 o
   4   6   9       32.16       32.14      6.78 o
   5   6   9       35.07       38.78      8.36 o
   7   6   9       12.27       11.03      5.41 o
   9   6   9       19.49       18.11      7.13 o
  10   6   9       99.67      100.29     13.29 o
  11   6   9       11.76       12.47      6.22 o
  15   6   9       26.45       31.32      9.63 o
  16   6   9       19.48       15.42      6.65 o
  18   6   9       28.16       21.50     10.73 o
   1   7   9       11.13        9.12      4.25 o
   2   7   9       23.86       23.64      5.23 o
   3   7   9       74.74       74.09     10.24 o
   4   7   9       47.45       51.95      8.77 o
   5   7   9       60.96       64.56     10.30 o
   6   7   9       27.53       31.17      6.80 o
   8   7   9       14.55       10.46      4.30 o
   9   7   9       20.13       22.91      8.75 o
  11   7   9       54.45       58.37     11.99 o
  17   7   9       21.87       17.94      8.40 o
  18   7   9      107.21      104.54     18.08 o
  19   7   9       33.68       29.03     12.14 o
   1   8   9       12.49       11.72      4.24 o
   3   8   9       25.19       25.80      8.05 o
   5   8   9       41.06       42.19      7.23 o
   6   8   9       21.32       22.72      5.03 o
   7   8   9       17.78       22.26      5.82 o
  16   8   9       45.30       41.70     13.44 o
   3   9   9       23.39       22.26      7.56 o
   8   9   9       25.16       21.25      9.45 o
  16   9   9       35.54       24.95     12.42 o
   1  10   9       17.15       15.26      7.30 o
   4  10   9       81.04       90.31     13.88 o
   5  10   9       14.18       16.06      6.61 o
   6  10   9       25.71       19.89      7.65 o
   7  10   9       25.39       23.52      9.94 o
  10  10   9      100.72       96.88     17.06 o
   4  11   9       28.87       26.34     11.04 o
   1   1  10       47.03       52.25      9.86 o
   6   1  10       95.78       95.29     11.20 o
   7   1  10       36.95       37.42      7.27 o
   8   1  10      135.49      134.44     14.74 o
   9   1  10       19.39       14.56      6.07 o
  11   1  10       17.26       14.32      6.09 o
  14   1  10       39.04       42.46      8.86 o
  21   1  10       37.40       36.10     13.65 o
  22   1  10       29.79       30.92      8.50 o
  23   1  10       31.25       26.90     12.93 o
  25   1  10       35.75       32.45     12.60 o
   2   2  10      118.70      112.40     15.35 o
   3   2  10       45.10       48.42     12.70 o
   5   2  10      377.20      384.95     42.70 o
   7   2  10       16.78       18.37      7.11 o
   9   2  10      206.64      206.32     22.36 o
  11   2  10       15.39       11.33      5.06 o
  12   2  10       69.23       68.01     11.34 o
  16   2  10       51.86       53.92      9.29 o
  19   2  10      213.42      226.82     23.86 o
  21   2  10       24.09       27.29      9.17 o
  23   2  10      105.38       97.67     19.79 o
   3   3  10       33.29       36.61      7.84 o
   4   3  10       97.88       96.68     13.84 o
   7   3  10      131.62      137.42     19.47 o
  15   3  10       13.65       11.05      5.41 o
  16   3  10       14.17       11.19      5.20 o
  17   3  10       36.02       37.17      8.94 o
  18   3  10       56.37       63.22     15.25 o
  21   3  10      143.61      145.07     25.33 o
   1   4  10       27.69       27.00      7.43 o
   2   4  10       49.36       48.32     10.45 o
   3   4  10       44.21       48.00      8.80 o
   8   4  10       43.15       48.24      8.80 o
  11   4  10       69.50       76.37     10.76 o
  15   4  10      105.70      106.87     15.91 o
  16   4  10       28.77       25.81      7.46 o
  22   4  10       57.60       58.18     18.23 o
  23   4  10       48.19       48.45     11.56 o
   2   5  10       77.06       80.57     10.74 o
   3   5  10       71.89       73.84     10.24 o
   6   5  10       68.17       72.86     11.86 o
   7   5  10       54.37       60.06     12.52 o
   8   5  10       15.86       11.20      5.20 o
  10   5  10       28.14       28.83      7.39 o
  11   5  10       71.14       77.85     13.97 o
  12   5  10       40.05       40.41      8.34 o
  13   5  10       20.77       17.52      6.54 o
  15   5  10       20.98       18.65      7.72 o
  17   5  10       68.46       66.54     15.20 o
  20   5  10       54.51       51.51     13.20 o
   2   6  10       22.34       22.42      7.55 o
   3   6  10       24.65       29.73      8.52 o
   5   6  10       33.90       32.25      7.33 o
   6   6  10       16.17       16.69      5.98 o
   7   6  10       15.11       13.64      6.13 o
   8   6  10       37.95       43.27      8.31 o
   9   6  10       17.00       13.77      6.12 o
  11   6  10       14.82       16.43      6.59 o
  12   6  10       38.84       42.94      9.97 o
  15   6  10       35.06       39.54     10.60 o
  19   6  10       20.97       19.30      9.59 o
   1   7  10       33.18       38.52      8.92 o
   3   7  10      106.99      113.34     19.63 o
   7   7  10      208.46      214.87     24.95 o
   8   7  10       55.11       60.50     12.51 o
  12   7  10       30.41       33.63     10.75 o
  13   7  10       34.02       30.18     10.86 o
  17   7  10       69.20       74.09     16.77 o
   1   8  10       34.92       43.14      8.85 o
   2   8  10       37.80       40.14      8.89 o
   3   8  10       13.89       13.69      5.49 o
   4   8  10       14.51       14.66      5.44 o
   5   8  10      312.36      311.99     33.52 o
   7   8  10       21.64       20.98      8.84 o
   9   8  10      157.07      144.97     15.22 o
  10   8  10       53.69       53.92     12.05 o
  12   8  10       65.54       64.95     11.92 o
  14   8  10       20.05       17.67      7.15 o
   1   9  10       18.70       18.62      7.10 o
   6   9  10       42.35       40.55     10.01 o
   8   9  10       60.30       58.77     10.88 o
   6  10  10       27.86       23.68     10.58 o
   1   1  11       15.33       12.68      6.20 o
   3   1  11       94.03       99.75     14.89 o
   6   1  11       28.80       27.52      9.76 o
   7   1  11       26.76       18.17      6.52 o
  10   1  11       26.21       29.96      7.37 o
  11   1  11       64.15       64.61     11.37 o
  14   1  11       43.91       42.53     10.54 o
  17   1  11       35.36       34.22      9.56 o
  21   1  11       40.98       37.18     14.21 o
   2   2  11      193.86      192.03     19.78 o
   3   2  11       23.33       16.67      5.98 o
   5   2  11       53.44       58.13     10.35 o
   6   2  11       17.14       13.68      6.77 o
   9   2  11       50.85       52.54      9.86 o
  12   2  11       98.78      104.44     17.00 o
  16   2  11       95.38      104.00     19.72 o
  17   2  11       30.75       27.91     10.96 o
   3   3  11      183.79      192.47     25.56 o
  11   3  11      270.23      283.47     47.46 o
  14   3  11      170.67      174.49     23.53 o
  15   3  11       25.95       24.41      9.89 o
   3   4  11       47.04       50.41      8.78 o
   5   4  11       24.72       24.33      7.49 o
   6   4  11       29.90       31.81      8.48 o
   7   4  11      196.58      221.99     38.76 o
   8   4  11       41.26       48.74     10.45 o
   9   4  11       78.96       92.38     14.40 o
  11   4  11       41.17       44.95      9.38 o
  13   4  11       70.78       71.86     13.48 o
  15   4  11       39.24       35.11     10.70 o
   1   5  11       19.40       18.49      7.11 o
   3   5  11       79.88       98.41     19.23 o
   4   5  11       72.52       80.96     14.49 o
   5   5  11       99.05      107.95     14.32 o
   9   5  11       72.13       80.62     14.49 o
  10   5  11      163.61      170.92     21.43 o
  11   5  11      175.00      184.62     29.88 o
  15   5  11      121.15      114.22     21.25 o
   5   6  11       27.98       26.66      9.19 o
   7   6  11       57.25       64.31     15.80 o
   9   6  11       17.92       20.78      7.02 o
   1   7  11       20.51       21.80     10.71 o
   3   7  11       85.03       88.92     15.50 o
   5   7  11       82.55       87.94     17.69 o
   9   7  11       20.68       22.42      9.38 o
  11   7  11       53.16       52.15     10.41 o
  14   7  11      153.41      140.28     22.12 o
   2   8  11      150.18      146.85     18.37 o
   3   8  11       65.21       65.05     12.46 o
   5   8  11       35.75       39.16     11.18 o
  12   8  11       79.88       77.26     17.83 o
   3   9  11       36.96       31.26      8.49 o
   1   1  12       35.05       36.59      8.95 o
   4   1  12       27.54       23.53      9.32 o
   9   1  12       44.08       47.29      9.91 o
  10   1  12       40.67       42.99      9.41 o
  12   1  12       30.08       27.33     12.24 o
  13   1  12       36.67       37.13     11.81 o
  18   1  12       54.22       52.34     19.03 o
   1   2  12       42.85       53.88     10.93 o
   2   2  12       40.41       44.05      9.96 o
   3   2  12       30.46       26.14     11.06 o
   5   2  12       17.03       14.84      6.69 o
  13   2  12       37.28       40.54     12.31 o
  15   2  12       33.86       31.19     11.43 o
  16   2  12       91.77       88.18     21.03 o
   1   3  12       23.11       25.09      9.86 o
   2   3  12       57.05       70.78     16.82 o
   3   3  12       47.99       55.21     15.41 o
   4   3  12       53.62       61.10     13.06 o
   9   3  12       16.89       16.98      7.82 o
  10   3  12       63.81       67.67     13.53 o
  11   3  12       51.46       55.26     13.70 o
  13   3  12       27.14       24.33      9.90 o
  18   3  12       57.94       53.08     20.22 o
   1   4  12       54.00       57.34     12.00 o
   2   4  12       18.56       19.52      8.30 o
   4   4  12       31.03       35.90     10.68 o
  10   4  12       59.85       64.10     11.93 o
  11   4  12       23.74       19.31      8.95 o
  15   4  12       79.06       72.32     18.48 o
  16   4  12       59.88       52.74     17.82 o
   2   5  12       45.89       48.74     11.00 o
   8   5  12       48.52       49.43     13.82 o
  10   5  12       18.01       20.96      8.23 o
  12   5  12      109.36      100.53     22.51 o
   2   6  12       13.63       15.41      7.29 o
  10   6  12       40.17       43.64     13.38 o
   2   7  12       45.88       47.13     15.04 o
   1   1  13       73.67       77.35     15.07 o
   4   1  13       20.98       21.02      8.84 o
   5   1  13       31.85       34.38     12.51 o
   6   1  13       15.50       15.61      7.27 o
   9   1  13       25.44       26.61     12.29 o
  10   1  13       43.69       50.22     15.53 o
  11   1  13       29.31       31.33     12.65 o
   2   2  13       98.39      101.92     17.56 o
   6   2  13       51.53       53.64     12.61 o
   8   2  13       20.82       17.36      8.45 o
  10   2  13       27.90       29.86     14.00 o
   3   3  13       32.92       31.68     13.88 o
  11   3  13       51.54       51.06     14.93 o
   2   4  13       58.71       62.38     15.27 o
   7   4  13       38.28       35.60     11.27 o
   1   5  13       29.61       23.58      8.12 o
   6   5  13       47.32       46.83     12.16 o
   2   6  13       34.61       35.41     13.68 o
   5   1  14       52.50       50.86     13.78 o
   1   2  14       62.05       60.06     16.44 o
   1   3  14       30.56       20.56      9.50 o
   2   3  14       16.09       21.45     10.08 o
