# Supplementary material for: Periodic Hirshfeld Atom Refinement
Source: J Phys Chem Lett. 2026 Feb 27;17(11):3170–9. doi: 10.1021/acs.jpclett.5c03918 (PMC13007019; doi:10.1021/acs.jpclett.5c03918)
Supplement: Supplementary file 2 [file jz5c03918_si_002.zip › H_Bisacetonitrile arachno-decaborane(12)/Bis(acetonitrile)_arachno-decaborane(12)_HAR.cif]

data_Bisacetonitrile_arachno-decaborane12_HAR
#Bis(acetonitrile)_arachno-decaborane(12)_HAR
_publ_contact_author_name           'PD Dr. Simon Grabowsky'
_publ_contact_author_address
;
    University of Bern
    Department of Chemistry, Biochemistry and Pharmaceutical Sciences
    Freiestrasse 3
    CH - 3012 Bern
    Switzerland
;
_publ_contact_author_email          simon.grabowsky@unibe.ch
_publ_contact_author_phone          '+41 31 684 4281'
loop_
   _publ_author_name
   _publ_author_address
   'Chu, Kanghyun'
;
    University of Bern
    Department of Chemistry, Biochemistry and Pharmaceutical Sciences
    Freiestrasse 3
    CH - 3012 Bern
    Switzerland
;
   'Jayatilaka, Dylan' ''
   'Malaspina, Lorraine A.' ''
   'Genoni, Alessandro' ''
   'Cametti, Georgia' ''
   'Mebs, Stefan' ''
   'Lentz, Dieter' ''
   'B\"urgi, Hans-Beat' ''
   'Churakov, Sergey V.' ''
   'Grabowsky, Simon' ''

_publ_section_title                 'Hirshfeld atom-refinement (HAR) for Bis(acetonitrile)_arachno-decaborane(12)'

_audit_creation_date                2025-3-31
_audit_creation_method              'Tonto 25.04.08 github v. 71242092'

# ============
# QCr software
# ============

_QCr_software                       Tonto
_QCr_software_version               '25.04.08 v. 71242092'
_QCr_software_platform              Linux-6.8.0-52-generic
_QCr_software_build_date            '2025.03.27 11:46'
_QCr_software_website               https://github.com/dylan-jayatilaka/tonto

# ========
# Chemical
# ========

_chemical_name_common               Bis(acetonitrile)_arachno-decaborane(12)
_chemical_formula_sum               'C4 H18 B10 N2'
_chemical_formula_moiety            'C4 H18 B10 N2'
_chemical_formula_weight            202.3115
_chemical_compound_source           'see text'
_chemical_absolute_configuration    unk

# ==========
# QCr method
# ==========

_QCr_calc_method                    'Kohn-Sham/b3lypgxb3lypgc'
_QCr_calc_spinorbital_genre          'r'
_QCr_calc_gaussian_basis_set        'pob-TZVP-rev2'
_QCr_calc_gaussian_basis_set_kind   'cartesian'
_QCr_calc_basis_max_l               '2'

_QCr_calc_unit                      'See _atom_site_* in tonto.cif2'
_QCr_calc_unit_spin_multiplicity    1
_QCr_calc_unit_n_electrons          106
_QCr_calc_unit_n_alpha_electrons    53
_QCr_calc_unit_n_beta_electrons     53

_QCr_Becke_grid_kind                mura_knowles
_QCr_Becke_grid_accuracy            low
_QCr_Becke_grid_L_angular_grid      23
_QCr_Becke_grid_L_H_angular_grid    17
_QCr_Becke_grid_reduce_L_H_ang_grid T
_QCr_Becke_grid_core_pruning_scheme treutler_ahlrichs
_QCr_Becke_grid_scale_H-He_grid     T
_QCr_Becke_grid_n_pts_for_row_1     1742
_QCr_Becke_grid_n_pts_for_row_2     3300
_QCr_Becke_grid_n_pts_for_row_3     3946
_QCr_Becke_grid_n_radial_H_pts      25
_QCr_Becke_grid_H_pts_per_n_shell   5
_QCr_Becke_grid_basis_fn_cutoff     .1E-09
_QCr_Becke_grid_rho_cutoff          .1E-05

# =======
# Crystal
# =======

_exptl_crystal_description          block 
_exptl_crystal_colour               'colourless'
_exptl_crystal_size_max             0.5
_exptl_crystal_size_mid             0.35
_exptl_crystal_size_min             0.35
_exptl_crystal_density_meas         ? 
_exptl_crystal_density_diffrn       1.110(1)
_exptl_crystal_density_method       'not measured'
_exptl_crystal_F_000                424.0 

# ==============
# Absortion data
# ==============

_exptl_absorpt_coefficient_mu       0.054
_exptl_absorpt_correction_type      'none'
_exptl_absorpt_process_details      ?
_exptl_absorpt_correction_T_min     ?
_exptl_absorpt_correction_T_max     ?

# ========
# Symmetry
# ========

_symmetry_cell_setting              Monoclinic
_symmetry_space_group_name_H-M      'c 1 2/c 1'
_symmetry_space_group_name_Hall     '-c 2yc'
_symmetry_Int_Tables_number         '15'

loop_
    _symmetry_equiv_pos_as_xyz
'+x, +y, +z'
'+x+1/2, +y+1/2, +z'
'-x, -y, -z'
'-x+1/2, -y+1/2, -z'
 '-x, +y, -z+1/2'
'-x+1/2, +y+1/2, -z+1/2'
 '+x, -y, +z+1/2'
'+x+1/2, -y+1/2, +z+1/2'

# =========
# Unit cell
# =========

_cell_measurement_temperature       95(2)
_cell_measurement_reflns_used       5143
_cell_measurement_theta_min         3.22
_cell_measurement_theta_max         54.80

_cell_length_a                      15.187(4)
_cell_length_b                      11.1265(15)
_cell_length_c                      7.7617(14)
_cell_angle_alpha                   90.00
_cell_angle_beta                    112.66(1)
_cell_angle_gamma                   90.00
_cell_volume                        1210.3(4)

_cell_formula_units_Z               4

_atom_sites_solution_hydrogens      HAR

# ===============
# Refinement data
# ===============

_refine_ls_kind                     'Hirshfeld atom refinement (HAR)'
_refine_ls_method_description
;
   S.C. Capelli, H.-B. Burgi, B. Dittrich, S.Grabowsky
   and Dylan Jayatilaka, IUCrJ (2014). 1, 361-379
;
_refine_QCr_Psi_constraint          'none'

_refine_ls_SVD_threshold            0.1E-02
_refine_ls_coordinate_system        cartesian
_refine_ls_structure_factor_coef    F
_refine_ls_matrix_type              full
_refine_ls_R_factor_gt              0.0212
_refine_ls_R_factor_ref             0.0212
_refine_ls_R_factor_all             0.0212
_refine_ls_wR_factor_gt             0.0201
_refine_ls_wR_factor_ref            0.0201
_refine_ls_wR_factor_all            0.0201
_refine_ls_R_Fsqd_factor            0.0321
_refine_ls_chi2                     0.6641
_refine_ls_goodness_of_fit_gt       0.8149
_refine_ls_goodness_of_fit_ref      0.8149
_refine_ls_goodness_of_fit_all      0.8149
_refine_ls_number_reflns            5143
_refine_ls_number_parameters        154
_refine_ls_number_restraints        0
_refine_ls_number_constraints       0
_refine_ls_hydrogen_treatment       refall
_refine_ls_weighting_scheme         sigma
_refine_ls_weighting_details        'w=1/\s(F)'
_refine_ls_shift/su_conv_tol        0.0100
_refine_ls_shift/su_max             0.0020
_refine_ls_shift/su_max_mean        0.0004
_refine_ls_shift/su_max_par         'H7 Uzz'
_refine_ls_extinction_method        none

_refine_diff_density_max            0.3502
_refine_diff_density_min            -0.1360
_refine_diff_density_rms            0.0298

_refine_special_details
;
. If constraints were applied they are defined by zero
  eigenvalues of the least-squares hessian, see the
  value of _refine_ls_SVD_threshold
;

# ======================
# Fractional coordinates
# ======================

loop_
_atom_site_label
_atom_site_fract_x
_atom_site_fract_y
_atom_site_fract_z
_atom_site_U_iso_or_equiv
_atom_site_adp_type
_atom_site_occupancy
_atom_site_disorder_group
   N1  0.651068(13)  0.386989(18)   0.66777(2)  0.01147(6)  Uani  1.000000  0
   C1  0.705144(15)  0.40206(2)     0.81718(3)  0.01179(7)  Uani  1.000000  0
   C2  0.774637(18)  0.41955(3)     1.00507(3)  0.01493(8)  Uani  1.000000  0
   B1  0.451892(18)  0.15950(2)     0.29290(3)  0.01070(7)  Uani  1.000000  0
   B2  0.467366(17)  0.28605(2)     0.44264(3)  0.01067(7)  Uani  1.000000  0
   B3  0.622661(17)  0.28656(2)     0.30343(3)  0.01097(7)  Uani  1.000000  0
   B4  0.567365(17)  0.21021(2)     0.43409(3)  0.01000(7)  Uani  1.000000  0
   B5  0.579643(17)  0.36558(2)     0.46849(3)  0.01048(7)  Uani  1.000000  0
   H1  0.4223(3)     0.0664(4)      0.3217(6)   0.030(3)    Uani  1.000000  0
   H2  0.6167(3)     0.1590(4)      0.5700(6)   0.031(3)    Uani  1.000000  0
   H3  0.4417(3)     0.2818(4)      0.5668(6)   0.032(3)    Uani  1.000000  0
   H4  0.7046(3)     0.2827(4)      0.3294(6)   0.032(3)    Uani  1.000000  0
   H5  0.8369(4)     0.3730(6)      1.0189(7)   0.053(4)    Uani  1.000000  0
   H6  0.7463(4)     0.3859(5)      1.0998(6)   0.042(4)    Uani  1.000000  0
   H7  0.7891(4)     0.5122(5)      1.0272(7)   0.046(4)    Uani  1.000000  0
   H8  0.5523(3)     0.4590(4)      0.3955(6)   0.031(3)    Uani  1.000000  0
   H9  0.5811(3)     0.3695(4)      0.1769(6)   0.027(3)    Uani  1.000000  0
#   B6  0.548108(18)  0.15950(2)     0.20710(3)  0.01070(7)  Uani  1.000000  0
#   B7  0.377339(17)  0.28656(2)     0.19657(3)  0.01097(7)  Uani  1.000000  0
#   B8  0.432635(17)  0.21021(2)     0.06591(3)  0.01000(7)  Uani  1.000000  0
#  H10  0.4189(3)     0.3695(4)      0.3231(6)   0.027(3)    Uani  1.000000  0
#   B9  0.532634(17)  0.28605(2)     0.05736(3)  0.01067(7)  Uani  1.000000  0
#  H11  0.5777(3)     0.0664(4)      0.1783(6)   0.030(3)    Uani  1.000000  0
#  B10  0.420357(17)  0.36558(2)     0.03151(3)  0.01048(7)  Uani  1.000000  0
#  H12  0.2954(3)     0.2827(4)      0.1706(6)   0.032(3)    Uani  1.000000  0
#  H13  0.3833(3)     0.1590(4)     -0.0700(6)   0.031(3)    Uani  1.000000  0
#  H14  0.5583(3)     0.2818(4)     -0.0668(6)   0.032(3)    Uani  1.000000  0
#  H15  0.4477(3)     0.4590(4)      0.1045(6)   0.031(3)    Uani  1.000000  0
#   N2  0.348932(13)  0.386989(18)  -0.16777(2)  0.01147(6)  Uani  1.000000  0
#   C3  0.294856(15)  0.40206(2)    -0.31718(3)  0.01179(7)  Uani  1.000000  0
#   C4  0.225363(18)  0.41955(3)    -0.50507(3)  0.01493(8)  Uani  1.000000  0
#  H16  0.1631(4)     0.3730(6)     -0.5189(7)   0.053(4)    Uani  1.000000  0
#  H17  0.2537(4)     0.3859(5)     -0.5998(6)   0.042(4)    Uani  1.000000  0
#  H18  0.2109(4)     0.5122(5)     -0.5272(7)   0.046(4)    Uani  1.000000  0

# ====
# ADPs
# ====

loop_
_atom_site_aniso_label
_atom_site_aniso_U_11
_atom_site_aniso_U_22
_atom_site_aniso_U_33
_atom_site_aniso_U_12
_atom_site_aniso_U_13
_atom_site_aniso_U_23
   N1  0.01105(5)  0.01305(6)   0.00960(6)  -0.00214(5)  0.00319(4)  -0.00236(5)
   C1  0.01146(6)  0.01357(7)   0.00975(7)  -0.00177(5)  0.00344(5)  -0.00230(6)
   C2  0.01290(7)  0.01978(10)  0.01063(7)  -0.00055(7)  0.00290(5)  -0.00322(7)
   B1  0.01173(7)  0.01018(7)   0.00946(7)  -0.00206(6)  0.00328(6)   0.00029(6)
   B2  0.01018(6)  0.01299(8)   0.00938(7)  -0.00079(6)  0.00438(5)  -0.00081(6)
   B3  0.00868(6)  0.01383(8)   0.01039(7)   0.00008(6)  0.00368(5)   0.00001(6)
   B4  0.01016(6)  0.01040(7)   0.00846(7)   0.00031(6)  0.00251(5)   0.00017(6)
   B5  0.01046(6)  0.01067(8)   0.00996(7)  -0.00117(6)  0.00353(6)  -0.00127(6)
   H1  0.036(3)    0.023(3)     0.026(3)    -0.010(2)    0.007(2)    -0.002(2)
   H2  0.033(3)    0.032(3)     0.027(3)     0.006(2)    0.012(2)     0.005(3)
   H3  0.032(3)    0.036(3)     0.027(3)    -0.001(2)    0.011(2)    -0.002(3)
   H4  0.025(3)    0.037(3)     0.033(3)     0.005(2)    0.011(2)     0.001(3)
   H5  0.043(4)    0.076(5)     0.036(4)     0.018(3)    0.010(3)    -0.008(3)
   H6  0.037(3)    0.061(4)     0.029(4)    -0.008(3)    0.014(3)    -0.004(3)
   H7  0.049(4)    0.046(4)     0.034(4)    -0.013(3)    0.006(3)     0.000(3)
   H8  0.030(3)    0.032(3)     0.026(3)    -0.003(2)    0.005(2)     0.001(2)
   H9  0.024(3)    0.026(3)     0.032(4)    -0.001(2)    0.014(2)     0.002(3)
#   B6  0.01173(7)  0.01018(7)   0.00946(7)   0.00206(6)  0.00328(6)  -0.00029(6)
#   B7  0.00868(6)  0.01383(8)   0.01039(7)  -0.00008(6)  0.00368(5)  -0.00001(6)
#   B8  0.01016(6)  0.01040(7)   0.00846(7)  -0.00031(6)  0.00251(5)  -0.00017(6)
#  H10  0.024(3)    0.026(3)     0.032(4)     0.001(2)    0.014(2)    -0.002(3)
#   B9  0.01018(6)  0.01299(8)   0.00938(7)   0.00079(6)  0.00438(5)   0.00081(6)
#  H11  0.036(3)    0.023(3)     0.026(3)     0.010(2)    0.007(2)     0.002(2)
#  B10  0.01046(6)  0.01067(8)   0.00996(7)   0.00117(6)  0.00353(6)   0.00127(6)
#  H12  0.025(3)    0.037(3)     0.033(3)    -0.005(2)    0.011(2)    -0.001(3)
#  H13  0.033(3)    0.032(3)     0.027(3)    -0.006(2)    0.012(2)    -0.005(3)
#  H14  0.032(3)    0.036(3)     0.027(3)     0.001(2)    0.011(2)     0.002(3)
#  H15  0.030(3)    0.032(3)     0.026(3)     0.003(2)    0.005(2)    -0.001(2)
#   N2  0.01105(5)  0.01305(6)   0.00960(6)   0.00214(5)  0.00319(4)   0.00236(5)
#   C3  0.01146(6)  0.01357(7)   0.00975(7)   0.00177(5)  0.00344(5)   0.00230(6)
#   C4  0.01290(7)  0.01978(10)  0.01063(7)   0.00055(7)  0.00290(5)   0.00322(7)
#  H16  0.043(4)    0.076(5)     0.036(4)    -0.018(3)    0.010(3)     0.008(3)
#  H17  0.037(3)    0.061(4)     0.029(4)     0.008(3)    0.014(3)     0.004(3)
#  H18  0.049(4)    0.046(4)     0.034(4)     0.013(3)    0.006(3)     0.000(3)

# ===========
# Reflections
# ===========

_diffrn_ambient_temperature         95(2) 
_diffrn_radiation_wavelength        0.71073 
_diffrn_radiation_type              MoK\a 
_diffrn_radiation_source            'fine-focus sealed tube' 
_diffrn_radiation_monochromator     graphite 
_diffrn_measurement_device_type     'SMART 1K'
_diffrn_measurement_method          '\f'
_diffrn_measured_fraction_theta_max   0.963
_diffrn_measured_fraction_theta_full   0.963
_diffrn_detector_area_resol_mean    ? 
_diffrn_standards_number            ? 
_diffrn_standards_interval_count    ? 
_diffrn_standards_interval_time     ? 
_diffrn_standards_decay_%           ? 
_diffrn_reflns_number               44091
_diffrn_reflns_av_R_equivalents     0.0280
_diffrn_reflns_av_sigmaI/netI       0.0464
_diffrn_reflns_limit_h_min          -34 
_diffrn_reflns_limit_h_max          32 
_diffrn_reflns_limit_k_min          0 
_diffrn_reflns_limit_k_max          25 
_diffrn_reflns_limit_l_min          0 
_diffrn_reflns_limit_l_max          17 
_diffrn_reflns_theta_min            2.34 
_diffrn_reflns_theta_max            54.80
_diffrn_reflns_theta_full           54.80

_shelx_F_calc_maximum               115.841369

_reflns_d_resolution_low            0.434906
_reflns_d_resolution_high           6.326413
_reflns_limit_h_min                 -34
_reflns_limit_h_max                 32
_reflns_limit_k_min                 0
_reflns_limit_k_max                 25
_reflns_limit_l_min                 0
_reflns_limit_l_max                 17
_reflns_number_gt                   5143
_reflns_number_total                5143
_reflns_threshold_expression        'F>0 & F/u(F)>4.0 & |F_calc|>10^-3'

_reflns_special_details
;
* Specify symmetry and Friedel pair averaging *

. Only reflections which satisfy the threshold expression
  are listed below, and only they are considered observed,
  thus the *_gt, *_all, & *_total data are always the same
;

# ============
# Bond lengths
# ============

loop_
 _geom_bond_atom_site_label_1
 _geom_bond_site_symmetry_1
 _geom_bond_atom_site_label_2
 _geom_bond_site_symmetry_2
 _geom_bond_distance
 _geom_bond_publ_flag
   N1  .   C1  .  1.1461(2)   yes
   N2  .   C3  .  1.1461(2)   yes
   N1  .   B5  .  1.5274(3)   yes
   N2  .  B10  .  1.5274(3)   yes
   C1  .   C2  .  1.4465(3)   yes
   C3  .   C4  .  1.4465(3)   yes
   C2  .   H5  .  1.047(5)    yes
   C2  .   H6  .  1.053(5)    yes
   C2  .   H7  .  1.054(6)    yes
   C4  .  H16  .  1.047(5)    yes
   C4  .  H17  .  1.053(5)    yes
   C4  .  H18  .  1.054(6)    yes
   B1  .   B2  .  1.7828(4)   yes
   B1  .   B4  .  1.7646(3)   yes
   B1  .   B6  .  1.8244(5)   yes
   B1  .   B7  .  1.7854(4)   yes
   B1  .   B8  .  1.7638(3)   yes
   B2  .   B4  .  1.7609(3)   yes
   B2  .   B5  .  1.8620(3)   yes
   B2  .   B7  .  1.8722(3)   yes
   B3  .   B4  .  1.7640(3)   yes
   B3  .   B5  .  1.8671(3)   yes
   B3  .   B6  .  1.7854(4)   yes
   B3  .   B9  .  1.8722(3)   yes
   B4  .   B5  .  1.7481(4)   yes
   B4  .   B6  .  1.7638(3)   yes
   B6  .   B8  .  1.7646(3)   yes
   B6  .   B9  .  1.7828(4)   yes
   B7  .   B8  .  1.7640(3)   yes
   B7  .  B10  .  1.8671(3)   yes
   B8  .   B9  .  1.7609(3)   yes
   B8  .  B10  .  1.7481(4)   yes
   B9  .  B10  .  1.8620(3)   yes
   B1  .   H1  .  1.184(4)    yes
   B2  .   H3  .  1.171(4)    yes
   B2  .  H10  .  1.319(5)    yes
   B3  .   H4  .  1.182(4)    yes
   B3  .   H9  .  1.318(5)    yes
   B4  .   H2  .  1.179(4)    yes
   B5  .   H8  .  1.180(4)    yes
   B6  .  H11  .  1.184(4)    yes
   B7  .  H10  .  1.318(5)    yes
   B7  .  H12  .  1.182(4)    yes
   B8  .  H13  .  1.179(4)    yes
   B9  .   H9  .  1.319(5)    yes
   B9  .  H14  .  1.171(4)    yes
  B10  .  H15  .  1.180(4)    yes

# ===========
# Bond Angles
# ===========

loop_
 _geom_angle_atom_site_label_1
 _geom_angle_site_symmetry_1
 _geom_angle_atom_site_label_2
 _geom_angle_site_symmetry_2
 _geom_angle_atom_site_label_3
 _geom_angle_site_symmetry_3
 _geom_angle
 _geom_angle_publ_flag
   N1  .   C1  .   C2  .       178.91(2)  yes
   N2  .   C3  .   C4  .       178.91(2)  yes
   N1  .   B5  .   B2  .     116.541(18)  yes
   N1  .   B5  .   B3  .     117.942(18)  yes
   N1  .   B5  .   B4  .     107.534(17)  yes
   N2  .  B10  .   B7  .     117.942(18)  yes
   N2  .  B10  .   B8  .     107.534(17)  yes
   N2  .  B10  .   B9  .     116.541(18)  yes
   N1  .   B5  .   H8  .        109.3(2)  yes
   N2  .  B10  .  H15  .        109.3(2)  yes
   C1  .   N1  .   B5  .      179.32(2)   yes
   C3  .   N2  .  B10  .      179.32(2)   yes
   C1  .   C2  .   H5  .        108.5(3)  yes
   C1  .   C2  .   H6  .        108.7(3)  yes
   C1  .   C2  .   H7  .        108.7(3)  yes
   C3  .   C4  .  H16  .        108.5(3)  yes
   C3  .   C4  .  H17  .        108.7(3)  yes
   C3  .   C4  .  H18  .        108.7(3)  yes
   B1  .   B2  .   B4  .      59.728(14)  yes
   B1  .   B2  .   B5  .     109.318(16)  yes
   B1  .   B2  .   B7  .      58.419(13)  yes
   B1  .   B4  .   B2  .      60.755(14)  yes
   B1  .   B4  .   B3  .     112.106(16)  yes
   B1  .   B4  .   B5  .     115.663(18)  yes
   B1  .   B4  .   B6  .      62.271(17)  yes
   B1  .   B6  .   B3  .     108.361(14)  yes
   B1  .   B6  .   B4  .      58.887(14)  yes
   B1  .   B6  .   B8  .      58.842(15)  yes
   B1  .   B6  .   B9  .     108.362(15)  yes
   B1  .   B7  .   B2  .      58.286(13)  yes
   B1  .   B7  .   B8  .      59.592(13)  yes
   B1  .   B7  .  B10  .     109.095(16)  yes
   B1  .   B8  .   B6  .      62.271(17)  yes
   B1  .   B8  .   B7  .      60.808(14)  yes
   B1  .   B8  .   B9  .     112.177(16)  yes
   B1  .   B8  .  B10  .     115.838(17)  yes
   B2  .   B1  .   B4  .      59.517(13)  yes
   B2  .   B1  .   B6  .     108.362(15)  yes
   B2  .   B1  .   B7  .      63.295(14)  yes
   B2  .   B1  .   B8  .     109.146(18)  yes
   B2  .   B4  .   B3  .     113.543(17)  yes
   B2  .   B4  .   B5  .      64.096(15)  yes
   B2  .   B4  .   B6  .     112.177(16)  yes
   B2  .   B5  .   B3  .     104.496(16)  yes
   B2  .   B5  .   B4  .      58.284(14)  yes
   B2  .   B7  .   B8  .     105.233(16)  yes
   B2  .   B7  .  B10  .     112.978(16)  yes
   B3  .   B4  .   B5  .      64.228(15)  yes
   B3  .   B4  .   B6  .      60.808(14)  yes
   B3  .   B5  .   B4  .      58.298(14)  yes
   B3  .   B6  .   B4  .      59.600(13)  yes
   B3  .   B6  .   B8  .     108.966(17)  yes
   B3  .   B6  .   B9  .      63.295(14)  yes
   B3  .   B9  .   B6  .      58.419(13)  yes
   B3  .   B9  .   B8  .     105.335(16)  yes
   B3  .   B9  .  B10  .     112.769(16)  yes
   B4  .   B1  .   B6  .      58.842(15)  yes
   B4  .   B1  .   B7  .     108.966(17)  yes
   B4  .   B1  .   B8  .     105.110(17)  yes
   B4  .   B2  .   B5  .      57.620(13)  yes
   B4  .   B2  .   B7  .     105.335(16)  yes
   B4  .   B3  .   B5  .      57.474(13)  yes
   B4  .   B3  .   B6  .      59.592(13)  yes
   B4  .   B3  .   B9  .     105.233(16)  yes
   B4  .   B6  .   B8  .     105.110(17)  yes
   B4  .   B6  .   B9  .     109.146(18)  yes
   B5  .   B2  .   B7  .     112.769(16)  yes
   B5  .   B3  .   B6  .     109.095(16)  yes
   B5  .   B3  .   B9  .     112.978(16)  yes
   B5  .   B4  .   B6  .     115.838(17)  yes
   B6  .   B1  .   B7  .     108.361(14)  yes
   B6  .   B1  .   B8  .      58.887(14)  yes
   B6  .   B3  .   B9  .      58.286(13)  yes
   B6  .   B8  .   B7  .     112.106(16)  yes
   B6  .   B8  .   B9  .      60.755(14)  yes
   B6  .   B8  .  B10  .     115.663(18)  yes
   B6  .   B9  .   B8  .      59.728(14)  yes
   B6  .   B9  .  B10  .     109.318(16)  yes
   B7  .   B1  .   B8  .      59.600(13)  yes
   B7  .   B8  .   B9  .     113.543(17)  yes
   B7  .   B8  .  B10  .      64.228(15)  yes
   B7  .  B10  .   B8  .      58.298(14)  yes
   B7  .  B10  .   B9  .     104.496(16)  yes
   B8  .   B6  .   B9  .      59.517(13)  yes
   B8  .   B7  .  B10  .      57.474(13)  yes
   B8  .   B9  .  B10  .      57.620(13)  yes
   B8  .  B10  .   B9  .      58.284(14)  yes
   B9  .   B8  .  B10  .      64.096(15)  yes
   B1  .   B2  .   H3  .      120.2(2)    yes
   B1  .   B2  .  H10  .      101.5(2)    yes
   B1  .   B4  .   H2  .      122.6(2)    yes
   B1  .   B6  .  H11  .      119.0(2)    yes
   B1  .   B7  .  H10  .      101.4(2)    yes
   B1  .   B7  .  H12  .      119.9(2)    yes
   B1  .   B8  .  H13  .      122.9(2)    yes
   B2  .   B1  .   H1  .      122.2(2)    yes
   B2  .   B4  .   H2  .      117.3(2)    yes
   B2  .   B5  .   H8  .      103.2(2)    yes
   B2  .   B7  .  H10  .       44.8(2)    yes
   B2  .   B7  .  H12  .      118.7(2)    yes
   B3  .   B4  .   H2  .      117.9(2)    yes
   B3  .   B5  .   H8  .      103.7(2)    yes
   B3  .   B6  .  H11  .      123.1(2)    yes
   B3  .   B9  .   H9  .       44.8(2)    yes
   B3  .   B9  .  H14  .      119.7(2)    yes
   B4  .   B1  .   H1  .      121.4(2)    yes
   B4  .   B2  .   H3  .      125.2(2)    yes
   B4  .   B2  .  H10  .      124.6(2)    yes
   B4  .   B3  .   H4  .      126.0(2)    yes
   B4  .   B3  .   H9  .      124.7(2)    yes
   B4  .   B5  .   H8  .      143.2(2)    yes
   B4  .   B6  .  H11  .      122.64(19)  yes
   B5  .   B2  .   H3  .      120.8(2)    yes
   B5  .   B2  .  H10  .       88.9(2)    yes
   B5  .   B3  .   H4  .      121.6(2)    yes
   B5  .   B3  .   H9  .       89.3(2)    yes
   B5  .   B4  .   H2  .      110.3(2)    yes
   B6  .   B1  .   H1  .      119.0(2)    yes
   B6  .   B3  .   H4  .      119.9(2)    yes
   B6  .   B3  .   H9  .      101.4(2)    yes
   B6  .   B4  .   H2  .      122.9(2)    yes
   B6  .   B8  .  H13  .      122.6(2)    yes
   B6  .   B9  .   H9  .      101.5(2)    yes
   B6  .   B9  .  H14  .      120.2(2)    yes
   B7  .   B1  .   H1  .      123.1(2)    yes
   B7  .   B2  .   H3  .      119.7(2)    yes
   B7  .   B2  .  H10  .       44.8(2)    yes
   B7  .   B8  .  H13  .      117.9(2)    yes
   B7  .  B10  .  H15  .      103.7(2)    yes
   B8  .   B1  .   H1  .      122.64(19)  yes
   B8  .   B6  .  H11  .      121.4(2)    yes
   B8  .   B7  .  H10  .      124.7(2)    yes
   B8  .   B7  .  H12  .      126.0(2)    yes
   B8  .   B9  .   H9  .      124.6(2)    yes
   B8  .   B9  .  H14  .      125.2(2)    yes
   B8  .  B10  .  H15  .      143.2(2)    yes
   B9  .   B3  .   H4  .      118.7(2)    yes
   B9  .   B3  .   H9  .       44.8(2)    yes
   B9  .   B6  .  H11  .      122.2(2)    yes
   B9  .   B8  .  H13  .      117.3(2)    yes
   B9  .  B10  .  H15  .      103.2(2)    yes
  B10  .   B7  .  H10  .       89.3(2)    yes
  B10  .   B7  .  H12  .      121.6(2)    yes
  B10  .   B8  .  H13  .      110.3(2)    yes
  B10  .   B9  .   H9  .       88.9(2)    yes
  B10  .   B9  .  H14  .      120.8(2)    yes
   B2  .  H10  .   B7  .         90.5(3)  yes
   B3  .   H9  .   B9  .         90.5(3)  yes
   H5  .   C2  .   H6  .        110.4(4)  yes
   H5  .   C2  .   H7  .        110.1(5)  yes
   H6  .   C2  .   H7  .        110.4(4)  yes
  H16  .   C4  .  H17  .        110.4(4)  yes
  H16  .   C4  .  H18  .        110.1(5)  yes
  H17  .   C4  .  H18  .        110.4(4)  yes
   H3  .   B2  .  H10  .        109.5(3)  yes
   H4  .   B3  .   H9  .        108.8(3)  yes
   H9  .   B9  .  H14  .        109.5(3)  yes
  H10  .   B7  .  H12  .        108.8(3)  yes

# ==============
# Torsion angles
# ==============

loop_
 _geom_torsion_atom_site_label_1
 _geom_torsion_site_symmetry_1
 _geom_torsion_atom_site_label_2
 _geom_torsion_site_symmetry_2
 _geom_torsion_atom_site_label_3
 _geom_torsion_site_symmetry_3
 _geom_torsion_atom_site_label_4
 _geom_torsion_site_symmetry_4
 _geom_torsion
   N1  .   C1  .   C2  .   H5  .              3.9(14)
   N1  .   C1  .   C2  .   H6  .           -116.1(13)
   N1  .   C1  .   C2  .   H7  .            123.7(14)
   N2  .   C3  .   C4  .  H16  .              3.9(14)
   N2  .   C3  .   C4  .  H17  .           -116.1(13)
   N2  .   C3  .   C4  .  H18  .            123.7(14)
   N1  .   B5  .   B2  .   B1  .         -126.26(2)
   N1  .   B5  .   B2  .   B4  .          -95.00(2)
   N1  .   B5  .   B2  .   B7  .          170.784(19)
   N1  .   B5  .   B3  .   B4  .           94.20(2)
   N1  .   B5  .   B3  .   B6  .          125.32(2)
   N1  .   B5  .   B3  .   B9  .         -171.898(19)
   N1  .   B5  .   B4  .   B1  .          144.122(18)
   N1  .   B5  .   B4  .   B2  .          110.831(19)
   N1  .   B5  .   B4  .   B3  .         -112.485(19)
   N1  .   B5  .   B4  .   B6  .         -145.809(18)
   N1  .   B5  .   B2  .   H3  .              19.7(3)
   N1  .   B5  .   B2  .  H10  .             131.9(2)
   N1  .   B5  .   B3  .   H4  .             -21.0(3)
   N1  .   B5  .   B3  .   H9  .            -132.8(2)
   N1  .   B5  .   B4  .   H2  .              -0.4(2)
   C1  .   N1  .   B5  .   B2  .             96.5(19)
   C1  .   N1  .   B5  .   B3  .            -29.1(19)
   C1  .   N1  .   B5  .   B4  .             33.8(19)
   C1  .   N1  .   B5  .   H8  .           -147.1(19)
   C2  .   C1  .   N1  .   B5  .                18(3)
  B10  .   N2  .   C3  .   C4  .                18(3)
   B7  .  B10  .   N2  .   C3  .            -29.1(19)
   B8  .  B10  .   N2  .   C3  .             33.8(19)
   B9  .  B10  .   N2  .   C3  .             96.5(19)
   B1  .   B7  .  B10  .   N2  .          125.32(2)
   B1  .   B8  .  B10  .   N2  .         -145.809(18)
   B2  .   B7  .  B10  .   N2  .         -171.898(19)
   B3  .   B9  .  B10  .   N2  .          170.784(19)
   B6  .   B8  .  B10  .   N2  .          144.122(18)
   B6  .   B9  .  B10  .   N2  .         -126.26(2)
   B7  .   B8  .  B10  .   N2  .         -112.485(19)
   B8  .   B7  .  B10  .   N2  .           94.20(2)
   B8  .   B9  .  B10  .   N2  .          -95.00(2)
   B9  .   B8  .  B10  .   N2  .          110.831(19)
   B1  .   B2  .   B4  .   B3  .          103.091(18)
   B1  .   B2  .   B4  .   B5  .          145.457(17)
   B1  .   B2  .   B4  .   B6  .           36.477(16)
   B1  .   B2  .   B5  .   B3  .            5.82(2)
   B1  .   B2  .   B5  .   B4  .          -31.260(16)
   B1  .   B2  .   B7  .   B8  .          -38.285(16)
   B1  .   B2  .   B7  .  B10  .          -98.956(19)
   B1  .   B4  .   B2  .   B5  .         -145.457(17)
   B1  .   B4  .   B2  .   B7  .          -37.923(16)
   B1  .   B4  .   B3  .   B5  .          108.84(2)
   B1  .   B4  .   B3  .   B6  .          -36.659(16)
   B1  .   B4  .   B3  .   B9  .            1.01(2)
   B1  .   B4  .   B5  .   B2  .           33.291(17)
   B1  .   B4  .   B5  .   B3  .         -103.393(19)
   B1  .   B4  .   B6  .   B3  .          141.323(15)
   B1  .   B4  .   B6  .   B8  .           37.91(2)
   B1  .   B4  .   B6  .   B9  .          100.367(18)
   B1  .   B6  .   B3  .   B4  .           34.315(17)
   B1  .   B6  .   B3  .   B5  .            3.96(2)
   B1  .   B6  .   B3  .   B9  .         -101.805(18)
   B1  .   B6  .   B4  .   B2  .          -35.875(13)
   B1  .   B6  .   B4  .   B3  .         -141.323(15)
   B1  .   B6  .   B4  .   B5  .         -106.802(18)
   B1  .   B6  .   B8  .   B7  .           36.075(13)
   B1  .   B6  .   B8  .   B9  .          141.542(15)
   B1  .   B6  .   B8  .  B10  .          107.079(18)
   B1  .   B6  .   B9  .   B3  .          101.803(18)
   B1  .   B6  .   B9  .   B8  .          -34.109(17)
   B1  .   B6  .   B9  .  B10  .           -3.62(2)
   B1  .   B7  .   B2  .   B4  .           38.540(16)
   B1  .   B7  .   B2  .   B5  .           99.388(19)
   B1  .   B7  .   B8  .   B6  .          -36.659(16)
   B1  .   B7  .   B8  .   B9  .         -103.192(18)
   B1  .   B7  .   B8  .  B10  .         -145.501(17)
   B1  .   B7  .  B10  .   B8  .           31.126(16)
   B1  .   B7  .  B10  .   B9  .           -5.94(2)
   B1  .   B8  .   B6  .   B3  .         -100.454(17)
   B1  .   B8  .   B6  .   B4  .          -37.93(2)
   B1  .   B8  .   B6  .   B9  .         -141.542(15)
   B1  .   B8  .   B7  .   B2  .           37.671(16)
   B1  .   B8  .   B7  .  B10  .          145.501(17)
   B1  .   B8  .   B9  .   B3  .           -1.45(2)
   B1  .   B8  .   B9  .   B6  .           36.477(16)
   B1  .   B8  .   B9  .  B10  .         -108.981(19)
   B1  .   B8  .  B10  .   B7  .          -33.324(17)
   B1  .   B8  .  B10  .   B9  .          103.360(19)
   B2  .   B1  .   B4  .   B3  .         -105.467(19)
   B2  .   B1  .   B4  .   B5  .          -34.463(17)
   B2  .   B1  .   B4  .   B6  .         -141.542(15)
   B2  .   B1  .   B6  .   B3  .            0.00(2)
   B2  .   B1  .   B6  .   B4  .           34.384(17)
   B2  .   B1  .   B6  .   B8  .         -101.73(2)
   B2  .   B1  .   B6  .   B9  .          -67.35(3)
   B2  .   B1  .   B7  .   B8  .          136.120(17)
   B2  .   B1  .   B7  .  B10  .          105.765(18)
   B2  .   B1  .   B8  .   B6  .          100.367(18)
   B2  .   B1  .   B8  .   B7  .          -40.955(17)
   B2  .   B1  .   B8  .   B9  .           64.49(2)
   B2  .   B1  .   B8  .  B10  .           -6.43(3)
   B2  .   B4  .   B1  .   B6  .          141.542(15)
   B2  .   B4  .   B1  .   B7  .           41.088(16)
   B2  .   B4  .   B1  .   B8  .          103.607(17)
   B2  .   B4  .   B3  .   B5  .           42.309(16)
   B2  .   B4  .   B3  .   B6  .         -103.192(18)
   B2  .   B4  .   B3  .   B9  .          -65.52(2)
   B2  .   B4  .   B5  .   B3  .         -136.684(16)
   B2  .   B4  .   B6  .   B3  .          105.45(2)
   B2  .   B4  .   B6  .   B8  .            2.04(3)
   B2  .   B4  .   B6  .   B9  .           64.49(2)
   B2  .   B5  .   B3  .   B4  .          -37.068(15)
   B2  .   B5  .   B3  .   B6  .           -5.94(2)
   B2  .   B5  .   B3  .   B9  .           56.84(2)
   B2  .   B5  .   B4  .   B3  .          136.684(16)
   B2  .   B5  .   B4  .   B6  .          103.360(19)
   B2  .   B7  .   B1  .   B4  .          -39.346(15)
   B2  .   B7  .   B1  .   B6  .         -101.805(18)
   B2  .   B7  .   B1  .   B8  .         -136.120(17)
   B2  .   B7  .   B8  .   B6  .            1.01(2)
   B2  .   B7  .   B8  .   B9  .          -65.52(2)
   B2  .   B7  .   B8  .  B10  .         -107.831(18)
   B2  .   B7  .  B10  .   B8  .           93.904(19)
   B2  .   B7  .  B10  .   B9  .           56.84(2)
   B3  .   B4  .   B1  .   B6  .           36.075(13)
   B3  .   B4  .   B1  .   B7  .          -64.38(2)
   B3  .   B4  .   B1  .   B8  .           -1.86(3)
   B3  .   B4  .   B2  .   B5  .          -42.367(16)
   B3  .   B4  .   B2  .   B7  .           65.17(2)
   B3  .   B4  .   B6  .   B8  .         -103.409(17)
   B3  .   B4  .   B6  .   B9  .          -40.955(17)
   B3  .   B5  .   B2  .   B4  .           37.075(15)
   B3  .   B5  .   B2  .   B7  .          -57.14(2)
   B3  .   B5  .   B4  .   B6  .          -33.324(17)
   B3  .   B6  .   B1  .   B4  .          -34.606(17)
   B3  .   B6  .   B1  .   B7  .           66.90(3)
   B3  .   B6  .   B1  .   B8  .          101.51(2)
   B3  .   B6  .   B4  .   B5  .           34.521(18)
   B3  .   B6  .   B8  .   B7  .          -64.38(2)
   B3  .   B6  .   B8  .   B9  .           41.088(16)
   B3  .   B6  .   B8  .  B10  .            6.63(2)
   B3  .   B6  .   B9  .   B8  .         -135.913(17)
   B3  .   B6  .   B9  .  B10  .         -105.420(18)
   B3  .   B9  .   B6  .   B4  .           39.261(16)
   B3  .   B9  .   B6  .   B8  .          135.913(17)
   B3  .   B9  .   B8  .   B6  .          -37.923(16)
   B3  .   B9  .   B8  .   B7  .           65.17(2)
   B3  .   B9  .   B8  .  B10  .          107.535(18)
   B3  .   B9  .  B10  .   B7  .          -57.14(2)
   B3  .   B9  .  B10  .   B8  .          -94.213(19)
   B4  .   B1  .   B2  .   B5  .           30.492(16)
   B4  .   B1  .   B2  .   B7  .          135.913(17)
   B4  .   B1  .   B6  .   B8  .         -136.11(3)
   B4  .   B1  .   B6  .   B9  .         -101.73(2)
   B4  .   B1  .   B7  .   B8  .           96.774(17)
   B4  .   B1  .   B7  .  B10  .           66.42(2)
   B4  .   B1  .   B8  .   B6  .           37.91(2)
   B4  .   B1  .   B8  .   B7  .         -103.409(17)
   B4  .   B1  .   B8  .   B9  .            2.04(3)
   B4  .   B1  .   B8  .  B10  .          -68.89(2)
   B4  .   B2  .   B1  .   B6  .          -34.109(17)
   B4  .   B2  .   B1  .   B7  .         -135.913(17)
   B4  .   B2  .   B1  .   B8  .          -96.651(18)
   B4  .   B2  .   B7  .   B8  .            0.00(2)
   B4  .   B2  .   B7  .  B10  .          -60.42(2)
   B4  .   B3  .   B6  .   B8  .           96.774(17)
   B4  .   B3  .   B6  .   B9  .          136.120(17)
   B4  .   B3  .   B9  .   B6  .          -38.285(16)
   B4  .   B3  .   B9  .   B8  .            0.00(2)
   B4  .   B3  .   B9  .  B10  .           61.10(2)
   B4  .   B5  .   B2  .   B7  .          -94.213(19)
   B4  .   B5  .   B3  .   B6  .           31.126(16)
   B4  .   B5  .   B3  .   B9  .           93.904(19)
   B4  .   B6  .   B1  .   B7  .          101.51(2)
   B4  .   B6  .   B1  .   B8  .          136.11(3)
   B4  .   B6  .   B3  .   B5  .          -30.355(15)
   B4  .   B6  .   B3  .   B9  .         -136.120(17)
   B4  .   B6  .   B8  .   B7  .           -1.86(3)
   B4  .   B6  .   B8  .   B9  .          103.607(17)
   B4  .   B6  .   B8  .  B10  .           69.14(2)
   B4  .   B6  .   B9  .   B8  .          -96.651(18)
   B4  .   B6  .   B9  .  B10  .          -66.16(2)
   B5  .   B2  .   B1  .   B6  .           -3.62(2)
   B5  .   B2  .   B1  .   B7  .         -105.420(18)
   B5  .   B2  .   B1  .   B8  .          -66.16(2)
   B5  .   B2  .   B4  .   B6  .         -108.981(19)
   B5  .   B2  .   B7  .   B8  .           61.10(2)
   B5  .   B2  .   B7  .  B10  .            0.43(2)
   B5  .   B3  .   B4  .   B6  .          145.501(17)
   B5  .   B3  .   B6  .   B8  .           66.42(2)
   B5  .   B3  .   B6  .   B9  .          105.765(18)
   B5  .   B3  .   B9  .   B6  .          -98.956(19)
   B5  .   B3  .   B9  .   B8  .          -60.42(2)
   B5  .   B3  .   B9  .  B10  .            0.43(2)
   B5  .   B4  .   B1  .   B6  .          107.079(18)
   B5  .   B4  .   B1  .   B7  .            6.63(2)
   B5  .   B4  .   B1  .   B8  .           69.14(2)
   B5  .   B4  .   B2  .   B7  .          107.535(18)
   B5  .   B4  .   B3  .   B6  .         -145.501(17)
   B5  .   B4  .   B3  .   B9  .         -107.831(18)
   B5  .   B4  .   B6  .   B8  .          -68.89(2)
   B5  .   B4  .   B6  .   B9  .           -6.43(3)
   B6  .   B1  .   B2  .   B7  .          101.803(18)
   B6  .   B1  .   B7  .   B8  .           34.315(17)
   B6  .   B1  .   B7  .  B10  .            3.96(2)
   B6  .   B1  .   B8  .   B7  .         -141.323(15)
   B6  .   B1  .   B8  .   B9  .          -35.875(13)
   B6  .   B1  .   B8  .  B10  .         -106.802(18)
   B6  .   B3  .   B9  .   B8  .           38.540(16)
   B6  .   B3  .   B9  .  B10  .           99.388(19)
   B6  .   B4  .   B1  .   B7  .         -100.454(17)
   B6  .   B4  .   B1  .   B8  .          -37.93(2)
   B6  .   B4  .   B2  .   B7  .           -1.45(2)
   B6  .   B4  .   B3  .   B9  .           37.671(16)
   B6  .   B8  .   B1  .   B7  .          141.323(15)
   B6  .   B8  .   B7  .  B10  .          108.84(2)
   B6  .   B8  .   B9  .  B10  .         -145.457(17)
   B6  .   B8  .  B10  .   B7  .         -103.393(19)
   B6  .   B8  .  B10  .   B9  .           33.291(17)
   B6  .   B9  .   B8  .   B7  .          103.091(18)
   B6  .   B9  .   B8  .  B10  .          145.457(17)
   B6  .   B9  .  B10  .   B7  .            5.82(2)
   B6  .   B9  .  B10  .   B8  .          -31.260(16)
   B7  .   B1  .   B6  .   B8  .          -34.606(17)
   B7  .   B1  .   B6  .   B9  .            0.00(2)
   B7  .   B1  .   B8  .   B9  .          105.45(2)
   B7  .   B1  .   B8  .  B10  .           34.521(18)
   B7  .   B2  .   B1  .   B8  .           39.261(16)
   B7  .   B8  .   B6  .   B9  .         -105.467(19)
   B7  .   B8  .   B9  .  B10  .          -42.367(16)
   B7  .   B8  .  B10  .   B9  .          136.684(16)
   B7  .  B10  .   B8  .   B9  .         -136.684(16)
   B7  .  B10  .   B9  .   B8  .           37.075(15)
   B8  .   B1  .   B6  .   B9  .           34.384(17)
   B8  .   B1  .   B7  .  B10  .          -30.355(15)
   B8  .   B6  .   B3  .   B9  .          -39.346(15)
   B8  .   B6  .   B9  .  B10  .           30.492(16)
   B8  .   B7  .  B10  .   B9  .          -37.068(15)
   B9  .   B6  .   B8  .  B10  .          -34.463(17)
   B9  .   B8  .   B7  .  B10  .           42.309(16)
   B1  .   B2  .   B4  .   H2  .          -113.9(3)
   B1  .   B2  .   B5  .   H8  .           114.0(2)
   B1  .   B2  .   B7  .  H10  .          -162.5(3)
   B1  .   B2  .   B7  .  H12  .           109.3(3)
   B1  .   B4  .   B2  .   H3  .           107.4(3)
   B1  .   B4  .   B2  .  H10  .           -83.1(2)
   B1  .   B4  .   B3  .   H4  .          -143.4(3)
   B1  .   B4  .   B3  .   H9  .            46.1(2)
   B1  .   B4  .   B5  .   H8  .           -34.5(4)
   B1  .   B4  .   B6  .  H11  .          -106.6(3)
   B1  .   B6  .   B3  .   H4  .           150.9(2)
   B1  .   B6  .   B3  .   H9  .           -89.3(2)
   B1  .   B6  .   B4  .   H2  .           112.6(3)
   B1  .   B6  .   B8  .  H13  .          -113.1(3)
   B1  .   B6  .   B9  .   H9  .            89.3(2)
   B1  .   B6  .   B9  .  H14  .          -149.8(3)
   B1  .   B7  .   B2  .   H3  .          -109.1(2)
   B1  .   B7  .   B2  .  H10  .           162.5(3)
   B1  .   B7  .   B8  .  H13  .           114.1(2)
   B1  .   B7  .  B10  .  H15  .          -113.8(2)
   B1  .   B8  .   B6  .  H11  .           107.1(2)
   B1  .   B8  .   B7  .  H10  .            82.8(2)
   B1  .   B8  .   B7  .  H12  .          -106.8(3)
   B1  .   B8  .   B9  .   H9  .           -46.6(2)
   B1  .   B8  .   B9  .  H14  .           143.9(3)
   B1  .   B8  .  B10  .  H15  .            35.5(4)
   B2  .   B1  .   B4  .   H2  .           105.4(3)
   B2  .   B1  .   B6  .  H11  .           147.1(2)
   B2  .   B1  .   B7  .  H10  .            12.5(2)
   B2  .   B1  .   B7  .  H12  .          -107.3(2)
   B2  .   B1  .   B8  .  H13  .          -147.0(3)
   B2  .   B4  .   B1  .   H1  .          -111.3(2)
   B2  .   B4  .   B3  .   H4  .           150.0(3)
   B2  .   B4  .   B3  .   H9  .           -20.4(2)
   B2  .   B4  .   B5  .   H8  .           -67.8(4)
   B2  .   B4  .   B6  .  H11  .          -142.5(3)
   B2  .   B5  .   B3  .   H4  .          -152.3(3)
   B2  .   B5  .   B3  .   H9  .            95.9(2)
   B2  .   B5  .   B4  .   H2  .          -111.3(2)
   B2  .   B7  .   B1  .   H1  .           112.5(2)
   B2  .   B7  .   B8  .  H13  .           151.7(2)
   B2  .   B7  .  B10  .  H15  .           -51.0(2)
   B3  .   B4  .   B1  .   H1  .           143.2(2)
   B3  .   B4  .   B2  .   H3  .          -149.5(3)
   B3  .   B4  .   B2  .  H10  .            20.0(2)
   B3  .   B4  .   B5  .   H8  .            68.9(4)
   B3  .   B4  .   B6  .  H11  .           112.1(3)
   B3  .   B5  .   B2  .   H3  .           151.7(3)
   B3  .   B5  .   B2  .  H10  .           -96.05(19)
   B3  .   B5  .   B4  .   H2  .           112.0(2)
   B3  .   B6  .   B1  .   H1  .          -145.8(2)
   B3  .   B6  .   B4  .   H2  .          -106.1(3)
   B3  .   B6  .   B8  .  H13  .           146.5(2)
   B3  .   B6  .   B9  .   H9  .           -12.5(2)
   B3  .   B6  .   B9  .  H14  .           108.4(3)
   B3  .   B9  .   B6  .  H11  .          -113.9(3)
   B3  .   B9  .   B8  .  H13  .          -151.8(3)
   B3  .   B9  .  B10  .  H15  .            51.1(2)
   B4  .   B1  .   B2  .   H3  .          -115.7(3)
   B4  .   B1  .   B2  .  H10  .           123.4(2)
   B4  .   B1  .   B6  .  H11  .           112.7(2)
   B4  .   B1  .   B7  .  H10  .           -26.9(2)
   B4  .   B1  .   B7  .  H12  .          -146.6(2)
   B4  .   B1  .   B8  .  H13  .           150.5(3)
   B4  .   B2  .   B1  .   H1  .           110.2(3)
   B4  .   B2  .   B5  .   H8  .           145.3(2)
   B4  .   B2  .   B7  .  H10  .          -124.0(3)
   B4  .   B2  .   B7  .  H12  .           147.8(3)
   B4  .   B3  .   B5  .   H8  .          -144.9(2)
   B4  .   B3  .   B6  .  H11  .          -111.3(2)
   B4  .   B3  .   B9  .   H9  .           124.2(3)
   B4  .   B3  .   B9  .  H14  .          -147.4(2)
   B4  .   B5  .   B2  .   H3  .           114.7(3)
   B4  .   B5  .   B2  .  H10  .          -133.1(2)
   B4  .   B5  .   B3  .   H4  .          -115.2(3)
   B4  .   B5  .   B3  .   H9  .           133.0(2)
   B4  .   B6  .   B1  .   H1  .          -111.2(2)
   B4  .   B6  .   B3  .   H4  .           116.6(2)
   B4  .   B6  .   B3  .   H9  .          -123.6(2)
   B4  .   B6  .   B8  .  H13  .          -151.0(2)
   B4  .   B6  .   B9  .   H9  .            26.8(2)
   B4  .   B6  .   B9  .  H14  .           147.7(3)
   B5  .   B2  .   B1  .   H1  .           140.6(3)
   B5  .   B2  .   B4  .   H2  .           100.6(3)
   B5  .   B2  .   B7  .  H10  .           -63.1(3)
   B5  .   B2  .   B7  .  H12  .          -151.3(3)
   B5  .   B3  .   B4  .   H2  .          -100.4(2)
   B5  .   B3  .   B6  .  H11  .          -141.7(2)
   B5  .   B3  .   B9  .   H9  .            63.6(3)
   B5  .   B3  .   B9  .  H14  .           151.9(2)
   B5  .   B4  .   B1  .   H1  .          -145.8(2)
   B5  .   B4  .   B2  .   H3  .          -107.1(3)
   B5  .   B4  .   B2  .  H10  .            62.4(2)
   B5  .   B4  .   B3  .   H4  .           107.7(3)
   B5  .   B4  .   B3  .   H9  .           -62.7(2)
   B5  .   B4  .   B6  .  H11  .           146.6(3)
   B6  .   B1  .   B2  .  H10  .            89.3(2)
   B6  .   B1  .   B7  .  H10  .           -89.3(2)
   B6  .   B1  .   B7  .  H12  .           150.9(2)
   B6  .   B1  .   B8  .  H13  .           112.6(3)
   B6  .   B3  .   B9  .  H14  .          -109.1(2)
   B6  .   B4  .   B2  .  H10  .           -46.6(2)
   B6  .   B8  .   B7  .  H10  .            46.1(2)
   B6  .   B8  .   B7  .  H12  .          -143.4(3)
   B6  .   B8  .   B9  .  H14  .           107.4(3)
   B6  .   B8  .  B10  .  H15  .           -34.5(4)
   B6  .   B9  .   B8  .  H13  .          -113.9(3)
   B6  .   B9  .  B10  .  H15  .           114.0(2)
   B7  .   B1  .   B2  .  H10  .           -12.5(2)
   B7  .   B1  .   B6  .  H11  .          -145.8(2)
   B7  .   B1  .   B8  .  H13  .          -106.1(3)
   B7  .   B8  .   B6  .  H11  .           143.2(2)
   B7  .   B8  .   B9  .  H14  .          -149.5(3)
   B7  .   B8  .  B10  .  H15  .            68.9(4)
   B7  .  B10  .   B8  .  H13  .           112.0(2)
   B7  .  B10  .   B9  .  H14  .           151.7(3)
   B8  .   B1  .   B2  .  H10  .            26.8(2)
   B8  .   B1  .   B6  .  H11  .          -111.2(2)
   B8  .   B1  .   B7  .  H10  .          -123.6(2)
   B8  .   B1  .   B7  .  H12  .           116.6(2)
   B8  .   B6  .   B9  .  H14  .          -115.7(3)
   B8  .   B7  .   B2  .  H10  .           124.2(3)
   B8  .   B7  .  B10  .  H15  .          -144.9(2)
   B8  .   B9  .   B6  .  H11  .           110.2(3)
   B8  .   B9  .  B10  .  H15  .           145.3(2)
   B8  .  B10  .   B7  .  H10  .           133.0(2)
   B8  .  B10  .   B7  .  H12  .          -115.2(3)
   B8  .  B10  .   B9  .  H14  .           114.7(3)
   B9  .   B3  .   B6  .  H11  .           112.5(2)
   B9  .   B6  .   B8  .  H13  .           105.4(3)
   B9  .   B8  .   B6  .  H11  .          -111.3(2)
   B9  .   B8  .   B7  .  H12  .           150.0(3)
   B9  .   B8  .  B10  .  H15  .           -67.8(4)
   B9  .  B10  .   B7  .  H12  .          -152.3(3)
   B9  .  B10  .   B8  .  H13  .          -111.3(2)
  B10  .   B7  .   B8  .  H13  .          -100.4(2)
  B10  .   B8  .   B7  .  H12  .           107.7(3)
  B10  .   B8  .   B9  .  H14  .          -107.1(3)
  B10  .   B9  .   B8  .  H13  .           100.6(3)
   B1  .   B2  .  H10  .   B7  .              15.1(2)
   B1  .   B7  .  H10  .   B2  .             -15.1(2)
   B4  .   B2  .  H10  .   B7  .              76.2(3)
   B4  .   B3  .   H9  .   B9  .             -75.9(3)
   B5  .   B2  .  H10  .   B7  .             124.7(2)
   B5  .   B3  .   H9  .   B9  .            -124.5(2)
   B6  .   B3  .   H9  .   B9  .             -15.1(2)
   B2  .  H10  .   B7  .   B8  .             -75.9(3)
   B2  .  H10  .   B7  .  B10  .            -124.5(2)
   B3  .   H9  .   B9  .   B6  .              15.1(2)
   B3  .   H9  .   B9  .   B8  .              76.2(3)
   B3  .   H9  .   B9  .  B10  .             124.7(2)
   B2  .  H10  .   B7  .  H12  .             112.2(3)
   B3  .   H9  .   B9  .  H14  .            -112.9(3)
  H15  .  B10  .   N2  .   C3  .           -147.1(19)
   H9  .   B9  .  B10  .   N2  .             131.9(2)
  H10  .   B7  .  B10  .   N2  .            -132.8(2)
  H12  .   B7  .  B10  .   N2  .             -21.0(3)
  H13  .   B8  .  B10  .   N2  .              -0.4(2)
  H14  .   B9  .  B10  .   N2  .              19.7(3)
   H1  .   B1  .   B2  .   B7  .          -113.9(3)
   H1  .   B1  .   B4  .   B6  .           107.1(2)
   H1  .   B1  .   B6  .   B8  .           112.7(2)
   H1  .   B1  .   B6  .   B9  .           147.1(2)
   H1  .   B1  .   B7  .   B8  .          -111.3(2)
   H1  .   B1  .   B7  .  B10  .          -141.7(2)
   H1  .   B1  .   B8  .   B6  .          -106.6(3)
   H1  .   B1  .   B8  .   B7  .           112.1(3)
   H1  .   B1  .   B8  .   B9  .          -142.5(3)
   H1  .   B1  .   B8  .  B10  .           146.6(3)
   H2  .   B4  .   B1  .   B6  .          -113.1(3)
   H2  .   B4  .   B1  .   B7  .           146.5(2)
   H2  .   B4  .   B1  .   B8  .          -151.0(2)
   H2  .   B4  .   B2  .   B7  .          -151.8(3)
   H2  .   B4  .   B3  .   B6  .           114.1(2)
   H2  .   B4  .   B3  .   B9  .           151.7(2)
   H2  .   B4  .   B6  .   B8  .           150.5(3)
   H2  .   B4  .   B6  .   B9  .          -147.0(3)
   H3  .   B2  .   B1  .   B6  .          -149.8(3)
   H3  .   B2  .   B1  .   B7  .           108.4(3)
   H3  .   B2  .   B1  .   B8  .           147.7(3)
   H3  .   B2  .   B4  .   B6  .           143.9(3)
   H3  .   B2  .   B7  .   B8  .          -147.4(2)
   H3  .   B2  .   B7  .  B10  .           151.9(2)
   H4  .   B3  .   B4  .   B6  .          -106.8(3)
   H4  .   B3  .   B6  .   B8  .          -146.6(2)
   H4  .   B3  .   B6  .   B9  .          -107.3(2)
   H4  .   B3  .   B9  .   B6  .           109.3(3)
   H4  .   B3  .   B9  .   B8  .           147.8(3)
   H4  .   B3  .   B9  .  B10  .          -151.3(3)
   H8  .   B5  .   B2  .   B7  .            51.1(2)
   H8  .   B5  .   B3  .   B6  .          -113.8(2)
   H8  .   B5  .   B3  .   B9  .           -51.0(2)
   H8  .   B5  .   B4  .   B6  .            35.5(4)
   H9  .   B3  .   B4  .   B6  .            82.8(2)
   H9  .   B3  .   B6  .   B8  .           -26.9(2)
   H9  .   B3  .   B6  .   B9  .            12.5(2)
   H9  .   B3  .   B9  .   B6  .          -162.5(3)
   H9  .   B3  .   B9  .   B8  .          -124.0(3)
   H9  .   B3  .   B9  .  B10  .           -63.1(3)
   H9  .   B9  .   B3  .   B6  .           162.5(3)
   H9  .   B9  .   B6  .   B8  .           123.4(2)
   H9  .   B9  .   B8  .   B6  .           -83.1(2)
   H9  .   B9  .   B8  .   B7  .            20.0(2)
   H9  .   B9  .   B8  .  B10  .            62.4(2)
   H9  .   B9  .  B10  .   B7  .           -96.05(19)
   H9  .   B9  .  B10  .   B8  .          -133.1(2)
  H10  .   B2  .   B7  .  B10  .            63.6(3)
  H10  .   B7  .   B8  .   B9  .           -20.4(2)
  H10  .   B7  .   B8  .  B10  .           -62.7(2)
  H10  .   B7  .  B10  .   B9  .            95.9(2)
  H11  .   B6  .   B8  .  B10  .          -145.8(2)
  H11  .   B6  .   B9  .  B10  .           140.6(3)
   H1  .   B1  .   B2  .   H3  .              -5.5(4)
   H1  .   B1  .   B2  .  H10  .            -126.4(3)
   H1  .   B1  .   B4  .   H2  .              -6.0(4)
   H1  .   B1  .   B6  .  H11  .               1.5(5)
   H1  .   B1  .   B7  .  H10  .             125.0(3)
   H1  .   B1  .   B7  .  H12  .               5.3(3)
   H1  .   B1  .   B8  .  H13  .               6.0(4)
   H2  .   B4  .   B2  .   H3  .              -6.5(4)
   H2  .   B4  .   B2  .  H10  .             163.0(4)
   H2  .   B4  .   B3  .   H4  .               7.3(4)
   H2  .   B4  .   B3  .   H9  .            -163.2(4)
   H2  .   B4  .   B5  .   H8  .            -179.1(4)
   H2  .   B4  .   B6  .  H11  .               6.0(4)
   H3  .   B2  .   B5  .   H8  .            -100.1(3)
   H3  .   B2  .   B7  .  H10  .              88.3(4)
   H3  .   B2  .   B7  .  H12  .               0.0(3)
   H4  .   B3  .   B5  .   H8  .              99.9(3)
   H4  .   B3  .   B6  .  H11  .               5.3(3)
   H4  .   B3  .   B9  .   H9  .             -88.2(4)
   H4  .   B3  .   B9  .  H14  .               0.0(3)
   H8  .   B5  .   B2  .  H10  .              12.1(3)
   H8  .   B5  .   B3  .   H9  .             -11.9(3)
   H9  .   B3  .   B6  .  H11  .             125.0(3)
   H9  .   B3  .   B9  .  H14  .              88.3(4)
   H9  .   B9  .   B6  .  H11  .            -126.4(3)
   H9  .   B9  .   B8  .  H13  .             163.0(4)
   H9  .   B9  .  B10  .  H15  .              12.1(3)
  H10  .   B2  .   B7  .  H12  .             -88.2(4)
  H10  .   B7  .   B8  .  H13  .            -163.2(4)
  H10  .   B7  .  B10  .  H15  .             -11.9(3)
  H11  .   B6  .   B8  .  H13  .              -6.0(4)
  H11  .   B6  .   B9  .  H14  .              -5.5(4)
  H12  .   B7  .   B8  .  H13  .               7.3(4)
  H12  .   B7  .  B10  .  H15  .              99.9(3)
  H13  .   B8  .   B9  .  H14  .              -6.5(4)
  H13  .   B8  .  B10  .  H15  .            -179.1(4)
  H14  .   B9  .  B10  .  H15  .            -100.1(3)
   H3  .   B2  .  H10  .   B7  .            -112.9(3)
   H4  .   B3  .   H9  .   B9  .             112.2(3)
