# Supplementary material for: Periodic Hirshfeld Atom Refinement
Source: J Phys Chem Lett. 2026 Feb 27;17(11):3170–9. doi: 10.1021/acs.jpclett.5c03918 (PMC13007019; doi:10.1021/acs.jpclett.5c03918)
Supplement: Supplementary file 2 [file jz5c03918_si_002.zip › H_Bisacetonitrile arachno-decaborane(12)/Bis(acetonitrile)_arachno-decaborane(12)_HAR.fco]

data_Bisacetonitrile_arachno-decaborane12_HAR
#Bis(acetonitrile)_arachno-decaborane(12)_HAR

_audit_creation_date                2025-3-31
_audit_creation_method              'Tonto 25.04.08 github v. 71242092'

# ============
# QCr software
# ============

_QCr_software                       Tonto
_QCr_software_version               '25.04.08 v. 71242092'
_QCr_software_platform              Linux-6.8.0-52-generic
_QCr_software_build_date            '2025.03.27 11:46'
_QCr_software_website               https://github.com/dylan-jayatilaka/tonto

# ========
# Symmetry
# ========

_symmetry_cell_setting              Monoclinic
_symmetry_space_group_name_H-M      'c 1 2/c 1'
_symmetry_space_group_name_Hall     '-c 2yc'
_symmetry_Int_Tables_number         '15'

loop_
    _symmetry_equiv_pos_as_xyz
'+x, +y, +z'
'+x+1/2, +y+1/2, +z'
'-x, -y, -z'
'-x+1/2, -y+1/2, -z'
'-x, +y, -z+1/2'
'-x+1/2, +y+1/2, -z+1/2'
'+x, -y, +z+1/2'
'+x+1/2, -y+1/2, +z+1/2'

# =========
# Unit cell
# =========

_cell_measurement_temperature       95(2)
_cell_measurement_reflns_used       5143
_cell_measurement_theta_min         3.22
_cell_measurement_theta_max         54.80

_cell_length_a                      15.187(4)
_cell_length_b                      11.1265(15)
_cell_length_c                      7.7617(14)
_cell_angle_alpha                   90.00
_cell_angle_beta                    112.66(1)
_cell_angle_gamma                   90.00
_cell_volume                        1210.3(4)

_cell_formula_units_Z               4

_exptl_crystal_F_squared_000         179776.0000


# ======================
# XD fco reflection data
# ======================

_shelx_refln_list_code              4

_reflns_d_resolution_high           0.4349
_reflns_d_resolution_low            6.3264
_reflns_limit_h_max                 32
_reflns_limit_h_min                 -34
_reflns_limit_k_max                 25
_reflns_limit_k_min                 0
_reflns_limit_l_max                 17
_reflns_limit_l_min                 0

# NOTE: F_squared_meas is scaled to F_squared_calc
#       and so it is on an absolute scale
_reflns_tonto_F_scale_factor        0.8509

loop_
    _refln_index_h
    _refln_index_k
    _refln_index_l
    _refln_F_squared_calc
    _refln_F_squared_meas
    _refln_F_squared_sigma
    _refln_observed_status
   3   1   0     1658.42     1765.27     25.98 o
   5   1   0       45.38       43.05      2.44 o
   7   1   0      456.41      461.70      9.86 o
   9   1   0      124.45      112.61      5.04 o
  11   1   0      154.67      153.57      6.55 o
  15   1   0      156.19      149.55      6.35 o
  21   1   0       16.18       17.13      3.10 o
  23   1   0       36.39       34.83      3.41 o
  25   1   0       94.49       96.09      4.68 o
  31   1   0       20.26       20.84      2.68 o
   0   2   0     4297.98     4567.11     48.21 o
   2   2   0     8228.49     8072.88     85.28 o
   6   2   0       77.92       81.96      3.55 o
   8   2   0       54.71       51.16      3.38 o
  10   2   0      174.19      168.30      6.34 o
  12   2   0      143.15      139.43      6.92 o
  14   2   0      116.29      111.39      5.81 o
  16   2   0      161.82      157.50      6.73 o
  18   2   0       12.09       11.62      3.61 o
  20   2   0      102.87       97.04      6.20 o
  22   2   0       37.81       36.67      3.41 o
  32   2   0       16.71       20.84      2.68 o
   1   3   0      545.80      569.70      6.68 o
   3   3   0     1976.19     2065.38     22.24 o
  11   3   0       15.06       14.67      3.54 o
  13   3   0       33.18       28.92      4.62 o
  15   3   0       10.65        9.99      2.79 o
  17   3   0      313.83      307.31      8.93 o
  19   3   0      122.32      122.17      6.57 o
  21   3   0       69.74       67.40      4.12 o
  25   3   0       71.52       69.03      4.12 o
  27   3   0       11.54       12.89      2.74 o
   0   4   0     5567.48     5929.85     68.61 o
   2   4   0     1715.47     1812.80     18.54 o
   4   4   0      138.43      143.41      5.23 o
   8   4   0      151.65      146.50      5.79 o
  10   4   0       35.23       30.47      3.82 o
  12   4   0      118.87      115.29      6.57 o
  14   4   0      456.77      440.80     14.74 o
  16   4   0      291.01      285.86      8.94 o
  20   4   0      224.17      219.66      9.72 o
  26   4   0       20.25       21.74      3.06 o
  30   4   0       49.98       54.05      3.95 o
   1   5   0      337.85      360.38      9.12 o
   3   5   0      833.26      868.68     18.40 o
   7   5   0      225.13      218.56      6.71 o
   9   5   0      798.35      785.10     16.91 o
  11   5   0      176.01      175.35      7.67 o
  13   5   0      536.68      515.14     15.08 o
  15   5   0      640.30      619.42     18.44 o
  17   5   0      215.86      209.32      8.03 o
  19   5   0      257.03      250.37      8.95 o
  21   5   0       13.78       14.21      2.51 o
  23   5   0      153.58      150.44      5.22 o
  29   5   0       17.84       19.46      2.88 o
  31   5   0       45.37       52.68      5.11 o
   0   6   0     1379.63     1424.87     20.42 o
   2   6   0     2292.41     2333.48     29.68 o
   4   6   0      126.59      119.04      4.10 o
   6   6   0       34.48       33.30      3.02 o
  12   6   0       48.37       44.56      4.55 o
  14   6   0      199.34      193.96      7.46 o
  16   6   0      108.13      104.13      5.81 o
  20   6   0       16.48       18.84      3.08 o
  22   6   0       38.71       37.39      3.59 o
   1   7   0       51.98       54.24      3.57 o
   3   7   0       45.86       44.82      5.93 o
   5   7   0      235.23      225.02      7.65 o
   7   7   0      715.31      700.98     18.06 o
  11   7   0      254.07      246.67      8.95 o
  13   7   0     2263.27     2218.84     46.47 o
  15   7   0       36.21       35.74      4.39 o
  23   7   0       34.43       32.86      3.81 o
  25   7   0       48.59       48.47      4.54 o
  27   7   0       45.23       45.36      3.58 o
   0   8   0       83.07       88.09      5.26 o
   2   8   0       35.85       34.78      3.60 o
   4   8   0      368.03      355.94      9.68 o
   6   8   0      105.23       99.03      5.63 o
   8   8   0       11.17       11.67      3.40 o
  12   8   0      217.73      208.57      7.46 o
  14   8   0       84.59       82.29      5.26 o
  16   8   0       63.65       58.63      5.10 o
  18   8   0      108.61      107.11      6.76 o
  20   8   0       56.08       54.87      3.77 o
  22   8   0       17.66       18.77      4.73 o
  26   8   0       11.73       12.47      2.75 o
   1   9   0     1267.29     1271.03     24.16 o
   3   9   0      306.94      303.98      9.51 o
   5   9   0      107.97      101.05      6.01 o
   7   9   0      110.18      102.48      6.38 o
  11   9   0      528.07      507.57     13.59 o
  13   9   0      145.83      143.30      7.30 o
  15   9   0       28.75       29.63      4.21 o
  17   9   0      162.43      160.37      7.67 o
  19   9   0       30.98       28.22      3.24 o
  21   9   0        4.68        5.90      2.49 o
  25   9   0       74.50       72.86      4.70 o
   0  10   0     1157.02     1118.30     24.18 o
   2  10   0      287.71      281.42     10.46 o
   6  10   0       75.22       69.92      5.28 o
   8  10   0       15.87       13.60      3.36 o
  12  10   0      142.64      134.83      6.74 o
  14  10   0      131.62      126.24      6.75 o
   1  11   0      214.62      206.17      7.65 o
   3  11   0       25.10       26.37      4.23 o
   5  11   0      120.97      117.44      5.62 o
   9  11   0       15.43       14.45      3.34 o
  11  11   0       17.33       16.44      4.14 o
  13  11   0       30.98       28.33      4.43 o
  15  11   0      109.84      101.42      6.58 o
  17  11   0        8.64        7.20      3.34 o
  19  11   0      126.49      127.46      6.36 o
  21  11   0       11.39       14.71      3.12 o
  23  11   0       30.51       32.64      3.61 o
  27  11   0       19.27       23.52      3.46 o
   0  12   0      371.11      358.53     10.43 o
   4  12   0      481.16      473.17     11.53 o
  10  12   0       44.61       45.39      7.72 o
  12  12   0       78.41       76.43      6.04 o
  18  12   0      105.53      107.47      8.11 o
  20  12   0       88.85       86.31      4.88 o
  22  12   0      115.60      118.95      5.04 o
  26  12   0       26.48       31.88      3.23 o
  28  12   0       11.18       13.16      2.33 o
   1  13   0      132.00      127.50     12.12 o
   3  13   0       80.89       82.42      5.65 o
   5  13   0       46.68       43.99      4.36 o
   9  13   0       20.19       20.23      4.50 o
  11  13   0      209.47      203.39     10.68 o
  13  13   0       74.34       71.19      5.08 o
  15  13   0       18.47       19.41      3.29 o
  19  13   0       56.51       57.21      4.14 o
  27  13   0       11.03       13.19      2.74 o
   0  14   0      385.51      384.60     11.93 o
   2  14   0      336.83      320.99     11.57 o
   6  14   0      329.32      320.43     10.25 o
  14  14   0       19.72       19.63      2.69 o
  20  14   0      289.88      291.95      7.25 o
  24  14   0        6.13        7.22      2.43 o
   1  15   0       47.50       45.83      5.53 o
   3  15   0      117.60      111.19      6.76 o
   5  15   0      126.87      124.29      6.75 o
  15  15   0       30.53       30.19      3.43 o
  17  15   0       10.53       10.86      2.77 o
  19  15   0       25.52       26.01      3.64 o
  23  15   0       35.86       37.22      3.41 o
  25  15   0        8.68        7.79      3.08 o
   0  16   0      454.54      450.43     14.92 o
   2  16   0       29.40       29.38      6.46 o
   4  16   0       50.22       54.18      6.10 o
   8  16   0       21.49       17.14      6.31 o
  16  16   0        9.79       11.06      2.77 o
  24  16   0       10.05       11.20      2.35 o
  11  17   0       13.39       15.11      2.72 o
  13  17   0      162.01      164.64      6.73 o
  19  17   0       14.39       15.22      3.12 o
  10  18   0       96.53       96.64      5.63 o
  12  18   0       43.19       45.39      4.16 o
  20  18   0       33.28       35.76      3.60 o
  22  18   0        7.28        8.29      2.19 o
   7  19   0      105.07      101.24      4.48 o
  13  19   0       17.61       18.96      3.90 o
  15  19   0       18.33       19.17      5.15 o
  17  19   0       19.08       21.73      3.87 o
  12  20   0       20.90       21.01      3.28 o
   7  21   0      178.55      175.33      6.90 o
  15  21   0       29.80       33.69      4.19 o
   2  22   0       13.80       13.30      2.74 o
  10  22   0       87.49       92.36      4.11 o
  12  22   0        5.83        7.80      2.62 o
   0  24   0       31.49       34.50      4.59 o
   2  24   0       17.00       18.42      2.89 o
  10  24   0        8.16        8.96      2.18 o
   1  25   0       22.08       22.24      2.68 o
 -23   1   1       25.70       25.81      3.25 o
 -17   1   1     1338.74     1304.68     26.01 o
 -15   1   1       44.77       41.13      3.79 o
 -13   1   1      562.87      548.98     12.64 o
 -11   1   1     1361.98     1362.55     27.88 o
  -9   1   1      714.73      699.86     12.25 o
  -7   1   1     1699.55     1744.93     27.85 o
  -5   1   1     4670.62     4912.88     53.76 o
  -3   1   1    11889.64    12122.27     85.20 o
  -1   1   1     4271.19     4628.13     44.48 o
   1   1   1     2863.08     3104.52     37.08 o
   3   1   1      108.89      107.87      3.17 o
   5   1   1       14.92       15.22      1.91 o
   7   1   1       31.20       28.27      2.66 o
   9   1   1      294.50      300.48      8.93 o
  11   1   1      236.66      220.59      8.03 o
  13   1   1      109.63      104.09      5.43 o
  15   1   1       18.25       15.11      3.74 o
  19   1   1      261.21      255.71      9.14 o
  21   1   1      109.14      107.48      5.05 o
  23   1   1       99.43       96.99      4.68 o
  25   1   1       17.65       18.18      5.17 o
  27   1   1        6.14        6.73      2.91 o
  29   1   1       22.60       25.23      4.04 o
  31   1   1        6.95        7.87      2.41 o
 -28   2   1      131.64      132.92      5.41 o
 -24   2   1       13.34       15.91      2.91 o
 -20   2   1      706.04      691.35     16.37 o
 -16   2   1       73.87       67.53      4.51 o
 -14   2   1       16.79       18.63      3.49 o
 -12   2   1      124.22      119.38      6.00 o
 -10   2   1      271.09      267.92      7.64 o
  -8   2   1      272.29      281.98      6.88 o
  -6   2   1     1055.30     1125.32     13.35 o
  -4   2   1      188.15      188.79      4.84 o
  -2   2   1     3557.37     3875.58     38.94 o
   0   2   1     5318.93     5726.46     53.74 o
   2   2   1      535.87      554.53     10.21 o
   4   2   1      131.24      138.60      4.09 o
   6   2   1      328.11      329.14      7.25 o
   8   2   1      821.46      819.86     16.55 o
  10   2   1      272.19      273.10      8.38 o
  12   2   1      750.93      725.76     20.49 o
  14   2   1      813.79      803.41     16.91 o
  16   2   1       81.64       77.90      5.27 o
  18   2   1       14.15       13.19      3.57 o
  20   2   1      208.09      205.24      7.27 o
  22   2   1       28.15       29.54      3.24 o
  28   2   1      115.39      121.47      5.04 o
  30   2   1       17.45       19.18      2.69 o
 -29   3   1       12.68       13.69      2.93 o
 -25   3   1       54.04       52.98      3.95 o
 -21   3   1       18.67       19.41      4.10 o
 -19   3   1      539.12      537.51     12.64 o
 -17   3   1      114.14      109.27      5.43 o
 -15   3   1       50.27       50.11      4.35 o
 -13   3   1      389.33      379.60     10.99 o
 -11   3   1       77.22       72.77      4.89 o
  -9   3   1       75.34       75.87      4.12 o
  -7   3   1      156.00      150.24      5.98 o
  -5   3   1     1931.28     2056.12     25.97 o
  -3   3   1    13419.22    13810.43    127.88 o
  -1   3   1     6680.27     6972.71     72.30 o
   3   3   1      103.09      110.16      3.35 o
   7   3   1      817.71      804.14     12.62 o
   9   3   1      391.58      387.19     10.05 o
  11   3   1      264.61      247.59      9.14 o
  13   3   1      173.12      169.83      6.91 o
  15   3   1      160.64      153.12      6.17 o
  17   3   1       46.47       42.03      4.76 o
  19   3   1      130.96      130.25      6.93 o
  21   3   1       53.91       53.22      3.57 o
  23   3   1      121.85      120.60      4.86 o
  25   3   1       15.41       14.49      3.75 o
  29   3   1       12.68       14.45      2.92 o
 -30   4   1        9.73       10.36      2.78 o
 -26   4   1      187.64      185.82      5.97 o
 -24   4   1       69.27       66.26      4.12 o
 -22   4   1       37.65       37.95      4.78 o
 -20   4   1       12.50       13.52      4.00 o
 -18   4   1      143.02      139.32      6.74 o
 -14   4   1       81.15       77.97      5.07 o
 -12   4   1       38.58       34.25      4.00 o
 -10   4   1       56.58       55.25      4.34 o
  -8   4   1      221.80      213.01      6.71 o
  -6   4   1      180.27      170.70      5.60 o
  -4   4   1     1493.81     1541.91     17.24 o
  -2   4   1     3099.80     3241.36     33.37 o
   0   4   1      927.63      951.33     12.99 o
   2   4   1       42.93       47.10      2.25 o
   4   4   1       11.31       15.12      2.12 o
   6   4   1     1293.63     1279.90     18.56 o
   8   4   1      256.06      252.02      8.95 o
  10   4   1      517.88      504.79     12.09 o
  12   4   1      514.75      502.20     12.84 o
  14   4   1      175.82      171.53      6.91 o
  16   4   1       35.04       33.47      4.59 o
  18   4   1        8.43        8.01      3.29 o
  20   4   1       14.64       15.62      2.50 o
  22   4   1       63.12       62.47      3.76 o
  26   4   1       72.53       76.21      4.32 o
  30   4   1        3.55        4.77      2.33 o
 -31   5   1        9.74       10.44      2.78 o
 -25   5   1       21.23       23.60      3.26 o
 -23   5   1        7.61        7.72      2.63 o
 -15   5   1      209.15      195.45      7.28 o
 -11   5   1        9.48        9.10      3.24 o
  -9   5   1       71.81       68.22      4.51 o
  -7   5   1      597.26      599.27     13.21 o
  -5   5   1      157.47      158.90      5.03 o
  -3   5   1      635.58      644.39      8.72 o
  -1   5   1      446.35      441.92      7.06 o
   1   5   1      418.46      433.41      8.91 o
   3   5   1      344.93      351.14      6.51 o
   5   5   1       23.93       21.05      2.68 o
   7   5   1      105.38       98.82      4.87 o
   9   5   1       37.50       34.81      3.81 o
  13   5   1       97.27       92.36      5.06 o
  15   5   1      264.22      256.47      8.58 o
  17   5   1        7.79        7.68      3.31 o
  19   5   1       26.29       27.24      3.84 o
  21   5   1      207.19      205.24      5.77 o
  23   5   1       51.87       49.85      3.77 o
  25   5   1       15.16       17.38      2.90 o
  27   5   1       17.57       19.34      2.88 o
 -30   6   1       25.47       28.88      3.43 o
 -28   6   1       18.31       19.16      3.08 o
 -26   6   1      121.72      119.54      5.24 o
 -24   6   1      221.40      218.92      6.53 o
 -20   6   1       84.52       85.12      5.83 o
 -16   6   1      264.45      253.14      8.58 o
 -14   6   1      150.57      147.26      6.55 o
 -12   6   1       84.92       79.86      5.27 o
 -10   6   1       82.47       78.52      5.27 o
  -6   6   1      110.76      109.44      4.68 o
  -4   6   1     2521.54     2555.36     33.40 o
  -2   6   1     2225.50     2270.61     37.13 o
   0   6   1     1882.69     1945.19     27.83 o
   2   6   1      290.62      281.42      6.52 o
   4   6   1      220.96      209.12      5.97 o
   6   6   1     1342.58     1338.70     24.16 o
   8   6   1      629.15      604.07     12.63 o
  10   6   1      475.67      466.13     12.47 o
  12   6   1      811.88      802.30     15.98 o
  14   6   1       76.42       72.61      5.07 o
  16   6   1       20.33       21.62      3.88 o
  22   6   1       51.02       49.07      3.77 o
  24   6   1       16.23       18.00      2.89 o
  26   6   1        6.53        7.76      2.63 o
 -29   7   1       16.27       16.95      2.90 o
 -27   7   1        9.82        9.03      2.82 o
 -25   7   1       22.90       22.68      3.27 o
 -23   7   1       14.09       14.60      2.92 o
 -21   7   1       10.73       11.56      2.54 o
 -19   7   1      319.91      315.45     11.75 o
 -17   7   1      108.90      104.93      6.95 o
 -15   7   1        8.50        7.64      3.09 o
 -13   7   1        7.97        7.27      2.88 o
 -11   7   1       11.69       10.07      3.21 o
  -9   7   1      225.58      218.74      8.03 o
  -7   7   1       28.00       23.49      3.46 o
  -5   7   1      817.91      817.27     15.60 o
  -3   7   1     1467.53     1470.72     24.15 o
  -1   7   1     1026.26     1025.84     15.40 o
   1   7   1      300.10      315.82      8.57 o
   3   7   1       28.99       30.59      2.65 o
  11   7   1      531.11      512.92     11.71 o
  13   7   1       16.28       14.72      3.12 o
  15   7   1       50.15       48.65      4.74 o
  17   7   1       73.02       69.60      5.67 o
  19   7   1       46.23       43.19      3.78 o
  21   7   1       16.98       17.31      2.90 o
  23   7   1       11.13       11.28      2.55 o
 -30   8   1       42.46       40.55      3.21 o
 -26   8   1        5.83        5.69      2.73 o
 -24   8   1      147.51      154.17      5.60 o
 -22   8   1      204.32      201.54      6.15 o
 -20   8   1       38.07       36.86      3.60 o
 -18   8   1       85.08       84.38      6.03 o
 -14   8   1      194.65      184.18      7.10 o
 -12   8   1      373.46      360.75      9.68 o
  -8   8   1       17.59       16.49      3.72 o
  -6   8   1      799.60      796.20     18.41 o
  -4   8   1      917.42      904.92     15.59 o
  -2   8   1      166.14      168.31      6.34 o
   0   8   1        8.15        7.47      2.42 o
   2   8   1      880.98      894.38     17.47 o
   4   8   1      894.95      884.58     17.10 o
   6   8   1      370.15      351.87     10.80 o
   8   8   1      313.87      313.96     10.63 o
  10   8   1      510.83      509.78     15.64 o
  12   8   1       59.48       56.71      5.30 o
  14   8   1      613.35      599.64     13.95 o
  16   8   1      216.30      211.35      8.78 o
  18   8   1       21.43       21.38      2.87 o
  20   8   1       60.96       58.13      3.95 o
  22   8   1       20.30       21.44      3.27 o
  28   8   1       75.95       80.43      4.11 o
 -29   9   1        8.26        8.58      2.39 o
 -21   9   1       33.60       33.30      3.42 o
 -17   9   1      120.58      116.42      6.57 o
 -15   9   1      245.34      237.78      8.59 o
 -11   9   1       29.33       27.62      4.22 o
  -7   9   1      253.98      254.61      9.34 o
  -5   9   1      541.43      537.51     13.22 o
  -3   9   1       67.51       67.61      5.08 o
  -1   9   1      296.46      290.12      9.33 o
   1   9   1      330.85      320.63      9.88 o
   3   9   1       48.11       44.71      4.36 o
   7   9   1       65.32       61.06      4.52 o
   9   9   1       10.71        9.96      3.45 o
  11   9   1        8.46        8.41      3.27 o
  13   9   1       18.64       17.55      3.70 o
  15   9   1      125.37      123.37      6.93 o
  19   9   1       33.97       33.25      3.42 o
  21   9   1      155.92      154.95      5.41 o
  23   9   1       10.44       10.41      2.56 o
  25   9   1        7.92        7.93      2.62 o
  27   9   1       26.91       25.18      3.05 o
 -30  10   1        4.96        4.38      2.10 o
 -26  10   1       29.12       32.86      3.61 o
 -24  10   1       24.84       27.03      3.63 o
 -22  10   1       11.47       12.36      4.46 o
 -20  10   1       23.23       27.51      3.44 o
 -16  10   1      270.64      264.41      9.70 o
 -14  10   1       83.76       80.19      5.65 o
 -12  10   1       94.72       89.13      5.44 o
 -10  10   1       86.30       82.14      5.45 o
  -6  10   1      873.08      863.69     18.04 o
  -2  10   1      158.91      152.47      7.48 o
   0  10   1       73.28       70.38      5.47 o
   2  10   1       19.78       21.91      4.27 o
   4  10   1       54.31       48.31      4.35 o
   6  10   1      191.24      189.90      7.28 o
  10  10   1      301.03      291.59      8.75 o
  12  10   1      264.94      259.97      9.14 o
  14  10   1       55.50       51.52      5.32 o
  20  10   1       13.98       15.28      2.92 o
  24  10   1       59.13       60.37      4.13 o
  26  10   1       44.87       45.26      3.58 o
  28  10   1       27.57       27.84      2.85 o
 -29  11   1        8.36        8.92      2.18 o
 -25  11   1       11.72       12.20      3.16 o
 -23  11   1       29.67       31.17      3.61 o
 -21  11   1       51.09       50.50      4.15 o
 -19  11   1       18.48       18.13      2.89 o
 -17  11   1      115.39      113.20      5.24 o
 -15  11   1       38.30       39.56      4.96 o
 -13  11   1      245.21      238.90      9.53 o
 -11  11   1       74.84       69.86      5.47 o
  -9  11   1       91.85       86.50      5.64 o
  -7  11   1       35.10       33.54      4.19 o
  -5  11   1      102.86       97.32      6.02 o
  -3  11   1      157.23      150.18      7.30 o
  -1  11   1       62.63       62.39      5.09 o
   1  11   1      350.64      343.36      9.88 o
   5  11   1      128.52      126.54      6.18 o
   7  11   1       41.85       39.85      3.98 o
   9  11   1      221.20      217.63      8.21 o
  11  11   1      465.11      459.67     13.03 o
  13  11   1       25.29       25.54      5.06 o
  17  11   1       56.86       54.63      3.77 o
  19  11   1      393.31      395.14      8.18 o
  21  11   1      135.39      141.94      5.41 o
  23  11   1        5.33        5.55      2.74 o
  25  11   1       10.93       12.75      2.95 o
  27  11   1        8.23        9.36      2.37 o
 -26  12   1       27.60       28.66      3.83 o
 -22  12   1      101.39      104.85      7.34 o
 -20  12   1        6.07        5.79      2.72 o
 -14  12   1       51.84       49.89      5.72 o
  -8  12   1      118.37      116.43      6.57 o
  -6  12   1      122.53      119.56      6.00 o
  -4  12   1       33.13       38.13      5.37 o
  -2  12   1       77.22       71.08      5.08 o
   0  12   1      245.22      240.01      8.58 o
   2  12   1      188.30      183.03      7.85 o
   4  12   1       62.89       59.18      4.52 o
   8  12   1      254.72      247.04      8.77 o
  10  12   1       43.99       42.55      4.95 o
  12  12   1       10.02        9.81      4.14 o
  14  12   1       89.43       83.92      4.69 o
  16  12   1       35.35       33.87      3.23 o
  18  12   1       37.37       38.34      3.59 o
  20  12   1        7.01        7.17      2.65 o
  22  12   1        7.43        6.44      2.68 o
  26  12   1        6.73        7.53      2.21 o
 -25  13   1       32.03       32.46      5.40 o
 -23  13   1       17.30       17.96      3.09 o
 -21  13   1       31.91       36.30      3.99 o
 -19  13   1       27.73       27.94      3.43 o
 -17  13   1       17.28       19.46      5.35 o
 -15  13   1      168.23      174.94     12.80 o
 -13  13   1      165.06      156.93      8.81 o
 -11  13   1      166.68      162.68      8.24 o
  -9  13   1      108.70      105.52      6.58 o
  -7  13   1      156.19      154.58      7.11 o
  -5  13   1       60.31       59.39      4.91 o
  -1  13   1      619.02      596.31     15.63 o
   3  13   1      392.11      385.89     10.23 o
   5  13   1       44.90       44.21      4.55 o
   7  13   1       26.01       25.59      4.24 o
   9  13   1      664.72      649.94     17.69 o
  11  13   1       49.82       51.82      5.71 o
  13  13   1       28.58       27.67      3.04 o
  15  13   1       15.12       16.67      2.71 o
  17  13   1      132.29      132.73      5.03 o
  19  13   1       85.62       87.88      4.69 o
  21  13   1       59.70       63.89      4.13 o
  25  13   1        6.88        8.14      2.85 o
 -20  14   1        7.20        7.28      2.88 o
 -16  14   1       97.09       97.10      5.25 o
 -12  14   1       44.40       42.29      3.79 o
 -10  14   1       16.53       18.56      4.53 o
  -8  14   1       67.05       63.34      5.68 o
  -6  14   1       89.10       86.64      5.83 o
  -4  14   1       36.77       36.17      4.58 o
  -2  14   1       42.03       42.22      5.14 o
   0  14   1       85.75       85.01      5.83 o
   4  14   1       52.46       53.38      4.92 o
   8  14   1       60.07       59.57      5.30 o
  10  14   1       57.64       56.28      5.49 o
  12  14   1      180.47      175.27      5.60 o
  14  14   1       10.34        9.74      2.57 o
  16  14   1       22.43       23.16      3.26 o
  18  14   1        5.49        5.87      2.72 o
  20  14   1       14.04       14.86      2.92 o
  22  14   1        8.28        9.39      2.58 o
  24  14   1       50.46       54.49      3.57 o
  26  14   1       12.68       14.67      2.32 o
 -25  15   1       33.58       32.90      2.84 o
 -21  15   1        6.94        7.64      2.63 o
 -19  15   1       38.65       39.09      3.98 o
 -17  15   1       80.17       81.88      4.50 o
 -15  15   1       26.91       28.98      4.02 o
 -13  15   1        7.92        8.81      2.82 o
 -11  15   1      233.37      233.53      8.21 o
  -9  15   1      271.00      266.82     12.15 o
  -5  15   1       59.02       58.70      5.49 o
  -3  15   1        9.16       10.19      4.12 o
  -1  15   1       90.18       87.17      6.79 o
   1  15   1      487.11      484.45     13.41 o
   3  15   1      112.26      106.23      6.77 o
   7  15   1      158.15      155.52      7.86 o
   9  15   1       24.31       24.94      3.85 o
  11  15   1       22.43       21.23      2.87 o
  15  15   1       18.29       19.05      3.08 o
  17  15   1       64.89       67.08      4.32 o
  19  15   1        9.14        9.67      2.80 o
  21  15   1       12.53       13.55      2.94 o
 -24  16   1       13.00       16.16      2.31 o
 -22  16   1       25.67       25.11      3.64 o
 -16  16   1       12.69       12.87      3.79 o
 -14  16   1       44.35       43.24      6.14 o
 -12  16   1       10.91        8.76      3.04 o
  -8  16   1      116.98      108.41      4.10 o
  -6  16   1       30.09       33.95      4.00 o
  -4  16   1       81.37       78.60      6.23 o
   0  16   1      168.42      162.70      8.81 o
   6  16   1       11.92       12.24      2.53 o
   8  16   1      221.81      220.04      7.83 o
  10  16   1       44.08       41.77      3.40 o
  12  16   1       19.16       20.77      3.47 o
  16  16   1       11.10       11.49      3.61 o
  18  16   1        8.22        8.45      2.83 o
  20  16   1       25.18       25.34      5.90 o
  22  16   1        8.27        9.39      2.58 o
 -23  17   1       54.33       58.62      3.19 o
 -19  17   1       12.93       12.65      3.58 o
 -17  17   1       41.49       45.77     12.93 o
 -15  17   1       17.82       16.71      3.71 o
 -13  17   1       92.06       92.79      5.44 o
 -11  17   1       65.44       64.92      3.94 o
  -7  17   1       15.84       16.82      2.50 o
  -5  17   1      130.16      124.55      4.47 o
  -1  17   1       42.22       41.71      3.21 o
   1  17   1       31.17       29.99      2.84 o
   3  17   1      202.47      199.88      6.33 o
   7  17   1       34.48       33.40      3.23 o
   9  17   1       52.44       51.92      4.14 o
  17  17   1       74.02       74.51      4.50 o
  19  17   1       33.51       39.18      3.79 o
  23  17   1        2.50        5.08      2.06 o
 -22  18   1        4.37        7.61      1.98 o
 -20  18   1       26.82       30.25      8.13 o
 -16  18   1       18.25       16.96      3.71 o
 -14  18   1       31.57       32.26      4.01 o
 -12  18   1       32.29       32.65      4.20 o
  -8  18   1      145.05      142.47      6.17 o
  -6  18   1       31.45       32.10      3.03 o
  -4  18   1      132.45      131.54      4.85 o
  -2  18   1       48.58       46.60      3.39 o
   0  18   1       24.25       24.24      3.65 o
   2  18   1       49.86       46.93      3.39 o
   6  18   1      140.64      140.49      6.36 o
   8  18   1       61.18       58.81      3.76 o
  10  18   1       15.05       15.47      2.72 o
  16  18   1       13.14       15.37      5.26 o
  20  18   1        9.71       14.06      2.32 o
 -15  19   1       15.11       14.39      3.34 o
 -13  19   1       63.64       63.64      4.90 o
  -9  19   1       19.87       21.21      2.87 o
  -7  19   1       32.79       33.80      3.02 o
  -1  19   1       11.83       10.98      2.35 o
   3  19   1       17.99       18.12      2.70 o
   5  19   1       39.97       40.79      3.40 o
   7  19   1       28.63       28.12      3.04 o
   9  19   1       10.00       10.94      3.42 o
  13  19   1       10.43       10.03      4.35 o
 -18  20   1       25.58       29.97      4.21 o
 -14  20   1       47.85       51.48     10.52 o
 -12  20   1        5.89        6.95      2.66 o
 -10  20   1      111.94      110.49      4.48 o
  -8  20   1       93.64       94.47      4.30 o
  -6  20   1       55.47       53.01      3.57 o
  -4  20   1       70.08       68.69      4.71 o
  -2  20   1       38.89       37.42      3.41 o
   0  20   1       24.61       26.97      3.44 o
   4  20   1       81.69       84.28      6.41 o
   6  20   1       55.29       53.49      3.57 o
  10  20   1       25.56       29.76      3.82 o
  12  20   1       21.01       22.32      3.27 o
  16  20   1       19.53       21.80      3.87 o
 -13  21   1       28.69       31.12      4.60 o
  -7  21   1        7.73        8.23      2.40 o
  -1  21   1       10.08       10.39      2.78 o
   3  21   1       62.83       60.47      3.95 o
   7  21   1        5.28        5.62      2.50 o
   9  21   1       23.78       25.90      3.05 o
 -12  22   1       31.50       32.37      3.23 o
 -10  22   1       12.80       13.62      3.14 o
  -8  22   1        8.16        9.50      2.58 o
  -4  22   1       29.56       29.47      3.24 o
   0  22   1       23.12       26.01      4.64 o
   4  22   1       16.99       19.06      3.08 o
   8  22   1       42.56       44.99      3.58 o
  12  22   1       10.97       12.09      2.75 o
 -11  23   1       13.15       15.77      2.91 o
  -7  23   1       17.32       19.01      2.89 o
  -1  23   1       19.29       20.11      3.07 o
   1  23   1       10.71       11.84      2.76 o
   5  23   1       12.61       14.52      2.92 o
   7  23   1       27.66       29.10      3.03 o
 -10  24   1       62.12       74.43      3.37 o
  -8  24   1        4.31        5.95      2.02 o
   0  24   1       21.93       23.27      3.26 o
   2  24   1       14.07       16.20      2.91 o
   4  24   1       19.56       23.30      2.86 o
   6  24   1       12.85       14.01      2.32 o
   8  24   1       19.52       21.19      2.68 o
  10  24   1        5.77        5.98      2.01 o
  -1  25   1       12.75       15.15      2.92 o
   1  25   1        7.80        8.20      2.19 o
   3  25   1       19.06       22.32      2.87 o
   5  25   1       18.83       20.55      2.48 o
 -30   0   2       23.00       27.72      3.63 o
 -28   0   2      184.94      190.45      6.53 o
 -24   0   2       68.64       67.00      4.32 o
 -22   0   2      163.35      160.18      6.91 o
 -20   0   2     1458.99     1440.03     31.61 o
 -18   0   2      693.98      651.41     13.76 o
 -16   0   2      591.38      580.04     11.90 o
 -14   0   2      611.30      599.46     13.21 o
 -12   0   2      395.09      393.65      9.67 o
 -10   0   2       67.42       67.25      3.94 o
  -8   0   2     2543.22     2692.18     31.53 o
  -6   0   2     5801.92     6109.20     66.74 o
  -4   0   2     2953.96     3071.25     35.24 o
  -2   0   2       79.80       83.53      2.62 o
   0   0   2      495.23      503.12      7.05 o
   2   0   2      268.40      266.07      5.58 o
   4   0   2     1386.08     1462.95     18.00 o
   6   0   2      504.60      501.09      9.48 o
   8   0   2     2672.79     2673.70     42.70 o
  10   0   2       25.49       22.84      4.47 o
  12   0   2      545.56      532.16     12.27 o
  14   0   2       51.94       48.02      3.96 o
  18   0   2      141.46      136.06      7.12 o
  20   0   2      158.91      157.32      5.03 o
  22   0   2       13.71       15.50      2.91 o
  24   0   2       73.96       77.36      4.50 o
  26   0   2       75.28       82.21      6.99 o
  30   0   2       33.09       34.23      3.02 o
 -31   1   2       39.24       41.16      3.79 o
 -25   1   2       28.63       30.19      3.43 o
 -23   1   2       98.30       96.60      4.30 o
 -21   1   2       22.69       24.05      4.46 o
 -19   1   2       46.19       45.28      6.13 o
 -17   1   2        9.55        9.67      2.80 o
 -15   1   2       46.20       42.47      3.79 o
 -13   1   2        6.94        6.24      2.94 o
 -11   1   2       13.28       12.17      3.16 o
  -7   1   2       29.84       30.32      2.45 o
  -5   1   2     5549.97     5929.85     61.18 o
  -3   1   2     4677.23     4975.75     50.06 o
  -1   1   2        9.43       10.70      1.33 o
   1   1   2        5.83        2.69      1.27 o
   3   1   2     3235.93     3350.44     38.95 o
   5   1   2       94.73       88.44      3.92 o
   7   1   2        9.75        5.75      2.27 o
   9   1   2     1424.14     1381.60     24.15 o
  11   1   2      678.12      656.78     15.06 o
  13   1   2      172.08      165.66      6.54 o
  15   1   2       42.22       40.08      4.17 o
  19   1   2       25.08       24.78      3.85 o
  25   1   2      100.47      105.40      5.05 o
 -30   2   2       50.44       51.86      3.96 o
 -28   2   2       36.16       37.02      3.80 o
 -22   2   2      102.99       99.57      5.25 o
 -20   2   2       25.15       26.52      4.23 o
 -18   2   2      742.32      711.52     18.62 o
 -16   2   2       85.75       80.15      4.70 o
 -14   2   2       38.09       37.84      4.38 o
 -12   2   2      399.11      391.99      9.87 o
 -10   2   2       55.90       51.96      3.77 o
  -8   2   2      191.30      186.02      5.40 o
  -6   2   2      882.49      910.64     11.68 o
  -2   2   2      343.42      354.45      5.76 o
   2   2   2     2733.04     2867.86     31.52 o
   4   2   2       47.94       47.58      2.82 o
   6   2   2      237.07      232.80      6.52 o
   8   2   2      652.11      635.15     12.45 o
  10   2   2      138.51      133.55      6.36 o
  14   2   2        5.85        5.88      2.49 o
  20   2   2       67.41       64.22      4.71 o
  22   2   2       49.23       48.22      3.57 o
  24   2   2        8.85        7.69      2.63 o
  28   2   2       48.49       50.99      4.74 o
  30   2   2        6.75        8.44      2.39 o
 -31   3   2       11.26       11.71      2.96 o
 -27   3   2       12.86       13.22      2.94 o
 -25   3   2       51.24       50.63      4.15 o
 -23   3   2       82.09       82.71      4.31 o
 -21   3   2      114.51      109.32      6.38 o
 -19   3   2       21.37       21.82      4.07 o
 -17   3   2       42.39       41.28      3.98 o
 -11   3   2      382.74      362.41      9.12 o
  -7   3   2      112.15      111.06      4.30 o
  -5   3   2       10.30        6.85      1.63 o
  -3   3   2     2256.51     2372.30     24.11 o
  -1   3   2      246.31      256.47      6.14 o
   1   3   2      217.71      212.45      4.83 o
   3   3   2     1052.38     1084.82     18.02 o
   5   3   2       60.94       63.33      3.56 o
   7   3   2      628.65      627.00     13.57 o
   9   3   2      299.11      286.97      8.94 o
  11   3   2       65.47       60.29      5.48 o
  13   3   2       52.24       49.76      3.96 o
  15   3   2      334.61      325.43      9.32 o
  17   3   2       31.53       29.81      4.42 o
  21   3   2        6.44        5.65      2.27 o
  23   3   2       42.98       41.77      3.59 o
  25   3   2      103.80      102.57      4.68 o
  27   3   2       30.81       32.64      3.61 o
 -30   4   2       33.18       34.35      3.81 o
 -24   4   2        9.38       10.03      2.79 o
 -22   4   2      212.58      208.02      6.89 o
 -20   4   2      184.20      179.77      7.47 o
 -12   4   2       17.99       17.14      3.51 o
 -10   4   2      153.10      151.20      6.55 o
  -8   4   2     1658.27     1683.55     24.13 o
  -6   4   2     2583.23     2732.87     33.39 o
  -4   4   2       69.03       71.17      3.18 o
  -2   4   2      519.16      561.17     10.96 o
   0   4   2      388.72      409.19      6.87 o
   2   4   2     1524.43     1575.55     25.99 o
   4   4   2      166.29      162.61      6.35 o
   8   4   2       13.78        9.07      3.03 o
  10   4   2      299.93      291.22     10.07 o
  12   4   2      787.17      762.73     14.86 o
  14   4   2       15.65       16.97      3.51 o
  16   4   2       97.72       92.41      5.64 o
  20   4   2      333.23      324.69      8.19 o
  24   4   2        8.61        9.45      2.58 o
  26   4   2       15.16       17.90      2.89 o
  28   4   2       51.80       53.60      3.77 o
 -31   5   2       46.41       51.59      3.77 o
 -29   5   2        5.77        6.74      2.91 o
 -27   5   2       35.38       35.98      3.80 o
 -25   5   2        5.14        5.65      2.73 o
 -23   5   2       75.99       75.01      4.50 o
 -21   5   2       53.03       52.36      4.92 o
 -19   5   2       95.99       92.48      5.82 o
 -17   5   2      109.51      100.43      5.63 o
 -15   5   2      211.77      200.99      6.90 o
 -13   5   2        8.66        8.02      3.54 o
 -11   5   2       77.01       73.47      4.89 o
  -9   5   2      587.64      586.33     11.34 o
  -7   5   2       95.12       93.06      4.30 o
  -5   5   2     8115.00     8414.94    105.73 o
  -3   5   2      285.37      303.80      6.69 o
   1   5   2      184.19      194.51      5.40 o
   3   5   2       49.24       47.13      3.00 o
   5   5   2       15.93       14.76      2.72 o
   7   5   2      204.88      196.18      7.28 o
   9   5   2      619.65      591.70     15.07 o
  11   5   2      567.98      548.05     11.71 o
  15   5   2      297.80      292.89      9.13 o
  17   5   2      374.96      364.26     11.74 o
  19   5   2       68.28       66.92      3.75 o
  21   5   2       53.37       51.31      3.57 o
  23   5   2       36.17       36.73      3.41 o
  27   5   2       68.85       71.52      3.94 o
  29   5   2        7.14        8.96      2.18 o
 -26   6   2       15.79       15.61      3.53 o
 -24   6   2       56.28       58.34      4.33 o
 -22   6   2      174.44      170.23      5.60 o
 -20   6   2       60.68       60.45      5.69 o
 -18   6   2      251.84      244.99      8.77 o
 -14   6   2       39.67       37.33      3.80 o
 -12   6   2       96.35       94.97      5.82 o
 -10   6   2      508.94      508.30     11.71 o
  -8   6   2      179.74      175.22      6.34 o
  -6   6   2      893.96      911.03     15.59 o
  -4   6   2      699.22      698.56     11.89 o
  -2   6   2        3.42        4.59      1.81 o
   0   6   2       37.72       30.94      2.45 o
   2   6   2       67.93       68.12      3.55 o
   4   6   2      452.23      447.28      8.91 o
   6   6   2       34.60       30.58      3.42 o
   8   6   2       70.88       67.55      5.08 o
  10   6   2      110.02      102.25      5.43 o
  12   6   2       22.47       21.12      3.47 o
  14   6   2      286.55      278.83      9.14 o
  16   6   2       29.78       31.93      4.41 o
  18   6   2       90.24       87.82      4.87 o
  22   6   2       82.00       82.36      4.31 o
  24   6   2        7.29        7.10      2.43 o
  26   6   2       29.82       31.56      3.42 o
  28   6   2       10.58       13.26      2.52 o
 -31   7   2       17.29       19.82      2.69 o
 -29   7   2       46.29       48.94      3.96 o
 -27   7   2       20.57       23.52      3.46 o
 -25   7   2       70.17       69.76      6.24 o
 -23   7   2       26.76       31.88      3.61 o
 -17   7   2      176.73      172.27      7.47 o
 -15   7   2      135.73      126.96      6.36 o
 -13   7   2       92.54       83.63      5.26 o
  -9   7   2      124.81      124.09      6.18 o
  -7   7   2     1750.23     1755.47     27.84 o
  -5   7   2     1426.76     1446.50     27.87 o
  -3   7   2      805.64      803.78     17.48 o
  -1   7   2      843.35      837.05     13.55 o
   1   7   2      167.76      162.12      6.54 o
   3   7   2        9.18       10.54      2.99 o
   5   7   2      251.69      245.56     10.47 o
   7   7   2      227.84      220.78      8.39 o
   9   7   2       30.40       29.03      4.02 o
  11   7   2      292.33      288.63      8.57 o
  13   7   2      158.66      154.71      6.91 o
  15   7   2      174.15      167.43      7.29 o
  17   7   2      124.83      122.26      6.18 o
  19   7   2        8.85        8.07      2.40 o
  21   7   2       70.66       69.39      3.94 o
  23   7   2       17.07       19.18      2.88 o
  27   7   2        8.96        9.79      2.57 o
  29   7   2        9.62       11.82      2.34 o
 -30   8   2       16.24       17.80      3.09 o
 -26   8   2        9.14        9.88      3.00 o
 -24   8   2       21.85       24.60      4.87 o
 -22   8   2       39.50       41.64      3.98 o
 -18   8   2       56.10       53.15      7.07 o
 -16   8   2       71.98       66.43      5.28 o
 -12   8   2       18.05       15.73      3.53 o
 -10   8   2       54.35       51.10      4.35 o
  -8   8   2       41.84       38.98      4.17 o
  -6   8   2      371.29      364.81     13.62 o
  -4   8   2      194.79      188.79      6.53 o
  -2   8   2      553.52      547.50     14.52 o
   0   8   2       59.11       57.31      4.72 o
   8   8   2      189.06      177.90      7.28 o
  10   8   2       49.26       46.77      3.97 o
  12   8   2      169.48      162.32      6.91 o
  14   8   2       17.34       17.44      3.92 o
  16   8   2       38.78       36.01      4.58 o
  18   8   2       17.78       18.27      2.70 o
  20   8   2       28.22       29.10      3.24 o
  22   8   2       17.00       18.99      2.89 o
  24   8   2       65.99       67.06      4.12 o
  28   8   2        6.75        8.12      2.19 o
 -29   9   2       28.53       31.84      3.61 o
 -25   9   2      128.55      133.77      5.41 o
 -23   9   2       34.00       35.58      3.80 o
 -19   9   2      271.05      271.25      7.44 o
 -17   9   2      139.97      136.65      7.12 o
 -15   9   2       76.01       72.54      5.28 o
 -11   9   2       80.26       74.87      5.07 o
  -9   9   2      453.04      436.74     11.36 o
  -7   9   2      317.67      306.75     10.07 o
  -5   9   2       70.78       69.47      5.28 o
  -3   9   2     1172.56     1162.68     26.03 o
  -1   9   2      100.83       92.70      5.82 o
   1   9   2      449.72      441.36     11.72 o
   7   9   2      172.54      168.39      7.11 o
   9   9   2       54.58       48.19      4.35 o
  11   9   2      636.27      614.81     15.44 o
  15   9   2      265.93      263.12      9.70 o
  19   9   2       19.06       20.66      2.88 o
  21   9   2        7.87        7.09      2.65 o
  25   9   2       26.41       29.70      4.02 o
  27   9   2        9.18       10.33      2.36 o
 -28  10   2       34.52       36.63      3.41 o
 -26  10   2       26.92       30.47      4.41 o
 -24  10   2       44.07       43.52      3.97 o
 -22  10   2       55.48       54.57      4.14 o
 -20  10   2       78.13       77.48      4.70 o
 -14  10   2       54.38       52.07      4.92 o
 -10  10   2      245.84      235.20      8.39 o
  -8  10   2       44.42       44.06      4.16 o
  -6  10   2      321.13      315.63     10.25 o
  -4  10   2      208.22      202.66      8.97 o
  -2  10   2      100.95       98.08      6.39 o
   2  10   2      431.06      428.98     12.66 o
   4  10   2      308.07      299.54      8.19 o
   6  10   2       37.97       34.45      3.81 o
   8  10   2      427.94      419.17     11.73 o
  10  10   2      163.32      156.35      7.11 o
  12  10   2       10.32        9.24      3.70 o
  14  10   2      453.39      445.43     13.04 o
  18  10   2       94.37       94.54      4.68 o
  20  10   2       23.23       25.57      3.44 o
  22  10   2        9.61        9.92      2.57 o
  24  10   2        9.16        9.01      2.59 o
  26  10   2       12.53       12.89      2.53 o
 -21  11   2       14.95       14.32      2.93 o
 -19  11   2       46.72       49.28      4.35 o
 -17  11   2      172.27      168.50      7.11 o
 -13  11   2       14.30       14.12      3.98 o
 -11  11   2       22.21       21.68      4.07 o
  -7  11   2       60.11       59.52      4.91 o
  -5  11   2      269.51      258.86      9.52 o
  -3  11   2       45.14       43.01      4.55 o
  -1  11   2      161.46      155.47      6.35 o
   1  11   2       36.77       37.13      3.80 o
   3  11   2       13.53       13.73      2.93 o
   5  11   2       13.19       13.11      3.14 o
   7  11   2      642.61      632.93     14.50 o
   9  11   2       56.35       53.22      6.29 o
  11  11   2       26.58       25.73      5.89 o
  13  11   2       69.36       68.77      6.06 o
  15  11   2       17.83       20.18      2.88 o
  17  11   2       67.65       68.73      4.12 o
  21  11   2       23.09       24.27      3.26 o
  23  11   2       17.42       20.33      3.07 o
  27  11   2       22.15       22.68      2.68 o
 -28  12   2       11.75       13.38      2.32 o
 -26  12   2        8.46       10.79      3.19 o
 -18  12   2      411.40      412.71     12.48 o
 -16  12   2       16.53       14.03      3.55 o
 -14  12   2       64.26       60.74      5.87 o
 -12  12   2       48.78       49.82      5.32 o
  -8  12   2      263.14      259.79      9.14 o
  -6  12   2       35.22       32.86      4.19 o
  -4  12   2       82.73       83.45      5.45 o
  -2  12   2      362.09      347.44     10.62 o
   0  12   2      105.40      100.08      5.82 o
   2  12   2      864.53      846.68     24.22 o
   4  12   2      458.39      447.46     15.10 o
   6  12   2       84.43       80.84      5.27 o
   8  12   2      922.72      902.15     22.32 o
  10  12   2      105.02      102.47      6.77 o
  12  12   2       13.60       11.46      4.50 o
  14  12   2       78.39       79.05      4.11 o
  18  12   2        8.94        9.67      2.80 o
  20  12   2       30.35       34.56      3.60 o
  22  12   2       22.07       24.05      3.26 o
  24  12   2       26.39       28.95      4.42 o
 -27  13   2       13.07       15.76      2.71 o
 -25  13   2       16.96       19.60      3.48 o
 -23  13   2        9.24        8.25      3.06 o
 -19  13   2       84.89       88.78      8.91 o
 -11  13   2       30.88       31.26      5.01 o
  -9  13   2      447.18      442.48     12.66 o
  -5  13   2       10.20        9.13      3.48 o
  -3  13   2       10.54       10.05      3.66 o
   1  13   2      261.98      257.02      8.95 o
   3  13   2      105.26      100.63      6.02 o
   5  13   2       54.81       52.25      4.73 o
   7  13   2       81.42       74.51      5.85 o
   9  13   2       47.48       46.41      5.33 o
  11  13   2       72.94       70.59      5.08 o
  13  13   2       44.34       43.55      3.39 o
  15  13   2        6.72        7.36      2.42 o
  17  13   2       53.65       51.05      3.96 o
  21  13   2       41.85       45.61      3.97 o
 -26  14   2       14.88       17.39      2.90 o
 -22  14   2       28.34       31.60      3.61 o
 -20  14   2       19.45       22.60      4.06 o
 -18  14   2      111.32      109.96      6.01 o
 -16  14   2      152.30      152.05      6.17 o
 -14  14   2       75.09       67.51      6.06 o
 -12  14   2      260.45      255.91      9.90 o
 -10  14   2       14.09       13.26      4.43 o
  -8  14   2      163.58      160.49      8.06 o
  -6  14   2       51.37       49.50      4.74 o
  -4  14   2       22.81       23.80      4.46 o
  -2  14   2      100.76       99.21      6.39 o
   0  14   2      424.38      418.07     11.92 o
   2  14   2      181.75      175.80      8.23 o
   4  14   2      107.94      103.57      6.20 o
   6  14   2      321.39      316.18     10.45 o
   8  14   2       94.90       93.77      6.78 o
  10  14   2       91.76       87.79      5.26 o
  12  14   2       41.92       40.77      3.40 o
  14  14   2       85.68       84.98      4.31 o
  16  14   2       32.41       32.51      3.42 o
  24  14   2       15.97       18.74      2.89 o
 -25  15   2       28.31       29.47      3.24 o
 -19  15   2        9.96       11.01      3.63 o
 -17  15   2      149.76      149.03      6.35 o
 -11  15   2      148.37      145.76      5.61 o
  -7  15   2       14.55       15.28      4.37 o
  -5  15   2       93.72       91.99      6.40 o
  -3  15   2       47.81       46.85      5.52 o
  -1  15   2       13.50       13.63      4.21 o
   3  15   2       10.54       11.23      4.29 o
   5  15   2       48.10       48.22      5.52 o
   7  15   2       87.75       83.70      5.83 o
   9  15   2       49.68       48.11      3.39 o
  11  15   2       10.44       10.87      2.35 o
  13  15   2       62.66       63.38      3.94 o
  15  15   2       22.91       21.66      3.27 o
  17  15   2       56.45       56.88      4.14 o
  21  15   2       21.06       23.74      3.26 o
 -24  16   2       12.65       16.55      2.90 o
 -22  16   2        5.70        7.56      3.57 o
 -20  16   2       68.07       69.86      5.28 o
 -16  16   2       91.43       90.76      5.44 o
 -12  16   2       79.64       79.24      5.07 o
 -10  16   2        9.54        8.52      2.39 o
  -8  16   2       73.03       70.88      5.85 o
  -6  16   2       53.37       53.11      3.95 o
  -4  16   2      146.91      147.86      8.07 o
  -2  16   2       19.89       18.67      4.53 o
   0  16   2       44.41       45.50      5.73 o
   2  16   2       38.60       38.00      4.18 o
   4  16   2       25.95       25.84      2.86 o
   8  16   2       14.16       15.00      2.51 o
  10  16   2       17.47       19.30      4.52 o
  14  16   2       12.04       14.99      2.92 o
  20  16   2        7.32        5.88      2.72 o
 -19  17   2       18.13       23.08      4.06 o
 -17  17   2       18.51       20.95      3.88 o
 -15  17   2       68.67       66.05      4.71 o
  -9  17   2       83.46       80.95      3.93 o
  -7  17   2       68.77       66.28      3.37 o
  -5  17   2      113.06      109.28      4.30 o
  -3  17   2       33.27       34.72      3.02 o
  -1  17   2       26.84       27.78      2.85 o
   1  17   2       30.55       28.18      2.85 o
   5  17   2       90.11       85.69      6.22 o
   7  17   2       35.65       36.39      3.22 o
   9  17   2        8.47        8.78      2.39 o
  15  17   2       10.25       11.51      2.97 o
  17  17   2       48.79       50.51      3.96 o
  19  17   2        6.61        6.33      2.94 o
  21  17   2       29.79       32.57      2.84 o
 -18  18   2       48.22       49.94      4.54 o
 -16  18   2        8.27        9.35      3.47 o
 -12  18   2       17.64       18.16      3.70 o
  -8  18   2       45.83       42.55      3.21 o
  -6  18   2       39.96       40.94      3.40 o
  -4  18   2       15.75       14.86      2.51 o
  -2  18   2       57.30       54.75      3.57 o
   0  18   2      157.78      151.36      5.22 o
   2  18   2       12.51       13.67      2.52 o
   4  18   2        5.19        6.30      2.46 o
   6  18   2       10.23       11.27      2.55 o
   8  18   2       31.72       32.25      3.23 o
  10  18   2       11.63       11.78      2.54 o
  12  18   2        8.27        9.12      2.81 o
  14  18   2       65.32       66.03      4.90 o
 -17  19   2       12.01       13.89      3.76 o
 -15  19   2       17.57       21.38      4.08 o
 -13  19   2        8.65        8.33      3.75 o
 -11  19   2      197.66      200.99      6.33 o
  -7  19   2        8.68        7.29      2.21 o
  -5  19   2      105.31      105.62      4.68 o
  -3  19   2      142.31      142.00      6.74 o
  -1  19   2        5.75        5.41      2.29 o
   1  19   2        9.01       10.33      2.56 o
   5  19   2       44.60       44.06      3.58 o
  13  19   2       42.44       41.56      4.17 o
  15  19   2      158.20      166.39     12.06 o
 -12  20   2        6.81        9.06      2.59 o
  -8  20   2       13.68       13.30      2.74 o
   0  20   2       39.59       38.87      3.40 o
   2  20   2       11.49       11.60      2.76 o
   4  20   2       43.00       43.51      3.58 o
   6  20   2       21.39       22.26      3.06 o
  12  20   2       10.08       12.47      2.95 o
  14  20   2        4.67        7.87      3.55 o
 -13  21   2       42.65       41.77      4.37 o
 -11  21   2        7.78        7.72      2.63 o
  -9  21   2        5.24        6.42      2.24 o
  -7  21   2        8.40        7.60      2.42 o
  -5  21   2       67.44       69.78      3.94 o
  -3  21   2       21.40       22.00      3.06 o
  -1  21   2        9.06        8.67      2.60 o
   1  21   2       29.42       29.53      3.43 o
   3  21   2        9.57       10.79      2.55 o
   5  21   2       20.22       21.57      3.06 o
   7  21   2       30.75       32.49      3.42 o
  13  21   2       22.45       25.84      4.23 o
 -12  22   2        6.95        8.43      2.60 o
 -10  22   2       14.92       16.04      2.71 o
  -8  22   2        9.90        9.92      2.57 o
  -6  22   2        5.60        5.51      2.51 o
   0  22   2       24.70       25.00      3.64 o
   2  22   2       41.39       38.63      3.59 o
   4  22   2       19.54       21.13      2.87 o
   8  22   2        6.96        7.65      2.63 o
  10  22   2        6.95        7.51      2.42 o
 -11  23   2       12.79       14.09      2.93 o
  -7  23   2        9.31        8.76      2.39 o
  -5  23   2       24.44       25.88      3.84 o
   1  23   2        7.22        8.51      2.83 o
   5  23   2       27.08       30.59      3.23 o
 -10  24   2        2.51        4.82      2.07 o
   0  24   2        9.01       11.06      2.77 o
   4  24   2       11.29       11.56      2.34 o
   6  24   2       13.21       16.57      2.30 o
   8  24   2        3.71        5.14      1.99 o
  -1  25   2        6.24        6.26      2.47 o
   1  25   2        4.05        4.17      2.06 o
 -33   1   3        5.47        5.35      2.29 o
 -31   1   3      110.42      121.30      5.24 o
 -29   1   3      127.18      132.84      5.61 o
 -27   1   3       12.04       13.23      2.94 o
 -25   1   3       73.44       71.13      4.12 o
 -23   1   3       74.43       70.38      3.94 o
 -21   1   3       18.02       19.35      4.10 o
 -19   1   3      245.86      237.23      8.21 o
 -17   1   3       42.85       41.44      4.37 o
 -13   1   3       58.45       51.81      4.35 o
  -9   1   3     3054.03     3104.52     40.81 o
  -7   1   3      238.18      227.80      6.52 o
  -5   1   3     2962.11     3148.90     35.24 o
  -3   1   3     1148.63     1178.38     18.57 o
  -1   1   3        8.11        7.71      1.53 o
   1   1   3     1541.60     1618.27     25.99 o
   3   1   3       34.67       34.53      2.83 o
   5   1   3      700.04      703.19     12.44 o
   7   1   3      454.70      443.40     10.60 o
   9   1   3      397.66      375.17     11.37 o
  11   1   3      195.89      195.08      6.72 o
  13   1   3      144.02      139.64      6.17 o
  17   1   3      209.79      206.17      8.22 o
  19   1   3        7.79        8.34      2.40 o
  21   1   3      115.16      113.10      5.04 o
  23   1   3       22.45       23.58      5.70 o
  25   1   3       47.14       48.13      3.96 o
  27   1   3       30.59       34.70      3.41 o
  29   1   3       21.32       24.16      2.86 o
 -28   2   3       17.87       20.75      3.28 o
 -26   2   3       19.72       20.80      3.07 o
 -24   2   3       66.44       64.64      3.94 o
 -22   2   3       43.11       40.73      7.76 o
 -20   2   3       17.13       17.61      3.70 o
 -18   2   3        6.81        5.73      2.73 o
 -14   2   3       10.36       10.69      3.42 o
  -8   2   3     6183.65     6427.24     87.20 o
  -6   2   3     1430.93     1521.19     25.99 o
  -4   2   3       28.53       24.12      2.28 o
  -2   2   3      132.10      139.73      4.47 o
   0   2   3     1477.51     1531.92     24.14 o
   2   2   3      391.67      410.49      8.36 o
   4   2   3      620.80      586.15     12.83 o
   6   2   3     1044.55      999.59     18.02 o
   8   2   3     1368.43     1328.34     26.01 o
  12   2   3       84.08       77.18      4.50 o
  14   2   3       94.86       93.11      5.44 o
  16   2   3      306.12      298.43     11.96 o
  18   2   3       92.21       88.84      6.03 o
  20   2   3        8.73        8.95      2.38 o
  22   2   3      139.69      139.06      5.99 o
  24   2   3        6.50        6.64      2.67 o
  28   2   3        8.10        7.46      2.42 o
 -33   3   3       13.10       14.28      2.51 o
 -29   3   3       48.22       49.32      3.96 o
 -27   3   3       25.86       29.71      3.62 o
 -25   3   3      294.93      291.95      7.07 o
 -23   3   3      211.78      203.02      6.90 o
 -19   3   3       10.11        9.89      3.22 o
 -17   3   3      230.03      218.92      7.45 o
 -15   3   3       43.29       38.98      4.17 o
 -13   3   3       14.17       13.66      3.56 o
 -11   3   3     1499.12     1521.94     29.73 o
  -9   3   3      210.42      217.81      7.65 o
  -7   3   3       31.41       23.88      2.67 o
  -5   3   3      206.76      216.90      5.77 o
  -3   3   3        2.11        3.45      1.47 o
  -1   3   3      284.24      298.61      6.51 o
   1   3   3        8.77        8.29      1.86 o
   3   3   3     1345.41     1341.85     20.42 o
   5   3   3      245.74      241.86      7.45 o
   9   3   3      679.17      647.90     17.31 o
  11   3   3      283.24      274.03      8.01 o
  15   3   3      258.55      253.32      8.58 o
  17   3   3      124.98      122.69      6.75 o
  19   3   3       42.22       39.56      3.21 o
  23   3   3      281.54      286.04     10.26 o
  25   3   3       36.82       38.08      3.80 o
  27   3   3        6.78        6.22      2.47 o
 -32   4   3       11.12       14.14      2.93 o
 -24   4   3        6.48        6.71      2.45 o
 -22   4   3      238.65      230.38      8.21 o
 -18   4   3       62.59       57.71      4.72 o
 -16   4   3       43.73       40.50      4.17 o
 -14   4   3       16.54       16.97      3.51 o
 -10   4   3     1220.25     1230.52     29.76 o
  -8   4   3      442.71      440.07      8.91 o
  -6   4   3      485.42      482.05      8.91 o
  -4   4   3      391.15      399.40      7.62 o
  -2   4   3      134.52      122.44      4.67 o
   0   4   3       48.45       46.06      3.00 o
   2   4   3     1019.47     1016.78     18.02 o
   4   4   3       26.64       29.65      3.03 o
   6   4   3     1133.99     1118.48     20.44 o
   8   4   3      104.29      103.99      6.20 o
  10   4   3      257.73      250.17      7.82 o
  12   4   3       81.21       78.58      4.88 o
  14   4   3      506.56      494.99     11.71 o
  16   4   3      330.73      326.36     12.69 o
  20   4   3       41.69       38.53      3.22 o
  24   4   3        6.03        6.19      2.47 o
  26   4   3        8.95        9.67      2.57 o
 -27   5   3       30.89       33.20      3.81 o
 -25   5   3       24.97       28.22      3.62 o
 -21   5   3      283.41      272.73     10.46 o
 -17   5   3       14.79       14.78      3.54 o
 -13   5   3       29.82       29.25      5.02 o
 -11   5   3      294.91      289.94      9.33 o
  -9   5   3       68.15       67.14      4.12 o
  -5   5   3      572.57      575.97      9.85 o
   1   5   3      728.20      732.77     12.82 o
   3   5   3      597.85      599.64     10.96 o
   5   5   3     1023.34     1001.62     24.19 o
   7   5   3       40.69       37.51      4.38 o
   9   5   3      148.07      141.54      6.17 o
  11   5   3       41.23       40.30      4.17 o
  13   5   3      137.19      132.12      6.18 o
  15   5   3       26.32       26.42      4.23 o
  19   5   3       57.11       53.87      3.57 o
  21   5   3       47.50       47.28      3.58 o
  27   5   3       12.09       12.96      2.53 o
 -28   6   3       37.60       37.72      3.80 o
 -26   6   3       33.35       34.09      4.19 o
 -24   6   3        8.91        8.94      2.59 o
 -22   6   3      504.42      497.94     10.04 o
 -20   6   3       20.79       22.87      4.47 o
 -18   6   3      352.41      332.08      9.88 o
 -16   6   3      635.45      603.71     16.58 o
 -14   6   3       34.15       33.98      4.19 o
 -12   6   3      428.55      419.17     11.73 o
 -10   6   3        7.76        7.44      3.58 o
  -8   6   3     1249.23     1254.94     20.43 o
  -6   6   3       22.97       21.02      2.87 o
  -4   6   3       38.29       35.05      3.02 o
  -2   6   3      205.81      196.36      5.97 o
   0   6   3      501.11      496.84      9.30 o
   2   6   3      209.53      203.95      6.33 o
   4   6   3     1045.47     1061.89     22.30 o
   6   6   3      810.59      769.01     18.61 o
   8   6   3       93.26       85.32      5.26 o
  12   6   3       13.74       13.29      3.36 o
  14   6   3      606.13      591.15     15.82 o
  16   6   3       48.85       47.21      4.75 o
  18   6   3       44.65       42.61      3.40 o
  20   6   3       13.52       12.75      2.74 o
  22   6   3       72.04       74.94      4.12 o
  24   6   3       14.18       14.86      2.72 o
  26   6   3        9.30       10.40      2.56 o
 -31   7   3        5.92        5.61      2.74 o
 -29   7   3       13.95       15.29      3.11 o
 -27   7   3       28.68       33.89      3.81 o
 -25   7   3       96.42       97.53      6.96 o
 -23   7   3       64.68       59.93      4.13 o
 -19   7   3       14.23       15.25      3.96 o
 -17   7   3       73.67       68.80      5.08 o
 -13   7   3       14.79       13.02      3.37 o
 -11   7   3      307.45      296.21      9.33 o
  -9   7   3      713.61      706.32     14.49 o
  -7   7   3       94.42       93.35      4.87 o
  -5   7   3      232.27      236.31      7.08 o
  -3   7   3      128.63      126.35      5.04 o
   1   7   3      190.81      183.71      7.10 o
   3   7   3       76.56       67.33      4.51 o
   5   7   3       57.54       54.03      4.92 o
   9   7   3      315.32      305.83      8.37 o
  11   7   3      274.77      262.74      8.38 o
  13   7   3       10.43       11.02      3.41 o
  15   7   3        8.66        9.23      3.70 o
  17   7   3      106.61      102.91      4.30 o
  23   7   3       78.70       80.69      5.45 o
  25   7   3       13.95       15.75      2.71 o
 -32   8   3        8.83        9.42      2.37 o
 -30   8   3       32.85       33.59      3.60 o
 -26   8   3       13.04       15.81      3.11 o
 -24   8   3       70.26       72.10      4.89 o
 -22   8   3       22.06       23.41      3.06 o
 -20   8   3       18.84       20.17      3.89 o
 -18   8   3      370.69      359.45     10.62 o
 -16   8   3      560.09      546.20     12.84 o
 -14   8   3      214.99      204.14      8.40 o
 -12   8   3       26.18       26.27      4.04 o
 -10   8   3      230.00      223.54      9.72 o
  -8   8   3      106.21      105.56      6.20 o
  -6   8   3     2276.30     2307.59     42.72 o
  -2   8   3      655.84      644.39     20.51 o
   0   8   3      180.46      172.50      6.54 o
   4   8   3      775.34      758.66     17.49 o
   6   8   3      185.49      175.18      6.72 o
   8   8   3      497.94      486.30     11.53 o
  14   8   3       11.29       11.01      4.77 o
  16   8   3       67.50       67.77      3.75 o
  22   8   3        7.80        8.52      2.60 o
  24   8   3       37.73       40.07      3.40 o
  26   8   3        8.16       11.64      2.54 o
 -31   9   3       11.88       15.43      3.11 o
 -27   9   3       29.27       30.40      3.82 o
 -23   9   3       29.82       31.21      4.41 o
 -21   9   3      244.15      247.22      6.88 o
 -19   9   3        6.94        7.62      3.80 o
 -13   9   3       54.89       52.95      4.73 o
 -11   9   3       10.12        9.59      4.15 o
  -9   9   3      194.74      190.63      7.84 o
  -7   9   3       31.20       31.16      5.01 o
  -5   9   3       37.33       33.02      4.40 o
  -1   9   3        9.26        6.59      3.15 o
   1   9   3      246.73      239.81     10.28 o
   3   9   3      223.67      219.66      8.59 o
   5   9   3      344.35      335.05      9.50 o
   7   9   3      169.19      159.71      6.54 o
  11   9   3       55.41       54.29      4.92 o
  13   9   3       15.13       15.58      3.73 o
  15   9   3        9.21        9.13      3.24 o
  17   9   3        7.11        6.85      2.44 o
  19   9   3       65.35       65.90      3.94 o
  21   9   3      130.95      132.57      5.23 o
  25   9   3        8.31        9.70      2.57 o
  27   9   3       12.00       15.94      2.31 o
 -30  10   3       30.00       32.40      3.03 o
 -26  10   3       42.42       44.23      5.74 o
 -24  10   3       33.11       34.92      4.00 o
 -20  10   3       29.24       27.35      3.44 o
 -18  10   3       78.52       78.93      6.04 o
 -16  10   3       73.53       72.14      5.85 o
 -14  10   3       74.75       72.54      5.46 o
 -12  10   3      155.29      150.52      7.30 o
 -10  10   3      287.94      284.39      9.13 o
  -8  10   3       10.44        8.36      3.06 o
  -6  10   3       48.46       42.50      4.37 o
  -4  10   3      541.88      532.16     14.71 o
  -2  10   3      118.06      112.21      6.01 o
   0  10   3       15.45       13.84      3.13 o
   2  10   3      189.17      179.60      7.85 o
   4  10   3      129.60      124.58      5.80 o
   8  10   3       26.53       21.28      3.88 o
  10  10   3      352.39      349.65     10.62 o
  16  10   3      120.65      118.39      4.86 o
  18  10   3       53.63       51.90      3.96 o
  24  10   3        4.73        5.17      2.53 o
 -27  11   3        7.35        7.65      3.09 o
 -21  11   3        7.78        7.98      3.07 o
 -19  11   3       81.46       82.62      4.31 o
 -15  11   3       28.84       29.00      4.62 o
 -11  11   3       13.99       12.15      3.59 o
  -9  11   3     1300.84     1279.90     27.89 o
  -7  11   3      537.54      527.90     14.72 o
  -5  11   3      260.42      250.17      8.58 o
  -3  11   3       46.94       46.38      5.33 o
  -1  11   3      172.39      174.36      6.91 o
   1  11   3      552.54      534.92     10.97 o
   3  11   3      988.72      971.11     18.58 o
   5  11   3       91.96       88.00      5.26 o
   7  11   3       23.57       22.18      4.07 o
   9  11   3       23.13       22.72      4.06 o
  11  11   3       85.83       83.35      6.22 o
  15  11   3       18.64       20.51      2.88 o
  17  11   3       22.34       21.66      3.06 o
  19  11   3       33.41       33.36      3.42 o
 -28  12   3       39.90       38.05      3.80 o
 -26  12   3        8.45        9.71      3.01 o
 -22  12   3       41.89       42.39      4.16 o
 -20  12   3       14.94       13.15      3.14 o
 -14  12   3      125.19      124.57      7.50 o
 -12  12   3       75.98       71.23      6.05 o
 -10  12   3      177.13      169.08      7.85 o
  -6  12   3      199.53      188.05      8.04 o
  -4  12   3       10.54       10.14      3.21 o
  -2  12   3      119.19      117.39      6.00 o
   0  12   3       13.07       13.25      3.14 o
   2  12   3       31.95       31.71      4.20 o
   6  12   3      106.45       98.85      6.20 o
   8  12   3       42.83       40.62      4.96 o
  10  12   3       12.88       11.39      4.06 o
  12  12   3       82.21       80.04      4.50 o
  14  12   3      227.88      227.62      6.15 o
  16  12   3       25.96       27.96      3.43 o
  18  12   3        8.22        8.85      2.82 o
  20  12   3        5.91        6.13      2.70 o
 -29  13   3       42.22       40.52      3.01 o
 -27  13   3       17.05       19.02      3.49 o
 -25  13   3       33.98       34.52      3.81 o
 -23  13   3        9.98       10.44      2.99 o
 -21  13   3       33.22       31.75      3.61 o
 -19  13   3        6.04        6.89      2.44 o
 -15  13   3       68.10       64.90      5.09 o
 -13  13   3      164.53      159.94      8.43 o
 -11  13   3      460.16      458.75     13.59 o
  -9  13   3      432.58      421.58     12.10 o
  -7  13   3      329.69      321.73     10.44 o
  -3  13   3      323.33      317.85      9.88 o
  -1  13   3      110.46      108.08      6.01 o
   1  13   3      471.04      468.55     11.91 o
   3  13   3       63.70       61.34      4.90 o
   5  13   3       32.83       31.34      4.20 o
   7  13   3       26.78       24.49      4.65 o
   9  13   3       35.32       33.26      4.99 o
  11  13   3      220.98      223.74      5.97 o
  15  13   3       81.91       80.54      4.31 o
  17  13   3       17.47       18.58      3.08 o
  19  13   3       26.90       27.18      3.84 o
  23  13   3       29.20       30.01      2.84 o
 -28  14   3        5.38        5.50      2.28 o
 -26  14   3       10.33       10.90      2.55 o
 -24  14   3        9.28        8.98      2.82 o
 -20  14   3       57.62       57.42      4.72 o
 -16  14   3       33.68       32.25      3.61 o
 -14  14   3        5.93        6.35      2.69 o
 -12  14   3       91.58       92.08      7.36 o
 -10  14   3        9.49        9.31      4.40 o
  -8  14   3       75.12       72.97      6.05 o
  -4  14   3      191.22      184.37      8.98 o
  -2  14   3       21.87       23.58      4.66 o
   0  14   3       47.00       46.16      4.94 o
   4  14   3      400.99      395.69     16.64 o
  10  14   3       85.16       86.31      4.11 o
  12  14   3       12.19       13.89      2.73 o
  14  14   3        9.02       10.28      2.79 o
  18  14   3       29.12       31.15      3.42 o
  24  14   3        4.29        4.89      2.00 o
 -27  15   3        6.17        7.73      2.20 o
 -21  15   3       33.93       36.92      4.38 o
 -19  15   3      138.72      130.07      6.36 o
 -17  15   3       25.18       24.06      3.65 o
 -15  15   3       19.01       15.07      5.05 o
 -11  15   3      104.61       99.60      4.87 o
  -9  15   3       52.10       52.89      5.71 o
  -7  15   3       12.94       11.23      4.07 o
  -5  15   3       10.01        8.89      3.72 o
  -3  15   3      130.40      125.08      7.13 o
  -1  15   3       23.06       25.00      4.45 o
   1  15   3       25.05       26.09      4.64 o
   5  15   3       45.80       43.33      4.36 o
   7  15   3      161.86      157.66      5.22 o
  11  15   3      147.00      148.35      5.23 o
  13  15   3        6.95        6.31      2.69 o
  15  15   3       10.28       11.59      2.97 o
  17  15   3        6.94        6.49      2.93 o
  19  15   3       19.11       21.84      3.06 o
  21  15   3       86.86       95.27      4.49 o
  23  15   3       12.81       16.57      2.30 o
 -22  16   3       30.65       32.21      3.42 o
 -20  16   3       12.02       10.95      3.63 o
 -18  16   3       50.18       53.91      4.53 o
 -16  16   3       26.67       30.29      3.82 o
 -14  16   3       47.82       48.98      4.15 o
 -12  16   3       72.12       69.97      4.51 o
  -8  16   3       10.99        9.94      2.36 o
  -6  16   3        3.09        4.83      1.80 o
  -2  16   3       39.68       38.84      3.59 o
   0  16   3        6.06        5.39      2.29 o
   2  16   3       49.24       47.33      3.58 o
   4  16   3       11.50       13.11      2.52 o
   6  16   3        5.04        4.38      2.10 o
  10  16   3       15.93       15.04      2.72 o
  12  16   3      102.78      106.56      4.68 o
  14  16   3      123.21      122.58      5.24 o
  16  16   3       29.77       31.84      3.61 o
 -17  17   3       77.69       80.84      8.35 o
 -15  17   3       16.63       20.52      3.67 o
 -13  17   3       43.45       43.66      4.16 o
 -11  17   3       21.23       21.33      3.07 o
  -9  17   3        6.96        5.32      2.52 o
  -7  17   3       24.74       25.11      3.85 o
  -5  17   3      178.53      171.11      5.02 o
  -3  17   3       83.34       83.37      3.93 o
   1  17   3       15.46       15.72      2.50 o
   3  17   3      129.55      129.64      5.99 o
   5  17   3        7.53        8.95      2.38 o
   7  17   3       15.55       16.33      2.71 o
   9  17   3       15.71       14.67      2.92 o
  11  17   3       11.54       12.15      2.96 o
  13  17   3       20.60       20.55      4.28 o
  17  17   3        6.62        7.39      2.88 o
  21  17   3       16.09       19.99      2.48 o
 -22  18   3       34.59       38.67      4.17 o
 -20  18   3       45.27       43.94      4.36 o
 -18  18   3       45.09       50.83      4.53 o
 -14  18   3       32.64       35.14      3.99 o
 -12  18   3       14.58       14.59      3.54 o
 -10  18   3        5.24        5.54      2.28 o
  -8  18   3        4.18        4.86      2.07 o
  -6  18   3       41.78       44.71      5.74 o
  -4  18   3       19.27       20.57      2.88 o
  -2  18   3       22.19       23.37      2.86 o
   2  18   3       15.99       18.25      2.70 o
   4  18   3      302.64      298.06      9.51 o
   6  18   3       16.42       16.68      2.71 o
   8  18   3        7.58        9.32      2.58 o
  12  18   3       56.31       57.47      5.49 o
  14  18   3       36.70       36.26      4.18 o
  16  18   3       72.31       78.49      6.23 o
  18  18   3       12.05       13.96      2.32 o
 -15  19   3       49.78       53.11      5.50 o
  -5  19   3       24.51       27.08      3.04 o
  -1  19   3       59.89       57.80      3.76 o
   1  19   3       40.81       40.77      3.40 o
   3  19   3        8.36        7.82      2.62 o
   5  19   3        7.48        6.84      2.44 o
   7  19   3       14.12       15.10      3.12 o
 -16  20   3       41.02       44.38      6.33 o
 -14  20   3       47.32       47.80      4.54 o
 -10  20   3       22.42       23.27      3.06 o
  -6  20   3       10.64        8.87      2.59 o
  -4  20   3        4.12        4.68      2.34 o
  -2  20   3      132.98      135.18      5.23 o
   0  20   3        6.49        7.17      2.43 o
   2  20   3      229.62      230.57      8.77 o
   4  20   3       60.26       61.84      3.94 o
   6  20   3       44.33       42.89      3.58 o
   8  20   3       10.79       10.98      2.77 o
  12  20   3       79.55       78.87      4.50 o
  14  20   3       27.12       26.91     11.84 o
 -15  21   3        6.28       10.04      3.44 o
 -11  21   3       17.84       19.60      2.88 o
  -5  21   3       42.48       44.99      3.39 o
  -3  21   3       23.94       21.89      2.87 o
   3  21   3       11.00       12.76      2.95 o
   5  21   3       21.66       22.83      3.27 o
  11  21   3       11.75       13.12      3.14 o
 -12  22   3        6.43        6.45      2.46 o
 -10  22   3        5.18        5.81      2.49 o
   2  22   3       15.81       15.58      2.91 o
   4  22   3        5.46        6.38      2.69 o
   6  22   3        6.37        5.99      2.71 o
  12  22   3        4.88        5.93      2.02 o
  -3  23   3       11.47       11.89      2.54 o
  -1  23   3       29.02       32.76      3.42 o
   1  23   3       33.42       36.92      3.60 o
   5  23   3        7.14        6.84      2.66 o
   9  23   3        4.17        4.16      1.99 o
  -2  24   3       14.78       15.72      2.71 o
   2  24   3       21.48       22.73      2.68 o
  -3  25   3        8.83       10.44      2.16 o
  -1  25   3       30.88       31.62      2.65 o
 -30   0   4       11.77       14.45      3.12 o
 -28   0   4      215.26      215.59      6.33 o
 -26   0   4      128.67      121.94      6.57 o
 -22   0   4       38.64       39.50      4.96 o
 -20   0   4      276.52      258.68     11.21 o
 -18   0   4       16.03       17.58      4.98 o
 -16   0   4       23.58       22.96      3.65 o
 -14   0   4      336.53      333.39     11.75 o
 -12   0   4     1823.95     1869.37     35.30 o
 -10   0   4     3344.78     3463.23     51.96 o
  -8   0   4      449.87      475.21      8.55 o
  -6   0   4      851.52      857.02     11.68 o
  -4   0   4      513.82      514.78      8.91 o
  -2   0   4     1000.52     1038.61     18.02 o
   0   0   4      791.89      773.27     11.33 o
   2   0   4      347.42      367.77      9.31 o
   4   0   4     1981.22     1950.73     33.43 o
   6   0   4      276.24      250.73      9.90 o
  10   0   4     1084.12     1083.54     20.44 o
  12   0   4     1342.68     1300.42     35.38 o
  14   0   4      181.77      176.85      9.95 o
  18   0   4       30.07       29.87      3.24 o
  20   0   4       86.61       86.90      4.31 o
  22   0   4      327.60      336.72      7.63 o
  24   0   4       16.15       17.50      3.09 o
  26   0   4        5.13        8.26      2.84 o
  28   0   4       25.36       27.35      2.85 o
 -27   1   4       30.61       29.57      3.43 o
 -25   1   4      132.48      129.32      5.80 o
 -23   1   4       12.30       13.62      2.52 o
 -19   1   4       29.49       29.57      4.42 o
 -17   1   4       20.39       19.88      3.48 o
 -15   1   4       31.63       30.34      4.21 o
 -13   1   4      458.92      460.60     11.72 o
 -11   1   4     2346.78     2412.99     39.00 o
  -9   1   4      328.89      328.20      8.19 o
  -7   1   4      244.00      231.69      6.89 o
  -5   1   4       33.01       35.00      2.45 o
   1   1   4      275.39      260.16      7.08 o
   3   1   4      745.08      726.31     13.75 o
   5   1   4     1280.38     1262.33     24.16 o
   7   1   4       10.33        9.34      3.47 o
  13   1   4       23.01       22.79      3.87 o
  15   1   4      237.58      232.98      9.15 o
  19   1   4       38.90       36.79      3.41 o
  21   1   4       13.84       14.32      2.73 o
  23   1   4       11.53       13.23      2.94 o
 -34   2   4       11.30       13.60      2.52 o
 -30   2   4       39.50       40.30      3.98 o
 -28   2   4        6.01        6.23      2.69 o
 -22   2   4      190.22      179.50      8.61 o
 -20   2   4       27.90       26.81      4.23 o
 -18   2   4       21.39       20.36      3.67 o
 -16   2   4       11.05       10.23      2.79 o
 -12   2   4      204.31      204.32      7.65 o
 -10   2   4      650.24      644.39     12.07 o
  -8   2   4      160.17      163.38      5.78 o
  -6   2   4      214.94      219.84      6.15 o
  -4   2   4      504.30      507.93      9.30 o
  -2   2   4      693.72      674.90     10.58 o
   2   2   4       61.70       56.19      3.76 o
   6   2   4      315.83      314.90     10.07 o
   8   2   4      160.46      153.52      7.86 o
  10   2   4      679.79      665.65     13.01 o
  12   2   4      201.88      197.29      7.09 o
  14   2   4       37.68       36.19      4.58 o
  16   2   4       56.78       53.62      5.31 o
  18   2   4        9.20        9.47      2.58 o
  20   2   4       76.06       76.26      4.50 o
  22   2   4       24.56       26.37      3.44 o
  24   2   4       25.11       31.33      6.02 o
 -29   3   4        9.43       11.08      3.18 o
 -25   3   4       29.77       31.33      4.41 o
 -23   3   4        8.41        9.14      3.03 o
 -21   3   4       67.40       62.51      5.29 o
 -19   3   4       27.99       27.57      4.22 o
 -17   3   4       14.12       13.27      3.14 o
 -15   3   4      379.84      363.15     10.43 o
 -13   3   4       99.83       98.20      5.82 o
 -11   3   4      581.18      596.31     16.76 o
  -9   3   4      345.64      336.90      8.74 o
  -7   3   4       48.11       44.21      3.39 o
  -5   3   4      489.72      487.78      9.30 o
  -3   3   4      195.35      191.20      5.78 o
  -1   3   4       61.27       56.85      3.56 o
   1   3   4       20.87       17.75      2.89 o
   3   3   4       65.46       68.60      4.51 o
   5   3   4      735.33      734.07     14.87 o
   7   3   4      388.21      384.23     11.55 o
   9   3   4        7.31        6.31      2.46 o
  11   3   4       20.58       18.30      3.09 o
  13   3   4      236.70      227.99      8.03 o
  15   3   4      297.89      292.51      9.69 o
  19   3   4      109.56      106.56      4.48 o
  21   3   4       11.21       11.70      2.54 o
  23   3   4       14.16       14.79      2.72 o
  27   3   4        4.19        4.93      2.32 o
 -34   4   4       10.97       12.62      2.33 o
 -30   4   4        8.60        9.64      3.01 o
 -28   4   4      162.12      163.60      8.05 o
 -24   4   4       43.41       39.97      3.40 o
 -22   4   4      128.76      124.67      6.00 o
 -20   4   4       14.47       14.72      3.54 o
 -18   4   4       33.07       32.53      4.60 o
 -16   4   4       41.21       39.72      4.17 o
 -14   4   4       98.94       92.08      5.44 o
 -12   4   4      143.53      140.78      6.74 o
  -8   4   4     1801.14     1845.34     33.44 o
  -4   4   4       20.88       15.98      2.50 o
  -2   4   4      548.86      546.02     10.03 o
   0   4   4       49.53       47.78      3.39 o
   2   4   4     1106.18     1105.54     18.57 o
   4   4   4      417.95      400.50     11.17 o
   6   4   4      700.37      667.12     15.06 o
   8   4   4      133.81      127.55      5.61 o
  10   4   4       89.18       82.97      5.06 o
  14   4   4       96.01       91.71      5.82 o
  16   4   4       16.18       16.49      3.10 o
  20   4   4      171.68      171.11      5.60 o
 -33   5   4       35.08       37.89      3.22 o
 -31   5   4        7.96        8.33      3.52 o
 -27   5   4       33.87       35.36      3.80 o
 -25   5   4      220.46      218.56      6.15 o
 -23   5   4       68.25       67.42      4.32 o
 -21   5   4       59.45       57.64      5.30 o
 -19   5   4       59.41       55.92      4.91 o
 -17   5   4       24.81       24.10      4.25 o
 -15   5   4       37.92       38.81      4.38 o
 -13   5   4       37.13       35.95      3.99 o
 -11   5   4     1234.19     1238.67     26.02 o
  -9   5   4     1228.85     1274.54     26.02 o
  -7   5   4      121.82      118.67      5.42 o
  -5   5   4       71.98       68.71      3.94 o
  -3   5   4     1027.79     1046.37     15.96 o
  -1   5   4      453.92      457.27      9.48 o
   1   5   4       45.03       48.24      3.78 o
   3   5   4     3138.79     3117.46     55.72 o
   5   5   4       77.86       70.38      5.28 o
   7   5   4       13.04       12.47      2.95 o
   9   5   4      139.19      126.92      5.61 o
  13   5   4       50.77       49.21      4.54 o
  17   5   4       12.00       13.12      2.52 o
  19   5   4        6.15        5.61      2.27 o
  21   5   4       10.91       12.22      2.75 o
  25   5   4       45.81       45.73      3.39 o
 -30   6   4       27.70       30.21      3.82 o
 -28   6   4        8.62        9.23      3.24 o
 -26   6   4       94.07       95.36      5.05 o
 -24   6   4       21.57       23.96      3.26 o
 -20   6   4       98.18       94.69      6.02 o
 -16   6   4       13.43       13.55      3.77 o
 -14   6   4      186.60      179.10      7.28 o
 -12   6   4       21.94       21.21      3.88 o
 -10   6   4      119.79      118.88      6.37 o
  -6   6   4      386.07      387.56      9.11 o
  -4   6   4      249.61      238.90      7.08 o
  -2   6   4       49.29       45.95      3.58 o
   2   6   4      554.09      548.43     14.89 o
   4   6   4       21.69       18.85      3.69 o
   6   6   4      544.61      531.96     11.53 o
   8   6   4      135.21      129.86      5.80 o
  12   6   4       36.27       35.45      4.39 o
  14   6   4      170.77      165.70      7.47 o
  16   6   4       12.05       13.72      2.52 o
  18   6   4       99.85       98.91      4.48 o
  20   6   4       56.29       53.04      3.77 o
  22   6   4       29.63       32.25      3.23 o
  24   6   4       12.46       15.29      2.72 o
  26   6   4       24.09       24.00      2.86 o
 -33   7   4       27.15       32.04      6.63 o
 -27   7   4       23.40       24.54      4.87 o
 -25   7   4       55.19       56.34      4.14 o
 -23   7   4      403.66      396.80     10.23 o
 -21   7   4        8.43        8.52      2.60 o
 -19   7   4      183.06      173.86      7.85 o
 -17   7   4      235.76      225.95      8.59 o
 -15   7   4      148.29      142.59      6.92 o
 -13   7   4      465.82      450.24     11.54 o
  -9   7   4      219.80      214.12      8.21 o
  -7   7   4      206.84      204.14      7.65 o
  -5   7   4       10.85        9.96      2.79 o
  -3   7   4      925.63      921.55     15.97 o
  -1   7   4      756.17      733.14     15.98 o
   1   7   4      567.74      558.23     13.02 o
   3   7   4      312.05      302.69     10.07 o
   5   7   4       69.78       68.05      4.51 o
   7   7   4      246.49      241.29      7.83 o
   9   7   4       61.34       58.30      4.52 o
  11   7   4       15.39       14.31      3.34 o
  13   7   4       70.87       68.35      5.67 o
  15   7   4       16.23       17.43      2.70 o
  17   7   4       85.67       85.07      4.11 o
  21   7   4       17.90       20.69      2.88 o
  23   7   4       83.64       86.12      4.31 o
  25   7   4       40.12       42.36      3.40 o
 -28   8   4       24.42       26.66      5.05 o
 -24   8   4      110.37      111.23      5.04 o
 -20   8   4        5.96        7.85      2.86 o
 -18   8   4        9.10       10.43      3.65 o
 -14   8   4      126.64      122.75      6.75 o
 -12   8   4       86.37       85.16      5.45 o
 -10   8   4       42.61       38.81      4.17 o
  -8   8   4      303.33      296.03      9.69 o
  -6   8   4       27.85       26.38      3.63 o
   0   8   4       40.04       37.20      3.99 o
   2   8   4      574.14      567.65     14.33 o
   4   8   4       32.61       31.77      3.61 o
   6   8   4      224.10      205.62      7.27 o
  10   8   4       25.90       24.93      4.05 o
  12   8   4       11.56       10.90      3.63 o
  14   8   4       40.94       39.45      4.17 o
  16   8   4       62.16       61.74      3.76 o
  18   8   4       66.97       63.91      3.94 o
  20   8   4       26.26       27.67      3.24 o
  22   8   4        4.96        6.34      2.46 o
 -31   9   4        8.55        8.88      2.38 o
 -29   9   4       48.91       52.84      5.71 o
 -27   9   4       56.89       59.35      4.52 o
 -23   9   4       98.65       96.46      4.68 o
 -21   9   4       39.24       37.68      4.97 o
 -19   9   4       44.34       44.35      5.13 o
 -17   9   4      318.54      306.75      9.89 o
 -15   9   4       31.58       30.18      4.61 o
 -13   9   4       99.13       95.44      6.21 o
 -11   9   4      410.52      393.47     10.61 o
  -9   9   4       39.29       39.36      4.17 o
  -7   9   4      170.24      161.53      8.24 o
  -5   9   4       77.03       70.65      5.67 o
  -3   9   4      113.14      106.65      6.38 o
  -1   9   4      174.21      173.41      7.67 o
   3   9   4       62.11       55.15      4.34 o
   5   9   4      151.64      141.71      6.17 o
   7   9   4       15.74       14.39      3.34 o
   9   9   4       31.19       29.36      4.21 o
  11   9   4      409.51      404.20     11.92 o
  15   9   4        7.11        7.00      2.22 o
  17   9   4       12.40       11.01      2.55 o
  19   9   4       86.33       84.83      4.49 o
  21   9   4        6.53        6.17      2.70 o
  23   9   4      143.81      150.12      9.59 o
 -30  10   4       15.97       19.46      2.88 o
 -26  10   4       88.05       94.22      5.25 o
 -22  10   4       97.88      101.02      9.85 o
 -20  10   4       93.00       92.25      4.69 o
 -18  10   4       18.80       19.12      4.30 o
 -14  10   4      277.21      264.59      9.90 o
 -12  10   4      135.44      128.62      6.93 o
 -10  10   4      441.93      433.22     13.80 o
  -6  10   4      253.04      244.99      8.02 o
  -4  10   4       48.31       45.63      4.36 o
   0  10   4       66.74       63.34      4.33 o
   2  10   4      165.91      156.18      6.35 o
   6  10   4      167.72      157.12      6.91 o
   8  10   4       81.34       76.31      5.46 o
  10  10   4       77.48       74.57      5.85 o
  12  10   4      189.23      189.71      7.84 o
  14  10   4       49.58       46.90      3.58 o
  16  10   4        5.41        5.57      2.51 o
  18  10   4       59.58       60.36      3.95 o
  22  10   4       55.13       57.73      4.34 o
 -31  11   4        5.62        4.93      2.32 o
 -29  11   4       11.23       11.86      3.39 o
 -25  11   4       11.20       11.34      3.18 o
 -23  11   4        8.67        7.86      2.86 o
 -21  11   4       42.46       41.32      3.79 o
 -15  11   4      101.65      102.68      7.34 o
 -13  11   4      122.38      119.58      6.94 o
  -9  11   4      523.72      516.06     12.84 o
  -7  11   4       88.05       85.56      5.26 o
  -5  11   4       11.00       11.01      3.19 o
  -3  11   4       33.84       34.65      4.00 o
   1  11   4      216.79      205.24      7.46 o
   3  11   4      151.24      147.30      6.73 o
   7  11   4       99.87       93.55      6.59 o
   9  11   4      106.80      105.12      6.77 o
  11  11   4        8.97        9.09      3.03 o
  13  11   4       18.49       19.82      2.88 o
  15  11   4       43.04       42.13      3.58 o
  19  11   4       38.43       40.28      3.59 o
  25  11   4       11.22       14.67      2.32 o
 -30  12   4        6.48        8.80      2.39 o
 -26  12   4       10.10       10.21      3.00 o
 -24  12   4       90.42       95.59      5.25 o
 -22  12   4      110.26      111.96      5.24 o
 -20  12   4       91.24       93.46      4.69 o
 -18  12   4       88.52       85.12      4.31 o
 -16  12   4      145.80      144.75      7.30 o
 -14  12   4      109.15      106.45      7.15 o
 -12  12   4      269.82      265.89     10.08 o
 -10  12   4      938.96      933.58     31.70 o
  -8  12   4      119.96      114.06      6.57 o
  -4  12   4        5.74        6.88      3.13 o
  -2  12   4       13.61       12.84      3.58 o
   0  12   4       49.50       48.09      4.35 o
   2  12   4      115.82      109.96      6.01 o
   4  12   4      140.46      132.86      6.93 o
   8  12   4      106.34      108.19      7.15 o
  10  12   4      191.12      186.20      6.34 o
  12  12   4       34.79       34.61      3.22 o
  14  12   4       19.41       20.61      3.07 o
  16  12   4      257.61      259.23      8.94 o
  18  12   4       28.36       31.44      5.01 o
  20  12   4       11.82       10.97      3.41 o
 -29  13   4       11.59       16.05      2.50 o
 -27  13   4       12.78       13.16      3.36 o
 -23  13   4        5.78        6.34      2.94 o
 -19  13   4       17.30       17.73      3.70 o
 -17  13   4      137.21      127.39      5.80 o
 -15  13   4       17.67       17.84      3.09 o
 -13  13   4        9.96       11.92      4.48 o
  -9  13   4       33.64       28.60      4.83 o
  -7  13   4      324.50      318.60     10.07 o
  -5  13   4       31.35       31.77      4.60 o
  -3  13   4       21.37       21.35      4.08 o
  -1  13   4       53.09       51.52      4.74 o
   1  13   4       81.69       79.53      5.65 o
   3  13   4      121.05      116.28      6.57 o
   9  13   4      164.54      163.23      5.40 o
  11  13   4       87.21       86.48      4.31 o
  19  13   4       21.11       21.56      3.27 o
  23  13   4       13.95       15.14      2.31 o
 -28  14   4        8.01        9.83      2.37 o
 -26  14   4        7.22       10.40      2.78 o
 -24  14   4        4.64        5.81      2.72 o
 -20  14   4       51.63       53.96      4.73 o
 -18  14   4       18.34       22.21      3.87 o
 -16  14   4      143.41      144.94      6.35 o
 -14  14   4       44.45       44.99      3.78 o
 -12  14   4       23.96       23.60      4.47 o
 -10  14   4      225.78      222.44      9.35 o
  -8  14   4      386.87      386.44     12.67 o
  -6  14   4      240.23      239.46     10.66 o
  -4  14   4       33.17       31.82      4.60 o
   0  14   4      203.30      203.57      8.60 o
   2  14   4       38.08       36.91      4.78 o
   4  14   4       10.00       10.33      4.11 o
   6  14   4       88.60       86.12      4.49 o
   8  14   4      209.47      209.87      5.59 o
  10  14   4      225.48      220.96      5.97 o
  12  14   4       11.64       12.80      2.95 o
  14  14   4        4.46        5.59      2.74 o
 -27  15   4        4.19        5.23      2.30 o
 -25  15   4       11.94       14.85      2.92 o
 -23  15   4        7.85       10.19      3.66 o
 -19  15   4       16.75       21.77      3.87 o
 -13  15   4       26.80       28.33      3.62 o
 -11  15   4       12.31       10.17      2.79 o
  -9  15   4       22.78       24.35      3.85 o
  -7  15   4       43.02       47.17      7.91 o
  -5  15   4      120.36      115.49      7.51 o
  -3  15   4        9.76        8.44      3.52 o
   1  15   4      165.11      160.51      8.06 o
   3  15   4        7.06        6.26      2.47 o
   5  15   4        6.78        5.52      2.04 o
   9  15   4      132.78      134.78      4.85 o
  11  15   4       17.51       19.21      2.88 o
  15  15   4       13.25       15.44      3.11 o
  17  15   4       13.52       13.55      2.73 o
  19  15   4       10.47       11.41      2.76 o
 -26  16   4        5.24        6.39      2.01 o
 -24  16   4       44.48       42.40      3.40 o
 -22  16   4       20.78       19.18      3.90 o
 -16  16   4       40.08       42.91      4.37 o
 -12  16   4        7.86        6.37      2.69 o
 -10  16   4       18.81       19.88      2.88 o
  -4  16   4       50.31       50.22      3.20 o
  -2  16   4       65.82       65.47      4.33 o
   0  16   4        9.00        8.78      2.18 o
   2  16   4       44.64       42.55      3.21 o
   4  16   4       85.04       84.11      4.69 o
   6  16   4       15.84       17.91      2.70 o
  10  16   4       92.96       96.81      4.49 o
  12  16   4       85.74       87.87      4.49 o
  14  16   4        8.87        8.49      2.83 o
  16  16   4       37.47       38.80      3.98 o
  18  16   4       19.84       20.68      3.28 o
 -23  17   4       37.08       34.56      4.19 o
 -15  17   4       11.19       11.75      3.39 o
 -13  17   4       30.81       31.05      3.82 o
  -7  17   4       87.08       84.72      3.74 o
  -3  17   4       36.10       36.35      3.22 o
  -1  17   4      197.65      196.36      6.15 o
   1  17   4       85.37       82.59      4.11 o
   3  17   4       74.89       75.74      3.93 o
   5  17   4       16.72       18.49      2.89 o
   9  17   4       40.46       40.34      3.59 o
  11  17   4        5.48        6.89      2.66 o
  13  17   4       34.29       34.17      3.60 o
 -22  18   4       61.42       59.94      4.72 o
 -18  18   4       30.97       32.54      4.40 o
 -16  18   4       29.74       31.67      4.20 o
 -14  18   4       23.77       29.64      6.66 o
 -12  18   4        6.33        6.70      3.15 o
 -10  18   4        9.96        9.92      2.79 o
  -8  18   4       46.94       46.46      3.39 o
  -6  18   4        8.04        8.73      2.60 o
  -4  18   4       13.63       13.96      2.52 o
  -2  18   4        9.87       11.42      2.55 o
   0  18   4       45.77       44.93      3.58 o
   2  18   4       27.98       27.73      3.24 o
   8  18   4       29.47       29.93      4.42 o
  10  18   4        7.85        7.43      2.64 o
  12  18   4       67.84       71.52      4.70 o
  14  18   4       26.87       28.15      3.43 o
  16  18   4        6.80        7.31      2.88 o
  18  18   4        8.06        7.71      1.98 o
 -17  19   4       31.78       36.67      4.39 o
 -15  19   4       30.32       32.25      4.20 o
 -13  19   4       37.16       35.91      3.99 o
  -9  19   4        8.59        9.92      2.36 o
  -7  19   4       17.52       19.30      2.69 o
  -5  19   4      234.56      236.86     10.09 o
  -3  19   4      119.01      122.76      4.67 o
  -1  19   4       13.14       13.87      2.73 o
   1  19   4      118.41      115.27      6.19 o
   3  19   4      134.52      137.46      5.23 o
   5  19   4       75.08       79.86      5.65 o
   7  19   4       12.37       12.94      2.94 o
   9  19   4       50.92       53.22      3.95 o
  11  19   4       13.85       13.55      3.14 o
  13  19   4       15.24       18.08      3.91 o
 -16  20   4       20.98       25.04      4.04 o
  -8  20   4       20.41       21.44      2.87 o
  -6  20   4       12.45       13.95      2.32 o
  -4  20   4       37.26       42.20      5.75 o
  -2  20   4       12.11       11.62      3.61 o
   0  20   4       10.07        9.99      2.57 o
   4  20   4       14.56       15.21      2.92 o
   8  20   4       10.92       11.73      2.76 o
 -15  21   4       17.37       20.75      3.88 o
  -9  21   4       14.74       16.77      2.71 o
  -5  21   4       55.59       56.93      3.76 o
  -3  21   4      113.19      113.05      4.68 o
   3  21   4       80.00       78.53      4.31 o
   5  21   4       42.58       43.66      4.16 o
  -8  22   4       14.91       14.39      2.73 o
  -6  22   4        7.48        8.73      2.39 o
  -4  22   4       10.90       12.69      2.53 o
  -2  22   4       11.43       12.11      2.54 o
   0  22   4        5.81        6.09      2.70 o
   2  22   4       21.95       25.34      4.04 o
   6  22   4       10.73       14.10      4.19 o
   8  22   4       13.13       14.21      3.55 o
  -5  23   4       15.74       19.56      2.88 o
  -1  23   4       36.78       39.42      3.40 o
   9  23   4       26.97       30.18      5.62 o
 -10  24   4        8.88       10.70      2.15 o
  -8  24   4        8.65        8.19      2.19 o
  -6  24   4       18.44       20.68      2.48 o
  -2  24   4        4.61        4.97      2.07 o
   0  24   4        7.50        7.83      2.20 o
 -33   1   5       14.85       16.30      2.91 o
 -31   1   5       24.17       27.72      3.63 o
 -29   1   5       27.95       31.12      3.61 o
 -27   1   5      123.98      120.09      5.80 o
 -25   1   5        4.72        5.23      2.30 o
 -23   1   5      273.50      255.71      6.88 o
 -21   1   5      162.32      151.13      8.06 o
 -19   1   5        8.95        8.72      3.50 o
 -17   1   5       19.08       17.24      3.51 o
 -15   1   5       12.19       10.75      3.19 o
 -13   1   5      439.34      428.79     15.48 o
 -11   1   5       24.80       26.21      4.04 o
  -9   1   5       16.18       15.75      2.91 o
  -7   1   5      639.47      627.19     16.76 o
  -5   1   5     1044.12     1041.37     16.33 o
  -3   1   5      317.19      330.79      8.00 o
  -1   1   5     1012.50     1042.31     20.45 o
   1   1   5     1298.04     1286.00     22.28 o
   3   1   5       20.90       15.86      3.52 o
   5   1   5      570.68      558.41     13.95 o
   7   1   5       11.59        9.99      3.00 o
   9   1   5      601.17      584.12     12.26 o
  11   1   5       60.18       57.82      4.72 o
  17   1   5      274.52      271.82      6.52 o
  19   1   5        6.97        6.78      2.44 o
  25   1   5       17.03       20.88      2.88 o
 -34   2   5        6.93        7.93      2.41 o
 -30   2   5       67.82       69.69      4.51 o
 -28   2   5      213.17      213.38      6.53 o
 -26   2   5       32.10       31.37      3.42 o
 -24   2   5       23.72       25.81      3.05 o
 -22   2   5       39.19       38.42      5.56 o
 -18   2   5       52.94       50.05      4.74 o
 -16   2   5     1005.83     1005.51     20.45 o
 -14   2   5      396.20      402.53     11.17 o
 -12   2   5      443.30      447.46     11.72 o
  -8   2   5      144.49      141.54      5.79 o
  -6   2   5      138.93      138.81      5.79 o
  -4   2   5       42.18       42.40      3.40 o
  -2   2   5      434.98      448.57     11.16 o
   0   2   5     1207.38     1193.00     20.43 o
   2   2   5     1095.01     1086.12     20.44 o
   4   2   5      449.92      435.64     12.10 o
   8   2   5       30.53       30.08      3.62 o
  10   2   5       24.12       22.79      3.65 o
  12   2   5      404.75      390.69     10.61 o
  16   2   5       15.73       15.99      2.71 o
  18   2   5      128.22      127.36      5.04 o
  20   2   5       30.19       31.15      3.61 o
  26   2   5       34.04       41.02      4.37 o
 -31   3   5       62.12       65.51      4.51 o
 -27   3   5       29.01       32.51      3.61 o
 -23   3   5        7.61        7.46      2.42 o
 -21   3   5      149.63      145.67      7.49 o
 -17   3   5       11.06        9.17      3.24 o
 -15   3   5      175.45      173.26      6.72 o
 -13   3   5      642.73      647.53     15.06 o
 -11   3   5      846.60      837.60     20.47 o
  -9   3   5       10.09        8.22      2.84 o
  -7   3   5      170.72      159.98      6.16 o
  -5   3   5      133.68      129.42      5.23 o
  -3   3   5       99.95       99.57      5.25 o
  -1   3   5      721.88      713.73     12.82 o
   1   3   5      504.52      472.06     13.97 o
   3   3   5     1474.22     1441.50     27.87 o
   5   3   5       47.40       43.85      4.95 o
   9   3   5       13.92       15.03      3.12 o
  11   3   5      650.93      632.37     13.94 o
  13   3   5        8.05        9.32      3.47 o
  17   3   5      150.27      150.78      5.79 o
  19   3   5      108.38      105.80      4.48 o
  23   3   5        5.66        5.94      2.48 o
  25   3   5       35.43       36.01      3.22 o
 -34   4   5        7.45        9.25      2.58 o
 -30   4   5        9.24       10.57      3.20 o
 -26   4   5      138.72      133.73      5.23 o
 -18   4   5       74.72       75.44      5.46 o
 -16   4   5       47.97       46.56      4.54 o
 -14   4   5     2013.86     1993.25     39.03 o
 -12   4   5       24.97       24.45      5.27 o
  -8   4   5      370.14      363.89     11.18 o
  -6   4   5      135.28      134.02      5.99 o
  -4   4   5      641.48      644.75     12.45 o
  -2   4   5      790.13      786.39     14.68 o
   0   4   5      151.88      139.04      6.36 o
   2   4   5       82.33       76.20      5.27 o
   4   4   5      123.52      120.48      6.94 o
   6   4   5        8.95        7.89      2.62 o
  10   4   5       15.44       14.50      3.34 o
  12   4   5       41.15       38.16      4.97 o
  14   4   5       40.89       38.84      4.97 o
  16   4   5       81.26       79.92      3.93 o
  18   4   5       17.91       18.94      2.69 o
  20   4   5       27.26       30.52      3.42 o
  22   4   5       28.12       30.63      3.23 o
  24   4   5       24.07       24.94      3.26 o
  26   4   5       21.39       24.17      2.67 o
 -31   5   5       11.87       14.68      3.12 o
 -29   5   5       23.79       24.85      4.24 o
 -25   5   5       16.20       17.03      3.31 o
 -23   5   5        5.32        6.09      2.48 o
 -19   5   5       19.91       20.57      4.70 o
 -15   5   5      536.80      523.83     16.20 o
 -13   5   5      247.68      242.04      8.02 o
 -11   5   5       49.52       47.44      4.54 o
  -9   5   5      198.88      202.11      8.40 o
  -7   5   5      149.17      146.12      6.35 o
  -5   5   5       37.42       35.98      3.41 o
  -3   5   5      371.69      360.56      9.31 o
  -1   5   5      159.17      150.02      6.35 o
   3   5   5        9.66       10.64      3.42 o
   5   5   5       30.60       29.16      3.43 o
   7   5   5       29.11       27.67      4.43 o
   9   5   5       51.15       49.90      4.74 o
  11   5   5       75.63       70.15      5.47 o
  13   5   5       20.08       19.54      4.51 o
  15   5   5      164.39      160.73      5.60 o
  17   5   5       23.12       23.60      2.86 o
  21   5   5        6.96        7.64      2.41 o
  25   5   5       43.10       45.41      4.36 o
 -32   6   5        8.34        9.36      3.02 o
 -28   6   5       31.14       30.59      3.61 o
 -20   6   5       20.88       23.89      5.08 o
 -18   6   5       99.92       95.66      6.59 o
 -16   6   5       63.60       58.31      5.10 o
 -14   6   5     2046.19     2028.39     44.62 o
 -12   6   5      120.33      115.11      5.81 o
 -10   6   5      391.45      383.31     10.79 o
  -6   6   5      130.21      123.53      6.00 o
  -4   6   5      365.70      362.41      9.31 o
  -2   6   5      167.79      157.65      6.91 o
   0   6   5      598.33      569.50     14.89 o
   4   6   5      373.17      365.36      9.31 o
   6   6   5       87.46       84.76      5.06 o
   8   6   5      300.38      290.85      9.33 o
  10   6   5       81.26       78.87      5.65 o
  12   6   5      259.95      255.35      9.90 o
  14   6   5       79.76       80.07      4.31 o
  16   6   5       10.06       10.29      2.36 o
  18   6   5       52.38       50.18      4.15 o
  20   6   5       32.61       34.52      3.41 o
  22   6   5       88.52       89.61      4.31 o
  24   6   5        7.14        8.54      2.39 o
  26   6   5       10.20       11.84      2.14 o
 -33   7   5        7.26        8.70      2.39 o
 -31   7   5       34.21       36.19      4.39 o
 -29   7   5        7.89        7.68      3.09 o
 -27   7   5       27.15       30.46      3.82 o
 -17   7   5      242.15      230.38      9.15 o
 -13   7   5      108.17      104.68      5.81 o
 -11   7   5      355.21      349.09     10.24 o
  -9   7   5      102.19       95.74      6.02 o
  -7   7   5      140.95      134.82      6.36 o
  -3   7   5       11.46       11.34      3.18 o
  -1   7   5       18.66       17.39      3.71 o
   1   7   5      126.07      114.58      6.00 o
   3   7   5      973.11      948.93     24.20 o
   5   7   5        7.99        6.24      2.69 o
   9   7   5      104.23       97.98      6.02 o
  11   7   5      146.09      139.75      7.31 o
  13   7   5       15.95       17.57      2.90 o
  15   7   5       29.35       29.54      3.03 o
  17   7   5       54.27       53.56      3.77 o
  19   7   5       28.03       28.31      3.43 o
  23   7   5       33.20       35.95      4.58 o
  25   7   5       13.75       15.68      2.50 o
 -32   8   5        6.30        7.61      2.42 o
 -30   8   5       53.02       57.93      4.52 o
 -26   8   5       38.40       39.23      3.98 o
 -22   8   5       16.51       16.78      2.90 o
 -20   8   5       93.99       90.92      4.87 o
 -18   8   5      146.54      142.98      7.87 o
 -16   8   5      448.25      434.34     12.28 o
 -12   8   5      535.14      527.90     12.09 o
 -10   8   5       43.57       42.53      4.37 o
  -8   8   5       21.90       21.24      3.67 o
  -4   8   5       46.34       45.28      4.55 o
   0   8   5      123.87      116.78      5.80 o
   2   8   5      130.74      122.17      6.00 o
   4   8   5      144.29      140.55      6.36 o
   6   8   5      917.11      884.20     18.59 o
   8   8   5       39.30       38.37      4.57 o
  10   8   5      164.83      162.54      8.24 o
  12   8   5       32.73       32.25      4.40 o
  14   8   5      139.64      132.10      5.41 o
  16   8   5       76.19       75.77      4.12 o
  18   8   5      197.28      198.78      5.97 o
  20   8   5       17.97       20.68      2.88 o
  22   8   5       10.92       11.75      2.76 o
  24   8   5        6.87        7.86      2.20 o
 -29   9   5       32.92       37.91      6.98 o
 -23   9   5       22.40       22.73      3.27 o
 -15   9   5      197.15      198.23      8.04 o
 -13   9   5       17.94       16.02      3.94 o
  -9   9   5      146.43      143.71      6.55 o
  -7   9   5       10.97       11.77      2.96 o
  -3   9   5      189.95      184.82      7.66 o
  -1   9   5      178.23      170.45      6.72 o
   1   9   5      233.13      227.05      7.83 o
   3   9   5       46.55       45.83      4.15 o
   5   9   5      230.90      225.59      8.21 o
   9   9   5      171.55      165.26      7.86 o
  11   9   5       44.18       42.06      4.76 o
  13   9   5       88.65       84.61      4.11 o
  15   9   5      181.19      178.89      5.60 o
  19   9   5       17.68       19.97      3.07 o
  23   9   5        7.37        8.31      2.40 o
  25   9   5       13.81       17.07      2.30 o
 -26  10   5       54.32       56.60      5.88 o
 -24  10   5       43.03       43.63      3.97 o
 -22  10   5       15.97       18.96      3.08 o
 -20  10   5        8.19        9.07      2.81 o
 -18  10   5       29.15       28.67      4.22 o
 -14  10   5       29.43       27.79      4.63 o
 -12  10   5       42.04       42.20      4.76 o
 -10  10   5      162.84      160.49      6.91 o
  -8  10   5       25.72       26.27      3.63 o
  -6  10   5       74.16       75.30      4.70 o
  -2  10   5      309.81      297.88      8.01 o
   0  10   5      155.33      144.76      6.17 o
   2  10   5       29.29       26.60      3.84 o
   4  10   5       24.50       24.41      3.85 o
   6  10   5      311.03      301.94      9.89 o
   8  10   5       14.71       14.88      3.74 o
  16  10   5      270.35      270.50      6.88 o
  18  10   5       47.32       49.07      3.77 o
  24  10   5       44.13       49.13      5.51 o
 -31  11   5        4.18        5.26      2.29 o
 -29  11   5       22.48       27.24      3.44 o
 -27  11   5      178.70      196.56      6.71 o
 -23  11   5       23.93       20.94      3.28 o
 -21  11   5       83.36       81.50      4.69 o
 -17  11   5      337.86      324.87      9.32 o
 -15  11   5       14.49       15.52      5.04 o
 -11  11   5       22.66       22.32      4.07 o
  -9  11   5       65.82       61.30      4.90 o
  -3  11   5       22.46       21.27      3.07 o
  -1  11   5      817.50      807.66     16.55 o
   1  11   5       19.12       17.78      3.92 o
   3  11   5      107.50       99.83      6.20 o
   9  11   5      436.67      434.89     10.42 o
  11  11   5       26.54       26.92      3.04 o
  13  11   5       95.18       96.66      5.44 o
  15  11   5       21.16       21.96      3.27 o
  23  11   5       45.55       49.38      3.20 o
 -30  12   5        7.30        7.04      2.22 o
 -26  12   5       27.73       30.36      4.01 o
 -22  12   5        5.57        6.53      2.92 o
 -20  12   5       61.24       61.30      4.33 o
 -18  12   5       14.44       11.59      3.40 o
 -14  12   5      190.32      188.60      8.61 o
 -12  12   5       25.60       25.72      4.45 o
 -10  12   5       59.69       55.04      5.10 o
  -8  12   5       88.50       84.90      5.65 o
  -6  12   5       18.61       17.58      3.70 o
  -4  12   5       40.80       39.89      4.96 o
  -2  12   5      315.26      313.60     12.51 o
   0  12   5       32.56       30.41      4.01 o
   6  12   5      254.62      251.28     10.09 o
   8  12   5       43.17       43.05      3.58 o
  20  12   5       33.75       35.52      3.60 o
  22  12   5       25.20       26.21      2.66 o
 -29  13   5        3.55        5.35      2.29 o
 -27  13   5       92.54      104.40      5.05 o
 -25  13   5       36.73       41.60      3.98 o
 -23  13   5       47.26       50.63      8.08 o
 -21  13   5       71.60       73.99      4.32 o
 -19  13   5      117.66      111.36      5.81 o
 -15  13   5       14.87       13.87      3.35 o
 -11  13   5      170.40      168.15      8.05 o
  -9  13   5       72.98       70.70      5.67 o
  -7  13   5      110.38      106.96      6.38 o
  -5  13   5       25.64       22.87      4.26 o
  -3  13   5      212.10      208.38      8.60 o
  -1  13   5      766.12      745.71     24.24 o
   3  13   5       66.75       65.95      5.86 o
   5  13   5       64.40       62.72      6.07 o
   7  13   5       52.24       51.30      3.77 o
   9  13   5       30.99       30.80      3.03 o
  11  13   5       63.10       64.57      3.76 o
  13  13   5       81.71       84.51      5.65 o
  19  13   5       30.21       30.59      3.61 o
  21  13   5        6.38        7.06      2.22 o
 -28  14   5        8.13       15.44      2.50 o
 -26  14   5       10.36       11.37      2.97 o
 -24  14   5       26.03       25.54      3.25 o
 -20  14   5       11.27       13.05      3.57 o
 -16  14   5       82.24       80.91      4.88 o
 -12  14   5       68.95       67.15      4.32 o
 -10  14   5      105.41      102.77      6.58 o
  -8  14   5       12.46       10.14      4.35 o
  -6  14   5       24.17       23.49      4.88 o
  -4  14   5      113.99      111.59      6.19 o
  -2  14   5       47.45       44.40      4.94 o
   0  14   5        8.08        6.59      3.15 o
   6  14   5       24.98       24.24      2.86 o
   8  14   5        4.72        5.44      2.28 o
  16  14   5      107.66      108.53      5.04 o
 -25  15   5       10.13       13.14      3.78 o
 -23  15   5       18.09       18.77      4.11 o
 -21  15   5       44.84       39.89      4.37 o
 -19  15   5       10.02       11.31      3.41 o
 -17  15   5       52.09       51.41      4.53 o
 -15  15   5       33.42       31.26      3.82 o
 -13  15   5        5.35        5.98      2.96 o
 -11  15   5       62.87       58.42      4.13 o
  -7  15   5      234.04      227.99      8.59 o
  -5  15   5       54.96       55.51      7.46 o
  -3  15   5      250.43      250.37      8.95 o
   1  15   5      168.33      164.43      5.22 o
   3  15   5       57.35       55.12      3.77 o
   5  15   5       40.57       40.73      3.40 o
   7  15   5        4.69        5.41      2.29 o
   9  15   5        8.73        9.28      2.58 o
  11  15   5       30.91       32.26      3.42 o
  13  15   5       70.19       78.08      6.23 o
  15  15   5       20.35       23.77      3.45 o
  17  15   5       11.43       13.54      2.73 o
  19  15   5       21.49       26.42      2.66 o
 -24  16   5        9.89        7.22      3.60 o
 -20  16   5       19.04       17.73      3.92 o
 -18  16   5        8.70       10.21      3.66 o
 -14  16   5       33.51       32.69      3.81 o
 -10  16   5       68.77       67.62      3.94 o
  -8  16   5      114.68      112.26      4.86 o
  -4  16   5       32.26       32.37      2.84 o
  -2  16   5       79.65       81.35      3.93 o
   0  16   5       15.63       16.49      2.50 o
   4  16   5        9.71       11.24      2.55 o
   6  16   5       67.91       66.71      5.08 o
   8  16   5       82.29       81.99      4.31 o
  14  16   5       29.81       33.73      3.81 o
  18  16   5       27.19       31.86      2.84 o
 -19  17   5       61.40       65.55      4.90 o
 -17  17   5        9.59        9.50      3.46 o
 -11  17   5       19.54       19.43      3.08 o
  -9  17   5       28.38       29.86      2.84 o
  -7  17   5       31.74       31.06      3.03 o
  -3  17   5       23.08       22.29      2.87 o
  -1  17   5       14.12       16.41      2.71 o
   1  17   5       25.79       25.98      3.04 o
   3  17   5       13.31       13.70      2.73 o
   5  17   5      167.74      169.03      7.29 o
   7  17   5       55.68       56.28      3.76 o
   9  17   5       65.21       67.91      4.12 o
  11  17   5       48.84       54.02      3.77 o
  13  17   5       22.98       25.37      3.45 o
  17  17   5        5.32        4.48      1.99 o
 -16  18   5      109.03      107.86      5.81 o
 -14  18   5       95.69       99.42     13.20 o
 -12  18   5       51.94       52.95      5.90 o
 -10  18   5       22.13       24.02      3.05 o
  -8  18   5       85.85       84.06      4.31 o
  -6  18   5        9.48        9.12      2.17 o
  -4  18   5      214.38      215.78      8.40 o
   2  18   5       32.22       31.75      3.42 o
   4  18   5       19.19       20.36      3.07 o
   6  18   5       47.95       46.71      3.78 o
  12  18   5       19.76       21.91      3.06 o
  -7  19   5       32.08       34.93      3.22 o
  -5  19   5        5.84        5.83      2.26 o
  -3  19   5        9.44        8.48      2.39 o
  -1  19   5       46.83       45.61      3.78 o
   1  19   5       10.01        9.75      2.57 o
   5  19   5       13.83       13.72      2.73 o
   7  19   5        7.86        9.47      2.80 o
   9  19   5        7.96       10.11      2.79 o
  11  19   5       19.43       24.16      3.45 o
  13  19   5       12.73       14.78      3.75 o
  15  19   5       14.20       18.05      2.30 o
 -18  20   5        9.18       12.00      3.60 o
 -16  20   5       64.35       67.53      4.90 o
 -14  20   5      109.66      118.45      6.00 o
 -12  20   5       21.61       27.35      4.03 o
  -8  20   5      131.14      136.67      5.03 o
  -6  20   5       92.00       94.80      4.49 o
  -4  20   5        6.79        8.92      3.03 o
  -2  20   5       24.54       25.12      3.64 o
   2  20   5       69.97       71.89      4.32 o
   6  20   5       61.90       69.60      7.22 o
  10  20   5       20.29       23.52      3.26 o
 -15  21   5        6.44        7.73      3.56 o
 -11  21   5       10.25       11.09      2.77 o
  -3  21   5       48.70       50.66      3.57 o
  -1  21   5        4.22        5.15      2.54 o
   5  21   5       33.35       35.43      5.18 o
   7  21   5       12.31       14.61      2.92 o
   9  21   5       11.61       12.97      2.33 o
  11  21   5       14.54       20.11      2.48 o
 -10  22   5        4.29        5.84      2.49 o
  -6  22   5       11.09       11.85      2.76 o
  -2  22   5       50.54       48.37      3.57 o
   2  22   5        6.40        7.36      2.88 o
   4  22   5        6.17        6.86      2.66 o
   8  22   5       12.23       15.50      2.31 o
 -11  23   5        2.12        4.20      2.06 o
  -9  23   5       10.15       11.01      2.15 o
  -5  23   5       37.47       39.86      3.40 o
  -1  23   5       12.12       12.75      2.53 o
   3  23   5       13.26       13.87      2.73 o
   5  23   5       18.44       19.88      2.48 o
  -8  24   5       13.94       16.63      2.50 o
  -6  24   5       35.32       38.80      2.83 o
  -4  24   5       23.69       26.31      2.66 o
   2  24   5        8.40       10.19      2.16 o
 -30   0   6       61.20       60.95      4.13 o
 -28   0   6       51.25       50.99      4.53 o
 -24   0   6       79.71       75.27      3.93 o
 -22   0   6      104.65      100.94      7.16 o
 -20   0   6       16.16       14.47      4.18 o
 -18   0   6      287.88      286.24      9.70 o
 -16   0   6     1480.90     1462.77     29.74 o
 -14   0   6      583.46      573.76     12.46 o
 -10   0   6      255.40      250.92      8.76 o
  -8   0   6     1980.14     2035.79     55.85 o
  -6   0   6      520.01      525.87     13.96 o
  -2   0   6     3281.29     3222.86     55.71 o
   0   0   6     1101.07     1082.43     22.30 o
   2   0   6      230.74      232.43      9.15 o
   4   0   6      217.54      197.84      8.40 o
   6   0   6       47.14       44.92      3.78 o
   8   0   6      343.61      339.48      9.32 o
  10   0   6       16.66       13.87      3.56 o
  12   0   6       99.76       99.14      7.35 o
  14   0   6      137.05      140.71      4.85 o
  16   0   6        8.27        8.37      2.40 o
  18   0   6      179.01      183.35      5.78 o
  20   0   6       99.04       96.88      4.68 o
  22   0   6       13.02       13.41      4.21 o
  24   0   6        8.70        9.89      2.37 o
 -33   1   6       52.64       55.85      4.14 o
 -31   1   6       37.09       39.29      4.77 o
 -27   1   6       49.48       47.37      4.35 o
 -23   1   6       10.59        9.83      2.37 o
 -19   1   6      152.96      146.50      7.12 o
 -17   1   6      314.41      310.63      9.51 o
 -15   1   6      249.05      242.59      8.02 o
 -13   1   6       77.90       72.75      5.07 o
 -11   1   6       21.62       21.57      5.11 o
  -9   1   6       12.82       10.28      2.99 o
  -7   1   6      106.32      100.77      5.43 o
  -5   1   6      118.23      117.75      5.80 o
  -3   1   6      622.80      610.73     18.08 o
   1   1   6      272.87      265.52      9.52 o
   7   1   6       60.04       54.21      4.34 o
   9   1   6      247.09      235.93      8.39 o
  11   1   6       32.83       30.10      4.82 o
  13   1   6       14.01       13.52      4.21 o
  15   1   6       88.65       87.71      5.44 o
  17   1   6       62.70       62.47      3.94 o
  19   1   6        5.43        6.22      2.70 o
  23   1   6       53.57       52.76      3.57 o
  25   1   6       47.82       43.99      3.21 o
 -34   2   6        8.50       10.54      2.56 o
 -28   2   6       37.51       35.87      3.60 o
 -26   2   6       18.93       19.34      2.88 o
 -24   2   6       50.57       47.94      3.39 o
 -22   2   6       21.19       20.40      4.50 o
 -20   2   6       32.50       30.25      4.61 o
 -18   2   6      299.32      295.10     10.25 o
 -16   2   6       13.51       13.20      3.36 o
 -12   2   6       78.93       78.96      5.84 o
 -10   2   6      177.50      174.66      7.47 o
  -8   2   6      453.52      463.00     10.98 o
  -6   2   6      725.30      718.53     14.69 o
  -4   2   6      226.55      222.25      8.03 o
  -2   2   6       66.58       67.17      4.71 o
   0   2   6      424.46      416.03     12.67 o
   2   2   6       42.87       41.30      4.56 o
   4   2   6       96.04       93.62      5.25 o
   6   2   6      153.31      149.40      6.35 o
  12   2   6       10.47        9.88      4.13 o
  14   2   6       92.27       89.04      4.11 o
  16   2   6       48.70       46.67      3.78 o
  18   2   6       89.77       93.02      6.02 o
  20   2   6       34.66       34.72      3.60 o
  24   2   6        6.56        8.23      2.19 o
 -33   3   6       26.14       30.26      3.43 o
 -29   3   6       36.93       37.46      3.80 o
 -27   3   6       88.69       86.34      4.49 o
 -25   3   6       62.73       59.96      3.95 o
 -23   3   6       18.07       19.85      2.69 o
 -19   3   6        9.80        9.96      3.67 o
 -15   3   6      349.99      344.48      9.50 o
 -13   3   6      558.35      547.69     12.26 o
  -5   3   6      145.00      140.05      6.36 o
  -3   3   6      822.95      811.72     16.16 o
   1   3   6      529.30      520.69     13.40 o
   7   3   6       54.85       54.43      4.34 o
   9   3   6       29.75       27.03      4.03 o
  13   3   6        9.33        8.88      2.82 o
  15   3   6        7.01        6.37      2.24 o
  21   3   6       13.14       14.50      2.72 o
  23   3   6       11.01       13.69      2.52 o
  25   3   6       31.36       38.95      3.01 o
 -34   4   6       24.75       28.40      6.05 o
 -30   4   6       15.46       16.81      3.10 o
 -28   4   6       22.59       25.59      3.44 o
 -26   4   6       68.69       66.31      4.12 o
 -20   4   6      130.97      121.41      7.14 o
 -16   4   6      880.17      863.69     18.22 o
 -14   4   6       10.30       10.17      3.21 o
 -12   4   6       18.43       18.36      3.30 o
 -10   4   6       19.80       19.49      3.90 o
  -6   4   6       36.93       39.42      4.17 o
  -2   4   6       17.21       14.56      3.34 o
   0   4   6     1216.14     1190.77     24.17 o
   2   4   6       17.02       17.36      3.51 o
   4   4   6        7.75        5.55      2.74 o
   6   4   6       90.32       85.09      5.06 o
   8   4   6      261.19      254.80      8.76 o
  10   4   6       88.89       87.90      6.03 o
  12   4   6       22.78       21.78      4.48 o
  14   4   6      461.86      455.97      8.73 o
  18   4   6       26.89       27.35      3.25 o
  22   4   6       52.50       54.52      3.57 o
  24   4   6       20.39       23.04      2.67 o
 -33   5   6       17.56       21.34      2.87 o
 -31   5   6      124.29      130.02      6.93 o
 -29   5   6        7.85        8.31      2.84 o
 -27   5   6       55.72       55.68      3.95 o
 -25   5   6      169.81      164.14      5.60 o
 -23   5   6        9.37        8.58      2.39 o
 -21   5   6       24.08       26.92      5.46 o
 -19   5   6      309.78      299.54     10.25 o
 -17   5   6     1048.32     1022.52     24.19 o
 -15   5   6      243.34      235.38      8.02 o
 -13   5   6       51.80       50.61      4.35 o
 -11   5   6       13.85       14.17      3.35 o
  -9   5   6       12.38       11.30      3.83 o
  -5   5   6       37.98       40.79      4.37 o
  -3   5   6      159.25      148.66      6.92 o
   1   5   6       52.04       50.10      4.35 o
   3   5   6       15.95       14.42      3.13 o
   5   5   6      608.86      595.03     13.77 o
   7   5   6      533.85      518.09     12.65 o
   9   5   6      260.26      250.55      9.90 o
  13   5   6        6.67        6.19      2.25 o
  15   5   6       61.99       59.45      3.76 o
  17   5   6      196.71      191.20      5.78 o
  21   5   6       23.67       24.57      3.05 o
  23   5   6       48.92       51.15      3.38 o
 -26   6   6       11.36       11.92      2.96 o
 -24   6   6       41.29       40.55      3.59 o
 -22   6   6       12.77       12.58      2.53 o
 -18   6   6      124.11      119.14      7.51 o
 -14   6   6      631.78      626.08     14.32 o
 -12   6   6       15.94       15.99      3.52 o
 -10   6   6       20.55       19.06      3.69 o
  -6   6   6      117.26      115.72      6.37 o
  -4   6   6       29.40       28.71      4.22 o
  -2   6   6      837.28      832.44     24.22 o
   0   6   6      390.38      382.56     10.23 o
   2   6   6      126.70      123.10      5.80 o
   4   6   6       21.03       21.13      3.67 o
   6   6   6      125.08      114.72      6.37 o
   8   6   6        8.76        7.47      3.33 o
  10   6   6       48.09       48.71      5.91 o
  12   6   6       95.26       94.86      4.11 o
  16   6   6       91.04       86.70      4.88 o
  20   6   6        8.20        7.85      2.62 o
 -31   7   6        5.98        9.94      3.22 o
 -29   7   6       53.32       52.32      4.14 o
 -27   7   6       73.15       73.77      4.50 o
 -25   7   6       23.29       23.84      3.26 o
 -23   7   6       22.02       23.74      3.26 o
 -21   7   6      125.02      126.99      7.88 o
 -17   7   6       23.16       22.35      4.48 o
 -15   7   6      680.99      669.35     16.17 o
 -13   7   6       28.79       28.98      5.85 o
 -11   7   6       49.58       46.23      4.15 o
  -9   7   6       67.55       63.11      4.90 o
  -7   7   6      282.88      287.16      8.75 o
  -5   7   6      508.71      504.60     12.65 o
  -3   7   6      298.01      297.15      9.51 o
   1   7   6       11.74       10.55      2.78 o
   3   7   6      304.03      295.66      8.93 o
   5   7   6     1233.11     1205.19     27.90 o
   7   7   6      169.52      160.71      7.48 o
  11   7   6      236.95      227.62      7.09 o
  13   7   6       56.55       55.32      3.57 o
  15   7   6       67.32       65.30      3.94 o
  17   7   6       35.26       34.52      3.60 o
  19   7   6       22.10       22.26      3.06 o
  23   7   6        4.36        4.97      2.31 o
 -30   8   6       18.62       22.44      5.72 o
 -22   8   6       15.01       14.12      2.73 o
 -20   8   6      132.00      129.57      8.45 o
 -18   8   6       20.12       20.25      4.71 o
 -16   8   6       68.57       63.06      5.68 o
 -14   8   6       10.91        9.99      3.66 o
 -12   8   6       33.65       31.81      4.41 o
  -8   8   6       15.54       13.33      3.14 o
  -4   8   6      338.73      329.49      9.32 o
   0   8   6      131.81      123.38      5.62 o
   2   8   6       86.06       84.39      5.26 o
   4   8   6        9.92        8.41      3.05 o
   6   8   6       99.47       95.61      6.02 o
   8   8   6       62.81       58.69      5.30 o
  10   8   6       99.48       95.52      5.44 o
  12   8   6       23.47       23.73      3.05 o
  14   8   6       63.39       62.57      3.94 o
  18   8   6       28.65       31.50      3.42 o
  22   8   6       44.33       46.01      3.58 o
 -21   9   6        8.81        7.44      2.87 o
 -17   9   6      144.18      139.58      7.69 o
 -15   9   6       73.36       70.30      5.67 o
 -13   9   6      177.45      167.85      7.29 o
 -11   9   6      190.95      181.11      7.47 o
  -9   9   6       23.45       23.38      3.65 o
  -7   9   6      266.76      257.58     11.03 o
  -5   9   6      357.46      349.09     11.00 o
  -3   9   6       88.84       85.07      4.88 o
  -1   9   6       83.96       78.96      5.07 o
   1   9   6      202.55      192.30      7.28 o
   3   9   6      629.27      610.55     18.26 o
   5   9   6      303.64      289.74      9.69 o
   7   9   6      259.83      257.38      9.70 o
   9   9   6       58.38       56.01      4.73 o
  13   9   6       63.30       59.57      3.95 o
  15   9   6       88.94       91.03      4.49 o
  19   9   6       53.81       54.21      3.95 o
  23   9   6       45.41       47.98      3.00 o
 -30  10   6        8.86       11.16      2.97 o
 -26  10   6       20.74       22.82      5.94 o
 -22  10   6       21.42       22.78      3.27 o
 -14  10   6      495.02      477.97     14.17 o
  -8  10   6       96.46       91.27      5.44 o
  -6  10   6       23.81       22.55      3.66 o
  -2  10   6      782.23      770.49     20.48 o
   0  10   6       61.32       58.84      4.91 o
   2  10   6       58.26       55.25      4.92 o
   4  10   6       15.35       14.01      3.55 o
   6  10   6      179.31      175.35      8.05 o
   8  10   6       13.83       13.99      3.13 o
  10  10   6       40.56       39.25      3.21 o
  12  10   6      111.31      112.07      6.01 o
  14  10   6       27.64       27.46      3.44 o
  16  10   6       41.99       40.16      3.59 o
  20  10   6       83.32       85.63      4.31 o
 -31  11   6       10.63       12.00      2.54 o
 -29  11   6       51.59       58.78      4.52 o
 -27  11   6        5.98        6.38      3.17 o
 -25  11   6        7.50        6.97      2.90 o
 -21  11   6       24.66       26.46      3.63 o
 -19  11   6       97.34       93.59      4.69 o
 -17  11   6       22.51       20.34      3.48 o
 -13  11   6       73.54       71.61      6.43 o
 -11  11   6       17.83       19.28      4.10 o
  -9  11   6       22.49       25.48      4.24 o
  -7  11   6       65.72       63.59      4.90 o
  -5  11   6       33.90       31.95      4.20 o
  -3  11   6       47.59       46.45      4.36 o
   1  11   6       15.26       13.76      3.77 o
   3  11   6       38.44       36.37      4.78 o
   5  11   6       76.68       74.03      5.66 o
   7  11   6      174.79      173.78      6.54 o
  11  11   6       26.94       27.98      3.24 o
  13  11   6       81.14       79.43      4.31 o
  17  11   6       61.51       62.08      4.13 o
  21  11   6       28.68       31.42      2.84 o
 -30  12   6       31.10       33.67      3.23 o
 -28  12   6       44.98       48.48      4.35 o
 -26  12   6       13.58       17.93      3.50 o
 -18  12   6      138.81      144.89      6.17 o
 -14  12   6       51.37       48.02      5.72 o
 -12  12   6      220.33      213.57      8.96 o
 -10  12   6       47.53       43.80      6.74 o
  -8  12   6      160.28      154.95      7.30 o
  -6  12   6      184.66      185.82      8.79 o
  -4  12   6      924.28      924.51     37.35 o
  -2  12   6      157.05      151.07      6.73 o
   0  12   6       70.79       71.43      5.66 o
   2  12   6      133.02      133.19      9.61 o
   6  12   6       19.89       19.12      2.89 o
   8  12   6       10.37       10.40      2.16 o
  10  12   6       61.55       61.37      3.76 o
  14  12   6       48.02       49.16      4.93 o
  18  12   6       12.44       13.37      2.94 o
  20  12   6       27.17       30.52      2.84 o
 -27  13   6       48.76       51.75      5.51 o
 -17  13   6       52.05       48.85      4.35 o
 -15  13   6       84.32       84.00      5.06 o
 -13  13   6       39.62       36.89      5.97 o
 -11  13   6      119.63      120.49      6.75 o
  -7  13   6       21.07       18.78      3.49 o
  -5  13   6       88.45       87.39      6.03 o
  -3  13   6       11.13       10.22      3.66 o
  -1  13   6       62.59       63.42      5.87 o
   1  13   6       19.65       20.75      4.50 o
   3  13   6      203.99      198.23      6.71 o
   5  13   6        4.28        4.82      2.32 o
   7  13   6        8.43        8.59      2.18 o
  11  13   6       35.34       35.90      3.41 o
  13  13   6      104.97      107.98      5.04 o
  19  13   6       14.40       16.38      2.90 o
 -28  14   6       46.40       58.47      3.38 o
 -26  14   6        5.81        7.54      2.87 o
 -22  14   6       83.23       85.37      5.45 o
 -20  14   6      116.03      119.56      6.18 o
 -18  14   6       40.36       43.33      4.36 o
 -14  14   6        7.03        5.94      2.71 o
 -12  14   6       54.26       53.85      4.14 o
 -10  14   6      188.02      189.15      8.04 o
  -8  14   6      250.24      247.77     10.84 o
  -4  14   6       15.82       17.38      3.71 o
  -2  14   6      119.40      117.22      5.24 o
   0  14   6       92.76       91.88      5.82 o
   2  14   6       18.05       18.00      2.70 o
   4  14   6       39.91       38.45      3.22 o
   6  14   6      190.46      187.12      7.84 o
  12  14   6       13.78       15.18      2.72 o
  14  14   6       28.38       28.37      4.02 o
  16  14   6       15.73       17.51      3.92 o
  18  14   6       84.29       89.62      4.31 o
  20  14   6        9.39        9.42      2.17 o
 -21  15   6       13.12       13.16      3.78 o
 -19  15   6       47.99       47.80      4.54 o
 -15  15   6       18.58       18.60      3.69 o
 -13  15   6       14.15       13.38      3.14 o
 -11  15   6       45.32       45.57      3.97 o
  -7  15   6       71.67       69.78      4.51 o
  -5  15   6       22.95       22.28      2.68 o
  -3  15   6       20.08       20.86      2.48 o
  -1  15   6       10.10       10.41      2.16 o
   3  15   6       53.08       51.66      3.57 o
   5  15   6      142.89      139.58      5.03 o
   7  15   6       68.60       67.25      4.51 o
   9  15   6       35.16       35.58      3.41 o
  13  15   6       35.90       35.86      3.80 o
  15  15   6       11.22       13.18      2.74 o
  17  15   6       50.37       50.87      4.93 o
 -24  16   6       17.78       18.23      3.91 o
 -20  16   6       20.55       26.31      4.23 o
 -18  16   6       11.26       10.59      3.43 o
 -14  16   6       12.52       11.81      3.17 o
 -12  16   6       30.43       30.90      3.82 o
 -10  16   6       30.76       29.53      6.04 o
  -8  16   6      102.48      101.53      4.10 o
  -6  16   6       64.17       62.94      3.56 o
  -4  16   6      154.69      149.94      4.85 o
  -2  16   6       70.99       67.73      3.75 o
   2  16   6       35.29       36.30      3.41 o
   4  16   6       69.62       67.36      4.12 o
   6  16   6       34.63       35.41      3.22 o
   8  16   6       18.54       20.03      2.88 o
  10  16   6       50.30       50.61      3.77 o
  12  16   6       29.52       31.60      3.42 o
  16  16   6       14.67       15.28      3.11 o
  18  16   6        8.49       10.11      2.16 o
 -21  17   6       13.12       18.60      3.91 o
 -17  17   6       15.88       18.47      3.91 o
 -15  17   6       88.30       85.69      5.06 o
  -7  17   6       21.39       20.61      2.88 o
  -3  17   6       13.34       12.67      2.33 o
   1  17   6        5.42        5.12      2.30 o
   3  17   6        6.61        7.98      3.07 o
   5  17   6       64.62       64.31      4.13 o
   7  17   6       62.81       63.92      4.13 o
  11  17   6       40.85       42.44      3.40 o
  13  17   6       15.37       16.19      3.72 o
  15  17   6       18.45       19.35      2.48 o
 -22  18   6       10.24       12.35      3.59 o
 -20  18   6        8.63        9.76      3.67 o
 -18  18   6        9.70       12.36      3.80 o
 -14  18   6       13.01       13.05      4.01 o
 -10  18   6       31.71       31.10      3.23 o
  -6  18   6      197.22      199.33      8.04 o
   2  18   6       21.38       22.02      3.06 o
   4  18   6      122.24      122.75      6.18 o
 -19  19   6        7.75        9.85      3.45 o
 -17  19   6       32.47       36.01      4.58 o
 -15  19   6      110.11      113.60      6.37 o
 -13  19   6       85.01       88.62      5.44 o
 -11  19   6       84.86       84.83      4.31 o
  -9  19   6        7.71        6.74      2.45 o
  -7  19   6        6.18        5.72      2.27 o
  -5  19   6       28.20       29.05      3.24 o
  -3  19   6       14.49       15.50      2.72 o
   1  19   6       22.93       23.73      3.26 o
   3  19   6       84.20       83.98      5.26 o
   7  19   6        6.34        5.51      2.75 o
   9  19   6       25.12       30.03      3.43 o
 -12  20   6       10.80       11.99      3.39 o
  -4  20   6       12.70       12.82      2.53 o
   4  20   6        7.28        8.60      2.83 o
  10  20   6        8.44       10.00      3.21 o
  12  20   6        3.26        5.03      1.99 o
 -15  21   6       38.24       47.55      4.75 o
 -13  21   6       24.62       31.20      4.41 o
  -9  21   6       42.94       44.17      3.39 o
  -7  21   6       48.44       51.97      4.34 o
  -1  21   6        6.76        5.65      2.50 o
   5  21   6       40.52       44.38      3.78 o
 -10  22   6       15.09       17.06      2.90 o
  -8  22   6       12.65       14.12      2.52 o
  -6  22   6       79.00       81.72      6.41 o
   2  22   6       20.47       22.02      2.87 o
   4  22   6       22.13       24.07      2.67 o
 -11  23   6        8.31        9.03      1.96 o
  -9  23   6        9.02        8.92      2.18 o
   3  23   6        4.86        4.68      2.08 o
  -2  24   6        4.17        4.86      2.02 o
 -33   1   7       13.42       15.36      3.11 o
 -31   1   7        6.78        6.12      2.70 o
 -29   1   7        6.94        6.64      2.92 o
 -27   1   7        8.31        8.34      2.61 o
 -25   1   7       63.72       64.25      3.76 o
 -23   1   7       62.65       61.70      3.56 o
 -21   1   7       75.78       72.64      6.24 o
 -19   1   7     1609.71     1593.87     37.19 o
 -17   1   7       30.14       31.62      4.20 o
 -11   1   7       23.76       22.04      3.27 o
  -9   1   7      125.50      116.16      6.57 o
  -7   1   7      273.24      273.83      9.70 o
  -5   1   7      127.12      120.36      7.14 o
  -3   1   7      349.71      345.96     10.80 o
  -1   1   7      130.65      131.28      7.31 o
   1   1   7      446.25      443.95     10.04 o
   3   1   7      122.29      117.87      5.42 o
   5   1   7      358.46      352.06      9.50 o
   7   1   7      479.85      470.57     11.72 o
   9   1   7      109.51      107.79      6.58 o
  13   1   7      105.40      101.85      4.30 o
  17   1   7      141.35      143.59      5.23 o
  19   1   7       13.85       14.45      2.92 o
  21   1   7       15.06       16.35      2.71 o
  23   1   7       14.02       16.84      2.50 o
 -34   2   7        4.76        5.23      2.53 o
 -32   2   7        8.45        8.72      2.83 o
 -26   2   7       51.58       49.56      3.77 o
 -24   2   7        7.05        7.72      2.20 o
 -22   2   7       48.54       43.80      3.58 o
 -20   2   7      482.71      460.04     20.57 o
 -16   2   7      245.57      233.53      8.39 o
 -14   2   7       88.18       84.57      4.88 o
 -10   2   7      105.22       98.52      5.43 o
  -8   2   7       20.08       18.44      4.11 o
  -6   2   7      161.61      151.97      7.11 o
  -4   2   7      146.76      136.76      7.12 o
  -2   2   7      531.35      531.41     17.15 o
   0   2   7       38.41       34.25      4.00 o
   2   2   7       29.46       31.75      3.82 o
   4   2   7       69.02       63.33      4.51 o
   6   2   7      434.47      422.13     11.16 o
   8   2   7       96.55       93.44      6.59 o
  10   2   7        8.32        8.56      3.97 o
  12   2   7      216.50      217.26      5.97 o
  14   2   7      258.58      254.43      6.52 o
  20   2   7      163.19      168.46      7.11 o
  22   2   7       20.66       23.55      3.05 o
  24   2   7       22.99       23.09      2.67 o
 -33   3   7       35.34       33.89      3.81 o
 -31   3   7        7.35        8.04      2.85 o
 -21   3   7      271.18      264.41     10.27 o
 -19   3   7       61.46       59.90      5.88 o
 -17   3   7      516.73      507.57     12.47 o
 -15   3   7       82.55       75.94      5.07 o
 -11   3   7       28.23       28.76      4.02 o
  -9   3   7      134.67      135.99      6.74 o
  -7   3   7       66.39       62.02      5.09 o
  -5   3   7      879.53      859.99     26.08 o
  -3   3   7     1434.57     1408.40     29.74 o
  -1   3   7      127.35      128.06      6.36 o
   1   3   7      193.96      183.84      6.90 o
  11   3   7      346.33      344.84     10.06 o
  13   3   7       82.47       80.95      4.11 o
  19   3   7       21.60       22.50      3.27 o
  21   3   7       27.47       29.75      3.62 o
  23   3   7       39.91       41.32      3.01 o
 -34   4   7       48.86       59.23      6.86 o
 -32   4   7        8.25        9.09      2.81 o
 -30   4   7       13.33       12.89      2.94 o
 -28   4   7       76.02       75.43      5.66 o
 -26   4   7       34.39       35.00      3.60 o
 -22   4   7       71.07       68.30      5.47 o
 -18   4   7       30.75       31.09      4.81 o
 -16   4   7       67.24       65.07      5.09 o
 -14   4   7       17.84       16.95      3.51 o
 -10   4   7      122.25      123.38      5.62 o
  -8   4   7      117.30      113.33      6.00 o
  -6   4   7       50.31       48.88      4.93 o
  -4   4   7       91.26       87.95      5.64 o
  -2   4   7       52.35       48.00      4.74 o
   0   4   7      259.44      257.58      8.76 o
   2   4   7       11.95        9.53      2.80 o
   4   4   7      302.91      293.82      8.94 o
   6   4   7        8.79        8.48      3.27 o
   8   4   7       11.92       13.02      3.57 o
  10   4   7      267.86      264.04      9.90 o
  12   4   7      125.74      124.75      4.67 o
  16   4   7       68.61       65.45      3.94 o
  18   4   7       39.59       39.18      3.59 o
  22   4   7        6.52        7.09      2.43 o
 -33   5   7       19.40       26.96      4.44 o
 -31   5   7       19.78       20.90      3.28 o
 -27   5   7       33.64       34.76      3.81 o
 -25   5   7       13.85       14.43      3.98 o
 -23   5   7       97.37       93.16      4.30 o
 -17   5   7       38.16       36.46      5.57 o
 -13   5   7       39.82       40.18      4.17 o
  -7   5   7      273.33      262.56      8.94 o
  -5   5   7       32.32       30.86      4.01 o
  -3   5   7      176.32      167.04      7.11 o
  -1   5   7      246.15      238.35      8.21 o
   1   5   7       81.84       75.43      5.07 o
   5   5   7      158.95      154.07      7.30 o
   7   5   7      146.32      142.36      7.69 o
  11   5   7       87.10       83.01      4.11 o
  13   5   7      103.18      104.43      4.48 o
  15   5   7        9.79        9.79      2.57 o
  17   5   7        8.58        9.28      2.58 o
  19   5   7       24.22       24.79      3.26 o
 -32   6   7       90.54       95.15      4.87 o
 -28   6   7       45.56       44.72      3.78 o
 -26   6   7       46.35       43.71      3.97 o
 -22   6   7       51.62       48.36      3.57 o
 -20   6   7       43.73       44.87      4.94 o
 -16   6   7       81.52       77.82      6.04 o
 -14   6   7       16.96       17.80      3.70 o
 -12   6   7      505.91      489.81     11.35 o
 -10   6   7      132.09      128.62      6.00 o
  -8   6   7      282.29      278.83      8.76 o
  -6   6   7     2051.04     2009.89     39.03 o
  -4   6   7      228.73      228.92      7.45 o
  -2   6   7       83.07       74.71      5.07 o
   0   6   7      200.36      188.23      7.10 o
   2   6   7       47.86       45.11      4.36 o
   4   6   7      340.80      320.43     10.06 o
   6   6   7        9.46       10.14      3.44 o
   8   6   7       42.24       41.84      5.14 o
  12   6   7      112.87      112.23      4.68 o
  14   6   7        4.98        4.71      2.33 o
  16   6   7        9.25        8.76      2.60 o
  20   6   7       27.35       27.73      3.44 o
  22   6   7        5.39        7.22      2.21 o
 -33   7   7        6.91        7.28      2.43 o
 -25   7   7       30.34       30.18      3.82 o
 -21   7   7        6.87        6.67      2.45 o
 -19   7   7      198.37      191.38      9.17 o
 -17   7   7      249.72      241.86      9.91 o
 -15   7   7       12.20       12.82      4.02 o
 -11   7   7       45.50       42.53      4.37 o
  -7   7   7       10.68        7.71      3.08 o
  -5   7   7      565.80      561.73     13.95 o
  -3   7   7      252.48      242.78      8.02 o
  -1   7   7       29.63       28.07      3.83 o
   1   7   7       63.98       58.80      4.72 o
   3   7   7      165.52      159.79      7.11 o
  11   7   7       87.51       83.46      3.93 o
  15   7   7       46.09       47.37      3.78 o
  17   7   7        8.71        9.45      2.80 o
  19   7   7       28.17       28.81      3.24 o
  21   7   7       17.78       19.21      2.88 o
  23   7   7       22.66       24.02      3.65 o
 -32   8   7       53.93       62.14      4.33 o
 -26   8   7       33.71       33.98      3.81 o
 -22   8   7       97.39       99.53      5.25 o
 -20   8   7      129.84      129.25      5.23 o
 -14   8   7      229.48      222.07      8.77 o
 -12   8   7      544.86      532.90     17.53 o
 -10   8   7       32.32       32.29      4.20 o
  -8   8   7      384.56      369.44     11.93 o
  -6   8   7      887.11      894.19     18.59 o
  -4   8   7      211.56      203.57      7.84 o
  -2   8   7      504.89      490.73     10.97 o
   0   8   7       14.93       13.73      3.13 o
   4   8   7       65.07       63.40      5.29 o
   6   8   7      564.74      560.07     17.53 o
   8   8   7       15.51       16.05      2.91 o
  10   8   7       43.04       42.66      3.21 o
  12   8   7       20.34       20.69      2.88 o
  14   8   7      145.89      145.49      5.41 o
  16   8   7       17.52       19.90      3.07 o
  18   8   7       53.31       53.94      3.95 o
  20   8   7       27.74       30.25      3.43 o
  22   8   7        5.76        6.26      2.01 o
 -31   9   7       20.82       29.46      3.43 o
 -27   9   7        7.35        7.68      3.09 o
 -23   9   7       35.20       33.59      4.40 o
 -21   9   7       12.35       12.71      2.95 o
 -19   9   7       90.58       93.23      4.49 o
 -17   9   7       75.81       72.86      5.85 o
 -15   9   7       32.12       30.04      4.82 o
  -7   9   7      479.87      468.91     10.60 o
  -5   9   7      127.25      123.91      6.18 o
  -1   9   7      205.44      202.47      7.84 o
   1   9   7       43.51       43.02      4.36 o
   3   9   7       27.91       25.98      4.23 o
   5   9   7       36.12       36.20      4.98 o
   7   9   7       62.56       63.00      4.51 o
   9   9   7       13.27       13.54      2.32 o
  11   9   7       63.58       62.31      3.76 o
  13   9   7       79.67       76.30      4.32 o
  15   9   7        5.90        5.77      2.72 o
  17   9   7        8.67        9.79      2.80 o
  19   9   7       39.10       40.55      3.59 o
 -32  10   7        5.03        6.39      2.46 o
 -30  10   7       12.81       16.91      3.10 o
 -28  10   7        8.02        9.14      3.24 o
 -24  10   7       16.95       18.56      3.49 o
 -22  10   7        9.93       10.88      2.98 o
 -20  10   7       93.21       89.45      6.03 o
 -18  10   7      143.34      136.25      5.79 o
 -16  10   7       55.62       53.65      4.73 o
 -14  10   7       41.36       43.80      6.33 o
 -12  10   7       28.93       27.20      5.65 o
 -10  10   7       18.25       18.73      3.69 o
  -8  10   7      135.95      134.51      6.18 o
  -4  10   7      250.52      244.81      9.34 o
  -2  10   7      198.86      189.90      8.22 o
   0  10   7       53.60       53.00      5.71 o
   2  10   7       19.69       20.46      3.89 o
   4  10   7      170.01      165.66      7.67 o
   6  10   7      164.60      160.55      5.98 o
   8  10   7      185.87      184.46      5.40 o
  10  10   7      170.30      168.12      5.40 o
  12  10   7        6.93        6.09      2.48 o
  20  10   7       15.73       17.86      5.39 o
 -31  11   7       10.14       12.69      2.53 o
 -25  11   7       31.03       27.71      4.43 o
 -23  11   7       18.27       19.68      4.51 o
 -21  11   7      112.31      109.15      5.24 o
 -19  11   7      281.09      277.53     10.08 o
 -15  11   7      160.06      157.00      7.48 o
 -11  11   7       52.59       51.35      5.32 o
  -9  11   7      152.34      140.76      6.55 o
  -5  11   7      172.75      167.63      7.11 o
  -3  11   7       38.87       39.20      5.76 o
   3  11   7      452.65      440.62     12.66 o
  13  11   7      107.26      101.74      4.86 o
  15  11   7       71.87       72.39      4.50 o
  17  11   7       78.09       80.52      4.70 o
 -30  12   7        4.22        8.29      2.40 o
 -24  12   7        6.53        6.59      3.15 o
 -22  12   7       74.13       72.17      5.66 o
 -16  12   7       17.56       21.78      3.66 o
 -14  12   7      163.49      153.38      5.98 o
  -8  12   7       53.87       52.10      4.73 o
  -6  12   7       24.49       23.74      4.05 o
  -2  12   7       60.11       60.91      5.09 o
   0  12   7      274.22      274.77     10.26 o
   4  12   7       33.74       32.43      3.03 o
   8  12   7        4.02        4.27      2.11 o
  10  12   7        6.04        6.68      2.45 o
  12  12   7        8.55        8.77      2.60 o
  14  12   7        8.02        7.71      2.86 o
  16  12   7       14.06       14.47      3.12 o
  18  12   7       40.30       40.29      3.59 o
  20  12   7        5.54        5.62      2.02 o
 -25  13   7       21.42       22.13      3.27 o
 -21  13   7      177.28      177.44      7.28 o
 -19  13   7      115.40      108.59      5.81 o
 -17  13   7      158.85      156.71      6.55 o
 -15  13   7      130.04      129.00      5.80 o
 -13  13   7      105.62      104.57      5.25 o
 -11  13   7       21.92       21.34      3.27 o
  -9  13   7       77.31       78.31      5.07 o
  -7  13   7       43.68       47.18     10.16 o
  -3  13   7      178.46      172.39      7.47 o
  -1  13   7       75.78       75.16      4.50 o
   1  13   7      346.89      345.21      9.12 o
   7  13   7       89.05       90.54      4.31 o
  11  13   7       25.31       26.53      3.63 o
  13  13   7       44.64       45.51      4.16 o
 -24  14   7       32.55       33.95      4.59 o
 -18  14   7       36.90       36.09      4.18 o
 -14  14   7       11.78       11.41      3.18 o
 -12  14   7       33.22       30.34      3.62 o
  -6  14   7        6.10        4.34      1.82 o
  -4  14   7      143.24      134.50      4.47 o
  -2  14   7       34.79       33.81      3.60 o
   0  14   7       22.65       22.51      2.87 o
   4  14   7       48.86       46.34      3.39 o
   6  14   7       40.53       38.74      3.40 o
   8  14   7      127.60      126.02      4.85 o
  10  14   7       73.74       76.08      4.12 o
  14  14   7       14.07       16.84      4.14 o
  16  14   7       10.22        9.17      3.24 o
 -25  15   7       33.11       38.98      4.38 o
 -23  15   7       10.44        7.85      3.79 o
 -21  15   7        7.97        8.89      3.72 o
 -19  15   7       93.05       98.08      5.63 o
 -17  15   7       40.05       44.02      4.16 o
 -15  15   7       25.07       25.11      4.04 o
 -13  15   7       32.29       34.00      4.00 o
  -9  15   7        4.80        4.94      2.32 o
  -7  15   7      264.83      258.13      6.88 o
  -1  15   7        6.15        6.59      2.45 o
   1  15   7      255.19      253.70      6.70 o
   3  15   7       12.24       13.33      2.52 o
   5  15   7       42.52       42.62      3.40 o
   9  15   7       24.33       23.66      3.26 o
  11  15   7       64.73       66.34      3.94 o
  13  15   7        7.69        8.04      3.07 o
 -24  16   7        6.00        8.01      3.54 o
 -22  16   7        8.47        8.22      3.76 o
 -16  16   7       43.75       41.77      4.16 o
 -14  16   7       33.49       35.04      4.98 o
 -12  16   7       18.31       17.97      3.70 o
  -8  16   7       24.80       23.91      4.25 o
  -6  16   7      132.84      134.89      4.67 o
   0  16   7      160.02      159.15      5.40 o
   2  16   7        9.34        9.42      2.81 o
   4  16   7       84.35       82.59      4.31 o
   6  16   7       75.24       75.05      4.12 o
   8  16   7       14.62       15.66      2.91 o
  12  16   7        7.70        7.85      2.62 o
  14  16   7       10.15       11.05      2.98 o
  16  16   7        3.45        4.14      1.94 o
 -23  17   7       13.95       17.58      3.92 o
 -19  17   7       29.54       27.49      4.22 o
 -15  17   7       16.66       18.96      3.90 o
 -13  17   7       63.40       66.01      5.08 o
 -11  17   7       11.30       11.74      2.54 o
  -9  17   7       25.26       25.48      3.05 o
  -7  17   7      147.46      148.59      6.17 o
  -5  17   7       20.66       21.88      2.68 o
  -3  17   7       16.43       16.15      2.71 o
  -1  17   7        5.86        5.10      2.30 o
   1  17   7       17.57       21.44      3.07 o
   3  17   7       39.03       37.22      4.78 o
   5  17   7       28.53       31.89      3.82 o
   9  17   7       25.87       28.07      3.24 o
  11  17   7       12.96       14.70      2.92 o
  13  17   7       10.43       12.50      2.14 o
  15  17   7       11.27       12.09      2.14 o
 -16  18   7       14.26       18.73      3.91 o
 -14  18   7       10.99       13.58      3.77 o
 -10  18   7       68.08       67.03      3.94 o
  -8  18   7       51.06       51.81      3.57 o
  -6  18   7       45.94       49.68      5.32 o
  -2  18   7        4.72        5.39      2.29 o
   0  18   7        6.24        7.03      2.65 o
   4  18   7       21.22       24.41      3.45 o
   8  18   7       28.50       30.25      3.43 o
 -13  19   7       29.44       30.03      4.42 o
  -9  19   7       41.85       41.42      3.40 o
  -5  19   7       17.55       17.17      2.70 o
   5  19   7        7.12        7.97      2.85 o
   7  19   7       29.55       30.47      3.42 o
 -12  20   7       47.06       51.71      4.53 o
  -8  20   7       43.60       43.84      3.39 o
  -4  20   7       16.21       16.52      2.90 o
   0  20   7       18.48       19.74      2.88 o
  10  20   7       29.79       32.29      2.65 o
 -13  21   7       20.87       30.10      4.21 o
  -9  21   7       18.84       21.56      2.87 o
   1  21   7       20.46       19.72      2.88 o
   3  21   7        9.74       10.72      2.78 o
 -10  22   7        4.09        5.40      2.04 o
  -6  22   7       24.14       25.04      3.05 o
  -4  22   7        6.56        7.36      2.42 o
   0  22   7       20.77       23.49      2.67 o
  -9  23   7       19.82       22.00      2.47 o
  -5  23   7        4.90        5.00      2.05 o
   1  23   7        4.62        4.30      2.06 o
 -32   0   8       21.41       26.20      5.05 o
 -30   0   8       58.53       58.80      6.08 o
 -28   0   8       22.78       24.39      3.26 o
 -26   0   8       82.92       84.22      4.31 o
 -24   0   8      277.81      270.15      6.32 o
 -22   0   8      583.41      573.38      9.10 o
 -18   0   8       84.82       86.85      5.83 o
 -16   0   8       27.55       26.75      4.44 o
 -12   0   8      386.73      378.87      9.87 o
 -10   0   8      317.79      312.12      8.19 o
  -8   0   8      983.29      955.96     20.45 o
  -6   0   8      636.33      619.42     20.51 o
  -2   0   8      357.33      362.78      9.12 o
   0   0   8     1449.17     1436.33     27.87 o
   2   0   8      327.68      313.04      9.13 o
   4   0   8      420.16      409.19     10.79 o
   6   0   8      141.52      139.60      6.92 o
  12   0   8      141.88      142.14      5.61 o
  14   0   8        9.45        8.98      2.38 o
  16   0   8       22.06       23.58      3.26 o
  18   0   8       37.07       37.17      3.60 o
  20   0   8       34.16       35.86      3.80 o
  22   0   8       30.45       32.42      3.03 o
 -31   1   8       17.43       20.99      3.28 o
 -25   1   8       26.14       26.24      3.25 o
 -23   1   8       57.06       54.49      3.57 o
 -21   1   8       59.13       61.26      3.94 o
 -19   1   8       26.78       25.77      4.64 o
 -13   1   8       91.25       88.95      5.26 o
 -11   1   8       54.90       53.96      4.34 o
  -7   1   8      162.22      158.79      6.35 o
  -5   1   8      476.21      456.15     10.98 o
  -3   1   8      251.99      248.88      8.02 o
   1   1   8       94.29       88.44      5.26 o
   3   1   8      237.47      229.10      8.03 o
   5   1   8       57.15       55.48      4.92 o
   9   1   8      485.32      482.42     11.53 o
  11   1   8       69.64       69.22      3.75 o
  17   1   8       97.92      102.30      4.86 o
 -32   2   8       28.07       28.45      4.22 o
 -30   2   8       26.44       28.49      3.62 o
 -28   2   8        9.15        9.53      2.80 o
 -26   2   8       41.12       39.31      3.59 o
 -24   2   8        4.64        5.23      2.30 o
 -22   2   8       10.30       11.53      2.34 o
 -20   2   8      287.50      287.16     10.64 o
 -16   2   8        7.92        7.94      3.30 o
 -12   2   8      208.49      202.66      7.28 o
 -10   2   8      311.42      311.19      8.75 o
  -8   2   8       14.77       13.87      2.93 o
  -6   2   8       53.39       50.86      3.96 o
  -4   2   8       11.78       10.33      2.99 o
  -2   2   8      121.99      117.97      5.42 o
   0   2   8      727.59      713.17     14.49 o
   2   2   8      180.07      174.58      6.91 o
   6   2   8       76.01       73.09      5.66 o
  10   2   8       10.05        9.82      2.16 o
  12   2   8       19.52       21.38      2.87 o
  16   2   8        4.46        5.21      2.53 o
  18   2   8       21.37       23.05      4.47 o
  20   2   8       39.67       42.79      3.58 o
  22   2   8        4.65        5.65      1.98 o
 -33   3   8       14.21       16.08      2.50 o
 -31   3   8       15.84       17.03      3.31 o
 -25   3   8       22.59       23.55      3.05 o
 -23   3   8       18.91       19.39      2.69 o
 -21   3   8       75.73       75.05      4.32 o
 -15   3   8       27.22       25.57      3.85 o
 -11   3   8       26.15       26.13      3.63 o
  -9   3   8       68.88       65.08      4.51 o
  -7   3   8       16.33       15.88      3.11 o
  -5   3   8       68.32       64.74      4.51 o
  -3   3   8      118.27      112.87      5.62 o
   1   3   8       18.80       18.80      3.49 o
   3   3   8       33.61       30.79      4.01 o
   7   3   8      314.58      302.69     10.45 o
   9   3   8      385.29      382.93      8.36 o
  13   3   8       66.69       65.73      3.94 o
  15   3   8       63.05       59.00      3.95 o
  17   3   8      120.76      120.54      5.04 o
  19   3   8        9.64       10.79      2.78 o
 -34   4   8        5.21        5.10      2.30 o
 -32   4   8       17.71       19.50      3.29 o
 -26   4   8       10.69       10.43      2.78 o
 -24   4   8       12.98       12.80      2.74 o
 -22   4   8      175.96      168.64      5.22 o
 -20   4   8      232.64      225.77     11.80 o
 -18   4   8       26.70       24.50      4.65 o
 -16   4   8       33.83       32.32      4.40 o
 -12   4   8       15.61       15.47      3.33 o
  -8   4   8      379.70      369.81      9.49 o
  -6   4   8      498.78      486.85     10.97 o
  -4   4   8      257.53      247.95      8.58 o
   0   4   8        7.22        7.11      2.65 o
   2   4   8      235.57      227.62      8.21 o
   4   4   8      261.35      254.05      9.52 o
   6   4   8        9.42       10.14      3.66 o
   8   4   8       26.82       26.68      3.84 o
  10   4   8        6.95        6.44      2.01 o
  14   4   8       50.52       48.60      3.77 o
  16   4   8       11.06       10.95      2.55 o
  18   4   8       26.71       27.57      3.24 o
  20   4   8      115.75      120.96      4.86 o
  22   4   8       14.19       17.64      3.09 o
 -33   5   8       20.75       22.82      2.87 o
 -23   5   8      230.82      225.02      6.15 o
 -21   5   8       24.71       24.67      3.05 o
 -19   5   8      222.60      213.01      9.72 o
 -15   5   8       19.72       19.60      4.10 o
 -13   5   8      497.67      488.69     12.09 o
 -11   5   8       74.52       71.79      4.89 o
  -9   5   8       89.73       83.17      5.26 o
  -7   5   8      700.72      687.29     15.43 o
  -5   5   8      449.08      437.30     10.04 o
  -3   5   8       48.60       45.99      3.97 o
   1   5   8       21.70       20.30      3.48 o
   3   5   8      280.69      271.82      9.33 o
   7   5   8      305.90      300.28     11.01 o
   9   5   8       11.15       11.89      2.34 o
  11   5   8       81.05       80.19      3.93 o
  13   5   8      168.15      166.65      5.60 o
  15   5   8      134.30      135.65      5.03 o
  17   5   8       22.65       23.33      3.26 o
  19   5   8       27.41       28.31      3.24 o
  21   5   8       11.19       12.67      2.33 o
 -26   6   8       21.26       21.55      4.07 o
 -24   6   8       27.54       27.68      3.63 o
 -22   6   8      200.51      195.45      5.40 o
 -20   6   8       73.02       68.34      4.12 o
 -18   6   8       41.55       41.24      5.75 o
 -16   6   8       13.76       13.40      4.00 o
 -14   6   8       28.42       25.81      4.23 o
 -12   6   8        7.95        7.17      3.35 o
 -10   6   8      147.72      143.81      6.35 o
  -8   6   8      162.56      156.74      6.73 o
  -6   6   8       47.92       45.47      3.97 o
  -4   6   8      296.32      292.15      8.75 o
  -2   6   8      105.23       97.44      5.05 o
   2   6   8       71.23       66.67      5.28 o
   6   6   8       54.05       56.19      5.89 o
   8   6   8       21.95       22.43      2.68 o
  10   6   8       13.13       13.05      2.33 o
  12   6   8       21.31       23.11      3.06 o
  18   6   8       69.79       70.47      4.12 o
 -31   7   8        7.08        6.71      2.91 o
 -29   7   8       16.40       19.88      3.28 o
 -25   7   8       59.98       55.34      4.34 o
 -23   7   8      258.80      258.86      6.70 o
 -21   7   8       62.74       62.44      3.76 o
 -19   7   8       60.56       55.92      4.14 o
 -17   7   8      114.14      109.68      7.33 o
 -15   7   8      349.71      343.18     11.56 o
 -13   7   8      468.62      457.27     12.47 o
 -11   7   8      410.09      395.69     12.11 o
  -9   7   8      467.78      450.79     11.16 o
  -7   7   8      117.52      112.23      5.62 o
  -5   7   8      123.70      119.56      6.18 o
  -3   7   8       52.13       51.75      4.74 o
  -1   7   8       31.28       30.62      4.21 o
   1   7   8      160.27      155.99      7.11 o
   5   7   8      104.95      103.88      6.95 o
   7   7   8       51.76       51.68      3.38 o
   9   7   8       73.53       73.35      3.93 o
  11   7   8       85.28       83.98      4.11 o
  13   7   8       47.25       47.72      3.78 o
  15   7   8        8.28        8.95      2.59 o
  17   7   8        7.89        8.91      2.59 o
  21   7   8       19.63       20.83      2.48 o
 -26   8   8       19.90       21.35      3.47 o
 -24   8   8       11.92       13.58      3.14 o
 -22   8   8       40.85       40.94      3.79 o
 -18   8   8       83.56       83.75      4.88 o
 -16   8   8       18.07       18.83      4.53 o
 -14   8   8       25.03       24.41      4.66 o
 -12   8   8       40.72       41.23      5.75 o
 -10   8   8       30.08       30.37      4.21 o
  -8   8   8       62.56       58.76      5.10 o
  -6   8   8       49.54       46.35      4.75 o
  -4   8   8      129.37      127.47      6.75 o
  -2   8   8      105.05       99.09      5.82 o
   0   8   8       10.24        9.01      3.49 o
   2   8   8      135.58      130.23      6.93 o
   4   8   8       40.48       38.69      4.97 o
   8   8   8      131.63      127.62      5.42 o
  10   8   8       10.48       10.81      2.35 o
  14   8   8       17.85       19.39      3.08 o
  16   8   8       59.54       60.73      4.13 o
  18   8   8        6.80        6.39      2.69 o
  20   8   8        6.55        7.20      2.21 o
 -25   9   8      211.93      214.86     11.05 o
 -23   9   8       15.49       18.55      3.30 o
 -19   9   8       16.79       13.95      5.78 o
 -17   9   8      113.02      109.61      5.04 o
 -15   9   8      108.58      106.16      6.58 o
 -13   9   8      308.88      306.57     10.45 o
 -11   9   8      116.71      111.14      7.33 o
  -9   9   8       59.68       59.67      6.27 o
  -7   9   8      122.23      117.94      7.14 o
  -5   9   8      489.29      477.05     14.17 o
  -3   9   8       21.77       20.84      3.67 o
  -1   9   8       77.38       75.26      6.05 o
   1   9   8      246.35      242.04      9.15 o
   3   9   8       43.26       42.80      5.94 o
   5   9   8       51.22       50.40      3.39 o
   7   9   8       13.85       13.54      2.32 o
   9   9   8       85.54       85.69      4.11 o
  11   9   8       63.20       62.24      3.76 o
  13   9   8       39.62       39.86      3.59 o
  15   9   8        7.06        8.62      2.83 o
  17   9   8       36.34       37.31      3.59 o
 -30  10   8       10.96       13.72      2.73 o
 -28  10   8        7.44        7.32      3.11 o
 -24  10   8       21.23       22.07      3.46 o
 -22  10   8      140.42      145.00      7.68 o
 -18  10   8       12.78       10.01      2.57 o
 -14  10   8       47.64       46.99      9.76 o
 -10  10   8       32.48       32.29      5.00 o
  -8  10   8      150.54      150.22     10.16 o
  -4  10   8      161.99      153.49      7.68 o
  -2  10   8      140.67      136.46      6.56 o
   0  10   8      312.20      301.58      9.89 o
   2  10   8      128.78      125.34      5.62 o
   4  10   8       23.43       24.41      2.86 o
   8  10   8        9.01        8.38      2.39 o
  12  10   8       71.84       72.71      4.12 o
  14  10   8       20.95       22.76      3.27 o
  18  10   8       21.22       23.04      2.67 o
 -27  11   8        8.54       10.75      4.09 o
 -21  11   8       12.99       11.31      3.41 o
 -19  11   8       20.06       17.26      4.13 o
 -17  11   8       20.76       24.96      3.85 o
 -13  11   8       37.30       37.97      3.80 o
 -11  11   8       67.30       64.14      5.87 o
  -9  11   8      124.98      123.86      7.32 o
  -7  11   8      119.27      119.60      7.32 o
  -5  11   8       11.74       11.89      3.81 o
  -3  11   8      114.54      113.20      6.94 o
  -1  11   8       20.78       20.55      4.28 o
   5  11   8      111.22      108.96      4.48 o
   7  11   8      187.08      183.74      5.78 o
  11  11   8       30.30       32.03      3.42 o
  13  11   8       18.75       21.13      3.28 o
  15  11   8       53.14       51.31      4.14 o
  19  11   8        6.32        6.62      2.00 o
 -30  12   8       21.71       29.64      3.24 o
 -26  12   8       29.42       32.32      4.01 o
 -24  12   8       18.62       19.72      3.48 o
 -22  12   8       39.44       38.52      3.80 o
 -20  12   8      213.35      203.77      7.46 o
 -18  12   8       27.23       32.53      4.40 o
 -16  12   8       24.73       26.10      3.84 o
 -14  12   8       67.73       65.23      4.51 o
 -12  12   8       11.12        8.23      3.06 o
 -10  12   8      230.01      229.83      8.59 o
  -8  12   8       17.17       15.88      4.36 o
  -6  12   8       47.81       50.72     10.73 o
  -2  12   8        7.72        7.91      2.41 o
   0  12   8      304.92      297.88      6.51 o
   2  12   8       69.15       69.76      3.75 o
   4  12   8        8.12        7.03      2.22 o
   8  12   8       93.45       90.03      4.49 o
  12  12   8       11.08       11.22      2.97 o
  16  12   8       21.43       23.13      3.26 o
 -25  13   8       40.04       39.31      3.79 o
 -19  13   8       52.84       50.63      4.74 o
 -17  13   8       33.75       35.54      3.99 o
 -15  13   8       25.22       25.54      4.04 o
 -13  13   8       13.94       15.50      3.33 o
 -11  13   8       33.31       31.15      3.42 o
  -9  13   8      111.65      112.81      5.62 o
  -7  13   8       46.27       43.95      3.01 o
  -5  13   8       74.39       70.50      3.75 o
   1  13   8       11.73       11.82      2.34 o
   5  13   8      121.46      122.88      4.85 o
   7  13   8        8.02        8.26      2.40 o
   9  13   8       19.74       20.79      2.88 o
  11  13   8        8.95        9.72      2.57 o
  15  13   8       32.08       32.95      3.61 o
  17  13   8        4.37        6.81      1.98 o
 -28  14   8       38.00       39.46      3.59 o
 -20  14   8      116.57      113.62      6.19 o
 -18  14   8       35.23       33.89      4.19 o
 -16  14   8      118.70      119.31      6.00 o
 -12  14   8       75.00       71.67      6.43 o
 -10  14   8      105.87      105.48      4.48 o
  -6  14   8       31.48       30.98      2.84 o
  -4  14   8        9.82       10.30      2.16 o
  -2  14   8      340.65      338.73      7.43 o
   0  14   8       18.03       18.30      2.70 o
   2  14   8       91.57       90.72      4.31 o
   4  14   8        9.26        9.83      2.57 o
   8  14   8        6.12        5.76      2.49 o
  12  14   8        5.36        6.04      2.48 o
  14  14   8       69.62       70.38      4.89 o
 -23  15   8       18.79       21.93      4.07 o
 -19  15   8       16.50       13.41      4.00 o
 -17  15   8       20.25       19.74      3.89 o
 -15  15   8       18.73       21.41      3.88 o
 -13  15   8       10.36        7.50      3.32 o
 -11  15   8      119.36      115.38      5.42 o
  -7  15   8       39.22       39.23      3.01 o
  -3  15   8      150.15      148.70      8.43 o
  -1  15   8       14.11       12.79      2.33 o
   1  15   8       12.23       13.19      2.74 o
   3  15   8       13.73       13.08      2.74 o
   5  15   8       34.69       37.61      5.16 o
   7  15   8        9.48        9.79      2.57 o
  11  15   8        6.80        7.51      2.42 o
  15  15   8       36.76       39.74      4.77 o
 -24  16   8       39.86       45.52      4.55 o
 -18  16   8       48.17       46.05      4.55 o
 -14  16   8        7.95        8.72      3.50 o
 -12  16   8      169.54      168.41      6.54 o
 -10  16   8        5.38        5.21      2.30 o
  -2  16   8       14.79       16.05      2.91 o
   0  16   8      147.84      151.10      6.92 o
   2  16   8       18.52       18.42      2.89 o
   4  16   8       16.93       18.12      3.70 o
   6  16   8       25.28       26.41      3.25 o
   8  16   8       35.01       34.46      3.41 o
  12  16   8       25.02       27.32      3.04 o
 -19  17   8       16.00       14.92      3.74 o
 -13  17   8       49.99       49.83      4.35 o
 -11  17   8       59.22       61.68      3.76 o
  -9  17   8       61.00       64.89      3.76 o
   5  17   8       51.51       54.65      3.77 o
   9  17   8       43.07       41.17      3.40 o
  11  17   8        4.18        4.90      2.00 o
  13  17   8       24.73       28.29      2.46 o
 -16  18   8       52.93       60.41      4.72 o
 -10  18   8        8.09        7.64      3.57 o
  -6  18   8       10.68       10.22      2.79 o
  -2  18   8       29.15       29.09      3.43 o
   0  18   8       92.09       93.67      4.49 o
   2  18   8       28.48       31.48      3.42 o
   6  18   8       11.20       13.25      2.74 o
  10  18   8       15.61       17.04      2.30 o
 -17  19   8       25.23       32.37      4.40 o
 -13  19   8       31.55       31.06      4.20 o
 -11  19   8       10.34        9.34      2.58 o
  -7  19   8       26.10       27.84      3.04 o
  -3  19   8      100.94      102.59      4.68 o
  -1  19   8        9.98       11.31      2.55 o
   1  19   8        8.85       10.64      4.10 o
   3  19   8       16.11       20.79      3.07 o
   7  19   8       41.00       43.07      3.01 o
   9  19   8       19.69       20.90      2.48 o
 -10  20   8       14.68       17.91      3.92 o
  -2  20   8        9.57        9.50      2.58 o
   0  20   8       14.78       18.37      2.89 o
   2  20   8        7.52        8.62      2.60 o
   4  20   8       12.19       16.17      2.71 o
   6  20   8        8.46        9.16      2.17 o
 -11  21   8        3.61        5.10      2.54 o
  -7  21   8       28.96       31.60      3.03 o
  -3  21   8       13.26       14.92      2.92 o
  -1  21   8        3.65        5.43      2.52 o
   1  21   8       12.79       14.92      2.51 o
 -10  22   8        7.96       10.98      2.15 o
  -6  22   8        4.33        4.56      2.02 o
   0  22   8       15.39       18.73      2.49 o
 -33   1   9        9.76       10.61      2.35 o
 -31   1   9        6.11        7.22      2.88 o
 -27   1   9       15.93       15.62      3.11 o
 -25   1   9       15.49       15.80      2.71 o
 -23   1   9      128.96      124.90      4.67 o
 -21   1   9       25.95       24.96      2.86 o
 -19   1   9       66.37       65.94      5.67 o
 -17   1   9      223.80      217.63      8.78 o
 -15   1   9       23.12       23.59      4.06 o
 -13   1   9      452.18      441.73     11.36 o
 -11   1   9     1535.10     1496.80     31.60 o
  -9   1   9       35.43       34.20      4.00 o
  -5   1   9       29.43       27.87      4.03 o
  -3   1   9       68.75       64.13      4.51 o
  -1   1   9      328.52      326.73      9.50 o
   3   1   9       12.27       13.12      3.57 o
   5   1   9       29.65       29.90      4.61 o
   7   1   9       42.33       41.45      3.59 o
  11   1   9       25.68       26.96      3.25 o
  15   1   9        6.31        6.97      2.66 o
  17   1   9       72.32       76.43      4.50 o
  19   1   9        8.22        9.67      2.57 o
  21   1   9        9.30        9.32      3.02 o
 -34   2   9        7.44        8.81      2.18 o
 -28   2   9       16.16       16.84      3.10 o
 -26   2   9        7.98        7.90      2.41 o
 -24   2   9       68.47       65.88      4.33 o
 -22   2   9       64.13       60.18      3.56 o
 -20   2   9       20.10       22.13      3.06 o
 -16   2   9      159.72      155.40      7.48 o
 -10   2   9      174.43      169.83      6.91 o
  -8   2   9     1047.07     1014.38     20.45 o
  -6   2   9      234.12      226.14      8.03 o
  -4   2   9      157.44      153.23      6.73 o
  -2   2   9       15.58       15.93      3.32 o
   0   2   9      422.80      416.77     11.54 o
   6   2   9      824.66      819.68     18.60 o
   8   2   9       11.14       11.68      2.34 o
  10   2   9       49.93       49.23      3.39 o
  14   2   9      136.29      137.59      5.61 o
  18   2   9       13.01       13.08      2.74 o
 -31   3   9       12.07       12.31      2.95 o
 -27   3   9       57.44       53.38      3.95 o
 -25   3   9      321.99      318.96      7.25 o
 -23   3   9       23.15       22.65      2.87 o
 -17   3   9       94.56       89.53      6.21 o
 -15   3   9       17.79       19.30      3.90 o
 -13   3   9       71.51       69.27      5.28 o
 -11   3   9        6.94        6.26      2.94 o
  -9   3   9      339.49      331.52      9.88 o
  -7   3   9       82.79       78.22      5.07 o
  -5   3   9       12.73       12.11      3.16 o
  -3   3   9       39.75       37.29      4.18 o
   1   3   9      460.90      454.49     13.23 o
   3   3   9       48.05       47.46      4.75 o
   5   3   9       24.37       25.55      4.64 o
   7   3   9       15.47       16.59      2.50 o
   9   3   9      265.40      266.26      6.32 o
  15   3   9      162.81      161.43      6.73 o
  17   3   9       72.55       74.42      5.85 o
 -32   4   9        7.54        8.01      2.85 o
 -26   4   9       11.67       13.01      2.74 o
 -24   4   9      112.79      113.77      7.14 o
 -22   4   9       10.39       10.00      2.36 o
 -20   4   9        4.40        4.48      2.08 o
 -14   4   9       23.44       23.30      4.06 o
 -12   4   9      111.83      106.77      6.01 o
 -10   4   9      283.74      276.98      8.76 o
  -8   4   9       53.22       52.04      4.34 o
  -6   4   9       12.95       10.76      3.19 o
  -4   4   9      514.19      502.57     11.35 o
  -2   4   9      421.15      410.49     10.61 o
   2   4   9       11.56       13.47      3.56 o
   4   4   9      211.03      205.99      8.78 o
   6   4   9       22.98       21.38      2.87 o
   8   4   9      492.83      483.70      9.66 o
  10   4   9        5.28        5.04      2.31 o
  12   4   9       35.46       33.42      3.42 o
  14   4   9       13.31       14.61      2.72 o
  20   4   9        3.91        4.96      2.05 o
 -33   5   9        4.96        4.79      2.33 o
 -29   5   9        9.72       11.06      2.98 o
 -25   5   9        6.03        6.75      2.67 o
 -23   5   9        8.08        8.07      2.40 o
 -21   5   9       99.13       95.66      4.30 o
 -15   5   9       50.57       50.88      5.51 o
 -13   5   9       74.90       70.16      5.28 o
 -11   5   9       53.04       50.74      4.53 o
  -7   5   9      161.81      155.52      7.11 o
  -5   5   9       76.08       72.75      4.89 o
  -3   5   9      250.39      240.37      8.39 o
  -1   5   9       14.94       13.30      4.00 o
   1   5   9       23.37       24.10      4.05 o
   3   5   9       25.74       25.99      4.44 o
   5   5   9       59.80       57.64      3.95 o
   7   5   9       31.74       31.34      3.03 o
   9   5   9       67.80       68.05      3.75 o
  11   5   9       11.48       12.17      2.54 o
  13   5   9       36.07       36.01      3.60 o
  19   5   9       77.41       77.26      4.50 o
 -28   6   9       33.65       33.40      3.81 o
 -26   6   9      180.61      185.45      5.78 o
 -24   6   9      450.65      450.06      8.35 o
 -20   6   9       12.86       11.84      2.34 o
 -18   6   9       19.56       17.53      3.50 o
 -16   6   9       15.94       16.20      4.35 o
 -14   6   9       53.90       52.10      5.71 o
 -12   6   9        7.41        6.85      3.37 o
 -10   6   9       32.35       31.37      4.41 o
  -8   6   9       86.13       80.96      5.27 o
  -6   6   9       29.00       28.48      5.23 o
  -4   6   9      280.14      275.88      8.94 o
  -2   6   9      237.64      228.17      8.39 o
   0   6   9      233.85      223.17      8.77 o
   2   6   9      185.16      179.82      8.41 o
   8   6   9      139.94      136.85      4.85 o
  10   6   9        6.63        6.53      2.24 o
  12   6   9      102.09      103.86      4.68 o
  14   6   9       27.09       28.49      3.43 o
 -27   7   9       24.28       26.26      3.84 o
 -25   7   9      151.49      149.29      5.41 o
 -23   7   9        7.00        6.34      2.46 o
 -19   7   9       24.14       22.13      2.87 o
 -15   7   9       13.22       14.56      4.84 o
 -13   7   9       49.07       49.11      5.12 o
 -11   7   9       72.13       69.71      5.28 o
  -9   7   9      153.38      150.33      7.11 o
  -7   7   9       33.99       32.31      4.20 o
  -5   7   9      171.27      164.75      7.47 o
  -1   7   9       16.67       16.23      3.72 o
   1   7   9      126.34      121.18      6.94 o
   5   7   9       48.16       47.49      3.20 o
   7   7   9       70.13       68.88      3.75 o
   9   7   9       22.34       23.16      2.86 o
  11   7   9       50.33       48.85      3.57 o
  15   7   9       77.74       81.67      4.50 o
  17   7   9       15.47       17.50      2.90 o
 -32   8   9        8.59        7.96      2.20 o
 -30   8   9       22.48       25.83      3.44 o
 -26   8   9       79.98       80.65      6.22 o
 -24   8   9      146.95      148.38      5.61 o
 -22   8   9      253.82      247.59      6.88 o
 -20   8   9       26.83       24.13      3.05 o
 -18   8   9       26.10       27.03      3.04 o
 -14   8   9      111.47      109.00      6.95 o
 -12   8   9       30.03       28.66      4.62 o
 -10   8   9      219.39      211.53      8.96 o
  -8   8   9      310.06      303.24      9.51 o
  -6   8   9      274.39      272.00     11.59 o
  -4   8   9      133.75      131.85      6.74 o
  -2   8   9       40.84       41.84      4.76 o
   0   8   9       13.83       12.79      4.02 o
   2   8   9      196.35      193.03      6.34 o
   4   8   9       36.27       37.25      3.22 o
   6   8   9      128.38      126.96      4.67 o
   8   8   9        9.33        9.53      2.37 o
  14   8   9       22.00       23.27      3.86 o
  16   8   9       13.22       14.17      2.93 o
  18   8   9       11.74       13.87      2.32 o
 -29   9   9       15.12       17.25      3.31 o
 -27   9   9       10.60       12.80      3.15 o
 -23   9   9       57.80       62.36      4.90 o
 -21   9   9       55.19       53.98      4.53 o
 -17   9   9        8.54        7.22      2.43 o
 -15   9   9       12.67       10.99      3.63 o
 -13   9   9       47.53       47.06      4.75 o
 -11   9   9       15.68       16.81      4.56 o
  -7   9   9      104.37      104.15      6.20 o
  -5   9   9       68.62       65.50      5.68 o
  -3   9   9       27.05       27.03      4.23 o
  -1   9   9       97.66       92.80      6.02 o
   1   9   9       25.38       24.63      3.05 o
   3   9   9       17.78       17.65      2.49 o
   5   9   9      134.24      133.08      5.23 o
   7   9   9       13.50       14.12      2.52 o
  11   9   9       19.71       19.99      2.88 o
  13   9   9       59.92       57.84      3.95 o
 -30  10   9        3.37        5.76      2.49 o
 -28  10   9       10.09       11.85      3.17 o
 -24  10   9       26.84       39.02     12.24 o
 -22  10   9       56.93       56.55      4.34 o
 -20  10   9        6.60        7.06      2.65 o
 -12  10   9      580.83      592.61     11.52 o
  -8  10   9       14.24       16.20      4.15 o
  -4  10   9       79.03       80.47      8.75 o
   2  10   9       48.54       47.43      4.15 o
   4  10   9       93.87       89.36      4.11 o
   6  10   9       20.85       21.16      2.87 o
   8  10   9       42.93       43.38      3.58 o
  14  10   9       56.08       55.08      5.10 o
  16  10   9        5.95        5.87      2.26 o
  18  10   9       23.24       26.10      2.46 o
 -25  11   9       22.17       26.44      4.85 o
 -21  11   9        8.69        9.06      3.03 o
 -19  11   9       22.28       23.80      4.05 o
 -17  11   9      140.95      138.12      6.17 o
 -15  11   9      109.72      104.64      5.43 o
 -11  11   9      214.14      207.83      6.89 o
  -5  11   9      394.82      394.22      8.92 o
  -3  11   9       10.48        9.46      2.17 o
   3  11   9       51.66       50.80      3.57 o
   5  11   9       29.29       28.70      3.24 o
   7  11   9       28.38       29.09      3.24 o
   9  11   9       14.98       16.06      2.91 o
  11  11   9      126.92      129.14      5.23 o
 -30  12   9       11.60       14.39      2.51 o
 -28  12   9       21.01       27.07      3.04 o
 -22  12   9       37.29       37.24      3.80 o
 -20  12   9       15.17       19.18      3.90 o
 -18  12   9       14.91       15.75      3.53 o
 -16  12   9       14.77       16.63      3.51 o
 -14  12   9       14.13       16.02      3.52 o
 -10  12   9        7.51        6.37      2.46 o
  -8  12   9       43.34       41.75      3.21 o
  -6  12   9       30.98       29.53      3.03 o
  -2  12   9      169.48      166.83      5.40 o
   4  12   9       11.83       12.14      2.54 o
   8  12   9       92.88       92.99      4.49 o
  10  12   9       22.55       24.76      3.26 o
  12  12   9       69.14       72.36      4.32 o
  14  12   9       11.32       10.90      2.77 o
 -29  13   9        5.02        6.68      2.45 o
 -27  13   9       18.94       20.79      3.28 o
 -25  13   9        9.91        9.57      3.01 o
 -23  13   9       18.52       21.74      4.27 o
 -19  13   9       41.98       42.14      4.37 o
 -17  13   9       72.90       78.04      5.27 o
 -15  13   9       76.20       75.74      5.07 o
 -13  13   9      186.72      196.00      7.09 o
 -11  13   9       65.94       64.29      4.51 o
  -9  13   9       49.70       52.13      3.57 o
  -5  13   9        8.64        8.04      2.19 o
  -3  13   9       36.62       35.91      3.22 o
  -1  13   9        6.35        5.84      2.26 o
   3  13   9       13.31       12.97      2.74 o
   7  13   9       12.96       13.40      2.74 o
   9  13   9      149.43      151.43      5.22 o
  13  13   9        6.41        6.75      2.91 o
  15  13   9        7.61        6.71      1.98 o
 -22  14   9        7.62       10.36      3.43 o
 -20  14   9       21.81       19.49      3.90 o
 -12  14   9      199.46      195.26      6.90 o
 -10  14   9        8.94       10.30      2.56 o
  -6  14   9       44.33       43.02      3.21 o
  -4  14   9        7.12        6.16      2.25 o
  -2  14   9        8.74        7.47      2.42 o
   0  14   9       12.87       11.84      2.54 o
   2  14   9       60.58       59.25      3.76 o
   4  14   9       49.82       50.00      3.77 o
   6  14   9        5.47        6.02      2.71 o
  12  14   9        9.21        9.96      2.57 o
  14  14   9        4.89        5.54      2.51 o
 -23  15   9       25.28       29.71      4.42 o
 -21  15   9       14.06       12.02      3.81 o
 -19  15   9       50.29       51.35      4.74 o
 -17  15   9       30.22       33.18      4.59 o
 -13  15   9       40.57       36.15      3.99 o
 -11  15   9       60.71       62.46      4.52 o
  -9  15   9       63.14       62.06      3.56 o
  -7  15   9       19.11       20.30      2.88 o
  -5  15   9       28.46       27.55      3.04 o
  -3  15   9       10.16        9.97      2.36 o
  -1  15   9       34.72       32.75      3.42 o
   1  15   9       35.31       33.12      3.42 o
   5  15   9       91.70       96.60      4.68 o
   7  15   9       13.53       15.17      2.92 o
   9  15   9       25.84       27.46      3.44 o
  11  15   9       10.82       13.16      2.74 o
  13  15   9        4.82        5.47      1.94 o
 -18  16   9        6.03        9.05      3.71 o
 -14  16   9       79.62       77.87      5.07 o
 -10  16   9        5.37        5.99      2.48 o
  -6  16   9       17.32       14.57      3.54 o
  -2  16   9       61.34       62.36      3.76 o
   2  16   9       16.83       17.20      3.09 o
   6  16   9       12.07       12.84      2.74 o
   8  16   9       27.90       29.82      3.24 o
  12  16   9       79.56       84.93      3.55 o
 -21  17   9        9.92       10.04      3.66 o
 -19  17   9       13.53       17.06      3.71 o
 -17  17   9        8.41        8.23      3.76 o
 -11  17   9       73.86       78.13      4.11 o
  -9  17   9        6.47        7.35      1.98 o
  -5  17   9       98.51       99.58      4.48 o
  -3  17   9       46.32       47.83      3.58 o
  -1  17   9       23.88       25.05      3.64 o
   1  17   9       79.40       81.23      4.31 o
   3  17   9        6.52        6.51      2.68 o
   5  17   9        8.93        9.30      2.81 o
   9  17   9       15.98       19.30      2.48 o
 -12  18   9       12.80       16.75      3.51 o
  -8  18   9       11.13       10.94      2.77 o
  -6  18   9       29.45       30.08      3.24 o
  -4  18   9       88.11       88.60      4.31 o
  -2  18   9       24.77       27.79      4.22 o
   2  18   9       38.57       39.64      3.40 o
   6  18   9       27.47       31.10      3.23 o
   8  18   9       33.74       36.86      3.60 o
  -5  19   9       10.43       11.01      2.55 o
  -1  19   9       21.89       24.74      3.05 o
   5  19   9        8.23       10.62      2.35 o
   7  19   9        7.42        6.93      1.99 o
 -10  20   9       20.80       22.76      3.06 o
  -8  20   9        6.70        5.93      2.48 o
  -6  20   9       45.63       43.96      3.39 o
  -4  20   9      110.21      109.07      4.48 o
  -2  20   9        6.50        8.08      2.61 o
   0  20   9        5.96        6.74      2.45 o
   4  20   9       24.39       27.43      3.44 o
 -11  21   9        9.11       11.20      2.15 o
  -5  21   9       16.76       18.73      2.49 o
  -3  21   9       26.53       27.71      2.66 o
  -1  21   9       13.42       18.05      2.49 o
   1  21   9       11.55       13.69      2.32 o
 -28   0  10      432.60      438.41     13.04 o
 -26   0  10        6.06        7.03      2.43 o
 -24   0  10       99.44       99.62      4.48 o
 -22   0  10      116.33      115.70      6.00 o
 -20   0  10      122.46      120.48      4.67 o
 -18   0  10      400.67      401.05     13.81 o
 -16   0  10       36.82       36.45      4.98 o
 -14   0  10      537.08      527.90     18.10 o
 -12   0  10      222.83      217.63      8.40 o
 -10   0  10       37.65       36.23      4.39 o
  -6   0  10       26.03       24.35      4.05 o
  -4   0  10       16.16       16.15      3.94 o
  -2   0  10      302.94      297.70     10.63 o
   0   0  10       52.15       55.80      6.09 o
   2   0  10       87.34       85.51      6.22 o
   4   0  10        6.23        6.95      2.22 o
   6   0  10      163.60      162.51      5.22 o
   8   0  10      127.22      124.78      4.67 o
  10   0  10       15.87       15.22      2.51 o
  12   0  10      170.19      173.74      5.98 o
  14   0  10      129.12      133.26      5.23 o
  16   0  10       11.41       13.08      2.74 o
  18   0  10       19.69       21.44      2.68 o
 -27   1  10       81.21       84.79      4.88 o
 -25   1  10       54.37       51.57      3.77 o
 -23   1  10        9.84        9.60      2.37 o
 -21   1  10        8.49        8.31      2.19 o
 -19   1  10       11.10       11.63      2.34 o
 -15   1  10       29.45       29.32      4.83 o
 -13   1  10      150.01      146.46      7.12 o
 -11   1  10      655.02      644.02     14.50 o
  -9   1  10        9.93        9.94      3.22 o
  -3   1  10      251.13      250.37      8.58 o
  -1   1  10       40.58       38.53      4.57 o
   1   1  10       34.13       33.56      4.59 o
   3   1  10      155.31      154.21      5.60 o
   5   1  10       15.41       15.77      2.50 o
   7   1  10       16.23       15.95      2.50 o
   9   1  10       20.57       21.28      2.87 o
  11   1  10       12.17       13.22      2.52 o
  13   1  10        9.35        8.26      2.61 o
  15   1  10       52.48       53.99      3.95 o
 -30   2  10       59.02       60.56      6.08 o
 -28   2  10       25.09       26.27      3.44 o
 -26   2  10       10.29       11.97      2.54 o
 -24   2  10       45.64       46.49      3.58 o
 -22   2  10       22.84       23.41      3.06 o
 -20   2  10       72.80       72.33      3.93 o
 -18   2  10      125.29      124.55      5.04 o
 -16   2  10       93.40       93.41      6.78 o
 -14   2  10       23.89       26.68      4.44 o
 -12   2  10      158.74      154.37      7.30 o
 -10   2  10       19.66       19.54      4.51 o
  -8   2  10       48.79       47.82      4.54 o
  -4   2  10       79.66       75.66      5.07 o
  -2   2  10       14.95       17.20      3.93 o
   0   2  10       28.99       27.61      4.22 o
   2   2  10       23.32       26.05      4.44 o
   4   2  10      223.95      217.63      5.59 o
   6   2  10       12.21       12.98      2.33 o
   8   2  10       38.12       36.24      3.22 o
  10   2  10       10.02       10.14      2.36 o
  12   2  10       16.27       16.30      2.91 o
  16   2  10       26.77       28.84      3.43 o
 -31   3  10        9.36       11.05      2.98 o
 -29   3  10       10.31        9.67      3.01 o
 -27   3  10       21.26       22.28      3.06 o
 -25   3  10       15.06       14.97      2.72 o
 -21   3  10       39.67       39.09      3.40 o
 -17   3  10       42.73       41.85      5.14 o
 -15   3  10       10.70       10.62      3.86 o
 -13   3  10       13.00       12.98      3.78 o
 -11   3  10      336.34      325.06     10.25 o
  -9   3  10      146.38      144.50      6.55 o
  -7   3  10        8.94        8.54      3.27 o
  -5   3  10      160.03      158.52      7.11 o
  -3   3  10      574.59      563.95     13.39 o
  -1   3  10      176.42      171.25      7.67 o
   3   3  10       32.43       32.37      3.23 o
   5   3  10        6.55        5.37      2.05 o
   7   3  10       25.79       26.20      3.04 o
   9   3  10       46.34       46.28      3.58 o
  11   3  10       27.67       28.65      3.43 o
  15   3  10       51.02       48.13      3.78 o
  17   3  10       16.31       16.88      2.50 o
 -30   4  10       41.26       38.45      3.80 o
 -28   4  10       31.51       31.67      3.61 o
 -24   4  10       10.92       10.47      2.56 o
 -20   4  10        5.69        5.33      2.29 o
 -18   4  10       13.46       12.91      2.53 o
 -16   4  10      122.89      121.46      6.94 o
 -14   4  10      264.17      262.56      9.52 o
 -12   4  10       24.40       24.46      4.24 o
 -10   4  10       80.38       76.53      5.46 o
  -8   4  10      112.20      107.06      6.01 o
  -6   4  10       60.27       56.96      4.91 o
  -4   4  10      105.92      105.09      6.20 o
  -2   4  10       71.02       70.27      5.67 o
   0   4  10       27.95       27.18      4.43 o
   2   4  10      159.99      156.83      5.60 o
   4   4  10      297.02      296.21      8.93 o
   6   4  10      100.67       99.07      5.05 o
   8   4  10       24.98       26.53      3.04 o
  10   4  10       57.00       56.26      3.76 o
  12   4  10      168.08      170.41      5.40 o
  14   4  10       22.73       24.28      3.05 o
  18   4  10       12.76       13.08      2.13 o
 -31   5  10       14.81       15.95      3.11 o
 -29   5  10        7.44        7.61      2.87 o
 -27   5  10       97.73       99.90      4.68 o
 -25   5  10        7.72        6.67      2.67 o
 -23   5  10        8.02        8.22      2.40 o
 -21   5  10       30.41       32.15      3.23 o
 -19   5  10       44.68       41.48      3.40 o
 -17   5  10      120.20      114.80      4.67 o
 -15   5  10       88.55       86.34      6.03 o
 -13   5  10      474.52      467.25     12.85 o
 -11   5  10      199.49      195.81      8.04 o
  -9   5  10      216.60      212.63      8.21 o
  -7   5  10       25.54       23.67      4.88 o
  -5   5  10      732.84      717.61     16.56 o
  -3   5  10       55.45       54.53      5.11 o
   1   5  10       48.35       49.43      3.77 o
   3   5  10      190.37      190.08      5.22 o
   5   5  10       31.62       30.37      3.03 o
   7   5  10       20.62       21.55      2.68 o
   9   5  10        6.61        6.46      2.24 o
  11   5  10        8.99        9.32      2.58 o
  13   5  10       12.87       13.89      2.73 o
  17   5  10       30.34       29.60      2.84 o
 -30   6  10       23.82       23.84      3.26 o
 -28   6  10       29.19       30.59      3.61 o
 -26   6  10       17.20       20.08      3.07 o
 -24   6  10       12.99       13.04      2.74 o
 -22   6  10       22.49       22.68      3.06 o
 -20   6  10       34.62       33.85      3.23 o
 -16   6  10       43.42       41.97      4.16 o
 -14   6  10       11.70       12.76      4.23 o
 -12   6  10       37.75       36.96      4.78 o
 -10   6  10       70.29       67.95      5.28 o
  -8   6  10       17.82       17.98      3.70 o
  -2   6  10      184.57      182.40      7.66 o
   2   6  10      159.76      155.13      4.84 o
   4   6  10       28.95       28.27      2.85 o
   6   6  10       31.79       31.49      3.03 o
   8   6  10       91.38       90.14      4.31 o
  10   6  10       86.48       86.97      5.06 o
  12   6  10       16.50       18.73      3.69 o
  14   6  10       33.50       33.84      3.41 o
  16   6  10       24.35       28.31      3.24 o
 -31   7  10       32.04       32.11      3.23 o
 -27   7  10        7.06        7.47      2.64 o
 -25   7  10      111.66      111.24      4.86 o
 -21   7  10       15.50       14.70      2.51 o
 -17   7  10       32.65       32.62      3.23 o
 -15   7  10      439.88      441.00     14.74 o
 -13   7  10       22.81       24.78      4.45 o
 -11   7  10        9.99        9.52      3.69 o
  -9   7  10       85.63       85.80      5.83 o
  -7   7  10       23.65       24.27      4.25 o
  -5   7  10      268.02      267.00      8.94 o
  -3   7  10       23.75       23.38      4.06 o
  -1   7  10      194.22      192.48      5.97 o
   3   7  10        4.33        4.52      1.99 o
   5   7  10       58.48       57.76      3.56 o
   9   7  10        4.99        4.79      2.33 o
  15   7  10       24.46       27.15      3.63 o
  17   7  10       12.30       16.88      2.30 o
 -30   8  10        9.10       10.41      2.78 o
 -24   8  10       22.36       24.05      3.26 o
 -22   8  10       14.37       14.47      2.92 o
 -16   8  10       13.96       14.94      2.72 o
 -14   8  10       95.90       97.32      4.49 o
 -12   8  10       63.28       62.94      4.90 o
 -10   8  10      106.11      102.01      6.01 o
  -8   8  10       23.99       22.11      4.27 o
  -6   8  10       37.32       36.57      4.78 o
  -4   8  10        8.02        8.59      2.60 o
  -2   8  10       35.96       34.23      3.41 o
   0   8  10       58.68       57.31      3.56 o
   2   8  10      172.24      169.21      5.22 o
   4   8  10       24.54       25.05      3.05 o
  10   8  10       19.85       20.36      2.88 o
  12   8  10       29.61       30.90      3.42 o
  16   8  10       19.22       21.27      2.48 o
 -29   9  10       24.34       28.29      3.83 o
 -27   9  10       14.47       15.87      3.11 o
 -25   9  10      128.83      127.83      5.61 o
 -23   9  10       16.84       18.22      3.30 o
 -19   9  10       15.14       13.89      2.93 o
 -17   9  10      101.54      101.82      4.68 o
 -13   9  10       63.45       64.29      4.33 o
 -11   9  10       66.82       62.11      5.29 o
  -7   9  10       95.18       91.54      4.69 o
  -3   9  10      120.13      115.44      4.48 o
   1   9  10       25.45       24.72      2.86 o
   3   9  10       37.39       36.52      3.22 o
   5   9  10       30.92       31.53      3.23 o
   7   9  10       17.11       19.02      2.89 o
   9   9  10       32.69       35.68      3.41 o
  11   9  10      119.56      116.71      4.86 o
  15   9  10       61.99       60.69      5.09 o
 -30  10  10        4.38        6.02      2.71 o
 -28  10  10       60.90       64.53      4.51 o
 -22  10  10       31.43       29.99      3.82 o
 -18  10  10       31.02       30.48      7.70 o
 -16  10  10      161.97      157.29      6.55 o
 -10  10  10       34.21       31.49      3.61 o
  -8  10  10       44.32       40.11      3.21 o
  -6  10  10        8.20        7.69      2.20 o
  -2  10  10       47.30       43.99      3.58 o
   0  10  10       11.72       12.86      2.74 o
   2  10  10      132.94      130.58      5.42 o
   4  10  10       11.28       10.46      2.78 o
   6  10  10       27.63       27.33      3.25 o
   8  10  10      167.52      171.68      5.60 o
  10  10  10      136.77      139.86      5.61 o
  14  10  10       20.82       22.26      2.68 o
 -29  11  10       20.21       25.11      3.25 o
 -23  11  10       34.45       36.19      3.99 o
 -17  11  10       43.28       36.89      4.18 o
 -15  11  10       44.56       39.63      4.17 o
 -13  11  10       44.46       39.12      4.17 o
 -11  11  10       23.94       26.85      4.03 o
  -9  11  10      134.26      138.33      5.03 o
  -5  11  10      110.73      108.62      4.48 o
  -3  11  10       39.03       38.26      3.22 o
  -1  11  10       85.06       86.68      4.31 o
   1  11  10       49.17       48.11      3.57 o
   5  11  10       12.15       12.55      2.75 o
   7  11  10        5.99        5.50      2.51 o
   9  11  10        9.41        9.76      2.80 o
  11  11  10        9.35       10.25      2.79 o
  15  11  10       13.58       14.96      2.31 o
 -28  12  10       27.18       33.30      3.23 o
 -26  12  10       28.40       31.20      3.82 o
 -24  12  10       26.68       29.18      3.83 o
 -20  12  10        8.54        7.13      3.35 o
 -18  12  10       81.49       79.07      5.27 o
 -16  12  10       24.54       24.41      4.05 o
 -14  12  10       33.97       39.03      4.17 o
 -10  12  10       41.26       40.29      4.77 o
  -8  12  10       26.27       27.24      3.04 o
  -6  12  10        9.43        7.96      2.41 o
  -4  12  10       77.08       78.87      4.11 o
  -2  12  10       56.66       55.65      3.77 o
   0  12  10      186.56      186.75      5.78 o
   4  12  10       87.06       85.07      4.31 o
   6  12  10       17.88       19.39      3.68 o
   8  12  10      118.12      119.22      5.04 o
  10  12  10       12.58       16.09      2.91 o
 -25  13  10       10.83       10.87      2.98 o
 -23  13  10        8.02        8.74      3.73 o
 -17  13  10       15.07       17.47      3.92 o
 -15  13  10       90.99       83.85      5.26 o
  -9  13  10        6.56        6.82      2.23 o
  -7  13  10       43.22       43.95      4.36 o
  -5  13  10       94.69       92.54      4.30 o
  -3  13  10       14.88       16.38      2.71 o
   1  13  10       37.44       36.68      3.60 o
   3  13  10       13.59       14.96      2.72 o
   7  13  10       30.78       31.92      3.42 o
   9  13  10       12.56       14.28      2.93 o
  11  13  10       49.59       53.37      3.57 o
 -22  14  10       70.22       70.77      5.28 o
 -18  14  10       49.79       42.25      4.37 o
 -12  14  10       74.71       73.48      4.89 o
 -10  14  10        9.17        8.20      2.61 o
  -8  14  10      216.58      213.75      7.27 o
  -6  14  10       19.32       20.36      2.69 o
  -4  14  10       24.03       23.66      3.26 o
  -2  14  10       21.12       21.77      3.06 o
   2  14  10       69.48       67.51      4.32 o
   4  14  10       19.05       21.44      3.07 o
   6  14  10       34.86       35.22      3.41 o
  12  14  10       10.38       12.14      2.14 o
 -23  15  10       24.02       28.94      4.42 o
 -15  15  10       16.31       14.39      3.55 o
  -9  15  10       12.51       11.80      2.34 o
  -7  15  10       11.24        9.56      2.37 o
  -5  15  10       62.18       64.14      3.76 o
  -1  15  10        6.08        6.55      2.45 o
   1  15  10       48.93       46.93      3.58 o
   7  15  10        5.56        6.99      2.44 o
   9  15  10       82.51       80.91      3.55 o
 -20  16  10       23.81       24.35      4.25 o
 -16  16  10       54.05       60.43      4.72 o
 -10  16  10        8.44        8.62      2.60 o
  -2  16  10       20.80       22.06      3.06 o
   0  16  10       22.14       21.84      3.87 o
   2  16  10       63.38       61.78      4.90 o
   6  16  10        8.94       11.26      2.77 o
 -11  17  10        4.88        4.82      2.07 o
  -9  17  10        5.73        6.85      2.44 o
  -5  17  10       84.03       84.45      4.11 o
  -3  17  10       66.21       68.41      3.94 o
  -1  17  10       22.67       23.74      3.05 o
   5  17  10        9.12       10.01      2.57 o
  -8  18  10       54.14       56.19      3.56 o
  -2  18  10       10.96       11.78      2.54 o
   2  18  10        6.50        7.64      2.41 o
   4  18  10       24.41       27.60      2.66 o
   6  18  10       17.22       20.58      2.48 o
 -11  19  10       24.02       29.27      2.66 o
  -7  19  10       43.84       41.84      3.40 o
  -5  19  10       14.14       16.68      2.71 o
  -3  19  10       31.82       36.02      3.22 o
  -8  20  10       11.96       13.77      3.99 o
  -6  20  10       12.16       14.03      2.32 o
  -2  20  10       16.89       20.69      2.48 o
  -5  21  10       25.84       28.70      3.62 o
 -31   1  11      121.38      125.88      8.66 o
 -29   1  11      117.57      121.93      6.37 o
 -25   1  11       16.91       19.13      2.88 o
 -23   1  11       18.67       18.80      2.89 o
 -21   1  11       14.23       15.25      2.72 o
 -15   1  11       19.05       20.34      2.69 o
  -9   1  11      268.21      258.31      9.52 o
  -7   1  11      155.03      149.44      7.48 o
  -5   1  11      172.01      169.44      8.05 o
   1   1  11       43.10       43.78      3.21 o
   3   1  11      212.93      213.38      6.71 o
   7   1  11        7.89        8.01      2.40 o
   9   1  11       79.75       79.49      5.07 o
  11   1  11        4.86        5.51      2.51 o
  13   1  11        6.97        7.56      2.63 o
  15   1  11        9.51        9.99      2.57 o
 -32   2  11       12.65       13.98      2.73 o
 -30   2  11       81.87       81.27      4.69 o
 -28   2  11       31.78       33.89      3.81 o
 -24   2  11        8.85        8.59      2.39 o
 -22   2  11       16.77       18.19      2.70 o
 -20   2  11       64.22       64.86      3.94 o
 -16   2  11      107.43      105.56      4.30 o
 -14   2  11      607.46      602.24     13.39 o
 -12   2  11       22.96       25.15      4.45 o
 -10   2  11       85.43       84.28      6.03 o
  -8   2  11      128.03      123.46      6.93 o
  -6   2  11       81.50       75.37      5.85 o
  -4   2  11      195.11      185.45      7.85 o
  -2   2  11       18.06       19.27      2.88 o
   0   2  11      106.60      105.78      4.68 o
   2   2  11       35.29       34.41      3.22 o
   4   2  11       61.65       61.19      3.76 o
   8   2  11       11.46       11.84      2.54 o
  10   2  11       31.76       31.66      3.42 o
  12   2  11      129.13      129.51      5.03 o
  14   2  11        8.07        7.42      2.64 o
  16   2  11        9.72       11.19      2.15 o
 -33   3  11        7.10        6.68      2.23 o
 -31   3  11        7.44        7.51      2.87 o
 -29   3  11       40.40       42.89      3.79 o
 -27   3  11       29.57       29.35      3.43 o
 -21   3  11       55.70       53.80      3.77 o
 -19   3  11        7.59        6.75      2.23 o
 -17   3  11       77.61       78.27      4.11 o
 -15   3  11       13.51       13.47      2.52 o
 -13   3  11      222.09      218.56      8.78 o
 -11   3  11      206.46      202.11      8.60 o
  -9   3  11      128.09      129.29      6.93 o
  -5   3  11      162.62      155.84      7.68 o
  -3   3  11      101.54       98.48      4.68 o
   1   3  11      476.02      474.09      8.17 o
   3   3  11        5.46        5.62      2.27 o
   5   3  11       51.22       50.88      3.57 o
   9   3  11      160.82      160.70      5.60 o
  11   3  11       69.61       70.48      4.12 o
 -30   4  11       11.40       12.61      2.95 o
 -28   4  11       42.91       43.58      3.78 o
 -24   4  11       22.35       23.84      3.05 o
 -22   4  11      130.59      127.68      4.85 o
 -20   4  11       41.29       42.64      3.40 o
 -16   4  11      347.44      342.81      7.07 o
 -12   4  11      220.03      218.01      8.59 o
 -10   4  11       80.31       78.33      6.04 o
  -8   4  11       19.47       21.08      4.28 o
  -6   4  11       36.73       36.48      4.78 o
  -4   4  11       51.68       49.72      3.77 o
  -2   4  11        4.23        5.18      2.05 o
   2   4  11       10.13       10.15      2.36 o
   4   4  11       72.05       70.08      3.94 o
   6   4  11       27.10       27.71      3.24 o
   8   4  11        6.76        7.00      2.44 o
  10   4  11       17.44       18.94      2.89 o
  12   4  11        6.33        7.03      2.43 o
  14   4  11       66.12       70.14      4.12 o
  16   4  11        8.00        7.50      1.98 o
 -31   5  11        6.71        7.90      2.41 o
 -27   5  11       14.73       16.92      2.90 o
 -23   5  11       45.51       46.21      3.78 o
 -21   5  11       32.36       32.75      3.42 o
 -19   5  11        5.32        5.32      2.29 o
 -17   5  11      101.95       98.04      4.30 o
 -11   5  11       37.22       36.30      4.58 o
  -9   5  11       63.62       61.89      6.66 o
  -7   5  11       78.13       76.13      5.66 o
  -1   5  11      241.69      233.35      6.71 o
   1   5  11       70.97       71.46      3.94 o
   3   5  11       82.40       80.73      4.11 o
   7   5  11       41.61       41.13      3.40 o
   9   5  11       59.64       58.26      3.76 o
  13   5  11       16.94       18.22      2.89 o
 -30   6  11       10.34       12.25      2.95 o
 -28   6  11       28.49       33.19      3.61 o
 -26   6  11        7.83        8.62      2.60 o
 -24   6  11        7.47        7.90      2.62 o
 -22   6  11      132.20      134.13      5.23 o
 -20   6  11       33.85       34.39      3.41 o
 -18   6  11      167.79      165.67      5.40 o
 -16   6  11      417.43      415.47      9.49 o
 -14   6  11       15.51       16.55      3.52 o
 -12   6  11        5.03        6.04      1.97 o
 -10   6  11       52.59       49.72      4.15 o
  -8   6  11       39.84       38.65      3.98 o
  -4   6  11       14.85       14.17      2.32 o
  -2   6  11       59.04       59.00      3.56 o
   2   6  11       15.95       16.66      2.71 o
   4   6  11       36.88       35.95      3.22 o
   6   6  11      131.70      128.91      5.04 o
   8   6  11       15.37       15.88      2.71 o
  12   6  11       33.55       33.51      3.42 o
  14   6  11        4.31        5.55      2.02 o
 -31   7  11       11.29        9.31      2.38 o
 -27   7  11       17.95       18.83      3.08 o
 -25   7  11       10.57       11.34      2.77 o
 -17   7  11       54.54       52.83      3.57 o
 -13   7  11      188.48      182.74      5.78 o
 -11   7  11       27.48       25.62      2.86 o
  -9   7  11       29.36       28.55      2.85 o
  -7   7  11       38.01       37.57      3.59 o
  -5   7  11       97.60       94.06      4.11 o
  -1   7  11       11.55       11.46      2.34 o
   1   7  11       41.21       40.79      3.40 o
   3   7  11       89.22       88.05      4.31 o
   5   7  11       13.39       13.58      2.52 o
   7   7  11       20.48       20.44      2.88 o
   9   7  11       57.57       57.84      3.95 o
  11   7  11       38.99       39.85      3.40 o
 -30   8  11       57.58       58.62      3.56 o
 -26   8  11       13.36       12.32      2.95 o
 -24   8  11       10.22       10.47      2.78 o
 -22   8  11       17.78       18.91      3.08 o
 -18   8  11      221.34      217.63      6.71 o
 -14   8  11      155.98      150.82      7.48 o
 -12   8  11       98.97       97.58      4.49 o
 -10   8  11       13.12       13.26      2.52 o
  -8   8  11       20.23       20.01      2.69 o
  -6   8  11       22.95       22.90      2.87 o
  -2   8  11       38.74       37.29      3.22 o
   0   8  11      154.01      150.58      5.22 o
   2   8  11       17.99       20.03      2.88 o
   4   8  11      113.66      112.87      4.86 o
   8   8  11       16.84       17.49      2.90 o
  10   8  11       91.03       90.73      4.49 o
 -27   9  11       10.41        9.83      3.01 o
 -23   9  11       11.62       10.81      3.19 o
 -17   9  11       66.92       69.89      4.51 o
 -15   9  11       10.00       11.73      2.76 o
  -9   9  11       45.79       43.85      3.58 o
  -7   9  11      108.34      108.74      4.48 o
  -3   9  11       38.61       39.46      3.40 o
  -1   9  11      242.56      241.49      6.14 o
   3   9  11      132.08      130.74      5.03 o
   7   9  11       68.10       69.69      4.12 o
   9   9  11        5.55        5.62      2.50 o
  11   9  11        5.11        5.75      2.49 o
  13   9  11       41.11       41.55      3.01 o
 -30  10  11       19.03       23.04      2.87 o
 -28  10  11       15.67       17.46      2.90 o
 -26  10  11        9.26       10.40      3.65 o
 -18  10  11        9.93       10.33      2.78 o
 -16  10  11       42.20       46.16      4.55 o
 -12  10  11       33.65       32.76      4.00 o
 -10  10  11        6.62        5.25      2.53 o
  -8  10  11       44.19       43.08      3.40 o
  -6  10  11       51.41       47.71      3.58 o
  -4  10  11       65.53       63.42      3.76 o
  -2  10  11       36.70       35.95      3.41 o
   0  10  11      119.60      117.66      4.86 o
   4  10  11       56.88       57.58      3.95 o
   8  10  11       98.88      102.07      4.68 o
  10  10  11        9.58       11.04      2.55 o
 -29  11  11       20.90       26.05      3.04 o
 -25  11  11        9.82       10.19      3.66 o
 -21  11  11       16.81       16.92      3.10 o
 -17  11  11       39.20       34.02      4.19 o
 -15  11  11        9.35        9.24      3.70 o
 -13  11  11       39.44       35.59      4.39 o
  -9  11  11      287.78      294.00     10.45 o
  -7  11  11      115.36      116.14      4.67 o
  -5  11  11       12.53       11.68      2.54 o
  -3  11  11      147.05      150.23      5.41 o
   1  11  11       73.62       73.30      4.12 o
   3  11  11      134.38      132.29      5.41 o
   7  11  11       74.75       80.19      5.65 o
 -28  12  11       20.08       25.99      2.85 o
 -22  12  11       11.54       12.39      2.95 o
 -20  12  11       15.74       13.84      3.76 o
 -16  12  11       40.12       42.02      4.37 o
 -14  12  11        7.86        8.19      3.53 o
 -12  12  11       36.25       35.04      3.99 o
 -10  12  11      153.46      158.74      5.40 o
  -8  12  11       24.07       23.42      2.86 o
  -4  12  11       25.30       25.68      3.25 o
   0  12  11        9.44        8.70      2.39 o
   6  12  11       83.35       81.01      4.31 o
   8  12  11        7.10        8.52      2.60 o
 -27  13  11        5.82        8.55      2.60 o
 -25  13  11       20.74       24.76      4.24 o
 -19  13  11       23.88       23.05      4.26 o
 -11  13  11      192.56      188.23      7.10 o
  -9  13  11      139.27      139.97      4.47 o
  -7  13  11       17.46       19.18      2.69 o
  -5  13  11        8.91        9.38      2.58 o
  -3  13  11       85.54       91.09      4.49 o
   1  13  11       62.32       61.68      5.09 o
   9  13  11       19.37       22.43      2.68 o
  11  13  11       10.25       12.33      2.53 o
 -20  14  11       26.68       22.38      4.07 o
 -18  14  11       24.08       19.28      3.90 o
 -16  14  11       10.33        7.49      3.58 o
 -10  14  11       18.35       21.67      2.47 o
  -8  14  11        6.98        6.68      2.23 o
  -4  14  11       26.49       27.04      3.63 o
  -2  14  11       42.29       42.06      3.58 o
   0  14  11       48.76       46.35      3.78 o
   2  14  11        5.07        5.29      2.53 o
   8  14  11       35.52       34.67      2.83 o
 -17  15  11       46.55       44.89      4.36 o
 -15  15  11       18.72       21.23      4.08 o
 -13  15  11       20.20       22.38      4.07 o
  -9  15  11       27.98       29.52      3.24 o
  -7  15  11        5.75        5.12      2.30 o
  -3  15  11       27.70       30.10      4.42 o
  -1  15  11       40.73       41.16      3.79 o
   3  15  11        4.53        5.28      2.53 o
   5  15  11       13.69       13.83      3.13 o
 -20  16  11       15.65       18.20      3.91 o
 -18  16  11        8.54       11.56      3.61 o
 -16  16  11       12.88       17.94      3.92 o
 -10  16  11       51.26       52.53      3.20 o
  -8  16  11       51.64       51.52      3.57 o
  -6  16  11       11.14       12.36      2.53 o
  -2  16  11       10.50       10.19      2.79 o
   2  16  11        8.80        8.99      2.59 o
   6  16  11       87.51       95.69      4.87 o
 -11  17  11       49.68       52.53      3.00 o
  -9  17  11       10.81       10.73      2.56 o
  -7  17  11        8.02        9.03      2.59 o
  -5  17  11        8.76       11.51      2.54 o
   3  17  11       27.70       29.87      2.84 o
  -8  18  11       11.46       13.16      2.33 o
  -6  18  11       20.51       21.82      2.87 o
  -4  18  11        5.88        7.56      2.42 o
  -7  19  11        7.98        8.63      2.18 o
  -3  19  11        7.62        9.64      2.17 o
  -1  19  11       20.81       20.30      2.48 o
  -8  20  11       15.38       19.07      2.29 o
 -32   0  12       18.76       24.94      5.48 o
 -26   0  12       20.27       19.93      2.88 o
 -24   0  12       49.78       54.64      3.95 o
 -22   0  12       62.78       60.01      4.13 o
 -20   0  12       97.17       96.39      4.68 o
 -18   0  12       81.62       80.52      4.31 o
 -16   0  12      186.15      182.01      5.60 o
 -14   0  12      192.54      186.75      5.40 o
 -12   0  12        7.83        6.64      2.23 o
 -10   0  12      246.07      242.41      6.14 o
  -8   0  12       73.99       70.81      3.55 o
  -4   0  12       41.21       41.73      3.21 o
  -2   0  12      617.81      621.84     10.40 o
   2   0  12       62.70       60.32      3.76 o
   4   0  12       10.25       10.48      2.56 o
   6   0  12       75.81       77.68      4.31 o
  10   0  12       51.30       51.16      3.77 o
  12   0  12       46.05       46.63      4.54 o
  14   0  12       34.63       38.76      2.83 o
 -31   1  12       27.10       31.53      3.03 o
 -23   1  12        9.15        9.56      2.58 o
 -21   1  12       14.80       15.98      2.91 o
 -19   1  12      159.41      160.42      5.40 o
 -17   1  12      105.68      103.01      4.48 o
 -11   1  12       33.15       30.59      2.84 o
  -9   1  12       12.00       12.90      2.33 o
  -7   1  12       32.76       31.27      4.01 o
  -3   1  12       39.64       38.98      3.22 o
  -1   1  12        8.73        8.59      2.39 o
   1   1  12       41.67       41.50      3.40 o
   5   1  12       10.25       11.52      2.76 o
   7   1  12       64.48       64.31      3.94 o
   9   1  12       99.32      100.16      4.68 o
  13   1  12       12.44       14.71      2.31 o
 -30   2  12       15.79       18.33      2.89 o
 -26   2  12       21.93       22.76      3.06 o
 -22   2  12       22.09       23.52      3.05 o
 -20   2  12       79.61       80.01      5.07 o
 -16   2  12       46.24       45.14      3.58 o
 -10   2  12       63.05       59.90      3.56 o
  -8   2  12      116.58      113.73      4.68 o
  -6   2  12       30.95       30.46      3.03 o
  -4   2  12        5.84        4.90      2.07 o
   0   2  12      101.45       99.78      4.48 o
   6   2  12       12.03       12.50      2.75 o
   8   2  12        6.49        7.39      2.42 o
  10   2  12       48.75       49.39      3.77 o
  12   2  12       62.74       62.87      3.76 o
 -31   3  12        8.98        8.59      2.18 o
 -23   3  12       46.93       45.91      3.78 o
 -21   3  12      139.48      142.47      5.23 o
 -19   3  12       76.17       77.71      4.31 o
 -17   3  12       32.78       33.40      4.40 o
 -15   3  12       12.11       12.07      2.54 o
 -13   3  12        5.72        4.34      2.11 o
 -11   3  12       73.22       70.36      3.75 o
  -9   3  12       20.66       22.17      2.87 o
  -3   3  12      113.56      110.78      4.68 o
  -1   3  12       23.85       24.46      3.05 o
   1   3  12       45.88       46.99      3.78 o
   3   3  12       48.35       46.95      3.58 o
   5   3  12       92.28       94.93      5.05 o
   9   3  12       28.26       28.99      3.24 o
  11   3  12       15.80       17.42      2.90 o
  13   3  12        3.60        4.61      2.03 o
 -32   4  12       15.36       21.13      2.87 o
 -30   4  12       14.42       16.44      2.90 o
 -24   4  12       16.50       16.64      2.90 o
 -22   4  12       29.76       28.45      3.43 o
 -16   4  12      233.52      229.28      6.15 o
 -14   4  12        8.06        7.50      2.42 o
 -10   4  12       42.27       41.12      3.21 o
  -8   4  12      441.03      427.68      7.80 o
  -6   4  12        7.24        6.31      2.01 o
  -4   4  12        5.47        4.39      2.10 o
  -2   4  12      166.15      166.10      5.22 o
   0   4  12       29.61       30.68      3.23 o
   2   4  12       28.87       29.20      3.24 o
   4   4  12       10.93       12.38      2.75 o
   6   4  12      149.88      151.38      5.41 o
  10   4  12       37.41       37.00      3.41 o
  12   4  12       18.01       20.83      2.88 o
  14   4  12        4.98        5.75      1.96 o
 -31   5  12        6.94        7.20      2.43 o
 -25   5  12       15.25       17.11      3.10 o
 -23   5  12       55.22       55.76      3.95 o
 -21   5  12       76.22       75.54      4.12 o
 -19   5  12      118.63      116.78      4.86 o
 -17   5  12       37.85       38.34      3.98 o
 -13   5  12        6.19        6.20      2.25 o
 -11   5  12       25.72       24.23      3.05 o
  -9   5  12       45.00       43.23      3.21 o
  -7   5  12      128.70      123.86      4.47 o
  -5   5  12       16.97       17.62      2.70 o
  -3   5  12       14.26       15.08      2.51 o
  -1   5  12       42.22       42.08      3.58 o
   1   5  12       11.60       13.04      2.74 o
   3   5  12      201.11      200.80      5.97 o
   5   5  12       23.56       24.16      3.26 o
   7   5  12       56.68       57.18      3.95 o
   9   5  12       75.78       76.05      4.70 o
 -30   6  12        9.46       11.59      2.34 o
 -22   6  12       25.68       27.83      3.63 o
 -18   6  12       72.99       73.87      4.12 o
 -16   6  12       41.26       39.45      3.40 o
 -14   6  12       66.94       63.34      3.76 o
 -12   6  12       18.62       19.10      2.89 o
 -10   6  12      159.81      155.36      5.41 o
  -6   6  12       88.84       88.42      4.11 o
  -4   6  12       95.38       94.04      4.30 o
  -2   6  12       32.19       33.81      3.23 o
   0   6  12      168.63      167.98      5.40 o
   6   6  12        7.12        8.05      2.62 o
   8   6  12       17.00       18.77      3.08 o
  12   6  12        3.87        4.31      2.04 o
 -31   7  12        8.17       10.61      2.15 o
 -29   7  12       44.58       47.07      3.20 o
 -25   7  12       13.56       14.31      2.73 o
 -23   7  12       38.03       38.87      3.59 o
 -21   7  12        5.12        5.73      2.50 o
 -19   7  12       15.34       17.04      2.90 o
 -17   7  12       61.31       62.46      3.94 o
 -15   7  12       76.87       76.37      5.07 o
 -13   7  12       68.91       67.29      3.75 o
 -11   7  12       65.63       62.84      3.76 o
  -9   7  12       41.77       38.31      3.40 o
  -7   7  12       28.31       29.20      3.62 o
  -5   7  12       34.34       33.52      3.23 o
  -3   7  12       26.92       26.79      3.04 o
  -1   7  12      130.20      128.56      5.04 o
   3   7  12       41.83       41.06      3.98 o
   7   7  12       15.56       15.36      2.91 o
  11   7  12       96.61      100.87      5.25 o
 -30   8  12       13.55       15.22      2.51 o
 -22   8  12        7.28        5.77      2.72 o
 -20   8  12       52.43       50.97      3.57 o
 -16   8  12       33.48       32.71      3.42 o
  -8   8  12       45.32       41.66      3.21 o
  -6   8  12       46.83       45.21      3.58 o
  -4   8  12       71.73       71.96      3.93 o
  -2   8  12        6.70        7.29      2.43 o
   6   8  12       70.18       72.61      4.32 o
  10   8  12       46.07       46.05      3.58 o
  12   8  12        4.91        5.44      1.99 o
 -27   9  12       20.88       19.68      6.01 o
 -21   9  12        5.96        6.26      2.94 o
 -19   9  12        7.91        9.03      2.82 o
 -17   9  12      129.21      127.12      6.93 o
 -13   9  12      203.40      195.45      7.28 o
 -11   9  12       11.15       10.48      3.20 o
  -7   9  12        5.52        5.17      2.30 o
  -3   9  12      223.98      224.47      6.89 o
  -1   9  12      111.40      115.15      4.67 o
   3   9  12       12.36       13.08      2.74 o
   5   9  12       47.50       47.46      3.78 o
   7   9  12       30.36       31.67      3.61 o
  11   9  12        8.97       11.24      2.15 o
 -22  10  12       12.51       13.88      3.35 o
 -20  10  12       44.62       43.07      3.78 o
 -18  10  12       43.91       43.77      3.78 o
 -16  10  12       10.26       12.04      3.81 o
 -14  10  12       88.27       91.81      5.82 o
 -12  10  12       23.21       26.59      4.23 o
 -10  10  12      282.29      277.73      7.26 o
  -8  10  12       36.08       38.07      3.40 o
  -6  10  12       18.25       18.31      2.89 o
  -4  10  12       58.78       58.08      4.33 o
   0  10  12       81.35       83.15      4.49 o
   4  10  12       37.90       39.86      4.17 o
   6  10  12        6.69        6.59      2.67 o
   8  10  12       11.25       14.01      2.73 o
  10  10  12       10.50       12.83      2.33 o
 -21  11  12       92.93       91.60      4.69 o
 -15  11  12       17.23       19.02      3.90 o
  -7  11  12        9.40       11.31      2.55 o
  -3  11  12       56.30       56.24      4.14 o
  -1  11  12       25.24       25.10      3.85 o
   1  11  12       13.39       14.01      2.73 o
   3  11  12       32.88       33.15      3.61 o
   5  11  12       42.22       43.18      3.78 o
   9  11  12        6.60        7.53      1.98 o
 -26  12  12       12.57       16.55      2.71 o
 -22  12  12       25.61       34.99      4.58 o
 -20  12  12      228.84      226.87      8.03 o
 -16  12  12        8.42       11.82      3.60 o
 -12  12  12       30.55       33.74      4.40 o
 -10  12  12      138.45      143.09      5.23 o
  -8  12  12       77.90       78.52      3.93 o
  -6  12  12       65.94       65.94      3.94 o
  -4  12  12       30.90       33.23      3.42 o
  -2  12  12        8.03        7.00      2.65 o
   2  12  12        6.65        7.02      2.43 o
 -23  13  12       20.72       22.11      4.07 o
 -17  13  12       13.27       15.08      3.74 o
 -13  13  12       70.06       69.71      5.08 o
  -9  13  12       24.38       25.22      4.24 o
  -7  13  12       15.26       17.94      4.32 o
  -3  13  12       35.26       36.31      3.41 o
   3  13  12       67.13       68.77      3.94 o
   5  13  12       10.97       10.80      2.55 o
 -18  14  12       14.93       14.57      3.75 o
 -16  14  12       24.09       20.62      3.88 o
 -14  14  12       10.59       12.42      3.59 o
 -10  14  12        9.74       12.78      2.33 o
  -8  14  12       19.33       20.90      2.48 o
  -4  14  12        6.83        8.12      2.61 o
  -2  14  12        5.99        6.16      2.70 o
   0  14  12       36.50       39.97      3.59 o
   4  14  12       40.16       41.44      3.21 o
   6  14  12       27.03       26.97      2.66 o
 -19  15  12       15.35       17.14      3.93 o
 -15  15  12        2.36        9.30      3.70 o
  -9  15  12        3.02        4.39      2.10 o
  -7  15  12       33.60       36.23      3.22 o
  -5  15  12        6.26        7.40      2.42 o
  -3  15  12       17.86       20.86      2.88 o
  -1  15  12       22.56       23.60      3.26 o
   1  15  12       37.32       40.40      3.40 o
   3  15  12       30.47       32.24      2.84 o
 -10  16  12        6.53        6.30      2.01 o
  -8  16  12        3.91        4.50      2.09 o
  -6  16  12       17.12       20.39      2.88 o
  -4  16  12       23.91       26.97      4.44 o
  -2  16  12       22.51       22.73      3.06 o
   0  16  12        8.70        9.06      2.17 o
  -7  17  12       13.26       15.66      2.71 o
  -1  17  12       35.59       36.26      2.83 o
  -8  18  12        8.67       10.04      2.16 o
  -6  18  12       10.11       14.13      2.32 o
  -4  18  12       11.19       13.54      2.32 o
 -27   1  13       58.57       60.21      3.95 o
 -25   1  13        9.26       10.19      2.79 o
 -23   1  13       28.20       28.83      3.62 o
 -21   1  13      108.40      108.08      4.86 o
 -19   1  13       75.27       74.93      4.32 o
 -11   1  13       73.64       70.38      3.94 o
  -9   1  13       19.13       19.74      2.69 o
  -7   1  13      116.69      113.98      4.48 o
  -5   1  13        4.56        5.57      2.28 o
  -1   1  13      203.30      200.62      5.97 o
   1   1  13      122.71      122.25      5.04 o
   5   1  13       20.81       22.90      3.06 o
   7   1  13       19.38       20.44      3.07 o
   9   1  13       22.50       23.42      3.46 o
  11   1  13       70.02       72.42      3.55 o
 -28   2  13       10.22       10.17      2.79 o
 -26   2  13       13.14       14.70      2.92 o
 -22   2  13      150.32      153.12      5.60 o
 -20   2  13       12.09       12.62      2.75 o
 -16   2  13       47.68       45.86      3.58 o
 -10   2  13       44.26       43.01      3.40 o
  -8   2  13       52.44       48.04      3.39 o
  -6   2  13       55.44       55.04      3.57 o
  -4   2  13       98.28       97.32      4.49 o
  -2   2  13       27.68       30.47      4.01 o
   2   2  13       50.26       50.74      3.77 o
   4   2  13      190.04      194.51      5.97 o
   6   2  13      133.55      137.77      5.41 o
  10   2  13       24.51       26.92      2.85 o
  12   2  13        6.68        6.96      1.99 o
 -29   3  13        6.85        8.44      2.60 o
 -27   3  13        6.62        6.15      2.47 o
 -25   3  13       26.90       27.32      4.22 o
 -23   3  13       10.69       11.06      2.77 o
 -19   3  13      243.53      248.70      6.70 o
 -17   3  13       30.46       30.81      3.42 o
 -15   3  13       29.64       30.01      3.43 o
 -13   3  13       63.46       61.23      3.76 o
 -11   3  13      112.18      107.29      4.68 o
  -5   3  13      292.08      295.84      7.63 o
  -3   3  13      120.84      120.66      5.62 o
  -1   3  13       18.90       19.97      2.88 o
   3   3  13       71.25       72.32      4.32 o
   5   3  13        6.66        6.93      2.66 o
   7   3  13        9.18        9.70      2.57 o
   9   3  13       14.09       16.39      2.71 o
 -28   4  13        6.12        7.17      2.65 o
 -26   4  13        9.39        7.21      2.65 o
 -20   4  13       19.58       19.90      3.07 o
 -16   4  13       19.83       21.13      3.07 o
 -14   4  13      109.98      106.34      4.68 o
 -12   4  13       75.28       74.82      4.12 o
 -10   4  13       56.87       54.24      3.77 o
  -8   4  13        8.21        8.56      2.39 o
  -6   4  13       57.69       54.87      3.77 o
  -2   4  13       75.29       75.88      4.32 o
   0   4  13       15.73       16.93      2.70 o
   2   4  13       89.86       91.25      4.49 o
   4   4  13        6.86        7.50      2.63 o
   8   4  13       78.68       81.82      4.31 o
 -27   5  13        9.50        9.78      2.80 o
 -23   5  13       10.98       11.10      2.55 o
 -21   5  13       43.02       43.12      3.58 o
 -19   5  13       33.38       33.96      3.41 o
 -17   5  13       48.14       47.97      3.78 o
 -15   5  13        9.12        8.65      2.60 o
 -11   5  13       61.04       60.10      3.76 o
  -9   5  13      129.02      129.84      4.85 o
  -7   5  13       12.61       12.72      2.33 o
  -5   5  13        7.96        7.80      2.41 o
  -3   5  13        6.52        6.74      2.45 o
  -1   5  13        5.54        5.07      2.31 o
   3   5  13       15.10       15.51      2.91 o
 -28   6  13        3.99        5.18      2.53 o
 -24   6  13       10.77       10.95      2.77 o
 -22   6  13       43.93       43.52      3.58 o
 -20   6  13        4.37        5.70      2.50 o
 -14   6  13      336.12      340.60      8.56 o
 -12   6  13       44.83       45.91      3.58 o
 -10   6  13       40.16       39.06      3.40 o
  -8   6  13       25.41       27.32      3.25 o
  -6   6  13       29.93       30.51      3.23 o
  -2   6  13      127.58      129.57      4.85 o
   4   6  13       31.36       33.09      3.61 o
 -27   7  13        4.68        5.26      2.53 o
 -23   7  13        5.53        5.81      2.49 o
 -21   7  13       32.10       31.34      3.61 o
 -19   7  13       55.48       55.03      3.95 o
 -17   7  13       51.42       51.74      3.77 o
 -13   7  13       41.78       41.61      3.59 o
 -11   7  13       19.64       20.14      3.07 o
  -9   7  13        6.68        6.15      2.25 o
  -5   7  13       97.64      100.32      4.48 o
  -3   7  13       42.38       43.88      3.78 o
   3   7  13       95.33       95.32      4.68 o
   7   7  13       12.40       13.23      2.74 o
   9   7  13        4.51        5.90      2.02 o
 -24   8  13       23.26       23.80      3.26 o
 -22   8  13        5.95        5.65      2.73 o
 -20   8  13       54.97       54.76      3.77 o
 -18   8  13       13.33       14.52      2.72 o
 -16   8  13       69.71       70.00      3.94 o
 -14   8  13       84.81       87.84      4.49 o
 -12   8  13       46.21       44.00      3.58 o
 -10   8  13       20.38       21.16      2.87 o
  -6   8  13        9.61        9.78      3.22 o
  -4   8  13       36.37       36.85      3.41 o
   0   8  13       91.23       91.03      4.49 o
   2   8  13       14.53       15.30      2.91 o
   4   8  13       17.88       17.58      3.09 o
   6   8  13       85.73       90.34      4.87 o
   8   8  13        5.81        6.20      2.47 o
 -27   9  13        7.37        8.40      2.39 o
 -23   9  13       15.24       17.83      3.50 o
 -21   9  13       62.98       62.33      4.33 o
 -17   9  13       56.49       58.74      4.13 o
 -11   9  13       10.81       10.50      2.99 o
  -9   9  13      101.01      102.77      4.68 o
  -7   9  13       79.11       84.39      4.69 o
  -3   9  13       23.86       25.79      3.25 o
  -1   9  13       16.81       18.29      2.89 o
   1   9  13       15.16       16.38      2.90 o
   3   9  13       10.52       11.16      2.77 o
   7   9  13        6.26        7.50      2.21 o
   9   9  13        8.03        8.04      3.54 o
 -26  10  13        7.39        7.65      2.41 o
 -22  10  13       13.41       15.07      3.74 o
 -20  10  13       10.98       13.38      2.94 o
 -18  10  13       43.04       40.84      5.35 o
 -16  10  13       21.48       19.21      4.10 o
 -14  10  13        7.64        7.68      3.80 o
 -12  10  13       74.67       74.87      5.07 o
 -10  10  13       17.65       17.60      3.09 o
  -8  10  13       21.25       23.74      3.05 o
  -6  10  13       52.75       53.85      3.77 o
  -2  10  13       23.46       24.85      3.26 o
   0  10  13       35.77       36.37      3.60 o
   2  10  13       22.25       23.60      3.05 o
   6  10  13        5.30        4.65      2.08 o
   8  10  13       45.76       49.46      3.00 o
 -23  11  13       61.08       61.03      3.94 o
 -21  11  13       46.37       49.10      4.35 o
 -17  11  13       23.98       24.46      4.24 o
 -15  11  13       21.23       22.32      4.07 o
 -13  11  13       24.49       19.83      4.09 o
 -11  11  13        6.28        8.88      3.95 o
   1  11  13       56.32       56.26      4.14 o
   3  11  13       43.77       45.19      3.58 o
   7  11  13        6.28        5.75      2.03 o
 -20  12  13       19.12       25.88      4.23 o
 -16  12  13       32.20       33.13      4.19 o
 -14  12  13       46.04       40.95      4.37 o
  -8  12  13        9.48        9.96      2.57 o
  -2  12  13       41.91       42.95      3.40 o
   0  12  13       34.77       35.37      3.41 o
   2  12  13        9.87        9.56      2.58 o
 -21  13  13       14.32       19.18      3.90 o
 -19  13  13       33.38       33.65      4.00 o
 -17  13  13       11.17        7.58      3.57 o
 -13  13  13       21.24       27.15      4.23 o
  -9  13  13       11.59       12.62      2.33 o
  -5  13  13       17.77       21.27      3.07 o
  -3  13  13       31.74       31.89      3.23 o
  -1  13  13       37.98       42.28      3.97 o
   1  13  13        6.64        6.96      2.44 o
 -18  14  13       17.36       19.99      3.89 o
 -10  14  13       31.47       32.80      2.84 o
  -8  14  13       15.42       16.33      2.50 o
  -6  14  13       19.00       20.39      2.69 o
  -2  14  13        9.72       11.89      2.54 o
   0  14  13        6.89        7.62      2.20 o
  -9  15  13       13.56       15.21      2.31 o
  -7  15  13       66.49       69.97      4.32 o
  -5  15  13        3.96        4.36      2.10 o
  -3  15  13       15.70       20.22      2.48 o
  -1  15  13       30.72       36.12      3.22 o
  -8  16  13        7.06        8.22      2.19 o
  -4  16  13       16.12       19.63      2.48 o
  -2  16  13       32.83       36.52      2.83 o
  -7  17  13       15.78       18.55      2.29 o
  -5  17  13        4.80        7.53      1.98 o
 -24   0  14       79.13       83.20      4.69 o
 -22   0  14      114.95      113.45      5.04 o
 -18   0  14      149.76      152.52      5.41 o
 -16   0  14       86.17       87.12      5.44 o
 -14   0  14      101.14       99.16      4.68 o
 -12   0  14       74.21       70.11      4.12 o
 -10   0  14      103.73      106.07      4.68 o
  -6   0  14      283.62      289.94      7.07 o
  -2   0  14      110.88      115.59      4.86 o
   4   0  14      116.18      119.36      4.86 o
   6   0  14       11.17       12.24      2.75 o
 -29   1  14        5.05        5.58      2.28 o
 -25   1  14        6.37        6.17      2.47 o
 -21   1  14       14.50       15.43      3.11 o
 -19   1  14       14.50       15.79      2.91 o
 -13   1  14      101.34       99.35      4.68 o
 -11   1  14       19.60       20.33      2.88 o
  -7   1  14       88.49       90.56      4.31 o
  -5   1  14       43.98       45.68      3.58 o
  -3   1  14       11.92       12.17      2.54 o
   1   1  14      131.27      134.62      5.41 o
   3   1  14       32.15       33.20      3.61 o
   7   1  14       23.12       25.99      2.85 o
   9   1  14        7.56        8.30      1.97 o
 -28   2  14       10.25        9.94      2.36 o
 -22   2  14       22.96       25.07      3.45 o
 -20   2  14       44.55       47.29      3.96 o
 -18   2  14       49.57       52.43      3.96 o
 -16   2  14        5.84        6.09      2.48 o
 -14   2  14        7.42        7.40      2.42 o
 -12   2  14       28.36       27.62      3.44 o
 -10   2  14        9.98        8.83      2.59 o
  -8   2  14      138.04      138.28      5.03 o
  -6   2  14       48.92       48.15      3.57 o
  -2   2  14       39.57       40.77      3.59 o
   0   2  14       20.17       21.39      3.07 o
   2   2  14        7.62        8.19      2.61 o
   6   2  14       12.84       15.30      2.72 o
 -27   3  14       15.30       15.69      2.71 o
 -23   3  14        7.14        7.73      2.63 o
 -21   3  14        8.72        9.50      2.80 o
 -15   3  14       67.36       68.41      4.71 o
 -13   3  14       73.39       72.66      4.12 o
  -9   3  14       94.02       94.00      4.30 o
  -7   3  14       25.44       26.44      3.25 o
  -5   3  14        5.34        5.39      2.52 o
  -1   3  14       24.61       26.85      3.63 o
   1   3  14       93.54       95.48      4.68 o
   5   3  14       31.48       33.58      3.42 o
   7   3  14       19.73       21.73      2.68 o
 -28   4  14       14.29       13.94      2.52 o
 -26   4  14       35.94       37.29      3.41 o
 -24   4  14       31.28       31.77      3.42 o
 -22   4  14      116.06      121.61      5.04 o
 -16   4  14       27.45       28.49      3.43 o
 -14   4  14       13.54       13.44      2.74 o
 -12   4  14        8.30        8.33      2.61 o
  -8   4  14      136.94      138.45      5.03 o
   0   4  14       63.35       65.50      4.13 o
   4   4  14       47.92       49.34      3.77 o
 -27   5  14       24.45       22.94      2.87 o
 -25   5  14      114.80      115.23      5.42 o
 -21   5  14        5.48        5.75      2.49 o
 -19   5  14       45.14       45.05      3.78 o
 -17   5  14       26.89       27.08      3.44 o
 -15   5  14      123.03      126.74      5.61 o
  -9   5  14       15.82       16.33      2.71 o
  -7   5  14       75.83       77.19      4.12 o
  -5   5  14       17.60       18.94      2.89 o
  -3   5  14       34.63       35.34      3.41 o
  -1   5  14        9.22        8.31      2.61 o
   1   5  14       36.67       37.95      3.41 o
   3   5  14       48.68       50.43      3.96 o
   5   5  14       50.97       53.49      3.77 o
   7   5  14       10.78       11.10      2.15 o
 -26   6  14       30.41       31.33      3.42 o
 -24   6  14       18.61       22.76      3.27 o
 -22   6  14       24.09       26.93      3.44 o
 -20   6  14       62.88       62.83      3.94 o
 -14   6  14        7.00        6.92      2.66 o
 -12   6  14       15.73       16.89      2.90 o
  -8   6  14       44.24       45.36      3.58 o
  -6   6  14       15.90       17.68      2.89 o
  -2   6  14        6.47        7.53      2.42 o
   2   6  14       25.74       26.75      3.25 o
   6   6  14        6.02        6.60      2.23 o
 -27   7  14       22.31       25.84      3.05 o
 -25   7  14       66.63       67.90      3.94 o
 -23   7  14        8.03        8.02      2.62 o
 -21   7  14        4.55        5.59      2.50 o
 -19   7  14       14.82       17.33      3.51 o
 -15   7  14       10.23       10.36      2.78 o
 -13   7  14       27.66       29.63      5.02 o
 -11   7  14       23.27       24.12      3.26 o
  -9   7  14       69.31       67.06      3.94 o
  -7   7  14       16.44       17.75      2.70 o
  -5   7  14       80.67       79.68      4.11 o
  -1   7  14       22.31       24.12      3.26 o
   3   7  14       22.15       23.55      3.46 o
   7   7  14       71.68       77.26      3.55 o
 -26   8  14       23.73       25.65      2.86 o
 -22   8  14       14.39       14.13      2.73 o
 -18   8  14       14.63       17.83      3.09 o
 -16   8  14        6.90        6.67      2.67 o
 -14   8  14       13.85       14.21      2.73 o
 -12   8  14       18.03       19.46      3.08 o
 -10   8  14       13.90       12.83      2.74 o
  -8   8  14       52.15       54.43      3.77 o
  -6   8  14        9.43       10.44      2.56 o
   0   8  14       87.05       89.50      4.49 o
   4   8  14        6.59        7.98      2.20 o
   6   8  14        4.44        4.34      2.09 o
 -27   9  14        8.86       13.01      2.33 o
 -23   9  14       22.91       26.31      3.63 o
 -21   9  14       45.77       45.61      5.34 o
 -17   9  14       27.29       26.33      5.46 o
 -13   9  14       60.96       59.39      4.13 o
 -11   9  14       10.96       11.84      2.76 o
  -7   9  14       12.98       15.05      2.72 o
  -5   9  14       97.49      100.16      4.48 o
  -3   9  14       10.76       11.74      2.76 o
   1   9  14       26.65       26.37      3.25 o
   3   9  14       34.98       37.00      3.02 o
   5   9  14       53.01       54.86      3.20 o
 -26  10  14       18.47       21.88      2.68 o
 -24  10  14       12.04       14.31      2.32 o
 -20  10  14       25.61       26.42      3.44 o
 -16  10  14       21.25       21.50      4.27 o
 -14  10  14        9.52        7.61      3.80 o
 -10  10  14        7.87        9.23      2.58 o
  -6  10  14       47.03       48.81      3.77 o
  -2  10  14       91.72       95.81      6.02 o
   2  10  14        3.97        4.74      2.08 o
 -19  11  14       28.77       36.46      4.78 o
 -15  11  14       24.35       24.74      4.24 o
 -13  11  14       11.76        7.71      3.80 o
 -11  11  14       12.66       10.81      4.09 o
  -9  11  14       32.47       33.80      3.23 o
  -7  11  14       12.92       14.68      2.72 o
  -1  11  14       21.18       22.98      3.06 o
   3  11  14        5.30        6.33      2.01 o
 -14  12  14        9.60        8.38      3.75 o
 -10  12  14        9.52       10.98      2.35 o
  -6  12  14        6.60        5.59      2.50 o
  -2  12  14       27.24       27.98      3.04 o
   0  12  14        8.34        9.97      2.36 o
  -9  13  14       12.07       12.68      3.79 o
  -7  13  14        9.69        9.25      2.38 o
  -5  13  14        7.85        8.84      2.38 o
  -3  13  14       11.02        9.97      3.45 o
  -8  14  14       31.88       32.04      2.84 o
  -6  14  14        5.31        5.93      2.02 o
  -4  14  14        7.34        8.59      2.18 o
  -2  14  14       10.62       12.03      2.96 o
  -5  15  14        5.03        5.43      2.03 o
 -27   1  15       28.30       34.36      4.79 o
 -25   1  15        7.06        7.93      2.41 o
 -21   1  15       31.68       32.03      3.61 o
 -19   1  15      196.79      207.65      6.53 o
 -17   1  15       39.18       42.47      3.79 o
 -11   1  15       12.53       15.41      2.91 o
  -9   1  15       27.48       27.18      3.25 o
  -7   1  15       73.73       73.66      4.12 o
  -1   1  15        8.96        9.92      2.57 o
   3   1  15        4.54        4.88      2.07 o
   5   1  15        4.49        4.72      2.06 o
 -26   2  15        6.69        7.60      2.42 o
 -24   2  15       55.03       59.25      3.95 o
 -22   2  15       18.26       20.36      3.07 o
 -16   2  15      132.61      129.20      5.23 o
 -12   2  15        6.12        5.51      2.75 o
 -10   2  15      208.24      212.63      6.33 o
  -8   2  15       27.60       28.09      3.43 o
  -6   2  15        9.18        8.20      2.61 o
  -2   2  15      128.98      134.46      5.23 o
   0   2  15        7.68        8.07      2.40 o
   4   2  15        5.67        7.17      2.22 o
 -27   3  15       35.18       40.28      3.01 o
 -25   3  15       55.55       61.13      3.76 o
 -21   3  15        7.32        7.03      2.65 o
 -19   3  15       14.21       15.95      2.91 o
 -17   3  15       46.60       45.33      4.55 o
 -11   3  15       33.84       35.30      3.60 o
  -5   3  15       14.52       16.71      2.90 o
  -3   3  15       18.77       21.33      3.07 o
  -1   3  15       24.04       25.10      3.85 o
   1   3  15      132.93      139.28      5.23 o
 -28   4  15        5.91        5.43      2.28 o
 -26   4  15       30.14       33.36      3.02 o
 -18   4  15        7.35        7.00      2.90 o
 -14   4  15       21.44       23.74      3.26 o
 -12   4  15       91.37       96.39      4.68 o
  -8   4  15       35.52       36.28      3.41 o
  -6   4  15       46.99       46.74      3.58 o
  -4   4  15       28.69       29.96      3.62 o
   0   4  15       41.69       43.77      3.39 o
 -27   5  15        6.31        7.64      2.20 o
 -23   5  15       10.81       12.58      2.53 o
 -17   5  15        6.63        6.22      2.70 o
  -3   5  15       43.84       45.30      3.58 o
   1   5  15       26.63       30.48      3.62 o
   3   5  15       53.49       56.74      3.76 o
 -26   6  15        8.93        9.41      2.17 o
 -24   6  15        8.53        8.76      2.18 o
 -16   6  15       29.73       30.65      3.42 o
 -14   6  15       12.86       14.42      3.34 o
  -6   6  15       97.56      103.28      4.48 o
  -4   6  15       32.53       34.31      3.41 o
  -2   6  15       23.50       24.74      3.05 o
   0   6  15       23.49       25.59      3.25 o
   2   6  15       13.17       15.39      2.51 o
   4   6  15        9.58       11.09      2.15 o
 -25   7  15       42.73       42.42      3.01 o
 -21   7  15       10.02       11.78      2.76 o
 -17   7  15       20.64       22.11      3.27 o
 -15   7  15        9.18       10.43      2.78 o
 -11   7  15       42.13       43.51      3.58 o
  -5   7  15       41.50       43.13      4.36 o
  -3   7  15       14.78       17.02      2.70 o
  -1   7  15       15.44       14.89      2.72 o
   1   7  15       11.25       13.27      2.52 o
   3   7  15        2.61        4.23      2.06 o
 -24   8  15        8.55        8.77      2.18 o
 -22   8  15       18.43       20.08      2.69 o
 -20   8  15       21.02       22.93      3.06 o
 -18   8  15       66.44       69.67      4.12 o
 -14   8  15       26.20       26.85      3.44 o
 -10   8  15       38.67       38.62      3.59 o
  -8   8  15      137.14      145.08      5.03 o
  -6   8  15       37.01       38.52      3.98 o
  -2   8  15       41.49       43.73      3.58 o
   0   8  15        7.98        9.63      2.17 o
 -23   9  15       21.12       23.00      2.67 o
 -19   9  15        6.87        8.56      2.83 o
 -17   9  15       10.04       10.14      2.79 o
 -13   9  15        7.80        9.07      2.59 o
  -9   9  15        5.54        6.37      2.46 o
  -3   9  15       32.97       35.62      3.41 o
   1   9  15        4.41        4.75      2.08 o
 -18  10  15        9.22        9.78      3.45 o
 -14  10  15       17.07       15.47      3.95 o
 -12  10  15       86.33       90.73      7.94 o
  -8  10  15        4.76        5.81      2.26 o
  -6  10  15       25.03       27.44      3.25 o
  -4  10  15       20.31       22.28      2.68 o
  -2  10  15       20.21       22.06      2.68 o
  -7  11  15        8.06        8.51      2.18 o
  -5  11  15       55.23       58.84      3.38 o
  -3  11  15        4.14        4.85      2.07 o
  -8  12  15       22.54       23.38      2.67 o
  -6  12  15        6.24        6.49      2.01 o
  -4  12  15       22.82       24.60      2.47 o
 -26   0  16       12.46       12.67      2.33 o
 -24   0  16       20.69       20.84      2.68 o
 -22   0  16        8.24        8.20      2.61 o
 -20   0  16       22.62       26.13      3.44 o
 -14   0  16       20.76       23.52      3.26 o
 -12   0  16       29.78       31.86      3.61 o
  -8   0  16        8.80        9.72      2.80 o
  -6   0  16       14.36       14.88      2.92 o
  -4   0  16       51.22       50.34      3.57 o
  -2   0  16       52.54       54.31      3.38 o
   0   0  16       40.39       42.35      3.01 o
 -25   1  16        7.13        7.03      2.22 o
 -19   1  16       34.32       37.94      3.80 o
 -15   1  16        7.10        7.64      2.87 o
 -13   1  16       70.32       74.43      4.50 o
 -11   1  16       12.93       14.09      2.93 o
  -9   1  16       16.47       17.54      2.90 o
  -5   1  16       29.23       30.73      3.23 o
  -3   1  16       10.63       11.48      2.54 o
 -24   2  16        7.71        8.01      2.19 o
 -20   2  16       13.45       16.68      2.90 o
 -18   2  16       20.51       22.44      3.27 o
 -12   2  16        9.36       11.08      2.77 o
 -10   2  16       23.45       24.89      3.45 o
  -4   2  16       11.06       11.12      2.55 o
  -2   2  16       10.29       11.89      2.34 o
   0   2  16        6.89        6.53      2.24 o
 -19   3  16       14.76       17.39      2.90 o
 -17   3  16        9.47        9.85      2.79 o
 -13   3  16       36.48       36.96      3.60 o
 -11   3  16       16.08       18.01      2.89 o
  -9   3  16        7.39        7.33      2.64 o
  -5   3  16       16.38       18.08      2.89 o
  -3   3  16        9.43        9.94      2.36 o
  -1   3  16        7.33        8.59      2.18 o
 -22   4  16       10.80       12.02      2.34 o
 -20   4  16       10.37       11.22      2.77 o
 -18   4  16       23.43       24.06      3.26 o
 -14   4  16       43.04       45.61      3.78 o
 -10   4  16       42.51       45.15      3.78 o
  -6   4  16       35.27       36.85      3.41 o
  -4   4  16       59.53       61.20      3.76 o
  -2   4  16       36.97       38.73      3.01 o
   0   4  16       19.13       22.24      2.68 o
 -23   5  16       27.84       32.58      2.84 o
 -21   5  16       25.64       28.33      2.85 o
 -19   5  16       40.51       41.06      3.59 o
 -15   5  16       14.36       13.95      2.93 o
 -11   5  16      138.48      145.47      5.41 o
  -7   5  16       32.12       34.46      3.22 o
  -5   5  16       25.68       27.50      3.04 o
  -8   6  16       25.72       26.27      3.04 o
  -6   6  16       19.48       21.45      2.87 o
  -2   6  16       22.25       24.45      2.86 o
   0   6  16       31.07       34.25      3.60 o
 -23   7  16       29.62       28.59      2.66 o
 -19   7  16       15.55       16.63      2.30 o
 -17   7  16       68.97       75.88      3.75 o
 -13   7  16       48.39       50.11      4.54 o
  -7   7  16       20.32       21.89      2.87 o
  -1   7  16        9.30       12.75      3.37 o
 -22   8  16        9.14       10.76      2.15 o
 -20   8  16       10.81       11.70      2.34 o
 -18   8  16       13.75       16.55      2.30 o
 -14   8  16       24.80       25.83      3.05 o
 -10   8  16        5.86        6.08      2.48 o
  -8   8  16        7.68        8.02      2.19 o
  -6   8  16       23.33       24.89      2.86 o
  -2   8  16        3.93        4.82      2.06 o
 -15   9  16       21.46       25.04      2.67 o
 -13   9  16       60.42       59.24      4.33 o
  -5   9  16       83.82       90.83      3.74 o
  -8  10  16       54.24       59.96      3.56 o
  -6  10  16        9.60       11.42      2.76 o
 -21   1  17       16.13       18.62      2.49 o
 -11   1  17       62.04       66.45      3.56 o
  -7   1  17       21.44       23.95      2.67 o
  -5   1  17       20.68       23.31      2.67 o
 -22   2  17       32.91       36.97      3.80 o
 -16   2  17       23.49       24.78      2.86 o
 -14   2  17       30.00       32.90      3.03 o
  -8   2  17       28.45       30.76      3.03 o
  -6   2  17        7.40        8.59      2.18 o
  -4   2  17       62.20       62.36      4.52 o
 -21   3  17        9.43       11.99      2.14 o
 -17   3  17       22.37       23.33      2.67 o
 -15   3  17       40.19       41.32      3.21 o
 -13   3  17       25.75       26.97      2.85 o
  -9   3  17       11.91       13.02      2.94 o
  -7   3  17       64.91       68.77      3.94 o
  -5   3  17       19.94       22.72      2.68 o
 -20   4  17        4.90        4.90      2.07 o
 -18   4  17        4.81        5.77      2.03 o
 -16   4  17       24.66       27.10      2.85 o
 -14   4  17        6.61        7.22      2.21 o
  -6   4  17        6.00        6.19      2.01 o
 -17   5  17       49.43       49.65      3.20 o
 -15   5  17       13.51       16.81      2.50 o
  -9   5  17       29.21       32.53      2.84 o
  -7   5  17       11.07       13.05      2.13 o
 -16   6  17       12.57       15.81      2.31 o
 -14   6  17        4.87        5.79      2.03 o
 -12   6  17        4.72        4.90      2.07 o
  -8   6  17       15.11       17.28      2.30 o
 -13   7  17       20.76       22.11      2.68 o
 -11   7  17        9.53       10.17      2.16 o
