# Supplementary material for: Periodic Hirshfeld Atom Refinement
Source: J Phys Chem Lett. 2026 Feb 27;17(11):3170–9. doi: 10.1021/acs.jpclett.5c03918 (PMC13007019; doi:10.1021/acs.jpclett.5c03918)
Supplement: Supplementary file 2 [file jz5c03918_si_002.zip › H_Bisacetonitrile arachno-decaborane(12)/Bis(acetonitrile)_arachno-decaborane(12)_pHAR.cif]

data_Bisacetonitrile_arachno-decaborane12_pHAR
#Bis(acetonitrile)_arachno-decaborane(12)_pHAR
_publ_contact_author_name           'PD Dr. Simon Grabowsky'
_publ_contact_author_address
;
    University of Bern
    Department of Chemistry, Biochemistry and Pharmaceutical Sciences
    Freiestrasse 3
    CH - 3012 Bern
    Switzerland
;
_publ_contact_author_email          simon.grabowsky@unibe.ch
_publ_contact_author_phone          '+41 31 684 4281'
loop_
   _publ_author_name
   _publ_author_address
   'Chu, Kanghyun'
;
    University of Bern
    Department of Chemistry, Biochemistry and Pharmaceutical Sciences
    Freiestrasse 3
    CH - 3012 Bern
    Switzerland
;
   'Jayatilaka, Dylan' ''
   'Malaspina, Lorraine A.' ''
   'Genoni, Alessandro' ''
   'Cametti, Georgia' ''
   'Mebs, Stefan' ''
   'Lentz, Dieter' ''
   'B\"urgi, Hans-Beat' ''
   'Churakov, Sergey V.' ''
   'Grabowsky, Simon' ''

_publ_section_title                 'Periodic Hirshfeld atom-refinement (pHAR) for Bis(acetonitrile)_arachno-decaborane(12)'

_audit_creation_date                2025-3-29
_audit_creation_method              'Tonto 25.04.08 github v. 71242092'

# ============
# QCr software
# ============

_QCr_software                       'Tonto'
_QCr_software_version               '25.04.08 v. 71242092'
_QCr_software_platform              'Linux-6.8.0-52-generic'
_QCr_software_build_date            '2025.03.27 11:46'
_QCr_software_website               'https://github.com/dylan-jayatilaka/tonto'

# ========
# Chemical
# ========

_chemical_name_common               Bis(acetonitrile)_arachno-decaborane(12)
_chemical_formula_sum               'C4 H18 B10 N2'
_chemical_formula_moiety            'C4 H18 B10 N2'
_chemical_formula_weight            202.3115
_chemical_compound_source           'see text'
_chemical_absolute_configuration    unk

# ==========
# QCr method
# ==========

_QCr_calc_method                    'Kohn-Sham/b3lyp'
_QCr_calc_spinorbital_genre          'r'
_QCr_calc_gaussian_basis_set        'pob-TZVP-rev2'
_QCr_calc_gaussian_basis_set_kind   'spherical-harmonic'
_QCr_calc_basis_max_l               '2'

_QCr_calc_unit                      'See _atom_site_* in tonto.cif2'
_QCr_calc_unit_spin_multiplicity    1
_QCr_calc_unit_n_electrons          212
_QCr_calc_unit_n_alpha_electrons    106
_QCr_calc_unit_n_beta_electrons     106

# =======
# Crystal
# =======

_exptl_crystal_description          block 
_exptl_crystal_colour               'colourless'
_exptl_crystal_size_max             0.5
_exptl_crystal_size_mid             0.35
_exptl_crystal_size_min             0.35
_exptl_crystal_density_meas         ? 
_exptl_crystal_density_diffrn       1.110(1)
_exptl_crystal_density_method       'not measured'
_exptl_crystal_F_000                424.0 

# ==============
# Absortion data
# ==============

_exptl_absorpt_coefficient_mu       0.054
_exptl_absorpt_correction_type      'none'
_exptl_absorpt_process_details      ?
_exptl_absorpt_correction_T_min     ?
_exptl_absorpt_correction_T_max     ?

# ========
# Symmetry
# ========

_symmetry_cell_setting              Monoclinic
_symmetry_space_group_name_H-M      'c 1 2/c 1'
_symmetry_space_group_name_Hall     '-c 2yc'
_symmetry_Int_Tables_number         '15'

loop_
    _symmetry_equiv_pos_as_xyz
'+x, +y, +z'
'+x+1/2, +y+1/2, +z'
'-x, -y, -z'
'-x+1/2, -y+1/2, -z'
 '-x, +y, -z+1/2'
'-x+1/2, +y+1/2, -z+1/2'
 '+x, -y, +z+1/2'
'+x+1/2, -y+1/2, +z+1/2'

# =========
# Unit cell
# =========

_cell_measurement_temperature       95(2)
_cell_measurement_reflns_used       5143
_cell_measurement_theta_min         3.22
_cell_measurement_theta_max         54.80

_cell_length_a                      15.187(4)
_cell_length_b                      11.1265(15)
_cell_length_c                      7.7617(14)
_cell_angle_alpha                   90.00
_cell_angle_beta                    112.66(1)
_cell_angle_gamma                   90.00
_cell_volume                        1210.3(4)

_cell_formula_units_Z               4

_atom_sites_solution_hydrogens      HAR

# ===============
# Refinement data
# ===============

_refine_ls_kind                     'periodic Hirshfeld atom refinement (pHAR)'
_refine_ls_method_description
;
   S.C. Capelli, H.-B. Burgi, B. Dittrich, S.Grabowsky
   and Dylan Jayatilaka, IUCrJ (2014). 1, 361-379
;
_refine_QCr_Psi_constraint          'none'

_refine_ls_SVD_threshold            0.1E-02
_refine_ls_coordinate_system        cartesian
_refine_ls_structure_factor_coef    F
_refine_ls_matrix_type              full
_refine_ls_R_factor_gt              0.0217
_refine_ls_R_factor_ref             0.0217
_refine_ls_R_factor_all             0.0217
_refine_ls_wR_factor_gt             0.0204
_refine_ls_wR_factor_ref            0.0204
_refine_ls_wR_factor_all            0.0204
_refine_ls_R_Fsqd_factor            0.0326
_refine_ls_chi2                     0.6828
_refine_ls_goodness_of_fit_gt       0.8263
_refine_ls_goodness_of_fit_ref      0.8263
_refine_ls_goodness_of_fit_all      0.8263
_refine_ls_number_reflns            5143
_refine_ls_number_parameters        154
_refine_ls_number_restraints        0
_refine_ls_number_constraints       0
_refine_ls_hydrogen_treatment       refall
_refine_ls_weighting_scheme         sigma
_refine_ls_weighting_details        'w=1/\s(F)'
_refine_ls_shift/su_conv_tol        0.0100
_refine_ls_shift/su_max             -0.0011
_refine_ls_shift/su_max_mean        ?
_refine_ls_shift/su_max_par         'H7 Uxy'
_refine_ls_extinction_method        none

_refine_diff_density_max            0.3549
_refine_diff_density_min            -0.1311
_refine_diff_density_rms            0.0301

_refine_special_details
;
. If constraints were applied they are defined by zero
  eigenvalues of the least-squares hessian, see the
  value of _refine_ls_SVD_threshold
;

# ======================
# Fractional coordinates
# ======================

loop_
_atom_site_label
_atom_site_fract_x
_atom_site_fract_y
_atom_site_fract_z
_atom_site_U_iso_or_equiv
_atom_site_adp_type
_atom_site_occupancy
_atom_site_disorder_group
   N1  0.651061(14)  0.386991(18)   0.66775(2)  0.01149(6)  Uani  1.000000  0
   C1  0.705132(15)  0.40206(2)     0.81716(3)  0.01180(7)  Uani  1.000000  0
   C2  0.774638(18)  0.41955(3)     1.00506(3)  0.01494(8)  Uani  1.000000  0
   B1  0.451891(18)  0.15950(2)     0.29291(3)  0.01067(7)  Uani  1.000000  0
   B2  0.467367(17)  0.28604(2)     0.44264(3)  0.01064(7)  Uani  1.000000  0
   B3  0.622659(17)  0.28656(3)     0.30343(3)  0.01093(7)  Uani  1.000000  0
   B4  0.567359(17)  0.21022(2)     0.43408(3)  0.00999(7)  Uani  1.000000  0
   B5  0.579646(18)  0.36557(2)     0.46849(3)  0.01046(7)  Uani  1.000000  0
   H1  0.4229(3)     0.0664(4)      0.3220(5)   0.027(3)    Uani  1.000000  0
   H2  0.6168(3)     0.1592(4)      0.5703(5)   0.026(3)    Uani  1.000000  0
   H3  0.4423(3)     0.2821(4)      0.5675(5)   0.028(3)    Uani  1.000000  0
   H4  0.7044(3)     0.2828(4)      0.3305(5)   0.028(3)    Uani  1.000000  0
   H5  0.8380(4)     0.3732(5)      1.0200(6)   0.045(4)    Uani  1.000000  0
   H6  0.7467(3)     0.3860(4)      1.1006(6)   0.037(3)    Uani  1.000000  0
   H7  0.7899(4)     0.5131(5)      1.0281(6)   0.038(3)    Uani  1.000000  0
   H8  0.5522(3)     0.4593(4)      0.3957(5)   0.026(3)    Uani  1.000000  0
   H9  0.5810(3)     0.3699(4)      0.1768(6)   0.022(3)    Uani  1.000000  0
#   B6  0.548109(18)  0.15950(2)     0.20709(3)  0.01067(7)  Uani  1.000000  0
#   B7  0.377341(17)  0.28656(3)     0.19657(3)  0.01093(7)  Uani  1.000000  0
#   B8  0.432641(17)  0.21022(2)     0.06592(3)  0.00999(7)  Uani  1.000000  0
#  H10  0.4190(3)     0.3699(4)      0.3232(6)   0.022(3)    Uani  1.000000  0
#   B9  0.532633(17)  0.28604(2)     0.05736(3)  0.01064(7)  Uani  1.000000  0
#  H11  0.5771(3)     0.0664(4)      0.1780(5)   0.027(3)    Uani  1.000000  0
#  B10  0.420354(18)  0.36557(2)     0.03151(3)  0.01046(7)  Uani  1.000000  0
#  H12  0.2956(3)     0.2828(4)      0.1695(5)   0.028(3)    Uani  1.000000  0
#  H13  0.3832(3)     0.1592(4)     -0.0703(5)   0.026(3)    Uani  1.000000  0
#  H14  0.5577(3)     0.2821(4)     -0.0675(5)   0.028(3)    Uani  1.000000  0
#  H15  0.4478(3)     0.4593(4)      0.1043(5)   0.026(3)    Uani  1.000000  0
#   N2  0.348939(14)  0.386991(18)  -0.16775(2)  0.01149(6)  Uani  1.000000  0
#   C3  0.294868(15)  0.40206(2)    -0.31716(3)  0.01180(7)  Uani  1.000000  0
#   C4  0.225362(18)  0.41955(3)    -0.50506(3)  0.01494(8)  Uani  1.000000  0
#  H16  0.1620(4)     0.3732(5)     -0.5200(6)   0.045(4)    Uani  1.000000  0
#  H17  0.2533(3)     0.3860(4)     -0.6006(6)   0.037(3)    Uani  1.000000  0
#  H18  0.2101(4)     0.5131(5)     -0.5281(6)   0.038(3)    Uani  1.000000  0

# ====
# ADPs
# ====

loop_
_atom_site_aniso_label
_atom_site_aniso_U_11
_atom_site_aniso_U_22
_atom_site_aniso_U_33
_atom_site_aniso_U_12
_atom_site_aniso_U_13
_atom_site_aniso_U_23
   N1  0.01107(5)  0.01304(6)   0.00967(6)  -0.00211(5)  0.00324(4)  -0.00235(5)
   C1  0.01147(6)  0.01359(7)   0.00968(7)  -0.00178(5)  0.00335(5)  -0.00231(6)
   C2  0.01291(7)  0.01979(10)  0.01067(7)  -0.00054(7)  0.00294(6)  -0.00321(7)
   B1  0.01171(7)  0.01016(8)   0.00942(7)  -0.00205(6)  0.00326(6)   0.00028(6)
   B2  0.01015(6)  0.01296(8)   0.00937(7)  -0.00082(6)  0.00437(5)  -0.00082(7)
   B3  0.00867(6)  0.01380(8)   0.01035(8)   0.00012(6)  0.00368(5)   0.00001(7)
   B4  0.01016(6)  0.01039(8)   0.00845(7)   0.00033(6)  0.00251(5)   0.00017(6)
   B5  0.01045(7)  0.01065(8)   0.00989(7)  -0.00116(6)  0.00349(6)  -0.00126(6)
   H1  0.033(3)    0.020(3)     0.024(3)    -0.008(2)    0.007(2)    -0.002(2)
   H2  0.028(3)    0.027(3)     0.024(3)     0.005(2)    0.010(2)     0.005(2)
   H3  0.029(2)    0.032(3)     0.022(3)    -0.001(2)    0.009(2)    -0.002(2)
   H4  0.023(2)    0.032(3)     0.026(3)     0.004(2)    0.008(2)     0.001(2)
   H5  0.034(3)    0.068(4)     0.028(3)     0.015(3)    0.008(3)    -0.007(3)
   H6  0.034(3)    0.052(4)     0.025(3)    -0.007(3)    0.012(3)    -0.003(3)
   H7  0.042(3)    0.037(3)     0.028(3)    -0.011(3)    0.005(3)    -0.001(3)
   H8  0.026(2)    0.028(3)     0.022(3)    -0.003(2)    0.005(2)    -0.001(2)
   H9  0.020(2)    0.024(3)     0.026(3)    -0.001(2)    0.012(2)     0.001(2)
#   B6  0.01171(7)  0.01016(8)   0.00942(7)   0.00205(6)  0.00326(6)  -0.00028(6)
#   B7  0.00867(6)  0.01380(8)   0.01035(8)  -0.00012(6)  0.00368(5)  -0.00001(7)
#   B8  0.01016(6)  0.01039(8)   0.00845(7)  -0.00033(6)  0.00251(5)  -0.00017(6)
#  H10  0.020(2)    0.024(3)     0.026(3)     0.001(2)    0.012(2)    -0.001(2)
#   B9  0.01015(6)  0.01296(8)   0.00937(7)   0.00082(6)  0.00437(5)   0.00082(7)
#  H11  0.033(3)    0.020(3)     0.024(3)     0.008(2)    0.007(2)     0.002(2)
#  B10  0.01045(7)  0.01065(8)   0.00989(7)   0.00116(6)  0.00349(6)   0.00126(6)
#  H12  0.023(2)    0.032(3)     0.026(3)    -0.004(2)    0.008(2)    -0.001(2)
#  H13  0.028(3)    0.027(3)     0.024(3)    -0.005(2)    0.010(2)    -0.005(2)
#  H14  0.029(2)    0.032(3)     0.022(3)     0.001(2)    0.009(2)     0.002(2)
#  H15  0.026(2)    0.028(3)     0.022(3)     0.003(2)    0.005(2)     0.001(2)
#   N2  0.01107(5)  0.01304(6)   0.00967(6)   0.00211(5)  0.00324(4)   0.00235(5)
#   C3  0.01147(6)  0.01359(7)   0.00968(7)   0.00178(5)  0.00335(5)   0.00231(6)
#   C4  0.01291(7)  0.01979(10)  0.01067(7)   0.00054(7)  0.00294(6)   0.00321(7)
#  H16  0.034(3)    0.068(4)     0.028(3)    -0.015(3)    0.008(3)     0.007(3)
#  H17  0.034(3)    0.052(4)     0.025(3)     0.007(3)    0.012(3)     0.003(3)
#  H18  0.042(3)    0.037(3)     0.028(3)     0.011(3)    0.005(3)     0.001(3)

# ===========
# Reflections
# ===========

_diffrn_ambient_temperature         95(2) 
_diffrn_radiation_wavelength        0.71073 
_diffrn_radiation_type              MoK\a 
_diffrn_radiation_source            'fine-focus sealed tube' 
_diffrn_radiation_monochromator     graphite 
_diffrn_measurement_device_type     'SMART 1K'
_diffrn_measurement_method          '\f'
_diffrn_measured_fraction_theta_max   0.963
_diffrn_measured_fraction_theta_full   0.963
_diffrn_detector_area_resol_mean    ? 
_diffrn_standards_number            ? 
_diffrn_standards_interval_count    ? 
_diffrn_standards_interval_time     ? 
_diffrn_standards_decay_%           ? 
_diffrn_reflns_number               44091
_diffrn_reflns_av_R_equivalents     0.0280
_diffrn_reflns_av_sigmaI/netI       0.0464
_diffrn_reflns_limit_h_min          -34 
_diffrn_reflns_limit_h_max          32 
_diffrn_reflns_limit_k_min          0 
_diffrn_reflns_limit_k_max          25 
_diffrn_reflns_limit_l_min          0 
_diffrn_reflns_limit_l_max          17 
_diffrn_reflns_theta_min            2.34 
_diffrn_reflns_theta_max            54.80
_diffrn_reflns_theta_full           54.80

_shelx_F_calc_maximum               115.739143

_reflns_d_resolution_low            0.434906
_reflns_d_resolution_high           6.326413
_reflns_limit_h_min                 -34
_reflns_limit_h_max                 32
_reflns_limit_k_min                 0
_reflns_limit_k_max                 25
_reflns_limit_l_min                 0
_reflns_limit_l_max                 17
_reflns_number_gt                   5143
_reflns_number_total                5143
_reflns_threshold_expression        'F>0 & F/u(F)>4.0 & |F_calc|>10^-3'

_reflns_special_details
;
* Specify symmetry and Friedel pair averaging *

. Only reflections which satisfy the threshold expression
  are listed below, and only they are considered observed,
  thus the *_gt, *_all, & *_total data are always the same
;

# ============
# Bond lengths
# ============

loop_
 _geom_bond_atom_site_label_1
 _geom_bond_site_symmetry_1
 _geom_bond_atom_site_label_2
 _geom_bond_site_symmetry_2
 _geom_bond_distance
 _geom_bond_publ_flag
   N1  .   C1  .  1.1460(3)   yes
   N2  .   C3  .  1.1460(3)   yes
   N1  .   B5  .  1.5273(3)   yes
   N2  .  B10  .  1.5273(3)   yes
   C1  .   C2  .  1.4467(3)   yes
   C3  .   C4  .  1.4467(3)   yes
   C2  .   H5  .  1.059(5)    yes
   C2  .   H6  .  1.055(5)    yes
   C2  .   H7  .  1.066(5)    yes
   C4  .  H16  .  1.059(5)    yes
   C4  .  H17  .  1.055(5)    yes
   C4  .  H18  .  1.066(5)    yes
   B1  .   B2  .  1.7827(4)   yes
   B1  .   B4  .  1.7646(3)   yes
   B1  .   B6  .  1.8245(5)   yes
   B1  .   B7  .  1.7853(4)   yes
   B1  .   B8  .  1.7638(3)   yes
   B2  .   B4  .  1.7607(3)   yes
   B2  .   B5  .  1.8620(3)   yes
   B2  .   B7  .  1.8722(3)   yes
   B3  .   B4  .  1.7640(3)   yes
   B3  .   B5  .  1.8670(4)   yes
   B3  .   B6  .  1.7853(4)   yes
   B3  .   B9  .  1.8722(3)   yes
   B4  .   B5  .  1.7480(4)   yes
   B4  .   B6  .  1.7638(3)   yes
   B6  .   B8  .  1.7646(3)   yes
   B6  .   B9  .  1.7827(4)   yes
   B7  .   B8  .  1.7640(3)   yes
   B7  .  B10  .  1.8670(4)   yes
   B8  .   B9  .  1.7607(3)   yes
   B8  .  B10  .  1.7480(4)   yes
   B9  .  B10  .  1.8620(3)   yes
   B1  .   H1  .  1.181(4)    yes
   B2  .   H3  .  1.170(4)    yes
   B2  .  H10  .  1.321(4)    yes
   B3  .   H4  .  1.178(4)    yes
   B3  .   H9  .  1.322(4)    yes
   B4  .   H2  .  1.180(4)    yes
   B5  .   H8  .  1.183(4)    yes
   B6  .  H11  .  1.181(4)    yes
   B7  .  H10  .  1.322(4)    yes
   B7  .  H12  .  1.178(4)    yes
   B8  .  H13  .  1.180(4)    yes
   B9  .   H9  .  1.321(4)    yes
   B9  .  H14  .  1.170(4)    yes
  B10  .  H15  .  1.183(4)    yes

# ===========
# Bond Angles
# ===========

loop_
 _geom_angle_atom_site_label_1
 _geom_angle_site_symmetry_1
 _geom_angle_atom_site_label_2
 _geom_angle_site_symmetry_2
 _geom_angle_atom_site_label_3
 _geom_angle_site_symmetry_3
 _geom_angle
 _geom_angle_publ_flag
   N1  .   C1  .   C2  .       178.91(3)  yes
   N2  .   C3  .   C4  .       178.91(3)  yes
   N1  .   B5  .   B2  .     116.541(18)  yes
   N1  .   B5  .   B3  .     117.947(18)  yes
   N1  .   B5  .   B4  .     107.541(18)  yes
   N2  .  B10  .   B7  .     117.947(18)  yes
   N2  .  B10  .   B8  .     107.541(18)  yes
   N2  .  B10  .   B9  .     116.541(18)  yes
   N1  .   B5  .   H8  .      109.15(19)  yes
   N2  .  B10  .  H15  .      109.15(19)  yes
   C1  .   N1  .   B5  .       179.32(2)  yes
   C3  .   N2  .  B10  .       179.32(2)  yes
   C1  .   C2  .   H5  .        108.9(2)  yes
   C1  .   C2  .   H6  .        109.1(2)  yes
   C1  .   C2  .   H7  .        109.1(3)  yes
   C3  .   C4  .  H16  .        108.9(2)  yes
   C3  .   C4  .  H17  .        109.1(2)  yes
   C3  .   C4  .  H18  .        109.1(3)  yes
   B5  .   B2  .   B4  .      57.619(13)  yes
   B5  .   B2  .   B1  .     109.319(17)  yes
   B5  .   B2  .   B7  .     112.768(16)  yes
   B5  .   B3  .   B4  .      57.472(13)  yes
   B5  .   B3  .   B6  .     109.097(17)  yes
   B5  .   B3  .   B9  .     112.981(17)  yes
   B5  .   B4  .   B2  .      64.103(15)  yes
   B5  .   B4  .   B3  .      64.228(15)  yes
   B5  .   B4  .   B1  .     115.668(18)  yes
   B5  .   B4  .   B6  .     115.838(17)  yes
   B2  .   B5  .   B3  .     104.494(16)  yes
   B2  .   B5  .   B4  .      58.279(14)  yes
   B2  .   B4  .   B3  .     113.548(18)  yes
   B2  .   B4  .   B1  .      60.754(14)  yes
   B2  .   B4  .   B6  .     112.181(16)  yes
   B2  .   B1  .   B4  .      59.516(14)  yes
   B2  .   B1  .   B7  .      63.299(14)  yes
   B2  .   B1  .   B6  .     108.362(15)  yes
   B2  .   B1  .   B8  .     109.148(18)  yes
   B2  .   B7  .   B1  .      58.282(13)  yes
   B2  .   B7  .   B8  .     105.230(16)  yes
   B2  .   B7  .  B10  .     112.981(17)  yes
   B3  .   B5  .   B4  .      58.300(14)  yes
   B3  .   B4  .   B1  .     112.108(16)  yes
   B3  .   B4  .   B6  .      60.804(14)  yes
   B3  .   B6  .   B4  .      59.602(14)  yes
   B3  .   B6  .   B1  .     108.359(14)  yes
   B3  .   B6  .   B9  .      63.299(14)  yes
   B3  .   B6  .   B8  .     108.966(18)  yes
   B3  .   B9  .   B6  .      58.419(14)  yes
   B3  .   B9  .   B8  .     105.336(16)  yes
   B3  .   B9  .  B10  .     112.768(16)  yes
   B4  .   B2  .   B1  .      59.731(14)  yes
   B4  .   B2  .   B7  .     105.336(16)  yes
   B4  .   B3  .   B6  .      59.594(14)  yes
   B4  .   B3  .   B9  .     105.230(16)  yes
   B4  .   B1  .   B7  .     108.966(18)  yes
   B4  .   B1  .   B6  .      58.843(15)  yes
   B4  .   B1  .   B8  .     105.106(17)  yes
   B4  .   B6  .   B1  .      58.882(14)  yes
   B4  .   B6  .   B9  .     109.148(18)  yes
   B4  .   B6  .   B8  .     105.106(17)  yes
   B1  .   B2  .   B7  .      58.419(14)  yes
   B1  .   B4  .   B6  .      62.276(17)  yes
   B1  .   B7  .   B8  .      59.594(14)  yes
   B1  .   B7  .  B10  .     109.097(17)  yes
   B1  .   B6  .   B9  .     108.362(15)  yes
   B1  .   B6  .   B8  .      58.843(15)  yes
   B1  .   B8  .   B7  .      60.804(14)  yes
   B1  .   B8  .   B6  .      62.276(17)  yes
   B1  .   B8  .   B9  .     112.181(16)  yes
   B1  .   B8  .  B10  .     115.838(17)  yes
   B7  .   B1  .   B6  .     108.359(14)  yes
   B7  .   B1  .   B8  .      59.602(14)  yes
   B7  .   B8  .   B6  .     112.108(16)  yes
   B7  .   B8  .   B9  .     113.548(18)  yes
   B7  .   B8  .  B10  .      64.228(15)  yes
   B7  .  B10  .   B9  .     104.494(16)  yes
   B7  .  B10  .   B8  .      58.300(14)  yes
   B6  .   B3  .   B9  .      58.282(13)  yes
   B6  .   B1  .   B8  .      58.882(14)  yes
   B6  .   B9  .   B8  .      59.731(14)  yes
   B6  .   B9  .  B10  .     109.319(17)  yes
   B6  .   B8  .   B9  .      60.754(14)  yes
   B6  .   B8  .  B10  .     115.668(18)  yes
   B9  .   B6  .   B8  .      59.516(14)  yes
   B9  .   B8  .  B10  .      64.103(15)  yes
   B9  .  B10  .   B8  .      58.279(14)  yes
   B8  .   B7  .  B10  .      57.472(13)  yes
   B8  .   B9  .  B10  .      57.619(13)  yes
   B5  .   B2  .   H3  .      120.3(2)    yes
   B5  .   B2  .  H10  .       88.77(19)  yes
   B5  .   B3  .   H4  .      121.20(19)  yes
   B5  .   B3  .   H9  .       89.21(18)  yes
   B5  .   B4  .   H2  .      110.2(2)    yes
   B2  .   B5  .   H8  .      103.2(2)    yes
   B2  .   B4  .   H2  .      117.2(2)    yes
   B2  .   B1  .   H1  .      122.21(19)  yes
   B2  .   B7  .  H10  .       44.87(18)  yes
   B2  .   B7  .  H12  .      119.15(18)  yes
   B3  .   B5  .   H8  .      103.83(19)  yes
   B3  .   B4  .   H2  .      117.9(2)    yes
   B3  .   B6  .  H11  .      123.5(2)    yes
   B3  .   B9  .   H9  .       44.91(18)  yes
   B3  .   B9  .  H14  .      120.2(2)    yes
   B4  .   B5  .   H8  .      143.29(19)  yes
   B4  .   B2  .   H3  .      125.0(2)    yes
   B4  .   B2  .  H10  .      124.51(18)  yes
   B4  .   B3  .   H4  .      125.69(19)  yes
   B4  .   B3  .   H9  .      124.60(18)  yes
   B4  .   B1  .   H1  .      121.1(2)    yes
   B4  .   B6  .  H11  .      122.77(18)  yes
   B1  .   B2  .   H3  .      120.5(2)    yes
   B1  .   B2  .  H10  .      101.67(18)  yes
   B1  .   B4  .   H2  .      122.7(2)    yes
   B1  .   B7  .  H10  .      101.50(18)  yes
   B1  .   B7  .  H12  .      120.1(2)    yes
   B1  .   B6  .  H11  .      118.7(2)    yes
   B1  .   B8  .  H13  .      123.0(2)    yes
   B7  .   B2  .   H3  .      120.2(2)    yes
   B7  .   B2  .  H10  .       44.91(18)  yes
   B7  .   B1  .   H1  .      123.5(2)    yes
   B7  .   B8  .  H13  .      117.9(2)    yes
   B7  .  B10  .  H15  .      103.83(19)  yes
   B6  .   B3  .   H4  .      120.1(2)    yes
   B6  .   B3  .   H9  .      101.50(18)  yes
   B6  .   B4  .   H2  .      123.0(2)    yes
   B6  .   B1  .   H1  .      118.7(2)    yes
   B6  .   B9  .   H9  .      101.67(18)  yes
   B6  .   B9  .  H14  .      120.5(2)    yes
   B6  .   B8  .  H13  .      122.7(2)    yes
   B9  .   B3  .   H4  .      119.15(18)  yes
   B9  .   B3  .   H9  .       44.87(18)  yes
   B9  .   B6  .  H11  .      122.21(19)  yes
   B9  .   B8  .  H13  .      117.2(2)    yes
   B9  .  B10  .  H15  .      103.2(2)    yes
   B8  .   B1  .   H1  .      122.77(18)  yes
   B8  .   B7  .  H10  .      124.60(18)  yes
   B8  .   B7  .  H12  .      125.69(19)  yes
   B8  .   B6  .  H11  .      121.1(2)    yes
   B8  .   B9  .   H9  .      124.51(18)  yes
   B8  .   B9  .  H14  .      125.0(2)    yes
   B8  .  B10  .  H15  .      143.29(19)  yes
  B10  .   B7  .  H10  .       89.21(18)  yes
  B10  .   B7  .  H12  .      121.20(19)  yes
  B10  .   B9  .   H9  .       88.77(19)  yes
  B10  .   B9  .  H14  .      120.3(2)    yes
  B10  .   B8  .  H13  .      110.2(2)    yes
   B2  .  H10  .   B7  .         90.2(3)  yes
   B3  .   H9  .   B9  .         90.2(3)  yes
   H6  .   C2  .   H7  .        110.4(4)  yes
   H6  .   C2  .   H5  .        110.3(4)  yes
   H7  .   C2  .   H5  .        109.1(4)  yes
  H16  .   C4  .  H17  .        110.3(4)  yes
  H16  .   C4  .  H18  .        109.1(4)  yes
  H17  .   C4  .  H18  .        110.4(4)  yes
   H3  .   B2  .  H10  .        109.7(3)  yes
  H10  .   B7  .  H12  .        109.1(3)  yes
   H4  .   B3  .   H9  .        109.1(3)  yes
   H9  .   B9  .  H14  .        109.7(3)  yes

# ==============
# Torsion angles
# ==============

loop_
 _geom_torsion_atom_site_label_1
 _geom_torsion_site_symmetry_1
 _geom_torsion_atom_site_label_2
 _geom_torsion_site_symmetry_2
 _geom_torsion_atom_site_label_3
 _geom_torsion_site_symmetry_3
 _geom_torsion_atom_site_label_4
 _geom_torsion_site_symmetry_4
 _geom_torsion
   N1  .   C1  .   C2  .   H6  .           -116.1(13)
   N1  .   C1  .   C2  .   H7  .            123.3(14)
   N1  .   C1  .   C2  .   H5  .              4.3(14)
   N2  .   C3  .   C4  .  H16  .              4.3(14)
   N2  .   C3  .   C4  .  H17  .           -116.1(13)
   N2  .   C3  .   C4  .  H18  .            123.3(14)
   N1  .   B5  .   B2  .   B4  .          -95.01(2)
   N1  .   B5  .   B2  .   B1  .         -126.27(2)
   N1  .   B5  .   B2  .   B7  .          170.777(19)
   N1  .   B5  .   B3  .   B4  .           94.21(2)
   N1  .   B5  .   B3  .   B6  .          125.33(2)
   N1  .   B5  .   B3  .   B9  .         -171.896(19)
   N1  .   B5  .   B4  .   B2  .          110.827(19)
   N1  .   B5  .   B4  .   B3  .         -112.488(19)
   N1  .   B5  .   B4  .   B1  .          144.119(18)
   N1  .   B5  .   B4  .   B6  .         -145.805(18)
   N2  .  B10  .   B7  .   B2  .         -171.896(19)
   N2  .  B10  .   B7  .   B1  .          125.33(2)
   N2  .  B10  .   B7  .   B8  .           94.21(2)
   N2  .  B10  .   B9  .   B3  .          170.777(19)
   N2  .  B10  .   B9  .   B6  .         -126.27(2)
   N2  .  B10  .   B9  .   B8  .          -95.01(2)
   N2  .  B10  .   B8  .   B1  .         -145.805(18)
   N2  .  B10  .   B8  .   B7  .         -112.488(19)
   N2  .  B10  .   B8  .   B6  .          144.119(18)
   N2  .  B10  .   B8  .   B9  .          110.827(19)
   N1  .   B5  .   B2  .   H3  .            19.6(2)
   N1  .   B5  .   B2  .  H10  .           131.79(18)
   N1  .   B5  .   B3  .   H4  .           -20.8(2)
   N1  .   B5  .   B3  .   H9  .          -132.77(18)
   N1  .   B5  .   B4  .   H2  .            -0.4(2)
   N2  .  B10  .   B7  .  H10  .          -132.77(18)
   N2  .  B10  .   B7  .  H12  .           -20.8(2)
   N2  .  B10  .   B9  .   H9  .           131.79(18)
   N2  .  B10  .   B9  .  H14  .            19.6(2)
   N2  .  B10  .   B8  .  H13  .            -0.4(2)
   C1  .   N1  .   B5  .   B2  .             96.4(19)
   C1  .   N1  .   B5  .   B3  .            -29.2(19)
   C1  .   N1  .   B5  .   B4  .             33.7(19)
   C3  .   N2  .  B10  .   B7  .            -29.2(19)
   C3  .   N2  .  B10  .   B9  .             96.4(19)
   C3  .   N2  .  B10  .   B8  .             33.7(19)
   C1  .   N1  .   B5  .   H8  .           -147.3(19)
   C3  .   N2  .  B10  .  H15  .           -147.3(19)
   C2  .   C1  .   N1  .   B5  .                18(3)
   C4  .   C3  .   N2  .  B10  .                18(3)
   B5  .   B2  .   B4  .   B3  .          -42.368(17)
   B5  .   B2  .   B4  .   B1  .         -145.458(17)
   B5  .   B2  .   B4  .   B6  .         -108.98(2)
   B5  .   B2  .   B1  .   B4  .           30.492(16)
   B5  .   B2  .   B1  .   B7  .         -105.418(18)
   B5  .   B2  .   B1  .   B6  .           -3.62(2)
   B5  .   B2  .   B1  .   B8  .          -66.15(2)
   B5  .   B2  .   B7  .   B1  .           99.390(19)
   B5  .   B2  .   B7  .   B8  .           61.10(2)
   B5  .   B2  .   B7  .  B10  .            0.43(2)
   B5  .   B3  .   B4  .   B2  .           42.313(17)
   B5  .   B3  .   B4  .   B1  .          108.85(2)
   B5  .   B3  .   B4  .   B6  .          145.506(17)
   B5  .   B3  .   B6  .   B4  .          -30.351(16)
   B5  .   B3  .   B6  .   B1  .            3.96(2)
   B5  .   B3  .   B6  .   B9  .          105.766(18)
   B5  .   B3  .   B6  .   B8  .           66.42(2)
   B5  .   B3  .   B9  .   B6  .          -98.96(2)
   B5  .   B3  .   B9  .   B8  .          -60.41(2)
   B5  .   B3  .   B9  .  B10  .            0.43(2)
   B5  .   B4  .   B2  .   B1  .          145.458(17)
   B5  .   B4  .   B2  .   B7  .          107.533(18)
   B5  .   B4  .   B3  .   B6  .         -145.506(17)
   B5  .   B4  .   B3  .   B9  .         -107.835(18)
   B5  .   B4  .   B1  .   B2  .          -34.466(18)
   B5  .   B4  .   B1  .   B7  .            6.63(2)
   B5  .   B4  .   B1  .   B6  .          107.078(18)
   B5  .   B4  .   B1  .   B8  .           69.15(2)
   B5  .   B4  .   B6  .   B3  .           34.516(18)
   B5  .   B4  .   B6  .   B1  .         -106.810(18)
   B5  .   B4  .   B6  .   B9  .           -6.44(3)
   B5  .   B4  .   B6  .   B8  .          -68.90(2)
   B2  .   B5  .   B3  .   B4  .          -37.064(15)
   B2  .   B5  .   B3  .   B6  .           -5.94(2)
   B2  .   B5  .   B3  .   B9  .           56.83(2)
   B2  .   B5  .   B4  .   B3  .          136.685(16)
   B2  .   B5  .   B4  .   B1  .           33.292(17)
   B2  .   B5  .   B4  .   B6  .          103.368(19)
   B2  .   B4  .   B5  .   B3  .         -136.685(16)
   B2  .   B4  .   B3  .   B6  .         -103.193(18)
   B2  .   B4  .   B3  .   B9  .          -65.52(2)
   B2  .   B4  .   B1  .   B7  .           41.092(16)
   B2  .   B4  .   B1  .   B6  .          141.544(15)
   B2  .   B4  .   B1  .   B8  .          103.612(17)
   B2  .   B4  .   B6  .   B3  .          105.45(2)
   B2  .   B4  .   B6  .   B1  .          -35.874(14)
   B2  .   B4  .   B6  .   B9  .           64.49(2)
   B2  .   B4  .   B6  .   B8  .            2.04(3)
   B2  .   B1  .   B4  .   B3  .         -105.47(2)
   B2  .   B1  .   B4  .   B6  .         -141.544(15)
   B2  .   B1  .   B7  .   B8  .          136.117(18)
   B2  .   B1  .   B7  .  B10  .          105.766(18)
   B2  .   B1  .   B6  .   B3  .            0.00(2)
   B2  .   B1  .   B6  .   B4  .           34.381(17)
   B2  .   B1  .   B6  .   B9  .          -67.35(3)
   B2  .   B1  .   B6  .   B8  .         -101.73(2)
   B2  .   B1  .   B8  .   B7  .          -40.960(17)
   B2  .   B1  .   B8  .   B6  .          100.365(19)
   B2  .   B1  .   B8  .   B9  .           64.49(2)
   B2  .   B1  .   B8  .  B10  .           -6.44(3)
   B2  .   B7  .   B1  .   B4  .          -39.348(15)
   B2  .   B7  .   B1  .   B6  .         -101.807(19)
   B2  .   B7  .   B1  .   B8  .         -136.117(18)
   B2  .   B7  .   B8  .   B1  .           37.671(16)
   B2  .   B7  .   B8  .   B6  .            1.01(2)
   B2  .   B7  .   B8  .   B9  .          -65.52(2)
   B2  .   B7  .   B8  .  B10  .         -107.835(18)
   B2  .   B7  .  B10  .   B9  .           56.83(2)
   B2  .   B7  .  B10  .   B8  .           93.898(19)
   B3  .   B5  .   B2  .   B4  .           37.074(15)
   B3  .   B5  .   B2  .   B1  .            5.81(2)
   B3  .   B5  .   B2  .   B7  .          -57.14(2)
   B3  .   B5  .   B4  .   B1  .         -103.394(19)
   B3  .   B5  .   B4  .   B6  .          -33.318(17)
   B3  .   B4  .   B2  .   B1  .          103.090(18)
   B3  .   B4  .   B2  .   B7  .           65.17(2)
   B3  .   B4  .   B1  .   B7  .          -64.38(2)
   B3  .   B4  .   B1  .   B6  .           36.072(14)
   B3  .   B4  .   B1  .   B8  .           -1.86(3)
   B3  .   B4  .   B6  .   B1  .         -141.325(15)
   B3  .   B4  .   B6  .   B9  .          -40.960(17)
   B3  .   B4  .   B6  .   B8  .         -103.411(17)
   B3  .   B6  .   B4  .   B1  .          141.325(15)
   B3  .   B6  .   B1  .   B4  .          -34.604(17)
   B3  .   B6  .   B1  .   B7  .           66.90(3)
   B3  .   B6  .   B1  .   B8  .          101.51(2)
   B3  .   B6  .   B9  .   B8  .         -135.910(17)
   B3  .   B6  .   B9  .  B10  .         -105.418(18)
   B3  .   B6  .   B8  .   B1  .         -100.452(18)
   B3  .   B6  .   B8  .   B7  .          -64.38(2)
   B3  .   B6  .   B8  .   B9  .           41.092(16)
   B3  .   B6  .   B8  .  B10  .            6.63(2)
   B3  .   B9  .   B6  .   B4  .           39.265(16)
   B3  .   B9  .   B6  .   B1  .          101.803(18)
   B3  .   B9  .   B6  .   B8  .          135.910(17)
   B3  .   B9  .   B8  .   B1  .           -1.45(2)
   B3  .   B9  .   B8  .   B7  .           65.17(2)
   B3  .   B9  .   B8  .   B6  .          -37.925(16)
   B3  .   B9  .   B8  .  B10  .          107.533(18)
   B3  .   B9  .  B10  .   B7  .          -57.14(2)
   B3  .   B9  .  B10  .   B8  .          -94.214(19)
   B4  .   B5  .   B2  .   B1  .          -31.261(16)
   B4  .   B5  .   B2  .   B7  .          -94.214(19)
   B4  .   B5  .   B3  .   B6  .           31.123(16)
   B4  .   B5  .   B3  .   B9  .           93.898(19)
   B4  .   B2  .   B1  .   B7  .         -135.910(17)
   B4  .   B2  .   B1  .   B6  .          -34.108(17)
   B4  .   B2  .   B1  .   B8  .          -96.645(18)
   B4  .   B2  .   B7  .   B1  .           38.544(17)
   B4  .   B2  .   B7  .   B8  .            0.00(2)
   B4  .   B2  .   B7  .  B10  .          -60.41(2)
   B4  .   B3  .   B6  .   B1  .           34.310(17)
   B4  .   B3  .   B6  .   B9  .          136.117(18)
   B4  .   B3  .   B6  .   B8  .           96.769(18)
   B4  .   B3  .   B9  .   B6  .          -38.288(17)
   B4  .   B3  .   B9  .   B8  .            0.00(2)
   B4  .   B3  .   B9  .  B10  .           61.10(2)
   B4  .   B1  .   B2  .   B7  .          135.910(17)
   B4  .   B1  .   B7  .   B8  .           96.769(18)
   B4  .   B1  .   B7  .  B10  .           66.42(2)
   B4  .   B1  .   B6  .   B9  .         -101.73(2)
   B4  .   B1  .   B6  .   B8  .         -136.11(3)
   B4  .   B1  .   B8  .   B7  .         -103.411(17)
   B4  .   B1  .   B8  .   B6  .           37.91(2)
   B4  .   B1  .   B8  .   B9  .            2.04(3)
   B4  .   B1  .   B8  .  B10  .          -68.90(2)
   B4  .   B6  .   B3  .   B9  .         -136.117(18)
   B4  .   B6  .   B1  .   B7  .          101.51(2)
   B4  .   B6  .   B1  .   B8  .          136.11(3)
   B4  .   B6  .   B9  .   B8  .          -96.645(18)
   B4  .   B6  .   B9  .  B10  .          -66.15(2)
   B4  .   B6  .   B8  .   B1  .          -37.93(2)
   B4  .   B6  .   B8  .   B7  .           -1.86(3)
   B4  .   B6  .   B8  .   B9  .          103.612(17)
   B4  .   B6  .   B8  .  B10  .           69.15(2)
   B1  .   B2  .   B4  .   B6  .           36.478(16)
   B1  .   B2  .   B7  .   B8  .          -38.288(17)
   B1  .   B2  .   B7  .  B10  .          -98.96(2)
   B1  .   B4  .   B2  .   B7  .          -37.925(16)
   B1  .   B4  .   B3  .   B6  .          -36.659(16)
   B1  .   B4  .   B3  .   B9  .            1.01(2)
   B1  .   B4  .   B6  .   B9  .          100.365(19)
   B1  .   B4  .   B6  .   B8  .           37.91(2)
   B1  .   B7  .   B8  .   B6  .          -36.659(16)
   B1  .   B7  .   B8  .   B9  .         -103.193(18)
   B1  .   B7  .   B8  .  B10  .         -145.506(17)
   B1  .   B7  .  B10  .   B9  .           -5.94(2)
   B1  .   B7  .  B10  .   B8  .           31.123(16)
   B1  .   B6  .   B3  .   B9  .         -101.807(19)
   B1  .   B6  .   B9  .   B8  .          -34.108(17)
   B1  .   B6  .   B9  .  B10  .           -3.62(2)
   B1  .   B6  .   B8  .   B7  .           36.072(14)
   B1  .   B6  .   B8  .   B9  .          141.544(15)
   B1  .   B6  .   B8  .  B10  .          107.078(18)
   B1  .   B8  .   B7  .  B10  .          145.506(17)
   B1  .   B8  .   B6  .   B9  .         -141.544(15)
   B1  .   B8  .   B9  .   B6  .           36.478(16)
   B1  .   B8  .   B9  .  B10  .         -108.98(2)
   B1  .   B8  .  B10  .   B7  .          -33.318(17)
   B1  .   B8  .  B10  .   B9  .          103.368(19)
   B7  .   B2  .   B4  .   B6  .           -1.45(2)
   B7  .   B2  .   B1  .   B6  .          101.803(18)
   B7  .   B2  .   B1  .   B8  .           39.265(16)
   B7  .   B1  .   B4  .   B6  .         -100.452(18)
   B7  .   B1  .   B6  .   B9  .            0.00(2)
   B7  .   B1  .   B6  .   B8  .          -34.604(17)
   B7  .   B1  .   B8  .   B6  .          141.325(15)
   B7  .   B1  .   B8  .   B9  .          105.45(2)
   B7  .   B1  .   B8  .  B10  .           34.516(18)
   B7  .   B8  .   B1  .   B6  .         -141.325(15)
   B7  .   B8  .   B6  .   B9  .         -105.47(2)
   B7  .   B8  .   B9  .   B6  .          103.090(18)
   B7  .   B8  .   B9  .  B10  .          -42.368(17)
   B7  .   B8  .  B10  .   B9  .          136.685(16)
   B7  .  B10  .   B9  .   B6  .            5.81(2)
   B7  .  B10  .   B9  .   B8  .           37.074(15)
   B7  .  B10  .   B8  .   B6  .         -103.394(19)
   B7  .  B10  .   B8  .   B9  .         -136.685(16)
   B6  .   B3  .   B9  .   B8  .           38.544(17)
   B6  .   B3  .   B9  .  B10  .           99.390(19)
   B6  .   B4  .   B3  .   B9  .           37.671(16)
   B6  .   B4  .   B1  .   B8  .          -37.93(2)
   B6  .   B1  .   B7  .   B8  .           34.310(17)
   B6  .   B1  .   B7  .  B10  .            3.96(2)
   B6  .   B1  .   B8  .   B9  .          -35.874(14)
   B6  .   B1  .   B8  .  B10  .         -106.810(18)
   B6  .   B9  .   B8  .  B10  .          145.458(17)
   B6  .   B9  .  B10  .   B8  .          -31.261(16)
   B6  .   B8  .   B7  .  B10  .          108.85(2)
   B6  .   B8  .   B9  .  B10  .         -145.458(17)
   B6  .   B8  .  B10  .   B9  .           33.292(17)
   B9  .   B3  .   B6  .   B8  .          -39.348(15)
   B9  .   B6  .   B1  .   B8  .           34.381(17)
   B9  .   B6  .   B8  .  B10  .          -34.466(18)
   B9  .   B8  .   B7  .  B10  .           42.313(17)
   B9  .  B10  .   B7  .   B8  .          -37.064(15)
   B8  .   B1  .   B7  .  B10  .          -30.351(16)
   B8  .   B6  .   B9  .  B10  .           30.492(16)
   B5  .   B2  .   B4  .   H2  .           100.5(2)
   B5  .   B2  .   B1  .   H1  .           140.2(2)
   B5  .   B2  .   B7  .  H10  .           -63.0(3)
   B5  .   B2  .   B7  .  H12  .          -151.3(2)
   B5  .   B3  .   B4  .   H2  .          -100.3(2)
   B5  .   B3  .   B6  .  H11  .          -141.7(2)
   B5  .   B3  .   B9  .   H9  .            63.4(3)
   B5  .   B3  .   B9  .  H14  .           151.7(2)
   B5  .   B4  .   B2  .   H3  .          -106.6(2)
   B5  .   B4  .   B2  .  H10  .            62.2(2)
   B5  .   B4  .   B3  .   H4  .           107.4(2)
   B5  .   B4  .   B3  .   H9  .           -62.6(2)
   B5  .   B4  .   B1  .   H1  .          -146.0(2)
   B5  .   B4  .   B6  .  H11  .           147.0(2)
   B2  .   B5  .   B3  .   H4  .          -152.1(2)
   B2  .   B5  .   B3  .   H9  .            95.96(18)
   B2  .   B5  .   B4  .   H2  .          -111.2(2)
   B2  .   B4  .   B5  .   H8  .           -67.7(3)
   B2  .   B4  .   B3  .   H4  .           149.7(2)
   B2  .   B4  .   B3  .   H9  .           -20.3(2)
   B2  .   B4  .   B1  .   H1  .          -111.5(2)
   B2  .   B4  .   B6  .  H11  .          -142.1(2)
   B2  .   B1  .   B4  .   H2  .           105.2(2)
   B2  .   B1  .   B7  .  H10  .            12.58(19)
   B2  .   B1  .   B7  .  H12  .          -107.7(2)
   B2  .   B1  .   B6  .  H11  .           147.4(2)
   B2  .   B1  .   B8  .  H13  .          -147.0(2)
   B2  .   B7  .   B1  .   H1  .           112.5(2)
   B2  .   B7  .   B8  .  H13  .           151.9(2)
   B2  .   B7  .  B10  .  H15  .           -51.0(2)
   B3  .   B5  .   B2  .   H3  .           151.6(2)
   B3  .   B5  .   B2  .  H10  .           -96.13(18)
   B3  .   B5  .   B4  .   H2  .           112.1(2)
   B3  .   B4  .   B5  .   H8  .            69.0(3)
   B3  .   B4  .   B2  .   H3  .          -149.0(2)
   B3  .   B4  .   B2  .  H10  .            19.8(2)
   B3  .   B4  .   B1  .   H1  .           143.0(2)
   B3  .   B4  .   B6  .  H11  .           112.5(2)
   B3  .   B6  .   B4  .   H2  .          -106.0(2)
   B3  .   B6  .   B1  .   H1  .          -145.5(2)
   B3  .   B6  .   B9  .   H9  .           -12.60(19)
   B3  .   B6  .   B9  .  H14  .           108.8(2)
   B3  .   B6  .   B8  .  H13  .           146.3(2)
   B3  .   B9  .   B6  .  H11  .          -114.4(2)
   B3  .   B9  .   B8  .  H13  .          -152.0(2)
   B3  .   B9  .  B10  .  H15  .            51.18(19)
   B4  .   B5  .   B2  .   H3  .           114.6(2)
   B4  .   B5  .   B2  .  H10  .          -133.20(18)
   B4  .   B5  .   B3  .   H4  .          -115.0(2)
   B4  .   B5  .   B3  .   H9  .           133.03(18)
   B4  .   B2  .   B5  .   H8  .           145.39(19)
   B4  .   B2  .   B1  .   H1  .           109.7(2)
   B4  .   B2  .   B7  .  H10  .          -123.8(3)
   B4  .   B2  .   B7  .  H12  .           147.8(2)
   B4  .   B3  .   B5  .   H8  .          -144.9(2)
   B4  .   B3  .   B6  .  H11  .          -111.4(2)
   B4  .   B3  .   B9  .   H9  .           124.1(3)
   B4  .   B3  .   B9  .  H14  .          -147.6(2)
   B4  .   B1  .   B2  .   H3  .          -115.3(2)
   B4  .   B1  .   B2  .  H10  .           123.31(19)
   B4  .   B1  .   B7  .  H10  .           -26.77(19)
   B4  .   B1  .   B7  .  H12  .          -147.0(2)
   B4  .   B1  .   B6  .  H11  .           113.0(2)
   B4  .   B1  .   B8  .  H13  .           150.6(2)
   B4  .   B6  .   B3  .   H4  .           116.2(2)
   B4  .   B6  .   B3  .   H9  .          -123.53(19)
   B4  .   B6  .   B1  .   H1  .          -110.9(2)
   B4  .   B6  .   B9  .   H9  .            26.67(19)
   B4  .   B6  .   B9  .  H14  .           148.1(2)
   B4  .   B6  .   B8  .  H13  .          -151.1(2)
   B1  .   B2  .   B5  .   H8  .           114.13(19)
   B1  .   B2  .   B4  .   H2  .          -114.1(2)
   B1  .   B2  .   B7  .  H10  .          -162.4(3)
   B1  .   B2  .   B7  .  H12  .           109.3(2)
   B1  .   B4  .   B5  .   H8  .           -34.4(3)
   B1  .   B4  .   B2  .   H3  .           108.0(2)
   B1  .   B4  .   B2  .  H10  .           -83.3(2)
   B1  .   B4  .   B3  .   H4  .          -143.8(2)
   B1  .   B4  .   B3  .   H9  .            46.2(2)
   B1  .   B4  .   B6  .  H11  .          -106.2(2)
   B1  .   B7  .   B2  .   H3  .          -109.4(2)
   B1  .   B7  .   B2  .  H10  .           162.4(3)
   B1  .   B7  .   B8  .  H13  .           114.2(2)
   B1  .   B7  .  B10  .  H15  .          -113.8(2)
   B1  .   B6  .   B3  .   H4  .           150.5(2)
   B1  .   B6  .   B3  .   H9  .           -89.22(19)
   B1  .   B6  .   B4  .   H2  .           112.7(2)
   B1  .   B6  .   B9  .   H9  .            89.20(19)
   B1  .   B6  .   B9  .  H14  .          -149.4(2)
   B1  .   B6  .   B8  .  H13  .          -113.2(2)
   B1  .   B8  .   B7  .  H10  .            82.9(2)
   B1  .   B8  .   B7  .  H12  .          -107.1(2)
   B1  .   B8  .   B6  .  H11  .           106.9(2)
   B1  .   B8  .   B9  .   H9  .           -46.8(2)
   B1  .   B8  .   B9  .  H14  .           144.4(2)
   B1  .   B8  .  B10  .  H15  .            35.7(3)
   B7  .   B2  .   B5  .   H8  .            51.18(19)
   B7  .   B2  .   B4  .   H2  .          -152.0(2)
   B7  .   B2  .   B1  .   H1  .          -114.4(2)
   B7  .   B1  .   B2  .   H3  .           108.8(2)
   B7  .   B1  .   B2  .  H10  .           -12.60(19)
   B7  .   B1  .   B4  .   H2  .           146.3(2)
   B7  .   B1  .   B6  .  H11  .          -145.5(2)
   B7  .   B1  .   B8  .  H13  .          -106.0(2)
   B7  .   B8  .   B1  .   H1  .           112.5(2)
   B7  .   B8  .   B6  .  H11  .           143.0(2)
   B7  .   B8  .   B9  .   H9  .            19.8(2)
   B7  .   B8  .   B9  .  H14  .          -149.0(2)
   B7  .   B8  .  B10  .  H15  .            69.0(3)
   B7  .  B10  .   B9  .   H9  .           -96.13(18)
   B7  .  B10  .   B9  .  H14  .           151.6(2)
   B7  .  B10  .   B8  .  H13  .           112.1(2)
   B6  .   B3  .   B5  .   H8  .          -113.8(2)
   B6  .   B3  .   B4  .   H2  .           114.2(2)
   B6  .   B3  .   B9  .   H9  .           162.4(3)
   B6  .   B3  .   B9  .  H14  .          -109.4(2)
   B6  .   B4  .   B5  .   H8  .            35.7(3)
   B6  .   B4  .   B2  .   H3  .           144.4(2)
   B6  .   B4  .   B2  .  H10  .           -46.8(2)
   B6  .   B4  .   B3  .   H4  .          -107.1(2)
   B6  .   B4  .   B3  .   H9  .            82.9(2)
   B6  .   B4  .   B1  .   H1  .           106.9(2)
   B6  .   B1  .   B2  .   H3  .          -149.4(2)
   B6  .   B1  .   B2  .  H10  .            89.20(19)
   B6  .   B1  .   B4  .   H2  .          -113.2(2)
   B6  .   B1  .   B7  .  H10  .           -89.22(19)
   B6  .   B1  .   B7  .  H12  .           150.5(2)
   B6  .   B1  .   B8  .  H13  .           112.7(2)
   B6  .   B9  .   B3  .   H4  .           109.3(2)
   B6  .   B9  .   B3  .   H9  .          -162.4(3)
   B6  .   B9  .   B8  .  H13  .          -114.1(2)
   B6  .   B9  .  B10  .  H15  .           114.13(19)
   B6  .   B8  .   B1  .   H1  .          -106.2(2)
   B6  .   B8  .   B7  .  H10  .            46.2(2)
   B6  .   B8  .   B7  .  H12  .          -143.8(2)
   B6  .   B8  .   B9  .   H9  .           -83.3(2)
   B6  .   B8  .   B9  .  H14  .           108.0(2)
   B6  .   B8  .  B10  .  H15  .           -34.4(3)
   B9  .   B3  .   B5  .   H8  .           -51.0(2)
   B9  .   B3  .   B4  .   H2  .           151.9(2)
   B9  .   B3  .   B6  .  H11  .           112.5(2)
   B9  .   B6  .   B3  .   H4  .          -107.7(2)
   B9  .   B6  .   B3  .   H9  .            12.58(19)
   B9  .   B6  .   B4  .   H2  .          -147.0(2)
   B9  .   B6  .   B1  .   H1  .           147.4(2)
   B9  .   B6  .   B8  .  H13  .           105.2(2)
   B9  .   B8  .   B1  .   H1  .          -142.1(2)
   B9  .   B8  .   B7  .  H10  .           -20.3(2)
   B9  .   B8  .   B7  .  H12  .           149.7(2)
   B9  .   B8  .   B6  .  H11  .          -111.5(2)
   B9  .   B8  .  B10  .  H15  .           -67.7(3)
   B9  .  B10  .   B7  .  H10  .            95.96(18)
   B9  .  B10  .   B7  .  H12  .          -152.1(2)
   B9  .  B10  .   B8  .  H13  .          -111.2(2)
   B8  .   B1  .   B2  .   H3  .           148.1(2)
   B8  .   B1  .   B2  .  H10  .            26.67(19)
   B8  .   B1  .   B4  .   H2  .          -151.1(2)
   B8  .   B1  .   B7  .  H10  .          -123.53(19)
   B8  .   B1  .   B7  .  H12  .           116.2(2)
   B8  .   B1  .   B6  .  H11  .          -110.9(2)
   B8  .   B7  .   B2  .   H3  .          -147.6(2)
   B8  .   B7  .   B2  .  H10  .           124.1(3)
   B8  .   B7  .   B1  .   H1  .          -111.4(2)
   B8  .   B7  .  B10  .  H15  .          -144.9(2)
   B8  .   B6  .   B3  .   H4  .          -147.0(2)
   B8  .   B6  .   B3  .   H9  .           -26.77(19)
   B8  .   B6  .   B4  .   H2  .           150.6(2)
   B8  .   B6  .   B1  .   H1  .           113.0(2)
   B8  .   B6  .   B9  .   H9  .           123.31(19)
   B8  .   B6  .   B9  .  H14  .          -115.3(2)
   B8  .   B9  .   B3  .   H4  .           147.8(2)
   B8  .   B9  .   B3  .   H9  .          -123.8(3)
   B8  .   B9  .   B6  .  H11  .           109.7(2)
   B8  .   B9  .  B10  .  H15  .           145.39(19)
   B8  .  B10  .   B7  .  H10  .           133.03(18)
   B8  .  B10  .   B7  .  H12  .          -115.0(2)
   B8  .  B10  .   B9  .   H9  .          -133.20(18)
   B8  .  B10  .   B9  .  H14  .           114.6(2)
  B10  .   B7  .   B2  .   H3  .           151.7(2)
  B10  .   B7  .   B2  .  H10  .            63.4(3)
  B10  .   B7  .   B1  .   H1  .          -141.7(2)
  B10  .   B7  .   B8  .  H13  .          -100.3(2)
  B10  .   B9  .   B3  .   H4  .          -151.3(2)
  B10  .   B9  .   B3  .   H9  .           -63.0(3)
  B10  .   B9  .   B6  .  H11  .           140.2(2)
  B10  .   B9  .   B8  .  H13  .           100.5(2)
  B10  .   B8  .   B1  .   H1  .           147.0(2)
  B10  .   B8  .   B7  .  H10  .           -62.6(2)
  B10  .   B8  .   B7  .  H12  .           107.4(2)
  B10  .   B8  .   B6  .  H11  .          -146.0(2)
  B10  .   B8  .   B9  .   H9  .            62.2(2)
  B10  .   B8  .   B9  .  H14  .          -106.6(2)
   B5  .   B2  .  H10  .   B7  .           124.74(19)
   B5  .   B3  .   H9  .   B9  .          -124.56(19)
   B4  .   B2  .  H10  .   B7  .            76.4(3)
   B4  .   B3  .   H9  .   B9  .           -76.1(2)
   B1  .   B2  .  H10  .   B7  .            15.3(2)
   B6  .   B3  .   H9  .   B9  .           -15.2(2)
   B2  .  H10  .   B7  .   B1  .           -15.2(2)
   B2  .  H10  .   B7  .   B8  .           -76.1(2)
   B2  .  H10  .   B7  .  B10  .          -124.56(19)
   B3  .   H9  .   B9  .   B6  .            15.3(2)
   B3  .   H9  .   B9  .   B8  .            76.4(3)
   B3  .   H9  .   B9  .  B10  .           124.74(19)
   B2  .  H10  .   B7  .  H12  .             112.5(3)
   B3  .   H9  .   B9  .  H14  .            -113.4(3)
   B7  .  H10  .   B2  .   H3  .            -113.4(3)
   B9  .   H9  .   B3  .   H4  .             112.5(3)
   H3  .   B2  .   B5  .   H8  .            -100.0(3)
   H3  .   B2  .   B4  .   H2  .              -6.1(3)
   H3  .   B2  .   B1  .   H1  .              -5.6(3)
   H3  .   B2  .   B7  .  H10  .              88.3(3)
   H3  .   B2  .   B7  .  H12  .               0.0(3)
   H8  .   B5  .   B2  .  H10  .              12.2(3)
   H8  .   B5  .   B3  .   H4  .             100.1(3)
   H8  .   B5  .   B3  .   H9  .             -11.9(3)
   H8  .   B5  .   B4  .   H2  .            -178.9(4)
  H10  .   B2  .   B4  .   H2  .             162.7(3)
  H10  .   B2  .   B1  .   H1  .            -127.0(3)
  H10  .   B2  .   B7  .  H12  .             -88.3(4)
  H10  .   B7  .   B1  .   H1  .             125.1(3)
  H10  .   B7  .   B8  .  H13  .            -162.9(3)
  H10  .   B7  .  B10  .  H15  .             -11.9(3)
   H4  .   B3  .   B4  .   H2  .               7.1(3)
   H4  .   B3  .   B6  .  H11  .               4.8(3)
   H4  .   B3  .   B9  .   H9  .             -88.3(4)
   H4  .   B3  .   B9  .  H14  .               0.0(3)
   H9  .   B3  .   B4  .   H2  .            -162.9(3)
   H9  .   B3  .   B6  .  H11  .             125.1(3)
   H9  .   B3  .   B9  .  H14  .              88.3(3)
   H9  .   B9  .   B6  .  H11  .            -127.0(3)
   H9  .   B9  .   B8  .  H13  .             162.7(3)
   H9  .   B9  .  B10  .  H15  .              12.2(3)
   H2  .   B4  .   B1  .   H1  .              -6.3(3)
   H2  .   B4  .   B6  .  H11  .               6.5(4)
   H1  .   B1  .   B7  .  H12  .               4.8(3)
   H1  .   B1  .   B6  .  H11  .               2.1(4)
   H1  .   B1  .   B8  .  H13  .               6.5(4)
  H12  .   B7  .   B8  .  H13  .               7.1(3)
  H12  .   B7  .  B10  .  H15  .             100.1(3)
  H11  .   B6  .   B9  .  H14  .              -5.6(3)
  H11  .   B6  .   B8  .  H13  .              -6.3(3)
  H14  .   B9  .   B8  .  H13  .              -6.1(3)
  H14  .   B9  .  B10  .  H15  .            -100.0(3)
  H13  .   B8  .  B10  .  H15  .            -178.9(4)
