# Supplementary material for: Periodic Hirshfeld Atom Refinement
Source: J Phys Chem Lett. 2026 Feb 27;17(11):3170–9. doi: 10.1021/acs.jpclett.5c03918 (PMC13007019; doi:10.1021/acs.jpclett.5c03918)
Supplement: Supplementary file 2 [file jz5c03918_si_002.zip › H_Bisacetonitrile arachno-decaborane(12)/Bis(acetonitrile)_arachno-decaborane(12)_pHAR.fco]

data_Bisacetonitrile_arachno-decaborane12_pHAR
#Bis(acetonitrile)_arachno-decaborane(12)_pHAR

_audit_creation_date                2025-3-29
_audit_creation_method              'Tonto 25.04.08 github v. 71242092'

# ============
# QCr software
# ============

_QCr_software                       'Tonto'
_QCr_software_version               '25.04.08 v. 71242092'
_QCr_software_platform              'Linux-6.8.0-52-generic'
_QCr_software_build_date            '2025.03.27 11:46'
_QCr_software_website               'https://github.com/dylan-jayatilaka/tonto'

# ========
# Symmetry
# ========

_symmetry_cell_setting              Monoclinic
_symmetry_space_group_name_H-M      'c 1 2/c 1'
_symmetry_space_group_name_Hall     '-c 2yc'
_symmetry_Int_Tables_number         '15'

loop_
    _symmetry_equiv_pos_as_xyz
'+x, +y, +z'
'+x+1/2, +y+1/2, +z'
'-x, -y, -z'
'-x+1/2, -y+1/2, -z'
'-x, +y, -z+1/2'
'-x+1/2, +y+1/2, -z+1/2'
'+x, -y, +z+1/2'
'+x+1/2, -y+1/2, +z+1/2'

# =========
# Unit cell
# =========

_cell_measurement_temperature       95(2)
_cell_measurement_reflns_used       5143
_cell_measurement_theta_min         3.22
_cell_measurement_theta_max         54.80

_cell_length_a                      15.187(4)
_cell_length_b                      11.1265(15)
_cell_length_c                      7.7617(14)
_cell_angle_alpha                   90.00
_cell_angle_beta                    112.66(1)
_cell_angle_gamma                   90.00
_cell_volume                        1210.3(4)

_cell_formula_units_Z               4

_exptl_crystal_F_squared_000         179776.0000


# ======================
# XD fco reflection data
# ======================

_shelx_refln_list_code              4

_reflns_d_resolution_high           0.4349
_reflns_d_resolution_low            6.3264
_reflns_limit_h_max                 32
_reflns_limit_h_min                 -34
_reflns_limit_k_max                 25
_reflns_limit_k_min                 0
_reflns_limit_l_max                 17
_reflns_limit_l_min                 0

# NOTE: F_squared_meas is scaled to F_squared_calc
#       and so it is on an absolute scale
_reflns_tonto_F_scale_factor        0.8513

loop_
    _refln_index_h
    _refln_index_k
    _refln_index_l
    _refln_F_squared_calc
    _refln_F_squared_meas
    _refln_F_squared_sigma
    _refln_observed_status
   3   1   0     1664.02     1763.54     25.95 o
   5   1   0       45.79       43.01      2.44 o
   7   1   0      461.04      461.25      9.85 o
   9   1   0      122.29      112.50      5.04 o
  11   1   0      155.19      153.42      6.54 o
  15   1   0      155.43      149.41      6.35 o
  21   1   0       15.86       17.11      3.09 o
  23   1   0       36.17       34.80      3.41 o
  25   1   0       94.16       95.99      4.68 o
  31   1   0       20.24       20.82      2.68 o
   0   2   0     4337.91     4562.63     48.16 o
   2   2   0     8213.52     8064.96     85.19 o
   6   2   0       77.54       81.88      3.54 o
   8   2   0       53.17       51.11      3.38 o
  10   2   0      175.87      168.13      6.34 o
  12   2   0      143.31      139.29      6.92 o
  14   2   0      116.21      111.28      5.80 o
  16   2   0      161.46      157.34      6.72 o
  18   2   0       11.88       11.60      3.61 o
  20   2   0      103.13       96.95      6.20 o
  22   2   0       37.69       36.63      3.40 o
  32   2   0       16.60       20.82      2.68 o
   1   3   0      542.38      569.14      6.67 o
   3   3   0     1974.83     2063.35     22.22 o
  11   3   0       16.31       14.65      3.54 o
  13   3   0       32.68       28.89      4.61 o
  15   3   0       10.57        9.98      2.79 o
  17   3   0      314.27      307.01      8.92 o
  19   3   0      122.20      122.05      6.56 o
  21   3   0       68.78       67.34      4.12 o
  25   3   0       71.93       68.96      4.12 o
  27   3   0       11.58       12.87      2.74 o
   0   4   0     5566.56     5924.03     68.54 o
   2   4   0     1708.10     1811.02     18.52 o
   4   4   0      138.24      143.27      5.22 o
   8   4   0      151.60      146.36      5.78 o
  10   4   0       34.93       30.44      3.82 o
  12   4   0      118.81      115.17      6.56 o
  14   4   0      459.77      440.37     14.72 o
  16   4   0      293.02      285.58      8.93 o
  20   4   0      223.80      219.45      9.71 o
  26   4   0       20.34       21.72      3.06 o
  30   4   0       50.51       53.99      3.95 o
   1   5   0      336.22      360.02      9.11 o
   3   5   0      834.29      867.83     18.38 o
   7   5   0      226.12      218.34      6.70 o
   9   5   0      799.77      784.33     16.90 o
  11   5   0      178.56      175.18      7.66 o
  13   5   0      535.61      514.63     15.07 o
  15   5   0      642.05      618.81     18.42 o
  17   5   0      216.06      209.11      8.02 o
  19   5   0      255.59      250.12      8.94 o
  21   5   0       13.80       14.20      2.51 o
  23   5   0      153.73      150.29      5.22 o
  29   5   0       17.81       19.44      2.88 o
  31   5   0       45.43       52.63      5.10 o
   0   6   0     1373.42     1423.47     20.40 o
   2   6   0     2277.49     2331.19     29.65 o
   4   6   0      126.32      118.93      4.09 o
   6   6   0       34.34       33.27      3.02 o
  12   6   0       48.70       44.51      4.55 o
  14   6   0      200.84      193.77      7.45 o
  16   6   0      108.99      104.03      5.81 o
  20   6   0       16.56       18.82      3.08 o
  22   6   0       38.91       37.35      3.59 o
   1   7   0       53.30       54.19      3.56 o
   3   7   0       46.03       44.78      5.92 o
   5   7   0      232.48      224.80      7.64 o
   7   7   0      717.57      700.29     18.04 o
  11   7   0      255.97      246.42      8.94 o
  13   7   0     2264.30     2216.66     46.43 o
  15   7   0       35.89       35.71      4.38 o
  23   7   0       35.24       32.83      3.81 o
  25   7   0       49.35       48.42      4.54 o
  27   7   0       45.67       45.31      3.58 o
   0   8   0       82.06       88.01      5.25 o
   2   8   0       35.78       34.74      3.60 o
   4   8   0      365.29      355.59      9.67 o
   6   8   0      104.10       98.93      5.63 o
   8   8   0       11.16       11.66      3.39 o
  12   8   0      218.25      208.37      7.45 o
  14   8   0       84.67       82.21      5.26 o
  16   8   0       63.91       58.57      5.09 o
  18   8   0      108.18      107.01      6.76 o
  20   8   0       56.29       54.82      3.76 o
  22   8   0       17.66       18.75      4.73 o
  26   8   0       11.96       12.46      2.75 o
   1   9   0     1271.86     1269.78     24.14 o
   3   9   0      306.51      303.69      9.50 o
   5   9   0      107.95      100.95      6.01 o
   7   9   0      108.71      102.38      6.38 o
  11   9   0      528.39      507.07     13.57 o
  13   9   0      146.24      143.16      7.30 o
  15   9   0       28.68       29.60      4.21 o
  17   9   0      161.74      160.21      7.67 o
  19   9   0       31.09       28.19      3.24 o
  21   9   0        4.57        5.89      2.48 o
  25   9   0       75.20       72.79      4.70 o
   0  10   0     1154.72     1117.20     24.15 o
   2  10   0      285.87      281.14     10.45 o
   6  10   0       75.27       69.85      5.27 o
   8  10   0       15.49       13.59      3.35 o
  12  10   0      143.00      134.70      6.73 o
  14  10   0      132.41      126.12      6.74 o
   1  11   0      214.31      205.97      7.65 o
   3  11   0       25.41       26.34      4.23 o
   5  11   0      120.57      117.33      5.61 o
   9  11   0       15.35       14.43      3.34 o
  11  11   0       17.27       16.42      4.14 o
  13  11   0       30.77       28.30      4.42 o
  15  11   0      109.76      101.32      6.58 o
  17  11   0        8.56        7.19      3.34 o
  19  11   0      126.31      127.33      6.36 o
  21  11   0       11.38       14.70      3.12 o
  23  11   0       29.59       32.61      3.60 o
  27  11   0       19.20       23.50      3.45 o
   0  12   0      371.94      358.18     10.42 o
   4  12   0      478.99      472.70     11.52 o
  10  12   0       44.98       45.34      7.71 o
  12  12   0       78.57       76.36      6.04 o
  18  12   0      106.11      107.36      8.10 o
  20  12   0       89.03       86.23      4.87 o
  22  12   0      113.55      118.83      5.03 o
  26  12   0       26.11       31.85      3.23 o
  28  12   0       11.13       13.15      2.32 o
   1  13   0      132.61      127.37     12.11 o
   3  13   0       81.26       82.33      5.64 o
   5  13   0       46.67       43.95      4.36 o
   9  13   0       20.45       20.21      4.50 o
  11  13   0      209.87      203.19     10.67 o
  13  13   0       74.17       71.12      5.07 o
  15  13   0       18.40       19.39      3.29 o
  19  13   0       56.53       57.15      4.13 o
  27  13   0       11.06       13.18      2.74 o
   0  14   0      385.32      384.23     11.92 o
   2  14   0      335.25      320.67     11.56 o
   6  14   0      329.51      320.12     10.24 o
  14  14   0       19.95       19.61      2.69 o
  20  14   0      290.98      291.67      7.25 o
  24  14   0        6.25        7.22      2.43 o
   1  15   0       46.85       45.78      5.52 o
   3  15   0      117.23      111.08      6.75 o
   5  15   0      127.36      124.17      6.74 o
  15  15   0       30.53       30.16      3.42 o
  17  15   0       10.43       10.85      2.77 o
  19  15   0       25.59       25.98      3.63 o
  23  15   0       36.32       37.19      3.40 o
  25  15   0        8.75        7.78      3.08 o
   0  16   0      455.05      449.99     14.90 o
   2  16   0       29.41       29.35      6.45 o
   4  16   0       50.15       54.13      6.09 o
   8  16   0       21.44       17.12      6.31 o
  16  16   0        9.92       11.05      2.77 o
  24  16   0       10.03       11.19      2.34 o
  11  17   0       13.53       15.10      2.72 o
  13  17   0      161.35      164.48      6.72 o
  19  17   0       14.51       15.21      3.11 o
  10  18   0       96.28       96.55      5.63 o
  12  18   0       42.51       45.34      4.15 o
  20  18   0       33.40       35.72      3.60 o
  22  18   0        7.40        8.28      2.19 o
   7  19   0      105.63      101.14      4.48 o
  13  19   0       16.93       18.95      3.90 o
  15  19   0       18.26       19.15      5.15 o
  17  19   0       19.41       21.70      3.87 o
  12  20   0       20.69       20.99      3.27 o
   7  21   0      177.37      175.16      6.90 o
  15  21   0       29.67       33.65      4.19 o
   2  22   0       13.58       13.29      2.73 o
  10  22   0       88.76       92.27      4.10 o
  12  22   0        6.11        7.80      2.62 o
   0  24   0       31.72       34.47      4.58 o
   2  24   0       16.91       18.41      2.89 o
  10  24   0        8.24        8.96      2.17 o
   1  25   0       21.94       22.22      2.67 o
 -23   1   1       25.68       25.79      3.25 o
 -17   1   1     1342.18     1303.40     25.99 o
 -15   1   1       44.02       41.09      3.79 o
 -13   1   1      561.52      548.44     12.63 o
 -11   1   1     1367.83     1361.21     27.85 o
  -9   1   1      713.69      699.17     12.24 o
  -7   1   1     1682.05     1743.22     27.82 o
  -5   1   1     4678.52     4908.05     53.71 o
  -3   1   1    11840.90    12110.37     85.12 o
  -1   1   1     4314.73     4623.59     44.44 o
   1   1   1     2883.87     3101.48     37.05 o
   3   1   1      110.48      107.76      3.17 o
   5   1   1       13.64       15.21      1.91 o
   7   1   1       31.01       28.25      2.66 o
   9   1   1      295.68      300.18      8.92 o
  11   1   1      236.19      220.37      8.02 o
  13   1   1      109.45      103.98      5.42 o
  15   1   1       17.71       15.10      3.74 o
  19   1   1      261.28      255.46      9.13 o
  21   1   1      109.18      107.38      5.04 o
  23   1   1       99.55       96.89      4.68 o
  25   1   1       17.55       18.16      5.17 o
  27   1   1        5.94        6.72      2.91 o
  29   1   1       22.30       25.21      4.04 o
  31   1   1        6.94        7.87      2.41 o
 -28   2   1      131.61      132.79      5.41 o
 -24   2   1       13.63       15.90      2.91 o
 -20   2   1      707.28      690.67     16.35 o
 -16   2   1       74.00       67.46      4.50 o
 -14   2   1       17.47       18.61      3.49 o
 -12   2   1      124.00      119.26      5.99 o
 -10   2   1      269.37      267.66      7.63 o
  -8   2   1      271.15      281.71      6.87 o
  -6   2   1     1052.32     1124.21     13.34 o
  -4   2   1      184.49      188.61      4.83 o
  -2   2   1     3547.00     3871.78     38.90 o
   0   2   1     5300.59     5720.84     53.69 o
   2   2   1      542.42      553.99     10.20 o
   4   2   1      137.20      138.47      4.09 o
   6   2   1      327.14      328.81      7.24 o
   8   2   1      822.03      819.05     16.53 o
  10   2   1      273.72      272.83      8.37 o
  12   2   1      752.01      725.04     20.47 o
  14   2   1      817.60      802.62     16.90 o
  16   2   1       81.44       77.82      5.26 o
  18   2   1       13.72       13.18      3.57 o
  20   2   1      208.54      205.04      7.27 o
  22   2   1       28.20       29.51      3.23 o
  28   2   1      114.70      121.36      5.03 o
  30   2   1       17.26       19.17      2.69 o
 -29   3   1       12.75       13.67      2.93 o
 -25   3   1       54.34       52.93      3.95 o
 -21   3   1       18.70       19.39      4.09 o
 -19   3   1      540.01      536.99     12.63 o
 -17   3   1      114.66      109.16      5.42 o
 -15   3   1       51.18       50.06      4.34 o
 -13   3   1      392.55      379.23     10.98 o
 -11   3   1       78.35       72.70      4.88 o
  -9   3   1       74.43       75.79      4.11 o
  -7   3   1      152.00      150.10      5.98 o
  -5   3   1     1933.11     2054.11     25.94 o
  -3   3   1    13395.55    13796.88    127.75 o
  -1   3   1     6634.08     6965.87     72.23 o
   3   3   1      102.38      110.05      3.35 o
   7   3   1      813.81      803.35     12.61 o
   9   3   1      389.27      386.81     10.04 o
  11   3   1      264.07      247.35      9.14 o
  13   3   1      175.21      169.66      6.90 o
  15   3   1      159.00      152.97      6.16 o
  17   3   1       46.48       41.99      4.76 o
  19   3   1      130.61      130.12      6.92 o
  21   3   1       53.46       53.16      3.56 o
  23   3   1      121.92      120.49      4.85 o
  25   3   1       15.55       14.47      3.75 o
  29   3   1       12.69       14.43      2.92 o
 -30   4   1        9.87       10.35      2.78 o
 -26   4   1      187.82      185.64      5.97 o
 -24   4   1       69.09       66.19      4.12 o
 -22   4   1       37.91       37.92      4.77 o
 -20   4   1       12.55       13.51      3.99 o
 -18   4   1      143.43      139.18      6.73 o
 -14   4   1       80.09       77.89      5.06 o
 -12   4   1       37.84       34.22      3.99 o
 -10   4   1       56.99       55.19      4.33 o
  -8   4   1      220.84      212.80      6.70 o
  -6   4   1      178.65      170.53      5.59 o
  -4   4   1     1479.10     1540.40     17.23 o
  -2   4   1     3071.36     3238.17     33.34 o
   0   4   1      921.23      950.40     12.97 o
   2   4   1       41.09       47.05      2.25 o
   4   4   1       12.15       15.11      2.12 o
   6   4   1     1295.13     1278.64     18.54 o
   8   4   1      258.00      251.78      8.94 o
  10   4   1      517.14      504.30     12.08 o
  12   4   1      515.74      501.70     12.83 o
  14   4   1      175.48      171.36      6.90 o
  16   4   1       35.42       33.43      4.59 o
  18   4   1        8.37        8.00      3.29 o
  20   4   1       14.14       15.61      2.50 o
  22   4   1       62.24       62.41      3.75 o
  26   4   1       71.58       76.14      4.31 o
  30   4   1        3.53        4.76      2.33 o
 -31   5   1        9.91       10.43      2.78 o
 -25   5   1       21.24       23.58      3.26 o
 -23   5   1        7.74        7.71      2.62 o
 -15   5   1      207.86      195.26      7.27 o
 -11   5   1        9.46        9.09      3.24 o
  -9   5   1       72.98       68.15      4.50 o
  -7   5   1      597.96      598.68     13.19 o
  -5   5   1      155.29      158.75      5.02 o
  -3   5   1      631.80      643.76      8.71 o
  -1   5   1      446.78      441.49      7.05 o
   1   5   1      416.48      432.99      8.90 o
   3   5   1      347.82      350.79      6.50 o
   5   5   1       23.60       21.03      2.68 o
   7   5   1      104.72       98.73      4.86 o
   9   5   1       36.87       34.77      3.80 o
  13   5   1       98.06       92.27      5.05 o
  15   5   1      262.66      256.22      8.57 o
  17   5   1        7.70        7.67      3.31 o
  19   5   1       25.68       27.21      3.83 o
  21   5   1      202.94      205.04      5.77 o
  23   5   1       50.67       49.80      3.77 o
  25   5   1       14.91       17.36      2.89 o
  27   5   1       17.37       19.32      2.88 o
 -30   6   1       25.38       28.85      3.43 o
 -28   6   1       18.22       19.14      3.08 o
 -26   6   1      121.99      119.42      5.23 o
 -24   6   1      223.06      218.70      6.52 o
 -20   6   1       84.52       85.04      5.83 o
 -16   6   1      264.49      252.89      8.57 o
 -14   6   1      151.80      147.12      6.54 o
 -12   6   1       84.62       79.78      5.26 o
 -10   6   1       82.59       78.44      5.26 o
  -6   6   1      109.35      109.34      4.67 o
  -4   6   1     2516.66     2552.86     33.36 o
  -2   6   1     2208.90     2268.38     37.09 o
   0   6   1     1882.83     1943.28     27.81 o
   2   6   1      290.06      281.14      6.51 o
   4   6   1      220.10      208.92      5.96 o
   6   6   1     1342.78     1337.38     24.13 o
   8   6   1      626.08      603.48     12.62 o
  10   6   1      474.59      465.68     12.46 o
  12   6   1      814.71      801.51     15.96 o
  14   6   1       76.52       72.54      5.07 o
  16   6   1       20.48       21.59      3.87 o
  22   6   1       50.20       49.03      3.77 o
  24   6   1       16.00       17.98      2.89 o
  26   6   1        6.15        7.75      2.62 o
 -29   7   1       16.41       16.93      2.90 o
 -27   7   1        9.88        9.02      2.81 o
 -25   7   1       22.66       22.66      3.26 o
 -23   7   1       14.23       14.58      2.92 o
 -21   7   1       10.77       11.55      2.54 o
 -19   7   1      319.02      315.14     11.74 o
 -17   7   1      109.55      104.83      6.95 o
 -15   7   1        8.84        7.63      3.09 o
 -13   7   1        8.54        7.26      2.88 o
 -11   7   1       11.20       10.06      3.21 o
  -9   7   1      225.00      218.52      8.02 o
  -7   7   1       28.45       23.47      3.45 o
  -5   7   1      811.11      816.47     15.58 o
  -3   7   1     1471.72     1469.28     24.12 o
  -1   7   1     1021.07     1024.84     15.39 o
   1   7   1      302.46      315.51      8.56 o
   3   7   1       28.89       30.56      2.65 o
  11   7   1      532.62      512.41     11.70 o
  13   7   1       16.76       14.71      3.12 o
  15   7   1       49.83       48.60      4.74 o
  17   7   1       73.03       69.53      5.66 o
  19   7   1       46.43       43.15      3.78 o
  21   7   1       17.04       17.29      2.89 o
  23   7   1       11.13       11.27      2.54 o
 -30   8   1       43.08       40.51      3.21 o
 -26   8   1        5.83        5.68      2.73 o
 -24   8   1      146.39      154.02      5.60 o
 -22   8   1      201.48      201.34      6.15 o
 -20   8   1       37.99       36.83      3.59 o
 -18   8   1       84.95       84.29      6.03 o
 -14   8   1      195.15      184.00      7.09 o
 -12   8   1      371.18      360.40      9.67 o
  -8   8   1       17.42       16.48      3.71 o
  -6   8   1      801.91      795.41     18.39 o
  -4   8   1      919.11      904.03     15.58 o
  -2   8   1      165.97      168.15      6.34 o
   0   8   1        7.76        7.46      2.42 o
   2   8   1      878.58      893.51     17.46 o
   4   8   1      895.84      883.71     17.08 o
   6   8   1      367.58      351.52     10.79 o
   8   8   1      314.77      313.65     10.62 o
  10   8   1      511.81      509.28     15.63 o
  12   8   1       59.04       56.66      5.30 o
  14   8   1      610.89      599.05     13.93 o
  16   8   1      215.19      211.14      8.77 o
  18   8   1       21.63       21.36      2.87 o
  20   8   1       61.37       58.08      3.94 o
  22   8   1       20.55       21.41      3.27 o
  28   8   1       76.13       80.35      4.11 o
 -29   9   1        8.18        8.57      2.39 o
 -21   9   1       33.16       33.27      3.41 o
 -17   9   1      121.09      116.31      6.56 o
 -15   9   1      245.31      237.55      8.58 o
 -11   9   1       29.63       27.60      4.22 o
  -7   9   1      252.29      254.36      9.33 o
  -5   9   1      543.98      536.99     13.20 o
  -3   9   1       66.67       67.54      5.08 o
  -1   9   1      296.50      289.83      9.32 o
   1   9   1      331.30      320.31      9.87 o
   3   9   1       47.55       44.66      4.36 o
   7   9   1       66.10       61.00      4.51 o
   9   9   1       11.12        9.95      3.44 o
  11   9   1        8.72        8.40      3.27 o
  13   9   1       18.20       17.54      3.70 o
  15   9   1      124.62      123.25      6.93 o
  19   9   1       33.69       33.21      3.41 o
  21   9   1      157.39      154.80      5.40 o
  23   9   1       10.64       10.40      2.56 o
  25   9   1        8.11        7.92      2.62 o
  27   9   1       27.23       25.15      3.04 o
 -30  10   1        4.95        4.37      2.10 o
 -26  10   1       27.60       32.83      3.60 o
 -24  10   1       23.68       27.00      3.63 o
 -22  10   1       11.45       12.35      4.46 o
 -20  10   1       23.31       27.49      3.43 o
 -16  10   1      269.81      264.15      9.69 o
 -14  10   1       83.35       80.11      5.65 o
 -12  10   1       94.62       89.04      5.44 o
 -10  10   1       86.59       82.06      5.44 o
  -6  10   1      877.23      862.85     18.02 o
  -2  10   1      158.41      152.32      7.47 o
   0  10   1       74.09       70.32      5.46 o
   2  10   1       20.17       21.88      4.26 o
   4  10   1       53.27       48.27      4.35 o
   6  10   1      192.22      189.71      7.27 o
  10  10   1      299.70      291.31      8.74 o
  12  10   1      264.36      259.71      9.13 o
  14  10   1       55.28       51.47      5.31 o
  20  10   1       14.03       15.26      2.91 o
  24  10   1       59.47       60.31      4.13 o
  26  10   1       45.42       45.22      3.58 o
  28  10   1       28.24       27.82      2.85 o
 -29  11   1        8.11        8.91      2.17 o
 -25  11   1       11.60       12.18      3.16 o
 -23  11   1       30.06       31.14      3.61 o
 -21  11   1       51.59       50.45      4.14 o
 -19  11   1       18.54       18.12      2.89 o
 -17  11   1      115.03      113.09      5.23 o
 -15  11   1       38.28       39.52      4.96 o
 -13  11   1      244.61      238.67      9.52 o
 -11  11   1       74.62       69.79      5.46 o
  -9  11   1       91.47       86.42      5.64 o
  -7  11   1       34.42       33.50      4.19 o
  -5  11   1      102.38       97.22      6.01 o
  -3  11   1      155.27      150.03      7.29 o
  -1  11   1       64.05       62.33      5.08 o
   1  11   1      351.10      343.02      9.87 o
   5  11   1      129.09      126.42      6.17 o
   7  11   1       40.71       39.81      3.98 o
   9  11   1      220.91      217.42      8.20 o
  11  11   1      462.51      459.22     13.02 o
  13  11   1       25.27       25.51      5.05 o
  17  11   1       56.91       54.57      3.76 o
  19  11   1      390.42      394.75      8.17 o
  21  11   1      134.35      141.80      5.41 o
  23  11   1        5.25        5.55      2.74 o
  25  11   1       10.92       12.74      2.94 o
  27  11   1        8.12        9.36      2.37 o
 -26  12   1       27.23       28.63      3.83 o
 -22  12   1      102.23      104.74      7.33 o
 -20  12   1        5.99        5.78      2.72 o
 -14  12   1       51.55       49.84      5.71 o
  -8  12   1      119.25      116.32      6.56 o
  -6  12   1      123.90      119.44      5.99 o
  -4  12   1       33.75       38.10      5.36 o
  -2  12   1       77.13       71.01      5.07 o
   0  12   1      244.77      239.77      8.58 o
   2  12   1      190.60      182.85      7.84 o
   4  12   1       61.81       59.13      4.52 o
   8  12   1      256.34      246.80      8.76 o
  10  12   1       43.82       42.51      4.95 o
  12  12   1       10.19        9.80      4.13 o
  14  12   1       89.16       83.84      4.69 o
  16  12   1       35.43       33.83      3.22 o
  18  12   1       37.33       38.30      3.59 o
  20  12   1        7.02        7.16      2.65 o
  22  12   1        7.43        6.43      2.68 o
  26  12   1        6.73        7.52      2.20 o
 -25  13   1       32.22       32.43      5.40 o
 -23  13   1       17.42       17.94      3.09 o
 -21  13   1       32.41       36.26      3.99 o
 -19  13   1       27.31       27.91      3.43 o
 -17  13   1       16.44       19.44      5.35 o
 -15  13   1      167.54      174.77     12.79 o
 -13  13   1      164.66      156.78      8.80 o
 -11  13   1      166.97      162.52      8.23 o
  -9  13   1      108.52      105.42      6.57 o
  -7  13   1      155.66      154.43      7.11 o
  -5  13   1       59.75       59.33      4.90 o
  -1  13   1      615.11      595.73     15.61 o
   3  13   1      392.88      385.51     10.22 o
   5  13   1       44.40       44.17      4.55 o
   7  13   1       25.74       25.57      4.23 o
   9  13   1      661.68      649.30     17.67 o
  11  13   1       49.33       51.77      5.70 o
  13  13   1       28.31       27.64      3.04 o
  15  13   1       15.22       16.65      2.70 o
  17  13   1      133.08      132.60      5.03 o
  19  13   1       85.46       87.80      4.68 o
  21  13   1       58.84       63.83      4.12 o
  25  13   1        6.95        8.13      2.84 o
 -20  14   1        7.18        7.27      2.88 o
 -16  14   1       96.11       97.00      5.25 o
 -12  14   1       44.50       42.25      3.78 o
 -10  14   1       16.31       18.54      4.53 o
  -8  14   1       67.30       63.28      5.67 o
  -6  14   1       88.55       86.56      5.82 o
  -4  14   1       36.78       36.14      4.57 o
  -2  14   1       41.99       42.18      5.14 o
   0  14   1       85.49       84.93      5.83 o
   4  14   1       52.85       53.33      4.92 o
   8  14   1       60.04       59.51      5.29 o
  10  14   1       57.24       56.23      5.49 o
  12  14   1      178.44      175.10      5.59 o
  14  14   1       10.09        9.73      2.57 o
  16  14   1       22.59       23.14      3.26 o
  18  14   1        5.48        5.86      2.72 o
  20  14   1       14.11       14.85      2.92 o
  22  14   1        8.14        9.38      2.58 o
  24  14   1       50.50       54.43      3.56 o
  26  14   1       12.54       14.65      2.31 o
 -25  15   1       33.83       32.87      2.83 o
 -21  15   1        6.82        7.63      2.63 o
 -19  15   1       38.47       39.05      3.98 o
 -17  15   1       79.77       81.80      4.49 o
 -15  15   1       26.73       28.95      4.02 o
 -13  15   1        8.37        8.80      2.82 o
 -11  15   1      234.18      233.30      8.20 o
  -9  15   1      270.76      266.55     12.14 o
  -5  15   1       58.31       58.64      5.48 o
  -3  15   1        9.08       10.18      4.11 o
  -1  15   1       90.33       87.08      6.78 o
   1  15   1      484.63      483.97     13.39 o
   3  15   1      112.27      106.12      6.76 o
   7  15   1      158.60      155.37      7.85 o
   9  15   1       24.43       24.92      3.85 o
  11  15   1       22.41       21.21      2.87 o
  15  15   1       18.33       19.03      3.08 o
  17  15   1       64.64       67.02      4.32 o
  19  15   1        9.15        9.66      2.80 o
  21  15   1       12.41       13.54      2.93 o
 -24  16   1       13.04       16.14      2.30 o
 -22  16   1       25.59       25.09      3.64 o
 -16  16   1       12.67       12.86      3.78 o
 -14  16   1       44.99       43.20      6.14 o
 -12  16   1       10.89        8.75      3.04 o
  -8  16   1      116.54      108.30      4.10 o
  -6  16   1       30.15       33.92      3.99 o
  -4  16   1       80.88       78.53      6.22 o
   0  16   1      168.21      162.54      8.80 o
   6  16   1       11.90       12.23      2.53 o
   8  16   1      220.97      219.82      7.82 o
  10  16   1       43.88       41.73      3.39 o
  12  16   1       18.75       20.75      3.47 o
  16  16   1       11.23       11.48      3.61 o
  18  16   1        8.42        8.44      2.83 o
  20  16   1       25.28       25.32      5.89 o
  22  16   1        8.43        9.38      2.58 o
 -23  17   1       53.92       58.56      3.19 o
 -19  17   1       13.00       12.64      3.58 o
 -17  17   1       41.90       45.73     12.92 o
 -15  17   1       18.12       16.70      3.71 o
 -13  17   1       93.30       92.70      5.43 o
 -11  17   1       65.61       64.85      3.94 o
  -7  17   1       15.89       16.81      2.49 o
  -5  17   1      129.56      124.43      4.47 o
  -1  17   1       42.05       41.67      3.21 o
   1  17   1       30.89       29.96      2.84 o
   3  17   1      202.07      199.69      6.33 o
   7  17   1       34.31       33.36      3.22 o
   9  17   1       52.24       51.87      4.14 o
  17  17   1       73.75       74.44      4.50 o
  19  17   1       33.58       39.15      3.79 o
  23  17   1        2.44        5.08      2.06 o
 -22  18   1        4.42        7.60      1.98 o
 -20  18   1       26.65       30.22      8.12 o
 -16  18   1       18.33       16.94      3.71 o
 -14  18   1       31.51       32.23      4.00 o
 -12  18   1       32.15       32.62      4.19 o
  -8  18   1      144.83      142.33      6.17 o
  -6  18   1       31.08       32.07      3.02 o
  -4  18   1      131.65      131.41      4.85 o
  -2  18   1       48.14       46.56      3.39 o
   0  18   1       24.08       24.22      3.64 o
   2  18   1       49.82       46.89      3.39 o
   6  18   1      139.07      140.36      6.35 o
   8  18   1       61.14       58.75      3.76 o
  10  18   1       15.09       15.45      2.71 o
  16  18   1       12.58       15.36      5.25 o
  20  18   1        9.72       14.05      2.32 o
 -15  19   1       15.02       14.38      3.34 o
 -13  19   1       63.74       63.58      4.90 o
  -9  19   1       19.92       21.19      2.87 o
  -7  19   1       33.04       33.76      3.02 o
  -1  19   1       11.89       10.97      2.35 o
   3  19   1       18.14       18.10      2.69 o
   5  19   1       40.05       40.75      3.40 o
   7  19   1       28.76       28.09      3.03 o
   9  19   1       10.01       10.93      3.41 o
  13  19   1       10.36       10.02      4.35 o
 -18  20   1       26.03       29.94      4.20 o
 -14  20   1       47.49       51.43     10.51 o
 -12  20   1        5.89        6.94      2.65 o
 -10  20   1      111.92      110.39      4.47 o
  -8  20   1       93.65       94.38      4.30 o
  -6  20   1       55.29       52.96      3.56 o
  -4  20   1       69.70       68.62      4.70 o
  -2  20   1       39.01       37.38      3.40 o
   0  20   1       24.68       26.95      3.43 o
   4  20   1       82.19       84.20      6.40 o
   6  20   1       54.70       53.44      3.56 o
  10  20   1       25.61       29.74      3.82 o
  12  20   1       20.54       22.30      3.27 o
  16  20   1       19.11       21.77      3.87 o
 -13  21   1       28.56       31.09      4.60 o
  -7  21   1        7.74        8.22      2.40 o
  -1  21   1        9.99       10.38      2.78 o
   3  21   1       63.04       60.41      3.94 o
   7  21   1        5.31        5.62      2.50 o
   9  21   1       23.88       25.87      3.04 o
 -12  22   1       31.73       32.34      3.23 o
 -10  22   1       12.78       13.61      3.13 o
  -8  22   1        8.19        9.49      2.58 o
  -4  22   1       29.20       29.45      3.23 o
   0  22   1       23.02       25.98      4.64 o
   4  22   1       16.95       19.04      3.08 o
   8  22   1       42.44       44.94      3.58 o
  12  22   1       10.96       12.07      2.75 o
 -11  23   1       13.40       15.76      2.91 o
  -7  23   1       17.23       18.99      2.88 o
  -1  23   1       19.15       20.09      3.07 o
   1  23   1       10.61       11.83      2.75 o
   5  23   1       12.63       14.50      2.92 o
   7  23   1       27.62       29.07      3.03 o
 -10  24   1       62.37       74.36      3.36 o
  -8  24   1        4.21        5.95      2.02 o
   0  24   1       22.01       23.25      3.26 o
   2  24   1       14.10       16.19      2.90 o
   4  24   1       19.68       23.28      2.86 o
   6  24   1       12.93       13.99      2.32 o
   8  24   1       19.50       21.17      2.68 o
  10  24   1        5.72        5.97      2.00 o
  -1  25   1       12.67       15.14      2.91 o
   1  25   1        7.82        8.20      2.19 o
   3  25   1       19.41       22.30      2.87 o
   5  25   1       19.19       20.53      2.48 o
 -30   0   2       22.99       27.69      3.62 o
 -28   0   2      183.89      190.26      6.53 o
 -24   0   2       68.66       66.94      4.32 o
 -22   0   2      162.48      160.02      6.90 o
 -20   0   2     1455.93     1438.62     31.58 o
 -18   0   2      688.51      650.77     13.75 o
 -16   0   2      592.77      579.47     11.89 o
 -14   0   2      612.78      598.87     13.19 o
 -12   0   2      401.27      393.26      9.66 o
 -10   0   2       68.12       67.18      3.93 o
  -8   0   2     2539.06     2689.54     31.50 o
  -6   0   2     5799.27     6103.20     66.68 o
  -4   0   2     2943.48     3068.24     35.20 o
  -2   0   2       81.10       83.45      2.61 o
   0   0   2      492.50      502.63      7.05 o
   2   0   2      260.97      265.81      5.58 o
   4   0   2     1402.58     1461.51     17.98 o
   6   0   2      508.87      500.60      9.47 o
   8   0   2     2676.54     2671.08     42.66 o
  10   0   2       24.28       22.82      4.47 o
  12   0   2      542.56      531.63     12.25 o
  14   0   2       52.10       47.98      3.96 o
  18   0   2      141.34      135.93      7.12 o
  20   0   2      157.40      157.16      5.02 o
  22   0   2       13.59       15.48      2.91 o
  24   0   2       73.93       77.28      4.49 o
  26   0   2       75.37       82.13      6.98 o
  30   0   2       33.23       34.19      3.02 o
 -31   1   2       39.05       41.12      3.79 o
 -25   1   2       28.97       30.16      3.42 o
 -23   1   2       98.38       96.51      4.30 o
 -21   1   2       22.66       24.02      4.46 o
 -19   1   2       46.49       45.23      6.13 o
 -17   1   2        9.24        9.66      2.80 o
 -15   1   2       45.78       42.43      3.78 o
 -13   1   2        6.55        6.24      2.94 o
 -11   1   2       13.32       12.16      3.16 o
  -7   1   2       29.84       30.29      2.45 o
  -5   1   2     5556.77     5924.03     61.12 o
  -3   1   2     4659.23     4970.86     50.01 o
  -1   1   2       10.46       10.69      1.32 o
   1   1   2        4.48        2.69      1.27 o
   3   1   2     3220.64     3347.15     38.91 o
   5   1   2       91.18       88.35      3.92 o
   7   1   2        8.86        5.74      2.27 o
   9   1   2     1409.92     1380.24     24.13 o
  11   1   2      679.64      656.13     15.04 o
  13   1   2      173.47      165.50      6.54 o
  15   1   2       42.79       40.04      4.16 o
  19   1   2       25.09       24.75      3.85 o
  25   1   2      100.16      105.29      5.04 o
 -30   2   2       50.26       51.81      3.95 o
 -28   2   2       35.97       36.98      3.80 o
 -22   2   2      102.56       99.47      5.24 o
 -20   2   2       25.23       26.49      4.23 o
 -18   2   2      741.32      710.82     18.60 o
 -16   2   2       85.94       80.07      4.69 o
 -14   2   2       38.24       37.81      4.38 o
 -12   2   2      400.69      391.61      9.86 o
 -10   2   2       56.40       51.91      3.77 o
  -8   2   2      192.04      185.83      5.39 o
  -6   2   2      876.00      909.75     11.67 o
  -2   2   2      344.20      354.10      5.75 o
   2   2   2     2728.76     2865.04     31.49 o
   4   2   2       46.74       47.53      2.82 o
   6   2   2      237.49      232.57      6.52 o
   8   2   2      646.94      634.53     12.44 o
  10   2   2      139.74      133.42      6.35 o
  14   2   2        5.81        5.88      2.48 o
  20   2   2       67.78       64.16      4.71 o
  22   2   2       49.93       48.17      3.57 o
  24   2   2        9.15        7.69      2.63 o
  28   2   2       49.35       50.94      4.73 o
  30   2   2        6.82        8.43      2.39 o
 -31   3   2       11.34       11.70      2.96 o
 -27   3   2       12.85       13.20      2.94 o
 -25   3   2       51.28       50.58      4.14 o
 -23   3   2       81.91       82.62      4.31 o
 -21   3   2      114.66      109.21      6.37 o
 -19   3   2       21.56       21.80      4.07 o
 -17   3   2       42.48       41.24      3.97 o
 -11   3   2      378.27      362.05      9.11 o
  -7   3   2      112.23      110.95      4.29 o
  -5   3   2        9.67        6.84      1.63 o
  -3   3   2     2251.36     2369.97     24.08 o
  -1   3   2      245.16      256.22      6.14 o
   1   3   2      212.41      212.24      4.83 o
   3   3   2     1055.06     1083.76     18.00 o
   5   3   2       61.99       63.27      3.55 o
   7   3   2      627.68      626.39     13.55 o
   9   3   2      297.27      286.69      8.93 o
  11   3   2       67.17       60.23      5.48 o
  13   3   2       53.21       49.72      3.96 o
  15   3   2      335.61      325.11      9.31 o
  17   3   2       31.92       29.78      4.41 o
  21   3   2        6.70        5.64      2.27 o
  23   3   2       43.74       41.73      3.58 o
  25   3   2      105.38      102.47      4.68 o
  27   3   2       31.47       32.61      3.60 o
 -30   4   2       32.86       34.32      3.80 o
 -24   4   2        9.20       10.02      2.79 o
 -22   4   2      211.43      207.82      6.89 o
 -20   4   2      184.14      179.60      7.46 o
 -12   4   2       17.68       17.12      3.50 o
 -10   4   2      152.17      151.05      6.54 o
  -8   4   2     1669.65     1681.90     24.11 o
  -6   4   2     2581.64     2730.19     33.36 o
  -4   4   2       68.83       71.10      3.18 o
  -2   4   2      516.20      560.62     10.95 o
   0   4   2      388.26      408.79      6.86 o
   2   4   2     1519.40     1574.01     25.97 o
   4   4   2      160.75      162.45      6.34 o
   8   4   2       13.56        9.07      3.03 o
  10   4   2      300.31      290.94     10.06 o
  12   4   2      784.99      761.98     14.85 o
  14   4   2       15.94       16.96      3.51 o
  16   4   2       96.48       92.32      5.63 o
  20   4   2      333.68      324.37      8.18 o
  24   4   2        8.64        9.44      2.58 o
  26   4   2       15.40       17.88      2.89 o
  28   4   2       52.09       53.55      3.76 o
 -31   5   2       45.92       51.54      3.77 o
 -29   5   2        5.89        6.73      2.91 o
 -27   5   2       34.94       35.94      3.80 o
 -25   5   2        5.02        5.64      2.73 o
 -23   5   2       75.86       74.94      4.50 o
 -21   5   2       53.05       52.31      4.92 o
 -19   5   2       96.25       92.39      5.82 o
 -17   5   2      109.86      100.33      5.63 o
 -15   5   2      211.45      200.79      6.89 o
 -13   5   2        8.66        8.02      3.54 o
 -11   5   2       77.34       73.39      4.88 o
  -9   5   2      584.03      585.75     11.33 o
  -7   5   2       96.04       92.97      4.30 o
  -5   5   2     8111.03     8406.68    105.63 o
  -3   5   2      285.52      303.51      6.69 o
   1   5   2      185.17      194.32      5.39 o
   3   5   2       49.63       47.08      3.00 o
   5   5   2       16.12       14.75      2.72 o
   7   5   2      201.35      195.99      7.27 o
   9   5   2      619.05      591.12     15.05 o
  11   5   2      570.09      547.51     11.69 o
  15   5   2      295.04      292.61      9.12 o
  17   5   2      374.57      363.90     11.73 o
  19   5   2       67.45       66.85      3.75 o
  21   5   2       52.40       51.26      3.57 o
  23   5   2       36.06       36.69      3.40 o
  27   5   2       68.23       71.45      3.93 o
  29   5   2        7.16        8.96      2.17 o
 -26   6   2       15.90       15.59      3.52 o
 -24   6   2       56.31       58.28      4.33 o
 -22   6   2      174.44      170.06      5.59 o
 -20   6   2       60.91       60.39      5.68 o
 -18   6   2      251.98      244.75      8.76 o
 -14   6   2       39.76       37.30      3.79 o
 -12   6   2       96.66       94.88      5.82 o
 -10   6   2      511.64      507.80     11.70 o
  -8   6   2      177.46      175.04      6.34 o
  -6   6   2      896.45      910.13     15.58 o
  -4   6   2      692.70      697.87     11.88 o
  -2   6   2        3.63        4.58      1.81 o
   0   6   2       38.52       30.91      2.45 o
   2   6   2       67.65       68.05      3.55 o
   4   6   2      450.98      446.84      8.90 o
   6   6   2       34.05       30.55      3.42 o
   8   6   2       71.71       67.49      5.08 o
  10   6   2      108.28      102.15      5.43 o
  12   6   2       22.45       21.10      3.47 o
  14   6   2      285.91      278.56      9.13 o
  16   6   2       30.12       31.90      4.40 o
  18   6   2       89.75       87.73      4.87 o
  22   6   2       80.79       82.28      4.31 o
  24   6   2        7.46        7.09      2.43 o
  26   6   2       29.34       31.53      3.42 o
  28   6   2       10.49       13.25      2.52 o
 -31   7   2       16.74       19.80      2.69 o
 -29   7   2       45.74       48.89      3.96 o
 -27   7   2       20.42       23.50      3.45 o
 -25   7   2       69.75       69.69      6.24 o
 -23   7   2       26.50       31.85      3.61 o
 -17   7   2      176.87      172.11      7.46 o
 -15   7   2      136.25      126.83      6.36 o
 -13   7   2       92.41       83.55      5.26 o
  -9   7   2      124.32      123.96      6.18 o
  -7   7   2     1753.36     1753.74     27.82 o
  -5   7   2     1429.06     1445.08     27.84 o
  -3   7   2      806.89      802.99     17.47 o
  -1   7   2      838.68      836.23     13.54 o
   1   7   2      168.68      161.96      6.54 o
   3   7   2        9.46       10.53      2.99 o
   5   7   2      249.85      245.32     10.46 o
   7   7   2      230.66      220.57      8.39 o
   9   7   2       30.69       29.00      4.02 o
  11   7   2      292.55      288.34      8.56 o
  13   7   2      158.92      154.55      6.91 o
  15   7   2      173.56      167.26      7.28 o
  17   7   2      124.48      122.14      6.18 o
  19   7   2        8.67        8.06      2.40 o
  21   7   2       70.42       69.32      3.93 o
  23   7   2       16.82       19.17      2.88 o
  27   7   2        8.80        9.78      2.57 o
  29   7   2        9.46       11.81      2.34 o
 -30   8   2       16.10       17.79      3.09 o
 -26   8   2        9.34        9.87      3.00 o
 -24   8   2       21.53       24.57      4.86 o
 -22   8   2       38.84       41.60      3.97 o
 -18   8   2       56.49       53.10      7.07 o
 -16   8   2       71.67       66.37      5.28 o
 -12   8   2       17.67       15.72      3.52 o
 -10   8   2       54.24       51.05      4.34 o
  -8   8   2       41.78       38.94      4.17 o
  -6   8   2      374.76      364.45     13.61 o
  -4   8   2      197.52      188.61      6.53 o
  -2   8   2      550.11      546.96     14.50 o
   0   8   2       58.79       57.25      4.72 o
   8   8   2      187.45      177.72      7.28 o
  10   8   2       49.53       46.72      3.96 o
  12   8   2      169.08      162.16      6.90 o
  14   8   2       17.45       17.43      3.92 o
  16   8   2       38.48       35.97      4.57 o
  18   8   2       17.87       18.26      2.69 o
  20   8   2       28.22       29.07      3.24 o
  22   8   2       17.22       18.97      2.88 o
  24   8   2       64.80       66.99      4.12 o
  28   8   2        6.78        8.11      2.19 o
 -29   9   2       28.49       31.80      3.61 o
 -25   9   2      127.46      133.64      5.41 o
 -23   9   2       34.34       35.54      3.80 o
 -19   9   2      272.87      270.98      7.43 o
 -17   9   2      138.87      136.52      7.12 o
 -15   9   2       75.71       72.47      5.27 o
 -11   9   2       80.35       74.80      5.07 o
  -9   9   2      451.61      436.31     11.35 o
  -7   9   2      318.08      306.45     10.06 o
  -5   9   2       72.13       69.41      5.27 o
  -3   9   2     1170.59     1161.54     26.00 o
  -1   9   2      100.62       92.61      5.82 o
   1   9   2      449.07      440.92     11.71 o
   7   9   2      171.55      168.23      7.10 o
   9   9   2       54.19       48.14      4.35 o
  11   9   2      636.14      614.20     15.43 o
  15   9   2      267.32      262.86      9.69 o
  19   9   2       19.34       20.64      2.87 o
  21   9   2        7.79        7.08      2.65 o
  25   9   2       26.59       29.67      4.01 o
  27   9   2        9.14       10.32      2.36 o
 -28  10   2       34.01       36.59      3.40 o
 -26  10   2       26.79       30.44      4.41 o
 -24  10   2       44.28       43.48      3.97 o
 -22  10   2       55.24       54.52      4.14 o
 -20  10   2       78.17       77.41      4.69 o
 -14  10   2       54.95       52.02      4.92 o
 -10  10   2      246.13      234.97      8.38 o
  -8  10   2       44.25       44.02      4.15 o
  -6  10   2      320.11      315.32     10.24 o
  -4  10   2      208.79      202.46      8.96 o
  -2  10   2      101.05       97.98      6.38 o
   2  10   2      433.86      428.56     12.65 o
   4  10   2      307.36      299.24      8.18 o
   6  10   2       38.11       34.41      3.80 o
   8  10   2      429.59      418.76     11.71 o
  10  10   2      162.77      156.20      7.10 o
  12  10   2       10.17        9.23      3.70 o
  14  10   2      453.06      444.99     13.02 o
  18  10   2       94.34       94.45      4.68 o
  20  10   2       23.62       25.54      3.44 o
  22  10   2        9.73        9.91      2.57 o
  24  10   2        9.22        9.00      2.59 o
  26  10   2       12.57       12.87      2.52 o
 -21  11   2       14.90       14.31      2.92 o
 -19  11   2       46.89       49.23      4.35 o
 -17  11   2      170.41      168.34      7.10 o
 -13  11   2       14.20       14.10      3.98 o
 -11  11   2       22.35       21.66      4.07 o
  -7  11   2       60.08       59.46      4.90 o
  -5  11   2      268.95      258.61      9.51 o
  -3  11   2       45.44       42.97      4.55 o
  -1  11   2      161.19      155.31      6.34 o
   1  11   2       37.31       37.09      3.80 o
   3  11   2       13.76       13.72      2.93 o
   5  11   2       13.23       13.09      3.14 o
   7  11   2      643.35      632.31     14.49 o
   9  11   2       56.05       53.16      6.28 o
  11  11   2       26.38       25.71      5.88 o
  13  11   2       68.87       68.70      6.05 o
  15  11   2       17.64       20.16      2.88 o
  17  11   2       67.84       68.66      4.12 o
  21  11   2       23.04       24.24      3.26 o
  23  11   2       17.31       20.31      3.07 o
  27  11   2       22.38       22.66      2.67 o
 -28  12   2       11.74       13.37      2.32 o
 -26  12   2        8.54       10.78      3.19 o
 -18  12   2      402.74      412.31     12.47 o
 -16  12   2       16.87       14.02      3.55 o
 -14  12   2       64.29       60.68      5.87 o
 -12  12   2       48.22       49.77      5.32 o
  -8  12   2      263.08      259.53      9.13 o
  -6  12   2       35.54       32.83      4.19 o
  -4  12   2       82.64       83.37      5.44 o
  -2  12   2      360.77      347.10     10.61 o
   0  12   2      105.28       99.98      5.81 o
   2  12   2      865.84      845.85     24.20 o
   4  12   2      458.95      447.02     15.08 o
   6  12   2       84.58       80.76      5.26 o
   8  12   2      923.37      901.26     22.30 o
  10  12   2      105.04      102.37      6.76 o
  12  12   2       13.63       11.45      4.50 o
  14  12   2       78.19       78.97      4.11 o
  18  12   2        8.94        9.66      2.80 o
  20  12   2       30.38       34.52      3.60 o
  22  12   2       21.95       24.02      3.26 o
  24  12   2       26.27       28.92      4.42 o
 -27  13   2       13.41       15.74      2.71 o
 -25  13   2       16.95       19.58      3.48 o
 -23  13   2        9.14        8.24      3.06 o
 -19  13   2       83.37       88.70      8.90 o
 -11  13   2       30.84       31.23      5.00 o
  -9  13   2      446.13      442.04     12.65 o
  -5  13   2       10.16        9.12      3.48 o
  -3  13   2       10.39       10.05      3.66 o
   1  13   2      262.27      256.77      8.94 o
   3  13   2      106.11      100.53      6.01 o
   5  13   2       55.21       52.20      4.73 o
   7  13   2       80.56       74.44      5.84 o
   9  13   2       48.09       46.36      5.33 o
  11  13   2       73.03       70.52      5.07 o
  13  13   2       43.68       43.51      3.39 o
  15  13   2        6.78        7.35      2.42 o
  17  13   2       53.89       51.00      3.95 o
  21  13   2       41.25       45.56      3.96 o
 -26  14   2       14.98       17.37      2.89 o
 -22  14   2       28.19       31.57      3.61 o
 -20  14   2       18.68       22.57      4.06 o
 -18  14   2      108.72      109.85      6.00 o
 -16  14   2      150.74      151.91      6.16 o
 -14  14   2       73.43       67.45      6.06 o
 -12  14   2      259.54      255.65      9.89 o
 -10  14   2       13.97       13.25      4.43 o
  -8  14   2      163.33      160.34      8.05 o
  -6  14   2       51.42       49.45      4.74 o
  -4  14   2       22.85       23.77      4.46 o
  -2  14   2      101.11       99.11      6.38 o
   0  14   2      425.20      417.66     11.91 o
   2  14   2      181.29      175.62      8.22 o
   4  14   2      107.29      103.47      6.19 o
   6  14   2      321.68      315.87     10.43 o
   8  14   2       96.51       93.68      6.77 o
  10  14   2       91.80       87.70      5.25 o
  12  14   2       41.76       40.73      3.40 o
  14  14   2       85.56       84.90      4.30 o
  16  14   2       32.32       32.48      3.42 o
  24  14   2       15.83       18.72      2.88 o
 -25  15   2       28.47       29.45      3.23 o
 -19  15   2        9.45       11.00      3.62 o
 -17  15   2      146.88      148.88      6.35 o
 -11  15   2      147.94      145.61      5.60 o
  -7  15   2       14.53       15.26      4.37 o
  -5  15   2       93.41       91.90      6.39 o
  -3  15   2       48.07       46.80      5.52 o
  -1  15   2       13.60       13.62      4.20 o
   3  15   2       10.65       11.22      4.29 o
   5  15   2       48.26       48.17      5.51 o
   7  15   2       87.82       83.62      5.83 o
   9  15   2       49.89       48.06      3.38 o
  11  15   2       10.39       10.86      2.35 o
  13  15   2       61.99       63.32      3.94 o
  15  15   2       23.12       21.64      3.27 o
  17  15   2       55.76       56.82      4.13 o
  21  15   2       21.07       23.72      3.26 o
 -24  16   2       12.70       16.53      2.90 o
 -22  16   2        5.38        7.55      3.57 o
 -20  16   2       66.20       69.79      5.27 o
 -16  16   2       90.81       90.67      5.44 o
 -12  16   2       79.68       79.16      5.06 o
 -10  16   2        9.52        8.51      2.39 o
  -8  16   2       72.77       70.81      5.85 o
  -6  16   2       52.88       53.05      3.95 o
  -4  16   2      145.98      147.71      8.06 o
  -2  16   2       19.88       18.66      4.52 o
   0  16   2       43.94       45.45      5.73 o
   2  16   2       39.06       37.96      4.17 o
   4  16   2       25.76       25.82      2.85 o
   8  16   2       14.40       14.98      2.51 o
  10  16   2       17.98       19.28      4.51 o
  14  16   2       11.91       14.97      2.92 o
  20  16   2        7.23        5.88      2.71 o
 -19  17   2       18.06       23.06      4.06 o
 -17  17   2       18.09       20.93      3.88 o
 -15  17   2       68.52       65.98      4.71 o
  -9  17   2       83.23       80.87      3.92 o
  -7  17   2       68.56       66.22      3.37 o
  -5  17   2      111.98      109.17      4.29 o
  -3  17   2       32.94       34.69      3.02 o
  -1  17   2       26.99       27.75      2.85 o
   1  17   2       30.65       28.15      2.85 o
   5  17   2       89.97       85.60      6.21 o
   7  17   2       35.85       36.36      3.22 o
   9  17   2        8.51        8.78      2.38 o
  15  17   2        9.58       11.49      2.96 o
  17  17   2       47.47       50.46      3.95 o
  19  17   2        6.60        6.32      2.93 o
  21  17   2       29.62       32.54      2.84 o
 -18  18   2       47.64       49.89      4.53 o
 -16  18   2        8.33        9.34      3.47 o
 -12  18   2       17.73       18.14      3.69 o
  -8  18   2       46.08       42.51      3.21 o
  -6  18   2       39.89       40.90      3.40 o
  -4  18   2       15.78       14.85      2.51 o
  -2  18   2       57.65       54.70      3.56 o
   0  18   2      157.40      151.22      5.22 o
   2  18   2       12.57       13.66      2.52 o
   4  18   2        5.17        6.29      2.46 o
   6  18   2       10.27       11.26      2.54 o
   8  18   2       31.83       32.22      3.23 o
  10  18   2       11.56       11.77      2.54 o
  12  18   2        8.22        9.11      2.81 o
  14  18   2       64.35       65.97      4.89 o
 -17  19   2       12.14       13.88      3.76 o
 -15  19   2       17.50       21.36      4.07 o
 -13  19   2        8.46        8.32      3.75 o
 -11  19   2      195.85      200.79      6.33 o
  -7  19   2        8.63        7.29      2.21 o
  -5  19   2      105.17      105.52      4.67 o
  -3  19   2      142.94      141.86      6.73 o
  -1  19   2        5.76        5.41      2.28 o
   1  19   2        9.02       10.32      2.56 o
   5  19   2       44.51       44.02      3.58 o
  13  19   2       41.66       41.52      4.16 o
  15  19   2      155.10      166.23     12.04 o
 -12  20   2        6.72        9.05      2.59 o
  -8  20   2       13.58       13.29      2.73 o
   0  20   2       39.50       38.83      3.40 o
   2  20   2       11.47       11.59      2.76 o
   4  20   2       43.00       43.46      3.58 o
   6  20   2       21.20       22.24      3.06 o
  12  20   2       10.10       12.46      2.95 o
  14  20   2        4.69        7.87      3.55 o
 -13  21   2       42.38       41.73      4.36 o
 -11  21   2        7.58        7.71      2.62 o
  -9  21   2        5.24        6.42      2.24 o
  -7  21   2        8.26        7.59      2.41 o
  -5  21   2       67.08       69.71      3.93 o
  -3  21   2       21.55       21.98      3.06 o
  -1  21   2        9.06        8.67      2.60 o
   1  21   2       29.41       29.50      3.42 o
   3  21   2        9.45       10.78      2.55 o
   5  21   2       20.20       21.55      3.06 o
   7  21   2       30.45       32.45      3.42 o
  13  21   2       22.57       25.82      4.23 o
 -12  22   2        7.03        8.42      2.60 o
 -10  22   2       14.82       16.02      2.71 o
  -8  22   2        9.82        9.91      2.57 o
  -6  22   2        5.43        5.51      2.51 o
   0  22   2       24.54       24.97      3.64 o
   2  22   2       41.45       38.59      3.59 o
   4  22   2       19.53       21.11      2.87 o
   8  22   2        7.00        7.64      2.63 o
  10  22   2        6.96        7.51      2.42 o
 -11  23   2       12.74       14.07      2.93 o
  -7  23   2        9.26        8.75      2.38 o
  -5  23   2       24.54       25.86      3.84 o
   1  23   2        7.26        8.50      2.83 o
   5  23   2       27.02       30.56      3.23 o
 -10  24   2        2.47        4.82      2.07 o
   0  24   2        8.97       11.05      2.77 o
   4  24   2       11.36       11.55      2.34 o
   6  24   2       12.99       16.56      2.30 o
   8  24   2        3.53        5.13      1.99 o
  -1  25   2        6.19        6.25      2.46 o
   1  25   2        4.06        4.17      2.06 o
 -33   1   3        5.35        5.34      2.29 o
 -31   1   3      110.09      121.18      5.23 o
 -29   1   3      125.52      132.71      5.61 o
 -27   1   3       12.07       13.22      2.94 o
 -25   1   3       73.10       71.06      4.12 o
 -23   1   3       74.39       70.32      3.93 o
 -21   1   3       18.15       19.33      4.09 o
 -19   1   3      246.19      237.00      8.20 o
 -17   1   3       42.41       41.39      4.36 o
 -13   1   3       58.31       51.76      4.34 o
  -9   1   3     3062.82     3101.48     40.77 o
  -7   1   3      238.73      227.57      6.52 o
  -5   1   3     2949.37     3145.81     35.20 o
  -3   1   3     1145.87     1177.23     18.55 o
  -1   1   3        9.31        7.70      1.52 o
   1   1   3     1558.52     1616.69     25.96 o
   3   1   3       34.36       34.50      2.83 o
   5   1   3      703.59      702.50     12.43 o
   7   1   3      451.98      442.97     10.59 o
   9   1   3      396.00      374.80     11.36 o
  11   1   3      197.05      194.89      6.71 o
  13   1   3      144.40      139.50      6.17 o
  17   1   3      210.10      205.97      8.21 o
  19   1   3        7.66        8.33      2.39 o
  21   1   3      112.58      112.99      5.04 o
  23   1   3       21.83       23.55      5.70 o
  25   1   3       46.52       48.09      3.96 o
  27   1   3       30.55       34.66      3.41 o
  29   1   3       21.44       24.13      2.86 o
 -28   2   3       17.85       20.72      3.28 o
 -26   2   3       19.93       20.78      3.07 o
 -24   2   3       66.07       64.58      3.94 o
 -22   2   3       43.14       40.69      7.75 o
 -20   2   3       17.25       17.59      3.70 o
 -18   2   3        6.61        5.73      2.73 o
 -14   2   3       10.97       10.68      3.42 o
  -8   2   3     6197.62     6420.94     87.11 o
  -6   2   3     1432.70     1519.70     25.97 o
  -4   2   3       27.00       24.09      2.28 o
  -2   2   3      135.64      139.60      4.46 o
   0   2   3     1466.10     1530.42     24.12 o
   2   2   3      401.59      410.08      8.35 o
   4   2   3      607.96      585.57     12.82 o
   6   2   3     1024.86      998.61     18.01 o
   8   2   3     1373.53     1327.03     25.99 o
  12   2   3       83.57       77.10      4.49 o
  14   2   3       94.75       93.01      5.43 o
  16   2   3      304.51      298.14     11.94 o
  18   2   3       91.69       88.75      6.02 o
  20   2   3        8.62        8.94      2.38 o
  22   2   3      139.37      138.92      5.98 o
  24   2   3        6.57        6.64      2.67 o
  28   2   3        8.11        7.45      2.42 o
 -33   3   3       13.04       14.27      2.51 o
 -29   3   3       47.78       49.27      3.96 o
 -27   3   3       25.82       29.68      3.61 o
 -25   3   3      294.62      291.67      7.07 o
 -23   3   3      211.34      202.82      6.89 o
 -19   3   3       10.00        9.88      3.21 o
 -17   3   3      230.58      218.70      7.45 o
 -15   3   3       42.77       38.94      4.17 o
 -13   3   3       14.72       13.65      3.56 o
 -11   3   3     1500.23     1520.44     29.70 o
  -9   3   3      210.64      217.60      7.64 o
  -7   3   3       32.04       23.86      2.67 o
  -5   3   3      208.47      216.69      5.76 o
  -3   3   3        1.92        3.45      1.47 o
  -1   3   3      291.26      298.32      6.51 o
   1   3   3        7.04        8.28      1.86 o
   3   3   3     1333.99     1340.53     20.40 o
   5   3   3      246.72      241.62      7.44 o
   9   3   3      677.78      647.26     17.29 o
  11   3   3      285.03      273.76      8.01 o
  15   3   3      258.59      253.07      8.57 o
  17   3   3      125.62      122.57      6.74 o
  19   3   3       41.96       39.52      3.21 o
  23   3   3      284.91      285.76     10.25 o
  25   3   3       36.85       38.04      3.79 o
  27   3   3        7.21        6.21      2.47 o
 -32   4   3       11.11       14.13      2.92 o
 -24   4   3        6.48        6.71      2.44 o
 -22   4   3      237.68      230.15      8.20 o
 -18   4   3       62.29       57.65      4.72 o
 -16   4   3       43.76       40.46      4.16 o
 -14   4   3       16.36       16.96      3.51 o
 -10   4   3     1216.15     1229.31     29.74 o
  -8   4   3      442.01      439.64      8.90 o
  -6   4   3      481.74      481.57      8.90 o
  -4   4   3      388.35      399.00      7.61 o
  -2   4   3      134.61      122.32      4.67 o
   0   4   3       48.37       46.02      3.00 o
   2   4   3     1017.05     1015.79     18.00 o
   4   4   3       28.44       29.62      3.03 o
   6   4   3     1136.69     1117.38     20.42 o
   8   4   3      104.81      103.89      6.19 o
  10   4   3      258.95      249.93      7.82 o
  12   4   3       81.34       78.50      4.88 o
  14   4   3      506.92      494.50     11.70 o
  16   4   3      331.96      326.04     12.68 o
  20   4   3       41.92       38.50      3.21 o
  24   4   3        6.15        6.18      2.47 o
  26   4   3        9.27        9.66      2.57 o
 -27   5   3       30.82       33.17      3.81 o
 -25   5   3       25.05       28.19      3.62 o
 -21   5   3      283.80      272.46     10.45 o
 -17   5   3       14.79       14.76      3.54 o
 -13   5   3       30.52       29.22      5.02 o
 -11   5   3      296.07      289.65      9.32 o
  -9   5   3       68.63       67.07      4.12 o
  -5   5   3      573.58      575.40      9.84 o
   1   5   3      722.57      732.05     12.81 o
   3   5   3      591.84      599.05     10.95 o
   5   5   3     1016.78     1000.64     24.17 o
   7   5   3       40.89       37.48      4.38 o
   9   5   3      147.35      141.40      6.17 o
  11   5   3       41.04       40.26      4.16 o
  13   5   3      136.58      131.99      6.17 o
  15   5   3       26.32       26.40      4.23 o
  19   5   3       57.55       53.81      3.56 o
  21   5   3       47.68       47.23      3.57 o
  27   5   3       12.55       12.94      2.52 o
 -28   6   3       37.63       37.68      3.79 o
 -26   6   3       33.41       34.05      4.19 o
 -24   6   3        9.19        8.93      2.59 o
 -22   6   3      504.58      497.45     10.03 o
 -20   6   3       20.55       22.85      4.47 o
 -18   6   3      350.73      331.75      9.87 o
 -16   6   3      636.10      603.12     16.56 o
 -14   6   3       35.14       33.94      4.19 o
 -12   6   3      424.71      418.76     11.71 o
 -10   6   3        7.88        7.44      3.58 o
  -8   6   3     1254.63     1253.71     20.41 o
  -6   6   3       23.32       21.00      2.87 o
  -4   6   3       38.01       35.02      3.02 o
  -2   6   3      205.55      196.17      5.96 o
   0   6   3      503.81      496.35      9.29 o
   2   6   3      209.47      203.75      6.33 o
   4   6   3     1051.45     1060.85     22.28 o
   6   6   3      809.36      768.26     18.59 o
   8   6   3       93.68       85.23      5.26 o
  12   6   3       13.79       13.27      3.36 o
  14   6   3      604.27      590.57     15.81 o
  16   6   3       48.46       47.16      4.74 o
  18   6   3       43.86       42.57      3.39 o
  20   6   3       13.36       12.74      2.74 o
  22   6   3       71.84       74.87      4.11 o
  24   6   3       14.10       14.85      2.72 o
  26   6   3        9.43       10.39      2.56 o
 -31   7   3        5.95        5.60      2.73 o
 -29   7   3       14.06       15.27      3.11 o
 -27   7   3       28.68       33.86      3.80 o
 -25   7   3       96.34       97.43      6.95 o
 -23   7   3       64.51       59.87      4.13 o
 -19   7   3       13.92       15.23      3.95 o
 -17   7   3       74.11       68.73      5.07 o
 -13   7   3       14.67       13.01      3.36 o
 -11   7   3      306.62      295.92      9.32 o
  -9   7   3      714.29      705.63     14.48 o
  -7   7   3       94.33       93.26      4.87 o
  -5   7   3      229.73      236.07      7.08 o
  -3   7   3      128.38      126.23      5.03 o
   1   7   3      190.31      183.53      7.09 o
   3   7   3       75.60       67.27      4.50 o
   5   7   3       58.79       53.98      4.91 o
   9   7   3      315.61      305.53      8.36 o
  11   7   3      273.81      262.48      8.37 o
  13   7   3       10.64       11.01      3.41 o
  15   7   3        8.89        9.22      3.70 o
  17   7   3      106.51      102.81      4.29 o
  23   7   3       77.37       80.61      5.45 o
  25   7   3       13.96       15.73      2.71 o
 -32   8   3        8.88        9.41      2.37 o
 -30   8   3       33.28       33.56      3.60 o
 -26   8   3       12.98       15.80      3.11 o
 -24   8   3       69.95       72.03      4.88 o
 -22   8   3       22.25       23.39      3.05 o
 -20   8   3       18.79       20.15      3.89 o
 -18   8   3      371.78      359.10     10.61 o
 -16   8   3      557.12      545.67     12.82 o
 -14   8   3      214.47      203.94      8.39 o
 -12   8   3       26.14       26.24      4.03 o
 -10   8   3      231.45      223.32      9.71 o
  -8   8   3      106.34      105.46      6.19 o
  -6   8   3     2284.28     2305.33     42.68 o
  -2   8   3      655.12      643.76     20.49 o
   0   8   3      179.54      172.33      6.53 o
   4   8   3      772.88      757.91     17.47 o
   6   8   3      185.40      175.00      6.72 o
   8   8   3      499.19      485.82     11.52 o
  14   8   3       11.10       11.00      4.77 o
  16   8   3       67.48       67.71      3.75 o
  22   8   3        7.54        8.51      2.60 o
  24   8   3       36.32       40.03      3.40 o
  26   8   3        8.16       11.63      2.54 o
 -31   9   3       11.99       15.41      3.11 o
 -27   9   3       28.98       30.37      3.82 o
 -23   9   3       29.69       31.18      4.41 o
 -21   9   3      245.49      246.97      6.88 o
 -19   9   3        6.91        7.62      3.80 o
 -13   9   3       55.14       52.90      4.73 o
 -11   9   3       10.24        9.58      4.15 o
  -9   9   3      192.53      190.44      7.84 o
  -7   9   3       31.96       31.13      5.00 o
  -5   9   3       36.76       32.99      4.40 o
  -1   9   3        9.57        6.58      3.15 o
   1   9   3      246.75      239.58     10.27 o
   3   9   3      222.80      219.45      8.58 o
   5   9   3      341.49      334.72      9.49 o
   7   9   3      168.72      159.55      6.54 o
  11   9   3       54.80       54.24      4.91 o
  13   9   3       15.16       15.56      3.73 o
  15   9   3        9.33        9.12      3.24 o
  17   9   3        7.02        6.84      2.44 o
  19   9   3       65.57       65.83      3.94 o
  21   9   3      130.43      132.44      5.23 o
  25   9   3        8.12        9.69      2.57 o
  27   9   3       11.90       15.92      2.30 o
 -30  10   3       30.10       32.37      3.02 o
 -26  10   3       42.14       44.18      5.73 o
 -24  10   3       33.36       34.88      3.99 o
 -20  10   3       29.07       27.32      3.43 o
 -18  10   3       77.59       78.86      6.03 o
 -16  10   3       74.04       72.07      5.84 o
 -14  10   3       74.68       72.47      5.46 o
 -12  10   3      155.07      150.37      7.29 o
 -10  10   3      289.80      284.11      9.12 o
  -8  10   3       10.18        8.35      3.05 o
  -6  10   3       47.47       42.46      4.36 o
  -4  10   3      544.03      531.63     14.70 o
  -2  10   3      117.93      112.10      6.00 o
   0  10   3       15.43       13.83      3.13 o
   2  10   3      190.20      179.42      7.84 o
   4  10   3      131.00      124.46      5.79 o
   8  10   3       26.20       21.26      3.87 o
  10  10   3      352.76      349.30     10.61 o
  16  10   3      120.79      118.28      4.85 o
  18  10   3       54.09       51.85      3.95 o
  24  10   3        4.63        5.16      2.53 o
 -27  11   3        7.43        7.64      3.08 o
 -21  11   3        7.89        7.98      3.07 o
 -19  11   3       81.64       82.54      4.31 o
 -15  11   3       29.89       28.98      4.61 o
 -11  11   3       13.89       12.14      3.59 o
  -9  11   3     1302.72     1278.64     27.86 o
  -7  11   3      537.50      527.38     14.70 o
  -5  11   3      260.66      249.93      8.57 o
  -3  11   3       48.20       46.33      5.33 o
  -1  11   3      174.97      174.19      6.90 o
   1  11   3      551.20      534.39     10.96 o
   3  11   3      988.67      970.16     18.56 o
   5  11   3       91.72       87.91      5.25 o
   7  11   3       23.53       22.16      4.06 o
   9  11   3       23.49       22.70      4.06 o
  11  11   3       86.31       83.27      6.21 o
  15  11   3       18.41       20.49      2.87 o
  17  11   3       22.18       21.64      3.06 o
  19  11   3       33.26       33.32      3.41 o
 -28  12   3       39.58       38.01      3.79 o
 -26  12   3        8.49        9.70      3.01 o
 -22  12   3       41.53       42.35      4.16 o
 -20  12   3       15.02       13.14      3.14 o
 -14  12   3      125.24      124.45      7.49 o
 -12  12   3       76.10       71.16      6.05 o
 -10  12   3      177.00      168.92      7.85 o
  -6  12   3      198.48      187.86      8.03 o
  -4  12   3       10.39       10.13      3.21 o
  -2  12   3      118.67      117.27      6.00 o
   0  12   3       13.24       13.23      3.14 o
   2  12   3       31.25       31.68      4.20 o
   6  12   3      105.85       98.75      6.20 o
   8  12   3       42.70       40.58      4.95 o
  10  12   3       12.97       11.38      4.06 o
  12  12   3       82.62       79.96      4.49 o
  14  12   3      227.90      227.40      6.14 o
  16  12   3       26.01       27.93      3.43 o
  18  12   3        8.30        8.84      2.82 o
  20  12   3        5.85        6.13      2.70 o
 -29  13   3       42.87       40.48      3.01 o
 -27  13   3       17.33       19.00      3.49 o
 -25  13   3       33.91       34.48      3.80 o
 -23  13   3       10.01       10.43      2.99 o
 -21  13   3       32.76       31.72      3.61 o
 -19  13   3        6.17        6.89      2.44 o
 -15  13   3       67.80       64.84      5.08 o
 -13  13   3      163.00      159.78      8.42 o
 -11  13   3      462.54      458.30     13.58 o
  -9  13   3      432.60      421.16     12.09 o
  -7  13   3      327.85      321.42     10.43 o
  -3  13   3      325.33      317.54      9.87 o
  -1  13   3      109.11      107.97      6.00 o
   1  13   3      471.36      468.09     11.90 o
   3  13   3       62.68       61.28      4.90 o
   5  13   3       32.72       31.31      4.20 o
   7  13   3       26.36       24.46      4.65 o
   9  13   3       35.42       33.23      4.99 o
  11  13   3      222.81      223.52      5.96 o
  15  13   3       82.22       80.46      4.31 o
  17  13   3       17.50       18.56      3.08 o
  19  13   3       27.06       27.15      3.83 o
  23  13   3       29.27       29.98      2.84 o
 -28  14   3        5.57        5.49      2.28 o
 -26  14   3       10.38       10.89      2.55 o
 -24  14   3        9.08        8.97      2.81 o
 -20  14   3       57.61       57.36      4.72 o
 -16  14   3       33.71       32.22      3.61 o
 -14  14   3        5.75        6.35      2.68 o
 -12  14   3       91.94       91.99      7.35 o
 -10  14   3        9.26        9.30      4.40 o
  -8  14   3       75.03       72.90      6.04 o
  -4  14   3      191.34      184.19      8.97 o
  -2  14   3       22.01       23.55      4.66 o
   0  14   3       47.00       46.11      4.93 o
   4  14   3      399.65      395.31     16.62 o
  10  14   3       85.67       86.23      4.11 o
  12  14   3       12.28       13.88      2.73 o
  14  14   3        9.01       10.27      2.78 o
  18  14   3       28.78       31.12      3.42 o
  24  14   3        4.24        4.88      2.00 o
 -27  15   3        6.04        7.73      2.20 o
 -21  15   3       34.15       36.88      4.38 o
 -19  15   3      140.39      129.94      6.36 o
 -17  15   3       25.05       24.04      3.64 o
 -15  15   3       18.84       15.05      5.05 o
 -11  15   3      105.04       99.50      4.86 o
  -9  15   3       51.81       52.83      5.70 o
  -7  15   3       12.86       11.22      4.07 o
  -5  15   3        9.97        8.89      3.71 o
  -3  15   3      129.95      124.96      7.12 o
  -1  15   3       23.10       24.97      4.45 o
   1  15   3       25.05       26.06      4.64 o
   5  15   3       46.12       43.29      4.36 o
   7  15   3      161.15      157.51      5.22 o
  11  15   3      148.51      148.21      5.22 o
  13  15   3        7.12        6.31      2.69 o
  15  15   3       10.30       11.58      2.96 o
  17  15   3        7.01        6.49      2.92 o
  19  15   3       18.90       21.82      3.06 o
  21  15   3       87.73       95.18      4.48 o
  23  15   3       12.90       16.56      2.30 o
 -22  16   3       30.58       32.18      3.42 o
 -20  16   3       12.13       10.94      3.63 o
 -18  16   3       49.98       53.85      4.52 o
 -16  16   3       26.26       30.26      3.82 o
 -14  16   3       47.79       48.93      4.14 o
 -12  16   3       71.74       69.90      4.50 o
  -8  16   3       11.15        9.93      2.36 o
  -6  16   3        2.98        4.83      1.79 o
  -2  16   3       39.70       38.80      3.59 o
   0  16   3        6.09        5.38      2.28 o
   2  16   3       49.50       47.29      3.57 o
   4  16   3       11.36       13.09      2.52 o
   6  16   3        5.02        4.37      2.10 o
  10  16   3       16.43       15.03      2.72 o
  12  16   3      103.58      106.45      4.67 o
  14  16   3      123.45      122.46      5.23 o
  16  16   3       29.28       31.80      3.61 o
 -17  17   3       75.98       80.76      8.34 o
 -15  17   3       16.78       20.50      3.67 o
 -13  17   3       43.51       43.62      4.16 o
 -11  17   3       21.07       21.30      3.06 o
  -9  17   3        6.97        5.31      2.52 o
  -7  17   3       24.74       25.09      3.85 o
  -5  17   3      177.64      170.95      5.02 o
  -3  17   3       83.08       83.29      3.92 o
   1  17   3       15.26       15.70      2.50 o
   3  17   3      130.12      129.51      5.99 o
   5  17   3        7.46        8.94      2.38 o
   7  17   3       15.37       16.31      2.71 o
   9  17   3       15.48       14.65      2.92 o
  11  17   3       11.43       12.14      2.95 o
  13  17   3       20.95       20.53      4.28 o
  17  17   3        6.50        7.38      2.87 o
  21  17   3       16.12       19.97      2.48 o
 -22  18   3       34.17       38.64      4.17 o
 -20  18   3       43.78       43.89      4.36 o
 -18  18   3       44.26       50.78      4.53 o
 -14  18   3       32.67       35.10      3.99 o
 -12  18   3       14.63       14.57      3.54 o
 -10  18   3        5.19        5.53      2.28 o
  -8  18   3        4.23        4.86      2.07 o
  -6  18   3       41.79       44.66      5.73 o
  -4  18   3       19.31       20.55      2.87 o
  -2  18   3       22.06       23.35      2.86 o
   2  18   3       15.99       18.23      2.69 o
   4  18   3      304.33      297.77      9.50 o
   6  18   3       16.26       16.67      2.70 o
   8  18   3        7.63        9.31      2.58 o
  12  18   3       57.55       57.41      5.48 o
  14  18   3       37.04       36.22      4.18 o
  16  18   3       71.83       78.42      6.22 o
  18  18   3       12.03       13.95      2.32 o
 -15  19   3       49.41       53.05      5.50 o
  -5  19   3       24.63       27.06      3.04 o
  -1  19   3       59.98       57.75      3.76 o
   1  19   3       40.61       40.73      3.40 o
   3  19   3        8.47        7.81      2.62 o
   5  19   3        7.44        6.83      2.44 o
   7  19   3       14.18       15.08      3.11 o
 -16  20   3       41.46       44.33      6.32 o
 -14  20   3       47.10       47.76      4.54 o
 -10  20   3       22.25       23.25      3.05 o
  -6  20   3       10.68        8.86      2.59 o
  -4  20   3        4.18        4.68      2.33 o
  -2  20   3      132.99      135.04      5.22 o
   0  20   3        6.52        7.16      2.43 o
   2  20   3      229.63      230.35      8.76 o
   4  20   3       60.20       61.77      3.94 o
   6  20   3       44.16       42.84      3.58 o
   8  20   3       10.86       10.97      2.77 o
  12  20   3       81.58       78.79      4.49 o
  14  20   3       27.80       26.88     11.83 o
 -15  21   3        6.27       10.03      3.44 o
 -11  21   3       17.80       19.58      2.88 o
  -5  21   3       42.38       44.94      3.39 o
  -3  21   3       23.83       21.87      2.87 o
   3  21   3       10.92       12.75      2.94 o
   5  21   3       21.80       22.81      3.26 o
  11  21   3       11.78       13.11      3.14 o
 -12  22   3        6.43        6.44      2.46 o
 -10  22   3        5.24        5.81      2.49 o
   2  22   3       15.74       15.56      2.91 o
   4  22   3        5.46        6.37      2.68 o
   6  22   3        6.36        5.99      2.71 o
  12  22   3        4.88        5.92      2.02 o
  -3  23   3       11.53       11.88      2.54 o
  -1  23   3       29.09       32.73      3.41 o
   1  23   3       33.25       36.88      3.59 o
   5  23   3        7.22        6.83      2.66 o
   9  23   3        4.15        4.15      1.99 o
  -2  24   3       14.86       15.70      2.71 o
   2  24   3       21.44       22.71      2.67 o
  -3  25   3        8.99       10.43      2.15 o
  -1  25   3       30.65       31.58      2.65 o
 -30   0   4       11.45       14.43      3.12 o
 -28   0   4      215.05      215.38      6.32 o
 -26   0   4      128.63      121.82      6.56 o
 -22   0   4       38.82       39.46      4.96 o
 -20   0   4      273.96      258.43     11.20 o
 -18   0   4       15.83       17.57      4.97 o
 -16   0   4       24.22       22.93      3.65 o
 -14   0   4      337.79      333.06     11.74 o
 -12   0   4     1833.04     1867.54     35.27 o
 -10   0   4     3342.11     3459.83     51.91 o
  -8   0   4      449.31      474.74      8.54 o
  -6   0   4      850.34      856.18     11.67 o
  -4   0   4      502.33      514.27      8.90 o
  -2   0   4     1002.40     1037.59     18.00 o
   0   0   4      786.85      772.51     11.31 o
   2   0   4      352.89      367.41      9.30 o
   4   0   4     1948.13     1948.81     33.40 o
   6   0   4      270.73      250.48      9.89 o
  10   0   4     1088.90     1082.47     20.42 o
  12   0   4     1346.76     1299.15     35.34 o
  14   0   4      182.70      176.67      9.94 o
  18   0   4       30.17       29.85      3.23 o
  20   0   4       87.01       86.82      4.30 o
  22   0   4      322.96      336.39      7.62 o
  24   0   4       15.90       17.48      3.09 o
  26   0   4        5.23        8.25      2.84 o
  28   0   4       25.58       27.32      2.85 o
 -27   1   4       30.53       29.54      3.42 o
 -25   1   4      131.64      129.19      5.79 o
 -23   1   4       12.26       13.61      2.52 o
 -19   1   4       29.83       29.54      4.41 o
 -17   1   4       20.36       19.86      3.48 o
 -15   1   4       31.31       30.31      4.20 o
 -13   1   4      458.86      460.14     11.71 o
 -11   1   4     2348.94     2410.62     38.96 o
  -9   1   4      327.83      327.87      8.18 o
  -7   1   4      242.82      231.47      6.88 o
  -5   1   4       33.03       34.96      2.44 o
   1   1   4      270.13      259.90      7.07 o
   3   1   4      737.15      725.60     13.74 o
   5   1   4     1282.11     1261.09     24.14 o
   7   1   4       10.02        9.33      3.47 o
  13   1   4       22.92       22.77      3.86 o
  15   1   4      238.79      232.75      9.14 o
  19   1   4       38.58       36.76      3.40 o
  21   1   4       13.85       14.31      2.72 o
  23   1   4       11.79       13.22      2.94 o
 -34   2   4       11.35       13.59      2.52 o
 -30   2   4       39.32       40.26      3.98 o
 -28   2   4        5.99        6.22      2.69 o
 -22   2   4      189.75      179.32      8.60 o
 -20   2   4       27.70       26.78      4.22 o
 -18   2   4       21.05       20.34      3.67 o
 -16   2   4       11.22       10.22      2.78 o
 -12   2   4      203.36      204.12      7.65 o
 -10   2   4      647.46      643.76     12.06 o
  -8   2   4      161.80      163.22      5.78 o
  -6   2   4      215.53      219.63      6.14 o
  -4   2   4      503.12      507.43      9.29 o
  -2   2   4      692.49      674.24     10.57 o
   2   2   4       61.18       56.13      3.76 o
   6   2   4      314.39      314.59     10.06 o
   8   2   4      159.54      153.37      7.86 o
  10   2   4      681.28      664.99     12.99 o
  12   2   4      200.79      197.09      7.09 o
  14   2   4       37.46       36.15      4.57 o
  16   2   4       56.13       53.56      5.31 o
  18   2   4        9.13        9.47      2.58 o
  20   2   4       74.67       76.18      4.50 o
  22   2   4       23.54       26.34      3.44 o
  24   2   4       24.24       31.29      6.02 o
 -29   3   4        9.52       11.07      3.18 o
 -25   3   4       29.74       31.29      4.40 o
 -23   3   4        8.30        9.13      3.02 o
 -21   3   4       66.81       62.45      5.29 o
 -19   3   4       28.05       27.54      4.22 o
 -17   3   4       14.37       13.26      3.14 o
 -15   3   4      378.08      362.80     10.42 o
 -13   3   4      101.47       98.11      5.81 o
 -11   3   4      584.49      595.73     16.74 o
  -9   3   4      344.45      336.57      8.74 o
  -7   3   4       47.41       44.17      3.39 o
  -5   3   4      488.27      487.30      9.29 o
  -3   3   4      197.31      191.01      5.77 o
  -1   3   4       60.64       56.79      3.56 o
   1   3   4       20.96       17.73      2.89 o
   3   3   4       67.91       68.54      4.50 o
   5   3   4      737.67      733.35     14.85 o
   7   3   4      385.34      383.85     11.54 o
   9   3   4        7.24        6.31      2.46 o
  11   3   4       20.18       18.28      3.08 o
  13   3   4      234.08      227.77      8.02 o
  15   3   4      295.53      292.22      9.68 o
  19   3   4      107.24      106.45      4.48 o
  21   3   4       10.95       11.69      2.54 o
  23   3   4       13.98       14.78      2.72 o
  27   3   4        4.17        4.93      2.31 o
 -34   4   4       10.93       12.61      2.33 o
 -30   4   4        8.56        9.63      3.01 o
 -28   4   4      161.77      163.44      8.05 o
 -24   4   4       43.36       39.93      3.40 o
 -22   4   4      128.44      124.54      5.99 o
 -20   4   4       14.61       14.71      3.54 o
 -18   4   4       33.40       32.49      4.59 o
 -16   4   4       40.42       39.68      4.17 o
 -14   4   4       98.99       91.99      5.43 o
 -12   4   4      145.90      140.65      6.73 o
  -8   4   4     1803.89     1843.53     33.41 o
  -4   4   4       20.58       15.96      2.50 o
  -2   4   4      548.65      545.49     10.02 o
   0   4   4       49.70       47.73      3.39 o
   2   4   4     1104.83     1104.45     18.55 o
   4   4   4      409.93      400.11     11.16 o
   6   4   4      697.21      666.47     15.04 o
   8   4   4      134.78      127.43      5.61 o
  10   4   4       88.19       82.89      5.06 o
  14   4   4       97.42       91.62      5.82 o
  16   4   4       15.97       16.48      3.10 o
  20   4   4      172.29      170.95      5.59 o
 -33   5   4       34.59       37.85      3.21 o
 -31   5   4        7.96        8.32      3.52 o
 -27   5   4       33.69       35.32      3.80 o
 -25   5   4      220.27      218.34      6.14 o
 -23   5   4       68.20       67.35      4.32 o
 -21   5   4       59.68       57.58      5.30 o
 -19   5   4       59.39       55.87      4.91 o
 -17   5   4       24.77       24.08      4.24 o
 -15   5   4       38.28       38.77      4.37 o
 -13   5   4       38.15       35.92      3.99 o
 -11   5   4     1236.20     1237.46     25.99 o
  -9   5   4     1231.12     1273.29     25.99 o
  -7   5   4      120.94      118.55      5.42 o
  -5   5   4       72.60       68.65      3.93 o
  -3   5   4     1031.41     1045.34     15.94 o
  -1   5   4      454.60      456.82      9.47 o
   1   5   4       48.05       48.20      3.77 o
   3   5   4     3135.99     3114.40     55.66 o
   5   5   4       77.06       70.32      5.27 o
   7   5   4       13.16       12.46      2.95 o
   9   5   4      137.05      126.79      5.61 o
  13   5   4       51.41       49.16      4.53 o
  17   5   4       12.28       13.11      2.52 o
  19   5   4        6.44        5.60      2.27 o
  21   5   4       11.04       12.21      2.75 o
  25   5   4       46.64       45.69      3.39 o
 -30   6   4       27.48       30.18      3.82 o
 -28   6   4        8.60        9.22      3.24 o
 -26   6   4       94.24       95.26      5.05 o
 -24   6   4       21.68       23.94      3.26 o
 -20   6   4       97.97       94.60      6.02 o
 -16   6   4       13.42       13.54      3.77 o
 -14   6   4      186.71      178.92      7.28 o
 -12   6   4       21.58       21.19      3.88 o
 -10   6   4      119.69      118.76      6.36 o
  -6   6   4      388.71      387.18      9.11 o
  -4   6   4      247.27      238.67      7.08 o
  -2   6   4       49.64       45.91      3.57 o
   2   6   4      548.22      547.89     14.88 o
   4   6   4       21.43       18.83      3.69 o
   6   6   4      544.70      531.44     11.51 o
   8   6   4      136.37      129.73      5.79 o
  12   6   4       36.76       35.42      4.39 o
  14   6   4      170.14      165.54      7.47 o
  16   6   4       12.26       13.70      2.52 o
  18   6   4      100.08       98.81      4.48 o
  20   6   4       56.20       52.99      3.76 o
  22   6   4       29.64       32.22      3.23 o
  24   6   4       12.57       15.27      2.71 o
  26   6   4       24.58       23.98      2.86 o
 -33   7   4       27.25       32.01      6.62 o
 -27   7   4       23.56       24.52      4.86 o
 -25   7   4       55.38       56.28      4.13 o
 -23   7   4      401.26      396.41     10.22 o
 -21   7   4        8.29        8.51      2.60 o
 -19   7   4      182.97      173.69      7.84 o
 -17   7   4      236.40      225.73      8.58 o
 -15   7   4      148.80      142.45      6.91 o
 -13   7   4      465.88      449.80     11.53 o
  -9   7   4      221.52      213.91      8.21 o
  -7   7   4      206.81      203.94      7.65 o
  -5   7   4       10.92        9.95      2.79 o
  -3   7   4      926.72      920.65     15.95 o
  -1   7   4      752.72      732.43     15.97 o
   1   7   4      568.50      557.68     13.00 o
   3   7   4      309.78      302.39     10.06 o
   5   7   4       70.45       67.98      4.50 o
   7   7   4      247.60      241.06      7.82 o
   9   7   4       61.58       58.24      4.52 o
  11   7   4       15.29       14.29      3.34 o
  13   7   4       70.39       68.29      5.66 o
  15   7   4       16.00       17.41      2.70 o
  17   7   4       85.34       84.98      4.11 o
  21   7   4       17.70       20.67      2.87 o
  23   7   4       83.58       86.03      4.30 o
  25   7   4       40.60       42.32      3.39 o
 -28   8   4       24.33       26.63      5.04 o
 -24   8   4      109.94      111.12      5.04 o
 -20   8   4        6.13        7.84      2.85 o
 -18   8   4        9.04       10.42      3.64 o
 -14   8   4      126.41      122.63      6.74 o
 -12   8   4       86.13       85.08      5.44 o
 -10   8   4       42.47       38.77      4.17 o
  -8   8   4      301.77      295.74      9.68 o
  -6   8   4       27.99       26.35      3.63 o
   0   8   4       40.03       37.16      3.98 o
   2   8   4      575.60      567.09     14.32 o
   4   8   4       33.52       31.74      3.61 o
   6   8   4      223.63      205.41      7.27 o
  10   8   4       25.82       24.91      4.04 o
  12   8   4       11.51       10.89      3.63 o
  14   8   4       40.77       39.41      4.17 o
  16   8   4       62.09       61.68      3.76 o
  18   8   4       66.85       63.84      3.94 o
  20   8   4       26.23       27.64      3.24 o
  22   8   4        4.86        6.33      2.46 o
 -31   9   4        8.44        8.87      2.38 o
 -29   9   4       49.08       52.79      5.70 o
 -27   9   4       56.31       59.29      4.52 o
 -23   9   4       98.40       96.37      4.68 o
 -21   9   4       38.69       37.64      4.97 o
 -19   9   4       44.03       44.31      5.13 o
 -17   9   4      317.31      306.45      9.88 o
 -15   9   4       31.92       30.15      4.61 o
 -13   9   4       99.96       95.35      6.20 o
 -11   9   4      412.73      393.08     10.60 o
  -9   9   4       39.20       39.33      4.17 o
  -7   9   4      168.77      161.37      8.23 o
  -5   9   4       76.96       70.58      5.66 o
  -3   9   4      112.18      106.55      6.37 o
  -1   9   4      173.49      173.24      7.66 o
   3   9   4       61.83       55.10      4.34 o
   5   9   4      150.24      141.57      6.17 o
   7   9   4       15.54       14.38      3.34 o
   9   9   4       31.52       29.34      4.21 o
  11   9   4      410.78      403.81     11.91 o
  15   9   4        7.10        7.00      2.22 o
  17   9   4       12.15       11.00      2.55 o
  19   9   4       85.78       84.75      4.49 o
  21   9   4        6.29        6.17      2.70 o
  23   9   4      142.82      149.97      9.58 o
 -30  10   4       15.86       19.44      2.88 o
 -26  10   4       87.72       94.13      5.25 o
 -22  10   4       97.63      100.92      9.84 o
 -20  10   4       91.60       92.16      4.68 o
 -18  10   4       18.50       19.10      4.30 o
 -14  10   4      275.88      264.33      9.89 o
 -12  10   4      134.56      128.49      6.92 o
 -10  10   4      440.82      432.80     13.78 o
  -6  10   4      254.46      244.75      8.01 o
  -4  10   4       47.69       45.59      4.35 o
   0  10   4       67.49       63.28      4.32 o
   2  10   4      164.60      156.03      6.34 o
   6  10   4      167.78      156.97      6.91 o
   8  10   4       81.88       76.24      5.45 o
  10  10   4       76.81       74.50      5.84 o
  12  10   4      189.39      189.52      7.84 o
  14  10   4       49.48       46.86      3.57 o
  16  10   4        5.34        5.56      2.50 o
  18  10   4       59.72       60.30      3.94 o
  22  10   4       54.58       57.68      4.33 o
 -31  11   4        5.54        4.93      2.31 o
 -29  11   4       11.23       11.85      3.39 o
 -25  11   4       11.24       11.33      3.18 o
 -23  11   4        8.41        7.85      2.85 o
 -21  11   4       41.70       41.28      3.78 o
 -15  11   4      101.15      102.58      7.33 o
 -13  11   4      122.12      119.47      6.93 o
  -9  11   4      524.13      515.56     12.83 o
  -7  11   4       88.63       85.48      5.26 o
  -5  11   4       11.20       11.00      3.18 o
  -3  11   4       33.96       34.62      3.99 o
   1  11   4      216.32      205.04      7.45 o
   3  11   4      151.16      147.16      6.73 o
   7  11   4       98.87       93.46      6.59 o
   9  11   4      106.70      105.02      6.76 o
  11  11   4        8.91        9.08      3.03 o
  13  11   4       18.41       19.80      2.88 o
  15  11   4       42.96       42.08      3.58 o
  19  11   4       38.48       40.24      3.58 o
  25  11   4       11.30       14.65      2.31 o
 -30  12   4        6.52        8.79      2.38 o
 -26  12   4       10.23       10.20      2.99 o
 -24  12   4       89.61       95.50      5.25 o
 -22  12   4      108.98      111.85      5.24 o
 -20  12   4       90.29       93.37      4.68 o
 -18  12   4       89.80       85.04      4.30 o
 -16  12   4      146.40      144.61      7.29 o
 -14  12   4      108.23      106.34      7.14 o
 -12  12   4      270.98      265.63     10.07 o
 -10  12   4      937.70      932.67     31.67 o
  -8  12   4      119.73      113.95      6.57 o
  -4  12   4        5.94        6.87      3.13 o
  -2  12   4       13.36       12.83      3.57 o
   0  12   4       50.01       48.05      4.35 o
   2  12   4      116.14      109.85      6.00 o
   4  12   4      140.15      132.73      6.92 o
   8  12   4      104.72      108.08      7.14 o
  10  12   4      189.38      186.01      6.33 o
  12  12   4       34.86       34.58      3.22 o
  14  12   4       19.22       20.59      3.07 o
  16  12   4      257.59      258.98      8.94 o
  18  12   4       28.15       31.40      5.00 o
  20  12   4       11.72       10.96      3.41 o
 -29  13   4       11.82       16.03      2.50 o
 -27  13   4       13.01       13.15      3.36 o
 -23  13   4        5.75        6.33      2.93 o
 -19  13   4       17.68       17.72      3.70 o
 -17  13   4      138.48      127.26      5.79 o
 -15  13   4       17.98       17.83      3.09 o
 -13  13   4        9.81       11.91      4.48 o
  -9  13   4       33.53       28.58      4.83 o
  -7  13   4      324.44      318.28     10.06 o
  -5  13   4       31.36       31.74      4.60 o
  -3  13   4       21.42       21.33      4.07 o
  -1  13   4       53.79       51.47      4.73 o
   1  13   4       81.51       79.45      5.65 o
   3  13   4      120.63      116.17      6.56 o
   9  13   4      164.26      163.07      5.40 o
  11  13   4       86.79       86.39      4.30 o
  19  13   4       21.02       21.54      3.27 o
  23  13   4       13.88       15.12      2.31 o
 -28  14   4        8.00        9.82      2.36 o
 -26  14   4        7.06       10.39      2.78 o
 -24  14   4        4.76        5.81      2.72 o
 -20  14   4       54.46       53.91      4.73 o
 -18  14   4       18.99       22.19      3.87 o
 -16  14   4      141.11      144.80      6.35 o
 -14  14   4       44.46       44.94      3.78 o
 -12  14   4       24.82       23.58      4.46 o
 -10  14   4      224.92      222.22      9.34 o
  -8  14   4      385.72      386.06     12.66 o
  -6  14   4      241.04      239.22     10.65 o
  -4  14   4       33.27       31.79      4.60 o
   0  14   4      203.58      203.37      8.59 o
   2  14   4       38.08       36.87      4.78 o
   4  14   4        9.79       10.32      4.11 o
   6  14   4       88.50       86.03      4.49 o
   8  14   4      207.17      209.66      5.58 o
  10  14   4      224.13      220.74      5.96 o
  12  14   4       11.82       12.79      2.94 o
  14  14   4        4.45        5.59      2.74 o
 -27  15   4        4.09        5.23      2.29 o
 -25  15   4       11.85       14.83      2.92 o
 -23  15   4        7.70       10.18      3.65 o
 -19  15   4       17.01       21.75      3.87 o
 -13  15   4       26.75       28.30      3.62 o
 -11  15   4       12.43       10.16      2.79 o
  -9  15   4       22.66       24.33      3.85 o
  -7  15   4       43.24       47.12      7.91 o
  -5  15   4      120.45      115.38      7.50 o
  -3  15   4        9.83        8.43      3.51 o
   1  15   4      165.07      160.35      8.05 o
   3  15   4        6.95        6.25      2.46 o
   5  15   4        6.74        5.52      2.04 o
   9  15   4      132.55      134.64      4.85 o
  11  15   4       17.57       19.19      2.88 o
  15  15   4       13.32       15.43      3.11 o
  17  15   4       13.35       13.54      2.73 o
  19  15   4       10.61       11.40      2.76 o
 -26  16   4        5.14        6.39      2.01 o
 -24  16   4       45.76       42.36      3.39 o
 -22  16   4       22.54       19.17      3.90 o
 -16  16   4       39.82       42.87      4.36 o
 -12  16   4        8.04        6.36      2.68 o
 -10  16   4       18.77       19.86      2.88 o
  -4  16   4       50.42       50.17      3.20 o
  -2  16   4       65.92       65.40      4.32 o
   0  16   4        8.93        8.78      2.18 o
   2  16   4       45.10       42.51      3.21 o
   4  16   4       84.50       84.03      4.69 o
   6  16   4       15.26       17.90      2.70 o
  10  16   4       93.06       96.71      4.48 o
  12  16   4       86.52       87.78      4.49 o
  14  16   4        8.86        8.49      2.83 o
  16  16   4       37.68       38.76      3.98 o
  18  16   4       19.80       20.66      3.28 o
 -23  17   4       38.54       34.52      4.18 o
 -15  17   4       11.12       11.74      3.39 o
 -13  17   4       31.21       31.02      3.82 o
  -7  17   4       87.01       84.64      3.74 o
  -3  17   4       35.79       36.32      3.22 o
  -1  17   4      196.78      196.17      6.15 o
   1  17   4       85.11       82.51      4.11 o
   3  17   4       74.99       75.67      3.93 o
   5  17   4       16.57       18.48      2.89 o
   9  17   4       40.26       40.30      3.58 o
  11  17   4        5.52        6.89      2.66 o
  13  17   4       34.73       34.14      3.60 o
 -22  18   4       62.83       59.88      4.72 o
 -18  18   4       30.03       32.51      4.40 o
 -16  18   4       29.30       31.64      4.20 o
 -14  18   4       23.97       29.61      6.65 o
 -12  18   4        6.34        6.69      3.14 o
 -10  18   4       10.08        9.91      2.79 o
  -8  18   4       46.97       46.42      3.39 o
  -6  18   4        8.00        8.72      2.59 o
  -4  18   4       13.74       13.95      2.51 o
  -2  18   4        9.95       11.41      2.54 o
   0  18   4       46.02       44.89      3.58 o
   2  18   4       27.80       27.71      3.24 o
   8  18   4       29.32       29.90      4.41 o
  10  18   4        7.81        7.42      2.63 o
  12  18   4       68.59       71.45      4.70 o
  14  18   4       27.20       28.12      3.43 o
  16  18   4        6.77        7.30      2.88 o
  18  18   4        8.00        7.70      1.98 o
 -17  19   4       31.67       36.63      4.38 o
 -15  19   4       30.46       32.22      4.19 o
 -13  19   4       36.95       35.88      3.99 o
  -9  19   4        8.67        9.91      2.36 o
  -7  19   4       17.23       19.28      2.69 o
  -5  19   4      233.16      236.63     10.08 o
  -3  19   4      119.73      122.64      4.67 o
  -1  19   4       13.20       13.85      2.73 o
   1  19   4      119.03      115.16      6.18 o
   3  19   4      136.33      137.32      5.22 o
   5  19   4       74.98       79.78      5.65 o
   7  19   4       12.43       12.93      2.94 o
   9  19   4       50.65       53.16      3.95 o
  11  19   4       13.68       13.54      3.13 o
  13  19   4       15.74       18.06      3.91 o
 -16  20   4       21.14       25.02      4.04 o
  -8  20   4       20.38       21.41      2.87 o
  -6  20   4       12.43       13.94      2.32 o
  -4  20   4       37.28       42.15      5.74 o
  -2  20   4       12.13       11.60      3.61 o
   0  20   4       10.01        9.98      2.57 o
   4  20   4       14.57       15.19      2.91 o
   8  20   4       10.76       11.71      2.76 o
 -15  21   4       17.48       20.72      3.88 o
  -9  21   4       14.77       16.75      2.70 o
  -5  21   4       54.75       56.88      3.76 o
  -3  21   4      112.25      112.94      4.67 o
   3  21   4       80.32       78.46      4.31 o
   5  21   4       42.88       43.62      4.16 o
  -8  22   4       14.93       14.38      2.72 o
  -6  22   4        7.36        8.72      2.38 o
  -4  22   4       10.95       12.68      2.53 o
  -2  22   4       11.44       12.10      2.53 o
   0  22   4        5.83        6.09      2.70 o
   2  22   4       21.93       25.32      4.04 o
   6  22   4       10.99       14.09      4.19 o
   8  22   4       13.20       14.20      3.55 o
  -5  23   4       15.73       19.54      2.88 o
  -1  23   4       36.66       39.38      3.40 o
   9  23   4       26.92       30.15      5.62 o
 -10  24   4        8.94       10.69      2.15 o
  -8  24   4        8.62        8.18      2.19 o
  -6  24   4       18.27       20.66      2.48 o
  -2  24   4        4.55        4.97      2.06 o
   0  24   4        7.47        7.82      2.20 o
 -33   1   5       14.82       16.28      2.90 o
 -31   1   5       23.90       27.69      3.62 o
 -29   1   5       27.69       31.09      3.61 o
 -27   1   5      123.66      119.98      5.80 o
 -25   1   5        4.64        5.23      2.29 o
 -23   1   5      272.35      255.46      6.88 o
 -21   1   5      161.76      150.98      8.06 o
 -19   1   5        8.89        8.71      3.50 o
 -17   1   5       19.05       17.22      3.50 o
 -15   1   5       12.37       10.74      3.19 o
 -13   1   5      438.61      428.37     15.47 o
 -11   1   5       24.67       26.19      4.03 o
  -9   1   5       16.58       15.73      2.91 o
  -7   1   5      643.10      626.58     16.74 o
  -5   1   5     1044.51     1040.35     16.32 o
  -3   1   5      319.22      330.47      8.00 o
  -1   1   5     1016.27     1041.29     20.42 o
   1   1   5     1285.98     1284.74     22.26 o
   3   1   5       20.15       15.84      3.52 o
   5   1   5      569.99      557.86     13.94 o
   7   1   5       11.16        9.98      3.00 o
   9   1   5      600.84      583.54     12.25 o
  11   1   5       59.93       57.76      4.72 o
  17   1   5      277.80      271.55      6.51 o
  19   1   5        7.78        6.77      2.44 o
  25   1   5       16.99       20.86      2.87 o
 -34   2   5        6.95        7.92      2.40 o
 -30   2   5       67.60       69.63      4.50 o
 -28   2   5      212.51      213.17      6.52 o
 -26   2   5       32.17       31.34      3.42 o
 -24   2   5       23.32       25.79      3.04 o
 -22   2   5       39.24       38.39      5.55 o
 -18   2   5       52.74       50.00      4.73 o
 -16   2   5     1007.67     1004.53     20.43 o
 -14   2   5      398.96      402.14     11.16 o
 -12   2   5      444.89      447.02     11.71 o
  -8   2   5      144.43      141.40      5.79 o
  -6   2   5      138.11      138.67      5.79 o
  -4   2   5       42.75       42.36      3.39 o
  -2   2   5      437.28      448.13     11.15 o
   0   2   5     1197.11     1191.82     20.41 o
   2   2   5     1103.43     1085.05     20.42 o
   4   2   5      444.22      435.21     12.09 o
   8   2   5       30.72       30.05      3.61 o
  10   2   5       24.76       22.77      3.65 o
  12   2   5      405.50      390.31     10.60 o
  16   2   5       15.41       15.98      2.71 o
  18   2   5      127.07      127.23      5.03 o
  20   2   5       30.38       31.12      3.61 o
  26   2   5       34.04       40.98      4.37 o
 -31   3   5       61.93       65.45      4.51 o
 -27   3   5       29.17       32.48      3.60 o
 -23   3   5        7.67        7.45      2.42 o
 -21   3   5      149.65      145.53      7.48 o
 -17   3   5       11.06        9.16      3.24 o
 -15   3   5      175.46      173.09      6.72 o
 -13   3   5      642.12      646.89     15.04 o
 -11   3   5      843.24      836.78     20.45 o
  -9   3   5       10.37        8.21      2.84 o
  -7   3   5      168.20      159.83      6.16 o
  -5   3   5      132.83      129.29      5.23 o
  -3   3   5       99.13       99.47      5.24 o
  -1   3   5      715.87      713.02     12.81 o
   1   3   5      495.42      471.60     13.96 o
   3   3   5     1471.80     1440.08     27.84 o
   5   3   5       49.20       43.81      4.94 o
   9   3   5       14.18       15.01      3.11 o
  11   3   5      649.98      631.75     13.93 o
  13   3   5        8.28        9.31      3.47 o
  17   3   5      148.76      150.64      5.78 o
  19   3   5      107.53      105.69      4.48 o
  23   3   5        5.86        5.93      2.48 o
  25   3   5       34.85       35.97      3.22 o
 -34   4   5        7.66        9.24      2.58 o
 -30   4   5        9.25       10.56      3.19 o
 -26   4   5      138.45      133.59      5.23 o
 -18   4   5       74.70       75.37      5.45 o
 -16   4   5       48.34       46.51      4.54 o
 -14   4   5     2018.09     1991.30     38.99 o
 -12   4   5       24.83       24.42      5.26 o
  -8   4   5      369.36      363.53     11.17 o
  -6   4   5      136.58      133.88      5.99 o
  -4   4   5      644.09      644.12     12.44 o
  -2   4   5      789.58      785.62     14.67 o
   0   4   5      153.46      138.91      6.35 o
   2   4   5       82.74       76.12      5.27 o
   4   4   5      125.10      120.36      6.93 o
   6   4   5        8.94        7.88      2.62 o
  10   4   5       15.59       14.49      3.34 o
  12   4   5       41.25       38.12      4.96 o
  14   4   5       41.15       38.80      4.96 o
  16   4   5       80.54       79.84      3.93 o
  18   4   5       17.27       18.92      2.69 o
  20   4   5       27.25       30.49      3.42 o
  22   4   5       27.45       30.60      3.23 o
  24   4   5       23.69       24.92      3.25 o
  26   4   5       21.23       24.15      2.67 o
 -31   5   5       11.80       14.67      3.12 o
 -29   5   5       23.51       24.82      4.24 o
 -25   5   5       16.33       17.01      3.31 o
 -23   5   5        5.41        6.09      2.47 o
 -19   5   5       19.65       20.55      4.70 o
 -15   5   5      535.67      523.31     16.19 o
 -13   5   5      249.36      241.80      8.01 o
 -11   5   5       48.86       47.40      4.54 o
  -9   5   5      201.38      201.91      8.39 o
  -7   5   5      149.66      145.97      6.35 o
  -5   5   5       37.53       35.94      3.41 o
  -3   5   5      368.55      360.20      9.30 o
  -1   5   5      158.45      149.88      6.35 o
   3   5   5       10.19       10.62      3.42 o
   5   5   5       30.39       29.13      3.43 o
   7   5   5       28.81       27.64      4.43 o
   9   5   5       50.64       49.85      4.73 o
  11   5   5       75.62       70.08      5.46 o
  13   5   5       20.10       19.52      4.51 o
  15   5   5      164.67      160.57      5.60 o
  17   5   5       23.51       23.58      2.86 o
  21   5   5        6.92        7.63      2.41 o
  25   5   5       43.39       45.37      4.35 o
 -32   6   5        8.35        9.36      3.02 o
 -28   6   5       30.85       30.56      3.61 o
 -20   6   5       20.51       23.87      5.07 o
 -18   6   5       99.83       95.57      6.58 o
 -16   6   5       62.67       58.26      5.09 o
 -14   6   5     2046.77     2026.40     44.58 o
 -12   6   5      118.41      114.99      5.80 o
 -10   6   5      388.29      382.93     10.78 o
  -6   6   5      130.56      123.41      5.99 o
  -4   6   5      364.66      362.05      9.30 o
  -2   6   5      167.12      157.49      6.91 o
   0   6   5      599.16      568.94     14.88 o
   4   6   5      370.19      365.01      9.30 o
   6   6   5       86.00       84.68      5.06 o
   8   6   5      302.07      290.56      9.32 o
  10   6   5       80.35       78.79      5.65 o
  12   6   5      258.30      255.10      9.89 o
  14   6   5       79.64       79.99      4.31 o
  16   6   5       10.26       10.28      2.36 o
  18   6   5       53.17       50.13      4.14 o
  20   6   5       33.01       34.48      3.41 o
  22   6   5       88.91       89.52      4.30 o
  24   6   5        7.40        8.53      2.39 o
  26   6   5       10.03       11.83      2.14 o
 -33   7   5        7.23        8.69      2.39 o
 -31   7   5       34.12       36.15      4.38 o
 -29   7   5        7.86        7.67      3.08 o
 -27   7   5       27.02       30.43      3.82 o
 -17   7   5      241.97      230.15      9.14 o
 -13   7   5      107.39      104.58      5.81 o
 -11   7   5      355.65      348.75     10.23 o
  -9   7   5      102.34       95.65      6.01 o
  -7   7   5      140.38      134.68      6.35 o
  -3   7   5       11.79       11.33      3.18 o
  -1   7   5       19.04       17.37      3.70 o
   1   7   5      124.19      114.47      6.00 o
   3   7   5      971.42      948.00     24.18 o
   5   7   5        8.06        6.24      2.69 o
   9   7   5      104.81       97.88      6.01 o
  11   7   5      145.85      139.61      7.30 o
  13   7   5       15.77       17.55      2.89 o
  15   7   5       29.29       29.51      3.03 o
  17   7   5       54.03       53.51      3.76 o
  19   7   5       27.62       28.29      3.43 o
  23   7   5       33.44       35.92      4.57 o
  25   7   5       13.67       15.66      2.50 o
 -32   8   5        6.46        7.60      2.41 o
 -30   8   5       52.99       57.87      4.52 o
 -26   8   5       38.04       39.19      3.98 o
 -22   8   5       16.34       16.76      2.90 o
 -20   8   5       94.59       90.83      4.87 o
 -18   8   5      146.90      142.84      7.86 o
 -16   8   5      450.54      433.91     12.27 o
 -12   8   5      540.66      527.38     12.07 o
 -10   8   5       43.95       42.48      4.36 o
  -8   8   5       21.97       21.22      3.66 o
  -4   8   5       47.13       45.23      4.54 o
   0   8   5      123.20      116.66      5.80 o
   2   8   5      131.18      122.05      5.99 o
   4   8   5      144.44      140.41      6.35 o
   6   8   5      914.11      883.34     18.57 o
   8   8   5       39.06       38.33      4.57 o
  10   8   5      165.42      162.38      8.23 o
  12   8   5       32.46       32.22      4.40 o
  14   8   5      138.60      131.97      5.41 o
  16   8   5       75.66       75.70      4.11 o
  18   8   5      197.42      198.58      5.96 o
  20   8   5       17.93       20.66      2.87 o
  22   8   5       10.90       11.74      2.76 o
  24   8   5        6.77        7.85      2.20 o
 -29   9   5       32.41       37.88      6.97 o
 -23   9   5       22.31       22.71      3.26 o
 -15   9   5      197.66      198.03      8.03 o
 -13   9   5       17.92       16.01      3.94 o
  -9   9   5      147.05      143.57      6.55 o
  -7   9   5       11.34       11.76      2.96 o
  -3   9   5      191.83      184.63      7.65 o
  -1   9   5      178.29      170.28      6.72 o
   1   9   5      233.71      226.83      7.82 o
   3   9   5       47.11       45.78      4.15 o
   5   9   5      230.09      225.37      8.20 o
   9   9   5      171.37      165.10      7.85 o
  11   9   5       43.83       42.02      4.76 o
  13   9   5       88.76       84.53      4.11 o
  15   9   5      180.30      178.72      5.59 o
  19   9   5       17.35       19.95      3.07 o
  23   9   5        7.35        8.31      2.39 o
  25   9   5       13.55       17.05      2.30 o
 -26  10   5       53.51       56.55      5.88 o
 -24  10   5       43.27       43.59      3.97 o
 -22  10   5       15.56       18.95      3.08 o
 -20  10   5        8.35        9.07      2.81 o
 -18  10   5       29.24       28.65      4.21 o
 -14  10   5       29.54       27.76      4.62 o
 -12  10   5       42.34       42.15      4.76 o
 -10  10   5      162.88      160.34      6.90 o
  -8  10   5       26.05       26.24      3.63 o
  -6  10   5       74.28       75.23      4.70 o
  -2  10   5      310.69      297.59      8.00 o
   0  10   5      152.79      144.62      6.16 o
   2  10   5       28.83       26.58      3.84 o
   4  10   5       24.74       24.38      3.85 o
   6  10   5      313.48      301.64      9.88 o
   8  10   5       14.51       14.86      3.74 o
  16  10   5      270.76      270.24      6.87 o
  18  10   5       46.64       49.03      3.77 o
  24  10   5       43.89       49.08      5.51 o
 -31  11   5        4.20        5.26      2.29 o
 -29  11   5       22.31       27.21      3.43 o
 -27  11   5      178.27      196.36      6.71 o
 -23  11   5       23.74       20.92      3.27 o
 -21  11   5       82.02       81.42      4.69 o
 -17  11   5      334.41      324.55      9.31 o
 -15  11   5       14.27       15.51      5.03 o
 -11  11   5       22.62       22.30      4.06 o
  -9  11   5       66.04       61.24      4.90 o
  -3  11   5       22.04       21.25      3.06 o
  -1  11   5      817.24      806.87     16.53 o
   1  11   5       18.36       17.76      3.91 o
   3  11   5      107.29       99.73      6.20 o
   9  11   5      434.91      434.47     10.41 o
  11  11   5       26.49       26.89      3.04 o
  13  11   5       95.10       96.56      5.43 o
  15  11   5       21.35       21.94      3.27 o
  23  11   5       45.45       49.33      3.20 o
 -30  12   5        7.32        7.04      2.22 o
 -26  12   5       27.32       30.33      4.01 o
 -22  12   5        5.48        6.53      2.92 o
 -20  12   5       60.64       61.24      4.33 o
 -18  12   5       13.72       11.58      3.39 o
 -14  12   5      190.87      188.42      8.60 o
 -12  12   5       25.73       25.69      4.44 o
 -10  12   5       59.54       54.99      5.10 o
  -8  12   5       89.22       84.82      5.64 o
  -6  12   5       18.53       17.57      3.70 o
  -4  12   5       40.87       39.85      4.96 o
  -2  12   5      317.39      313.29     12.50 o
   0  12   5       31.86       30.38      4.01 o
   6  12   5      256.36      251.03     10.08 o
   8  12   5       43.35       43.01      3.58 o
  20  12   5       33.96       35.49      3.60 o
  22  12   5       25.16       26.19      2.66 o
 -29  13   5        3.80        5.34      2.29 o
 -27  13   5       93.12      104.30      5.04 o
 -25  13   5       35.57       41.56      3.97 o
 -23  13   5       45.68       50.58      8.08 o
 -21  13   5       70.65       73.92      4.31 o
 -19  13   5      117.01      111.26      5.80 o
 -15  13   5       15.10       13.85      3.35 o
 -11  13   5      169.66      167.98      8.04 o
  -9  13   5       73.00       70.63      5.66 o
  -7  13   5      110.14      106.85      6.37 o
  -5  13   5       25.54       22.85      4.25 o
  -3  13   5      212.97      208.17      8.59 o
  -1  13   5      764.25      744.98     24.22 o
   3  13   5       67.07       65.89      5.86 o
   5  13   5       65.30       62.66      6.07 o
   7  13   5       52.08       51.25      3.77 o
   9  13   5       30.52       30.77      3.03 o
  11  13   5       62.90       64.51      3.75 o
  13  13   5       82.08       84.43      5.64 o
  19  13   5       29.80       30.56      3.61 o
  21  13   5        6.40        7.05      2.22 o
 -28  14   5        8.19       15.43      2.50 o
 -26  14   5       10.22       11.36      2.97 o
 -24  14   5       25.69       25.51      3.25 o
 -20  14   5       11.20       13.04      3.57 o
 -16  14   5       81.42       80.83      4.88 o
 -12  14   5       68.71       67.09      4.32 o
 -10  14   5      104.94      102.67      6.58 o
  -8  14   5       12.71       10.13      4.34 o
  -6  14   5       24.02       23.47      4.88 o
  -4  14   5      113.58      111.48      6.18 o
  -2  14   5       47.05       44.36      4.94 o
   0  14   5        8.14        6.58      3.15 o
   6  14   5       24.70       24.22      2.86 o
   8  14   5        4.72        5.44      2.28 o
  16  14   5      107.50      108.43      5.04 o
 -25  15   5       10.11       13.12      3.78 o
 -23  15   5       18.90       18.75      4.10 o
 -21  15   5       45.98       39.85      4.37 o
 -19  15   5       10.10       11.30      3.40 o
 -17  15   5       52.06       51.36      4.53 o
 -15  15   5       33.35       31.23      3.81 o
 -13  15   5        5.29        5.97      2.96 o
 -11  15   5       62.61       58.37      4.13 o
  -7  15   5      235.60      227.77      8.58 o
  -5  15   5       54.29       55.46      7.45 o
  -3  15   5      250.21      250.12      8.94 o
   1  15   5      167.43      164.27      5.22 o
   3  15   5       57.49       55.07      3.76 o
   5  15   5       40.60       40.69      3.40 o
   7  15   5        4.77        5.41      2.28 o
   9  15   5        8.44        9.27      2.58 o
  11  15   5       30.53       32.23      3.42 o
  13  15   5       69.74       78.00      6.22 o
  15  15   5       20.24       23.75      3.45 o
  17  15   5       11.40       13.52      2.73 o
  19  15   5       21.52       26.40      2.66 o
 -24  16   5       10.15        7.22      3.59 o
 -20  16   5       19.25       17.72      3.91 o
 -18  16   5        8.71       10.20      3.65 o
 -14  16   5       33.93       32.66      3.81 o
 -10  16   5       68.23       67.56      3.93 o
  -8  16   5      114.81      112.15      4.85 o
  -4  16   5       32.02       32.34      2.84 o
  -2  16   5       79.18       81.27      3.92 o
   0  16   5       15.72       16.48      2.50 o
   4  16   5        9.61       11.23      2.55 o
   6  16   5       68.15       66.65      5.08 o
   8  16   5       81.48       81.91      4.31 o
  14  16   5       29.65       33.70      3.81 o
  18  16   5       27.09       31.83      2.84 o
 -19  17   5       59.73       65.49      4.89 o
 -17  17   5        9.69        9.49      3.46 o
 -11  17   5       19.61       19.41      3.07 o
  -9  17   5       27.93       29.83      2.84 o
  -7  17   5       31.72       31.03      3.03 o
  -3  17   5       22.91       22.27      2.87 o
  -1  17   5       14.04       16.39      2.71 o
   1  17   5       25.79       25.95      3.04 o
   3  17   5       13.53       13.69      2.73 o
   5  17   5      168.20      168.86      7.28 o
   7  17   5       55.07       56.23      3.76 o
   9  17   5       64.10       67.85      4.12 o
  11  17   5       47.17       53.96      3.76 o
  13  17   5       22.98       25.35      3.44 o
  17  17   5        5.29        4.47      1.99 o
 -16  18   5      111.02      107.75      5.80 o
 -14  18   5       97.39       99.32     13.19 o
 -12  18   5       51.20       52.90      5.89 o
 -10  18   5       22.15       24.00      3.05 o
  -8  18   5       85.59       83.98      4.31 o
  -6  18   5        9.40        9.11      2.17 o
  -4  18   5      214.95      215.57      8.39 o
   2  18   5       31.95       31.72      3.42 o
   4  18   5       19.28       20.34      3.07 o
   6  18   5       47.48       46.67      3.77 o
  12  18   5       19.48       21.88      3.06 o
  -7  19   5       32.25       34.90      3.22 o
  -5  19   5        5.73        5.82      2.26 o
  -3  19   5        9.49        8.47      2.39 o
  -1  19   5       46.84       45.56      3.78 o
   1  19   5        9.93        9.74      2.57 o
   5  19   5       13.68       13.70      2.73 o
   7  19   5        7.67        9.47      2.80 o
   9  19   5        7.70       10.10      2.79 o
  11  19   5       19.25       24.13      3.45 o
  13  19   5       12.69       14.76      3.74 o
  15  19   5       14.18       18.03      2.29 o
 -18  20   5        9.25       11.99      3.59 o
 -16  20   5       65.95       67.46      4.89 o
 -14  20   5      108.98      118.33      6.00 o
 -12  20   5       20.99       27.32      4.03 o
  -8  20   5      129.89      136.53      5.03 o
  -6  20   5       91.14       94.71      4.48 o
  -4  20   5        6.79        8.91      3.03 o
  -2  20   5       24.66       25.10      3.64 o
   2  20   5       69.38       71.82      4.31 o
   6  20   5       61.07       69.53      7.21 o
  10  20   5       20.04       23.50      3.26 o
 -15  21   5        6.49        7.73      3.55 o
 -11  21   5       10.34       11.08      2.77 o
  -3  21   5       48.84       50.61      3.57 o
  -1  21   5        4.24        5.15      2.53 o
   5  21   5       33.39       35.39      5.17 o
   7  21   5       12.09       14.60      2.92 o
   9  21   5       11.44       12.96      2.33 o
  11  21   5       14.30       20.09      2.48 o
 -10  22   5        4.33        5.84      2.49 o
  -6  22   5       10.97       11.84      2.75 o
  -2  22   5       50.69       48.32      3.57 o
   2  22   5        6.45        7.35      2.88 o
   4  22   5        6.22        6.86      2.66 o
   8  22   5       12.18       15.48      2.31 o
 -11  23   5        2.14        4.19      2.06 o
  -9  23   5       10.06       11.00      2.15 o
  -5  23   5       37.58       39.82      3.40 o
  -1  23   5       12.11       12.74      2.53 o
   3  23   5       13.54       13.85      2.73 o
   5  23   5       18.58       19.86      2.48 o
  -8  24   5       13.66       16.61      2.49 o
  -6  24   5       35.00       38.76      2.82 o
  -4  24   5       23.77       26.29      2.66 o
   2  24   5        8.40       10.18      2.16 o
 -30   0   6       60.84       60.89      4.13 o
 -28   0   6       50.80       50.94      4.53 o
 -24   0   6       79.26       75.20      3.93 o
 -22   0   6      103.60      100.84      7.15 o
 -20   0   6       16.07       14.46      4.18 o
 -18   0   6      288.93      285.96      9.69 o
 -16   0   6     1486.58     1461.33     29.71 o
 -14   0   6      582.96      573.19     12.44 o
 -10   0   6      260.11      250.67      8.76 o
  -8   0   6     1985.37     2033.79     55.80 o
  -6   0   6      521.90      525.35     13.95 o
  -2   0   6     3277.15     3219.70     55.65 o
   0   0   6     1099.27     1081.37     22.27 o
   2   0   6      234.73      232.20      9.14 o
   4   0   6      215.60      197.65      8.40 o
   6   0   6       47.14       44.87      3.78 o
   8   0   6      342.21      339.15      9.31 o
  10   0   6       16.82       13.85      3.55 o
  12   0   6       98.68       99.04      7.34 o
  14   0   6      136.21      140.58      4.84 o
  16   0   6        8.33        8.36      2.39 o
  18   0   6      184.28      183.17      5.77 o
  20   0   6      102.00       96.78      4.68 o
  22   0   6       13.55       13.40      4.21 o
  24   0   6        8.85        9.88      2.36 o
 -33   1   6       52.46       55.80      4.13 o
 -31   1   6       36.92       39.26      4.77 o
 -27   1   6       49.31       47.33      4.35 o
 -23   1   6       10.57        9.82      2.36 o
 -19   1   6      152.14      146.36      7.11 o
 -17   1   6      314.93      310.32      9.50 o
 -15   1   6      249.19      242.35      8.01 o
 -13   1   6       77.45       72.68      5.07 o
 -11   1   6       21.52       21.55      5.10 o
  -9   1   6       11.80       10.27      2.99 o
  -7   1   6      104.63      100.67      5.43 o
  -5   1   6      118.44      117.63      5.80 o
  -3   1   6      622.36      610.13     18.06 o
   1   1   6      268.90      265.26      9.51 o
   7   1   6       59.48       54.16      4.34 o
   9   1   6      245.90      235.70      8.38 o
  11   1   6       32.98       30.07      4.82 o
  13   1   6       13.87       13.51      4.20 o
  15   1   6       88.34       87.62      5.44 o
  17   1   6       62.35       62.41      3.94 o
  19   1   6        5.45        6.21      2.69 o
  23   1   6       53.87       52.71      3.57 o
  25   1   6       48.55       43.95      3.20 o
 -34   2   6        8.50       10.53      2.56 o
 -28   2   6       37.33       35.83      3.59 o
 -26   2   6       19.08       19.32      2.88 o
 -24   2   6       50.49       47.89      3.39 o
 -22   2   6       21.25       20.38      4.50 o
 -20   2   6       32.49       30.22      4.60 o
 -18   2   6      298.28      294.81     10.24 o
 -16   2   6       13.36       13.19      3.36 o
 -12   2   6       79.47       78.88      5.83 o
 -10   2   6      177.70      174.49      7.46 o
  -8   2   6      456.34      462.55     10.97 o
  -6   2   6      728.27      717.83     14.67 o
  -4   2   6      225.59      222.03      8.02 o
  -2   2   6       67.57       67.10      4.70 o
   0   2   6      424.76      415.62     12.65 o
   2   2   6       42.21       41.26      4.55 o
   4   2   6       95.25       93.52      5.25 o
   6   2   6      152.93      149.26      6.35 o
  12   2   6       10.62        9.87      4.13 o
  14   2   6       91.44       88.96      4.10 o
  16   2   6       47.49       46.62      3.77 o
  18   2   6       88.53       92.93      6.02 o
  20   2   6       34.05       34.69      3.60 o
  24   2   6        6.57        8.22      2.19 o
 -33   3   6       26.07       30.23      3.42 o
 -29   3   6       36.55       37.42      3.79 o
 -27   3   6       88.69       86.25      4.49 o
 -25   3   6       62.59       59.90      3.94 o
 -23   3   6       18.12       19.83      2.68 o
 -19   3   6        9.67        9.95      3.66 o
 -15   3   6      352.38      344.14      9.49 o
 -13   3   6      556.94      547.16     12.25 o
  -5   3   6      146.65      139.91      6.35 o
  -3   3   6      822.17      810.92     16.14 o
   1   3   6      527.12      520.18     13.39 o
   7   3   6       54.70       54.38      4.34 o
   9   3   6       29.70       27.00      4.03 o
  13   3   6        9.25        8.87      2.82 o
  15   3   6        7.01        6.36      2.24 o
  21   3   6       12.26       14.49      2.72 o
  23   3   6       10.89       13.67      2.52 o
  25   3   6       31.12       38.91      3.01 o
 -34   4   6       24.63       28.37      6.05 o
 -30   4   6       15.32       16.79      3.10 o
 -28   4   6       22.53       25.57      3.44 o
 -26   4   6       68.88       66.25      4.12 o
 -20   4   6      130.85      121.29      7.13 o
 -16   4   6      881.50      862.85     18.20 o
 -14   4   6       10.47       10.16      3.21 o
 -12   4   6       18.03       18.34      3.29 o
 -10   4   6       19.77       19.47      3.89 o
  -6   4   6       38.37       39.38      4.17 o
  -2   4   6       16.83       14.54      3.34 o
   0   4   6     1216.64     1189.60     24.15 o
   2   4   6       17.24       17.34      3.50 o
   4   4   6        7.54        5.55      2.74 o
   6   4   6       89.84       85.01      5.06 o
   8   4   6      259.21      254.55      8.75 o
  10   4   6       89.56       87.81      6.02 o
  12   4   6       23.00       21.76      4.48 o
  14   4   6      465.78      455.52      8.72 o
  18   4   6       27.08       27.32      3.24 o
  22   4   6       51.40       54.46      3.56 o
  24   4   6       20.00       23.02      2.67 o
 -33   5   6       17.48       21.32      2.87 o
 -31   5   6      123.49      129.90      6.92 o
 -29   5   6        7.71        8.31      2.84 o
 -27   5   6       55.74       55.62      3.95 o
 -25   5   6      170.30      163.98      5.59 o
 -23   5   6        9.28        8.57      2.39 o
 -21   5   6       24.31       26.89      5.45 o
 -19   5   6      309.24      299.24     10.24 o
 -17   5   6     1048.24     1021.51     24.17 o
 -15   5   6      242.28      235.15      8.02 o
 -13   5   6       52.09       50.56      4.34 o
 -11   5   6       14.18       14.16      3.34 o
  -9   5   6       12.82       11.29      3.83 o
  -5   5   6       39.51       40.75      4.37 o
  -3   5   6      159.04      148.51      6.91 o
   1   5   6       52.14       50.05      4.34 o
   3   5   6       15.93       14.41      3.12 o
   5   5   6      608.32      594.44     13.75 o
   7   5   6      535.75      517.59     12.63 o
   9   5   6      261.26      250.30      9.89 o
  13   5   6        6.70        6.18      2.25 o
  15   5   6       62.50       59.39      3.76 o
  17   5   6      197.24      191.01      5.77 o
  21   5   6       23.56       24.55      3.05 o
  23   5   6       48.75       51.09      3.38 o
 -26   6   6       11.34       11.91      2.96 o
 -24   6   6       41.62       40.51      3.58 o
 -22   6   6       12.75       12.57      2.53 o
 -18   6   6      124.26      119.02      7.50 o
 -14   6   6      634.16      625.46     14.31 o
 -12   6   6       16.21       15.98      3.52 o
 -10   6   6       20.47       19.04      3.68 o
  -6   6   6      117.88      115.60      6.37 o
  -4   6   6       29.21       28.69      4.21 o
  -2   6   6      837.63      831.62     24.20 o
   0   6   6      392.66      382.18     10.22 o
   2   6   6      127.64      122.98      5.79 o
   4   6   6       21.52       21.11      3.66 o
   6   6   6      124.33      114.61      6.37 o
   8   6   6        8.98        7.46      3.32 o
  10   6   6       48.09       48.67      5.91 o
  12   6   6       94.80       94.77      4.10 o
  16   6   6       91.46       86.61      4.87 o
  20   6   6        8.43        7.84      2.62 o
 -31   7   6        6.04        9.93      3.21 o
 -29   7   6       53.06       52.27      4.14 o
 -27   7   6       73.54       73.70      4.50 o
 -25   7   6       23.44       23.82      3.26 o
 -23   7   6       21.93       23.72      3.26 o
 -21   7   6      124.52      126.86      7.88 o
 -17   7   6       22.67       22.33      4.47 o
 -15   7   6      677.19      668.69     16.16 o
 -13   7   6       28.78       28.95      5.84 o
 -11   7   6       49.76       46.18      4.15 o
  -9   7   6       67.59       63.04      4.90 o
  -7   7   6      283.31      286.88      8.75 o
  -5   7   6      511.82      504.11     12.64 o
  -3   7   6      296.67      296.86      9.50 o
   1   7   6       11.89       10.54      2.78 o
   3   7   6      304.82      295.37      8.93 o
   5   7   6     1228.25     1204.01     27.87 o
   7   7   6      167.76      160.56      7.47 o
  11   7   6      237.72      227.40      7.08 o
  13   7   6       56.32       55.26      3.56 o
  15   7   6       67.08       65.24      3.94 o
  17   7   6       35.24       34.48      3.60 o
  19   7   6       22.38       22.24      3.06 o
  23   7   6        4.36        4.97      2.31 o
 -30   8   6       18.61       22.42      5.72 o
 -22   8   6       15.15       14.10      2.73 o
 -20   8   6      132.06      129.44      8.44 o
 -18   8   6       20.10       20.23      4.70 o
 -16   8   6       68.51       63.00      5.67 o
 -14   8   6       10.95        9.98      3.66 o
 -12   8   6       33.73       31.78      4.40 o
  -8   8   6       15.34       13.32      3.14 o
  -4   8   6      338.16      329.17      9.31 o
   0   8   6      131.77      123.26      5.61 o
   2   8   6       86.21       84.31      5.26 o
   4   8   6       10.25        8.40      3.05 o
   6   8   6       99.02       95.51      6.01 o
   8   8   6       62.34       58.63      5.29 o
  10   8   6       99.75       95.43      5.43 o
  12   8   6       23.51       23.71      3.05 o
  14   8   6       63.12       62.51      3.94 o
  18   8   6       28.74       31.47      3.42 o
  22   8   6       44.04       45.96      3.57 o
 -21   9   6        8.80        7.44      2.87 o
 -17   9   6      143.80      139.45      7.68 o
 -15   9   6       74.04       70.23      5.66 o
 -13   9   6      177.65      167.69      7.28 o
 -11   9   6      189.55      180.94      7.46 o
  -9   9   6       23.39       23.36      3.65 o
  -7   9   6      265.21      257.32     11.02 o
  -5   9   6      358.48      348.75     10.99 o
  -3   9   6       88.93       84.98      4.87 o
  -1   9   6       84.29       78.88      5.06 o
   1   9   6      203.05      192.11      7.27 o
   3   9   6      630.12      609.95     18.24 o
   5   9   6      303.22      289.46      9.68 o
   7   9   6      260.59      257.13      9.69 o
   9   9   6       58.04       55.95      4.72 o
  13   9   6       63.53       59.51      3.94 o
  15   9   6       89.25       90.94      4.48 o
  19   9   6       53.33       54.16      3.95 o
  23   9   6       45.23       47.94      3.00 o
 -30  10   6        8.72       11.15      2.97 o
 -26  10   6       20.27       22.79      5.93 o
 -22  10   6       21.69       22.75      3.26 o
 -14  10   6      495.94      477.50     14.15 o
  -8  10   6       96.48       91.18      5.43 o
  -6  10   6       23.62       22.53      3.65 o
  -2  10   6      780.85      769.74     20.46 o
   0  10   6       61.42       58.78      4.90 o
   2  10   6       58.13       55.19      4.91 o
   4  10   6       15.33       13.99      3.55 o
   6  10   6      180.17      175.18      8.04 o
   8  10   6       13.87       13.98      3.13 o
  10  10   6       40.45       39.21      3.21 o
  12  10   6      111.31      111.96      6.00 o
  14  10   6       28.23       27.43      3.43 o
  16  10   6       41.61       40.13      3.58 o
  20  10   6       83.81       85.55      4.30 o
 -31  11   6       10.53       11.99      2.53 o
 -29  11   6       51.48       58.73      4.52 o
 -27  11   6        5.98        6.37      3.17 o
 -25  11   6        7.43        6.97      2.89 o
 -21  11   6       24.74       26.44      3.63 o
 -19  11   6       97.94       93.50      4.68 o
 -17  11   6       22.16       20.32      3.47 o
 -13  11   6       73.57       71.54      6.42 o
 -11  11   6       17.95       19.26      4.09 o
  -9  11   6       22.88       25.46      4.23 o
  -7  11   6       66.03       63.53      4.90 o
  -5  11   6       33.67       31.92      4.19 o
  -3  11   6       47.59       46.40      4.35 o
   1  11   6       15.14       13.74      3.76 o
   3  11   6       38.24       36.33      4.78 o
   5  11   6       76.75       73.96      5.65 o
   7  11   6      176.54      173.61      6.53 o
  11  11   6       26.88       27.96      3.24 o
  13  11   6       81.88       79.35      4.31 o
  17  11   6       61.07       62.02      4.13 o
  21  11   6       28.87       31.39      2.84 o
 -30  12   6       31.49       33.64      3.22 o
 -28  12   6       45.82       48.43      4.35 o
 -26  12   6       13.50       17.91      3.50 o
 -18  12   6      138.37      144.74      6.16 o
 -14  12   6       51.91       47.98      5.72 o
 -12  12   6      219.70      213.36      8.95 o
 -10  12   6       47.90       43.75      6.73 o
  -8  12   6      160.81      154.80      7.29 o
  -6  12   6      184.38      185.64      8.78 o
  -4  12   6      927.65      923.60     37.31 o
  -2  12   6      156.36      150.93      6.73 o
   0  12   6       70.15       71.36      5.66 o
   2  12   6      131.78      133.06      9.60 o
   6  12   6       19.64       19.10      2.88 o
   8  12   6       10.52       10.39      2.15 o
  10  12   6       61.07       61.31      3.76 o
  14  12   6       47.29       49.11      4.93 o
  18  12   6       12.44       13.36      2.93 o
  20  12   6       27.07       30.49      2.84 o
 -27  13   6       49.28       51.70      5.50 o
 -17  13   6       52.02       48.80      4.35 o
 -15  13   6       84.67       83.92      5.06 o
 -13  13   6       39.66       36.86      5.97 o
 -11  13   6      119.12      120.38      6.75 o
  -7  13   6       20.84       18.77      3.49 o
  -5  13   6       88.39       87.30      6.02 o
  -3  13   6       10.81       10.21      3.65 o
  -1  13   6       62.30       63.36      5.86 o
   1  13   6       19.64       20.72      4.49 o
   3  13   6      204.57      198.03      6.71 o
   5  13   6        4.26        4.82      2.32 o
   7  13   6        8.53        8.58      2.18 o
  11  13   6       35.13       35.86      3.41 o
  13  13   6      104.49      107.87      5.04 o
  19  13   6       14.24       16.36      2.90 o
 -28  14   6       46.49       58.41      3.37 o
 -26  14   6        5.70        7.53      2.87 o
 -22  14   6       81.30       85.29      5.44 o
 -20  14   6      114.48      119.44      6.18 o
 -18  14   6       39.73       43.29      4.36 o
 -14  14   6        6.95        5.93      2.71 o
 -12  14   6       53.02       53.80      4.14 o
 -10  14   6      189.41      188.97      8.03 o
  -8  14   6      250.73      247.53     10.83 o
  -4  14   6       16.09       17.36      3.70 o
  -2  14   6      120.43      117.11      5.23 o
   0  14   6       92.04       91.79      5.82 o
   2  14   6       17.78       17.98      2.70 o
   4  14   6       39.65       38.41      3.21 o
   6  14   6      191.69      186.94      7.84 o
  12  14   6       13.58       15.16      2.72 o
  14  14   6       27.94       28.34      4.02 o
  16  14   6       15.82       17.50      3.92 o
  18  14   6       84.29       89.54      4.30 o
  20  14   6        9.37        9.41      2.17 o
 -21  15   6       12.90       13.15      3.78 o
 -19  15   6       47.17       47.76      4.54 o
 -15  15   6       18.84       18.59      3.69 o
 -13  15   6       14.13       13.37      3.14 o
 -11  15   6       45.14       45.52      3.96 o
  -7  15   6       70.86       69.71      4.50 o
  -5  15   6       22.90       22.26      2.67 o
  -3  15   6       20.02       20.84      2.47 o
  -1  15   6       10.00       10.40      2.15 o
   3  15   6       53.25       51.61      3.57 o
   5  15   6      144.55      139.45      5.03 o
   7  15   6       70.16       67.18      4.50 o
   9  15   6       35.16       35.54      3.41 o
  13  15   6       35.58       35.82      3.80 o
  15  15   6       11.23       13.16      2.74 o
  17  15   6       50.59       50.82      4.92 o
 -24  16   6       17.81       18.21      3.91 o
 -20  16   6       19.75       26.29      4.23 o
 -18  16   6       11.35       10.58      3.42 o
 -14  16   6       12.51       11.80      3.17 o
 -12  16   6       30.10       30.87      3.82 o
 -10  16   6       31.39       29.50      6.03 o
  -8  16   6      103.94      101.43      4.10 o
  -6  16   6       62.22       62.88      3.56 o
  -4  16   6      154.76      149.79      4.84 o
  -2  16   6       71.27       67.67      3.75 o
   2  16   6       35.85       36.26      3.41 o
   4  16   6       71.49       67.29      4.12 o
   6  16   6       35.51       35.38      3.22 o
   8  16   6       18.95       20.01      2.88 o
  10  16   6       49.72       50.56      3.77 o
  12  16   6       29.12       31.57      3.42 o
  16  16   6       14.69       15.26      3.11 o
  18  16   6        8.51       10.10      2.16 o
 -21  17   6       13.02       18.59      3.90 o
 -17  17   6       16.11       18.45      3.90 o
 -15  17   6       88.93       85.60      5.06 o
  -7  17   6       21.43       20.59      2.87 o
  -3  17   6       13.43       12.65      2.33 o
   1  17   6        5.47        5.12      2.30 o
   3  17   6        6.44        7.98      3.07 o
   5  17   6       66.41       64.24      4.12 o
   7  17   6       63.37       63.86      4.12 o
  11  17   6       40.62       42.40      3.39 o
  13  17   6       15.34       16.17      3.72 o
  15  17   6       18.63       19.33      2.48 o
 -22  18   6       10.29       12.34      3.59 o
 -20  18   6        8.66        9.76      3.67 o
 -18  18   6        9.86       12.35      3.80 o
 -14  18   6       13.00       13.04      4.01 o
 -10  18   6       31.86       31.07      3.23 o
  -6  18   6      196.69      199.14      8.03 o
   2  18   6       21.47       21.99      3.06 o
   4  18   6      124.05      122.63      6.18 o
 -19  19   6        7.76        9.84      3.45 o
 -17  19   6       34.06       35.97      4.57 o
 -15  19   6      108.89      113.49      6.37 o
 -13  19   6       82.82       88.53      5.44 o
 -11  19   6       84.32       84.75      4.30 o
  -9  19   6        7.80        6.73      2.44 o
  -7  19   6        6.16        5.71      2.27 o
  -5  19   6       28.05       29.02      3.24 o
  -3  19   6       14.56       15.48      2.71 o
   1  19   6       22.86       23.71      3.26 o
   3  19   6       84.16       83.89      5.26 o
   7  19   6        6.30        5.51      2.74 o
   9  19   6       24.81       30.00      3.42 o
 -12  20   6       10.70       11.98      3.39 o
  -4  20   6       12.60       12.80      2.53 o
   4  20   6        7.34        8.60      2.83 o
  10  20   6        8.47        9.99      3.21 o
  12  20   6        3.26        5.02      1.99 o
 -15  21   6       37.77       47.51      4.74 o
 -13  21   6       24.22       31.17      4.41 o
  -9  21   6       42.72       44.13      3.39 o
  -7  21   6       48.42       51.92      4.34 o
  -1  21   6        6.79        5.64      2.50 o
   5  21   6       40.66       44.33      3.78 o
 -10  22   6       15.19       17.04      2.90 o
  -8  22   6       12.41       14.10      2.51 o
  -6  22   6       79.66       81.64      6.40 o
   2  22   6       20.30       21.99      2.87 o
   4  22   6       21.94       24.05      2.67 o
 -11  23   6        8.29        9.02      1.95 o
  -9  23   6        8.91        8.91      2.17 o
   3  23   6        4.82        4.68      2.08 o
  -2  24   6        4.25        4.86      2.02 o
 -33   1   7       13.43       15.34      3.11 o
 -31   1   7        6.67        6.11      2.70 o
 -29   1   7        6.96        6.64      2.91 o
 -27   1   7        8.18        8.33      2.60 o
 -25   1   7       63.51       64.19      3.75 o
 -23   1   7       63.07       61.64      3.56 o
 -21   1   7       76.01       72.57      6.23 o
 -19   1   7     1609.74     1592.31     37.15 o
 -17   1   7       30.05       31.58      4.20 o
 -11   1   7       24.32       22.02      3.27 o
  -9   1   7      124.28      116.04      6.56 o
  -7   1   7      273.00      273.56      9.69 o
  -5   1   7      126.45      120.24      7.13 o
  -3   1   7      350.52      345.62     10.79 o
  -1   1   7      130.26      131.15      7.30 o
   1   1   7      448.28      443.52     10.03 o
   3   1   7      122.58      117.75      5.42 o
   5   1   7      357.75      351.72      9.49 o
   7   1   7      483.17      470.11     11.70 o
   9   1   7      108.39      107.68      6.57 o
  13   1   7      104.22      101.75      4.30 o
  17   1   7      139.21      143.45      5.22 o
  19   1   7       13.36       14.43      2.92 o
  21   1   7       15.06       16.34      2.71 o
  23   1   7       14.13       16.82      2.49 o
 -34   2   7        4.70        5.23      2.53 o
 -32   2   7        8.46        8.71      2.82 o
 -26   2   7       51.89       49.51      3.77 o
 -24   2   7        6.96        7.71      2.20 o
 -22   2   7       48.44       43.75      3.58 o
 -20   2   7      482.01      459.59     20.55 o
 -16   2   7      244.82      233.30      8.38 o
 -14   2   7       88.91       84.49      4.87 o
 -10   2   7      103.38       98.42      5.43 o
  -8   2   7       20.17       18.42      4.11 o
  -6   2   7      162.43      151.82      7.11 o
  -4   2   7      145.66      136.63      7.12 o
  -2   2   7      529.93      530.89     17.14 o
   0   2   7       38.41       34.22      3.99 o
   2   2   7       29.64       31.72      3.81 o
   4   2   7       68.82       63.27      4.51 o
   6   2   7      434.43      421.72     11.15 o
   8   2   7       95.73       93.35      6.59 o
  10   2   7        8.28        8.55      3.96 o
  12   2   7      218.28      217.05      5.96 o
  14   2   7      258.10      254.18      6.51 o
  20   2   7      161.01      168.30      7.10 o
  22   2   7       20.56       23.53      3.05 o
  24   2   7       22.99       23.07      2.67 o
 -33   3   7       35.27       33.86      3.80 o
 -31   3   7        7.41        8.03      2.85 o
 -21   3   7      269.94      264.15     10.26 o
 -19   3   7       62.22       59.84      5.87 o
 -17   3   7      515.93      507.07     12.45 o
 -15   3   7       82.42       75.86      5.07 o
 -11   3   7       29.19       28.73      4.02 o
  -9   3   7      135.41      135.86      6.73 o
  -7   3   7       66.59       61.95      5.09 o
  -5   3   7      882.80      859.15     26.06 o
  -3   3   7     1437.09     1407.02     29.71 o
  -1   3   7      130.58      127.94      6.36 o
   1   3   7      192.29      183.65      6.89 o
  11   3   7      347.19      344.50     10.05 o
  13   3   7       84.71       80.87      4.11 o
  19   3   7       20.95       22.48      3.26 o
  21   3   7       27.22       29.72      3.61 o
  23   3   7       39.61       41.28      3.01 o
 -34   4   7       48.22       59.17      6.85 o
 -32   4   7        8.27        9.08      2.81 o
 -30   4   7       13.33       12.87      2.94 o
 -28   4   7       75.92       75.35      5.65 o
 -26   4   7       34.19       34.96      3.60 o
 -22   4   7       70.75       68.23      5.46 o
 -18   4   7       30.52       31.06      4.81 o
 -16   4   7       67.12       65.00      5.08 o
 -14   4   7       18.03       16.93      3.51 o
 -10   4   7      122.15      123.26      5.61 o
  -8   4   7      115.41      113.21      6.00 o
  -6   4   7       50.89       48.83      4.93 o
  -4   4   7       91.72       87.87      5.64 o
  -2   4   7       51.97       47.95      4.74 o
   0   4   7      260.61      257.32      8.75 o
   2   4   7       11.51        9.52      2.80 o
   4   4   7      301.90      293.53      8.93 o
   6   4   7        8.69        8.47      3.27 o
   8   4   7       12.13       13.01      3.57 o
  10   4   7      265.29      263.78      9.89 o
  12   4   7      126.09      124.63      4.67 o
  16   4   7       69.62       65.39      3.94 o
  18   4   7       39.59       39.15      3.59 o
  22   4   7        6.49        7.08      2.43 o
 -33   5   7       19.10       26.93      4.43 o
 -31   5   7       19.62       20.88      3.27 o
 -27   5   7       33.58       34.73      3.80 o
 -25   5   7       13.83       14.42      3.97 o
 -23   5   7       97.41       93.07      4.30 o
 -17   5   7       38.03       36.43      5.57 o
 -13   5   7       39.74       40.14      4.16 o
  -7   5   7      273.16      262.30      8.93 o
  -5   5   7       31.97       30.83      4.01 o
  -3   5   7      176.63      166.88      7.10 o
  -1   5   7      245.71      238.12      8.20 o
   1   5   7       81.66       75.35      5.07 o
   5   5   7      159.92      153.92      7.29 o
   7   5   7      146.60      142.22      7.68 o
  11   5   7       86.04       82.93      4.11 o
  13   5   7      102.08      104.33      4.48 o
  15   5   7       10.02        9.78      2.57 o
  17   5   7        8.60        9.27      2.58 o
  19   5   7       23.92       24.77      3.25 o
 -32   6   7       90.16       95.06      4.86 o
 -28   6   7       45.54       44.68      3.78 o
 -26   6   7       47.14       43.67      3.97 o
 -22   6   7       51.40       48.31      3.57 o
 -20   6   7       43.90       44.83      4.94 o
 -16   6   7       80.80       77.74      6.04 o
 -14   6   7       17.50       17.79      3.70 o
 -12   6   7      507.28      489.33     11.34 o
 -10   6   7      132.46      128.49      5.99 o
  -8   6   7      283.55      278.56      8.75 o
  -6   6   7     2056.97     2007.92     38.99 o
  -4   6   7      229.38      228.69      7.44 o
  -2   6   7       82.67       74.63      5.07 o
   0   6   7      199.56      188.04      7.09 o
   2   6   7       48.53       45.07      4.36 o
   4   6   7      339.70      320.12     10.06 o
   6   6   7        9.51       10.13      3.44 o
   8   6   7       42.82       41.79      5.14 o
  12   6   7      110.92      112.12      4.67 o
  14   6   7        4.70        4.71      2.33 o
  16   6   7        9.01        8.75      2.59 o
  20   6   7       27.56       27.71      3.43 o
  22   6   7        5.35        7.22      2.21 o
 -33   7   7        6.85        7.27      2.42 o
 -25   7   7       30.51       30.15      3.82 o
 -21   7   7        6.90        6.66      2.45 o
 -19   7   7      197.43      191.19      9.16 o
 -17   7   7      250.86      241.62      9.90 o
 -15   7   7       12.07       12.80      4.01 o
 -11   7   7       45.65       42.48      4.36 o
  -7   7   7       10.53        7.70      3.08 o
  -5   7   7      567.28      561.18     13.94 o
  -3   7   7      254.90      242.55      8.01 o
  -1   7   7       29.75       28.04      3.83 o
   1   7   7       63.53       58.74      4.72 o
   3   7   7      166.20      159.63      7.10 o
  11   7   7       87.56       83.38      3.92 o
  15   7   7       46.20       47.33      3.77 o
  17   7   7        8.90        9.44      2.80 o
  19   7   7       28.08       28.78      3.24 o
  21   7   7       17.72       19.19      2.88 o
  23   7   7       22.50       24.00      3.64 o
 -32   8   7       54.50       62.08      4.33 o
 -26   8   7       33.80       33.94      3.80 o
 -22   8   7       96.44       99.43      5.24 o
 -20   8   7      128.77      129.12      5.23 o
 -14   8   7      229.18      221.85      8.77 o
 -12   8   7      547.80      532.38     17.52 o
 -10   8   7       32.46       32.26      4.19 o
  -8   8   7      383.30      369.08     11.92 o
  -6   8   7      889.49      893.31     18.57 o
  -4   8   7      212.20      203.37      7.83 o
  -2   8   7      504.39      490.25     10.96 o
   0   8   7       14.54       13.72      3.13 o
   4   8   7       65.21       63.33      5.28 o
   6   8   7      563.65      559.52     17.51 o
   8   8   7       15.57       16.03      2.91 o
  10   8   7       43.27       42.62      3.21 o
  12   8   7       20.25       20.67      2.87 o
  14   8   7      145.13      145.35      5.40 o
  16   8   7       17.29       19.88      3.07 o
  18   8   7       53.30       53.88      3.95 o
  20   8   7       27.60       30.22      3.42 o
  22   8   7        5.79        6.25      2.01 o
 -31   9   7       20.85       29.43      3.43 o
 -27   9   7        7.26        7.67      3.08 o
 -23   9   7       35.34       33.56      4.39 o
 -21   9   7       12.41       12.69      2.94 o
 -19   9   7       89.55       93.14      4.48 o
 -17   9   7       75.82       72.79      5.84 o
 -15   9   7       32.25       30.01      4.82 o
  -7   9   7      481.02      468.45     10.59 o
  -5   9   7      128.21      123.78      6.18 o
  -1   9   7      205.60      202.27      7.83 o
   1   9   7       43.41       42.98      4.36 o
   3   9   7       27.83       25.95      4.23 o
   5   9   7       36.66       36.17      4.97 o
   7   9   7       62.46       62.93      4.51 o
   9   9   7       13.18       13.52      2.32 o
  11   9   7       64.57       62.24      3.75 o
  13   9   7       80.66       76.22      4.31 o
  15   9   7        5.98        5.77      2.72 o
  17   9   7        8.60        9.78      2.79 o
  19   9   7       38.81       40.51      3.58 o
 -32  10   7        5.00        6.39      2.46 o
 -30  10   7       12.78       16.89      3.09 o
 -28  10   7        8.04        9.13      3.24 o
 -24  10   7       17.00       18.54      3.49 o
 -22  10   7        9.79       10.87      2.98 o
 -20  10   7       93.31       89.36      6.02 o
 -18  10   7      143.13      136.12      5.79 o
 -16  10   7       55.58       53.59      4.73 o
 -14  10   7       41.31       43.75      6.33 o
 -12  10   7       28.86       27.17      5.65 o
 -10  10   7       18.20       18.71      3.69 o
  -8  10   7      136.27      134.38      6.17 o
  -4  10   7      249.18      244.57      9.33 o
  -2  10   7      199.07      189.71      8.22 o
   0  10   7       54.23       52.94      5.70 o
   2  10   7       19.72       20.44      3.88 o
   4  10   7      170.55      165.50      7.66 o
   6  10   7      166.34      160.39      5.98 o
   8  10   7      185.38      184.28      5.39 o
  10  10   7      169.55      167.95      5.40 o
  12  10   7        6.81        6.09      2.47 o
  20  10   7       15.62       17.84      5.39 o
 -31  11   7        9.87       12.68      2.53 o
 -25  11   7       31.12       27.68      4.43 o
 -23  11   7       18.23       19.66      4.51 o
 -21  11   7      114.85      109.05      5.24 o
 -19  11   7      282.69      277.26     10.07 o
 -15  11   7      159.86      156.84      7.47 o
 -11  11   7       52.84       51.30      5.31 o
  -9  11   7      152.54      140.62      6.55 o
  -5  11   7      172.05      167.47      7.10 o
  -3  11   7       38.42       39.16      5.76 o
   3  11   7      447.73      440.19     12.65 o
  13  11   7      106.46      101.64      4.86 o
  15  11   7       71.84       72.32      4.50 o
  17  11   7       77.91       80.44      4.69 o
 -30  12   7        4.27        8.28      2.39 o
 -24  12   7        6.52        6.58      3.15 o
 -22  12   7       74.88       72.10      5.66 o
 -16  12   7       17.51       21.76      3.66 o
 -14  12   7      163.21      153.23      5.98 o
  -8  12   7       54.03       52.05      4.73 o
  -6  12   7       24.49       23.72      4.05 o
  -2  12   7       60.07       60.85      5.09 o
   0  12   7      277.95      274.50     10.25 o
   4  12   7       33.62       32.40      3.02 o
   8  12   7        3.93        4.26      2.11 o
  10  12   7        6.03        6.68      2.45 o
  12  12   7        8.62        8.76      2.59 o
  14  12   7        8.03        7.70      2.86 o
  16  12   7       14.15       14.46      3.12 o
  18  12   7       40.43       40.25      3.58 o
  20  12   7        5.54        5.62      2.02 o
 -25  13   7       21.51       22.10      3.27 o
 -21  13   7      177.67      177.27      7.28 o
 -19  13   7      117.40      108.48      5.80 o
 -17  13   7      159.35      156.56      6.54 o
 -15  13   7      129.84      128.88      5.79 o
 -13  13   7      104.30      104.47      5.24 o
 -11  13   7       22.21       21.32      3.27 o
  -9  13   7       77.10       78.24      5.06 o
  -7  13   7       43.91       47.13     10.15 o
  -3  13   7      178.10      172.22      7.46 o
  -1  13   7       75.14       75.09      4.50 o
   1  13   7      348.00      344.87      9.11 o
   7  13   7       89.76       90.45      4.30 o
  11  13   7       25.07       26.51      3.63 o
  13  13   7       44.08       45.47      4.15 o
 -24  14   7       32.28       33.92      4.58 o
 -18  14   7       37.32       36.05      4.18 o
 -14  14   7       11.63       11.40      3.17 o
 -12  14   7       33.20       30.31      3.61 o
  -6  14   7        6.12        4.33      1.82 o
  -4  14   7      144.22      134.37      4.47 o
  -2  14   7       33.88       33.78      3.60 o
   0  14   7       22.14       22.49      2.86 o
   4  14   7       47.56       46.29      3.39 o
   6  14   7       40.70       38.70      3.40 o
   8  14   7      129.16      125.90      4.85 o
  10  14   7       73.58       76.00      4.11 o
  14  14   7       13.98       16.82      4.13 o
  16  14   7       10.30        9.16      3.24 o
 -25  15   7       32.34       38.94      4.37 o
 -23  15   7       10.67        7.84      3.78 o
 -21  15   7        7.47        8.89      3.71 o
 -19  15   7       93.24       97.98      5.63 o
 -17  15   7       40.69       43.98      4.15 o
 -15  15   7       24.85       25.09      4.04 o
 -13  15   7       32.10       33.97      3.99 o
  -9  15   7        4.83        4.94      2.31 o
  -7  15   7      260.44      257.88      6.88 o
  -1  15   7        5.96        6.58      2.45 o
   1  15   7      251.34      253.45      6.69 o
   3  15   7       12.43       13.32      2.52 o
   5  15   7       42.59       42.58      3.39 o
   9  15   7       24.32       23.64      3.26 o
  11  15   7       64.87       66.27      3.94 o
  13  15   7        7.52        8.03      3.07 o
 -24  16   7        5.88        8.00      3.54 o
 -22  16   7        8.40        8.21      3.75 o
 -16  16   7       43.95       41.73      4.16 o
 -14  16   7       33.23       35.01      4.98 o
 -12  16   7       18.24       17.95      3.69 o
  -8  16   7       24.97       23.88      4.25 o
  -6  16   7      132.10      134.75      4.66 o
   0  16   7      158.86      159.00      5.40 o
   2  16   7        9.30        9.41      2.80 o
   4  16   7       84.43       82.51      4.31 o
   6  16   7       76.62       74.98      4.11 o
   8  16   7       14.42       15.65      2.91 o
  12  16   7        7.60        7.84      2.62 o
  14  16   7       10.21       11.04      2.97 o
  16  16   7        3.42        4.14      1.94 o
 -23  17   7       13.82       17.57      3.92 o
 -19  17   7       29.74       27.46      4.22 o
 -15  17   7       16.07       18.95      3.90 o
 -13  17   7       62.65       65.94      5.08 o
 -11  17   7       11.74       11.73      2.54 o
  -9  17   7       25.48       25.46      3.04 o
  -7  17   7      144.44      148.44      6.16 o
  -5  17   7       20.55       21.86      2.68 o
  -3  17   7       16.61       16.13      2.71 o
  -1  17   7        5.77        5.09      2.30 o
   1  17   7       17.79       21.41      3.06 o
   3  17   7       38.54       37.19      4.78 o
   5  17   7       28.91       31.86      3.81 o
   9  17   7       26.12       28.04      3.24 o
  11  17   7       13.04       14.68      2.92 o
  13  17   7       10.42       12.49      2.13 o
  15  17   7       11.38       12.07      2.14 o
 -16  18   7       13.92       18.71      3.90 o
 -14  18   7       10.81       13.56      3.77 o
 -10  18   7       68.70       66.96      3.94 o
  -8  18   7       50.29       51.76      3.57 o
  -6  18   7       45.00       49.63      5.32 o
  -2  18   7        4.71        5.38      2.28 o
   0  18   7        6.27        7.02      2.65 o
   4  18   7       21.59       24.38      3.45 o
   8  18   7       29.11       30.22      3.42 o
 -13  19   7       29.08       30.00      4.41 o
  -9  19   7       42.13       41.38      3.40 o
  -5  19   7       17.55       17.15      2.70 o
   5  19   7        7.10        7.96      2.85 o
   7  19   7       29.68       30.44      3.42 o
 -12  20   7       47.84       51.66      4.53 o
  -8  20   7       43.07       43.80      3.39 o
  -4  20   7       16.21       16.50      2.90 o
   0  20   7       18.36       19.72      2.88 o
  10  20   7       29.31       32.26      2.65 o
 -13  21   7       20.87       30.07      4.20 o
  -9  21   7       18.83       21.54      2.87 o
   1  21   7       20.47       19.70      2.88 o
   3  21   7        9.79       10.71      2.77 o
 -10  22   7        4.04        5.40      2.04 o
  -6  22   7       24.51       25.02      3.05 o
  -4  22   7        6.64        7.35      2.42 o
   0  22   7       20.59       23.47      2.67 o
  -9  23   7       19.73       21.98      2.47 o
  -5  23   7        4.94        4.99      2.04 o
   1  23   7        4.51        4.29      2.05 o
 -32   0   8       21.56       26.18      5.04 o
 -30   0   8       57.22       58.74      6.08 o
 -28   0   8       22.22       24.37      3.25 o
 -26   0   8       82.85       84.14      4.30 o
 -24   0   8      276.49      269.88      6.32 o
 -22   0   8      581.72      572.82      9.09 o
 -18   0   8       85.03       86.76      5.82 o
 -16   0   8       27.74       26.73      4.43 o
 -12   0   8      388.84      378.50      9.86 o
 -10   0   8      313.90      311.81      8.18 o
  -8   0   8      988.08      955.02     20.43 o
  -6   0   8      635.39      618.81     20.49 o
  -2   0   8      359.38      362.43      9.11 o
   0   0   8     1451.35     1434.92     27.84 o
   2   0   8      328.56      312.74      9.12 o
   4   0   8      418.33      408.79     10.78 o
   6   0   8      140.87      139.46      6.92 o
  12   0   8      142.10      142.00      5.60 o
  14   0   8        9.40        8.97      2.38 o
  16   0   8       21.43       23.55      3.26 o
  18   0   8       37.37       37.13      3.59 o
  20   0   8       34.21       35.82      3.80 o
  22   0   8       30.13       32.38      3.02 o
 -31   1   8       17.51       20.97      3.27 o
 -25   1   8       26.15       26.22      3.25 o
 -23   1   8       56.81       54.43      3.56 o
 -21   1   8       59.10       61.20      3.94 o
 -19   1   8       26.97       25.75      4.64 o
 -13   1   8       91.15       88.86      5.25 o
 -11   1   8       54.12       53.91      4.34 o
  -7   1   8      161.95      158.64      6.34 o
  -5   1   8      474.86      455.70     10.97 o
  -3   1   8      253.66      248.63      8.01 o
   1   1   8       95.09       88.35      5.25 o
   3   1   8      235.99      228.87      8.02 o
   5   1   8       56.55       55.43      4.91 o
   9   1   8      484.25      481.95     11.52 o
  11   1   8       69.66       69.16      3.75 o
  17   1   8       96.95      102.20      4.86 o
 -32   2   8       28.29       28.42      4.21 o
 -30   2   8       26.38       28.47      3.62 o
 -28   2   8        9.02        9.52      2.80 o
 -26   2   8       41.06       39.27      3.59 o
 -24   2   8        4.70        5.23      2.29 o
 -22   2   8       10.28       11.52      2.34 o
 -20   2   8      286.67      286.88     10.63 o
 -16   2   8        8.08        7.93      3.29 o
 -12   2   8      208.12      202.46      7.27 o
 -10   2   8      312.71      310.89      8.74 o
  -8   2   8       14.46       13.85      2.93 o
  -6   2   8       53.76       50.81      3.95 o
  -4   2   8       11.74       10.32      2.99 o
  -2   2   8      122.59      117.85      5.42 o
   0   2   8      729.73      712.47     14.48 o
   2   2   8      179.91      174.41      6.90 o
   6   2   8       76.35       73.02      5.66 o
  10   2   8       10.10        9.81      2.16 o
  12   2   8       19.60       21.36      2.87 o
  16   2   8        4.43        5.20      2.53 o
  18   2   8       21.05       23.03      4.47 o
  20   2   8       38.61       42.75      3.58 o
  22   2   8        4.32        5.64      1.98 o
 -33   3   8       14.54       16.06      2.50 o
 -31   3   8       15.98       17.01      3.31 o
 -25   3   8       22.57       23.53      3.05 o
 -23   3   8       18.72       19.37      2.69 o
 -21   3   8       75.61       74.98      4.31 o
 -15   3   8       27.47       25.54      3.84 o
 -11   3   8       26.05       26.11      3.63 o
  -9   3   8       69.83       65.02      4.51 o
  -7   3   8       16.21       15.87      3.10 o
  -5   3   8       68.47       64.67      4.51 o
  -3   3   8      119.36      112.76      5.62 o
   1   3   8       19.09       18.78      3.49 o
   3   3   8       33.11       30.76      4.01 o
   7   3   8      313.11      302.39     10.44 o
   9   3   8      383.43      382.56      8.35 o
  13   3   8       68.18       65.67      3.94 o
  15   3   8       65.76       58.95      3.94 o
  17   3   8      121.73      120.42      5.03 o
  19   3   8        9.43       10.78      2.77 o
 -34   4   8        5.32        5.09      2.30 o
 -32   4   8       17.92       19.48      3.28 o
 -26   4   8       10.80       10.42      2.78 o
 -24   4   8       13.07       12.79      2.74 o
 -22   4   8      174.46      168.48      5.21 o
 -20   4   8      232.35      225.55     11.79 o
 -18   4   8       26.17       24.48      4.65 o
 -16   4   8       33.88       32.29      4.40 o
 -12   4   8       15.09       15.45      3.32 o
  -8   4   8      379.58      369.45      9.49 o
  -6   4   8      500.05      486.37     10.96 o
  -4   4   8      257.06      247.71      8.57 o
   0   4   8        7.30        7.11      2.65 o
   2   4   8      234.37      227.40      8.20 o
   4   4   8      263.53      253.81      9.51 o
   6   4   8        9.26       10.13      3.66 o
   8   4   8       26.54       26.66      3.84 o
  10   4   8        6.87        6.43      2.01 o
  14   4   8       50.28       48.56      3.77 o
  16   4   8       11.19       10.94      2.55 o
  18   4   8       26.61       27.54      3.24 o
  20   4   8      115.64      120.85      4.85 o
  22   4   8       13.57       17.62      3.09 o
 -33   5   8       20.66       22.79      2.86 o
 -23   5   8      230.31      224.80      6.14 o
 -21   5   8       24.83       24.64      3.05 o
 -19   5   8      223.12      212.80      9.71 o
 -15   5   8       19.25       19.58      4.09 o
 -13   5   8      496.65      488.21     12.08 o
 -11   5   8       74.37       71.72      4.88 o
  -9   5   8       89.25       83.09      5.26 o
  -7   5   8      701.57      686.62     15.42 o
  -5   5   8      449.11      436.87     10.03 o
  -3   5   8       48.71       45.95      3.96 o
   1   5   8       22.15       20.28      3.47 o
   3   5   8      280.60      271.55      9.32 o
   7   5   8      307.39      299.99     11.00 o
   9   5   8       11.16       11.88      2.34 o
  11   5   8       81.26       80.11      3.93 o
  13   5   8      165.53      166.49      5.59 o
  15   5   8      135.20      135.51      5.03 o
  17   5   8       22.45       23.31      3.26 o
  19   5   8       28.04       28.29      3.24 o
  21   5   8       11.26       12.65      2.33 o
 -26   6   8       21.24       21.53      4.07 o
 -24   6   8       27.41       27.65      3.62 o
 -22   6   8      200.99      195.26      5.39 o
 -20   6   8       72.88       68.27      4.12 o
 -18   6   8       41.96       41.20      5.75 o
 -16   6   8       13.73       13.38      4.00 o
 -14   6   8       28.39       25.79      4.23 o
 -12   6   8        7.76        7.16      3.34 o
 -10   6   8      148.10      143.67      6.35 o
  -8   6   8      163.99      156.58      6.72 o
  -6   6   8       48.32       45.42      3.96 o
  -4   6   8      297.38      291.86      8.74 o
  -2   6   8      105.13       97.35      5.05 o
   2   6   8       72.33       66.60      5.28 o
   6   6   8       54.20       56.13      5.88 o
   8   6   8       21.68       22.41      2.67 o
  10   6   8       13.34       13.04      2.33 o
  12   6   8       21.27       23.08      3.05 o
  18   6   8       70.23       70.40      4.12 o
 -31   7   8        7.34        6.71      2.91 o
 -29   7   8       16.57       19.86      3.28 o
 -25   7   8       59.65       55.29      4.33 o
 -23   7   8      258.97      258.61      6.69 o
 -21   7   8       63.33       62.38      3.75 o
 -19   7   8       60.76       55.87      4.13 o
 -17   7   8      114.25      109.57      7.33 o
 -15   7   8      349.19      342.85     11.55 o
 -13   7   8      468.83      456.82     12.46 o
 -11   7   8      410.02      395.31     12.10 o
  -9   7   8      467.58      450.35     11.15 o
  -7   7   8      116.73      112.12      5.62 o
  -5   7   8      123.63      119.44      6.18 o
  -3   7   8       52.64       51.70      4.73 o
  -1   7   8       31.66       30.59      4.20 o
   1   7   8      159.49      155.84      7.10 o
   5   7   8      105.21      103.78      6.95 o
   7   7   8       51.95       51.63      3.38 o
   9   7   8       74.43       73.28      3.93 o
  11   7   8       85.98       83.89      4.11 o
  13   7   8       46.64       47.67      3.77 o
  15   7   8        7.93        8.94      2.59 o
  17   7   8        7.72        8.90      2.59 o
  21   7   8       19.67       20.81      2.47 o
 -26   8   8       19.87       21.33      3.47 o
 -24   8   8       11.90       13.56      3.13 o
 -22   8   8       40.57       40.90      3.79 o
 -18   8   8       83.62       83.67      4.87 o
 -16   8   8       18.11       18.81      4.52 o
 -14   8   8       25.05       24.38      4.65 o
 -12   8   8       40.29       41.19      5.75 o
 -10   8   8       29.80       30.34      4.20 o
  -8   8   8       62.50       58.70      5.09 o
  -6   8   8       49.63       46.31      4.74 o
  -4   8   8      129.64      127.34      6.74 o
  -2   8   8      105.41       98.99      5.81 o
   0   8   8       10.39        9.00      3.48 o
   2   8   8      136.30      130.10      6.92 o
   4   8   8       40.78       38.65      4.96 o
   8   8   8      130.28      127.50      5.41 o
  10   8   8       11.06       10.80      2.35 o
  14   8   8       17.87       19.37      3.07 o
  16   8   8       58.13       60.67      4.13 o
  18   8   8        6.76        6.39      2.68 o
  20   8   8        6.49        7.19      2.21 o
 -25   9   8      208.60      214.65     11.04 o
 -23   9   8       14.74       18.53      3.29 o
 -19   9   8       17.26       13.94      5.77 o
 -17   9   8      112.86      109.50      5.04 o
 -15   9   8      108.73      106.05      6.57 o
 -13   9   8      309.35      306.27     10.44 o
 -11   9   8      116.05      111.03      7.32 o
  -9   9   8       59.48       59.61      6.26 o
  -7   9   8      122.12      117.82      7.13 o
  -5   9   8      488.42      476.58     14.15 o
  -3   9   8       22.19       20.82      3.67 o
  -1   9   8       77.07       75.19      6.04 o
   1   9   8      246.32      241.80      9.14 o
   3   9   8       43.02       42.76      5.93 o
   5   9   8       51.44       50.35      3.38 o
   7   9   8       13.83       13.52      2.32 o
   9   9   8       85.01       85.60      4.11 o
  11   9   8       63.99       62.17      3.75 o
  13   9   8       40.50       39.82      3.59 o
  15   9   8        7.15        8.61      2.83 o
  17   9   8       36.20       37.27      3.59 o
 -30  10   8       10.95       13.70      2.73 o
 -28  10   8        7.51        7.31      3.10 o
 -24  10   8       20.89       22.05      3.46 o
 -22  10   8      138.78      144.85      7.68 o
 -18  10   8       12.54       10.00      2.57 o
 -14  10   8       47.48       46.94      9.75 o
 -10  10   8       32.71       32.26      5.00 o
  -8  10   8      151.07      150.07     10.15 o
  -4  10   8      160.71      153.34      7.67 o
  -2  10   8      140.39      136.33      6.55 o
   0  10   8      311.63      301.28      9.88 o
   2  10   8      127.56      125.22      5.61 o
   4  10   8       23.82       24.38      2.86 o
   8  10   8        8.93        8.38      2.39 o
  12  10   8       72.21       72.63      4.11 o
  14  10   8       21.12       22.74      3.26 o
  18  10   8       21.10       23.02      2.67 o
 -27  11   8        8.55       10.74      4.09 o
 -21  11   8       13.13       11.30      3.40 o
 -19  11   8       20.04       17.25      4.12 o
 -17  11   8       20.61       24.93      3.85 o
 -13  11   8       37.18       37.93      3.79 o
 -11  11   8       67.07       64.08      5.86 o
  -9  11   8      124.87      123.74      7.31 o
  -7  11   8      119.00      119.48      7.31 o
  -5  11   8       11.88       11.88      3.81 o
  -3  11   8      113.36      113.09      6.94 o
  -1  11   8       21.19       20.53      4.28 o
   5  11   8      111.54      108.85      4.48 o
   7  11   8      187.54      183.56      5.77 o
  11  11   8       29.98       32.00      3.42 o
  13  11   8       18.65       21.11      3.27 o
  15  11   8       53.80       51.26      4.14 o
  19  11   8        6.38        6.61      2.00 o
 -30  12   8       21.56       29.61      3.23 o
 -26  12   8       29.96       32.29      4.00 o
 -24  12   8       18.54       19.70      3.48 o
 -22  12   8       39.59       38.48      3.79 o
 -20  12   8      213.90      203.57      7.45 o
 -18  12   8       27.03       32.49      4.40 o
 -16  12   8       24.31       26.08      3.84 o
 -14  12   8       67.46       65.17      4.51 o
 -12  12   8       11.23        8.22      3.06 o
 -10  12   8      228.27      229.60      8.58 o
  -8  12   8       17.26       15.87      4.36 o
  -6  12   8       48.34       50.67     10.72 o
  -2  12   8        7.75        7.91      2.40 o
   0  12   8      312.43      297.59      6.51 o
   2  12   8       69.47       69.69      3.75 o
   4  12   8        7.91        7.02      2.22 o
   8  12   8       93.98       89.94      4.49 o
  12  12   8       10.89       11.20      2.97 o
  16  12   8       21.56       23.11      3.26 o
 -25  13   8       40.68       39.27      3.79 o
 -19  13   8       53.03       50.58      4.73 o
 -17  13   8       33.79       35.50      3.99 o
 -15  13   8       25.18       25.51      4.04 o
 -13  13   8       13.72       15.48      3.32 o
 -11  13   8       33.53       31.12      3.42 o
  -9  13   8      110.99      112.70      5.62 o
  -7  13   8       46.50       43.91      3.00 o
  -5  13   8       73.78       70.43      3.75 o
   1  13   8       11.54       11.81      2.34 o
   5  13   8      120.45      122.76      4.85 o
   7  13   8        7.90        8.25      2.40 o
   9  13   8       19.66       20.77      2.87 o
  11  13   8        9.02        9.71      2.57 o
  15  13   8       32.10       32.92      3.60 o
  17  13   8        4.31        6.80      1.98 o
 -28  14   8       38.38       39.42      3.59 o
 -20  14   8      117.44      113.50      6.18 o
 -18  14   8       35.60       33.86      4.19 o
 -16  14   8      118.49      119.19      5.99 o
 -12  14   8       75.63       71.60      6.42 o
 -10  14   8      105.29      105.38      4.48 o
  -6  14   8       31.94       30.95      2.84 o
  -4  14   8        9.87       10.29      2.15 o
  -2  14   8      338.07      338.40      7.42 o
   0  14   8       18.93       18.28      2.69 o
   2  14   8       92.35       90.63      4.30 o
   4  14   8        9.02        9.82      2.57 o
   8  14   8        6.03        5.75      2.49 o
  12  14   8        5.44        6.03      2.48 o
  14  14   8       69.80       70.32      4.89 o
 -23  15   8       19.06       21.91      4.07 o
 -19  15   8       16.44       13.40      4.00 o
 -17  15   8       20.02       19.72      3.89 o
 -15  15   8       18.66       21.39      3.87 o
 -13  15   8       10.47        7.49      3.32 o
 -11  15   8      120.28      115.27      5.42 o
  -7  15   8       39.33       39.19      3.01 o
  -3  15   8      149.29      148.55      8.43 o
  -1  15   8       13.93       12.78      2.33 o
   1  15   8       12.45       13.18      2.74 o
   3  15   8       13.47       13.07      2.74 o
   5  15   8       34.34       37.57      5.16 o
   7  15   8        9.63        9.78      2.57 o
  11  15   8        6.85        7.51      2.42 o
  15  15   8       36.77       39.70      4.77 o
 -24  16   8       39.80       45.48      4.54 o
 -18  16   8       48.26       46.00      4.54 o
 -14  16   8        7.97        8.71      3.50 o
 -12  16   8      172.38      168.24      6.53 o
 -10  16   8        5.35        5.20      2.30 o
  -2  16   8       14.44       16.03      2.91 o
   0  16   8      145.39      150.95      6.91 o
   2  16   8       17.58       18.41      2.89 o
   4  16   8       16.90       18.10      3.69 o
   6  16   8       24.49       26.38      3.25 o
   8  16   8       35.17       34.43      3.41 o
  12  16   8       25.10       27.29      3.04 o
 -19  17   8       16.28       14.90      3.74 o
 -13  17   8       50.25       49.78      4.34 o
 -11  17   8       59.85       61.62      3.76 o
  -9  17   8       60.58       64.82      3.75 o
   5  17   8       51.14       54.60      3.76 o
   9  17   8       43.56       41.13      3.40 o
  11  17   8        4.22        4.90      2.00 o
  13  17   8       24.71       28.26      2.45 o
 -16  18   8       52.22       60.35      4.71 o
 -10  18   8        8.05        7.63      3.56 o
  -6  18   8       10.76       10.21      2.78 o
  -2  18   8       29.30       29.06      3.43 o
   0  18   8       89.99       93.58      4.48 o
   2  18   8       27.55       31.45      3.42 o
   6  18   8       11.25       13.23      2.74 o
  10  18   8       15.51       17.03      2.30 o
 -17  19   8       24.97       32.34      4.40 o
 -13  19   8       32.28       31.03      4.20 o
 -11  19   8       10.31        9.33      2.58 o
  -7  19   8       24.89       27.82      3.04 o
  -3  19   8      102.08      102.49      4.68 o
  -1  19   8        9.91       11.30      2.54 o
   1  19   8        8.61       10.62      4.09 o
   3  19   8       15.73       20.77      3.07 o
   7  19   8       41.93       43.02      3.01 o
   9  19   8       20.06       20.88      2.47 o
 -10  20   8       14.46       17.90      3.91 o
  -2  20   8        9.58        9.49      2.58 o
   0  20   8       15.00       18.35      2.89 o
   2  20   8        7.52        8.61      2.60 o
   4  20   8       12.14       16.16      2.71 o
   6  20   8        8.54        9.15      2.17 o
 -11  21   8        3.75        5.09      2.54 o
  -7  21   8       28.58       31.57      3.03 o
  -3  21   8       13.41       14.90      2.92 o
  -1  21   8        3.70        5.42      2.51 o
   1  21   8       12.96       14.90      2.51 o
 -10  22   8        7.95       10.97      2.15 o
  -6  22   8        4.38        4.55      2.02 o
   0  22   8       15.59       18.71      2.48 o
 -33   1   9        9.73       10.60      2.35 o
 -31   1   9        6.03        7.22      2.88 o
 -27   1   9       15.83       15.61      3.11 o
 -25   1   9       15.39       15.79      2.71 o
 -23   1   9      128.21      124.78      4.67 o
 -21   1   9       25.90       24.93      2.86 o
 -19   1   9       66.22       65.87      5.67 o
 -17   1   9      221.17      217.42      8.77 o
 -15   1   9       22.76       23.57      4.05 o
 -13   1   9      451.10      441.30     11.35 o
 -11   1   9     1529.81     1495.33     31.57 o
  -9   1   9       35.34       34.16      3.99 o
  -5   1   9       29.31       27.84      4.02 o
  -3   1   9       67.93       64.07      4.51 o
  -1   1   9      328.92      326.41      9.49 o
   3   1   9       12.00       13.11      3.57 o
   5   1   9       29.49       29.87      4.61 o
   7   1   9       42.50       41.41      3.58 o
  11   1   9       25.65       26.93      3.24 o
  15   1   9        6.36        6.97      2.65 o
  17   1   9       72.02       76.36      4.50 o
  19   1   9        8.19        9.66      2.57 o
  21   1   9        8.83        9.31      3.02 o
 -34   2   9        7.60        8.80      2.18 o
 -28   2   9       16.02       16.82      3.10 o
 -26   2   9        8.02        7.89      2.40 o
 -24   2   9       68.19       65.82      4.32 o
 -22   2   9       64.43       60.12      3.56 o
 -20   2   9       20.23       22.10      3.06 o
 -16   2   9      159.69      155.24      7.47 o
 -10   2   9      173.50      169.66      6.90 o
  -8   2   9     1047.23     1013.39     20.43 o
  -6   2   9      234.86      225.92      8.02 o
  -4   2   9      158.25      153.08      6.72 o
  -2   2   9       15.49       15.91      3.32 o
   0   2   9      421.81      416.36     11.53 o
   6   2   9      823.41      818.87     18.58 o
   8   2   9       11.24       11.67      2.34 o
  10   2   9       49.58       49.18      3.38 o
  14   2   9      137.52      137.46      5.60 o
  18   2   9       13.07       13.07      2.74 o
 -31   3   9       12.13       12.29      2.95 o
 -27   3   9       57.24       53.33      3.95 o
 -25   3   9      322.97      318.64      7.24 o
 -23   3   9       23.15       22.63      2.86 o
 -17   3   9       95.24       89.44      6.21 o
 -15   3   9       17.89       19.28      3.89 o
 -13   3   9       72.15       69.20      5.27 o
 -11   3   9        7.13        6.25      2.94 o
  -9   3   9      340.40      331.20      9.87 o
  -7   3   9       82.03       78.14      5.06 o
  -5   3   9       12.63       12.10      3.16 o
  -3   3   9       39.56       37.26      4.17 o
   1   3   9      460.34      454.05     13.22 o
   3   3   9       48.18       47.41      4.74 o
   5   3   9       24.36       25.53      4.64 o
   7   3   9       15.73       16.57      2.49 o
   9   3   9      266.17      266.00      6.32 o
  15   3   9      164.15      161.27      6.72 o
  17   3   9       72.82       74.35      5.84 o
 -32   4   9        7.63        8.00      2.85 o
 -26   4   9       11.72       13.00      2.74 o
 -24   4   9      112.98      113.66      7.14 o
 -22   4   9       10.39        9.99      2.36 o
 -20   4   9        4.30        4.47      2.08 o
 -14   4   9       23.38       23.28      4.05 o
 -12   4   9      111.46      106.66      6.00 o
 -10   4   9      284.03      276.71      8.75 o
  -8   4   9       52.85       51.99      4.34 o
  -6   4   9       13.24       10.75      3.19 o
  -4   4   9      515.00      502.08     11.34 o
  -2   4   9      420.98      410.08     10.60 o
   2   4   9       11.61       13.45      3.56 o
   4   4   9      210.83      205.79      8.77 o
   6   4   9       22.64       21.36      2.87 o
   8   4   9      492.19      483.23      9.65 o
  10   4   9        5.35        5.04      2.31 o
  12   4   9       35.26       33.39      3.41 o
  14   4   9       13.39       14.60      2.72 o
  20   4   9        3.92        4.95      2.05 o
 -33   5   9        4.99        4.79      2.32 o
 -29   5   9        9.61       11.05      2.97 o
 -25   5   9        6.03        6.75      2.66 o
 -23   5   9        8.00        8.06      2.40 o
 -21   5   9       98.24       95.57      4.30 o
 -15   5   9       51.06       50.83      5.50 o
 -13   5   9       75.00       70.10      5.27 o
 -11   5   9       53.32       50.69      4.53 o
  -7   5   9      162.20      155.37      7.10 o
  -5   5   9       76.53       72.68      4.88 o
  -3   5   9      250.68      240.13      8.38 o
  -1   5   9       14.93       13.29      4.00 o
   1   5   9       23.43       24.08      4.05 o
   3   5   9       26.06       25.97      4.44 o
   5   5   9       59.81       57.58      3.94 o
   7   5   9       31.87       31.31      3.03 o
   9   5   9       68.17       67.98      3.75 o
  11   5   9       11.19       12.16      2.53 o
  13   5   9       35.44       35.97      3.59 o
  19   5   9       79.05       77.19      4.49 o
 -28   6   9       33.67       33.36      3.81 o
 -26   6   9      180.86      185.27      5.77 o
 -24   6   9      455.90      449.62      8.35 o
 -20   6   9       12.73       11.83      2.34 o
 -18   6   9       19.11       17.51      3.50 o
 -16   6   9       15.83       16.19      4.35 o
 -14   6   9       53.71       52.05      5.70 o
 -12   6   9        7.49        6.84      3.37 o
 -10   6   9       32.29       31.34      4.40 o
  -8   6   9       86.31       80.89      5.26 o
  -6   6   9       28.61       28.45      5.22 o
  -4   6   9      278.07      275.61      8.93 o
  -2   6   9      237.83      227.95      8.38 o
   0   6   9      232.70      222.95      8.77 o
   2   6   9      184.31      179.64      8.40 o
   8   6   9      141.27      136.71      4.84 o
  10   6   9        6.85        6.53      2.23 o
  12   6   9      101.00      103.76      4.68 o
  14   6   9       27.19       28.47      3.43 o
 -27   7   9       24.15       26.23      3.84 o
 -25   7   9      151.67      149.15      5.40 o
 -23   7   9        6.85        6.33      2.46 o
 -19   7   9       24.16       22.10      2.87 o
 -15   7   9       13.10       14.54      4.83 o
 -13   7   9       49.03       49.07      5.11 o
 -11   7   9       72.69       69.64      5.27 o
  -9   7   9      154.63      150.18      7.11 o
  -7   7   9       33.71       32.27      4.19 o
  -5   7   9      170.87      164.59      7.47 o
  -1   7   9       16.45       16.21      3.72 o
   1   7   9      126.63      121.07      6.93 o
   5   7   9       47.63       47.44      3.20 o
   7   7   9       70.06       68.81      3.75 o
   9   7   9       21.92       23.14      2.86 o
  11   7   9       50.73       48.80      3.57 o
  15   7   9       76.44       81.59      4.49 o
  17   7   9       15.47       17.48      2.89 o
 -32   8   9        8.81        7.95      2.19 o
 -30   8   9       22.43       25.80      3.44 o
 -26   8   9       79.53       80.57      6.22 o
 -24   8   9      148.57      148.23      5.60 o
 -22   8   9      256.33      247.35      6.88 o
 -20   8   9       27.23       24.11      3.05 o
 -18   8   9       26.60       27.00      3.04 o
 -14   8   9      112.14      108.90      6.94 o
 -12   8   9       29.65       28.63      4.62 o
 -10   8   9      219.13      211.32      8.95 o
  -8   8   9      310.37      302.94      9.50 o
  -6   8   9      272.11      271.73     11.58 o
  -4   8   9      135.06      131.72      6.74 o
  -2   8   9       41.00       41.79      4.76 o
   0   8   9       13.40       12.78      4.01 o
   2   8   9      196.62      192.84      6.33 o
   4   8   9       36.25       37.21      3.22 o
   6   8   9      127.24      126.83      4.67 o
   8   8   9        9.29        9.52      2.37 o
  14   8   9       22.00       23.25      3.86 o
  16   8   9       13.05       14.16      2.92 o
  18   8   9       11.65       13.85      2.32 o
 -29   9   9       15.11       17.23      3.30 o
 -27   9   9       10.40       12.79      3.15 o
 -23   9   9       57.45       62.30      4.90 o
 -21   9   9       55.28       53.92      4.52 o
 -17   9   9        8.59        7.22      2.43 o
 -15   9   9       12.68       10.98      3.62 o
 -13   9   9       47.44       47.01      4.74 o
 -11   9   9       15.72       16.79      4.56 o
  -7   9   9      104.19      104.05      6.19 o
  -5   9   9       68.59       65.43      5.67 o
  -3   9   9       27.16       27.00      4.22 o
  -1   9   9       97.21       92.71      6.02 o
   1   9   9       25.20       24.60      3.05 o
   3   9   9       17.90       17.63      2.49 o
   5   9   9      134.38      132.95      5.23 o
   7   9   9       13.55       14.10      2.51 o
  11   9   9       20.19       19.97      2.88 o
  13   9   9       61.15       57.79      3.94 o
 -30  10   9        3.37        5.75      2.49 o
 -28  10   9       10.11       11.84      3.16 o
 -24  10   9       25.76       38.98     12.23 o
 -22  10   9       56.52       56.49      4.33 o
 -20  10   9        6.52        7.05      2.65 o
 -12  10   9      579.85      592.03     11.51 o
  -8  10   9       14.21       16.19      4.14 o
  -4  10   9       79.66       80.39      8.74 o
   2  10   9       48.48       47.38      4.15 o
   4  10   9       94.80       89.27      4.10 o
   6  10   9       21.01       21.14      2.87 o
   8  10   9       41.99       43.34      3.58 o
  14  10   9       56.44       55.03      5.10 o
  16  10   9        5.89        5.86      2.26 o
  18  10   9       22.96       26.08      2.46 o
 -25  11   9       22.07       26.41      4.84 o
 -21  11   9        8.81        9.05      3.03 o
 -19  11   9       22.48       23.77      4.05 o
 -17  11   9      140.44      137.98      6.17 o
 -15  11   9      110.10      104.54      5.42 o
 -11  11   9      213.02      207.62      6.89 o
  -5  11   9      394.78      393.83      8.91 o
  -3  11   9       10.46        9.45      2.17 o
   3  11   9       51.14       50.75      3.57 o
   5  11   9       29.07       28.67      3.24 o
   7  11   9       28.91       29.06      3.24 o
   9  11   9       13.97       16.05      2.90 o
  11  11   9      124.57      129.01      5.23 o
 -30  12   9       11.40       14.38      2.51 o
 -28  12   9       20.90       27.04      3.04 o
 -22  12   9       37.31       37.20      3.79 o
 -20  12   9       15.00       19.17      3.90 o
 -18  12   9       14.91       15.73      3.52 o
 -16  12   9       14.86       16.61      3.51 o
 -14  12   9       14.27       16.01      3.52 o
 -10  12   9        7.39        6.36      2.46 o
  -8  12   9       43.38       41.71      3.21 o
  -6  12   9       31.12       29.50      3.03 o
  -2  12   9      168.46      166.67      5.40 o
   4  12   9       11.92       12.13      2.53 o
   8  12   9       93.29       92.90      4.48 o
  10  12   9       22.23       24.74      3.25 o
  12  12   9       68.79       72.29      4.31 o
  14  12   9       11.30       10.89      2.77 o
 -29  13   9        5.03        6.68      2.45 o
 -27  13   9       18.86       20.77      3.28 o
 -25  13   9        9.86        9.56      3.01 o
 -23  13   9       18.34       21.72      4.27 o
 -19  13   9       41.75       42.10      4.36 o
 -17  13   9       72.99       77.96      5.26 o
 -15  13   9       76.64       75.67      5.07 o
 -13  13   9      186.73      195.81      7.09 o
 -11  13   9       65.00       64.23      4.51 o
  -9  13   9       49.30       52.07      3.57 o
  -5  13   9        8.60        8.03      2.19 o
  -3  13   9       36.42       35.88      3.22 o
  -1  13   9        6.56        5.84      2.26 o
   3  13   9       13.00       12.96      2.74 o
   7  13   9       13.17       13.38      2.73 o
   9  13   9      149.70      151.28      5.22 o
  13  13   9        6.51        6.75      2.91 o
  15  13   9        7.61        6.71      1.98 o
 -22  14   9        7.73       10.35      3.43 o
 -20  14   9       21.60       19.47      3.89 o
 -12  14   9      199.21      195.07      6.89 o
 -10  14   9        8.99       10.29      2.56 o
  -6  14   9       44.43       42.98      3.21 o
  -4  14   9        6.90        6.15      2.25 o
  -2  14   9        8.70        7.46      2.42 o
   0  14   9       13.12       11.83      2.54 o
   2  14   9       60.68       59.19      3.76 o
   4  14   9       49.26       49.95      3.77 o
   6  14   9        5.37        6.02      2.70 o
  12  14   9        9.26        9.95      2.57 o
  14  14   9        4.78        5.53      2.51 o
 -23  15   9       25.33       29.68      4.41 o
 -21  15   9       14.14       12.00      3.81 o
 -19  15   9       49.97       51.30      4.73 o
 -17  15   9       29.97       33.14      4.59 o
 -13  15   9       41.19       36.11      3.99 o
 -11  15   9       59.80       62.40      4.51 o
  -9  15   9       62.83       62.00      3.56 o
  -7  15   9       19.36       20.28      2.88 o
  -5  15   9       28.32       27.53      3.04 o
  -3  15   9       10.29        9.96      2.36 o
  -1  15   9       35.88       32.72      3.41 o
   1  15   9       36.37       33.09      3.41 o
   5  15   9       89.51       96.51      4.68 o
   7  15   9       13.61       15.15      2.91 o
   9  15   9       25.89       27.43      3.43 o
  11  15   9       10.70       13.15      2.74 o
  13  15   9        4.78        5.46      1.94 o
 -18  16   9        5.92        9.04      3.71 o
 -14  16   9       79.72       77.79      5.06 o
 -10  16   9        5.27        5.99      2.48 o
  -6  16   9       17.69       14.56      3.54 o
  -2  16   9       60.94       62.30      3.75 o
   2  16   9       16.67       17.18      3.09 o
   6  16   9       11.47       12.83      2.74 o
   8  16   9       27.94       29.79      3.23 o
  12  16   9       79.02       84.85      3.54 o
 -21  17   9        9.90       10.03      3.66 o
 -19  17   9       13.55       17.04      3.71 o
 -17  17   9        8.30        8.22      3.75 o
 -11  17   9       72.96       78.06      4.11 o
  -9  17   9        6.04        7.34      1.98 o
  -5  17   9       99.08       99.49      4.48 o
  -3  17   9       45.87       47.78      3.57 o
  -1  17   9       22.99       25.03      3.64 o
   1  17   9       78.88       81.15      4.31 o
   3  17   9        6.43        6.50      2.68 o
   5  17   9        8.57        9.29      2.81 o
   9  17   9       15.97       19.28      2.48 o
 -12  18   9       12.77       16.74      3.51 o
  -8  18   9       10.92       10.93      2.77 o
  -6  18   9       30.26       30.05      3.23 o
  -4  18   9       88.81       88.52      4.30 o
  -2  18   9       23.60       27.76      4.22 o
   2  18   9       37.95       39.60      3.40 o
   6  18   9       27.19       31.07      3.23 o
   8  18   9       33.74       36.83      3.59 o
  -5  19   9       10.77       11.00      2.55 o
  -1  19   9       21.66       24.71      3.05 o
   5  19   9        8.30       10.61      2.35 o
   7  19   9        7.50        6.93      1.99 o
 -10  20   9       20.48       22.74      3.06 o
  -8  20   9        6.60        5.92      2.48 o
  -6  20   9       46.61       43.92      3.39 o
  -4  20   9      113.04      108.96      4.48 o
  -2  20   9        6.58        8.07      2.61 o
   0  20   9        6.11        6.73      2.44 o
   4  20   9       24.09       27.40      3.43 o
 -11  21   9        9.09       11.19      2.14 o
  -5  21   9       16.81       18.71      2.48 o
  -3  21   9       26.70       27.68      2.66 o
  -1  21   9       13.73       18.03      2.49 o
   1  21   9       11.59       13.67      2.32 o
 -28   0  10      431.07      437.98     13.03 o
 -26   0  10        6.14        7.02      2.43 o
 -24   0  10       98.58       99.53      4.48 o
 -22   0  10      115.90      115.59      6.00 o
 -20   0  10      120.40      120.36      4.67 o
 -18   0  10      397.97      400.66     13.79 o
 -16   0  10       37.20       36.41      4.97 o
 -14   0  10      542.80      527.38     18.08 o
 -12   0  10      220.80      217.42      8.39 o
 -10   0  10       37.46       36.19      4.38 o
  -6   0  10       26.46       24.33      4.05 o
  -4   0  10       16.31       16.13      3.94 o
  -2   0  10      302.77      297.41     10.62 o
   0   0  10       52.26       55.74      6.09 o
   2   0  10       86.70       85.43      6.21 o
   4   0  10        6.33        6.94      2.22 o
   6   0  10      164.61      162.35      5.22 o
   8   0  10      127.02      124.65      4.67 o
  10   0  10       15.89       15.21      2.50 o
  12   0  10      168.91      173.57      5.97 o
  14   0  10      128.22      133.13      5.23 o
  16   0  10       11.72       13.07      2.74 o
  18   0  10       20.66       21.41      2.68 o
 -27   1  10       80.79       84.71      4.87 o
 -25   1  10       54.12       51.52      3.77 o
 -23   1  10        9.77        9.59      2.37 o
 -21   1  10        8.40        8.31      2.19 o
 -19   1  10       11.01       11.62      2.34 o
 -15   1  10       29.49       29.29      4.82 o
 -13   1  10      150.29      146.32      7.11 o
 -11   1  10      653.79      643.39     14.49 o
  -9   1  10        9.91        9.93      3.21 o
  -3   1  10      250.91      250.12      8.57 o
  -1   1  10       40.32       38.50      4.56 o
   1   1  10       34.11       33.53      4.59 o
   3   1  10      155.54      154.06      5.60 o
   5   1  10       15.33       15.76      2.50 o
   7   1  10       15.97       15.94      2.50 o
   9   1  10       20.53       21.26      2.87 o
  11   1  10       12.35       13.20      2.52 o
  13   1  10        9.26        8.25      2.61 o
  15   1  10       52.31       53.94      3.95 o
 -30   2  10       59.22       60.51      6.07 o
 -28   2  10       25.10       26.24      3.44 o
 -26   2  10       10.19       11.96      2.54 o
 -24   2  10       45.57       46.44      3.57 o
 -22   2  10       22.92       23.39      3.05 o
 -20   2  10       72.75       72.26      3.93 o
 -18   2  10      124.06      124.43      5.03 o
 -16   2  10       92.33       93.32      6.77 o
 -14   2  10       23.94       26.66      4.43 o
 -12   2  10      158.83      154.22      7.29 o
 -10   2  10       19.77       19.52      4.51 o
  -8   2  10       48.88       47.77      4.54 o
  -4   2  10       79.32       75.59      5.07 o
  -2   2  10       15.12       17.18      3.92 o
   0   2  10       28.96       27.58      4.22 o
   2   2  10       23.41       26.02      4.44 o
   4   2  10      223.67      217.42      5.58 o
   6   2  10       12.04       12.97      2.33 o
   8   2  10       38.63       36.21      3.22 o
  10   2  10       10.17       10.13      2.36 o
  12   2  10       16.27       16.28      2.90 o
  16   2  10       27.43       28.81      3.43 o
 -31   3  10        9.36       11.04      2.97 o
 -29   3  10       10.36        9.66      3.01 o
 -27   3  10       21.22       22.26      3.06 o
 -25   3  10       15.05       14.96      2.72 o
 -21   3  10       40.01       39.05      3.40 o
 -17   3  10       42.29       41.81      5.14 o
 -15   3  10       10.30       10.61      3.85 o
 -13   3  10       12.75       12.97      3.78 o
 -11   3  10      338.59      324.74     10.24 o
  -9   3  10      146.30      144.36      6.55 o
  -7   3  10        8.77        8.53      3.27 o
  -5   3  10      159.60      158.36      7.10 o
  -3   3  10      573.14      563.40     13.38 o
  -1   3  10      176.41      171.08      7.66 o
   3   3  10       32.47       32.34      3.23 o
   5   3  10        6.47        5.37      2.04 o
   7   3  10       26.04       26.18      3.04 o
   9   3  10       46.44       46.24      3.57 o
  11   3  10       27.66       28.62      3.43 o
  15   3  10       51.11       48.09      3.77 o
  17   3  10       16.97       16.86      2.49 o
 -30   4  10       41.23       38.41      3.79 o
 -28   4  10       31.49       31.64      3.61 o
 -24   4  10       11.00       10.46      2.56 o
 -20   4  10        5.66        5.33      2.29 o
 -18   4  10       13.52       12.90      2.52 o
 -16   4  10      123.35      121.34      6.93 o
 -14   4  10      264.22      262.30      9.51 o
 -12   4  10       24.56       24.44      4.24 o
 -10   4  10       80.77       76.46      5.45 o
  -8   4  10      111.58      106.95      6.00 o
  -6   4  10       60.15       56.90      4.91 o
  -4   4  10      106.05      104.99      6.19 o
  -2   4  10       72.02       70.21      5.66 o
   0   4  10       27.98       27.15      4.43 o
   2   4  10      159.66      156.68      5.60 o
   4   4  10      296.72      295.92      8.93 o
   6   4  10      100.52       98.97      5.05 o
   8   4  10       25.34       26.51      3.04 o
  10   4  10       57.04       56.20      3.76 o
  12   4  10      167.01      170.24      5.40 o
  14   4  10       22.67       24.26      3.05 o
  18   4  10       13.22       13.07      2.13 o
 -31   5  10       14.78       15.94      3.10 o
 -29   5  10        7.48        7.60      2.86 o
 -27   5  10       97.32       99.80      4.68 o
 -25   5  10        7.64        6.66      2.67 o
 -23   5  10        8.08        8.21      2.40 o
 -21   5  10       29.40       32.12      3.23 o
 -19   5  10       44.52       41.44      3.39 o
 -17   5  10      120.26      114.69      4.67 o
 -15   5  10       88.84       86.25      6.02 o
 -13   5  10      475.62      466.80     12.84 o
 -11   5  10      199.74      195.62      8.03 o
  -9   5  10      215.37      212.42      8.21 o
  -7   5  10       25.38       23.65      4.87 o
  -5   5  10      732.03      716.90     16.54 o
  -3   5  10       55.19       54.48      5.10 o
   1   5  10       48.23       49.38      3.77 o
   3   5  10      190.35      189.89      5.21 o
   5   5  10       31.34       30.34      3.03 o
   7   5  10       20.69       21.53      2.68 o
   9   5  10        6.53        6.46      2.24 o
  11   5  10        9.15        9.31      2.58 o
  13   5  10       12.75       13.88      2.73 o
  17   5  10       30.73       29.57      2.84 o
 -30   6  10       23.46       23.82      3.26 o
 -28   6  10       28.86       30.56      3.61 o
 -26   6  10       17.35       20.06      3.07 o
 -24   6  10       12.99       13.03      2.74 o
 -22   6  10       22.06       22.66      3.06 o
 -20   6  10       34.25       33.82      3.22 o
 -16   6  10       43.21       41.93      4.16 o
 -14   6  10       11.71       12.75      4.23 o
 -12   6  10       37.71       36.92      4.78 o
 -10   6  10       70.44       67.89      5.28 o
  -8   6  10       17.82       17.97      3.69 o
  -2   6  10      184.33      182.22      7.66 o
   2   6  10      160.48      154.98      4.84 o
   4   6  10       29.06       28.25      2.85 o
   6   6  10       31.95       31.46      3.03 o
   8   6  10       92.36       90.05      4.30 o
  10   6  10       87.01       86.89      5.05 o
  12   6  10       16.81       18.71      3.69 o
  14   6  10       33.18       33.81      3.41 o
  16   6  10       24.41       28.29      3.24 o
 -31   7  10       31.73       32.08      3.23 o
 -27   7  10        7.15        7.46      2.63 o
 -25   7  10      113.58      111.13      4.85 o
 -21   7  10       15.29       14.68      2.51 o
 -17   7  10       32.19       32.59      3.23 o
 -15   7  10      437.62      440.56     14.72 o
 -13   7  10       22.97       24.75      4.45 o
 -11   7  10        9.87        9.51      3.68 o
  -9   7  10       86.61       85.71      5.83 o
  -7   7  10       23.00       24.24      4.24 o
  -5   7  10      265.38      266.73      8.93 o
  -3   7  10       23.49       23.36      4.05 o
  -1   7  10      194.02      192.29      5.97 o
   3   7  10        4.37        4.51      1.98 o
   5   7  10       58.43       57.70      3.56 o
   9   7  10        4.80        4.79      2.32 o
  15   7  10       23.80       27.13      3.63 o
  17   7  10       11.77       16.86      2.30 o
 -30   8  10        9.14       10.40      2.78 o
 -24   8  10       22.56       24.02      3.26 o
 -22   8  10       14.28       14.46      2.92 o
 -16   8  10       13.67       14.93      2.72 o
 -14   8  10       95.76       97.22      4.48 o
 -12   8  10       63.48       62.88      4.90 o
 -10   8  10      106.36      101.91      6.01 o
  -8   8  10       24.02       22.09      4.26 o
  -6   8  10       36.99       36.54      4.78 o
  -4   8  10        8.19        8.58      2.60 o
  -2   8  10       36.25       34.19      3.41 o
   0   8  10       58.94       57.25      3.56 o
   2   8  10      172.00      169.04      5.21 o
   4   8  10       24.71       25.03      3.05 o
  10   8  10       20.23       20.34      2.88 o
  12   8  10       29.91       30.87      3.42 o
  16   8  10       19.05       21.25      2.47 o
 -29   9  10       24.60       28.26      3.83 o
 -27   9  10       14.48       15.85      3.10 o
 -25   9  10      129.93      127.70      5.61 o
 -23   9  10       17.50       18.20      3.30 o
 -19   9  10       14.95       13.88      2.93 o
 -17   9  10      101.63      101.72      4.68 o
 -13   9  10       63.58       64.23      4.32 o
 -11   9  10       66.81       62.05      5.29 o
  -7   9  10       94.49       91.45      4.68 o
  -3   9  10      121.46      115.33      4.47 o
   1   9  10       25.27       24.70      2.86 o
   3   9  10       37.63       36.48      3.22 o
   5   9  10       30.87       31.50      3.23 o
   7   9  10       17.06       19.00      2.88 o
   9   9  10       33.02       35.64      3.41 o
  11   9  10      120.77      116.60      4.85 o
  15   9  10       61.94       60.63      5.09 o
 -30  10  10        4.34        6.02      2.70 o
 -28  10  10       60.45       64.47      4.51 o
 -22  10  10       31.66       29.96      3.82 o
 -18  10  10       31.24       30.45      7.69 o
 -16  10  10      161.66      157.13      6.54 o
 -10  10  10       34.05       31.46      3.61 o
  -8  10  10       44.54       40.07      3.21 o
  -6  10  10        8.26        7.69      2.20 o
  -2  10  10       46.65       43.95      3.58 o
   0  10  10       11.54       12.85      2.74 o
   2  10  10      135.08      130.45      5.41 o
   4  10  10       11.70       10.45      2.78 o
   6  10  10       27.91       27.31      3.24 o
   8  10  10      161.79      171.51      5.59 o
  10  10  10      134.39      139.72      5.60 o
  14  10  10       21.25       22.24      2.67 o
 -29  11  10       19.82       25.09      3.25 o
 -23  11  10       33.92       36.15      3.99 o
 -17  11  10       43.20       36.86      4.17 o
 -15  11  10       44.64       39.59      4.17 o
 -13  11  10       44.14       39.08      4.17 o
 -11  11  10       24.08       26.82      4.03 o
  -9  11  10      133.46      138.19      5.03 o
  -5  11  10      111.90      108.51      4.48 o
  -3  11  10       38.45       38.22      3.21 o
  -1  11  10       84.31       86.60      4.30 o
   1  11  10       48.85       48.06      3.57 o
   5  11  10       12.15       12.54      2.74 o
   7  11  10        6.06        5.49      2.51 o
   9  11  10        9.33        9.76      2.79 o
  11  11  10        9.19       10.24      2.78 o
  15  11  10       13.98       14.94      2.31 o
 -28  12  10       26.63       33.27      3.22 o
 -26  12  10       28.00       31.17      3.81 o
 -24  12  10       26.30       29.16      3.82 o
 -20  12  10        8.40        7.12      3.35 o
 -18  12  10       81.36       79.00      5.26 o
 -16  12  10       24.70       24.38      4.05 o
 -14  12  10       34.25       38.99      4.17 o
 -10  12  10       41.05       40.25      4.76 o
  -8  12  10       26.68       27.21      3.04 o
  -6  12  10        9.50        7.95      2.40 o
  -4  12  10       75.63       78.79      4.11 o
  -2  12  10       55.35       55.59      3.76 o
   0  12  10      183.95      186.57      5.77 o
   4  12  10       87.34       84.98      4.30 o
   6  12  10       18.36       19.37      3.68 o
   8  12  10      116.67      119.11      5.03 o
  10  12  10       12.00       16.07      2.90 o
 -25  13  10       10.70       10.86      2.98 o
 -23  13  10        7.91        8.73      3.72 o
 -17  13  10       15.13       17.45      3.92 o
 -15  13  10       90.94       83.77      5.26 o
  -9  13  10        6.61        6.82      2.22 o
  -7  13  10       43.62       43.91      4.36 o
  -5  13  10       94.22       92.45      4.30 o
  -3  13  10       14.62       16.36      2.71 o
   1  13  10       37.43       36.65      3.59 o
   3  13  10       13.62       14.94      2.72 o
   7  13  10       31.22       31.89      3.42 o
   9  13  10       12.35       14.27      2.92 o
  11  13  10       49.12       53.32      3.56 o
 -22  14  10       69.97       70.70      5.27 o
 -18  14  10       48.85       42.21      4.36 o
 -12  14  10       74.15       73.41      4.88 o
 -10  14  10        9.08        8.20      2.61 o
  -8  14  10      218.35      213.54      7.26 o
  -6  14  10       19.02       20.34      2.68 o
  -4  14  10       23.43       23.64      3.26 o
  -2  14  10       21.30       21.75      3.06 o
   2  14  10       68.59       67.45      4.32 o
   4  14  10       18.33       21.41      3.06 o
   6  14  10       35.04       35.19      3.41 o
  12  14  10       10.32       12.13      2.14 o
 -23  15  10       23.75       28.91      4.42 o
 -15  15  10       16.15       14.38      3.54 o
  -9  15  10       12.48       11.78      2.34 o
  -7  15  10       11.43        9.55      2.37 o
  -5  15  10       60.79       64.08      3.75 o
  -1  15  10        6.09        6.54      2.45 o
   1  15  10       50.55       46.89      3.57 o
   7  15  10        5.59        6.98      2.43 o
   9  15  10       83.54       80.83      3.54 o
 -20  16  10       23.79       24.33      4.24 o
 -16  16  10       54.11       60.37      4.71 o
 -10  16  10        8.14        8.61      2.60 o
  -2  16  10       20.98       22.04      3.06 o
   0  16  10       23.42       21.82      3.87 o
   2  16  10       64.11       61.72      4.90 o
   6  16  10        8.80       11.25      2.76 o
 -11  17  10        4.66        4.82      2.07 o
  -9  17  10        5.68        6.84      2.44 o
  -5  17  10       82.27       84.36      4.11 o
  -3  17  10       64.52       68.34      3.93 o
  -1  17  10       22.70       23.72      3.05 o
   5  17  10        9.12       10.00      2.57 o
  -8  18  10       54.32       56.13      3.56 o
  -2  18  10       10.85       11.77      2.54 o
   2  18  10        6.41        7.63      2.41 o
   4  18  10       24.20       27.57      2.66 o
   6  18  10       17.23       20.56      2.48 o
 -11  19  10       23.78       29.24      2.65 o
  -7  19  10       44.90       41.79      3.39 o
  -5  19  10       14.45       16.67      2.70 o
  -3  19  10       31.03       35.99      3.22 o
  -8  20  10       12.03       13.76      3.99 o
  -6  20  10       12.18       14.02      2.32 o
  -2  20  10       16.52       20.67      2.47 o
  -5  21  10       26.20       28.67      3.62 o
 -31   1  11      122.01      125.76      8.65 o
 -29   1  11      116.56      121.81      6.36 o
 -25   1  11       16.70       19.11      2.88 o
 -23   1  11       18.59       18.78      2.88 o
 -21   1  11       14.33       15.23      2.72 o
 -15   1  11       19.22       20.32      2.68 o
  -9   1  11      267.38      258.05      9.51 o
  -7   1  11      155.45      149.30      7.48 o
  -5   1  11      172.50      169.28      8.04 o
   1   1  11       43.43       43.74      3.20 o
   3   1  11      211.87      213.17      6.70 o
   7   1  11        7.84        8.00      2.40 o
   9   1  11       79.79       79.41      5.06 o
  11   1  11        4.73        5.51      2.51 o
  13   1  11        6.93        7.55      2.63 o
  15   1  11        9.53        9.98      2.57 o
 -32   2  11       12.87       13.96      2.73 o
 -30   2  11       81.54       81.19      4.69 o
 -28   2  11       31.72       33.86      3.80 o
 -24   2  11        8.93        8.58      2.39 o
 -22   2  11       17.08       18.17      2.69 o
 -20   2  11       62.81       64.80      3.94 o
 -16   2  11      107.53      105.46      4.29 o
 -14   2  11      604.11      601.65     13.38 o
 -12   2  11       23.60       25.13      4.45 o
 -10   2  11       85.45       84.20      6.03 o
  -8   2  11      128.48      123.34      6.93 o
  -6   2  11       81.54       75.30      5.84 o
  -4   2  11      195.55      185.27      7.84 o
  -2   2  11       18.26       19.25      2.88 o
   0   2  11      106.46      105.68      4.67 o
   2   2  11       34.79       34.37      3.22 o
   4   2  11       61.76       61.13      3.76 o
   8   2  11       11.66       11.83      2.54 o
  10   2  11       31.89       31.63      3.42 o
  12   2  11      128.43      129.39      5.03 o
  14   2  11        7.98        7.41      2.64 o
  16   2  11        9.90       11.18      2.15 o
 -33   3  11        6.95        6.68      2.23 o
 -31   3  11        7.26        7.51      2.87 o
 -29   3  11       40.94       42.84      3.78 o
 -27   3  11       29.47       29.32      3.43 o
 -21   3  11       56.77       53.74      3.76 o
 -19   3  11        7.40        6.75      2.23 o
 -17   3  11       76.72       78.19      4.11 o
 -15   3  11       13.67       13.45      2.52 o
 -13   3  11      222.36      218.34      8.77 o
 -11   3  11      206.72      201.91      8.59 o
  -9   3  11      126.98      129.17      6.92 o
  -5   3  11      162.11      155.69      7.67 o
  -3   3  11      101.32       98.38      4.68 o
   1   3  11      475.23      473.63      8.16 o
   3   3  11        5.55        5.62      2.27 o
   5   3  11       51.17       50.83      3.57 o
   9   3  11      161.49      160.54      5.60 o
  11   3  11       69.58       70.41      4.12 o
 -30   4  11       11.28       12.60      2.95 o
 -28   4  11       42.80       43.53      3.78 o
 -24   4  11       22.42       23.82      3.05 o
 -22   4  11      133.14      127.55      4.85 o
 -20   4  11       42.68       42.60      3.39 o
 -16   4  11      346.23      342.47      7.06 o
 -12   4  11      221.28      217.79      8.58 o
 -10   4  11       79.53       78.25      6.04 o
  -8   4  11       19.35       21.06      4.27 o
  -6   4  11       36.84       36.44      4.78 o
  -4   4  11       51.74       49.67      3.77 o
  -2   4  11        4.19        5.17      2.05 o
   2   4  11        9.99       10.14      2.36 o
   4   4  11       71.21       70.01      3.93 o
   6   4  11       26.86       27.68      3.24 o
   8   4  11        6.58        7.00      2.43 o
  10   4  11       17.37       18.92      2.88 o
  12   4  11        6.32        7.02      2.43 o
  14   4  11       65.84       70.07      4.12 o
  16   4  11        7.88        7.49      1.98 o
 -31   5  11        6.73        7.89      2.40 o
 -27   5  11       14.55       16.90      2.90 o
 -23   5  11       45.29       46.17      3.78 o
 -21   5  11       32.68       32.72      3.41 o
 -19   5  11        5.39        5.31      2.29 o
 -17   5  11      102.19       97.94      4.30 o
 -11   5  11       36.61       36.26      4.57 o
  -9   5  11       63.26       61.83      6.65 o
  -7   5  11       78.60       76.06      5.65 o
  -1   5  11      241.30      233.12      6.70 o
   1   5  11       70.96       71.39      3.93 o
   3   5  11       82.78       80.65      4.11 o
   7   5  11       41.26       41.09      3.40 o
   9   5  11       59.28       58.20      3.76 o
  13   5  11       16.76       18.20      2.89 o
 -30   6  11       10.21       12.24      2.95 o
 -28   6  11       28.45       33.16      3.60 o
 -26   6  11        7.64        8.61      2.60 o
 -24   6  11        6.76        7.89      2.62 o
 -22   6  11      130.41      133.99      5.23 o
 -20   6  11       34.32       34.36      3.41 o
 -18   6  11      167.96      165.51      5.40 o
 -16   6  11      418.94      415.07      9.48 o
 -14   6  11       15.52       16.53      3.51 o
 -12   6  11        5.00        6.03      1.97 o
 -10   6  11       52.16       49.67      4.14 o
  -8   6  11       40.34       38.61      3.98 o
  -4   6  11       14.75       14.16      2.32 o
  -2   6  11       59.67       58.95      3.56 o
   2   6  11       16.16       16.64      2.70 o
   4   6  11       37.48       35.92      3.22 o
   6   6  11      132.25      128.78      5.03 o
   8   6  11       15.37       15.87      2.71 o
  12   6  11       33.28       33.47      3.41 o
  14   6  11        4.25        5.55      2.02 o
 -31   7  11       11.24        9.30      2.37 o
 -27   7  11       17.94       18.81      3.08 o
 -25   7  11       10.54       11.33      2.76 o
 -17   7  11       54.23       52.78      3.56 o
 -13   7  11      188.22      182.56      5.77 o
 -11   7  11       27.20       25.60      2.85 o
  -9   7  11       29.48       28.52      2.84 o
  -7   7  11       38.14       37.53      3.59 o
  -5   7  11       97.08       93.97      4.10 o
  -1   7  11       11.67       11.45      2.34 o
   1   7  11       41.11       40.75      3.40 o
   3   7  11       89.02       87.96      4.30 o
   5   7  11       13.20       13.56      2.52 o
   7   7  11       20.50       20.42      2.87 o
   9   7  11       57.48       57.79      3.94 o
  11   7  11       39.38       39.81      3.40 o
 -30   8  11       58.27       58.56      3.56 o
 -26   8  11       13.29       12.31      2.95 o
 -24   8  11       10.25       10.46      2.78 o
 -22   8  11       17.78       18.89      3.08 o
 -18   8  11      220.62      217.42      6.70 o
 -14   8  11      155.42      150.68      7.47 o
 -12   8  11       99.17       97.48      4.48 o
 -10   8  11       13.34       13.25      2.52 o
  -8   8  11       20.44       19.99      2.68 o
  -6   8  11       22.57       22.88      2.86 o
  -2   8  11       38.65       37.26      3.22 o
   0   8  11      152.96      150.43      5.22 o
   2   8  11       17.80       20.01      2.88 o
   4   8  11      114.10      112.76      4.85 o
   8   8  11       16.57       17.47      2.89 o
  10   8  11       92.26       90.64      4.48 o
 -27   9  11       10.70        9.82      3.00 o
 -23   9  11       11.92       10.80      3.19 o
 -17   9  11       66.86       69.82      4.50 o
 -15   9  11       10.03       11.71      2.76 o
  -9   9  11       44.65       43.81      3.58 o
  -7   9  11      106.19      108.63      4.48 o
  -3   9  11       38.87       39.42      3.40 o
  -1   9  11      242.41      241.25      6.14 o
   3   9  11      132.33      130.61      5.03 o
   7   9  11       66.21       69.63      4.12 o
   9   9  11        5.39        5.62      2.50 o
  11   9  11        5.21        5.74      2.49 o
  13   9  11       41.46       41.51      3.01 o
 -30  10  11       18.98       23.02      2.86 o
 -28  10  11       15.81       17.44      2.89 o
 -26  10  11        9.43       10.39      3.65 o
 -18  10  11        9.81       10.32      2.78 o
 -16  10  11       42.24       46.11      4.54 o
 -12  10  11       33.67       32.73      4.00 o
 -10  10  11        6.72        5.24      2.53 o
  -8  10  11       44.22       43.04      3.39 o
  -6  10  11       51.85       47.66      3.57 o
  -4  10  11       66.54       63.36      3.75 o
  -2  10  11       36.98       35.92      3.41 o
   0  10  11      120.36      117.55      4.85 o
   4  10  11       57.40       57.52      3.94 o
   8  10  11       95.85      101.97      4.68 o
  10  10  11        9.54       11.02      2.55 o
 -29  11  11       20.35       26.02      3.04 o
 -25  11  11        9.87       10.18      3.65 o
 -21  11  11       16.83       16.90      3.09 o
 -17  11  11       38.95       33.99      4.19 o
 -15  11  11        9.36        9.23      3.70 o
 -13  11  11       39.40       35.56      4.39 o
  -9  11  11      285.32      293.71     10.44 o
  -7  11  11      115.97      116.03      4.67 o
  -5  11  11       12.63       11.67      2.54 o
  -3  11  11      147.29      150.08      5.40 o
   1  11  11       73.12       73.23      4.11 o
   3  11  11      135.46      132.16      5.41 o
   7  11  11       73.57       80.11      5.65 o
 -28  12  11       19.89       25.97      2.85 o
 -22  12  11       11.45       12.38      2.95 o
 -20  12  11       15.67       13.83      3.76 o
 -16  12  11       40.02       41.97      4.36 o
 -14  12  11        7.81        8.18      3.53 o
 -12  12  11       36.24       35.01      3.99 o
 -10  12  11      153.64      158.58      5.40 o
  -8  12  11       23.93       23.40      2.86 o
  -4  12  11       25.43       25.65      3.25 o
   0  12  11        9.33        8.69      2.39 o
   6  12  11       84.19       80.93      4.31 o
   8  12  11        7.15        8.51      2.60 o
 -27  13  11        5.73        8.54      2.60 o
 -25  13  11       20.55       24.74      4.24 o
 -19  13  11       23.76       23.03      4.25 o
 -11  13  11      192.71      188.04      7.09 o
  -9  13  11      140.17      139.83      4.46 o
  -7  13  11       17.71       19.17      2.69 o
  -5  13  11        8.82        9.37      2.58 o
  -3  13  11       84.26       91.00      4.48 o
   1  13  11       61.13       61.62      5.09 o
   9  13  11       19.54       22.41      2.67 o
  11  13  11       10.25       12.32      2.53 o
 -20  14  11       26.58       22.35      4.06 o
 -18  14  11       23.99       19.26      3.89 o
 -16  14  11       10.22        7.48      3.57 o
 -10  14  11       18.47       21.65      2.47 o
  -8  14  11        7.10        6.68      2.23 o
  -4  14  11       26.18       27.02      3.63 o
  -2  14  11       41.41       42.02      3.58 o
   0  14  11       48.05       46.31      3.77 o
   2  14  11        4.72        5.28      2.52 o
   8  14  11       36.21       34.63      2.83 o
 -17  15  11       46.72       44.84      4.36 o
 -15  15  11       18.60       21.21      4.07 o
 -13  15  11       19.84       22.35      4.06 o
  -9  15  11       28.44       29.49      3.23 o
  -7  15  11        5.69        5.12      2.30 o
  -3  15  11       27.77       30.07      4.41 o
  -1  15  11       40.71       41.12      3.79 o
   3  15  11        4.22        5.27      2.52 o
   5  15  11       13.71       13.81      3.13 o
 -20  16  11       15.86       18.19      3.91 o
 -18  16  11        8.51       11.55      3.61 o
 -16  16  11       12.96       17.92      3.91 o
 -10  16  11       51.35       52.47      3.19 o
  -8  16  11       51.46       51.47      3.57 o
  -6  16  11       10.66       12.35      2.53 o
  -2  16  11       11.11       10.18      2.78 o
   2  16  11        8.83        8.98      2.59 o
   6  16  11       86.93       95.59      4.86 o
 -11  17  11       49.61       52.47      3.00 o
  -9  17  11       10.92       10.72      2.55 o
  -7  17  11        8.04        9.02      2.59 o
  -5  17  11        8.50       11.49      2.54 o
   3  17  11       27.80       29.85      2.84 o
  -8  18  11       11.57       13.15      2.32 o
  -6  18  11       20.51       21.80      2.87 o
  -4  18  11        5.92        7.55      2.41 o
  -7  19  11        8.11        8.62      2.18 o
  -3  19  11        7.57        9.63      2.16 o
  -1  19  11       20.85       20.28      2.48 o
  -8  20  11       15.51       19.06      2.29 o
 -32   0  12       18.77       24.92      5.48 o
 -26   0  12       19.77       19.91      2.88 o
 -24   0  12       49.28       54.59      3.95 o
 -22   0  12       61.20       59.95      4.13 o
 -20   0  12       97.73       96.30      4.68 o
 -18   0  12       84.64       80.44      4.31 o
 -16   0  12      186.32      181.83      5.59 o
 -14   0  12      191.77      186.57      5.39 o
 -12   0  12        7.88        6.64      2.23 o
 -10   0  12      245.31      242.17      6.14 o
  -8   0  12       73.33       70.74      3.55 o
  -4   0  12       41.22       41.68      3.21 o
  -2   0  12      616.03      621.23     10.39 o
   2   0  12       62.06       60.26      3.76 o
   4   0  12       10.28       10.47      2.56 o
   6   0  12       75.87       77.60      4.31 o
  10   0  12       51.28       51.11      3.77 o
  12   0  12       45.38       46.58      4.54 o
  14   0  12       33.87       38.72      2.82 o
 -31   1  12       27.04       31.50      3.03 o
 -23   1  12        8.97        9.55      2.57 o
 -21   1  12       14.60       15.96      2.91 o
 -19   1  12      160.13      160.27      5.40 o
 -17   1  12      105.96      102.91      4.48 o
 -11   1  12       33.16       30.56      2.84 o
  -9   1  12       12.00       12.89      2.33 o
  -7   1  12       32.48       31.24      4.01 o
  -3   1  12       39.46       38.94      3.21 o
  -1   1  12        8.76        8.58      2.39 o
   1   1  12       41.79       41.46      3.39 o
   5   1  12       10.34       11.51      2.76 o
   7   1  12       64.09       64.24      3.94 o
   9   1  12       99.12      100.06      4.68 o
  13   1  12       12.63       14.70      2.31 o
 -30   2  12       15.80       18.31      2.89 o
 -26   2  12       22.20       22.74      3.06 o
 -22   2  12       21.81       23.50      3.05 o
 -20   2  12       78.62       79.93      5.06 o
 -16   2  12       45.47       45.09      3.58 o
 -10   2  12       62.84       59.84      3.56 o
  -8   2  12      116.40      113.61      4.67 o
  -6   2  12       30.98       30.43      3.03 o
  -4   2  12        5.76        4.90      2.07 o
   0   2  12      100.91       99.68      4.48 o
   6   2  12       12.02       12.49      2.74 o
   8   2  12        6.46        7.38      2.42 o
  10   2  12       49.43       49.34      3.77 o
  12   2  12       63.30       62.81      3.75 o
 -31   3  12        9.06        8.58      2.18 o
 -23   3  12       47.44       45.87      3.78 o
 -21   3  12      138.78      142.33      5.22 o
 -19   3  12       74.70       77.63      4.31 o
 -17   3  12       32.53       33.36      4.39 o
 -15   3  12       11.93       12.06      2.53 o
 -13   3  12        5.63        4.33      2.10 o
 -11   3  12       73.35       70.29      3.75 o
  -9   3  12       20.71       22.15      2.87 o
  -3   3  12      112.71      110.68      4.67 o
  -1   3  12       23.70       24.44      3.05 o
   1   3  12       45.65       46.94      3.77 o
   3   3  12       49.03       46.90      3.57 o
   5   3  12       91.97       94.84      5.05 o
   9   3  12       28.43       28.96      3.24 o
  11   3  12       16.22       17.40      2.89 o
  13   3  12        3.72        4.61      2.03 o
 -32   4  12       15.42       21.11      2.87 o
 -30   4  12       14.51       16.42      2.90 o
 -24   4  12       16.81       16.63      2.90 o
 -22   4  12       30.33       28.42      3.43 o
 -16   4  12      234.19      229.05      6.14 o
 -14   4  12        7.85        7.49      2.42 o
 -10   4  12       40.78       41.08      3.21 o
  -8   4  12      439.28      427.26      7.79 o
  -6   4  12        7.26        6.31      2.01 o
  -4   4  12        5.39        4.39      2.10 o
  -2   4  12      166.26      165.94      5.22 o
   0   4  12       29.51       30.65      3.23 o
   2   4  12       28.59       29.17      3.24 o
   4   4  12       11.03       12.36      2.75 o
   6   4  12      148.90      151.23      5.40 o
  10   4  12       37.69       36.97      3.40 o
  12   4  12       18.69       20.81      2.87 o
  14   4  12        4.86        5.74      1.96 o
 -31   5  12        6.89        7.19      2.43 o
 -25   5  12       14.94       17.10      3.09 o
 -23   5  12       56.23       55.70      3.95 o
 -21   5  12       76.99       75.46      4.11 o
 -19   5  12      118.32      116.66      4.85 o
 -17   5  12       37.39       38.30      3.98 o
 -13   5  12        5.86        6.20      2.25 o
 -11   5  12       25.48       24.20      3.05 o
  -9   5  12       44.85       43.19      3.21 o
  -7   5  12      128.48      123.74      4.47 o
  -5   5  12       16.65       17.61      2.70 o
  -3   5  12       14.33       15.07      2.51 o
  -1   5  12       41.92       42.04      3.58 o
   1   5  12       11.69       13.03      2.74 o
   3   5  12      201.40      200.60      5.96 o
   5   5  12       23.35       24.13      3.26 o
   7   5  12       56.46       57.12      3.95 o
   9   5  12       75.26       75.97      4.69 o
 -30   6  12        9.38       11.58      2.34 o
 -22   6  12       26.10       27.80      3.62 o
 -18   6  12       73.58       73.79      4.11 o
 -16   6  12       41.43       39.41      3.40 o
 -14   6  12       66.48       63.28      3.75 o
 -12   6  12       18.27       19.08      2.88 o
 -10   6  12      160.74      155.20      5.40 o
  -6   6  12       88.77       88.34      4.10 o
  -4   6  12       95.72       93.95      4.30 o
  -2   6  12       31.96       33.78      3.22 o
   0   6  12      168.96      167.81      5.40 o
   6   6  12        7.25        8.04      2.61 o
   8   6  12       17.11       18.75      3.08 o
  12   6  12        3.86        4.31      2.03 o
 -31   7  12        8.05       10.60      2.15 o
 -29   7  12       44.55       47.02      3.20 o
 -25   7  12       13.01       14.29      2.72 o
 -23   7  12       37.46       38.83      3.59 o
 -21   7  12        4.97        5.73      2.49 o
 -19   7  12       15.43       17.03      2.90 o
 -17   7  12       61.53       62.40      3.94 o
 -15   7  12       76.38       76.29      5.07 o
 -13   7  12       67.36       67.23      3.75 o
 -11   7  12       65.88       62.78      3.75 o
  -9   7  12       42.18       38.28      3.40 o
  -7   7  12       28.21       29.17      3.62 o
  -5   7  12       34.07       33.49      3.22 o
  -3   7  12       26.99       26.77      3.04 o
  -1   7  12      130.34      128.43      5.03 o
   3   7  12       41.68       41.02      3.97 o
   7   7  12       15.34       15.34      2.91 o
  11   7  12       98.13      100.77      5.24 o
 -30   8  12       13.67       15.21      2.50 o
 -22   8  12        7.33        5.77      2.72 o
 -20   8  12       52.15       50.92      3.57 o
 -16   8  12       33.43       32.67      3.41 o
  -8   8  12       44.81       41.62      3.21 o
  -6   8  12       46.68       45.16      3.58 o
  -4   8  12       71.71       71.89      3.93 o
  -2   8  12        6.73        7.29      2.42 o
   6   8  12       69.98       72.54      4.31 o
  10   8  12       46.42       46.00      3.57 o
  12   8  12        5.16        5.44      1.99 o
 -27   9  12       21.08       19.66      6.01 o
 -21   9  12        5.97        6.25      2.94 o
 -19   9  12        7.86        9.02      2.81 o
 -17   9  12      128.71      127.00      6.92 o
 -13   9  12      204.74      195.26      7.27 o
 -11   9  12       10.98       10.47      3.20 o
  -7   9  12        5.42        5.16      2.30 o
  -3   9  12      224.65      224.25      6.88 o
  -1   9  12      110.28      115.04      4.67 o
   3   9  12       12.47       13.07      2.74 o
   5   9  12       46.82       47.41      3.77 o
   7   9  12       30.03       31.64      3.61 o
  11   9  12        9.40       11.23      2.14 o
 -22  10  12       12.58       13.87      3.35 o
 -20  10  12       44.41       43.02      3.78 o
 -18  10  12       43.51       43.73      3.78 o
 -16  10  12       10.45       12.03      3.81 o
 -14  10  12       88.16       91.72      5.82 o
 -12  10  12       23.08       26.56      4.22 o
 -10  10  12      278.64      277.46      7.25 o
  -8  10  12       34.99       38.03      3.40 o
  -6  10  12       18.15       18.30      2.89 o
  -4  10  12       59.83       58.02      4.33 o
   0  10  12       81.00       83.07      4.49 o
   4  10  12       37.66       39.82      4.17 o
   6  10  12        6.78        6.58      2.67 o
   8  10  12       11.25       13.99      2.73 o
  10  10  12       10.65       12.82      2.33 o
 -21  11  12       92.62       91.51      4.68 o
 -15  11  12       17.13       19.00      3.90 o
  -7  11  12        9.36       11.30      2.54 o
  -3  11  12       57.61       56.19      4.13 o
  -1  11  12       24.95       25.07      3.85 o
   1  11  12       13.40       13.99      2.73 o
   3  11  12       33.72       33.12      3.60 o
   5  11  12       42.36       43.13      3.78 o
   9  11  12        6.73        7.52      1.98 o
 -26  12  12       12.62       16.53      2.70 o
 -22  12  12       25.97       34.95      4.58 o
 -20  12  12      228.50      226.65      8.02 o
 -16  12  12        8.27       11.81      3.60 o
 -12  12  12       29.96       33.71      4.39 o
 -10  12  12      136.89      142.95      5.22 o
  -8  12  12       78.26       78.44      3.93 o
  -6  12  12       66.55       65.87      3.94 o
  -4  12  12       30.46       33.20      3.41 o
  -2  12  12        8.12        7.00      2.65 o
   2  12  12        6.70        7.01      2.43 o
 -23  13  12       20.94       22.09      4.06 o
 -17  13  12       13.24       15.07      3.74 o
 -13  13  12       69.71       69.64      5.07 o
  -9  13  12       24.65       25.20      4.23 o
  -7  13  12       15.12       17.92      4.32 o
  -3  13  12       34.91       36.28      3.41 o
   3  13  12       66.95       68.70      3.93 o
   5  13  12       10.87       10.79      2.55 o
 -18  14  12       14.78       14.56      3.75 o
 -16  14  12       23.95       20.60      3.88 o
 -14  14  12       10.58       12.40      3.58 o
 -10  14  12        9.78       12.76      2.33 o
  -8  14  12       19.51       20.88      2.47 o
  -4  14  12        6.81        8.11      2.61 o
  -2  14  12        5.58        6.15      2.70 o
   0  14  12       35.77       39.93      3.59 o
   4  14  12       40.17       41.39      3.21 o
   6  14  12       27.07       26.95      2.66 o
 -19  15  12       15.33       17.12      3.92 o
 -15  15  12        2.35        9.29      3.69 o
  -9  15  12        3.10        4.39      2.10 o
  -7  15  12       33.64       36.19      3.22 o
  -5  15  12        6.06        7.40      2.42 o
  -3  15  12       17.19       20.84      2.87 o
  -1  15  12       21.89       23.58      3.26 o
   1  15  12       37.18       40.36      3.40 o
   3  15  12       30.03       32.21      2.84 o
 -10  16  12        6.64        6.29      2.01 o
  -8  16  12        3.93        4.50      2.09 o
  -6  16  12       16.95       20.37      2.87 o
  -4  16  12       23.92       26.95      4.43 o
  -2  16  12       22.52       22.71      3.06 o
   0  16  12        8.67        9.05      2.17 o
  -7  17  12       13.16       15.65      2.71 o
  -1  17  12       36.49       36.22      2.83 o
  -8  18  12        8.80       10.03      2.16 o
  -6  18  12       10.00       14.12      2.32 o
  -4  18  12       11.16       13.52      2.32 o
 -27   1  13       59.42       60.15      3.94 o
 -25   1  13        8.95       10.18      2.78 o
 -23   1  13       27.28       28.80      3.62 o
 -21   1  13      109.36      107.97      4.86 o
 -19   1  13       76.29       74.86      4.31 o
 -11   1  13       73.26       70.32      3.93 o
  -9   1  13       19.07       19.72      2.69 o
  -7   1  13      116.29      113.86      4.47 o
  -5   1  13        4.60        5.56      2.27 o
  -1   1  13      202.68      200.42      5.96 o
   1   1  13      122.57      122.13      5.03 o
   5   1  13       20.59       22.88      3.05 o
   7   1  13       19.22       20.42      3.07 o
   9   1  13       22.51       23.40      3.45 o
  11   1  13       70.53       72.34      3.55 o
 -28   2  13       10.33       10.16      2.79 o
 -26   2  13       13.49       14.68      2.92 o
 -22   2  13      148.00      152.97      5.60 o
 -20   2  13       12.05       12.61      2.74 o
 -16   2  13       47.62       45.81      3.57 o
 -10   2  13       44.07       42.97      3.39 o
  -8   2  13       52.81       47.99      3.39 o
  -6   2  13       55.27       54.99      3.56 o
  -4   2  13       99.35       97.22      4.48 o
  -2   2  13       27.73       30.44      4.01 o
   2   2  13       50.76       50.69      3.77 o
   4   2  13      190.30      194.32      5.97 o
   6   2  13      132.97      137.64      5.41 o
  10   2  13       25.48       26.89      2.85 o
  12   2  13        6.72        6.95      1.99 o
 -29   3  13        6.89        8.43      2.60 o
 -27   3  13        6.79        6.14      2.47 o
 -25   3  13       27.13       27.29      4.22 o
 -23   3  13       10.48       11.05      2.77 o
 -19   3  13      240.31      248.45      6.70 o
 -17   3  13       30.51       30.78      3.42 o
 -15   3  13       30.41       29.98      3.42 o
 -13   3  13       63.99       61.17      3.76 o
 -11   3  13      111.36      107.18      4.67 o
  -5   3  13      291.78      295.54      7.62 o
  -3   3  13      120.46      120.54      5.61 o
  -1   3  13       19.10       19.95      2.88 o
   3   3  13       71.53       72.25      4.31 o
   5   3  13        6.53        6.93      2.66 o
   7   3  13        9.06        9.69      2.57 o
   9   3  13       14.42       16.38      2.71 o
 -28   4  13        6.27        7.16      2.65 o
 -26   4  13        9.57        7.20      2.64 o
 -20   4  13       19.27       19.88      3.07 o
 -16   4  13       20.47       21.11      3.06 o
 -14   4  13      111.87      106.23      4.67 o
 -12   4  13       74.69       74.75      4.11 o
 -10   4  13       56.75       54.19      3.76 o
  -8   4  13        8.25        8.55      2.39 o
  -6   4  13       57.40       54.82      3.76 o
  -2   4  13       75.57       75.81      4.31 o
   0   4  13       15.67       16.92      2.70 o
   2   4  13       89.36       91.17      4.48 o
   4   4  13        6.77        7.49      2.63 o
   8   4  13       78.78       81.74      4.31 o
 -27   5  13        9.58        9.77      2.79 o
 -23   5  13       10.90       11.09      2.55 o
 -21   5  13       43.14       43.08      3.58 o
 -19   5  13       33.41       33.93      3.41 o
 -17   5  13       49.13       47.92      3.77 o
 -15   5  13        9.38        8.64      2.60 o
 -11   5  13       60.06       60.04      3.76 o
  -9   5  13      129.98      129.72      4.85 o
  -7   5  13       12.47       12.71      2.33 o
  -5   5  13        8.00        7.80      2.41 o
  -3   5  13        6.55        6.73      2.44 o
  -1   5  13        5.48        5.06      2.30 o
   3   5  13       15.03       15.50      2.91 o
 -28   6  13        3.92        5.17      2.53 o
 -24   6  13       10.94       10.94      2.77 o
 -22   6  13       44.15       43.48      3.58 o
 -20   6  13        4.35        5.70      2.49 o
 -14   6  13      331.44      340.27      8.55 o
 -12   6  13       43.89       45.87      3.57 o
 -10   6  13       40.25       39.02      3.40 o
  -8   6  13       25.81       27.29      3.24 o
  -6   6  13       29.93       30.48      3.23 o
  -2   6  13      128.03      129.44      4.85 o
   4   6  13       31.26       33.06      3.60 o
 -27   7  13        4.73        5.26      2.52 o
 -23   7  13        5.59        5.81      2.49 o
 -21   7  13       32.04       31.31      3.61 o
 -19   7  13       55.26       54.97      3.95 o
 -17   7  13       51.39       51.69      3.77 o
 -13   7  13       41.44       41.57      3.58 o
 -11   7  13       19.67       20.12      3.07 o
  -9   7  13        6.90        6.14      2.25 o
  -5   7  13       97.64      100.22      4.48 o
  -3   7  13       42.13       43.84      3.78 o
   3   7  13       95.60       95.22      4.68 o
   7   7  13       12.27       13.22      2.74 o
   9   7  13        4.43        5.89      2.02 o
 -24   8  13       22.83       23.77      3.26 o
 -22   8  13        5.93        5.64      2.73 o
 -20   8  13       54.74       54.71      3.76 o
 -18   8  13       13.30       14.50      2.72 o
 -16   8  13       68.84       69.93      3.93 o
 -14   8  13       84.21       87.76      4.49 o
 -12   8  13       47.10       43.96      3.58 o
 -10   8  13       20.71       21.14      2.87 o
  -6   8  13        9.54        9.77      3.22 o
  -4   8  13       36.61       36.81      3.40 o
   0   8  13       91.07       90.94      4.48 o
   2   8  13       14.63       15.29      2.91 o
   4   8  13       17.64       17.57      3.09 o
   6   8  13       86.75       90.25      4.87 o
   8   8  13        5.85        6.20      2.47 o
 -27   9  13        7.36        8.39      2.39 o
 -23   9  13       15.17       17.81      3.50 o
 -21   9  13       62.50       62.27      4.32 o
 -17   9  13       55.72       58.68      4.13 o
 -11   9  13       11.07       10.49      2.99 o
  -9   9  13      100.33      102.67      4.68 o
  -7   9  13       78.00       84.31      4.69 o
  -3   9  13       23.64       25.76      3.25 o
  -1   9  13       16.19       18.27      2.89 o
   1   9  13       14.95       16.36      2.90 o
   3   9  13       10.36       11.15      2.77 o
   7   9  13        6.35        7.49      2.20 o
   9   9  13        8.23        8.03      3.54 o
 -26  10  13        7.40        7.64      2.41 o
 -22  10  13       13.40       15.05      3.74 o
 -20  10  13       10.85       13.37      2.93 o
 -18  10  13       42.42       40.80      5.35 o
 -16  10  13       21.55       19.19      4.10 o
 -14  10  13        7.88        7.67      3.79 o
 -12  10  13       75.70       74.80      5.07 o
 -10  10  13       17.46       17.58      3.09 o
  -8  10  13       20.92       23.72      3.05 o
  -6  10  13       52.46       53.80      3.76 o
  -2  10  13       23.16       24.82      3.25 o
   0  10  13       35.17       36.33      3.59 o
   2  10  13       22.18       23.58      3.05 o
   6  10  13        5.23        4.65      2.08 o
   8  10  13       45.29       49.41      3.00 o
 -23  11  13       61.56       60.97      3.94 o
 -21  11  13       46.57       49.05      4.35 o
 -17  11  13       23.65       24.44      4.24 o
 -15  11  13       21.26       22.30      4.06 o
 -13  11  13       24.41       19.81      4.09 o
 -11  11  13        6.05        8.87      3.94 o
   1  11  13       56.26       56.20      4.13 o
   3  11  13       43.67       45.15      3.58 o
   7  11  13        6.17        5.74      2.03 o
 -20  12  13       19.04       25.86      4.23 o
 -16  12  13       32.19       33.10      4.19 o
 -14  12  13       45.90       40.91      4.37 o
  -8  12  13        9.48        9.95      2.57 o
  -2  12  13       42.32       42.91      3.39 o
   0  12  13       34.88       35.34      3.41 o
   2  12  13       10.08        9.55      2.57 o
 -21  13  13       14.39       19.17      3.90 o
 -19  13  13       33.08       33.61      4.00 o
 -17  13  13       11.20        7.58      3.57 o
 -13  13  13       20.86       27.13      4.22 o
  -9  13  13       11.60       12.61      2.33 o
  -5  13  13       17.96       21.25      3.06 o
  -3  13  13       31.50       31.86      3.23 o
  -1  13  13       38.10       42.24      3.97 o
   1  13  13        6.83        6.95      2.43 o
 -18  14  13       17.28       19.97      3.89 o
 -10  14  13       31.43       32.77      2.83 o
  -8  14  13       15.76       16.31      2.50 o
  -6  14  13       19.23       20.37      2.68 o
  -2  14  13        9.65       11.88      2.54 o
   0  14  13        6.76        7.62      2.20 o
  -9  15  13       13.46       15.19      2.31 o
  -7  15  13       66.82       69.90      4.32 o
  -5  15  13        3.88        4.36      2.10 o
  -3  15  13       15.50       20.20      2.48 o
  -1  15  13       29.64       36.08      3.22 o
  -8  16  13        7.09        8.21      2.19 o
  -4  16  13       15.67       19.61      2.48 o
  -2  16  13       32.33       36.48      2.83 o
  -7  17  13       15.71       18.53      2.29 o
  -5  17  13        4.63        7.52      1.98 o
 -24   0  14       78.50       83.12      4.69 o
 -22   0  14      115.33      113.34      5.04 o
 -18   0  14      147.68      152.37      5.40 o
 -16   0  14       85.56       87.04      5.44 o
 -14   0  14      101.49       99.06      4.68 o
 -12   0  14       73.41       70.04      4.12 o
 -10   0  14      103.28      105.97      4.67 o
  -6   0  14      281.47      289.65      7.07 o
  -2   0  14      110.63      115.48      4.85 o
   4   0  14      115.19      119.24      4.85 o
   6   0  14       11.09       12.23      2.75 o
 -29   1  14        5.21        5.57      2.27 o
 -25   1  14        6.27        6.17      2.47 o
 -21   1  14       14.57       15.41      3.11 o
 -19   1  14       14.48       15.77      2.91 o
 -13   1  14      101.41       99.25      4.68 o
 -11   1  14       19.56       20.31      2.88 o
  -7   1  14       88.77       90.48      4.30 o
  -5   1  14       43.98       45.63      3.57 o
  -3   1  14       11.86       12.16      2.53 o
   1   1  14      131.01      134.49      5.41 o
   3   1  14       31.99       33.17      3.60 o
   7   1  14       23.21       25.97      2.85 o
   9   1  14        7.45        8.29      1.97 o
 -28   2  14       10.38        9.93      2.36 o
 -22   2  14       22.59       25.04      3.44 o
 -20   2  14       44.44       47.25      3.96 o
 -18   2  14       48.15       52.38      3.95 o
 -16   2  14        5.82        6.09      2.47 o
 -14   2  14        7.61        7.40      2.42 o
 -12   2  14       28.37       27.60      3.43 o
 -10   2  14       10.11        8.82      2.59 o
  -8   2  14      139.04      138.15      5.03 o
  -6   2  14       49.19       48.10      3.57 o
  -2   2  14       39.34       40.73      3.58 o
   0   2  14       20.02       21.37      3.06 o
   2   2  14        7.56        8.18      2.61 o
   6   2  14       13.04       15.29      2.71 o
 -27   3  14       15.45       15.67      2.71 o
 -23   3  14        6.94        7.73      2.62 o
 -21   3  14        8.52        9.49      2.80 o
 -15   3  14       69.47       68.34      4.70 o
 -13   3  14       74.09       72.59      4.12 o
  -9   3  14       94.78       93.91      4.30 o
  -7   3  14       25.64       26.41      3.25 o
  -5   3  14        5.32        5.38      2.52 o
  -1   3  14       24.47       26.82      3.63 o
   1   3  14       93.23       95.39      4.68 o
   5   3  14       31.68       33.54      3.41 o
   7   3  14       19.96       21.70      2.68 o
 -28   4  14       14.56       13.92      2.51 o
 -26   4  14       36.50       37.26      3.40 o
 -24   4  14       31.06       31.74      3.42 o
 -22   4  14      113.83      121.49      5.03 o
 -16   4  14       27.43       28.47      3.43 o
 -14   4  14       13.59       13.43      2.73 o
 -12   4  14        8.22        8.32      2.60 o
  -8   4  14      136.96      138.31      5.03 o
   0   4  14       63.06       65.43      4.12 o
   4   4  14       47.96       49.29      3.77 o
 -27   5  14       25.31       22.92      2.86 o
 -25   5  14      116.66      115.12      5.42 o
 -21   5  14        5.56        5.74      2.49 o
 -19   5  14       45.09       45.01      3.78 o
 -17   5  14       27.08       27.06      3.43 o
 -15   5  14      123.53      126.61      5.61 o
  -9   5  14       15.98       16.31      2.71 o
  -7   5  14       75.49       77.12      4.11 o
  -5   5  14       17.73       18.92      2.88 o
  -3   5  14       34.41       35.31      3.41 o
  -1   5  14        9.16        8.31      2.61 o
   1   5  14       36.69       37.92      3.40 o
   3   5  14       48.75       50.38      3.95 o
   5   5  14       50.91       53.44      3.76 o
   7   5  14       10.36       11.09      2.15 o
 -26   6  14       31.05       31.29      3.42 o
 -24   6  14       18.52       22.74      3.26 o
 -22   6  14       24.03       26.91      3.44 o
 -20   6  14       63.18       62.77      3.94 o
 -14   6  14        6.86        6.91      2.66 o
 -12   6  14       15.52       16.88      2.90 o
  -8   6  14       43.97       45.31      3.58 o
  -6   6  14       15.87       17.66      2.89 o
  -2   6  14        6.55        7.52      2.42 o
   2   6  14       25.57       26.73      3.24 o
   6   6  14        6.00        6.60      2.23 o
 -27   7  14       22.19       25.82      3.04 o
 -25   7  14       67.72       67.83      3.93 o
 -23   7  14        8.13        8.02      2.61 o
 -21   7  14        4.53        5.59      2.50 o
 -19   7  14       14.94       17.32      3.50 o
 -15   7  14        9.71       10.35      2.78 o
 -13   7  14       27.25       29.60      5.01 o
 -11   7  14       23.49       24.09      3.26 o
  -9   7  14       69.60       66.99      3.94 o
  -7   7  14       16.31       17.73      2.70 o
  -5   7  14       80.84       79.60      4.11 o
  -1   7  14       22.37       24.09      3.26 o
   3   7  14       22.52       23.53      3.45 o
   7   7  14       71.06       77.19      3.55 o
 -26   8  14       23.49       25.62      2.85 o
 -22   8  14       14.31       14.12      2.73 o
 -18   8  14       14.55       17.81      3.09 o
 -16   8  14        6.95        6.66      2.67 o
 -14   8  14       13.72       14.20      2.72 o
 -12   8  14       18.06       19.44      3.07 o
 -10   8  14       13.89       12.82      2.74 o
  -8   8  14       51.79       54.38      3.76 o
  -6   8  14        9.29       10.43      2.56 o
   0   8  14       86.38       89.41      4.49 o
   4   8  14        6.61        7.98      2.19 o
   6   8  14        4.62        4.33      2.09 o
 -27   9  14        8.84       13.00      2.33 o
 -23   9  14       22.83       26.29      3.63 o
 -21   9  14       45.51       45.56      5.33 o
 -17   9  14       27.03       26.30      5.46 o
 -13   9  14       62.19       59.33      4.13 o
 -11   9  14       11.11       11.83      2.75 o
  -7   9  14       12.32       15.04      2.72 o
  -5   9  14       97.10      100.06      4.48 o
  -3   9  14       10.78       11.73      2.76 o
   1   9  14       26.44       26.34      3.25 o
   3   9  14       35.20       36.97      3.01 o
   5   9  14       53.29       54.81      3.19 o
 -26  10  14       18.37       21.86      2.68 o
 -24  10  14       11.91       14.29      2.32 o
 -20  10  14       25.68       26.40      3.44 o
 -16  10  14       21.15       21.48      4.27 o
 -14  10  14        9.52        7.60      3.80 o
 -10  10  14        7.69        9.22      2.58 o
  -6  10  14       45.70       48.76      3.77 o
  -2  10  14       91.30       95.72      6.01 o
   2  10  14        3.88        4.73      2.08 o
 -19  11  14       28.92       36.43      4.78 o
 -15  11  14       24.72       24.71      4.24 o
 -13  11  14       11.85        7.70      3.79 o
 -11  11  14       12.51       10.80      4.08 o
  -9  11  14       32.00       33.76      3.22 o
  -7  11  14       13.00       14.67      2.72 o
  -1  11  14       21.20       22.96      3.05 o
   3  11  14        5.32        6.32      2.01 o
 -14  12  14        9.59        8.38      3.74 o
 -10  12  14        9.39       10.97      2.35 o
  -6  12  14        6.67        5.59      2.50 o
  -2  12  14       27.45       27.96      3.04 o
   0  12  14        8.17        9.96      2.36 o
  -9  13  14       12.09       12.67      3.79 o
  -7  13  14        9.64        9.24      2.37 o
  -5  13  14        7.88        8.83      2.38 o
  -3  13  14       11.00        9.96      3.44 o
  -8  14  14       32.45       32.01      2.84 o
  -6  14  14        5.65        5.92      2.02 o
  -4  14  14        7.42        8.58      2.18 o
  -2  14  14       10.60       12.02      2.96 o
  -5  15  14        4.96        5.42      2.02 o
 -27   1  15       27.62       34.33      4.79 o
 -25   1  15        6.92        7.92      2.40 o
 -21   1  15       33.03       32.00      3.61 o
 -19   1  15      189.91      207.44      6.52 o
 -17   1  15       37.93       42.43      3.78 o
 -11   1  15       12.46       15.40      2.91 o
  -9   1  15       27.17       27.15      3.24 o
  -7   1  15       73.37       73.59      4.11 o
  -1   1  15        8.97        9.91      2.57 o
   3   1  15        4.55        4.87      2.07 o
   5   1  15        4.67        4.72      2.06 o
 -26   2  15        6.57        7.59      2.41 o
 -24   2  15       54.78       59.19      3.94 o
 -22   2  15       18.26       20.34      3.07 o
 -16   2  15      133.09      129.07      5.23 o
 -12   2  15        5.91        5.51      2.74 o
 -10   2  15      208.65      212.42      6.33 o
  -8   2  15       27.39       28.07      3.43 o
  -6   2  15        9.15        8.20      2.61 o
  -2   2  15      128.74      134.33      5.23 o
   0   2  15        7.64        8.06      2.40 o
   4   2  15        5.95        7.16      2.21 o
 -27   3  15       34.65       40.24      3.01 o
 -25   3  15       55.11       61.07      3.76 o
 -21   3  15        7.17        7.02      2.65 o
 -19   3  15       13.53       15.94      2.91 o
 -17   3  15       46.61       45.29      4.54 o
 -11   3  15       33.55       35.27      3.60 o
  -5   3  15       14.55       16.70      2.90 o
  -3   3  15       18.88       21.30      3.06 o
  -1   3  15       23.93       25.07      3.85 o
   1   3  15      132.77      139.14      5.22 o
 -28   4  15        5.96        5.42      2.28 o
 -26   4  15       29.66       33.32      3.02 o
 -18   4  15        7.38        7.00      2.89 o
 -14   4  15       21.53       23.72      3.26 o
 -12   4  15       89.96       96.30      4.68 o
  -8   4  15       35.68       36.25      3.41 o
  -6   4  15       46.29       46.69      3.57 o
  -4   4  15       28.60       29.93      3.61 o
   0   4  15       41.77       43.73      3.39 o
 -27   5  15        6.40        7.63      2.20 o
 -23   5  15       10.86       12.57      2.53 o
 -17   5  15        6.76        6.21      2.69 o
  -3   5  15       43.70       45.26      3.58 o
   1   5  15       26.41       30.45      3.61 o
   3   5  15       53.87       56.68      3.76 o
 -26   6  15        8.91        9.40      2.17 o
 -24   6  15        8.53        8.75      2.18 o
 -16   6  15       29.21       30.62      3.42 o
 -14   6  15       12.39       14.41      3.34 o
  -6   6  15       97.08      103.18      4.48 o
  -4   6  15       32.67       34.27      3.41 o
  -2   6  15       23.42       24.71      3.05 o
   0   6  15       23.30       25.57      3.25 o
   2   6  15       13.05       15.37      2.50 o
   4   6  15        9.31       11.08      2.15 o
 -25   7  15       42.82       42.37      3.01 o
 -21   7  15       10.09       11.77      2.76 o
 -17   7  15       20.24       22.09      3.27 o
 -15   7  15        8.92       10.42      2.78 o
 -11   7  15       42.28       43.46      3.58 o
  -5   7  15       41.49       43.09      4.36 o
  -3   7  15       14.97       17.00      2.70 o
  -1   7  15       15.43       14.87      2.72 o
   1   7  15       11.15       13.26      2.52 o
   3   7  15        2.68        4.22      2.06 o
 -24   8  15        8.50        8.76      2.18 o
 -22   8  15       18.40       20.06      2.68 o
 -20   8  15       20.82       22.91      3.05 o
 -18   8  15       66.00       69.60      4.12 o
 -14   8  15       26.08       26.82      3.44 o
 -10   8  15       39.20       38.58      3.59 o
  -8   8  15      136.76      144.94      5.02 o
  -6   8  15       37.74       38.48      3.98 o
  -2   8  15       41.46       43.69      3.58 o
   0   8  15        8.06        9.62      2.16 o
 -23   9  15       20.97       22.97      2.67 o
 -19   9  15        6.72        8.55      2.83 o
 -17   9  15        9.82       10.13      2.79 o
 -13   9  15        7.95        9.07      2.59 o
  -9   9  15        5.54        6.36      2.46 o
  -3   9  15       33.19       35.59      3.41 o
   1   9  15        4.48        4.75      2.08 o
 -18  10  15        9.25        9.77      3.45 o
 -14  10  15       17.13       15.45      3.95 o
 -12  10  15       87.30       90.64      7.93 o
  -8  10  15        4.69        5.81      2.26 o
  -6  10  15       25.00       27.42      3.24 o
  -4  10  15       20.32       22.26      2.67 o
  -2  10  15       19.81       22.04      2.68 o
  -7  11  15        7.95        8.50      2.18 o
  -5  11  15       55.00       58.78      3.37 o
  -3  11  15        4.14        4.84      2.07 o
  -8  12  15       22.51       23.36      2.67 o
  -6  12  15        6.19        6.49      2.00 o
  -4  12  15       22.71       24.57      2.46 o
 -26   0  16       12.57       12.65      2.33 o
 -24   0  16       21.28       20.82      2.68 o
 -22   0  16        8.12        8.20      2.61 o
 -20   0  16       21.96       26.11      3.44 o
 -14   0  16       20.53       23.50      3.26 o
 -12   0  16       29.36       31.83      3.61 o
  -8   0  16        8.79        9.71      2.80 o
  -6   0  16       14.40       14.86      2.92 o
  -4   0  16       50.87       50.29      3.57 o
  -2   0  16       52.40       54.25      3.38 o
   0   0  16       40.33       42.31      3.01 o
 -25   1  16        6.91        7.02      2.22 o
 -19   1  16       33.97       37.90      3.79 o
 -15   1  16        7.12        7.63      2.86 o
 -13   1  16       69.76       74.36      4.50 o
 -11   1  16       12.83       14.07      2.93 o
  -9   1  16       16.41       17.52      2.89 o
  -5   1  16       29.22       30.70      3.23 o
  -3   1  16       10.66       11.47      2.54 o
 -24   2  16        7.99        8.00      2.19 o
 -20   2  16       12.76       16.67      2.90 o
 -18   2  16       20.31       22.42      3.26 o
 -12   2  16        9.31       11.07      2.77 o
 -10   2  16       23.84       24.86      3.44 o
  -4   2  16       11.14       11.11      2.55 o
  -2   2  16       10.24       11.88      2.34 o
   0   2  16        6.72        6.53      2.23 o
 -19   3  16       14.71       17.37      2.89 o
 -17   3  16        9.75        9.84      2.79 o
 -13   3  16       36.30       36.92      3.59 o
 -11   3  16       16.53       17.99      2.89 o
  -9   3  16        7.57        7.33      2.64 o
  -5   3  16       16.40       18.06      2.89 o
  -3   3  16        9.65        9.93      2.36 o
  -1   3  16        7.32        8.58      2.18 o
 -22   4  16       10.78       12.00      2.34 o
 -20   4  16       10.43       11.20      2.76 o
 -18   4  16       24.01       24.04      3.26 o
 -14   4  16       42.83       45.56      3.78 o
 -10   4  16       43.09       45.11      3.78 o
  -6   4  16       35.10       36.81      3.40 o
  -4   4  16       59.94       61.14      3.76 o
  -2   4  16       36.82       38.69      3.01 o
   0   4  16       18.80       22.22      2.67 o
 -23   5  16       27.87       32.55      2.84 o
 -21   5  16       25.60       28.30      2.84 o
 -19   5  16       41.31       41.02      3.58 o
 -15   5  16       14.15       13.94      2.93 o
 -11   5  16      138.44      145.32      5.40 o
  -7   5  16       32.02       34.43      3.22 o
  -5   5  16       25.50       27.47      3.04 o
  -8   6  16       25.40       26.24      3.04 o
  -6   6  16       19.33       21.43      2.87 o
  -2   6  16       22.17       24.42      2.86 o
   0   6  16       30.71       34.22      3.60 o
 -23   7  16       29.73       28.56      2.66 o
 -19   7  16       15.81       16.61      2.30 o
 -17   7  16       68.33       75.81      3.74 o
 -13   7  16       48.25       50.06      4.53 o
  -7   7  16       20.28       21.87      2.87 o
  -1   7  16        9.26       12.74      3.37 o
 -22   8  16        9.17       10.75      2.15 o
 -20   8  16       10.72       11.69      2.34 o
 -18   8  16       13.75       16.53      2.30 o
 -14   8  16       24.98       25.80      3.04 o
 -10   8  16        5.81        6.07      2.47 o
  -8   8  16        7.62        8.02      2.19 o
  -6   8  16       23.65       24.86      2.86 o
  -2   8  16        3.88        4.82      2.05 o
 -15   9  16       21.45       25.02      2.67 o
 -13   9  16       61.60       59.18      4.33 o
  -5   9  16       84.27       90.74      3.74 o
  -8  10  16       53.96       59.90      3.56 o
  -6  10  16        9.53       11.41      2.76 o
 -21   1  17       15.68       18.60      2.48 o
 -11   1  17       62.46       66.38      3.55 o
  -7   1  17       21.50       23.93      2.67 o
  -5   1  17       20.54       23.29      2.67 o
 -22   2  17       31.67       36.94      3.80 o
 -16   2  17       23.40       24.75      2.86 o
 -14   2  17       29.65       32.87      3.02 o
  -8   2  17       28.52       30.73      3.03 o
  -6   2  17        7.45        8.58      2.18 o
  -4   2  17       62.93       62.30      4.51 o
 -21   3  17        9.37       11.98      2.14 o
 -17   3  17       22.64       23.31      2.67 o
 -15   3  17       40.05       41.28      3.21 o
 -13   3  17       25.65       26.95      2.85 o
  -9   3  17       12.08       13.01      2.94 o
  -7   3  17       64.45       68.70      3.93 o
  -5   3  17       19.89       22.70      2.67 o
 -20   4  17        4.81        4.90      2.07 o
 -18   4  17        4.80        5.77      2.03 o
 -16   4  17       24.77       27.07      2.85 o
 -14   4  17        6.56        7.22      2.21 o
  -6   4  17        5.90        6.18      2.01 o
 -17   5  17       49.54       49.60      3.20 o
 -15   5  17       13.43       16.79      2.49 o
  -9   5  17       29.05       32.49      2.84 o
  -7   5  17       10.86       13.04      2.13 o
 -16   6  17       12.50       15.80      2.31 o
 -14   6  17        4.85        5.78      2.03 o
 -12   6  17        4.71        4.90      2.07 o
  -8   6  17       14.98       17.26      2.30 o
 -13   7  17       20.62       22.09      2.68 o
 -11   7  17        9.51       10.16      2.16 o
