# Supplementary material for: Periodic Hirshfeld Atom Refinement
Source: J Phys Chem Lett. 2026 Feb 27;17(11):3170–9. doi: 10.1021/acs.jpclett.5c03918 (PMC13007019; doi:10.1021/acs.jpclett.5c03918)
Supplement: Supplementary file 2 [file jz5c03918_si_002.zip › H_Bisacetonitrile arachno-decaborane(12)/Bis(acetonitrile)_arachno-decaborane(12)__IAM.cif]

data_Bisacetonitrile_arachno-decaborane12__IAM
#Bis(acetonitrile)_arachno-decaborane(12)__IAM
_publ_contact_author_name           'PD Dr. Simon Grabowsky'
_publ_contact_author_address
;
    University of Bern
    Department of Chemistry, Biochemistry and Pharmaceutical Sciences
    Freiestrasse 3
    CH - 3012 Bern
    Switzerland
;
_publ_contact_author_email          simon.grabowsky@unibe.ch
_publ_contact_author_phone          '+41 31 684 4281'
loop_
   _publ_author_name
   _publ_author_address
   'Chu, Kanghyun'
;
    University of Bern
    Department of Chemistry, Biochemistry and Pharmaceutical Sciences
    Freiestrasse 3
    CH - 3012 Bern
    Switzerland
;
   'Jayatilaka, Dylan' ''
   'Malaspina, Lorraine A.' ''
   'Genoni, Alessandro' ''
   'Cametti, Georgia' ''
   'Mebs, Stefan' ''
   'Lentz, Dieter' ''
   'B\"urgi, Hans-Beat' ''
   'Churakov, Sergey V.' ''
   'Grabowsky, Simon' ''

_publ_section_title                 'IAM for Bis(acetonitrile)_arachno-decaborane(12)'

_audit_creation_date                2025-4-1
_audit_creation_method              'Tonto 25.04.08 github v. 71242092'

# ============
# QCr software
# ============

_QCr_software                       Tonto
_QCr_software_version               '25.04.08 v. 71242092'
_QCr_software_platform              Linux-6.8.0-52-generic
_QCr_software_build_date            '2025.03.27 11:46'
_QCr_software_website               https://github.com/dylan-jayatilaka/tonto

# ========
# Chemical
# ========

_chemical_name_common               Bis(acetonitrile)_arachno-decaborane(12)
_chemical_formula_sum               'C4 H18 B10 N2'
_chemical_formula_moiety            'C4 H18 B10 N2'
_chemical_formula_weight            202.3115
_chemical_compound_source           'see text'
_chemical_absolute_configuration    unk

# =======
# Crystal
# =======

_exptl_crystal_description          block 
_exptl_crystal_colour               'colourless'
_exptl_crystal_size_max             0.5
_exptl_crystal_size_mid             0.35
_exptl_crystal_size_min             0.35
_exptl_crystal_density_meas         ? 
_exptl_crystal_density_diffrn       1.110(1)
_exptl_crystal_density_method       'not measured'
_exptl_crystal_F_000                424.0 

# ==============
# Absortion data
# ==============

_exptl_absorpt_coefficient_mu       0.054
_exptl_absorpt_correction_type      'none'
_exptl_absorpt_process_details      ?
_exptl_absorpt_correction_T_min     ?
_exptl_absorpt_correction_T_max     ?

# ========
# Symmetry
# ========

_symmetry_cell_setting              Monoclinic
_symmetry_space_group_name_H-M      'c 1 2/c 1'
_symmetry_space_group_name_Hall     '-c 2yc'
_symmetry_Int_Tables_number         '15'

loop_
    _symmetry_equiv_pos_as_xyz
'+x, +y, +z'
'+x+1/2, +y+1/2, +z'
'-x, -y, -z'
'-x+1/2, -y+1/2, -z'
 '-x, +y, -z+1/2'
'-x+1/2, +y+1/2, -z+1/2'
 '+x, -y, +z+1/2'
'+x+1/2, -y+1/2, +z+1/2'

# =========
# Unit cell
# =========

_cell_measurement_temperature       95(2)
_cell_measurement_reflns_used       5143
_cell_measurement_theta_min         3.22
_cell_measurement_theta_max         54.80

_cell_length_a                      15.187(4)
_cell_length_b                      11.1265(15)
_cell_length_c                      7.7617(14)
_cell_angle_alpha                   90.00
_cell_angle_beta                    112.66(1)
_cell_angle_gamma                   90.00
_cell_volume                        1210.3(4)

_cell_formula_units_Z               4

_atom_sites_solution_hydrogens      HAR

# ===============
# Refinement data
# ===============

_refine_ls_kind                     IAM
_refine_ls_method_description
;
   S.C. Capelli, H.-B. Burgi, B. Dittrich, S.Grabowsky
   and Dylan Jayatilaka, IUCrJ (2014). 1, 361-379
;
_refine_QCr_Psi_constraint          'none'

_refine_ls_SVD_threshold            0.1E-02
_refine_ls_coordinate_system        cartesian
_refine_ls_structure_factor_coef    F
_refine_ls_matrix_type              full
_refine_ls_R_factor_gt              0.0358
_refine_ls_R_factor_ref             0.0358
_refine_ls_R_factor_all             0.0358
_refine_ls_wR_factor_gt             0.0416
_refine_ls_wR_factor_ref            0.0416
_refine_ls_wR_factor_all            0.0416
_refine_ls_R_Fsqd_factor            0.0632
_refine_ls_chi2                     2.8135
_refine_ls_goodness_of_fit_gt       1.6773
_refine_ls_goodness_of_fit_ref      1.6773
_refine_ls_goodness_of_fit_all      1.6773
_refine_ls_number_reflns            5143
_refine_ls_number_parameters        109
_refine_ls_number_restraints        0
_refine_ls_number_constraints       45
_refine_ls_hydrogen_treatment       refall
_refine_ls_weighting_scheme         sigma
_refine_ls_weighting_details        'w=1/\s(F)'
_refine_ls_shift/su_conv_tol        0.0100
_refine_ls_shift/su_max             -0.0068
_refine_ls_shift/su_max_mean        ?
_refine_ls_shift/su_max_par         'H5 Uxx'
_refine_ls_extinction_method        none

_refine_diff_density_max            0.9682
_refine_diff_density_min            -0.3328
_refine_diff_density_rms            0.0546

_refine_special_details
;
. If constraints were applied they are defined by zero
  eigenvalues of the least-squares hessian, see the
  value of _refine_ls_SVD_threshold
;

# ======================
# Fractional coordinates
# ======================

loop_
_atom_site_label
_atom_site_fract_x
_atom_site_fract_y
_atom_site_fract_z
_atom_site_U_iso_or_equiv
_atom_site_adp_type
_atom_site_occupancy
_atom_site_disorder_group
   N1  0.65111(3)  0.38701(4)   0.66785(5)  0.01190(12)  Uani  1.000000  0
   C1  0.70508(3)  0.40204(4)   0.81704(6)  0.01229(13)  Uani  1.000000  0
   C2  0.77464(4)  0.41957(5)   1.00509(6)  0.01559(16)  Uani  1.000000  0
   B1  0.45190(4)  0.15956(5)   0.29291(6)  0.01146(15)  Uani  1.000000  0
   B2  0.46740(3)  0.28599(5)   0.44269(6)  0.01141(15)  Uani  1.000000  0
   B3  0.62265(3)  0.28651(5)   0.30346(7)  0.01170(15)  Uani  1.000000  0
   B4  0.56734(3)  0.21023(5)   0.43408(6)  0.01073(14)  Uani  1.000000  0
   B5  0.57960(4)  0.36554(5)   0.46844(7)  0.01128(15)  Uani  1.000000  0
   H1  0.4255(6)   0.0736(7)    0.3203(11)  0.021(2)     Uiso  1.000000  0
   H2  0.6136(6)   0.1629(8)    0.5600(10)  0.017(2)     Uiso  1.000000  0
   H3  0.4454(6)   0.2818(7)    0.5591(10)  0.0152(19)   Uiso  1.000000  0
   H4  0.6984(6)   0.2850(7)    0.3252(10)  0.0148(19)   Uiso  1.000000  0
   H5  0.8319(7)   0.3777(9)    1.0187(13)  0.037(3)     Uiso  1.000000  0
   H6  0.7499(6)   0.3897(8)    1.0928(11)  0.026(2)     Uiso  1.000000  0
   H7  0.7883(7)   0.5036(9)    1.0251(13)  0.031(3)     Uiso  1.000000  0
   H8  0.5533(6)   0.4523(7)    0.4021(10)  0.016(2)     Uiso  1.000000  0
   H9  0.5814(6)   0.3670(8)    0.1783(11)  0.024(2)     Uiso  1.000000  0
#   B6  0.54810(4)  0.15956(5)   0.20709(6)  0.01146(15)  Uani  1.000000  0
#   B7  0.37735(3)  0.28651(5)   0.19654(7)  0.01170(15)  Uani  1.000000  0
#   B8  0.43266(3)  0.21023(5)   0.06592(6)  0.01073(14)  Uani  1.000000  0
#  H10  0.4186(6)   0.3670(8)    0.3217(11)  0.024(2)     Uiso  1.000000  0
#   B9  0.53260(3)  0.28599(5)   0.05731(6)  0.01141(15)  Uani  1.000000  0
#  H11  0.5745(6)   0.0736(7)    0.1797(11)  0.021(2)     Uiso  1.000000  0
#  B10  0.42040(4)  0.36554(5)   0.03156(7)  0.01128(15)  Uani  1.000000  0
#  H12  0.3016(6)   0.2850(7)    0.1748(10)  0.0148(19)   Uiso  1.000000  0
#  H13  0.3864(6)   0.1629(8)   -0.0600(10)  0.017(2)     Uiso  1.000000  0
#  H14  0.5546(6)   0.2818(7)   -0.0591(10)  0.0152(19)   Uiso  1.000000  0
#  H15  0.4467(6)   0.4523(7)    0.0979(10)  0.016(2)     Uiso  1.000000  0
#   N2  0.34889(3)  0.38701(4)  -0.16785(5)  0.01190(12)  Uani  1.000000  0
#   C3  0.29492(3)  0.40204(4)  -0.31704(6)  0.01229(13)  Uani  1.000000  0
#   C4  0.22536(4)  0.41957(5)  -0.50509(6)  0.01559(16)  Uani  1.000000  0
#  H16  0.1681(7)   0.3777(9)   -0.5187(13)  0.037(3)     Uiso  1.000000  0
#  H17  0.2501(6)   0.3897(8)   -0.5928(11)  0.026(2)     Uiso  1.000000  0
#  H18  0.2117(7)   0.5036(9)   -0.5251(13)  0.031(3)     Uiso  1.000000  0

# ====
# ADPs
# ====

loop_
_atom_site_aniso_label
_atom_site_aniso_U_11
_atom_site_aniso_U_22
_atom_site_aniso_U_33
_atom_site_aniso_U_12
_atom_site_aniso_U_13
_atom_site_aniso_U_23
   N1  0.01159(10)  0.01309(13)  0.01066(12)  -0.00209(10)  0.00390(9)   -0.00224(10)
   C1  0.01213(12)  0.01362(15)  0.01089(14)  -0.00161(11)  0.00417(10)  -0.00212(12)
   C2  0.01351(14)  0.0206(2)    0.01099(14)  -0.00058(14)  0.00287(11)  -0.00332(13)
   B1  0.01248(14)  0.01104(15)  0.01012(15)  -0.00207(12)  0.00353(12)   0.00025(12)
   B2  0.01085(12)  0.01373(16)  0.01005(15)  -0.00072(13)  0.00446(11)  -0.00061(13)
   B3  0.00955(12)  0.01458(17)  0.01089(15)   0.00023(13)  0.00384(11)   0.00018(13)
   B4  0.01090(13)  0.01115(15)  0.00917(14)   0.00028(12)  0.00278(11)   0.00010(12)
   B5  0.01116(13)  0.01180(16)  0.01032(15)  -0.00130(12)  0.00352(11)  -0.00138(13)
#   B6  0.01248(14)  0.01104(15)  0.01012(15)   0.00207(12)  0.00353(12)  -0.00025(12)
#   B7  0.00955(12)  0.01458(17)  0.01089(15)  -0.00023(13)  0.00384(11)  -0.00018(13)
#   B8  0.01090(13)  0.01115(15)  0.00917(14)  -0.00028(12)  0.00278(11)  -0.00010(12)
#   B9  0.01085(12)  0.01373(16)  0.01005(15)   0.00072(13)  0.00446(11)   0.00061(13)
#  B10  0.01116(13)  0.01180(16)  0.01032(15)   0.00130(12)  0.00352(11)   0.00138(13)
#   N2  0.01159(10)  0.01309(13)  0.01066(12)   0.00209(10)  0.00390(9)    0.00224(10)
#   C3  0.01213(12)  0.01362(15)  0.01089(14)   0.00161(11)  0.00417(10)   0.00212(12)
#   C4  0.01351(14)  0.0206(2)    0.01099(14)   0.00058(14)  0.00287(11)   0.00332(13)

# ===========
# Reflections
# ===========

_diffrn_ambient_temperature         95(2) 
_diffrn_radiation_wavelength        0.71073 
_diffrn_radiation_type              MoK\a 
_diffrn_radiation_source            'fine-focus sealed tube' 
_diffrn_radiation_monochromator     graphite 
_diffrn_measurement_device_type     'SMART 1K'
_diffrn_measurement_method          '\f'
_diffrn_measured_fraction_theta_max   0.963
_diffrn_measured_fraction_theta_full   0.963
_diffrn_detector_area_resol_mean    ? 
_diffrn_standards_number            ? 
_diffrn_standards_interval_count    ? 
_diffrn_standards_interval_time     ? 
_diffrn_standards_decay_%           ? 
_diffrn_reflns_number               44091
_diffrn_reflns_av_R_equivalents     0.0280
_diffrn_reflns_av_sigmaI/netI       0.0464
_diffrn_reflns_limit_h_min          -34 
_diffrn_reflns_limit_h_max          32 
_diffrn_reflns_limit_k_min          0 
_diffrn_reflns_limit_k_max          25 
_diffrn_reflns_limit_l_min          0 
_diffrn_reflns_limit_l_max          17 
_diffrn_reflns_theta_min            2.34 
_diffrn_reflns_theta_max            54.80
_diffrn_reflns_theta_full           54.80

_shelx_F_calc_maximum               111.964220

_reflns_d_resolution_low            0.434906
_reflns_d_resolution_high           6.326413
_reflns_limit_h_min                 -34
_reflns_limit_h_max                 32
_reflns_limit_k_min                 0
_reflns_limit_k_max                 25
_reflns_limit_l_min                 0
_reflns_limit_l_max                 17
_reflns_number_gt                   5143
_reflns_number_total                5143
_reflns_threshold_expression        'F>0 & F/u(F)>4.0 & |F_calc|>10^-3'

_reflns_special_details
;
* Specify symmetry and Friedel pair averaging *

. Only reflections which satisfy the threshold expression
  are listed below, and only they are considered observed,
  thus the *_gt, *_all, & *_total data are always the same
;

# ============
# Bond lengths
# ============

loop_
 _geom_bond_atom_site_label_1
 _geom_bond_site_symmetry_1
 _geom_bond_atom_site_label_2
 _geom_bond_site_symmetry_2
 _geom_bond_distance
 _geom_bond_publ_flag
   N1  .   C1  .  1.1442(5)   yes
   N2  .   C3  .  1.1442(5)   yes
   N1  .   B5  .  1.5287(6)   yes
   N2  .  B10  .  1.5287(6)   yes
   C1  .   C2  .  1.4479(6)   yes
   C3  .   C4  .  1.4479(6)   yes
   C2  .   H5  .  0.956(10)   yes
   C2  .   H6  .  0.956(9)    yes
   C2  .   H7  .  0.957(10)   yes
   C4  .  H16  .  0.956(10)   yes
   C4  .  H17  .  0.956(9)    yes
   C4  .  H18  .  0.957(10)   yes
   B1  .   B2  .  1.7819(7)   yes
   B1  .   B4  .  1.7641(7)   yes
   B1  .   B6  .  1.8244(11)  yes
   B1  .   B7  .  1.7843(7)   yes
   B1  .   B8  .  1.7637(6)   yes
   B2  .   B4  .  1.7597(7)   yes
   B2  .   B5  .  1.8612(7)   yes
   B2  .   B7  .  1.8728(7)   yes
   B3  .   B4  .  1.7635(7)   yes
   B3  .   B5  .  1.8670(7)   yes
   B3  .   B6  .  1.7843(7)   yes
   B3  .   B9  .  1.8728(7)   yes
   B4  .   B5  .  1.7476(7)   yes
   B4  .   B6  .  1.7637(6)   yes
   B6  .   B8  .  1.7641(7)   yes
   B6  .   B9  .  1.7819(7)   yes
   B7  .   B8  .  1.7635(7)   yes
   B7  .  B10  .  1.8670(7)   yes
   B8  .   B9  .  1.7597(7)   yes
   B8  .  B10  .  1.7476(7)   yes
   B9  .  B10  .  1.8612(7)   yes
   B1  .   H1  .  1.089(8)    yes
   B2  .   H3  .  1.078(8)    yes
   B2  .  H10  .  1.307(8)    yes
   B3  .   H4  .  1.097(8)    yes
   B3  .   H9  .  1.292(8)    yes
   B4  .   H2  .  1.094(8)    yes
   B5  .   H8  .  1.094(8)    yes
   B6  .  H11  .  1.089(8)    yes
   B7  .  H10  .  1.292(8)    yes
   B7  .  H12  .  1.097(8)    yes
   B8  .  H13  .  1.094(8)    yes
   B9  .   H9  .  1.307(8)    yes
   B9  .  H14  .  1.078(8)    yes
  B10  .  H15  .  1.094(8)    yes

# ===========
# Bond Angles
# ===========

loop_
 _geom_angle_atom_site_label_1
 _geom_angle_site_symmetry_1
 _geom_angle_atom_site_label_2
 _geom_angle_site_symmetry_2
 _geom_angle_atom_site_label_3
 _geom_angle_site_symmetry_3
 _geom_angle
 _geom_angle_publ_flag
   N1  .   C1  .   C2  .       178.91(5)  yes
   N2  .   C3  .   C4  .       178.91(5)  yes
   N1  .   B5  .   B2  .       116.55(4)  yes
   N1  .   B5  .   B3  .       117.91(4)  yes
   N1  .   B5  .   B4  .       107.54(4)  yes
   N2  .  B10  .   B7  .       117.91(4)  yes
   N2  .  B10  .   B8  .       107.54(4)  yes
   N2  .  B10  .   B9  .       116.55(4)  yes
   N1  .   B5  .   H8  .        109.1(4)  yes
   N2  .  B10  .  H15  .        109.1(4)  yes
   C1  .   N1  .   B5  .      179.33(5)   yes
   C3  .   N2  .  B10  .      179.33(5)   yes
   C1  .   C2  .   H5  .        109.0(6)  yes
   C1  .   C2  .   H6  .        109.7(5)  yes
   C1  .   C2  .   H7  .        108.9(6)  yes
   C3  .   C4  .  H16  .        109.0(6)  yes
   C3  .   C4  .  H17  .        109.7(5)  yes
   C3  .   C4  .  H18  .        108.9(6)  yes
   B1  .   B2  .   B4  .       59.74(3)   yes
   B1  .   B2  .   B5  .      109.32(3)   yes
   B1  .   B2  .   B7  .       58.39(3)   yes
   B1  .   B4  .   B2  .       60.75(3)   yes
   B1  .   B4  .   B3  .      112.10(3)   yes
   B1  .   B4  .   B5  .      115.64(4)   yes
   B1  .   B4  .   B6  .       62.28(3)   yes
   B1  .   B6  .   B3  .      108.36(3)   yes
   B1  .   B6  .   B4  .       58.87(3)   yes
   B1  .   B6  .   B8  .       58.85(3)   yes
   B1  .   B6  .   B9  .      108.37(3)   yes
   B1  .   B7  .   B2  .       58.26(3)   yes
   B1  .   B7  .   B8  .       59.62(3)   yes
   B1  .   B7  .  B10  .      109.09(3)   yes
   B1  .   B8  .   B6  .       62.28(3)   yes
   B1  .   B8  .   B7  .       60.78(3)   yes
   B1  .   B8  .   B9  .      112.19(3)   yes
   B1  .   B8  .  B10  .      115.81(4)   yes
   B2  .   B1  .   B4  .       59.50(3)   yes
   B2  .   B1  .   B6  .      108.37(3)   yes
   B2  .   B1  .   B7  .       63.36(3)   yes
   B2  .   B1  .   B8  .      109.20(4)   yes
   B2  .   B4  .   B3  .      113.58(4)   yes
   B2  .   B4  .   B5  .       64.10(3)   yes
   B2  .   B4  .   B6  .      112.19(3)   yes
   B2  .   B5  .   B3  .      104.50(3)   yes
   B2  .   B5  .   B4  .       58.27(3)   yes
   B2  .   B7  .   B8  .      105.23(3)   yes
   B2  .   B7  .  B10  .      112.96(3)   yes
   B3  .   B4  .   B5  .       64.24(3)   yes
   B3  .   B4  .   B6  .       60.78(3)   yes
   B3  .   B5  .   B4  .       58.29(3)   yes
   B3  .   B6  .   B4  .       59.61(3)   yes
   B3  .   B6  .   B8  .      109.00(4)   yes
   B3  .   B6  .   B9  .       63.36(3)   yes
   B3  .   B9  .   B6  .       58.39(3)   yes
   B3  .   B9  .   B8  .      105.32(3)   yes
   B3  .   B9  .  B10  .      112.74(3)   yes
   B4  .   B1  .   B6  .       58.85(3)   yes
   B4  .   B1  .   B7  .      109.00(4)   yes
   B4  .   B1  .   B8  .      105.12(3)   yes
   B4  .   B2  .   B5  .       57.63(3)   yes
   B4  .   B2  .   B7  .      105.32(3)   yes
   B4  .   B3  .   B5  .       57.46(3)   yes
   B4  .   B3  .   B6  .       59.62(3)   yes
   B4  .   B3  .   B9  .      105.23(3)   yes
   B4  .   B6  .   B8  .      105.12(3)   yes
   B4  .   B6  .   B9  .      109.20(4)   yes
   B5  .   B2  .   B7  .      112.74(3)   yes
   B5  .   B3  .   B6  .      109.09(3)   yes
   B5  .   B3  .   B9  .      112.96(3)   yes
   B5  .   B4  .   B6  .      115.81(4)   yes
   B6  .   B1  .   B7  .      108.36(3)   yes
   B6  .   B1  .   B8  .       58.87(3)   yes
   B6  .   B3  .   B9  .       58.26(3)   yes
   B6  .   B8  .   B7  .      112.10(3)   yes
   B6  .   B8  .   B9  .       60.75(3)   yes
   B6  .   B8  .  B10  .      115.64(4)   yes
   B6  .   B9  .   B8  .       59.74(3)   yes
   B6  .   B9  .  B10  .      109.32(3)   yes
   B7  .   B1  .   B8  .       59.61(3)   yes
   B7  .   B8  .   B9  .      113.58(4)   yes
   B7  .   B8  .  B10  .       64.24(3)   yes
   B7  .  B10  .   B8  .       58.29(3)   yes
   B7  .  B10  .   B9  .      104.50(3)   yes
   B8  .   B6  .   B9  .       59.50(3)   yes
   B8  .   B7  .  B10  .       57.46(3)   yes
   B8  .   B9  .  B10  .       57.63(3)   yes
   B8  .  B10  .   B9  .       58.27(3)   yes
   B9  .   B8  .  B10  .       64.10(3)   yes
   B1  .   B2  .   H3  .        120.5(4)  yes
   B1  .   B2  .  H10  .        100.4(4)  yes
   B1  .   B4  .   H2  .        122.9(4)  yes
   B1  .   B6  .  H11  .        118.6(4)  yes
   B1  .   B7  .  H10  .        100.8(4)  yes
   B1  .   B7  .  H12  .        120.7(4)  yes
   B1  .   B8  .  H13  .        122.7(4)  yes
   B2  .   B1  .   H1  .        122.1(4)  yes
   B2  .   B4  .   H2  .        117.6(4)  yes
   B2  .   B5  .   H8  .        102.5(4)  yes
   B2  .   B7  .  H10  .         44.2(4)  yes
   B2  .   B7  .  H12  .        117.9(4)  yes
   B3  .   B4  .   H2  .        117.4(4)  yes
   B3  .   B5  .   H8  .        104.7(4)  yes
   B3  .   B6  .  H11  .        123.7(4)  yes
   B3  .   B9  .   H9  .         43.6(4)  yes
   B3  .   B9  .  H14  .        121.0(4)  yes
   B4  .   B1  .   H1  .        120.8(4)  yes
   B4  .   B2  .   H3  .        124.2(4)  yes
   B4  .   B2  .  H10  .        124.2(4)  yes
   B4  .   B3  .   H4  .        127.5(4)  yes
   B4  .   B3  .   H9  .        124.4(4)  yes
   B4  .   B5  .   H8  .        143.3(4)  yes
   B4  .   B6  .  H11  .        123.0(4)  yes
   B5  .   B2  .   H3  .        119.8(4)  yes
   B5  .   B2  .  H10  .         89.5(4)  yes
   B5  .   B3  .   H4  .        121.7(4)  yes
   B5  .   B3  .   H9  .         89.6(4)  yes
   B5  .   B4  .   H2  .        110.2(4)  yes
   B6  .   B1  .   H1  .        118.6(4)  yes
   B6  .   B3  .   H4  .        120.7(4)  yes
   B6  .   B3  .   H9  .        100.8(4)  yes
   B6  .   B4  .   H2  .        122.7(4)  yes
   B6  .   B8  .  H13  .        122.9(4)  yes
   B6  .   B9  .   H9  .        100.4(4)  yes
   B6  .   B9  .  H14  .        120.5(4)  yes
   B7  .   B1  .   H1  .        123.7(4)  yes
   B7  .   B2  .   H3  .        121.0(4)  yes
   B7  .   B2  .  H10  .         43.6(4)  yes
   B7  .   B8  .  H13  .        117.4(4)  yes
   B7  .  B10  .  H15  .        104.7(4)  yes
   B8  .   B1  .   H1  .        123.0(4)  yes
   B8  .   B6  .  H11  .        120.8(4)  yes
   B8  .   B7  .  H10  .        124.4(4)  yes
   B8  .   B7  .  H12  .        127.5(4)  yes
   B8  .   B9  .   H9  .        124.2(4)  yes
   B8  .   B9  .  H14  .        124.2(4)  yes
   B8  .  B10  .  H15  .        143.3(4)  yes
   B9  .   B3  .   H4  .        117.9(4)  yes
   B9  .   B3  .   H9  .         44.2(4)  yes
   B9  .   B6  .  H11  .        122.1(4)  yes
   B9  .   B8  .  H13  .        117.6(4)  yes
   B9  .  B10  .  H15  .        102.5(4)  yes
  B10  .   B7  .  H10  .         89.6(4)  yes
  B10  .   B7  .  H12  .        121.7(4)  yes
  B10  .   B8  .  H13  .        110.2(4)  yes
  B10  .   B9  .   H9  .         89.5(4)  yes
  B10  .   B9  .  H14  .        119.8(4)  yes
   B2  .  H10  .   B7  .         92.2(5)  yes
   B3  .   H9  .   B9  .         92.2(5)  yes
   H5  .   C2  .   H6  .        110.0(7)  yes
   H5  .   C2  .   H7  .        109.1(8)  yes
   H6  .   C2  .   H7  .        110.2(7)  yes
  H16  .   C4  .  H17  .        110.0(7)  yes
  H16  .   C4  .  H18  .        109.1(8)  yes
  H17  .   C4  .  H18  .        110.2(7)  yes
   H3  .   B2  .  H10  .        111.0(6)  yes
   H4  .   B3  .   H9  .        107.6(6)  yes
   H9  .   B9  .  H14  .        111.0(6)  yes
  H10  .   B7  .  H12  .        107.6(6)  yes

# ==============
# Torsion angles
# ==============

loop_
 _geom_torsion_atom_site_label_1
 _geom_torsion_site_symmetry_1
 _geom_torsion_atom_site_label_2
 _geom_torsion_site_symmetry_2
 _geom_torsion_atom_site_label_3
 _geom_torsion_site_symmetry_3
 _geom_torsion_atom_site_label_4
 _geom_torsion_site_symmetry_4
 _geom_torsion
   N1  .   C1  .   C2  .   H5  .                 3(3)
   N1  .   C1  .   C2  .   H6  .              -117(3)
   N1  .   C1  .   C2  .   H7  .               122(3)
   N2  .   C3  .   C4  .  H16  .                 3(3)
   N2  .   C3  .   C4  .  H17  .              -117(3)
   N2  .   C3  .   C4  .  H18  .               122(3)
   N1  .   B5  .   B2  .   B1  .           -126.30(4)
   N1  .   B5  .   B2  .   B4  .            -95.00(4)
   N1  .   B5  .   B2  .   B7  .            170.78(4)
   N1  .   B5  .   B3  .   B4  .             94.22(4)
   N1  .   B5  .   B3  .   B6  .            125.38(4)
   N1  .   B5  .   B3  .   B9  .           -171.88(4)
   N1  .   B5  .   B4  .   B1  .            144.16(4)
   N1  .   B5  .   B4  .   B2  .            110.83(4)
   N1  .   B5  .   B4  .   B3  .           -112.44(4)
   N1  .   B5  .   B4  .   B6  .           -145.78(4)
   N1  .   B5  .   B2  .   H3  .              18.8(5)
   N1  .   B5  .   B2  .  H10  .             132.9(4)
   N1  .   B5  .   B3  .   H4  .             -22.8(5)
   N1  .   B5  .   B3  .   H9  .            -133.3(4)
   N1  .   B5  .   B4  .   H2  .              -0.9(4)
   C1  .   N1  .   B5  .   B2  .                93(4)
   C1  .   N1  .   B5  .   B3  .               -33(4)
   C1  .   N1  .   B5  .   B4  .                30(4)
   C1  .   N1  .   B5  .   H8  .              -152(4)
   C2  .   C1  .   N1  .   B5  .                22(6)
  B10  .   N2  .   C3  .   C4  .                22(6)
   B7  .  B10  .   N2  .   C3  .               -33(4)
   B8  .  B10  .   N2  .   C3  .                30(4)
   B9  .  B10  .   N2  .   C3  .                93(4)
   B1  .   B7  .  B10  .   N2  .            125.38(4)
   B1  .   B8  .  B10  .   N2  .           -145.78(4)
   B2  .   B7  .  B10  .   N2  .           -171.88(4)
   B3  .   B9  .  B10  .   N2  .            170.78(4)
   B6  .   B8  .  B10  .   N2  .            144.16(4)
   B6  .   B9  .  B10  .   N2  .           -126.30(4)
   B7  .   B8  .  B10  .   N2  .           -112.44(4)
   B8  .   B7  .  B10  .   N2  .             94.22(4)
   B8  .   B9  .  B10  .   N2  .            -95.00(4)
   B9  .   B8  .  B10  .   N2  .            110.83(4)
   B1  .   B2  .   B4  .   B3  .            103.06(4)
   B1  .   B2  .   B4  .   B5  .            145.42(3)
   B1  .   B2  .   B4  .   B6  .             36.47(3)
   B1  .   B2  .   B5  .   B3  .              5.74(4)
   B1  .   B2  .   B5  .   B4  .            -31.30(3)
   B1  .   B2  .   B7  .   B8  .            -38.30(3)
   B1  .   B2  .   B7  .  B10  .            -98.95(4)
   B1  .   B4  .   B2  .   B5  .           -145.42(3)
   B1  .   B4  .   B2  .   B7  .            -37.91(3)
   B1  .   B4  .   B3  .   B5  .            108.83(4)
   B1  .   B4  .   B3  .   B6  .            -36.65(3)
   B1  .   B4  .   B3  .   B9  .              1.01(5)
   B1  .   B4  .   B5  .   B2  .             33.32(3)
   B1  .   B4  .   B5  .   B3  .           -103.40(4)
   B1  .   B4  .   B6  .   B3  .            141.34(3)
   B1  .   B4  .   B6  .   B8  .             37.89(4)
   B1  .   B4  .   B6  .   B9  .            100.34(4)
   B1  .   B6  .   B3  .   B4  .             34.29(3)
   B1  .   B6  .   B3  .   B5  .              3.92(5)
   B1  .   B6  .   B3  .   B9  .           -101.83(4)
   B1  .   B6  .   B4  .   B2  .            -35.86(3)
   B1  .   B6  .   B4  .   B3  .           -141.34(3)
   B1  .   B6  .   B4  .   B5  .           -106.79(4)
   B1  .   B6  .   B8  .   B7  .             36.05(3)
   B1  .   B6  .   B8  .   B9  .            141.56(3)
   B1  .   B6  .   B8  .  B10  .            107.06(4)
   B1  .   B6  .   B9  .   B3  .            101.81(4)
   B1  .   B6  .   B9  .   B8  .            -34.10(3)
   B1  .   B6  .   B9  .  B10  .             -3.56(5)
   B1  .   B7  .   B2  .   B4  .             38.55(3)
   B1  .   B7  .   B2  .   B5  .             99.40(4)
   B1  .   B7  .   B8  .   B6  .            -36.65(3)
   B1  .   B7  .   B8  .   B9  .           -103.18(4)
   B1  .   B7  .   B8  .  B10  .           -145.47(3)
   B1  .   B7  .  B10  .   B8  .             31.16(3)
   B1  .   B7  .  B10  .   B9  .             -5.87(4)
   B1  .   B8  .   B6  .   B3  .           -100.43(4)
   B1  .   B8  .   B6  .   B4  .            -37.90(4)
   B1  .   B8  .   B6  .   B9  .           -141.56(3)
   B1  .   B8  .   B7  .   B2  .             37.66(3)
   B1  .   B8  .   B7  .  B10  .            145.47(3)
   B1  .   B8  .   B9  .   B3  .             -1.44(5)
   B1  .   B8  .   B9  .   B6  .             36.47(3)
   B1  .   B8  .   B9  .  B10  .           -108.95(4)
   B1  .   B8  .  B10  .   B7  .            -33.33(3)
   B1  .   B8  .  B10  .   B9  .            103.39(4)
   B2  .   B1  .   B4  .   B3  .           -105.51(4)
   B2  .   B1  .   B4  .   B5  .            -34.50(4)
   B2  .   B1  .   B4  .   B6  .           -141.56(3)
   B2  .   B1  .   B6  .   B3  .              0.00(5)
   B2  .   B1  .   B6  .   B4  .             34.36(3)
   B2  .   B1  .   B6  .   B8  .           -101.78(4)
   B2  .   B1  .   B6  .   B9  .            -67.42(6)
   B2  .   B1  .   B7  .   B8  .            136.12(4)
   B2  .   B1  .   B7  .  B10  .            105.74(4)
   B2  .   B1  .   B8  .   B6  .            100.34(4)
   B2  .   B1  .   B8  .   B7  .            -41.00(3)
   B2  .   B1  .   B8  .   B9  .             64.48(5)
   B2  .   B1  .   B8  .  B10  .             -6.45(5)
   B2  .   B4  .   B1  .   B6  .            141.56(3)
   B2  .   B4  .   B1  .   B7  .             41.13(3)
   B2  .   B4  .   B1  .   B8  .            103.66(4)
   B2  .   B4  .   B3  .   B5  .             42.29(3)
   B2  .   B4  .   B3  .   B6  .           -103.18(4)
   B2  .   B4  .   B3  .   B9  .            -65.53(4)
   B2  .   B4  .   B5  .   B3  .           -136.72(3)
   B2  .   B4  .   B6  .   B3  .            105.48(4)
   B2  .   B4  .   B6  .   B8  .              2.03(5)
   B2  .   B4  .   B6  .   B9  .             64.48(5)
   B2  .   B5  .   B3  .   B4  .            -37.03(3)
   B2  .   B5  .   B3  .   B6  .             -5.87(4)
   B2  .   B5  .   B3  .   B9  .             56.87(4)
   B2  .   B5  .   B4  .   B3  .            136.72(3)
   B2  .   B5  .   B4  .   B6  .            103.39(4)
   B2  .   B7  .   B1  .   B4  .            -39.35(3)
   B2  .   B7  .   B1  .   B6  .           -101.83(4)
   B2  .   B7  .   B1  .   B8  .           -136.12(4)
   B2  .   B7  .   B8  .   B6  .              1.01(5)
   B2  .   B7  .   B8  .   B9  .            -65.53(4)
   B2  .   B7  .   B8  .  B10  .           -107.81(4)
   B2  .   B7  .  B10  .   B8  .             93.90(4)
   B2  .   B7  .  B10  .   B9  .             56.87(4)
   B3  .   B4  .   B1  .   B6  .             36.05(3)
   B3  .   B4  .   B1  .   B7  .            -64.39(5)
   B3  .   B4  .   B1  .   B8  .             -1.85(5)
   B3  .   B4  .   B2  .   B5  .            -42.35(3)
   B3  .   B4  .   B2  .   B7  .             65.16(4)
   B3  .   B4  .   B6  .   B8  .           -103.45(4)
   B3  .   B4  .   B6  .   B9  .            -41.00(3)
   B3  .   B5  .   B2  .   B4  .             37.04(3)
   B3  .   B5  .   B2  .   B7  .            -57.17(4)
   B3  .   B5  .   B4  .   B6  .            -33.33(3)
   B3  .   B6  .   B1  .   B4  .            -34.59(3)
   B3  .   B6  .   B1  .   B7  .             66.96(6)
   B3  .   B6  .   B1  .   B8  .            101.55(4)
   B3  .   B6  .   B4  .   B5  .             34.55(4)
   B3  .   B6  .   B8  .   B7  .            -64.39(5)
   B3  .   B6  .   B8  .   B9  .             41.13(3)
   B3  .   B6  .   B8  .  B10  .              6.63(5)
   B3  .   B6  .   B9  .   B8  .           -135.91(4)
   B3  .   B6  .   B9  .  B10  .           -105.38(4)
   B3  .   B9  .   B6  .   B4  .             39.28(3)
   B3  .   B9  .   B6  .   B8  .            135.91(4)
   B3  .   B9  .   B8  .   B6  .            -37.91(3)
   B3  .   B9  .   B8  .   B7  .             65.16(4)
   B3  .   B9  .   B8  .  B10  .            107.51(4)
   B3  .   B9  .  B10  .   B7  .            -57.17(4)
   B3  .   B9  .  B10  .   B8  .            -94.22(4)
   B4  .   B1  .   B2  .   B5  .             30.53(3)
   B4  .   B1  .   B2  .   B7  .            135.91(4)
   B4  .   B1  .   B6  .   B8  .           -136.15(5)
   B4  .   B1  .   B6  .   B9  .           -101.78(4)
   B4  .   B1  .   B7  .   B8  .             96.77(4)
   B4  .   B1  .   B7  .  B10  .             66.39(4)
   B4  .   B1  .   B8  .   B6  .             37.89(4)
   B4  .   B1  .   B8  .   B7  .           -103.45(4)
   B4  .   B1  .   B8  .   B9  .              2.03(5)
   B4  .   B1  .   B8  .  B10  .            -68.90(4)
   B4  .   B2  .   B1  .   B6  .            -34.10(3)
   B4  .   B2  .   B1  .   B7  .           -135.91(4)
   B4  .   B2  .   B1  .   B8  .            -96.63(4)
   B4  .   B2  .   B7  .   B8  .              0.00(4)
   B4  .   B2  .   B7  .  B10  .            -60.41(5)
   B4  .   B3  .   B6  .   B8  .             96.77(4)
   B4  .   B3  .   B6  .   B9  .            136.12(4)
   B4  .   B3  .   B9  .   B6  .            -38.30(3)
   B4  .   B3  .   B9  .   B8  .              0.00(4)
   B4  .   B3  .   B9  .  B10  .             61.10(5)
   B4  .   B5  .   B2  .   B7  .            -94.22(4)
   B4  .   B5  .   B3  .   B6  .             31.16(3)
   B4  .   B5  .   B3  .   B9  .             93.90(4)
   B4  .   B6  .   B1  .   B7  .            101.55(4)
   B4  .   B6  .   B1  .   B8  .            136.15(5)
   B4  .   B6  .   B3  .   B5  .            -30.38(3)
   B4  .   B6  .   B3  .   B9  .           -136.12(4)
   B4  .   B6  .   B8  .   B7  .             -1.85(5)
   B4  .   B6  .   B8  .   B9  .            103.66(4)
   B4  .   B6  .   B8  .  B10  .             69.16(4)
   B4  .   B6  .   B9  .   B8  .            -96.63(4)
   B4  .   B6  .   B9  .  B10  .            -66.10(4)
   B5  .   B2  .   B1  .   B6  .             -3.56(5)
   B5  .   B2  .   B1  .   B7  .           -105.38(4)
   B5  .   B2  .   B1  .   B8  .            -66.10(4)
   B5  .   B2  .   B4  .   B6  .           -108.95(4)
   B5  .   B2  .   B7  .   B8  .             61.10(5)
   B5  .   B2  .   B7  .  B10  .              0.45(5)
   B5  .   B3  .   B4  .   B6  .            145.47(3)
   B5  .   B3  .   B6  .   B8  .             66.39(4)
   B5  .   B3  .   B6  .   B9  .            105.74(4)
   B5  .   B3  .   B9  .   B6  .            -98.95(4)
   B5  .   B3  .   B9  .   B8  .            -60.41(5)
   B5  .   B3  .   B9  .  B10  .              0.45(5)
   B5  .   B4  .   B1  .   B6  .            107.06(4)
   B5  .   B4  .   B1  .   B7  .              6.63(5)
   B5  .   B4  .   B1  .   B8  .             69.16(4)
   B5  .   B4  .   B2  .   B7  .            107.51(4)
   B5  .   B4  .   B3  .   B6  .           -145.47(3)
   B5  .   B4  .   B3  .   B9  .           -107.81(4)
   B5  .   B4  .   B6  .   B8  .            -68.90(4)
   B5  .   B4  .   B6  .   B9  .             -6.45(5)
   B6  .   B1  .   B2  .   B7  .            101.81(4)
   B6  .   B1  .   B7  .   B8  .             34.29(3)
   B6  .   B1  .   B7  .  B10  .              3.92(5)
   B6  .   B1  .   B8  .   B7  .           -141.34(3)
   B6  .   B1  .   B8  .   B9  .            -35.86(3)
   B6  .   B1  .   B8  .  B10  .           -106.79(4)
   B6  .   B3  .   B9  .   B8  .             38.55(3)
   B6  .   B3  .   B9  .  B10  .             99.40(4)
   B6  .   B4  .   B1  .   B7  .           -100.43(4)
   B6  .   B4  .   B1  .   B8  .            -37.90(4)
   B6  .   B4  .   B2  .   B7  .             -1.44(5)
   B6  .   B4  .   B3  .   B9  .             37.66(3)
   B6  .   B8  .   B1  .   B7  .            141.34(3)
   B6  .   B8  .   B7  .  B10  .            108.83(4)
   B6  .   B8  .   B9  .  B10  .           -145.42(3)
   B6  .   B8  .  B10  .   B7  .           -103.40(4)
   B6  .   B8  .  B10  .   B9  .             33.32(3)
   B6  .   B9  .   B8  .   B7  .            103.06(4)
   B6  .   B9  .   B8  .  B10  .            145.42(3)
   B6  .   B9  .  B10  .   B7  .              5.74(4)
   B6  .   B9  .  B10  .   B8  .            -31.30(3)
   B7  .   B1  .   B6  .   B8  .            -34.59(3)
   B7  .   B1  .   B6  .   B9  .              0.00(5)
   B7  .   B1  .   B8  .   B9  .            105.48(4)
   B7  .   B1  .   B8  .  B10  .             34.55(4)
   B7  .   B2  .   B1  .   B8  .             39.28(3)
   B7  .   B8  .   B6  .   B9  .           -105.51(4)
   B7  .   B8  .   B9  .  B10  .            -42.35(3)
   B7  .   B8  .  B10  .   B9  .            136.72(3)
   B7  .  B10  .   B8  .   B9  .           -136.72(3)
   B7  .  B10  .   B9  .   B8  .             37.04(3)
   B8  .   B1  .   B6  .   B9  .             34.36(3)
   B8  .   B1  .   B7  .  B10  .            -30.38(3)
   B8  .   B6  .   B3  .   B9  .            -39.35(3)
   B8  .   B6  .   B9  .  B10  .             30.53(3)
   B8  .   B7  .  B10  .   B9  .            -37.03(3)
   B9  .   B6  .   B8  .  B10  .            -34.50(4)
   B9  .   B8  .   B7  .  B10  .             42.29(3)
   B1  .   B2  .   B4  .   H2  .            -114.2(5)
   B1  .   B2  .   B5  .   H8  .             114.7(4)
   B1  .   B2  .   B7  .  H10  .            -162.4(6)
   B1  .   B2  .   B7  .  H12  .             110.7(5)
   B1  .   B4  .   B2  .   H3  .             108.3(5)
   B1  .   B4  .   B2  .  H10  .             -81.7(4)
   B1  .   B4  .   B3  .   H4  .            -143.9(5)
   B1  .   B4  .   B3  .   H9  .              45.4(5)
   B1  .   B4  .   B5  .   H8  .             -32.8(7)
   B1  .   B4  .   B6  .  H11  .            -105.9(5)
   B1  .   B6  .   B3  .   H4  .             152.4(5)
   B1  .   B6  .   B3  .   H9  .             -89.4(4)
   B1  .   B6  .   B4  .   H2  .             113.1(5)
   B1  .   B6  .   B8  .  H13  .            -112.8(5)
   B1  .   B6  .   B9  .   H9  .              89.6(4)
   B1  .   B6  .   B9  .  H14  .            -148.4(5)
   B1  .   B7  .   B2  .   H3  .            -109.0(5)
   B1  .   B7  .   B2  .  H10  .             162.4(6)
   B1  .   B7  .   B8  .  H13  .             114.1(5)
   B1  .   B7  .  B10  .  H15  .            -113.2(4)
   B1  .   B8  .   B6  .  H11  .             106.9(5)
   B1  .   B8  .   B7  .  H10  .              82.1(5)
   B1  .   B8  .   B7  .  H12  .            -107.3(5)
   B1  .   B8  .   B9  .   H9  .             -45.2(5)
   B1  .   B8  .   B9  .  H14  .             144.8(5)
   B1  .   B8  .  B10  .  H15  .              37.3(7)
   B2  .   B1  .   B4  .   H2  .             105.6(5)
   B2  .   B1  .   B6  .  H11  .             147.6(5)
   B2  .   B1  .   B7  .  H10  .              12.4(4)
   B2  .   B1  .   B7  .  H12  .            -105.7(5)
   B2  .   B1  .   B8  .  H13  .            -146.6(5)
   B2  .   B4  .   B1  .   H1  .            -111.6(5)
   B2  .   B4  .   B3  .   H4  .             149.5(5)
   B2  .   B4  .   B3  .   H9  .             -21.1(5)
   B2  .   B4  .   B5  .   H8  .             -66.1(7)
   B2  .   B4  .   B6  .  H11  .            -141.8(5)
   B2  .   B5  .   B3  .   H4  .            -154.0(5)
   B2  .   B5  .   B3  .   H9  .              95.4(4)
   B2  .   B5  .   B4  .   H2  .            -111.7(4)
   B2  .   B7  .   B1  .   H1  .             112.4(5)
   B2  .   B7  .   B8  .  H13  .             151.7(5)
   B2  .   B7  .  B10  .  H15  .             -50.5(4)
   B3  .   B4  .   B1  .   H1  .             142.9(5)
   B3  .   B4  .   B2  .   H3  .            -148.7(5)
   B3  .   B4  .   B2  .  H10  .              21.4(5)
   B3  .   B4  .   B5  .   H8  .              70.6(7)
   B3  .   B4  .   B6  .  H11  .             112.8(5)
   B3  .   B5  .   B2  .   H3  .             150.8(5)
   B3  .   B5  .   B2  .  H10  .             -95.1(4)
   B3  .   B5  .   B4  .   H2  .             111.6(4)
   B3  .   B6  .   B1  .   H1  .            -145.2(5)
   B3  .   B6  .   B4  .   H2  .            -105.6(5)
   B3  .   B6  .   B8  .  H13  .             146.8(5)
   B3  .   B6  .   B9  .   H9  .             -12.3(4)
   B3  .   B6  .   B9  .  H14  .             109.8(5)
   B3  .   B9  .   B6  .  H11  .            -114.7(5)
   B3  .   B9  .   B8  .  H13  .            -152.1(5)
   B3  .   B9  .  B10  .  H15  .              51.8(4)
   B4  .   B1  .   B2  .   H3  .            -114.3(5)
   B4  .   B1  .   B2  .  H10  .             123.7(4)
   B4  .   B1  .   B6  .  H11  .             113.3(5)
   B4  .   B1  .   B7  .  H10  .             -26.9(4)
   B4  .   B1  .   B7  .  H12  .            -145.1(5)
   B4  .   B1  .   B8  .  H13  .             151.0(5)
   B4  .   B2  .   B1  .   H1  .             109.4(5)
   B4  .   B2  .   B5  .   H8  .             146.0(4)
   B4  .   B2  .   B7  .  H10  .            -123.8(6)
   B4  .   B2  .   B7  .  H12  .             149.2(5)
   B4  .   B3  .   B5  .   H8  .            -144.4(4)
   B4  .   B3  .   B6  .  H11  .            -111.5(5)
   B4  .   B3  .   B9  .   H9  .             124.1(6)
   B4  .   B3  .   B9  .  H14  .            -147.3(5)
   B4  .   B5  .   B2  .   H3  .             113.8(5)
   B4  .   B5  .   B2  .  H10  .            -132.1(4)
   B4  .   B5  .   B3  .   H4  .            -117.0(5)
   B4  .   B5  .   B3  .   H9  .             132.5(4)
   B4  .   B6  .   B1  .   H1  .            -110.6(5)
   B4  .   B6  .   B3  .   H4  .             118.1(5)
   B4  .   B6  .   B3  .   H9  .            -123.7(4)
   B4  .   B6  .   B8  .  H13  .            -150.7(5)
   B4  .   B6  .   B9  .   H9  .              27.0(4)
   B4  .   B6  .   B9  .  H14  .             149.1(5)
   B5  .   B2  .   B1  .   H1  .             139.9(5)
   B5  .   B2  .   B4  .   H2  .             100.3(5)
   B5  .   B2  .   B7  .  H10  .             -63.0(6)
   B5  .   B2  .   B7  .  H12  .            -149.9(5)
   B5  .   B3  .   B4  .   H2  .            -100.5(5)
   B5  .   B3  .   B6  .  H11  .            -141.9(5)
   B5  .   B3  .   B9  .   H9  .              63.4(6)
   B5  .   B3  .   B9  .  H14  .             152.1(5)
   B5  .   B4  .   B1  .   H1  .            -146.1(5)
   B5  .   B4  .   B2  .   H3  .            -106.3(5)
   B5  .   B4  .   B2  .  H10  .              63.7(4)
   B5  .   B4  .   B3  .   H4  .             107.2(5)
   B5  .   B4  .   B3  .   H9  .             -63.4(5)
   B5  .   B4  .   B6  .  H11  .             147.3(5)
   B6  .   B1  .   B2  .  H10  .              89.6(4)
   B6  .   B1  .   B7  .  H10  .             -89.4(4)
   B6  .   B1  .   B7  .  H12  .             152.4(5)
   B6  .   B1  .   B8  .  H13  .             113.1(5)
   B6  .   B3  .   B9  .  H14  .            -109.0(5)
   B6  .   B4  .   B2  .  H10  .             -45.2(5)
   B6  .   B8  .   B7  .  H10  .              45.4(5)
   B6  .   B8  .   B7  .  H12  .            -143.9(5)
   B6  .   B8  .   B9  .  H14  .             108.3(5)
   B6  .   B8  .  B10  .  H15  .             -32.8(7)
   B6  .   B9  .   B8  .  H13  .            -114.2(5)
   B6  .   B9  .  B10  .  H15  .             114.7(4)
   B7  .   B1  .   B2  .  H10  .             -12.3(4)
   B7  .   B1  .   B6  .  H11  .            -145.2(5)
   B7  .   B1  .   B8  .  H13  .            -105.6(5)
   B7  .   B8  .   B6  .  H11  .             142.9(5)
   B7  .   B8  .   B9  .  H14  .            -148.7(5)
   B7  .   B8  .  B10  .  H15  .              70.6(7)
   B7  .  B10  .   B8  .  H13  .             111.6(4)
   B7  .  B10  .   B9  .  H14  .             150.8(5)
   B8  .   B1  .   B2  .  H10  .              27.0(4)
   B8  .   B1  .   B6  .  H11  .            -110.6(5)
   B8  .   B1  .   B7  .  H10  .            -123.7(4)
   B8  .   B1  .   B7  .  H12  .             118.1(5)
   B8  .   B6  .   B9  .  H14  .            -114.3(5)
   B8  .   B7  .   B2  .  H10  .             124.1(6)
   B8  .   B7  .  B10  .  H15  .            -144.4(4)
   B8  .   B9  .   B6  .  H11  .             109.4(5)
   B8  .   B9  .  B10  .  H15  .             146.0(4)
   B8  .  B10  .   B7  .  H10  .             132.5(4)
   B8  .  B10  .   B7  .  H12  .            -117.0(5)
   B8  .  B10  .   B9  .  H14  .             113.8(5)
   B9  .   B3  .   B6  .  H11  .             112.4(5)
   B9  .   B6  .   B8  .  H13  .             105.6(5)
   B9  .   B8  .   B6  .  H11  .            -111.6(5)
   B9  .   B8  .   B7  .  H12  .             149.5(5)
   B9  .   B8  .  B10  .  H15  .             -66.1(7)
   B9  .  B10  .   B7  .  H12  .            -154.0(5)
   B9  .  B10  .   B8  .  H13  .            -111.7(4)
  B10  .   B7  .   B8  .  H13  .            -100.5(5)
  B10  .   B8  .   B7  .  H12  .             107.2(5)
  B10  .   B8  .   B9  .  H14  .            -106.3(5)
  B10  .   B9  .   B8  .  H13  .             100.3(5)
   B1  .   B2  .  H10  .   B7  .              15.2(5)
   B1  .   B7  .  H10  .   B2  .             -15.2(5)
   B4  .   B2  .  H10  .   B7  .              75.5(5)
   B4  .   B3  .   H9  .   B9  .             -75.7(5)
   B5  .   B2  .  H10  .   B7  .             124.8(4)
   B5  .   B3  .   H9  .   B9  .            -124.6(4)
   B6  .   B3  .   H9  .   B9  .             -15.2(5)
   B2  .  H10  .   B7  .   B8  .             -75.7(5)
   B2  .  H10  .   B7  .  B10  .            -124.6(4)
   B3  .   H9  .   B9  .   B6  .              15.2(5)
   B3  .   H9  .   B9  .   B8  .              75.5(5)
   B3  .   H9  .   B9  .  B10  .             124.8(4)
   B2  .  H10  .   B7  .  H12  .             112.1(6)
   B3  .   H9  .   B9  .  H14  .            -113.3(6)
  H15  .  B10  .   N2  .   C3  .              -152(4)
   H9  .   B9  .  B10  .   N2  .             132.9(4)
  H10  .   B7  .  B10  .   N2  .            -133.3(4)
  H12  .   B7  .  B10  .   N2  .             -22.8(5)
  H13  .   B8  .  B10  .   N2  .              -0.9(4)
  H14  .   B9  .  B10  .   N2  .              18.8(5)
   H1  .   B1  .   B2  .   B7  .            -114.7(5)
   H1  .   B1  .   B4  .   B6  .             106.9(5)
   H1  .   B1  .   B6  .   B8  .             113.3(5)
   H1  .   B1  .   B6  .   B9  .             147.6(5)
   H1  .   B1  .   B7  .   B8  .            -111.5(5)
   H1  .   B1  .   B7  .  B10  .            -141.9(5)
   H1  .   B1  .   B8  .   B6  .            -105.9(5)
   H1  .   B1  .   B8  .   B7  .             112.8(5)
   H1  .   B1  .   B8  .   B9  .            -141.8(5)
   H1  .   B1  .   B8  .  B10  .             147.3(5)
   H2  .   B4  .   B1  .   B6  .            -112.8(5)
   H2  .   B4  .   B1  .   B7  .             146.8(5)
   H2  .   B4  .   B1  .   B8  .            -150.7(5)
   H2  .   B4  .   B2  .   B7  .            -152.1(5)
   H2  .   B4  .   B3  .   B6  .             114.1(5)
   H2  .   B4  .   B3  .   B9  .             151.7(5)
   H2  .   B4  .   B6  .   B8  .             151.0(5)
   H2  .   B4  .   B6  .   B9  .            -146.6(5)
   H3  .   B2  .   B1  .   B6  .            -148.4(5)
   H3  .   B2  .   B1  .   B7  .             109.8(5)
   H3  .   B2  .   B1  .   B8  .             149.1(5)
   H3  .   B2  .   B4  .   B6  .             144.8(5)
   H3  .   B2  .   B7  .   B8  .            -147.3(5)
   H3  .   B2  .   B7  .  B10  .             152.1(5)
   H4  .   B3  .   B4  .   B6  .            -107.3(5)
   H4  .   B3  .   B6  .   B8  .            -145.1(5)
   H4  .   B3  .   B6  .   B9  .            -105.7(5)
   H4  .   B3  .   B9  .   B6  .             110.7(5)
   H4  .   B3  .   B9  .   B8  .             149.2(5)
   H4  .   B3  .   B9  .  B10  .            -149.9(5)
   H8  .   B5  .   B2  .   B7  .              51.8(4)
   H8  .   B5  .   B3  .   B6  .            -113.2(4)
   H8  .   B5  .   B3  .   B9  .             -50.5(4)
   H8  .   B5  .   B4  .   B6  .              37.3(7)
   H9  .   B3  .   B4  .   B6  .              82.1(5)
   H9  .   B3  .   B6  .   B8  .             -26.9(4)
   H9  .   B3  .   B6  .   B9  .              12.4(4)
   H9  .   B3  .   B9  .   B6  .            -162.4(6)
   H9  .   B3  .   B9  .   B8  .            -123.8(6)
   H9  .   B3  .   B9  .  B10  .             -63.0(6)
   H9  .   B9  .   B3  .   B6  .             162.4(6)
   H9  .   B9  .   B6  .   B8  .             123.7(4)
   H9  .   B9  .   B8  .   B6  .             -81.7(4)
   H9  .   B9  .   B8  .   B7  .              21.4(5)
   H9  .   B9  .   B8  .  B10  .              63.7(4)
   H9  .   B9  .  B10  .   B7  .             -95.1(4)
   H9  .   B9  .  B10  .   B8  .            -132.1(4)
  H10  .   B2  .   B7  .  B10  .              63.4(6)
  H10  .   B7  .   B8  .   B9  .             -21.1(5)
  H10  .   B7  .   B8  .  B10  .             -63.4(5)
  H10  .   B7  .  B10  .   B9  .              95.4(4)
  H11  .   B6  .   B8  .  B10  .            -146.1(5)
  H11  .   B6  .   B9  .  B10  .             139.9(5)
   H1  .   B1  .   B2  .   H3  .             -4.9(7)
   H1  .   B1  .   B2  .  H10  .           -127.0(7)
   H1  .   B1  .   B4  .   H2  .             -5.9(7)
   H1  .   B1  .   B6  .  H11  .              2.7(10)
   H1  .   B1  .   B7  .  H10  .            124.8(6)
   H1  .   B1  .   B7  .  H12  .              6.6(7)
   H1  .   B1  .   B8  .  H13  .              7.2(7)
   H2  .   B4  .   B2  .   H3  .             -6.0(7)
   H2  .   B4  .   B2  .  H10  .            164.1(7)
   H2  .   B4  .   B3  .   H4  .              6.8(7)
   H2  .   B4  .   B3  .   H9  .           -163.9(7)
   H2  .   B4  .   B5  .   H8  .           -177.8(8)
   H2  .   B4  .   B6  .  H11  .              7.2(7)
   H3  .   B2  .   B5  .   H8  .           -100.2(6)
   H3  .   B2  .   B7  .  H10  .             88.7(7)
   H3  .   B2  .   B7  .  H12  .              1.7(7)
   H4  .   B3  .   B5  .   H8  .             98.6(7)
   H4  .   B3  .   B6  .  H11  .              6.6(7)
   H4  .   B3  .   B9  .   H9  .            -87.0(7)
   H4  .   B3  .   B9  .  H14  .              1.7(7)
   H8  .   B5  .   B2  .  H10  .             13.9(5)
   H8  .   B5  .   B3  .   H9  .            -11.9(6)
   H9  .   B3  .   B6  .  H11  .            124.8(6)
   H9  .   B3  .   B9  .  H14  .             88.7(7)
   H9  .   B9  .   B6  .  H11  .           -127.0(7)
   H9  .   B9  .   B8  .  H13  .            164.1(7)
   H9  .   B9  .  B10  .  H15  .             13.9(5)
  H10  .   B2  .   B7  .  H12  .            -87.0(7)
  H10  .   B7  .   B8  .  H13  .           -163.9(7)
  H10  .   B7  .  B10  .  H15  .            -11.9(6)
  H11  .   B6  .   B8  .  H13  .             -5.9(7)
  H11  .   B6  .   B9  .  H14  .             -4.9(7)
  H12  .   B7  .   B8  .  H13  .              6.8(7)
  H12  .   B7  .  B10  .  H15  .             98.6(7)
  H13  .   B8  .   B9  .  H14  .             -6.0(7)
  H13  .   B8  .  B10  .  H15  .           -177.8(8)
  H14  .   B9  .  B10  .  H15  .           -100.2(6)
   H3  .   B2  .  H10  .   B7  .            -113.3(6)
   H4  .   B3  .   H9  .   B9  .             112.1(6)

# start Validation Reply Form
_vrf_PLAT097_Bisacetonitrile_arachno-decaborane12__IAM
;
PROBLEM: Large Reported Max.  (Positive) Residual Density       0.97 eA-3  
RESPONSE: The C-N bond is poorly modeled in the IAM
;
# end Validation Reply Form
