# Supplementary material for: Periodic Hirshfeld Atom Refinement
Source: J Phys Chem Lett. 2026 Feb 27;17(11):3170–9. doi: 10.1021/acs.jpclett.5c03918 (PMC13007019; doi:10.1021/acs.jpclett.5c03918)
Supplement: Supplementary file 2 [file jz5c03918_si_002.zip › H_Bisacetonitrile arachno-decaborane(12)/Bis(acetonitrile)_arachno-decaborane(12)__IAM.fco]

data_Bisacetonitrile_arachno-decaborane12__IAM
#Bis(acetonitrile)_arachno-decaborane(12)__IAM

_audit_creation_date                2025-4-1
_audit_creation_method              'Tonto 25.04.08 github v. 71242092'

# ============
# QCr software
# ============

_QCr_software                       'Tonto'
_QCr_software_version               '25.04.08 v. 71242092'
_QCr_software_platform              'Linux-6.8.0-52-generic'
_QCr_software_build_date            '2025.03.27 11:46'
_QCr_software_website               'https://github.com/dylan-jayatilaka/tonto'

# ========
# Symmetry
# ========

_symmetry_cell_setting              Monoclinic
_symmetry_space_group_name_H-M      'c 1 2/c 1'
_symmetry_space_group_name_Hall     '-c 2yc'
_symmetry_Int_Tables_number         '15'

loop_
    _symmetry_equiv_pos_as_xyz
'+x, +y, +z'
'+x+1/2, +y+1/2, +z'
'-x, -y, -z'
'-x+1/2, -y+1/2, -z'
'-x, +y, -z+1/2'
'-x+1/2, +y+1/2, -z+1/2'
'+x, -y, +z+1/2'
'+x+1/2, -y+1/2, +z+1/2'

# =========
# Unit cell
# =========

_cell_measurement_temperature       95(2)
_cell_measurement_reflns_used       5143
_cell_measurement_theta_min         3.22
_cell_measurement_theta_max         54.80

_cell_length_a                      15.187(4)
_cell_length_b                      11.1265(15)
_cell_length_c                      7.7617(14)
_cell_angle_alpha                   90.00
_cell_angle_beta                    112.66(1)
_cell_angle_gamma                   90.00
_cell_volume                        1210.3(4)

_cell_formula_units_Z               4

_exptl_crystal_F_squared_000         179776.0000


# ======================
# XD fco reflection data
# ======================

_shelx_refln_list_code              4

_reflns_d_resolution_high           0.4349
_reflns_d_resolution_low            6.3264
_reflns_limit_h_max                 32
_reflns_limit_h_min                 -34
_reflns_limit_k_max                 25
_reflns_limit_k_min                 0
_reflns_limit_l_max                 17
_reflns_limit_l_min                 0

# NOTE: F_squared_meas is scaled to F_squared_calc
#       and so it is on an absolute scale
_reflns_tonto_F_scale_factor        0.8738

loop_
    _refln_index_h
    _refln_index_k
    _refln_index_l
    _refln_F_squared_calc
    _refln_F_squared_meas
    _refln_F_squared_sigma
    _refln_observed_status
   3   1   0     1608.20     1673.93     24.63 o
   5   1   0       52.89       40.82      2.31 o
   7   1   0      442.89      437.81      9.35 o
   9   1   0      114.86      106.78      4.78 o
  11   1   0      146.64      145.63      6.21 o
  15   1   0      155.13      141.82      6.02 o
  21   1   0       14.26       16.24      2.94 o
  23   1   0       35.94       33.03      3.24 o
  25   1   0       89.94       91.12      4.44 o
  31   1   0       18.26       19.76      2.54 o
   0   2   0     3866.24     4330.78     45.71 o
   2   2   0     7980.90     7655.13     80.87 o
   6   2   0       60.11       77.72      3.36 o
   8   2   0       37.19       48.51      3.21 o
  10   2   0      188.37      159.59      6.02 o
  12   2   0      153.78      132.22      6.56 o
  14   2   0      112.81      105.63      5.51 o
  16   2   0      162.13      149.35      6.38 o
  18   2   0       11.90       11.01      3.42 o
  20   2   0       98.40       92.02      5.88 o
  22   2   0       35.58       34.77      3.23 o
  32   2   0       14.94       19.76      2.54 o
   1   3   0      536.73      540.22      6.33 o
   3   3   0     1794.05     1958.50     21.09 o
  11   3   0       18.93       13.91      3.36 o
  13   3   0       32.15       27.43      4.38 o
  15   3   0        7.98        9.47      2.65 o
  17   3   0      310.06      291.41      8.47 o
  19   3   0      120.05      115.84      6.23 o
  21   3   0       66.29       63.91      3.91 o
  25   3   0       67.71       65.46      3.91 o
  27   3   0       10.71       12.22      2.60 o
   0   4   0     5423.20     5623.00     65.06 o
   2   4   0     1521.99     1718.99     17.58 o
   4   4   0      125.80      135.99      4.96 o
   8   4   0      154.23      138.92      5.49 o
  10   4   0       34.78       28.89      3.62 o
  12   4   0      123.49      109.32      6.23 o
  14   4   0      439.34      417.99     13.97 o
  16   4   0      290.73      271.07      8.47 o
  20   4   0      212.44      208.30      9.22 o
  26   4   0       19.91       20.61      2.91 o
  30   4   0       45.06       51.25      3.75 o
   1   5   0      290.12      341.73      8.65 o
   3   5   0      751.98      823.73     17.45 o
   7   5   0      213.08      207.25      6.36 o
   9   5   0      804.65      744.48     16.04 o
  11   5   0      172.03      166.28      7.27 o
  13   5   0      504.93      488.48     14.30 o
  15   5   0      610.33      587.37     17.48 o
  17   5   0      208.61      198.49      7.62 o
  19   5   0      253.82      237.41      8.48 o
  21   5   0       12.98       13.48      2.38 o
  23   5   0      147.52      142.65      4.95 o
  29   5   0       16.22       18.45      2.73 o
  31   5   0       41.87       49.95      4.85 o
   0   6   0     1247.49     1351.14     19.36 o
   2   6   0     2001.58     2212.73     28.14 o
   4   6   0      115.84      112.88      3.88 o
   6   6   0       41.07       31.58      2.87 o
  12   6   0       48.09       42.25      4.31 o
  14   6   0      195.86      183.92      7.07 o
  16   6   0      101.43       98.74      5.51 o
  20   6   0       15.01       17.86      2.92 o
  22   6   0       36.90       35.45      3.41 o
   1   7   0       62.24       51.43      3.38 o
   3   7   0       45.76       42.50      5.62 o
   5   7   0      198.74      213.38      7.25 o
   7   7   0      717.78      664.70     17.12 o
  11   7   0      242.66      233.90      8.49 o
  13   7   0     2228.68     2104.02     44.07 o
  15   7   0       34.34       33.90      4.16 o
  23   7   0       31.55       31.16      3.61 o
  25   7   0       43.84       45.96      4.30 o
  27   7   0       41.91       43.01      3.39 o
   0   8   0       88.40       83.53      4.99 o
   2   8   0       24.61       32.98      3.42 o
   4   8   0      332.43      337.53      9.18 o
   6   8   0       92.36       93.91      5.34 o
   8   8   0        9.34       11.07      3.22 o
  12   8   0      220.63      197.78      7.07 o
  14   8   0       81.66       78.03      4.99 o
  16   8   0       63.37       55.60      4.83 o
  18   8   0      103.21      101.57      6.41 o
  20   8   0       52.93       52.03      3.57 o
  22   8   0       17.69       17.80      4.49 o
  26   8   0       11.16       11.83      2.61 o
   1   9   0     1214.89     1205.26     22.91 o
   3   9   0      277.04      288.25      9.02 o
   5   9   0       91.33       95.82      5.70 o
   7   9   0       95.59       97.18      6.05 o
  11   9   0      492.61      481.31     12.88 o
  13   9   0      149.06      135.88      6.92 o
  15   9   0       26.29       28.09      3.99 o
  17   9   0      156.06      152.07      7.28 o
  19   9   0       30.09       26.76      3.07 o
  21   9   0        4.58        5.59      2.36 o
  25   9   0       69.75       69.09      4.46 o
   0  10   0     1013.74     1060.43     22.93 o
   2  10   0      274.45      266.85      9.91 o
   6  10   0       75.43       66.30      5.01 o
   8  10   0       15.58       12.90      3.18 o
  12  10   0      136.46      127.85      6.39 o
  14  10   0      127.23      119.71      6.40 o
   1  11   0      219.79      195.50      7.26 o
   3  11   0       25.64       25.00      4.01 o
   5  11   0      112.49      111.36      5.33 o
   9  11   0       14.52       13.70      3.17 o
  11  11   0       19.12       15.59      3.93 o
  13  11   0       29.01       26.86      4.20 o
  15  11   0      102.65       96.17      6.24 o
  17  11   0        9.23        6.82      3.17 o
  19  11   0      117.65      120.86      6.03 o
  21  11   0       11.31       13.95      2.96 o
  23  11   0       28.74       30.95      3.42 o
  27  11   0       18.29       22.30      3.28 o
   0  12   0      363.18      339.97      9.89 o
   4  12   0      441.57      448.68     10.94 o
  10  12   0       45.25       43.04      7.32 o
  12  12   0       76.93       72.48      5.73 o
  18  12   0       99.07      101.91      7.69 o
  20  12   0       81.47       81.84      4.62 o
  22  12   0      108.77      112.79      4.78 o
  26  12   0       25.06       30.23      3.06 o
  28  12   0       10.60       12.48      2.21 o
   1  13   0      130.08      120.90     11.50 o
   3  13   0       76.82       78.15      5.36 o
   5  13   0       45.12       41.71      4.14 o
   9  13   0       19.38       19.19      4.27 o
  11  13   0      200.70      192.87     10.13 o
  13  13   0       72.99       67.50      4.81 o
  15  13   0       16.51       18.40      3.12 o
  19  13   0       54.02       54.25      3.92 o
  27  13   0       10.26       12.51      2.60 o
   0  14   0      384.46      364.70     11.31 o
   2  14   0      322.57      304.38     10.97 o
   6  14   0      315.71      303.85      9.72 o
  14  14   0       18.37       18.61      2.55 o
  20  14   0      270.34      276.85      6.88 o
  24  14   0        5.20        6.85      2.30 o
   1  15   0       44.93       43.46      5.24 o
   3  15   0      115.84      105.43      6.41 o
   5  15   0      126.36      117.86      6.40 o
  15  15   0       29.01       28.63      3.25 o
  17  15   0       10.82       10.29      2.63 o
  19  15   0       23.69       24.66      3.45 o
  23  15   0       31.98       35.30      3.23 o
  25  15   0        6.94        7.39      2.92 o
   0  16   0      440.23      427.12     14.14 o
   2  16   0       29.84       27.86      6.13 o
   4  16   0       46.04       51.38      5.78 o
   8  16   0       21.41       16.25      5.99 o
  16  16   0        9.17       10.49      2.63 o
  24  16   0        8.81       10.62      2.23 o
  11  17   0       13.01       14.33      2.58 o
  13  17   0      154.48      156.12      6.38 o
  19  17   0       13.23       14.43      2.95 o
  10  18   0       92.49       91.64      5.34 o
  12  18   0       40.56       43.04      3.94 o
  20  18   0       30.88       33.91      3.41 o
  22  18   0        6.96        7.86      2.08 o
   7  19   0       96.36       96.00      4.25 o
  13  19   0       16.04       17.98      3.70 o
  15  19   0       15.77       18.18      4.89 o
  17  19   0       18.30       20.60      3.67 o
  12  20   0       19.34       19.92      3.11 o
   7  21   0      168.52      166.25      6.55 o
  15  21   0       28.01       31.94      3.97 o
   2  22   0       12.50       12.61      2.60 o
  10  22   0       81.29       87.58      3.89 o
  12  22   0        4.32        7.40      2.49 o
   0  24   0       26.93       32.72      4.35 o
   2  24   0       15.90       17.47      2.74 o
  10  24   0        7.38        8.50      2.06 o
   1  25   0       19.72       21.09      2.54 o
 -23   1   1       24.54       24.48      3.08 o
 -17   1   1     1285.69     1237.16     24.67 o
 -15   1   1       41.24       39.00      3.59 o
 -13   1   1      586.66      520.57     11.99 o
 -11   1   1     1421.26     1292.04     26.43 o
  -9   1   1      678.80      663.64     11.62 o
  -7   1   1     1445.86     1654.63     26.40 o
  -5   1   1     4322.69     4658.65     50.98 o
  -3   1   1    11545.06    11494.98     80.79 o
  -1   1   1     3959.18     4388.64     42.18 o
   1   1   1     2846.54     2943.87     35.17 o
   3   1   1      107.66      102.29      3.01 o
   5   1   1        7.25       14.43      1.81 o
   7   1   1       37.22       26.81      2.52 o
   9   1   1      280.73      284.93      8.47 o
  11   1   1      225.13      209.17      7.61 o
  13   1   1      106.83       98.70      5.15 o
  15   1   1       12.88       14.33      3.55 o
  19   1   1      258.79      242.48      8.67 o
  21   1   1      105.12      101.92      4.78 o
  23   1   1       94.53       91.97      4.44 o
  25   1   1       16.35       17.24      4.91 o
  27   1   1        5.76        6.38      2.76 o
  29   1   1       20.57       23.93      3.83 o
  31   1   1        6.09        7.47      2.28 o
 -28   2   1      123.52      126.05      5.13 o
 -24   2   1       12.42       15.09      2.76 o
 -20   2   1      675.82      655.57     15.52 o
 -16   2   1       74.23       64.03      4.28 o
 -14   2   1       18.90       17.67      3.31 o
 -12   2   1      139.70      113.20      5.69 o
 -10   2   1      253.81      254.06      7.24 o
  -8   2   1      237.84      267.39      6.52 o
  -6   2   1      948.04     1067.09     12.66 o
  -4   2   1      171.41      179.02      4.59 o
  -2   2   1     3567.12     3675.03     36.92 o
   0   2   1     5032.60     5430.13     50.96 o
   2   2   1      453.20      525.84      9.68 o
   4   2   1      144.85      131.43      3.88 o
   6   2   1      264.93      312.10      6.87 o
   8   2   1      783.26      777.43     15.69 o
  10   2   1      267.65      258.97      7.95 o
  12   2   1      740.35      688.20     19.43 o
  14   2   1      816.26      761.83     16.04 o
  16   2   1       82.97       73.87      5.00 o
  18   2   1       14.17       12.51      3.39 o
  20   2   1      200.16      194.62      6.90 o
  22   2   1       28.17       28.01      3.07 o
  28   2   1      104.00      115.19      4.78 o
  30   2   1       15.41       18.19      2.55 o
 -29   3   1       11.80       12.98      2.78 o
 -25   3   1       52.46       50.24      3.75 o
 -21   3   1       17.53       18.40      3.89 o
 -19   3   1      512.82      509.70     11.99 o
 -17   3   1      109.54      103.61      5.15 o
 -15   3   1       53.25       47.52      4.12 o
 -13   3   1      401.41      359.96     10.42 o
 -11   3   1       81.36       69.01      4.64 o
  -9   3   1       73.89       71.94      3.90 o
  -7   3   1      119.93      142.47      5.68 o
  -5   3   1     1743.09     1949.72     24.62 o
  -3   3   1    12535.99    13095.78    121.26 o
  -1   3   1     6279.43     6611.90     68.56 o
   3   3   1       93.12      104.46      3.18 o
   7   3   1      777.18      762.53     11.97 o
   9   3   1      380.96      367.15      9.53 o
  11   3   1      268.02      234.78      8.67 o
  13   3   1      166.81      161.04      6.55 o
  15   3   1      161.10      145.19      5.85 o
  17   3   1       48.60       39.85      4.52 o
  19   3   1      124.71      123.51      6.57 o
  21   3   1       49.54       50.46      3.38 o
  23   3   1      117.70      114.36      4.60 o
  25   3   1       14.63       13.74      3.56 o
  29   3   1       11.21       13.70      2.77 o
 -30   4   1        9.29        9.82      2.64 o
 -26   4   1      177.96      176.21      5.66 o
 -24   4   1       64.27       62.83      3.91 o
 -22   4   1       37.46       35.99      4.53 o
 -20   4   1       13.95       12.82      3.79 o
 -18   4   1      144.47      132.11      6.39 o
 -14   4   1       72.14       73.93      4.81 o
 -12   4   1       34.36       32.48      3.79 o
 -10   4   1       46.83       52.39      4.11 o
  -8   4   1      205.48      201.98      6.36 o
  -6   4   1      167.72      161.87      5.31 o
  -4   4   1     1247.75     1462.12     16.35 o
  -2   4   1     2656.13     3073.63     31.65 o
   0   4   1      846.73      902.10     12.31 o
   2   4   1       24.54       44.66      2.13 o
   4   4   1        8.18       14.34      2.01 o
   6   4   1     1271.58     1213.67     17.60 o
   8   4   1      263.08      238.98      8.48 o
  10   4   1      532.82      478.67     11.46 o
  12   4   1      509.15      476.21     12.18 o
  14   4   1      175.43      162.65      6.55 o
  16   4   1       35.51       31.73      4.35 o
  18   4   1        9.29        7.60      3.12 o
  20   4   1       12.93       14.81      2.37 o
  22   4   1       60.47       59.24      3.56 o
  26   4   1       67.85       72.27      4.09 o
  30   4   1        3.21        4.52      2.21 o
 -31   5   1        8.68        9.90      2.64 o
 -25   5   1       20.95       22.38      3.09 o
 -23   5   1        7.14        7.32      2.49 o
 -15   5   1      196.87      185.34      6.90 o
 -11   5   1        9.05        8.63      3.08 o
  -9   5   1       89.57       64.69      4.27 o
  -7   5   1      572.02      568.26     12.52 o
  -5   5   1      138.09      150.68      4.77 o
  -3   5   1      533.23      611.04      8.27 o
  -1   5   1      426.37      419.05      6.69 o
   1   5   1      338.87      410.99      8.45 o
   3   5   1      325.51      332.97      6.17 o
   5   5   1       24.77       19.96      2.54 o
   7   5   1      110.84       93.71      4.61 o
   9   5   1       30.65       33.00      3.61 o
  13   5   1       95.80       87.58      4.79 o
  15   5   1      253.41      243.20      8.14 o
  17   5   1        6.78        7.28      3.14 o
  19   5   1       23.83       25.83      3.64 o
  21   5   1      197.38      194.62      5.47 o
  23   5   1       51.01       47.27      3.58 o
  25   5   1       14.64       16.48      2.75 o
  27   5   1       16.24       18.34      2.73 o
 -30   6   1       22.30       27.39      3.25 o
 -28   6   1       16.91       18.17      2.92 o
 -26   6   1      115.23      113.36      4.97 o
 -24   6   1      206.11      207.59      6.19 o
 -20   6   1       78.93       80.72      5.53 o
 -16   6   1      246.21      240.04      8.14 o
 -14   6   1      152.56      139.64      6.21 o
 -12   6   1       79.44       75.73      4.99 o
 -10   6   1       84.16       74.46      5.00 o
  -6   6   1       82.43      103.78      4.43 o
  -4   6   1     2330.81     2423.13     31.67 o
  -2   6   1     1979.79     2153.11     35.20 o
   0   6   1     1746.53     1844.53     26.39 o
   2   6   1      318.53      266.85      6.18 o
   4   6   1      228.48      198.30      5.66 o
   6   6   1     1303.05     1269.42     22.91 o
   8   6   1      610.42      572.81     11.98 o
  10   6   1      447.04      442.01     11.83 o
  12   6   1      797.73      760.78     15.15 o
  14   6   1       77.51       68.85      4.81 o
  16   6   1       18.49       20.50      3.67 o
  22   6   1       49.61       46.53      3.58 o
  24   6   1       15.92       17.07      2.74 o
  26   6   1        6.31        7.36      2.49 o
 -29   7   1       14.75       16.07      2.75 o
 -27   7   1        9.06        8.57      2.67 o
 -25   7   1       22.52       21.51      3.10 o
 -23   7   1       14.01       13.84      2.77 o
 -21   7   1       11.08       10.96      2.41 o
 -19   7   1      309.58      299.12     11.14 o
 -17   7   1      106.87       99.50      6.59 o
 -15   7   1        7.77        7.24      2.93 o
 -13   7   1        8.87        6.89      2.73 o
 -11   7   1       10.23        9.55      3.05 o
  -9   7   1      229.35      207.42      7.61 o
  -7   7   1       26.99       22.28      3.28 o
  -5   7   1      693.92      774.98     14.79 o
  -3   7   1     1344.35     1394.62     22.90 o
  -1   7   1      888.29      972.76     14.61 o
   1   7   1      280.61      299.48      8.12 o
   3   7   1       25.29       29.01      2.52 o
  11   7   1      513.83      486.37     11.10 o
  13   7   1       16.37       13.96      2.96 o
  15   7   1       50.42       46.13      4.50 o
  17   7   1       70.96       66.00      5.37 o
  19   7   1       44.89       40.95      3.59 o
  21   7   1       16.72       16.41      2.75 o
  23   7   1       10.86       10.70      2.42 o
 -30   8   1       35.61       38.45      3.05 o
 -26   8   1        4.99        5.40      2.59 o
 -24   8   1      137.52      146.19      5.31 o
 -22   8   1      195.02      191.11      5.83 o
 -20   8   1       36.97       34.96      3.41 o
 -18   8   1       78.84       80.01      5.72 o
 -14   8   1      186.83      174.65      6.73 o
 -12   8   1      349.55      342.08      9.18 o
  -8   8   1       11.33       15.64      3.53 o
  -6   8   1      793.49      754.99     17.45 o
  -4   8   1      938.96      858.10     14.78 o
  -2   8   1      132.13      159.60      6.02 o
   0   8   1        1.05        7.09      2.29 o
   2   8   1      818.89      848.10     16.57 o
   4   8   1      908.39      838.80     16.21 o
   6   8   1      338.48      333.66     10.24 o
   8   8   1      315.24      297.71     10.08 o
  10   8   1      494.40      483.40     14.83 o
  12   8   1       59.59       53.78      5.03 o
  14   8   1      602.18      568.61     13.23 o
  16   8   1      208.10      200.41      8.32 o
  18   8   1       19.74       20.27      2.72 o
  20   8   1       58.46       55.13      3.74 o
  22   8   1       19.51       20.33      3.10 o
  28   8   1       68.23       76.26      3.90 o
 -29   9   1        7.17        8.13      2.27 o
 -21   9   1       31.30       31.58      3.24 o
 -17   9   1      114.32      110.40      6.23 o
 -15   9   1      235.90      225.48      8.14 o
 -11   9   1       26.12       26.19      4.00 o
  -7   9   1      223.32      241.43      8.86 o
  -5   9   1      514.48      509.70     12.53 o
  -3   9   1       46.52       64.11      4.82 o
  -1   9   1      283.80      275.10      8.85 o
   1   9   1      294.72      304.04      9.37 o
   3   9   1       38.93       42.40      4.13 o
   7   9   1       63.44       57.90      4.28 o
   9   9   1       12.75        9.44      3.27 o
  11   9   1        8.12        7.98      3.10 o
  13   9   1       16.86       16.65      3.51 o
  15   9   1      120.79      116.98      6.58 o
  19   9   1       31.46       31.52      3.24 o
  21   9   1      144.60      146.94      5.13 o
  23   9   1        9.46        9.88      2.43 o
  25   9   1        7.39        7.52      2.48 o
  27   9   1       23.33       23.88      2.89 o
 -30  10   1        4.67        4.15      1.99 o
 -26  10   1       27.12       31.16      3.42 o
 -24  10   1       22.63       25.63      3.44 o
 -22  10   1       10.91       11.72      4.23 o
 -20  10   1       21.98       26.09      3.26 o
 -16  10   1      260.40      250.73      9.20 o
 -14  10   1       77.28       76.04      5.36 o
 -12  10   1       86.42       84.52      5.16 o
 -10  10   1       85.11       77.89      5.17 o
  -6  10   1      874.89      819.00     17.10 o
  -2  10   1      145.40      144.58      7.09 o
   0  10   1       80.35       66.74      5.18 o
   2  10   1       23.56       20.77      4.05 o
   4  10   1       46.22       45.81      4.13 o
   6  10   1      183.55      180.07      6.90 o
  10  10   1      294.63      276.51      8.30 o
  12  10   1      260.15      246.51      8.67 o
  14  10   1       52.90       48.85      5.04 o
  20  10   1       14.15       14.49      2.76 o
  24  10   1       54.75       57.25      3.92 o
  26  10   1       39.19       42.92      3.39 o
  28  10   1       22.35       26.40      2.70 o
 -29  11   1        8.36        8.46      2.06 o
 -25  11   1       12.14       11.56      3.00 o
 -23  11   1       28.43       29.56      3.43 o
 -21  11   1       47.17       47.88      3.93 o
 -19  11   1       18.49       17.20      2.74 o
 -17  11   1      110.46      107.34      4.97 o
 -15  11   1       38.36       37.51      4.71 o
 -13  11   1      243.79      226.54      9.04 o
 -11  11   1       66.45       66.25      5.18 o
  -9  11   1       87.83       82.03      5.35 o
  -7  11   1       28.94       31.80      3.97 o
  -5  11   1       92.22       92.28      5.71 o
  -3  11   1      130.61      142.40      6.92 o
  -1  11   1       59.82       59.16      4.83 o
   1  11   1      328.82      325.59      9.37 o
   5  11   1      123.81      120.00      5.86 o
   7  11   1       38.54       37.79      3.77 o
   9  11   1      227.45      206.37      7.79 o
  11  11   1      448.87      435.88     12.36 o
  13  11   1       24.27       24.22      4.80 o
  17  11   1       53.62       51.80      3.57 o
  19  11   1      375.51      374.69      7.75 o
  21  11   1      127.74      134.60      5.13 o
  23  11   1        4.73        5.27      2.60 o
  25  11   1        9.64       12.09      2.79 o
  27  11   1        7.26        8.88      2.25 o
 -26  12   1       26.57       27.18      3.63 o
 -22  12   1       95.47       99.42      6.96 o
 -20  12   1        6.41        5.49      2.58 o
 -14  12   1       47.45       47.31      5.42 o
  -8  12   1      116.47      110.41      6.23 o
  -6  12   1      120.96      113.37      5.69 o
  -4  12   1       34.97       36.16      5.09 o
  -2  12   1       69.32       67.40      4.81 o
   0  12   1      229.97      227.59      8.14 o
   2  12   1      178.28      173.56      7.44 o
   4  12   1       58.42       56.12      4.29 o
   8  12   1      241.98      234.25      8.31 o
  10  12   1       43.28       40.35      4.69 o
  12  12   1       10.37        9.30      3.92 o
  14  12   1       87.79       79.58      4.45 o
  16  12   1       33.95       32.11      3.06 o
  18  12   1       36.02       36.36      3.41 o
  20  12   1        7.03        6.80      2.51 o
  22  12   1        7.60        6.10      2.54 o
  26  12   1        5.82        7.14      2.09 o
 -25  13   1       28.87       30.78      5.12 o
 -23  13   1       16.56       17.03      2.93 o
 -21  13   1       28.41       34.42      3.78 o
 -19  13   1       26.19       26.50      3.26 o
 -17  13   1       15.81       18.45      5.08 o
 -15  13   1      160.76      165.89     12.14 o
 -13  13   1      164.85      148.81      8.36 o
 -11  13   1      158.81      154.26      7.81 o
  -9  13   1      103.68      100.06      6.24 o
  -7  13   1      146.00      146.58      6.74 o
  -5  13   1       60.96       56.32      4.65 o
  -1  13   1      587.23      565.45     14.82 o
   3  13   1      382.64      365.92      9.70 o
   5  13   1       43.87       41.92      4.32 o
   7  13   1       22.56       24.27      4.02 o
   9  13   1      642.30      616.31     16.77 o
  11  13   1       49.71       49.14      5.41 o
  13  13   1       27.18       26.23      2.88 o
  15  13   1       15.39       15.81      2.57 o
  17  13   1      127.11      125.86      4.77 o
  19  13   1       79.39       83.34      4.45 o
  21  13   1       55.48       60.59      3.91 o
  25  13   1        6.49        7.71      2.70 o
 -20  14   1        7.39        6.90      2.73 o
 -16  14   1       90.95       92.07      4.98 o
 -12  14   1       42.43       40.10      3.59 o
 -10  14   1       16.22       17.60      4.30 o
  -8  14   1       66.12       60.06      5.39 o
  -6  14   1       83.65       82.16      5.53 o
  -4  14   1       35.83       34.30      4.34 o
  -2  14   1       44.72       40.04      4.88 o
   0  14   1       86.42       80.61      5.53 o
   4  14   1       49.09       50.62      4.67 o
   8  14   1       62.75       56.49      5.02 o
  10  14   1       53.83       53.37      5.21 o
  12  14   1      172.36      166.20      5.31 o
  14  14   1        8.79        9.23      2.44 o
  16  14   1       19.55       21.96      3.10 o
  18  14   1        5.01        5.57      2.58 o
  20  14   1       12.87       14.09      2.77 o
  22  14   1        7.35        8.91      2.45 o
  24  14   1       46.99       51.67      3.38 o
  26  14   1       12.01       13.91      2.20 o
 -25  15   1       29.79       31.20      2.69 o
 -21  15   1        6.25        7.24      2.49 o
 -19  15   1       36.30       37.06      3.78 o
 -17  15   1       74.27       77.64      4.26 o
 -15  15   1       25.71       27.48      3.81 o
 -13  15   1        6.43        8.36      2.68 o
 -11  15   1      216.91      221.45      7.78 o
  -9  15   1      259.20      253.01     11.53 o
  -5  15   1       57.83       55.66      5.20 o
  -3  15   1        6.68        9.67      3.90 o
  -1  15   1       90.06       82.66      6.44 o
   1  15   1      462.05      459.38     12.71 o
   3  15   1      104.55      100.73      6.41 o
   7  15   1      154.39      147.47      7.45 o
   9  15   1       23.22       23.65      3.65 o
  11  15   1       20.98       20.13      2.72 o
  15  15   1       17.75       18.06      2.92 o
  17  15   1       62.23       63.61      4.10 o
  19  15   1        8.14        9.17      2.65 o
  21  15   1       11.05       12.85      2.78 o
 -24  16   1       11.28       15.32      2.19 o
 -22  16   1       24.54       23.81      3.45 o
 -16  16   1       12.55       12.21      3.59 o
 -14  16   1       41.34       41.01      5.83 o
 -12  16   1        9.44        8.30      2.88 o
  -8  16   1      113.93      102.80      3.89 o
  -6  16   1       30.66       32.19      3.79 o
  -4  16   1       78.84       74.54      5.91 o
   0  16   1      160.52      154.28      8.35 o
   6  16   1       12.36       11.60      2.40 o
   8  16   1      209.52      208.65      7.43 o
  10  16   1       42.21       39.61      3.22 o
  12  16   1       18.88       19.70      3.29 o
  16  16   1       10.76       10.90      3.43 o
  18  16   1        7.97        8.02      2.69 o
  20  16   1       24.02       24.03      5.59 o
  22  16   1        7.14        8.91      2.45 o
 -23  17   1       50.35       55.58      3.03 o
 -19  17   1       11.33       12.00      3.40 o
 -17  17   1       38.97       43.40     12.26 o
 -15  17   1       16.53       15.85      3.52 o
 -13  17   1       85.61       87.99      5.16 o
 -11  17   1       61.63       61.56      3.74 o
  -7  17   1       15.64       15.95      2.37 o
  -5  17   1      126.60      118.11      4.24 o
  -1  17   1       40.80       39.55      3.04 o
   1  17   1       28.27       28.43      2.70 o
   3  17   1      191.21      189.54      6.01 o
   7  17   1       33.71       31.67      3.06 o
   9  17   1       47.79       49.23      3.93 o
  17  17   1       70.51       70.66      4.27 o
  19  17   1       31.39       37.16      3.60 o
  23  17   1        2.10        4.82      1.95 o
 -22  18   1        4.12        7.22      1.88 o
 -20  18   1       25.68       28.68      7.71 o
 -16  18   1       16.26       16.08      3.52 o
 -14  18   1       28.60       30.59      3.80 o
 -12  18   1       31.48       30.96      3.98 o
  -8  18   1      136.26      135.10      5.85 o
  -6  18   1       30.19       30.44      2.87 o
  -4  18   1      123.40      124.74      4.60 o
  -2  18   1       45.13       44.19      3.21 o
   0  18   1       23.46       22.99      3.46 o
   2  18   1       48.00       44.50      3.21 o
   6  18   1      133.31      133.22      6.03 o
   8  18   1       58.10       55.77      3.57 o
  10  18   1       14.74       14.67      2.58 o
  16  18   1       12.51       14.58      4.98 o
  20  18   1        8.41       13.33      2.20 o
 -15  19   1       14.74       13.65      3.17 o
 -13  19   1       62.05       60.35      4.65 o
  -9  19   1       19.20       20.12      2.72 o
  -7  19   1       32.84       32.05      2.87 o
  -1  19   1       11.42       10.41      2.23 o
   3  19   1       16.87       17.18      2.56 o
   5  19   1       39.76       38.68      3.22 o
   7  19   1       27.86       26.67      2.88 o
   9  19   1       10.38       10.37      3.24 o
  13  19   1       10.69        9.51      4.13 o
 -18  20   1       22.31       28.42      3.99 o
 -14  20   1       42.62       48.81      9.98 o
 -12  20   1        6.12        6.59      2.52 o
 -10  20   1      105.78      104.78      4.25 o
  -8  20   1       85.78       89.58      4.08 o
  -6  20   1       53.57       50.27      3.38 o
  -4  20   1       64.72       65.13      4.46 o
  -2  20   1       35.12       35.48      3.23 o
   0  20   1       23.42       25.58      3.26 o
   4  20   1       79.13       79.92      6.07 o
   6  20   1       50.10       50.73      3.38 o
  10  20   1       25.46       28.22      3.63 o
  12  20   1       19.56       21.16      3.10 o
  16  20   1       19.00       20.67      3.67 o
 -13  21   1       25.91       29.51      4.37 o
  -7  21   1        7.21        7.81      2.27 o
  -1  21   1        8.89        9.85      2.64 o
   3  21   1       57.67       57.34      3.74 o
   7  21   1        5.18        5.33      2.37 o
   9  21   1       21.38       24.56      2.89 o
 -12  22   1       29.28       30.70      3.06 o
 -10  22   1       12.46       12.91      2.97 o
  -8  22   1        7.82        9.01      2.44 o
  -4  22   1       28.02       27.95      3.07 o
   0  22   1       22.38       24.66      4.40 o
   4  22   1       16.34       18.07      2.92 o
   8  22   1       38.64       42.66      3.39 o
  12  22   1       10.73       11.46      2.61 o
 -11  23   1       11.28       14.96      2.76 o
  -7  23   1       16.92       18.02      2.74 o
  -1  23   1       18.20       19.07      2.91 o
   1  23   1        8.87       11.22      2.61 o
   5  23   1       12.28       13.77      2.77 o
   7  23   1       27.05       27.60      2.88 o
 -10  24   1       56.57       70.58      3.19 o
  -8  24   1        3.49        5.64      1.92 o
   0  24   1       19.98       22.07      3.09 o
   2  24   1       13.74       15.36      2.76 o
   4  24   1       18.79       22.09      2.72 o
   6  24   1       12.38       13.28      2.20 o
   8  24   1       18.39       20.09      2.54 o
  10  24   1        6.00        5.67      1.90 o
  -1  25   1       11.27       14.37      2.77 o
   1  25   1        7.65        7.78      2.08 o
   3  25   1       17.07       21.16      2.72 o
   5  25   1       17.13       19.49      2.35 o
 -30   0   2       20.48       26.29      3.44 o
 -28   0   2      176.55      180.60      6.20 o
 -24   0   2       67.54       63.53      4.10 o
 -22   0   2      148.07      151.89      6.55 o
 -20   0   2     1387.32     1365.52     29.97 o
 -18   0   2      626.76      617.70     13.05 o
 -16   0   2      578.56      550.03     11.28 o
 -14   0   2      655.21      568.44     12.52 o
 -12   0   2      416.41      373.28      9.17 o
 -10   0   2       76.32       63.77      3.73 o
  -8   0   2     2137.95     2552.87     29.90 o
  -6   0   2     5287.80     5793.07     63.29 o
  -4   0   2     2865.53     2912.32     33.41 o
  -2   0   2       71.35       79.21      2.48 o
   0   0   2      465.79      477.09      6.69 o
   2   0   2      179.46      252.30      5.29 o
   4   0   2     1121.07     1387.24     17.07 o
   6   0   2      461.27      475.16      8.99 o
   8   0   2     2608.78     2535.35     40.49 o
  10   0   2       23.75       21.66      4.24 o
  12   0   2      542.66      504.62     11.63 o
  14   0   2       69.14       45.54      3.76 o
  18   0   2      143.14      129.02      6.75 o
  20   0   2      155.57      149.18      4.77 o
  22   0   2       12.18       14.69      2.76 o
  24   0   2       68.97       73.36      4.27 o
  26   0   2       70.12       77.95      6.62 o
  30   0   2       29.50       32.45      2.87 o
 -31   1   2       36.44       39.03      3.59 o
 -25   1   2       27.46       28.63      3.25 o
 -23   1   2       92.57       91.60      4.08 o
 -21   1   2       21.71       22.80      4.23 o
 -19   1   2       46.23       42.93      5.82 o
 -17   1   2        9.73        9.17      2.65 o
 -15   1   2       45.25       40.27      3.59 o
 -13   1   2        4.76        5.92      2.79 o
 -11   1   2       10.21       11.54      3.00 o
  -7   1   2       23.93       28.75      2.33 o
  -5   1   2     5095.68     5623.00     58.01 o
  -3   1   2     4597.06     4718.27     47.47 o
  -1   1   2        8.30       10.15      1.26 o
   1   1   2        0.02        2.55      1.20 o
   3   1   2     2625.60     3177.07     36.94 o
   5   1   2       76.24       83.86      3.72 o
   7   1   2        9.48        5.45      2.15 o
   9   1   2     1374.01     1310.10     22.90 o
  11   1   2      704.61      622.79     14.28 o
  13   1   2      175.36      157.09      6.20 o
  15   1   2       43.14       38.01      3.95 o
  19   1   2       24.61       23.50      3.65 o
  25   1   2       92.66       99.94      4.79 o
 -30   2   2       45.72       49.18      3.75 o
 -28   2   2       32.96       35.10      3.60 o
 -22   2   2      100.78       94.42      4.98 o
 -20   2   2       23.20       25.15      4.01 o
 -18   2   2      705.45      674.70     17.65 o
 -16   2   2       84.17       76.00      4.45 o
 -14   2   2       42.65       35.89      4.15 o
 -12   2   2      442.38      371.71      9.36 o
 -10   2   2       49.09       49.27      3.57 o
  -8   2   2      181.31      176.39      5.12 o
  -6   2   2      799.00      863.52     11.08 o
  -2   2   2      348.15      336.11      5.46 o
   2   2   2     2297.26     2719.45     29.89 o
   4   2   2       43.63       45.12      2.67 o
   6   2   2      244.21      220.75      6.19 o
   8   2   2      615.52      602.28     11.81 o
  10   2   2      128.49      126.64      6.03 o
  14   2   2        6.08        5.58      2.36 o
  20   2   2       63.03       60.90      4.47 o
  22   2   2       46.29       45.72      3.39 o
  24   2   2        8.25        7.30      2.49 o
  28   2   2       42.80       48.35      4.49 o
  30   2   2        5.82        8.00      2.27 o
 -31   3   2       10.57       11.11      2.81 o
 -27   3   2       11.98       12.53      2.79 o
 -25   3   2       48.48       48.01      3.93 o
 -23   3   2       78.53       78.43      4.09 o
 -21   3   2      108.28      103.66      6.05 o
 -19   3   2       19.84       20.69      3.86 o
 -17   3   2       45.70       39.15      3.77 o
 -11   3   2      328.53      343.65      8.65 o
  -7   3   2      122.07      105.31      4.07 o
  -5   3   2        5.06        6.50      1.55 o
  -3   3   2     2004.15     2249.54     22.86 o
  -1   3   2      201.92      243.20      5.82 o
   1   3   2      137.44      201.46      4.58 o
   3   3   2      884.24     1028.68     17.08 o
   5   3   2       64.19       60.05      3.37 o
   7   3   2      592.93      594.56     12.87 o
   9   3   2      291.64      272.12      8.47 o
  11   3   2       78.16       57.17      5.20 o
  13   3   2       53.77       47.19      3.75 o
  15   3   2      328.31      308.59      8.84 o
  17   3   2       30.27       28.26      4.19 o
  21   3   2        5.72        5.36      2.16 o
  23   3   2       40.14       39.61      3.40 o
  25   3   2       93.25       97.26      4.44 o
  27   3   2       27.45       30.95      3.42 o
 -30   4   2       30.53       32.57      3.61 o
 -24   4   2        8.86        9.51      2.65 o
 -22   4   2      204.75      197.26      6.54 o
 -20   4   2      178.98      170.47      7.08 o
 -12   4   2       20.34       16.25      3.33 o
 -10   4   2      155.99      143.37      6.21 o
  -8   4   2     1547.70     1596.43     22.88 o
  -6   4   2     2277.22     2591.46     31.66 o
  -4   4   2       62.50       67.49      3.02 o
  -2   4   2      447.63      532.13     10.40 o
   0   4   2      356.31      388.01      6.51 o
   2   4   2     1352.08     1494.02     24.65 o
   4   4   2      141.18      154.19      6.02 o
   8   4   2       17.87        8.60      2.87 o
  10   4   2      293.93      276.15      9.55 o
  12   4   2      757.98      723.26     14.10 o
  14   4   2       13.61       16.10      3.33 o
  16   4   2       98.23       87.63      5.35 o
  20   4   2      323.00      307.89      7.76 o
  24   4   2        7.66        8.96      2.45 o
  26   4   2       13.64       16.97      2.74 o
  28   4   2       44.58       50.83      3.57 o
 -31   5   2       42.67       48.92      3.58 o
 -29   5   2        5.98        6.39      2.76 o
 -27   5   2       34.09       34.12      3.61 o
 -25   5   2        4.56        5.36      2.59 o
 -23   5   2       72.71       71.13      4.27 o
 -21   5   2       49.80       49.65      4.67 o
 -19   5   2       96.21       87.70      5.52 o
 -17   5   2      104.31       95.23      5.34 o
 -15   5   2      206.32      190.59      6.54 o
 -13   5   2        5.62        7.61      3.36 o
 -11   5   2       71.47       69.66      4.63 o
  -9   5   2      512.26      555.98     10.75 o
  -7   5   2      102.85       88.25      4.08 o
  -5   5   2     7289.06     7979.50    100.26 o
  -3   5   2      243.63      288.08      6.35 o
   1   5   2      152.81      184.45      5.12 o
   3   5   2       53.29       44.69      2.85 o
   5   5   2       17.31       14.00      2.58 o
   7   5   2      192.27      186.03      6.90 o
   9   5   2      604.88      561.08     14.29 o
  11   5   2      575.94      519.69     11.10 o
  15   5   2      297.33      277.74      8.66 o
  17   5   2      365.12      345.41     11.13 o
  19   5   2       65.01       63.46      3.56 o
  21   5   2       51.37       48.66      3.39 o
  23   5   2       34.22       34.83      3.23 o
  27   5   2       62.72       67.82      3.73 o
  29   5   2        6.18        8.50      2.06 o
 -26   6   2       15.86       14.80      3.35 o
 -24   6   2       52.92       55.32      4.11 o
 -22   6   2      167.38      161.42      5.31 o
 -20   6   2       57.58       57.33      5.39 o
 -18   6   2      245.73      232.32      8.31 o
 -14   6   2       41.00       35.40      3.60 o
 -12   6   2       99.50       90.06      5.52 o
 -10   6   2      485.15      482.00     11.10 o
  -8   6   2      130.72      166.15      6.01 o
  -6   6   2      809.25      863.88     14.78 o
  -4   6   2      603.99      662.41     11.27 o
  -2   6   2        2.88        4.35      1.71 o
   0   6   2       43.79       29.34      2.32 o
   2   6   2       63.76       64.59      3.37 o
   4   6   2      410.29      424.14      8.45 o
   6   6   2       34.76       29.00      3.25 o
   8   6   2       67.41       64.06      4.82 o
  10   6   2      101.28       96.96      5.15 o
  12   6   2       16.62       20.03      3.29 o
  14   6   2      285.62      264.40      8.66 o
  16   6   2       30.99       30.28      4.18 o
  18   6   2       85.96       83.27      4.62 o
  22   6   2       80.83       78.10      4.09 o
  24   6   2        6.66        6.73      2.31 o
  26   6   2       27.69       29.93      3.24 o
  28   6   2        9.52       12.57      2.39 o
 -31   7   2       14.94       18.79      2.55 o
 -29   7   2       40.93       46.40      3.76 o
 -27   7   2       19.61       22.30      3.28 o
 -25   7   2       66.44       66.15      5.92 o
 -23   7   2       25.47       30.23      3.42 o
 -17   7   2      168.18      163.36      7.08 o
 -15   7   2      130.56      120.39      6.03 o
 -13   7   2       83.07       79.30      4.99 o
  -9   7   2      109.17      117.66      5.86 o
  -7   7   2     1740.80     1664.63     26.40 o
  -5   7   2     1432.05     1371.65     26.43 o
  -3   7   2      776.11      762.19     16.58 o
  -1   7   2      771.91      793.74     12.85 o
   1   7   2      203.83      153.73      6.21 o
   3   7   2       12.58        9.99      2.83 o
   5   7   2      238.32      232.85      9.93 o
   7   7   2      251.91      209.36      7.96 o
   9   7   2       34.12       27.53      3.81 o
  11   7   2      277.77      273.69      8.13 o
  13   7   2      152.43      146.70      6.56 o
  15   7   2      175.03      158.76      6.91 o
  17   7   2      118.35      115.94      5.86 o
  19   7   2        8.46        7.65      2.28 o
  21   7   2       66.80       65.80      3.73 o
  23   7   2       15.66       18.19      2.74 o
  27   7   2        8.43        9.29      2.44 o
  29   7   2        9.54       11.21      2.22 o
 -30   8   2       14.20       16.88      2.93 o
 -26   8   2        8.80        9.36      2.85 o
 -24   8   2       20.86       23.33      4.62 o
 -22   8   2       38.80       39.49      3.77 o
 -18   8   2       55.49       50.40      6.71 o
 -16   8   2       67.51       63.00      5.01 o
 -12   8   2       13.02       14.92      3.34 o
 -10   8   2       47.82       48.46      4.12 o
  -8   8   2       33.89       36.96      3.96 o
  -6   8   2      348.46      345.93     12.92 o
  -4   8   2      203.19      179.02      6.20 o
  -2   8   2      493.46      519.17     13.76 o
   0   8   2       46.33       54.34      4.48 o
   8   8   2      188.81      168.69      6.91 o
  10   8   2       50.25       44.35      3.76 o
  12   8   2      162.84      153.92      6.55 o
  14   8   2       16.31       16.54      3.72 o
  16   8   2       37.86       34.14      4.34 o
  18   8   2       16.39       17.33      2.56 o
  20   8   2       26.85       27.60      3.07 o
  22   8   2       15.70       18.01      2.74 o
  24   8   2       61.05       63.59      3.91 o
  28   8   2        5.89        7.70      2.08 o
 -29   9   2       27.17       30.19      3.42 o
 -25   9   2      122.83      126.85      5.13 o
 -23   9   2       32.28       33.74      3.61 o
 -19   9   2      255.78      257.21      7.06 o
 -17   9   2      135.61      129.58      6.75 o
 -15   9   2       74.53       68.79      5.00 o
 -11   9   2       82.71       71.00      4.81 o
  -9   9   2      435.06      414.14     10.77 o
  -7   9   2      328.58      290.87      9.55 o
  -5   9   2       99.10       65.88      5.01 o
  -3   9   2     1114.34     1102.51     24.68 o
  -1   9   2       91.31       87.91      5.52 o
   1   9   2      455.06      418.52     11.11 o
   7   9   2      157.98      159.68      6.74 o
   9   9   2       54.19       45.70      4.13 o
  11   9   2      622.97      582.99     14.64 o
  15   9   2      256.51      249.50      9.20 o
  19   9   2       18.64       19.59      2.73 o
  21   9   2        7.60        6.72      2.51 o
  25   9   2       23.31       28.16      3.81 o
  27   9   2        8.62        9.80      2.24 o
 -28  10   2       33.92       34.73      3.23 o
 -26  10   2       26.32       28.89      4.19 o
 -24  10   2       40.86       41.27      3.77 o
 -22  10   2       52.36       51.75      3.92 o
 -20  10   2       74.82       73.47      4.46 o
 -14  10   2       54.31       49.38      4.67 o
 -10  10   2      239.72      223.03      7.96 o
  -8  10   2       42.76       41.78      3.94 o
  -6  10   2      284.58      299.29      9.72 o
  -4  10   2      208.41      192.17      8.50 o
  -2  10   2       96.49       93.00      6.06 o
   2  10   2      400.21      406.78     12.01 o
   4  10   2      280.21      284.04      7.77 o
   6  10   2       35.63       32.66      3.61 o
   8  10   2      412.78      397.48     11.12 o
  10  10   2      157.70      148.26      6.74 o
  12  10   2        8.26        8.76      3.51 o
  14  10   2      436.62      422.38     12.36 o
  18  10   2       90.95       89.65      4.44 o
  20  10   2       20.11       24.24      3.27 o
  22  10   2        8.85        9.40      2.44 o
  24  10   2        8.21        8.54      2.46 o
  26  10   2       10.59       12.22      2.40 o
 -21  11   2       13.61       13.58      2.77 o
 -19  11   2       42.66       46.73      4.12 o
 -17  11   2      163.71      159.78      6.74 o
 -13  11   2       14.54       13.39      3.78 o
 -11  11   2       18.57       20.56      3.86 o
  -7  11   2       58.08       56.44      4.65 o
  -5  11   2      255.23      245.47      9.03 o
  -3  11   2       37.05       40.78      4.32 o
  -1  11   2      143.40      147.42      6.02 o
   1  11   2       40.44       35.20      3.60 o
   3  11   2       13.79       13.02      2.78 o
   5  11   2       15.50       12.43      2.98 o
   7  11   2      620.33      600.17     13.75 o
   9  11   2       55.96       50.46      5.97 o
  11  11   2       27.52       24.40      5.58 o
  13  11   2       63.96       65.21      5.75 o
  15  11   2       17.09       19.13      2.73 o
  17  11   2       64.96       65.17      3.91 o
  21  11   2       21.04       23.01      3.09 o
  23  11   2       15.94       19.28      2.91 o
  27  11   2       18.78       21.51      2.54 o
 -28  12   2       10.76       12.69      2.20 o
 -26  12   2        7.64       10.23      3.03 o
 -18  12   2      390.99      391.35     11.84 o
 -16  12   2       17.96       13.31      3.37 o
 -14  12   2       65.97       57.60      5.57 o
 -12  12   2       50.40       47.24      5.05 o
  -8  12   2      257.92      246.34      8.67 o
  -6  12   2       36.10       31.16      3.98 o
  -4  12   2       83.42       79.13      5.17 o
  -2  12   2      332.87      329.46     10.07 o
   0  12   2      101.07       94.90      5.52 o
   2  12   2      866.87      802.86     22.97 o
   4  12   2      450.67      424.31     14.32 o
   6  12   2       78.37       76.66      4.99 o
   8  12   2      895.32      855.46     21.16 o
  10  12   2      108.98       97.17      6.42 o
  12  12   2       13.06       10.87      4.27 o
  14  12   2       77.39       74.95      3.90 o
  18  12   2        8.88        9.17      2.65 o
  20  12   2       28.01       32.77      3.42 o
  22  12   2       20.41       22.80      3.09 o
  24  12   2       23.62       27.45      4.19 o
 -27  13   2       11.50       14.94      2.57 o
 -25  13   2       16.27       18.58      3.30 o
 -23  13   2        8.52        7.82      2.90 o
 -19  13   2       79.84       84.19      8.45 o
 -11  13   2       32.02       29.64      4.75 o
  -9  13   2      441.15      419.58     12.00 o
  -5  13   2        8.77        8.66      3.30 o
  -3  13   2        9.15        9.53      3.47 o
   1  13   2      251.25      243.72      8.48 o
   3  13   2      103.59       95.43      5.70 o
   5  13   2       52.01       49.55      4.49 o
   7  13   2       77.82       70.66      5.54 o
   9  13   2       48.81       44.01      5.06 o
  11  13   2       70.92       66.94      4.81 o
  13  13   2       40.44       41.30      3.22 o
  15  13   2        6.30        6.98      2.30 o
  17  13   2       51.94       48.41      3.75 o
  21  13   2       40.33       43.25      3.76 o
 -26  14   2       13.82       16.49      2.75 o
 -22  14   2       28.39       29.97      3.42 o
 -20  14   2       18.00       21.43      3.85 o
 -18  14   2      103.23      104.27      5.70 o
 -16  14   2      143.66      144.19      5.85 o
 -14  14   2       73.57       64.02      5.75 o
 -12  14   2      244.79      242.66      9.39 o
 -10  14   2       12.86       12.57      4.20 o
  -8  14   2      157.36      152.19      7.64 o
  -6  14   2       48.45       46.94      4.50 o
  -4  14   2       23.62       22.57      4.23 o
  -2  14   2      100.37       94.08      6.06 o
   0  14   2      410.25      396.44     11.30 o
   2  14   2      174.23      166.70      7.81 o
   4  14   2      105.06       98.22      5.88 o
   6  14   2      301.83      299.82      9.90 o
   8  14   2       91.84       88.92      6.43 o
  10  14   2       88.46       83.25      4.99 o
  12  14   2       41.71       38.66      3.22 o
  14  14   2       82.22       80.59      4.09 o
  16  14   2       31.69       30.83      3.24 o
  24  14   2       14.51       17.77      2.74 o
 -25  15   2       26.84       27.95      3.07 o
 -19  15   2        8.99       10.44      3.44 o
 -17  15   2      140.69      141.32      6.02 o
 -11  15   2      144.31      138.21      5.32 o
  -7  15   2       14.50       14.49      4.15 o
  -5  15   2       86.01       87.23      6.06 o
  -3  15   2       44.99       44.43      5.24 o
  -1  15   2       12.66       12.93      3.99 o
   3  15   2       10.39       10.65      4.07 o
   5  15   2       46.06       45.72      5.23 o
   7  15   2       79.72       79.37      5.53 o
   9  15   2       49.64       45.62      3.21 o
  11  15   2        9.19       10.31      2.23 o
  13  15   2       57.88       60.10      3.74 o
  15  15   2       22.25       20.54      3.10 o
  17  15   2       53.24       53.93      3.92 o
  21  15   2       19.98       22.51      3.09 o
 -24  16   2       11.72       15.69      2.75 o
 -22  16   2        5.25        7.16      3.39 o
 -20  16   2       66.00       66.25      5.01 o
 -16  16   2       88.38       86.06      5.16 o
 -12  16   2       76.68       75.14      4.80 o
 -10  16   2        9.45        8.08      2.27 o
  -8  16   2       71.25       67.21      5.55 o
  -6  16   2       49.17       50.36      3.75 o
  -4  16   2      139.98      140.20      7.65 o
  -2  16   2       16.69       17.71      4.29 o
   0  16   2       44.16       43.14      5.44 o
   2  16   2       40.17       36.03      3.96 o
   4  16   2       26.60       24.50      2.71 o
   8  16   2       13.43       14.22      2.38 o
  10  16   2       17.67       18.30      4.28 o
  14  16   2       12.21       14.21      2.77 o
  20  16   2        6.85        5.58      2.58 o
 -19  17   2       17.82       21.89      3.85 o
 -17  17   2       16.99       19.87      3.68 o
 -15  17   2       67.51       62.63      4.47 o
  -9  17   2       78.56       76.76      3.73 o
  -7  17   2       64.76       62.85      3.20 o
  -5  17   2      107.45      103.62      4.07 o
  -3  17   2       31.07       32.93      2.87 o
  -1  17   2       26.42       26.34      2.70 o
   1  17   2       30.87       26.72      2.70 o
   5  17   2       86.38       81.25      5.90 o
   7  17   2       35.27       34.51      3.05 o
   9  17   2        7.65        8.33      2.26 o
  15  17   2        9.69       10.91      2.81 o
  17  17   2       45.65       47.90      3.75 o
  19  17   2        6.35        6.00      2.79 o
  21  17   2       27.12       30.88      2.69 o
 -18  18   2       45.61       47.36      4.30 o
 -16  18   2        7.84        8.87      3.29 o
 -12  18   2       16.88       17.22      3.50 o
  -8  18   2       44.56       40.35      3.04 o
  -6  18   2       33.54       38.82      3.22 o
  -4  18   2       14.72       14.09      2.38 o
  -2  18   2       55.54       51.92      3.38 o
   0  18   2      146.24      143.53      4.95 o
   2  18   2       11.24       12.97      2.39 o
   4  18   2        5.74        5.97      2.34 o
   6  18   2        9.30       10.69      2.42 o
   8  18   2       31.37       30.58      3.06 o
  10  18   2       10.42       11.17      2.41 o
  12  18   2        7.99        8.64      2.67 o
  14  18   2       63.38       62.62      4.64 o
 -17  19   2       10.85       13.18      3.57 o
 -15  19   2       16.18       20.27      3.86 o
 -13  19   2        7.50        7.90      3.56 o
 -11  19   2      186.31      190.59      6.01 o
  -7  19   2        7.85        6.92      2.10 o
  -5  19   2       93.86      100.15      4.44 o
  -3  19   2      136.84      134.65      6.39 o
  -1  19   2        5.59        5.13      2.17 o
   1  19   2        8.34        9.80      2.43 o
   5  19   2       40.89       41.78      3.40 o
  13  19   2       39.06       39.41      3.95 o
  15  19   2      151.71      157.78     11.43 o
 -12  20   2        6.71        8.59      2.45 o
  -8  20   2       13.37       12.61      2.60 o
   0  20   2       37.23       36.86      3.23 o
   2  20   2       11.77       11.00      2.62 o
   4  20   2       41.23       41.26      3.40 o
   6  20   2       20.34       21.11      2.90 o
  12  20   2        9.88       11.83      2.80 o
  14  20   2        4.71        7.47      3.37 o
 -13  21   2       40.68       39.61      4.14 o
 -11  21   2        7.06        7.32      2.49 o
  -9  21   2        4.48        6.09      2.12 o
  -7  21   2        7.36        7.20      2.29 o
  -5  21   2       62.60       66.17      3.73 o
  -3  21   2       19.60       20.86      2.90 o
  -1  21   2        9.18        8.22      2.46 o
   1  21   2       28.28       28.00      3.25 o
   3  21   2        9.22       10.23      2.42 o
   5  21   2       19.76       20.46      2.91 o
   7  21   2       30.51       30.80      3.24 o
  13  21   2       20.46       24.50      4.02 o
 -12  22   2        6.98        7.99      2.47 o
 -10  22   2       14.87       15.21      2.57 o
  -8  22   2        9.12        9.40      2.44 o
  -6  22   2        4.30        5.23      2.38 o
   0  22   2       22.01       23.71      3.45 o
   2  22   2       39.13       36.63      3.41 o
   4  22   2       19.34       20.04      2.73 o
   8  22   2        6.80        7.26      2.49 o
  10  22   2        6.82        7.12      2.29 o
 -11  23   2       11.25       13.36      2.78 o
  -7  23   2        8.66        8.30      2.26 o
  -5  23   2       23.76       24.54      3.65 o
   1  23   2        7.14        8.07      2.69 o
   5  23   2       24.82       29.01      3.07 o
 -10  24   2        2.35        4.57      1.97 o
   0  24   2        8.51       10.49      2.63 o
   4  24   2       10.29       10.96      2.22 o
   6  24   2       12.00       15.72      2.18 o
   8  24   2        3.13        4.87      1.88 o
  -1  25   2        6.22        5.93      2.34 o
   1  25   2        4.01        3.96      1.96 o
 -33   1   3        4.84        5.07      2.17 o
 -31   1   3      103.04      115.02      4.96 o
 -29   1   3      117.49      125.97      5.32 o
 -27   1   3       10.90       12.55      2.79 o
 -25   1   3       68.57       67.45      3.91 o
 -23   1   3       73.85       66.74      3.73 o
 -21   1   3       17.64       18.35      3.89 o
 -19   1   3      236.63      224.96      7.78 o
 -17   1   3       43.15       39.29      4.14 o
 -13   1   3       68.92       49.13      4.12 o
  -9   1   3     2928.37     2943.87     38.70 o
  -7   1   3      243.44      216.01      6.19 o
  -5   1   3     2527.51     2985.95     33.41 o
  -3   1   3      985.91     1117.40     17.61 o
  -1   1   3       10.03        7.31      1.45 o
   1   1   3     1256.61     1534.53     24.64 o
   3   1   3       32.33       32.74      2.69 o
   5   1   3      705.66      666.80     11.80 o
   7   1   3      443.54      420.46     10.05 o
   9   1   3      404.09      355.76     10.78 o
  11   1   3      169.79      184.98      6.37 o
  13   1   3      146.90      132.41      5.85 o
  17   1   3      204.10      195.50      7.79 o
  19   1   3        8.10        7.91      2.27 o
  21   1   3      110.35      107.25      4.78 o
  23   1   3       21.78       22.36      5.41 o
  25   1   3       42.93       45.64      3.76 o
  27   1   3       28.25       32.90      3.24 o
  29   1   3       19.21       22.91      2.71 o
 -28   2   3       17.62       19.67      3.11 o
 -26   2   3       19.18       19.72      2.91 o
 -24   2   3       64.06       61.29      3.74 o
 -22   2   3       44.33       38.62      7.36 o
 -20   2   3       16.68       16.70      3.51 o
 -18   2   3        5.80        5.44      2.59 o
 -14   2   3       11.40       10.14      3.25 o
  -8   2   3     5676.46     6094.65     82.69 o
  -6   2   3     1230.59     1442.47     24.65 o
  -4   2   3       17.17       22.87      2.16 o
  -2   2   3      129.58      132.50      4.24 o
   0   2   3     1158.94     1452.65     22.89 o
   2   2   3      365.90      389.25      7.92 o
   4   2   3      590.62      555.81     12.17 o
   6   2   3      969.12      947.86     17.09 o
   8   2   3     1486.98     1259.60     24.66 o
  12   2   3       87.39       73.19      4.27 o
  14   2   3       91.73       88.29      5.16 o
  16   2   3      296.40      282.99     11.34 o
  18   2   3       89.46       84.24      5.72 o
  20   2   3        8.80        8.49      2.26 o
  22   2   3      129.09      131.86      5.68 o
  24   2   3        6.05        6.30      2.53 o
  28   2   3        6.68        7.07      2.29 o
 -33   3   3       12.45       13.54      2.38 o
 -29   3   3       45.85       46.77      3.76 o
 -27   3   3       24.75       28.17      3.43 o
 -25   3   3      277.65      276.85      6.71 o
 -23   3   3      200.92      192.51      6.54 o
 -19   3   3        9.93        9.38      3.05 o
 -17   3   3      245.58      207.59      7.07 o
 -15   3   3       41.64       36.96      3.96 o
 -13   3   3       16.11       12.95      3.38 o
 -11   3   3     1355.43     1443.18     28.19 o
  -9   3   3      156.58      206.54      7.25 o
  -7   3   3       38.38       22.64      2.53 o
  -5   3   3      202.18      205.68      5.47 o
  -3   3   3        0.17        3.27      1.39 o
  -1   3   3      256.51      283.16      6.18 o
   1   3   3        6.96        7.86      1.76 o
   3   3   3     1124.02     1272.41     19.37 o
   5   3   3      237.03      229.34      7.06 o
   9   3   3      731.56      614.37     16.42 o
  11   3   3      317.29      259.85      7.60 o
  15   3   3      253.17      240.21      8.14 o
  17   3   3      125.11      116.34      6.40 o
  19   3   3       42.35       37.51      3.05 o
  23   3   3      259.14      271.24      9.73 o
  25   3   3       32.10       36.11      3.60 o
  27   3   3        5.63        5.89      2.34 o
 -32   4   3       10.23       13.41      2.78 o
 -24   4   3        5.88        6.37      2.32 o
 -22   4   3      220.94      218.46      7.78 o
 -18   4   3       60.58       54.72      4.48 o
 -16   4   3       45.55       38.40      3.95 o
 -14   4   3       12.53       16.10      3.33 o
 -10   4   3     1130.31     1166.85     28.22 o
  -8   4   3      375.55      417.30      8.45 o
  -6   4   3      433.45      457.10      8.45 o
  -4   4   3      313.07      378.73      7.22 o
  -2   4   3      130.29      116.11      4.43 o
   0   4   3       57.56       43.68      2.85 o
   2   4   3     1005.91      964.17     17.09 o
   4   4   3       38.43       28.12      2.88 o
   6   4   3     1170.74     1060.60     19.38 o
   8   4   3      101.36       98.61      5.88 o
  10   4   3      248.62      237.23      7.42 o
  12   4   3       71.07       74.51      4.63 o
  14   4   3      504.66      469.37     11.11 o
  16   4   3      322.58      309.47     12.04 o
  20   4   3       37.34       36.54      3.05 o
  24   4   3        5.64        5.87      2.34 o
  26   4   3        7.35        9.17      2.44 o
 -27   5   3       28.60       31.49      3.61 o
 -25   5   3       23.59       26.76      3.44 o
 -21   5   3      268.49      258.62      9.92 o
 -17   5   3       13.72       14.01      3.36 o
 -13   5   3       27.03       27.74      4.76 o
 -11   5   3      295.23      274.93      8.85 o
  -9   5   3       75.75       63.66      3.91 o
  -5   5   3      562.68      546.16      9.34 o
   1   5   3      633.33      694.85     12.15 o
   3   5   3      538.26      568.61     10.39 o
   5   5   3      995.64      949.79     22.94 o
   7   5   3       45.35       35.57      4.16 o
   9   5   3      133.40      134.22      5.85 o
  11   5   3       36.32       38.22      3.95 o
  13   5   3      135.14      125.29      5.86 o
  15   5   3       27.13       25.05      4.01 o
  19   5   3       54.29       51.08      3.38 o
  21   5   3       44.23       44.83      3.39 o
  27   5   3       10.46       12.29      2.40 o
 -28   6   3       36.51       35.77      3.60 o
 -26   6   3       31.18       32.32      3.97 o
 -24   6   3        8.16        8.47      2.46 o
 -22   6   3      475.85      472.18      9.52 o
 -20   6   3       19.22       21.69      4.24 o
 -18   6   3      341.87      314.89      9.37 o
 -16   6   3      623.99      572.47     15.72 o
 -14   6   3       30.30       32.22      3.97 o
 -12   6   3      385.74      397.48     11.12 o
 -10   6   3        7.00        7.06      3.39 o
  -8   6   3     1182.62     1190.00     19.37 o
  -6   6   3       33.49       19.93      2.73 o
  -4   6   3       28.51       33.24      2.86 o
  -2   6   3      204.27      186.20      5.66 o
   0   6   3      501.13      471.13      8.82 o
   2   6   3      206.64      193.39      6.01 o
   4   6   3     1077.54     1006.94     21.14 o
   6   6   3      823.28      729.22     17.64 o
   8   6   3      107.83       80.90      4.99 o
  12   6   3       13.65       12.60      3.19 o
  14   6   3      598.18      560.56     15.00 o
  16   6   3       46.61       44.77      4.50 o
  18   6   3       43.93       40.40      3.22 o
  20   6   3       11.90       12.09      2.60 o
  22   6   3       66.34       71.06      3.90 o
  24   6   3       13.81       14.09      2.58 o
  26   6   3        7.97        9.86      2.43 o
 -31   7   3        6.28        5.32      2.60 o
 -29   7   3       13.23       14.50      2.95 o
 -27   7   3       27.07       32.14      3.61 o
 -25   7   3       92.28       92.48      6.60 o
 -23   7   3       62.04       56.83      3.92 o
 -19   7   3       12.16       14.46      3.75 o
 -17   7   3       75.14       65.24      4.82 o
 -13   7   3       12.57       12.35      3.19 o
 -11   7   3      276.98      280.88      8.84 o
  -9   7   3      645.48      669.77     13.74 o
  -7   7   3       95.05       88.52      4.62 o
  -5   7   3      188.66      224.08      6.72 o
  -3   7   3      121.39      119.81      4.78 o
   1   7   3      178.66      174.20      6.73 o
   3   7   3       70.59       63.85      4.28 o
   5   7   3       63.67       51.24      4.66 o
   9   7   3      332.27      290.01      7.94 o
  11   7   3      269.84      249.15      7.95 o
  13   7   3       10.16       10.45      3.24 o
  15   7   3        8.10        8.75      3.51 o
  17   7   3      107.52       97.59      4.08 o
  23   7   3       73.13       76.51      5.17 o
  25   7   3       11.89       14.93      2.57 o
 -32   8   3        8.07        8.93      2.25 o
 -30   8   3       30.60       31.85      3.42 o
 -26   8   3       13.07       15.00      2.95 o
 -24   8   3       67.20       68.37      4.64 o
 -22   8   3       19.22       22.20      2.90 o
 -20   8   3       17.71       19.12      3.69 o
 -18   8   3      370.46      340.85     10.07 o
 -16   8   3      552.52      517.94     12.17 o
 -14   8   3      202.59      193.58      7.97 o
 -12   8   3       23.12       24.91      3.83 o
 -10   8   3      225.81      211.98      9.22 o
  -8   8   3       75.62      100.10      5.88 o
  -6   8   3     2200.15     2188.18     40.51 o
  -2   8   3      639.59      611.04     19.45 o
   0   8   3      181.25      163.57      6.20 o
   4   8   3      758.55      719.40     16.58 o
   6   8   3      172.78      166.11      6.37 o
   8   8   3      490.81      461.14     10.94 o
  14   8   3       10.85       10.44      4.52 o
  16   8   3       64.35       64.27      3.56 o
  22   8   3        7.79        8.08      2.47 o
  24   8   3       36.16       37.99      3.22 o
  26   8   3        7.36       11.04      2.41 o
 -31   9   3       10.76       14.63      2.95 o
 -27   9   3       26.62       28.83      3.62 o
 -23   9   3       28.95       29.60      4.18 o
 -21   9   3      230.00      234.42      6.53 o
 -19   9   3        6.37        7.23      3.61 o
 -13   9   3       50.64       50.21      4.49 o
 -11   9   3       12.46        9.09      3.94 o
  -9   9   3      169.53      180.77      7.44 o
  -7   9   3       34.09       29.55      4.75 o
  -5   9   3       33.45       31.32      4.17 o
  -1   9   3       14.33        6.25      2.99 o
   1   9   3      225.78      227.40      9.74 o
   3   9   3      209.03      208.30      8.15 o
   5   9   3      332.34      317.71      9.01 o
   7   9   3      167.65      151.44      6.21 o
  11   9   3       50.76       51.48      4.66 o
  13   9   3       14.64       14.77      3.54 o
  15   9   3        9.15        8.66      3.08 o
  17   9   3        6.67        6.50      2.31 o
  19   9   3       60.99       62.49      3.74 o
  21   9   3      123.04      125.71      4.96 o
  25   9   3        7.97        9.19      2.44 o
  27   9   3       11.45       15.11      2.19 o
 -30  10   3       28.51       30.73      2.87 o
 -26  10   3       38.62       41.94      5.44 o
 -24  10   3       31.23       33.11      3.79 o
 -20  10   3       28.17       25.93      3.26 o
 -18  10   3       74.51       74.85      5.73 o
 -16  10   3       73.19       68.41      5.55 o
 -14  10   3       70.21       68.79      5.18 o
 -12  10   3      144.49      142.73      6.92 o
 -10  10   3      285.83      269.67      8.66 o
  -8  10   3        5.79        7.92      2.90 o
  -6  10   3       48.10       40.30      4.14 o
  -4  10   3      531.23      504.62     13.95 o
  -2  10   3      102.56      106.40      5.69 o
   0  10   3       14.78       13.12      2.97 o
   2  10   3      173.62      170.30      7.44 o
   4  10   3      134.90      118.14      5.50 o
   8  10   3       25.37       20.18      3.68 o
  10  10   3      335.56      331.55     10.07 o
  16  10   3      115.70      112.27      4.61 o
  18  10   3       52.83       49.22      3.75 o
  24  10   3        4.03        4.90      2.40 o
 -27  11   3        6.84        7.26      2.93 o
 -21  11   3        8.04        7.57      2.91 o
 -19  11   3       77.17       78.35      4.09 o
 -15  11   3       28.06       27.50      4.38 o
 -11  11   3       12.37       11.53      3.41 o
  -9  11   3     1204.97     1213.67     26.44 o
  -7  11   3      511.39      500.58     13.95 o
  -5  11   3      241.59      237.23      8.14 o
  -3  11   3       49.95       43.98      5.06 o
  -1  11   3      168.73      165.34      6.55 o
   1  11   3      524.12      507.24     10.40 o
   3  11   3      943.62      920.86     17.62 o
   5  11   3       94.34       83.44      4.99 o
   7  11   3       21.49       21.03      3.86 o
   9  11   3       22.68       21.54      3.85 o
  11  11   3       81.91       79.04      5.90 o
  15  11   3       16.98       19.45      2.73 o
  17  11   3       21.44       20.54      2.91 o
  19  11   3       31.16       31.63      3.24 o
 -28  12   3       36.49       36.08      3.60 o
 -26  12   3        8.04        9.21      2.85 o
 -22  12   3       40.56       40.19      3.95 o
 -20  12   3       14.51       12.47      2.98 o
 -14  12   3      123.89      118.12      7.11 o
 -12  12   3       75.44       67.54      5.74 o
 -10  12   3      168.84      160.33      7.45 o
  -6  12   3      184.45      178.32      7.63 o
  -4  12   3        8.40        9.61      3.04 o
  -2  12   3      116.55      111.31      5.69 o
   0  12   3       12.12       12.56      2.98 o
   2  12   3       33.76       30.07      3.98 o
   6  12   3      102.97       93.74      5.88 o
   8  12   3       42.84       38.52      4.70 o
  10  12   3       12.33       10.81      3.85 o
  12  12   3       80.72       75.90      4.26 o
  14  12   3      219.71      215.84      5.83 o
  16  12   3       25.02       26.51      3.26 o
  18  12   3        7.64        8.40      2.68 o
  20  12   3        5.16        5.82      2.56 o
 -29  13   3       34.45       38.43      2.86 o
 -27  13   3       14.43       18.03      3.31 o
 -25  13   3       31.97       32.73      3.61 o
 -23  13   3        9.62        9.90      2.84 o
 -21  13   3       32.34       30.11      3.42 o
 -19  13   3        4.92        6.54      2.31 o
 -15  13   3       65.48       61.54      4.82 o
 -13  13   3      157.72      151.66      7.99 o
 -11  13   3      446.75      435.01     12.89 o
  -9  13   3      404.21      399.76     11.48 o
  -7  13   3      317.55      305.08      9.90 o
  -3  13   3      312.82      301.40      9.37 o
  -1  13   3      101.79      102.48      5.70 o
   1  13   3      472.49      444.31     11.30 o
   3  13   3       61.94       58.16      4.65 o
   5  13   3       31.98       29.72      3.98 o
   7  13   3       24.83       23.22      4.41 o
   9  13   3       35.95       31.54      4.74 o
  11  13   3      211.87      212.16      5.66 o
  15  13   3       79.13       76.37      4.09 o
  17  13   3       15.37       17.62      2.92 o
  19  13   3       25.82       25.78      3.64 o
  23  13   3       26.04       28.46      2.70 o
 -28  14   3        4.12        5.21      2.16 o
 -26  14   3        8.54       10.33      2.42 o
 -24  14   3        8.49        8.51      2.67 o
 -20  14   3       53.30       54.44      4.48 o
 -16  14   3       32.65       30.58      3.42 o
 -14  14   3        5.79        6.02      2.55 o
 -12  14   3       85.82       87.32      6.98 o
 -10  14   3       10.01        8.83      4.17 o
  -8  14   3       70.02       69.19      5.74 o
  -4  14   3      184.69      174.83      8.51 o
  -2  14   3       17.81       22.36      4.42 o
   0  14   3       43.49       43.77      4.68 o
   4  14   3      387.09      375.22     15.78 o
  10  14   3       78.02       81.84      3.90 o
  12  14   3       11.64       13.18      2.59 o
  14  14   3        8.84        9.74      2.64 o
  18  14   3       27.42       29.53      3.25 o
  24  14   3        3.66        4.64      1.90 o
 -27  15   3        5.82        7.33      2.09 o
 -21  15   3       32.03       35.01      4.16 o
 -19  15   3      128.43      123.34      6.03 o
 -17  15   3       24.58       22.82      3.46 o
 -15  15   3       19.08       14.29      4.79 o
 -11  15   3      102.05       94.44      4.61 o
  -9  15   3       47.41       50.15      5.41 o
  -7  15   3       13.28       10.65      3.86 o
  -5  15   3        9.22        8.43      3.52 o
  -3  15   3      126.09      118.61      6.76 o
  -1  15   3       20.70       23.71      4.22 o
   1  15   3       22.21       24.74      4.40 o
   5  15   3       44.52       41.09      4.14 o
   7  15   3      151.56      149.50      4.95 o
  11  15   3      143.27      140.68      4.96 o
  13  15   3        6.27        5.99      2.55 o
  15  15   3       10.50       10.99      2.81 o
  17  15   3        6.40        6.16      2.78 o
  19  15   3       17.37       20.71      2.90 o
  21  15   3       79.98       90.34      4.25 o
  23  15   3       11.57       15.72      2.18 o
 -22  16   3       28.68       30.54      3.24 o
 -20  16   3       10.84       10.39      3.44 o
 -18  16   3       48.00       51.12      4.29 o
 -16  16   3       26.15       28.72      3.62 o
 -14  16   3       47.14       46.44      3.93 o
 -12  16   3       69.26       66.35      4.27 o
  -8  16   3       11.73        9.43      2.24 o
  -6  16   3        2.59        4.58      1.70 o
  -2  16   3       37.85       36.83      3.41 o
   0  16   3        6.93        5.11      2.17 o
   2  16   3       47.59       44.88      3.39 o
   4  16   3       10.76       12.43      2.39 o
   6  16   3        5.55        4.15      1.99 o
  10  16   3       15.00       14.26      2.58 o
  12  16   3       98.16      101.04      4.44 o
  14  16   3      115.05      116.24      4.96 o
  16  16   3       26.67       30.19      3.42 o
 -17  17   3       74.13       76.66      7.92 o
 -15  17   3       15.49       19.46      3.48 o
 -13  17   3       40.18       41.40      3.94 o
 -11  17   3       21.30       20.22      2.91 o
  -9  17   3        7.74        5.04      2.39 o
  -7  17   3       22.18       23.81      3.65 o
  -5  17   3      172.69      162.26      4.76 o
  -3  17   3       79.73       79.05      3.72 o
   1  17   3       14.56       14.90      2.37 o
   3  17   3      123.99      122.93      5.68 o
   5  17   3        6.74        8.49      2.26 o
   7  17   3       14.52       15.48      2.57 o
   9  17   3       15.04       13.91      2.77 o
  11  17   3       11.30       11.53      2.80 o
  13  17   3       18.64       19.49      4.06 o
  17  17   3        5.47        7.01      2.73 o
  21  17   3       14.48       18.95      2.35 o
 -22  18   3       30.70       36.67      3.96 o
 -20  18   3       42.45       41.66      4.14 o
 -18  18   3       44.30       48.20      4.30 o
 -14  18   3       30.48       33.32      3.79 o
 -12  18   3       13.42       13.83      3.36 o
 -10  18   3        4.54        5.25      2.16 o
  -8  18   3        4.26        4.61      1.96 o
  -6  18   3       39.74       42.40      5.44 o
  -4  18   3       18.55       19.50      2.73 o
  -2  18   3       21.07       22.16      2.72 o
   2  18   3       14.23       17.30      2.56 o
   4  18   3      284.77      282.64      9.02 o
   6  18   3       15.08       15.82      2.57 o
   8  18   3        7.54        8.84      2.45 o
  12  18   3       51.13       54.50      5.21 o
  14  18   3       32.34       34.38      3.96 o
  16  18   3       66.39       74.43      5.91 o
  18  18   3       11.24       13.24      2.20 o
 -15  19   3       48.36       50.36      5.22 o
  -5  19   3       23.82       25.68      2.88 o
  -1  19   3       59.81       54.81      3.57 o
   1  19   3       40.24       38.66      3.22 o
   3  19   3        7.96        7.41      2.49 o
   5  19   3        7.18        6.48      2.32 o
   7  19   3       13.80       14.32      2.96 o
 -16  20   3       38.91       42.08      6.00 o
 -14  20   3       43.98       45.33      4.31 o
 -10  20   3       20.84       22.07      2.90 o
  -6  20   3       10.02        8.41      2.46 o
  -4  20   3        4.36        4.44      2.21 o
  -2  20   3      127.04      128.18      4.96 o
   0  20   3        5.86        6.80      2.30 o
   2  20   3      216.64      218.64      8.32 o
   4  20   3       53.26       58.64      3.74 o
   6  20   3       40.39       40.67      3.40 o
   8  20   3       10.86       10.41      2.63 o
  12  20   3       69.77       74.78      4.26 o
  14  20   3       22.71       25.51     11.23 o
 -15  21   3        5.92        9.52      3.27 o
 -11  21   3       17.71       18.58      2.73 o
  -5  21   3       40.33       42.66      3.22 o
  -3  21   3       22.54       20.76      2.72 o
   3  21   3        9.80       12.10      2.79 o
   5  21   3       20.95       21.65      3.10 o
  11  21   3       10.97       12.44      2.98 o
 -12  22   3        6.01        6.12      2.33 o
 -10  22   3        4.87        5.51      2.36 o
   2  22   3       15.47       14.77      2.76 o
   4  22   3        4.75        6.05      2.55 o
   6  22   3        6.40        5.68      2.57 o
  12  22   3        4.63        5.62      1.92 o
  -3  23   3       11.13       11.28      2.41 o
  -1  23   3       28.19       31.07      3.24 o
   1  23   3       31.97       35.01      3.41 o
   5  23   3        7.09        6.48      2.52 o
   9  23   3        3.77        3.94      1.89 o
  -2  24   3       13.99       14.90      2.57 o
   2  24   3       20.33       21.56      2.54 o
  -3  25   3        7.62        9.90      2.04 o
  -1  25   3       28.46       29.98      2.52 o
 -30   0   4        9.91       13.70      2.96 o
 -28   0   4      202.58      204.43      6.00 o
 -26   0   4      120.50      115.63      6.23 o
 -22   0   4       36.71       37.46      4.71 o
 -20   0   4      280.77      245.30     10.63 o
 -18   0   4       18.26       16.67      4.72 o
 -16   0   4       20.86       21.77      3.46 o
 -14   0   4      294.54      316.14     11.14 o
 -12   0   4     1733.67     1772.64     33.48 o
 -10   0   4     3170.33     3284.02     49.27 o
  -8   0   4      366.18      450.62      8.10 o
  -6   0   4      807.60      812.67     11.08 o
  -4   0   4      402.97      488.14      8.44 o
  -2   0   4      802.07      984.86     17.09 o
   0   0   4      702.96      733.25     10.74 o
   2   0   4      362.66      348.74      8.83 o
   4   0   4     1879.82     1849.78     31.70 o
   6   0   4      378.79      237.75      9.39 o
  10   0   4     1086.87     1027.47     19.38 o
  12   0   4     1331.92     1233.13     33.55 o
  14   0   4      179.18      167.70      9.43 o
  18   0   4       27.62       28.33      3.07 o
  20   0   4       78.47       82.41      4.08 o
  22   0   4      302.20      319.29      7.23 o
  24   0   4       15.77       16.59      2.93 o
  26   0   4        4.09        7.83      2.69 o
  28   0   4       24.55       25.93      2.70 o
 -27   1   4       29.03       28.04      3.25 o
 -25   1   4      126.70      122.63      5.50 o
 -23   1   4       12.92       12.91      2.39 o
 -19   1   4       32.20       28.04      4.19 o
 -17   1   4       16.84       18.85      3.30 o
 -15   1   4       24.98       28.77      3.99 o
 -13   1   4      407.28      436.76     11.11 o
 -11   1   4     2170.29     2288.13     36.98 o
  -9   1   4      278.50      311.21      7.76 o
  -7   1   4      213.56      219.70      6.53 o
  -5   1   4       31.20       33.19      2.32 o
   1   1   4      256.86      246.70      6.71 o
   3   1   4      686.02      688.72     13.04 o
   5   1   4     1317.29     1197.01     22.91 o
   7   1   4       16.00        8.85      3.29 o
  13   1   4       23.46       21.61      3.67 o
  15   1   4      230.91      220.92      8.68 o
  19   1   4       36.05       34.89      3.23 o
  21   1   4       12.88       13.58      2.59 o
  23   1   4        9.72       12.55      2.79 o
 -34   2   4        9.95       12.90      2.39 o
 -30   2   4       36.21       38.22      3.77 o
 -28   2   4        5.63        5.91      2.56 o
 -22   2   4      181.44      170.21      8.17 o
 -20   2   4       27.10       25.42      4.01 o
 -18   2   4       18.06       19.31      3.48 o
 -16   2   4        6.91        9.70      2.64 o
 -12   2   4      208.52      193.75      7.26 o
 -10   2   4      644.42      611.04     11.45 o
  -8   2   4      150.81      154.93      5.48 o
  -6   2   4      175.24      208.47      5.83 o
  -4   2   4      429.40      481.65      8.82 o
  -2   2   4      640.48      639.98     10.03 o
   2   2   4       57.17       53.28      3.57 o
   6   2   4      334.87      298.60      9.55 o
   8   2   4      157.62      145.57      7.46 o
  10   2   4      648.31      631.20     12.33 o
  12   2   4      203.55      187.08      6.73 o
  14   2   4       35.73       34.31      4.34 o
  16   2   4       53.05       50.84      5.04 o
  18   2   4        8.72        8.98      2.45 o
  20   2   4       72.08       72.31      4.27 o
  22   2   4       23.67       25.00      3.26 o
  24   2   4       24.66       29.70      5.71 o
 -29   3   4        9.00       10.50      3.02 o
 -25   3   4       28.40       29.70      4.18 o
 -23   3   4        7.51        8.67      2.87 o
 -21   3   4       65.42       59.28      5.02 o
 -19   3   4       28.86       26.14      4.00 o
 -17   3   4       12.43       12.59      2.98 o
 -15   3   4      343.94      344.36      9.89 o
 -13   3   4       91.76       93.12      5.52 o
 -11   3   4      579.09      565.45     15.89 o
  -9   3   4      340.93      319.46      8.29 o
  -7   3   4       45.92       41.92      3.22 o
  -5   3   4      454.27      462.54      8.82 o
  -3   3   4      209.80      181.30      5.48 o
  -1   3   4       59.97       53.91      3.38 o
   1   3   4       27.02       16.83      2.74 o
   3   3   4       85.25       65.05      4.27 o
   5   3   4      851.47      696.08     14.10 o
   7   3   4      368.82      364.35     10.95 o
   9   3   4        5.07        5.99      2.34 o
  11   3   4       20.01       17.35      2.93 o
  13   3   4      232.14      216.19      7.61 o
  15   3   4      288.92      277.37      9.19 o
  19   3   4      101.75      101.04      4.25 o
  21   3   4       10.89       11.09      2.41 o
  23   3   4       12.47       14.03      2.58 o
  27   3   4        4.01        4.68      2.20 o
 -34   4   4       10.61       11.97      2.21 o
 -30   4   4        8.43        9.14      2.86 o
 -28   4   4      152.79      155.14      7.64 o
 -24   4   4       42.31       37.90      3.22 o
 -22   4   4      125.19      118.21      5.69 o
 -20   4   4       13.39       13.96      3.36 o
 -18   4   4       30.87       30.84      4.36 o
 -16   4   4       34.32       37.67      3.95 o
 -14   4   4       88.11       87.32      5.16 o
 -12   4   4      121.37      133.50      6.39 o
  -8   4   4     1643.72     1749.85     31.71 o
  -4   4   4       25.16       15.15      2.37 o
  -2   4   4      528.52      517.77      9.51 o
   0   4   4       38.06       45.30      3.21 o
   2   4   4     1075.59     1048.33     17.61 o
   4   4   4      393.28      379.78     10.59 o
   6   4   4      749.45      632.60     14.28 o
   8   4   4      154.64      120.95      5.32 o
  10   4   4       80.14       78.67      4.80 o
  14   4   4       97.65       86.96      5.52 o
  16   4   4       14.39       15.64      2.94 o
  20   4   4      161.34      162.26      5.31 o
 -33   5   4       32.97       35.93      3.05 o
 -31   5   4        8.06        7.90      3.34 o
 -27   5   4       31.51       33.53      3.61 o
 -25   5   4      211.42      207.25      5.83 o
 -23   5   4       62.15       63.93      4.10 o
 -21   5   4       57.29       54.65      5.03 o
 -19   5   4       56.74       53.03      4.66 o
 -17   5   4       25.52       22.85      4.03 o
 -15   5   4       39.08       36.80      4.15 o
 -13   5   4       35.23       34.09      3.79 o
 -11   5   4     1067.36     1174.57     24.67 o
  -9   5   4     1118.34     1208.59     24.67 o
  -7   5   4      108.25      112.53      5.14 o
  -5   5   4       69.86       65.16      3.73 o
  -3   5   4     1010.27      992.22     15.13 o
  -1   5   4      435.43      433.61      8.99 o
   1   5   4       62.19       45.75      3.58 o
   3   5   4     3250.22     2956.14     52.83 o
   5   5   4       71.50       66.74      5.01 o
   7   5   4       11.79       11.83      2.80 o
   9   5   4      137.49      120.35      5.32 o
  13   5   4       49.13       46.66      4.30 o
  17   5   4       11.14       12.44      2.39 o
  19   5   4        5.90        5.32      2.16 o
  21   5   4       10.02       11.59      2.61 o
  25   5   4       39.51       43.36      3.22 o
 -30   6   4       25.63       28.64      3.62 o
 -28   6   4        8.63        8.75      3.07 o
 -26   6   4       88.89       90.42      4.79 o
 -24   6   4       20.17       22.72      3.09 o
 -20   6   4       97.04       89.79      5.71 o
 -16   6   4       12.76       12.85      3.58 o
 -14   6   4      175.42      169.83      6.91 o
 -12   6   4       18.90       20.12      3.68 o
 -10   6   4      118.74      112.73      6.04 o
  -6   6   4      369.04      367.50      8.64 o
  -4   6   4      271.61      226.54      6.72 o
  -2   6   4       46.33       43.57      3.39 o
   2   6   4      520.63      520.05     14.12 o
   4   6   4       25.14       17.88      3.50 o
   6   6   4      575.82      504.43     10.93 o
   8   6   4      139.62      123.14      5.50 o
  12   6   4       34.50       33.62      4.16 o
  14   6   4      165.30      157.13      7.09 o
  16   6   4       12.13       13.01      2.39 o
  18   6   4       93.66       93.79      4.25 o
  20   6   4       51.10       50.29      3.57 o
  22   6   4       27.57       30.58      3.06 o
  24   6   4       11.41       14.50      2.58 o
  26   6   4       20.66       22.76      2.71 o
 -33   7   4       24.03       30.39      6.28 o
 -27   7   4       21.99       23.27      4.62 o
 -25   7   4       53.77       53.42      3.92 o
 -23   7   4      384.31      376.27      9.70 o
 -21   7   4        7.86        8.08      2.47 o
 -19   7   4      176.34      164.87      7.44 o
 -17   7   4      240.01      214.26      8.15 o
 -15   7   4      139.10      135.21      6.56 o
 -13   7   4      431.19      426.94     10.94 o
  -9   7   4      215.71      203.04      7.79 o
  -7   7   4      177.74      193.58      7.26 o
  -5   7   4       11.56        9.44      2.65 o
  -3   7   4      871.72      873.86     15.14 o
  -1   7   4      721.23      695.21     15.16 o
   1   7   4      590.44      529.35     12.34 o
   3   7   4      323.49      287.02      9.55 o
   5   7   4       68.18       64.53      4.27 o
   7   7   4      230.28      228.81      7.42 o
   9   7   4       49.22       55.28      4.29 o
  11   7   4       14.83       13.57      3.17 o
  13   7   4       68.25       64.82      5.38 o
  15   7   4       15.93       16.53      2.56 o
  17   7   4       84.54       80.66      3.90 o
  21   7   4       17.35       19.62      2.73 o
  23   7   4       76.65       81.66      4.08 o
  25   7   4       36.91       40.17      3.22 o
 -28   8   4       22.74       25.28      4.78 o
 -24   8   4      104.40      105.47      4.78 o
 -20   8   4        5.11        7.44      2.71 o
 -18   8   4        7.61        9.89      3.46 o
 -14   8   4      120.41      116.39      6.40 o
 -12   8   4       74.03       80.76      5.16 o
 -10   8   4       37.67       36.80      3.96 o
  -8   8   4      276.98      280.71      9.19 o
  -6   8   4       29.92       25.02      3.45 o
   0   8   4       36.75       35.27      3.78 o
   2   8   4      583.62      538.28     13.59 o
   4   8   4       38.02       30.12      3.42 o
   6   8   4      223.68      194.98      6.90 o
  10   8   4       23.98       23.64      3.84 o
  12   8   4       11.36       10.33      3.44 o
  14   8   4       42.19       37.41      3.96 o
  16   8   4       60.17       58.54      3.56 o
  18   8   4       62.41       60.60      3.74 o
  20   8   4       24.20       26.23      3.08 o
  22   8   4        5.35        6.01      2.34 o
 -31   9   4        8.48        8.42      2.26 o
 -29   9   4       45.11       50.11      5.41 o
 -27   9   4       54.03       56.28      4.29 o
 -23   9   4       94.92       91.47      4.44 o
 -21   9   4       36.08       35.73      4.71 o
 -19   9   4       41.94       42.05      4.87 o
 -17   9   4      315.27      290.87      9.37 o
 -15   9   4       29.44       28.62      4.37 o
 -13   9   4       93.97       90.50      5.88 o
 -11   9   4      394.40      373.11     10.06 o
  -9   9   4       37.55       37.33      3.96 o
  -7   9   4      163.35      153.17      7.81 o
  -5   9   4       68.40       66.99      5.37 o
  -3   9   4       98.89      101.14      6.05 o
  -1   9   4      170.85      164.43      7.27 o
   3   9   4       64.29       52.30      4.11 o
   5   9   4      151.45      134.38      5.85 o
   7   9   4       13.88       13.65      3.17 o
   9   9   4       32.06       27.84      3.99 o
  11   9   4      409.49      383.29     11.31 o
  15   9   4        7.69        6.64      2.11 o
  17   9   4       12.44       10.44      2.42 o
  19   9   4       79.33       80.44      4.26 o
  21   9   4        6.11        5.85      2.56 o
  23   9   4      131.54      142.35      9.09 o
 -30  10   4       14.84       18.45      2.73 o
 -26  10   4       81.52       89.35      4.98 o
 -22  10   4       90.62       95.79      9.34 o
 -20  10   4       91.00       87.48      4.44 o
 -18  10   4       16.56       18.13      4.08 o
 -14  10   4      266.08      250.90      9.39 o
 -12  10   4      123.65      121.96      6.57 o
 -10  10   4      408.77      410.80     13.08 o
  -6  10   4      250.26      232.32      7.61 o
  -4  10   4       49.85       43.27      4.13 o
   0  10   4       64.44       60.06      4.10 o
   2  10   4      155.54      148.10      6.02 o
   6  10   4      167.95      148.99      6.56 o
   8  10   4       78.82       72.36      5.17 o
  10  10   4       73.56       70.71      5.54 o
  12  10   4      187.27      179.89      7.44 o
  14  10   4       48.95       44.48      3.39 o
  16  10   4        4.39        5.28      2.38 o
  18  10   4       55.46       57.23      3.74 o
  22  10   4       50.53       54.75      4.11 o
 -31  11   4        5.29        4.68      2.20 o
 -29  11   4        9.33       11.25      3.22 o
 -25  11   4       11.31       10.75      3.01 o
 -23  11   4        7.94        7.45      2.71 o
 -21  11   4       42.68       39.19      3.59 o
 -15  11   4       95.16       97.36      6.96 o
 -13  11   4      123.75      113.39      6.58 o
  -9  11   4      514.01      489.36     12.18 o
  -7  11   4       84.50       81.14      4.99 o
  -5  11   4       13.59       10.44      3.02 o
  -3  11   4       28.64       32.86      3.79 o
   1  11   4      209.46      194.62      7.07 o
   3  11   4      138.85      139.68      6.39 o
   7  11   4       89.43       88.71      6.25 o
   9  11   4      103.89       99.68      6.42 o
  11  11   4       10.41        8.62      2.87 o
  13  11   4       16.36       18.79      2.73 o
  15  11   4       40.29       39.95      3.40 o
  19  11   4       35.20       38.19      3.40 o
  25  11   4       10.13       13.91      2.20 o
 -30  12   4        5.01        8.34      2.26 o
 -26  12   4        8.76        9.68      2.84 o
 -24  12   4       84.72       90.64      4.98 o
 -22  12   4      105.60      106.17      4.97 o
 -20  12   4       90.02       88.63      4.44 o
 -18  12   4       80.46       80.72      4.09 o
 -16  12   4      131.84      137.26      6.92 o
 -14  12   4      104.64      100.94      6.78 o
 -12  12   4      261.26      252.13      9.56 o
 -10  12   4      884.33      885.27     30.06 o
  -8  12   4      112.01      108.16      6.23 o
  -4  12   4        8.08        6.52      2.97 o
  -2  12   4       12.57       12.18      3.39 o
   0  12   4       49.76       45.60      4.13 o
   2  12   4      116.32      104.27      5.70 o
   4  12   4      133.10      125.98      6.57 o
   8  12   4       99.49      102.59      6.78 o
  10  12   4      185.43      176.56      6.01 o
  12  12   4       33.12       32.82      3.06 o
  14  12   4       18.09       19.54      2.91 o
  16  12   4      237.34      245.82      8.48 o
  18  12   4       26.33       29.81      4.75 o
  20  12   4       11.19       10.40      3.24 o
 -29  13   4        9.92       15.22      2.37 o
 -27  13   4       11.99       12.48      3.19 o
 -23  13   4        5.82        6.01      2.78 o
 -19  13   4       15.54       16.82      3.51 o
 -17  13   4      130.62      120.79      5.50 o
 -15  13   4       17.50       16.92      2.93 o
 -13  13   4        9.91       11.30      4.25 o
  -9  13   4       29.79       27.12      4.58 o
  -7  13   4      315.12      302.11      9.54 o
  -5  13   4       28.72       30.12      4.36 o
  -3  13   4       22.83       20.25      3.86 o
  -1  13   4       52.25       48.85      4.49 o
   1  13   4       78.95       75.41      5.36 o
   3  13   4      115.99      110.26      6.23 o
   9  13   4      160.08      154.78      5.12 o
  11  13   4       83.61       82.00      4.08 o
  19  13   4       18.60       20.44      3.10 o
  23  13   4       12.12       14.35      2.19 o
 -28  14   4        8.12        9.33      2.24 o
 -26  14   4        6.29        9.86      2.64 o
 -24  14   4        4.50        5.51      2.58 o
 -20  14   4       46.86       51.17      4.49 o
 -18  14   4       17.31       21.06      3.67 o
 -16  14   4      135.95      137.44      6.03 o
 -14  14   4       44.69       42.66      3.59 o
 -12  14   4       23.21       22.38      4.23 o
 -10  14   4      213.10      210.93      8.87 o
  -8  14   4      375.49      366.44     12.02 o
  -6  14   4      235.99      227.06     10.11 o
  -4  14   4       32.11       30.18      4.36 o
   0  14   4      196.16      193.04      8.15 o
   2  14   4       37.38       35.00      4.53 o
   4  14   4       10.72        9.80      3.90 o
   6  14   4       85.61       81.66      4.26 o
   8  14   4      200.82      199.01      5.30 o
  10  14   4      215.27      209.53      5.66 o
  12  14   4       10.82       12.14      2.79 o
  14  14   4        3.81        5.30      2.60 o
 -27  15   4        3.85        4.96      2.18 o
 -25  15   4       11.61       14.08      2.77 o
 -23  15   4        7.39        9.67      3.47 o
 -19  15   4       15.61       20.64      3.67 o
 -13  15   4       25.75       26.86      3.44 o
 -11  15   4       12.41        9.64      2.64 o
  -9  15   4       21.44       23.09      3.65 o
  -7  15   4       39.88       44.73      7.51 o
  -5  15   4      119.06      109.52      7.12 o
  -3  15   4        9.78        8.00      3.33 o
   1  15   4      155.06      152.20      7.64 o
   3  15   4        6.31        5.93      2.34 o
   5  15   4        6.84        5.24      1.93 o
   9  15   4      127.95      127.80      4.60 o
  11  15   4       16.75       18.22      2.74 o
  15  15   4       11.58       14.64      2.95 o
  17  15   4       12.08       12.85      2.59 o
  19  15   4        9.57       10.82      2.62 o
 -26  16   4        5.13        6.06      1.90 o
 -24  16   4       38.94       40.21      3.22 o
 -22  16   4       15.88       18.19      3.70 o
 -16  16   4       38.64       40.69      4.14 o
 -12  16   4        8.32        6.04      2.55 o
 -10  16   4       18.78       18.85      2.73 o
  -4  16   4       51.82       47.62      3.03 o
  -2  16   4       66.32       62.08      4.10 o
   0  16   4        8.38        8.33      2.07 o
   2  16   4       42.74       40.35      3.04 o
   4  16   4       82.28       79.76      4.45 o
   6  16   4       14.28       16.99      2.56 o
  10  16   4       87.77       91.80      4.25 o
  12  16   4       80.12       83.32      4.26 o
  14  16   4        7.70        8.05      2.69 o
  16  16   4       34.75       36.79      3.78 o
  18  16   4       17.73       19.61      3.11 o
 -23  17   4       31.26       32.77      3.97 o
 -15  17   4       11.08       11.15      3.22 o
 -13  17   4       28.69       29.44      3.62 o
  -7  17   4       82.99       80.34      3.55 o
  -3  17   4       34.23       34.47      3.05 o
  -1  17   4      192.02      186.20      5.83 o
   1  17   4       81.27       78.32      3.90 o
   3  17   4       71.13       71.82      3.73 o
   5  17   4       14.97       17.54      2.74 o
   9  17   4       38.17       38.26      3.40 o
  11  17   4        5.04        6.54      2.52 o
  13  17   4       31.47       32.40      3.42 o
 -22  18   4       52.24       56.84      4.48 o
 -18  18   4       30.25       30.86      4.18 o
 -16  18   4       27.31       30.03      3.98 o
 -14  18   4       23.27       28.11      6.31 o
 -12  18   4        6.94        6.35      2.98 o
 -10  18   4       10.63        9.40      2.65 o
  -8  18   4       46.32       44.06      3.22 o
  -6  18   4        7.25        8.28      2.46 o
  -4  18   4       12.92       13.24      2.39 o
  -2  18   4        9.02       10.83      2.41 o
   0  18   4       42.74       42.60      3.39 o
   2  18   4       26.49       26.30      3.08 o
   8  18   4       29.02       28.38      4.19 o
  10  18   4        7.22        7.05      2.50 o
  12  18   4       63.66       67.82      4.46 o
  14  18   4       22.97       26.69      3.26 o
  16  18   4        6.25        6.93      2.73 o
  18  18   4        7.52        7.31      1.88 o
 -17  19   4       30.19       34.77      4.16 o
 -15  19   4       28.41       30.58      3.98 o
 -13  19   4       34.66       34.05      3.79 o
  -9  19   4        7.25        9.40      2.24 o
  -7  19   4       16.14       18.30      2.55 o
  -5  19   4      219.21      224.60      9.57 o
  -3  19   4      107.91      116.41      4.43 o
  -1  19   4       12.47       13.15      2.59 o
   1  19   4      110.57      109.31      5.87 o
   3  19   4      120.95      130.34      4.96 o
   5  19   4       70.78       75.73      5.36 o
   7  19   4       11.87       12.27      2.79 o
   9  19   4       48.75       50.46      3.75 o
  11  19   4       13.37       12.85      2.97 o
  13  19   4       13.35       17.14      3.71 o
 -16  20   4       19.63       23.75      3.84 o
  -8  20   4       19.66       20.33      2.72 o
  -6  20   4       12.43       13.23      2.20 o
  -4  20   4       36.14       40.01      5.45 o
  -2  20   4       11.40       11.01      3.42 o
   0  20   4        9.28        9.47      2.44 o
   4  20   4       14.40       14.42      2.77 o
   8  20   4       10.25       11.12      2.62 o
 -15  21   4       16.32       19.67      3.68 o
  -9  21   4       14.02       15.90      2.57 o
  -5  21   4       52.15       53.99      3.57 o
  -3  21   4      106.26      107.20      4.43 o
   3  21   4       72.56       74.47      4.09 o
   5  21   4       39.66       41.40      3.94 o
  -8  22   4       14.51       13.65      2.58 o
  -6  22   4        7.30        8.28      2.26 o
  -4  22   4       10.93       12.04      2.40 o
  -2  22   4       11.17       11.49      2.40 o
   0  22   4        5.26        5.78      2.56 o
   2  22   4       21.89       24.03      3.83 o
   6  22   4        9.14       13.37      3.98 o
   8  22   4       11.85       13.48      3.37 o
  -5  23   4       14.58       18.55      2.73 o
  -1  23   4       34.20       37.38      3.23 o
   9  23   4       24.65       28.62      5.33 o
 -10  24   4        7.40       10.15      2.04 o
  -8  24   4        8.13        7.77      2.08 o
  -6  24   4       17.39       19.61      2.35 o
  -2  24   4        4.17        4.71      1.96 o
   0  24   4        6.76        7.43      2.08 o
 -33   1   5       14.20       15.45      2.76 o
 -31   1   5       22.25       26.29      3.44 o
 -29   1   5       26.21       29.51      3.43 o
 -27   1   5      116.19      113.88      5.50 o
 -25   1   5        4.06        4.96      2.18 o
 -23   1   5      260.71      242.48      6.53 o
 -21   1   5      157.92      143.31      7.65 o
 -19   1   5       10.36        8.26      3.32 o
 -17   1   5       15.68       16.35      3.33 o
 -15   1   5        8.53       10.19      3.03 o
 -13   1   5      402.03      406.60     14.68 o
 -11   1   5       15.03       24.86      3.83 o
  -9   1   5       29.43       14.93      2.76 o
  -7   1   5      646.52      594.74     15.89 o
  -5   1   5     1022.50      987.48     15.49 o
  -3   1   5      296.64      313.68      7.59 o
  -1   1   5     1028.76      988.37     19.39 o
   1   1   5     1255.14     1219.46     21.13 o
   3   1   5       44.95       15.04      3.34 o
   5   1   5      608.83      529.52     13.23 o
   7   1   5        9.28        9.47      2.85 o
   9   1   5      586.38      553.89     11.63 o
  11   1   5       58.92       54.82      4.48 o
  17   1   5      261.08      257.75      6.18 o
  19   1   5        7.14        6.43      2.32 o
  25   1   5       15.03       19.80      2.73 o
 -34   2   5        6.82        7.52      2.28 o
 -30   2   5       63.49       66.09      4.27 o
 -28   2   5      202.40      202.34      6.19 o
 -26   2   5       29.94       29.74      3.24 o
 -24   2   5       21.99       24.48      2.89 o
 -22   2   5       41.80       36.44      5.27 o
 -18   2   5       47.97       47.46      4.49 o
 -16   2   5      946.69      953.48     19.39 o
 -14   2   5      372.14      381.70     10.59 o
 -12   2   5      398.35      424.31     11.11 o
  -8   2   5      123.03      134.22      5.49 o
  -6   2   5      120.28      131.63      5.49 o
  -4   2   5       43.51       40.21      3.22 o
  -2   2   5      406.29      425.35     10.58 o
   0   2   5     1152.18     1131.26     19.37 o
   2   2   5     1161.30     1029.92     19.38 o
   4   2   5      506.51      413.10     11.47 o
   8   2   5       34.72       28.53      3.43 o
  10   2   5       21.47       21.61      3.47 o
  12   2   5      394.62      370.48     10.06 o
  16   2   5       14.81       15.17      2.57 o
  18   2   5      121.00      120.77      4.78 o
  20   2   5       25.21       29.53      3.43 o
  26   2   5       31.86       38.90      4.14 o
 -31   3   5       58.95       62.12      4.28 o
 -27   3   5       26.81       30.83      3.42 o
 -23   3   5        6.82        7.07      2.29 o
 -21   3   5      148.41      138.14      7.10 o
 -17   3   5        9.38        8.70      3.07 o
 -15   3   5      171.07      164.29      6.37 o
 -13   3   5      591.56      614.02     14.28 o
 -11   3   5      775.82      794.26     19.41 o
  -9   3   5        7.44        7.79      2.70 o
  -7   3   5      184.60      151.70      5.85 o
  -5   3   5      137.10      122.72      4.96 o
  -3   3   5       95.06       94.42      4.98 o
  -1   3   5      669.97      676.79     12.16 o
   1   3   5      500.64      447.63     13.25 o
   3   3   5     1580.07     1366.90     26.43 o
   5   3   5       76.76       41.58      4.69 o
   9   3   5       11.63       14.25      2.96 o
  11   3   5      634.18      599.65     13.22 o
  13   3   5        8.43        8.84      3.29 o
  17   3   5      138.10      142.98      5.49 o
  19   3   5      102.80      100.32      4.25 o
  23   3   5        4.53        5.63      2.35 o
  25   3   5       32.12       34.14      3.05 o
 -34   4   5        6.12        8.78      2.45 o
 -30   4   5        8.57       10.02      3.03 o
 -26   4   5      131.84      126.81      4.96 o
 -18   4   5       73.96       71.54      5.18 o
 -16   4   5       51.97       44.15      4.31 o
 -14   4   5     1932.90     1890.11     37.01 o
 -12   4   5       25.49       23.18      5.00 o
  -8   4   5      330.67      345.06     10.60 o
  -6   4   5      133.58      127.08      5.68 o
  -4   4   5      622.54      611.39     11.81 o
  -2   4   5      800.30      745.70     13.92 o
   0   4   5      159.01      131.85      6.03 o
   2   4   5      112.65       72.26      5.00 o
   4   4   5      115.31      114.25      6.58 o
   6   4   5        3.03        7.48      2.49 o
  10   4   5       15.38       13.75      3.17 o
  12   4   5       40.76       36.19      4.71 o
  14   4   5       40.79       36.83      4.71 o
  16   4   5       78.48       75.78      3.73 o
  18   4   5       17.64       17.96      2.55 o
  20   4   5       25.59       28.94      3.25 o
  22   4   5       25.43       29.05      3.07 o
  24   4   5       22.59       23.65      3.09 o
  26   4   5       19.73       22.92      2.53 o
 -31   5   5       10.87       13.92      2.96 o
 -29   5   5       21.99       23.56      4.02 o
 -25   5   5       15.03       16.15      3.14 o
 -23   5   5        4.93        5.78      2.35 o
 -19   5   5       19.03       19.50      4.46 o
 -15   5   5      517.57      496.72     15.36 o
 -13   5   5      240.36      229.51      7.61 o
 -11   5   5       48.88       44.99      4.31 o
  -9   5   5      190.78      191.65      7.97 o
  -7   5   5      157.24      138.55      6.02 o
  -5   5   5       40.82       34.12      3.23 o
  -3   5   5      351.73      341.90      8.83 o
  -1   5   5      163.71      142.26      6.02 o
   3   5   5       10.08       10.08      3.25 o
   5   5   5       22.82       27.65      3.25 o
   7   5   5       26.50       26.23      4.20 o
   9   5   5       43.68       47.32      4.49 o
  11   5   5       75.20       66.52      5.18 o
  13   5   5       19.90       18.53      4.28 o
  15   5   5      153.52      152.41      5.31 o
  17   5   5       21.33       22.38      2.71 o
  21   5   5        6.80        7.24      2.29 o
  25   5   5       39.06       43.06      4.13 o
 -32   6   5        7.46        8.88      2.86 o
 -28   6   5       29.71       29.01      3.43 o
 -20   6   5       16.95       22.66      4.81 o
 -18   6   5       92.89       90.71      6.25 o
 -16   6   5       61.44       55.30      4.83 o
 -14   6   5     1959.90     1923.43     42.31 o
 -12   6   5      103.77      109.15      5.50 o
 -10   6   5      352.00      363.47     10.24 o
  -6   6   5      130.02      117.14      5.69 o
  -4   6   5      373.57      343.65      8.83 o
  -2   6   5      159.03      149.49      6.55 o
   0   6   5      613.00      540.03     14.12 o
   4   6   5      335.52      346.46      8.83 o
   6   6   5       72.63       80.38      4.80 o
   8   6   5      310.69      275.80      8.85 o
  10   6   5       76.77       74.78      5.36 o
  12   6   5      255.39      242.14      9.39 o
  14   6   5       73.30       75.92      4.09 o
  16   6   5       11.02        9.76      2.24 o
  18   6   5       49.71       47.58      3.93 o
  20   6   5       28.69       32.73      3.24 o
  22   6   5       78.52       84.97      4.08 o
  24   6   5        6.40        8.09      2.27 o
  26   6   5        8.80       11.22      2.03 o
 -33   7   5        7.19        8.25      2.26 o
 -31   7   5       32.63       34.31      4.16 o
 -29   7   5        7.59        7.28      2.93 o
 -27   7   5       26.43       28.88      3.62 o
 -17   7   5      229.57      218.46      8.68 o
 -13   7   5       94.70       99.26      5.51 o
 -11   7   5      335.29      331.03      9.71 o
  -9   7   5      102.17       90.79      5.71 o
  -7   7   5      141.68      127.84      6.03 o
  -3   7   5       13.23       10.75      3.01 o
  -1   7   5       18.22       16.49      3.51 o
   1   7   5      116.51      108.65      5.69 o
   3   7   5     1006.63      899.82     22.95 o
   5   7   5        8.91        5.92      2.55 o
   9   7   5      100.11       92.91      5.71 o
  11   7   5      146.36      132.52      6.93 o
  13   7   5       14.86       16.66      2.75 o
  15   7   5       27.09       28.01      2.88 o
  17   7   5       48.55       50.79      3.57 o
  19   7   5       24.96       26.85      3.26 o
  23   7   5       28.84       34.09      4.34 o
  25   7   5       11.81       14.87      2.37 o
 -32   8   5        5.44        7.22      2.29 o
 -30   8   5       48.85       54.93      4.29 o
 -26   8   5       36.63       37.20      3.78 o
 -22   8   5       15.98       15.91      2.75 o
 -20   8   5       88.37       86.22      4.62 o
 -18   8   5      137.37      135.58      7.46 o
 -16   8   5      436.19      411.86     11.65 o
 -12   8   5      501.77      500.58     11.46 o
 -10   8   5       44.63       40.33      4.14 o
  -8   8   5       21.49       20.14      3.48 o
  -4   8   5       47.00       42.93      4.31 o
   0   8   5      111.20      110.74      5.50 o
   2   8   5      132.31      115.84      5.69 o
   4   8   5      125.81      133.28      6.03 o
   6   8   5      895.76      838.45     17.63 o
   8   8   5       37.22       36.38      4.33 o
  10   8   5      157.11      154.13      7.81 o
  12   8   5       28.47       30.58      4.18 o
  14   8   5      132.88      125.26      5.13 o
  16   8   5       73.66       71.85      3.90 o
  18   8   5      185.09      188.49      5.66 o
  20   8   5       14.99       19.61      2.73 o
  22   8   5       10.07       11.15      2.62 o
  24   8   5        5.73        7.45      2.08 o
 -29   9   5       30.27       35.95      6.62 o
 -23   9   5       19.49       21.56      3.10 o
 -15   9   5      195.27      187.97      7.62 o
 -13   9   5       16.45       15.19      3.74 o
  -9   9   5      141.40      136.28      6.21 o
  -7   9   5       16.54       11.16      2.81 o
  -3   9   5      186.46      175.25      7.27 o
  -1   9   5      179.07      161.63      6.38 o
   1   9   5      229.11      215.30      7.42 o
   3   9   5       47.05       43.46      3.94 o
   5   9   5      221.70      213.91      7.79 o
   9   9   5      163.14      156.71      7.45 o
  11   9   5       42.53       39.88      4.52 o
  13   9   5       84.18       80.23      3.90 o
  15   9   5      168.10      169.63      5.31 o
  19   9   5       17.61       18.94      2.91 o
  23   9   5        6.68        7.88      2.27 o
  25   9   5       13.09       16.19      2.18 o
 -26  10   5       50.45       53.67      5.58 o
 -24  10   5       41.75       41.37      3.77 o
 -22  10   5       14.86       17.98      2.92 o
 -20  10   5        7.80        8.60      2.67 o
 -18  10   5       28.35       27.19      4.00 o
 -14  10   5       29.64       26.35      4.39 o
 -12  10   5       44.72       40.01      4.51 o
 -10  10   5      149.70      152.19      6.55 o
  -8  10   5       28.92       24.91      3.45 o
  -6  10   5       69.54       71.41      4.46 o
  -2  10   5      294.24      282.46      7.59 o
   0  10   5      145.78      137.27      5.85 o
   2  10   5       29.47       25.23      3.64 o
   4  10   5       19.59       23.14      3.65 o
   6  10   5      300.85      286.32      9.38 o
   8  10   5       14.99       14.11      3.55 o
  16  10   5      252.92      256.51      6.52 o
  18  10   5       46.04       46.53      3.58 o
  24  10   5       41.19       46.59      5.23 o
 -31  11   5        4.10        4.99      2.18 o
 -29  11   5       20.30       25.83      3.26 o
 -27  11   5      165.51      186.38      6.37 o
 -23  11   5       23.93       19.86      3.11 o
 -21  11   5       77.47       77.29      4.45 o
 -17  11   5      319.99      308.06      8.84 o
 -15  11   5       15.01       14.72      4.77 o
 -11  11   5       22.63       21.16      3.86 o
  -9  11   5       66.24       58.12      4.65 o
  -3  11   5       21.73       20.17      2.91 o
  -1  11   5      806.36      765.87     15.69 o
   1  11   5       16.40       16.86      3.71 o
   3  11   5      103.76       94.67      5.88 o
   9  11   5      419.46      412.39      9.88 o
  11  11   5       23.97       25.53      2.88 o
  13  11   5       91.19       91.65      5.15 o
  15  11   5       19.34       20.82      3.10 o
  23  11   5       42.40       46.82      3.04 o
 -30  12   5        7.09        6.68      2.10 o
 -26  12   5       26.22       28.79      3.81 o
 -22  12   5        5.13        6.19      2.77 o
 -20  12   5       59.85       58.12      4.11 o
 -18  12   5       13.66       10.99      3.22 o
 -14  12   5      186.84      178.84      8.16 o
 -12  12   5       25.63       24.39      4.22 o
 -10  12   5       59.54       52.19      4.84 o
  -8  12   5       85.06       80.51      5.35 o
  -6  12   5       19.19       16.67      3.51 o
  -4  12   5       36.82       37.82      4.70 o
  -2  12   5      301.44      297.37     11.87 o
   0  12   5       31.18       28.84      3.81 o
   6  12   5      246.16      238.28      9.57 o
   8  12   5       42.69       40.82      3.40 o
  20  12   5       30.32       33.69      3.41 o
  22  12   5       22.52       24.86      2.53 o
 -29  13   5        2.94        5.07      2.17 o
 -27  13   5       86.68       99.00      4.79 o
 -25  13   5       34.09       39.45      3.77 o
 -23  13   5       45.69       48.01      7.67 o
 -21  13   5       66.59       70.16      4.09 o
 -19  13   5      112.80      105.60      5.51 o
 -15  13   5       15.00       13.15      3.18 o
 -11  13   5      167.71      159.44      7.64 o
  -9  13   5       70.04       67.04      5.37 o
  -7  13   5      103.63      101.42      6.05 o
  -5  13   5       26.59       21.69      4.04 o
  -3  13   5      202.05      197.60      8.15 o
  -1  13   5      733.55      707.13     22.99 o
   3  13   5       65.42       62.54      5.56 o
   5  13   5       62.49       59.47      5.76 o
   7  13   5       51.20       48.64      3.58 o
   9  13   5       27.52       29.21      2.87 o
  11  13   5       61.24       61.23      3.56 o
  13  13   5       78.40       80.14      5.35 o
  19  13   5       27.49       29.01      3.43 o
  21  13   5        5.82        6.69      2.10 o
 -28  14   5        8.12       14.64      2.38 o
 -26  14   5        9.87       10.78      2.82 o
 -24  14   5       25.19       24.22      3.08 o
 -20  14   5       11.00       12.38      3.39 o
 -16  14   5       79.34       76.72      4.63 o
 -12  14   5       67.72       63.68      4.10 o
 -10  14   5      101.68       97.46      6.24 o
  -8  14   5       12.37        9.61      4.12 o
  -6  14   5       23.05       22.28      4.63 o
  -4  14   5      115.29      105.81      5.87 o
  -2  14   5       43.21       42.11      4.69 o
   0  14   5        7.12        6.25      2.99 o
   6  14   5       24.44       22.99      2.71 o
   8  14   5        4.29        5.16      2.17 o
  16  14   5       98.55      102.92      4.78 o
 -25  15   5        9.26       12.46      3.58 o
 -23  15   5       14.11       17.80      3.89 o
 -21  15   5       42.68       37.82      4.15 o
 -19  15   5        9.85       10.73      3.23 o
 -17  15   5       49.22       48.75      4.30 o
 -15  15   5       33.58       29.64      3.62 o
 -13  15   5        5.42        5.67      2.81 o
 -11  15   5       63.47       55.40      3.92 o
  -7  15   5      215.92      216.19      8.14 o
  -5  15   5       51.95       52.64      7.07 o
  -3  15   5      240.69      237.41      8.48 o
   1  15   5      156.46      155.92      4.95 o
   3  15   5       54.06       52.27      3.57 o
   5  15   5       37.52       38.62      3.22 o
   7  15   5        4.25        5.13      2.17 o
   9  15   5        7.68        8.80      2.45 o
  11  15   5       29.85       30.59      3.24 o
  13  15   5       65.31       74.04      5.91 o
  15  15   5       18.97       22.54      3.28 o
  17  15   5       10.92       12.84      2.59 o
  19  15   5       18.81       25.05      2.53 o
 -24  16   5        9.02        6.85      3.41 o
 -20  16   5       18.56       16.82      3.72 o
 -18  16   5        8.66        9.68      3.47 o
 -14  16   5       33.48       31.00      3.62 o
 -10  16   5       65.36       64.12      3.73 o
  -8  16   5      110.31      106.45      4.61 o
  -4  16   5       31.31       30.70      2.69 o
  -2  16   5       74.31       77.14      3.73 o
   0  16   5       16.12       15.64      2.37 o
   4  16   5       10.12       10.66      2.42 o
   6  16   5       66.20       63.26      4.82 o
   8  16   5       79.09       77.74      4.09 o
  14  16   5       26.39       31.98      3.61 o
  18  16   5       24.47       30.21      2.69 o
 -19  17   5       57.53       62.16      4.64 o
 -17  17   5       10.16        9.01      3.29 o
 -11  17   5       19.52       18.43      2.92 o
  -9  17   5       27.20       28.32      2.70 o
  -7  17   5       30.37       29.46      2.87 o
  -3  17   5       21.08       21.14      2.72 o
  -1  17   5       13.90       15.56      2.57 o
   1  17   5       24.02       24.64      2.89 o
   3  17   5       11.73       12.99      2.59 o
   5  17   5      158.42      160.28      6.91 o
   7  17   5       54.19       53.37      3.57 o
   9  17   5       63.45       64.40      3.91 o
  11  17   5       45.49       51.22      3.57 o
  13  17   5       21.36       24.06      3.27 o
  17  17   5        4.66        4.24      1.89 o
 -16  18   5       99.09      102.28      5.51 o
 -14  18   5       84.22       94.27     12.52 o
 -12  18   5       49.47       50.21      5.59 o
 -10  18   5       20.98       22.78      2.89 o
  -8  18   5       80.04       79.71      4.09 o
  -6  18   5        7.84        8.64      2.06 o
  -4  18   5      204.07      204.62      7.96 o
   2  18   5       29.46       30.11      3.24 o
   4  18   5       18.36       19.31      2.91 o
   6  18   5       46.37       44.29      3.58 o
  12  18   5       18.30       20.77      2.90 o
  -7  19   5       31.85       33.12      3.06 o
  -5  19   5        5.68        5.53      2.15 o
  -3  19   5        8.87        8.04      2.27 o
  -1  19   5       46.01       43.25      3.58 o
   1  19   5        9.84        9.25      2.44 o
   5  19   5       13.05       13.01      2.59 o
   7  19   5        7.61        8.98      2.66 o
   9  19   5        7.68        9.59      2.64 o
  11  19   5       19.13       22.91      3.27 o
  13  19   5       11.58       14.01      3.55 o
  15  19   5       12.75       17.12      2.18 o
 -18  20   5        9.11       11.38      3.41 o
 -16  20   5       56.21       64.03      4.64 o
 -14  20   5       95.39      112.32      5.69 o
 -12  20   5       19.75       25.93      3.82 o
  -8  20   5      122.24      129.60      4.77 o
  -6  20   5       86.09       89.90      4.25 o
  -4  20   5        5.41        8.46      2.88 o
  -2  20   5       24.10       23.82      3.45 o
   2  20   5       66.23       68.17      4.10 o
   6  20   5       59.07       66.00      6.84 o
  10  20   5       19.74       22.30      3.09 o
 -15  21   5        6.26        7.33      3.37 o
 -11  21   5       10.53       10.52      2.63 o
  -3  21   5       44.50       48.04      3.39 o
  -1  21   5        4.19        4.89      2.40 o
   5  21   5       30.65       33.59      4.91 o
   7  21   5       11.61       13.86      2.77 o
   9  21   5       11.18       12.30      2.21 o
  11  21   5       12.34       19.07      2.35 o
 -10  22   5        3.89        5.54      2.36 o
  -6  22   5       11.01       11.24      2.61 o
  -2  22   5       47.01       45.87      3.39 o
   2  22   5        5.95        6.98      2.73 o
   4  22   5        5.89        6.51      2.52 o
   8  22   5       11.89       14.69      2.19 o
 -11  23   5        1.99        3.98      1.96 o
  -9  23   5       10.34       10.44      2.04 o
  -5  23   5       34.50       37.80      3.23 o
  -1  23   5       11.84       12.09      2.40 o
   3  23   5       12.20       13.15      2.59 o
   5  23   5       16.42       18.85      2.35 o
  -8  24   5       12.28       15.77      2.37 o
  -6  24   5       32.49       36.79      2.68 o
  -4  24   5       23.23       24.95      2.53 o
   2  24   5        7.91        9.67      2.05 o
 -30   0   6       56.95       57.80      3.92 o
 -28   0   6       45.28       48.35      4.30 o
 -24   0   6       74.66       71.38      3.73 o
 -22   0   6       94.88       95.71      6.79 o
 -20   0   6       17.55       13.73      3.97 o
 -18   0   6      281.46      271.42      9.19 o
 -16   0   6     1402.72     1387.07     28.20 o
 -14   0   6      559.85      544.07     11.81 o
 -10   0   6      271.44      237.93      8.31 o
  -8   0   6     2123.80     1930.45     52.96 o
  -6   0   6      529.52      498.66     13.24 o
  -2   0   6     3217.82     3056.09     52.83 o
   0   0   6     1152.11     1026.42     21.14 o
   2   0   6      278.92      220.40      8.68 o
   4   0   6      210.64      187.60      7.97 o
   6   0   6       38.42       42.59      3.59 o
   8   0   6      334.37      321.91      8.84 o
  10   0   6       16.45       13.15      3.37 o
  12   0   6       90.91       94.01      6.97 o
  14   0   6      125.15      133.43      4.60 o
  16   0   6        8.70        7.94      2.27 o
  18   0   6      173.23      173.86      5.48 o
  20   0   6       84.12       91.86      4.44 o
  22   0   6        9.95       12.72      3.99 o
  24   0   6        7.98        9.38      2.24 o
 -33   1   6       48.65       52.96      3.92 o
 -31   1   6       34.98       37.26      4.52 o
 -27   1   6       45.54       44.92      4.13 o
 -23   1   6       10.77        9.33      2.24 o
 -19   1   6      144.72      138.92      6.75 o
 -17   1   6      303.95      294.55      9.01 o
 -15   1   6      238.75      230.04      7.61 o
 -13   1   6       65.00       68.98      4.81 o
 -11   1   6       23.16       20.46      4.84 o
  -9   1   6        9.47        9.74      2.84 o
  -7   1   6      104.50       95.56      5.15 o
  -5   1   6      105.92      111.65      5.50 o
  -3   1   6      613.80      579.13     17.14 o
   1   1   6      332.15      251.78      9.03 o
   7   1   6       51.10       51.41      4.12 o
   9   1   6      238.63      223.72      7.96 o
  11   1   6       35.21       28.54      4.57 o
  13   1   6       13.48       12.82      3.99 o
  15   1   6       81.52       83.17      5.16 o
  17   1   6       56.19       59.24      3.74 o
  19   1   6        4.67        5.89      2.56 o
  23   1   6       46.40       50.03      3.38 o
  25   1   6       40.34       41.71      3.04 o
 -34   2   6        7.73        9.99      2.43 o
 -28   2   6       35.13       34.01      3.41 o
 -26   2   6       17.47       18.34      2.73 o
 -24   2   6       46.39       45.46      3.21 o
 -22   2   6       19.98       19.34      4.27 o
 -20   2   6       29.74       28.68      4.37 o
 -18   2   6      293.47      279.83      9.72 o
 -16   2   6       13.95       12.52      3.19 o
 -12   2   6       72.83       74.88      5.54 o
 -10   2   6      195.66      165.63      7.08 o
  -8   2   6      483.06      439.04     10.41 o
  -6   2   6      740.24      681.35     13.93 o
  -4   2   6      202.34      210.75      7.61 o
  -2   2   6       62.49       63.69      4.47 o
   0   2   6      429.83      394.50     12.01 o
   2   2   6       38.53       39.16      4.32 o
   4   2   6       89.94       88.77      4.98 o
   6   2   6      142.53      141.67      6.02 o
  12   2   6       11.57        9.36      3.92 o
  14   2   6       89.35       84.44      3.90 o
  16   2   6       47.14       44.26      3.58 o
  18   2   6       83.98       88.21      5.71 o
  20   2   6       33.51       32.93      3.42 o
  24   2   6        6.11        7.81      2.08 o
 -33   3   6       24.02       28.70      3.25 o
 -29   3   6       34.40       35.52      3.60 o
 -27   3   6       81.95       81.87      4.26 o
 -25   3   6       58.29       56.85      3.74 o
 -23   3   6       18.38       18.82      2.55 o
 -19   3   6        9.98        9.44      3.48 o
 -15   3   6      351.38      326.65      9.01 o
 -13   3   6      512.27      519.35     11.63 o
  -5   3   6      143.04      132.80      6.03 o
  -3   3   6      804.80      769.72     15.32 o
   1   3   6      526.47      493.75     12.71 o
   7   3   6       56.68       51.62      4.12 o
   9   3   6       30.02       25.63      3.82 o
  13   3   6        8.21        8.42      2.67 o
  15   3   6        6.35        6.04      2.13 o
  21   3   6       13.02       13.75      2.58 o
  23   3   6       10.23       12.98      2.39 o
  25   3   6       31.00       36.93      2.86 o
 -34   4   6       23.01       26.93      5.74 o
 -30   4   6       14.72       15.94      2.94 o
 -28   4   6       21.43       24.27      3.27 o
 -26   4   6       65.24       62.88      3.91 o
 -20   4   6      123.78      115.12      6.77 o
 -16   4   6      844.50      819.00     17.27 o
 -14   4   6        6.97        9.64      3.04 o
 -12   4   6       16.94       17.41      3.13 o
 -10   4   6       23.59       18.48      3.69 o
  -6   4   6       41.92       37.38      3.96 o
  -2   4   6       19.32       13.80      3.17 o
   0   4   6     1272.90     1129.15     22.92 o
   2   4   6       25.06       16.46      3.32 o
   4   4   6        8.55        5.27      2.60 o
   6   4   6       90.04       80.69      4.80 o
   8   4   6      256.72      241.62      8.31 o
  10   4   6       88.58       83.35      5.72 o
  12   4   6       23.61       20.65      4.25 o
  14   4   6      436.77      432.37      8.28 o
  18   4   6       23.69       25.93      3.08 o
  22   4   6       49.51       51.69      3.38 o
  24   4   6       20.21       21.85      2.54 o
 -33   5   6       16.88       20.24      2.72 o
 -31   5   6      115.27      123.30      6.57 o
 -29   5   6        7.15        7.88      2.69 o
 -27   5   6       52.24       52.79      3.75 o
 -25   5   6      161.32      155.65      5.31 o
 -23   5   6        9.05        8.13      2.27 o
 -21   5   6       22.69       25.53      5.17 o
 -19   5   6      300.78      284.04      9.72 o
 -17   5   6     1009.52      969.60     22.94 o
 -15   5   6      241.58      223.20      7.61 o
 -13   5   6       54.79       47.99      4.12 o
 -11   5   6       12.72       13.44      3.17 o
  -9   5   6        7.46       10.71      3.63 o
  -5   5   6       35.62       38.68      4.14 o
  -3   5   6      147.49      140.96      6.56 o
   1   5   6       63.08       47.50      4.12 o
   3   5   6       27.50       13.67      2.96 o
   5   5   6      610.99      564.24     13.05 o
   7   5   6      513.02      491.29     11.99 o
   9   5   6      257.98      237.58      9.39 o
  13   5   6        5.87        5.87      2.13 o
  15   5   6       56.97       56.37      3.57 o
  17   5   6      177.05      181.30      5.48 o
  21   5   6       21.69       23.30      2.89 o
  23   5   6       45.19       48.50      3.21 o
 -26   6   6       10.57       11.30      2.81 o
 -24   6   6       38.39       38.45      3.40 o
 -22   6   6       13.46       11.93      2.40 o
 -18   6   6      118.67      112.98      7.12 o
 -14   6   6      615.84      593.68     13.58 o
 -12   6   6       13.31       15.17      3.34 o
 -10   6   6       20.00       18.07      3.50 o
  -6   6   6      122.00      109.73      6.04 o
  -4   6   6       30.83       27.23      4.00 o
  -2   6   6      821.60      789.36     22.97 o
   0   6   6      407.59      362.76      9.70 o
   2   6   6      119.54      116.73      5.50 o
   4   6   6       19.73       20.04      3.48 o
   6   6   6      118.82      108.78      6.04 o
   8   6   6        7.69        7.09      3.15 o
  10   6   6       46.29       46.19      5.61 o
  12   6   6       86.23       89.95      3.89 o
  16   6   6       87.30       82.21      4.62 o
  20   6   6        6.90        7.44      2.49 o
 -31   7   6        5.16        9.43      3.05 o
 -29   7   6       49.45       49.61      3.93 o
 -27   7   6       68.85       69.95      4.27 o
 -25   7   6       22.19       22.61      3.09 o
 -23   7   6       20.70       22.51      3.09 o
 -21   7   6      117.36      120.41      7.48 o
 -17   7   6       20.92       21.19      4.25 o
 -15   7   6      655.28      634.71     15.34 o
 -13   7   6       25.57       27.48      5.54 o
 -11   7   6       44.22       43.84      3.94 o
  -9   7   6       60.21       59.84      4.65 o
  -7   7   6      267.95      272.30      8.30 o
  -5   7   6      486.62      478.49     11.99 o
  -3   7   6      284.85      281.77      9.02 o
   1   7   6        9.51       10.01      2.64 o
   3   7   6      305.49      280.36      8.47 o
   5   7   6     1162.10     1142.83     26.45 o
   7   7   6      161.30      152.40      7.09 o
  11   7   6      227.27      215.84      6.72 o
  13   7   6       54.83       52.45      3.38 o
  15   7   6       62.28       61.92      3.74 o
  17   7   6       32.38       32.73      3.42 o
  19   7   6       20.17       21.11      2.90 o
  23   7   6        3.70        4.71      2.19 o
 -30   8   6       17.77       21.28      5.43 o
 -22   8   6       14.39       13.39      2.59 o
 -20   8   6      124.09      122.86      8.02 o
 -18   8   6       17.22       19.20      4.46 o
 -16   8   6       66.31       59.80      5.39 o
 -14   8   6       10.90        9.47      3.48 o
 -12   8   6       31.72       30.16      4.18 o
  -8   8   6       14.17       12.64      2.98 o
  -4   8   6      340.39      312.44      8.84 o
   0   8   6      137.04      117.00      5.33 o
   2   8   6       85.17       80.02      4.99 o
   4   8   6        9.28        7.98      2.90 o
   6   8   6       97.27       90.66      5.71 o
   8   8   6       63.61       55.65      5.02 o
  10   8   6       94.69       90.58      5.16 o
  12   8   6       22.75       22.50      2.90 o
  14   8   6       57.90       59.33      3.74 o
  18   8   6       26.18       29.87      3.24 o
  22   8   6       39.47       43.63      3.39 o
 -21   9   6        8.03        7.06      2.73 o
 -17   9   6      139.68      132.36      7.29 o
 -15   9   6       78.03       66.66      5.37 o
 -13   9   6      167.50      159.17      6.91 o
 -11   9   6      180.07      171.74      7.08 o
  -9   9   6       20.77       22.17      3.46 o
  -7   9   6      245.12      244.25     10.46 o
  -5   9   6      334.44      331.03     10.43 o
  -3   9   6       84.53       80.66      4.62 o
  -1   9   6       82.81       74.88      4.81 o
   1   9   6      195.07      182.35      6.90 o
   3   9   6      620.17      578.96     17.31 o
   5   9   6      277.59      274.75      9.19 o
   7   9   6      246.86      244.06      9.20 o
   9   9   6       59.37       53.11      4.48 o
  13   9   6       57.68       56.49      3.74 o
  15   9   6       82.45       86.32      4.26 o
  19   9   6       49.34       51.41      3.75 o
  23   9   6       40.20       45.50      2.85 o
 -30  10   6        8.54       10.58      2.82 o
 -26  10   6       18.76       21.64      5.63 o
 -22  10   6       21.33       21.60      3.10 o
 -14  10   6      485.04      453.24     13.43 o
  -8  10   6       88.99       86.55      5.16 o
  -6  10   6       19.58       21.39      3.47 o
  -2  10   6      764.31      730.62     19.42 o
   0  10   6       62.64       55.79      4.65 o
   2  10   6       53.61       52.39      4.66 o
   4  10   6       14.99       13.28      3.37 o
   6  10   6      177.77      166.28      7.63 o
   8  10   6       11.78       13.27      2.97 o
  10  10   6       38.28       37.22      3.05 o
  12  10   6      105.06      106.27      5.69 o
  14  10   6       27.67       26.04      3.26 o
  16  10   6       38.98       38.09      3.40 o
  20  10   6       75.24       81.20      4.09 o
 -31  11   6       10.27       11.38      2.41 o
 -29  11   6       47.42       55.74      4.29 o
 -27  11   6        4.91        6.05      3.01 o
 -25  11   6        6.65        6.61      2.75 o
 -21  11   6       22.47       25.09      3.44 o
 -19  11   6       95.06       88.75      4.44 o
 -17  11   6       22.00       19.29      3.30 o
 -13  11   6       73.24       67.91      6.10 o
 -11  11   6       17.29       18.28      3.89 o
  -9  11   6       23.81       24.16      4.02 o
  -7  11   6       61.28       60.30      4.65 o
  -5  11   6       32.09       30.29      3.98 o
  -3  11   6       46.83       44.05      4.13 o
   1  11   6       12.24       13.04      3.57 o
   3  11   6       36.17       34.48      4.54 o
   5  11   6       72.44       70.20      5.37 o
   7  11   6      168.57      164.79      6.20 o
  11  11   6       25.59       26.53      3.08 o
  13  11   6       75.29       75.32      4.09 o
  17  11   6       56.71       58.87      3.92 o
  21  11   6       26.68       29.80      2.69 o
 -30  12   6       28.48       31.93      3.06 o
 -28  12   6       40.32       45.97      4.13 o
 -26  12   6       10.75       17.00      3.32 o
 -18  12   6      134.03      137.39      5.85 o
 -14  12   6       48.74       45.54      5.43 o
 -12  12   6      209.83      202.52      8.50 o
 -10  12   6       50.33       41.53      6.39 o
  -8  12   6      154.02      146.94      6.92 o
  -6  12   6      183.75      176.21      8.34 o
  -4  12   6      906.82      876.67     35.42 o
  -2  12   6      157.72      143.26      6.38 o
   0  12   6       69.81       67.74      5.37 o
   2  12   6      126.89      126.30      9.11 o
   6  12   6       20.52       18.13      2.74 o
   8  12   6        9.83        9.86      2.04 o
  10  12   6       57.74       58.19      3.56 o
  14  12   6       47.46       46.61      4.68 o
  18  12   6       10.98       12.68      2.79 o
  20  12   6       25.11       28.94      2.70 o
 -27  13   6       46.55       49.07      5.22 o
 -17  13   6       52.44       46.32      4.13 o
 -15  13   6       80.94       79.66      4.80 o
 -13  13   6       38.01       34.98      5.66 o
 -11  13   6      118.01      114.26      6.40 o
  -7  13   6       19.73       17.81      3.31 o
  -5  13   6       84.18       82.87      5.72 o
  -3  13   6        9.23        9.69      3.47 o
  -1  13   6       62.14       60.14      5.56 o
   1  13   6       19.36       19.67      4.27 o
   3  13   6      199.40      187.97      6.37 o
   5  13   6        4.60        4.57      2.20 o
   7  13   6        7.76        8.15      2.07 o
  11  13   6       33.52       34.04      3.23 o
  13  13   6       97.19      102.39      4.78 o
  19  13   6       12.29       15.53      2.75 o
 -28  14   6       44.02       55.44      3.20 o
 -26  14   6        5.59        7.15      2.72 o
 -22  14   6       78.94       80.95      5.16 o
 -20  14   6      113.77      113.37      5.86 o
 -18  14   6       38.64       41.09      4.14 o
 -14  14   6        7.07        5.63      2.57 o
 -12  14   6       52.22       51.07      3.93 o
 -10  14   6      180.18      179.36      7.62 o
  -8  14   6      237.03      234.95     10.28 o
  -4  14   6       14.63       16.48      3.51 o
  -2  14   6      118.41      111.16      4.97 o
   0  14   6       86.80       87.12      5.52 o
   2  14   6       17.23       17.07      2.56 o
   4  14   6       39.64       36.46      3.05 o
   6  14   6      182.60      177.44      7.44 o
  12  14   6       13.95       14.39      2.58 o
  14  14   6       25.81       26.90      3.82 o
  16  14   6       13.90       16.61      3.72 o
  18  14   6       75.59       84.99      4.08 o
  20  14   6        8.33        8.93      2.06 o
 -21  15   6       13.22       12.48      3.58 o
 -19  15   6       47.53       45.33      4.31 o
 -15  15   6       18.30       17.64      3.50 o
 -13  15   6       14.56       12.69      2.98 o
 -11  15   6       43.98       43.21      3.76 o
  -7  15   6       67.99       66.17      4.27 o
  -5  15   6       21.38       21.13      2.54 o
  -3  15   6       20.54       19.78      2.35 o
  -1  15   6       10.63        9.88      2.04 o
   3  15   6       51.27       48.98      3.39 o
   5  15   6      134.41      132.36      4.77 o
   7  15   6       63.28       63.77      4.28 o
   9  15   6       32.04       33.74      3.23 o
  13  15   6       32.85       34.00      3.61 o
  15  15   6       11.01       12.49      2.60 o
  17  15   6       44.81       48.24      4.67 o
 -24  16   6       17.23       17.29      3.71 o
 -20  16   6       18.78       24.95      4.01 o
 -18  16   6       10.60       10.05      3.25 o
 -14  16   6       12.95       11.20      3.00 o
 -12  16   6       29.47       29.30      3.62 o
 -10  16   6       30.97       28.00      5.73 o
  -8  16   6       96.14       96.28      3.89 o
  -6  16   6       58.56       59.68      3.37 o
  -4  16   6      145.52      142.18      4.59 o
  -2  16   6       68.58       64.23      3.56 o
   2  16   6       32.77       34.42      3.23 o
   4  16   6       65.23       63.87      3.91 o
   6  16   6       32.01       33.58      3.06 o
   8  16   6       17.96       18.99      2.73 o
  10  16   6       48.09       47.99      3.58 o
  12  16   6       26.79       29.97      3.24 o
  16  16   6       13.03       14.49      2.95 o
  18  16   6        7.47        9.59      2.05 o
 -21  17   6       12.77       17.64      3.70 o
 -17  17   6       14.82       17.51      3.71 o
 -15  17   6       81.12       81.25      4.80 o
  -7  17   6       22.05       19.54      2.73 o
  -3  17   6       13.15       12.01      2.21 o
   1  17   6        5.33        4.86      2.18 o
   3  17   6        6.16        7.57      2.91 o
   5  17   6       59.00       60.98      3.91 o
   7  17   6       58.25       60.61      3.91 o
  11  17   6       37.53       40.25      3.22 o
  13  17   6       14.24       15.35      3.53 o
  15  17   6       16.97       18.35      2.35 o
 -22  18   6        9.70       11.71      3.40 o
 -20  18   6        8.89        9.26      3.48 o
 -18  18   6        9.02       11.72      3.60 o
 -14  18   6       13.37       12.38      3.80 o
 -10  18   6       29.26       29.49      3.07 o
  -6  18   6      187.88      189.02      7.62 o
   2  18   6       20.56       20.88      2.90 o
   4  18   6      113.73      116.39      5.86 o
 -19  19   6        7.78        9.34      3.27 o
 -17  19   6       24.99       34.14      4.34 o
 -15  19   6      100.92      107.72      6.04 o
 -13  19   6       81.46       84.03      5.16 o
 -11  19   6       79.26       80.44      4.09 o
  -9  19   6        6.37        6.39      2.32 o
  -7  19   6        5.60        5.42      2.15 o
  -5  19   6       26.28       27.54      3.07 o
  -3  19   6       14.34       14.69      2.58 o
   1  19   6       22.90       22.50      3.09 o
   3  19   6       79.56       79.63      4.99 o
   7  19   6        5.93        5.23      2.60 o
   9  19   6       22.50       28.47      3.25 o
 -12  20   6       10.95       11.37      3.21 o
  -4  20   6       12.22       12.15      2.40 o
   4  20   6        6.86        8.16      2.68 o
  10  20   6        8.07        9.48      3.05 o
  12  20   6        3.15        4.77      1.89 o
 -15  21   6       34.23       45.09      4.50 o
 -13  21   6       23.73       29.59      4.18 o
  -9  21   6       40.38       41.88      3.22 o
  -7  21   6       46.36       49.28      4.12 o
  -1  21   6        6.47        5.36      2.37 o
   5  21   6       36.73       42.08      3.59 o
 -10  22   6       14.45       16.17      2.75 o
  -8  22   6       11.47       13.39      2.39 o
  -6  22   6       72.69       77.50      6.08 o
   2  22   6       18.34       20.88      2.72 o
   4  22   6       19.76       22.83      2.53 o
 -11  23   6        7.56        8.57      1.86 o
  -9  23   6        8.07        8.46      2.06 o
   3  23   6        4.75        4.44      1.97 o
  -2  24   6        3.36        4.61      1.91 o
 -33   1   7       12.91       14.56      2.95 o
 -31   1   7        6.26        5.80      2.56 o
 -29   1   7        6.77        6.30      2.77 o
 -27   1   7        8.32        7.91      2.47 o
 -25   1   7       59.25       60.93      3.56 o
 -23   1   7       59.21       58.50      3.38 o
 -21   1   7       71.50       68.88      5.92 o
 -19   1   7     1570.51     1511.39     35.27 o
 -17   1   7       32.10       29.98      3.98 o
 -11   1   7       27.05       20.90      3.10 o
  -9   1   7      132.35      110.15      6.23 o
  -7   1   7      285.16      259.66      9.20 o
  -5   1   7      118.58      114.13      6.77 o
  -3   1   7      361.48      328.06     10.24 o
  -1   1   7      113.74      124.49      6.93 o
   1   1   7      408.94      420.98      9.52 o
   3   1   7      124.06      111.77      5.14 o
   5   1   7      347.56      333.84      9.01 o
   7   1   7      481.94      446.22     11.11 o
   9   1   7      102.17      102.21      6.24 o
  13   1   7      100.09       96.58      4.08 o
  17   1   7      128.34      136.16      4.96 o
  19   1   7       13.24       13.70      2.77 o
  21   1   7       13.77       15.51      2.57 o
  23   1   7       11.86       15.97      2.37 o
 -34   2   7        4.70        4.96      2.40 o
 -32   2   7        7.29        8.26      2.68 o
 -26   2   7       49.36       46.99      3.58 o
 -24   2   7        7.44        7.32      2.09 o
 -22   2   7       47.87       41.53      3.40 o
 -20   2   7      460.19      436.24     19.51 o
 -16   2   7      223.75      221.45      7.96 o
 -14   2   7       84.61       80.19      4.62 o
 -10   2   7      106.06       93.42      5.15 o
  -8   2   7       20.77       17.48      3.90 o
  -6   2   7      163.83      144.11      6.75 o
  -4   2   7      131.74      129.69      6.75 o
  -2   2   7      574.62      503.91     16.27 o
   0   2   7       59.15       32.48      3.79 o
   2   2   7       34.60       30.11      3.62 o
   4   2   7       56.83       60.05      4.28 o
   6   2   7      430.51      400.29     10.59 o
   8   2   7       98.08       88.60      6.25 o
  10   2   7        9.46        8.12      3.76 o
  12   2   7      199.85      206.02      5.66 o
  14   2   7      236.55      241.26      6.18 o
  20   2   7      150.81      159.75      6.74 o
  22   2   7       18.47       22.33      2.90 o
  24   2   7       20.18       21.90      2.54 o
 -33   3   7       32.52       32.14      3.61 o
 -31   3   7        6.18        7.62      2.70 o
 -21   3   7      255.80      250.73      9.73 o
 -19   3   7       59.58       56.80      5.57 o
 -17   3   7      502.54      481.31     11.82 o
 -15   3   7       73.81       72.01      4.81 o
 -11   3   7       32.65       27.27      3.81 o
  -9   3   7      149.51      128.95      6.39 o
  -7   3   7       65.52       58.81      4.83 o
  -5   3   7      901.22      815.49     24.73 o
  -3   3   7     1411.87     1335.52     28.20 o
  -1   3   7      128.36      121.44      6.03 o
   1   3   7      200.27      174.32      6.54 o
  11   3   7      322.95      327.00      9.54 o
  13   3   7       79.76       76.76      3.90 o
  19   3   7       19.57       21.34      3.10 o
  21   3   7       26.27       28.21      3.43 o
  23   3   7       37.52       39.19      2.85 o
 -34   4   7       44.32       56.16      6.50 o
 -32   4   7        7.02        8.62      2.67 o
 -30   4   7       11.92       12.22      2.79 o
 -28   4   7       70.14       71.52      5.37 o
 -26   4   7       31.52       33.19      3.41 o
 -22   4   7       68.58       64.77      5.19 o
 -18   4   7       31.18       29.48      4.56 o
 -16   4   7       66.17       61.70      4.82 o
 -14   4   7       15.26       16.07      3.33 o
 -10   4   7      116.47      117.00      5.33 o
  -8   4   7      110.13      107.46      5.69 o
  -6   4   7       46.55       46.35      4.68 o
  -4   4   7       97.08       83.40      5.35 o
  -2   4   7       57.09       45.51      4.50 o
   0   4   7      274.40      244.25      8.31 o
   2   4   7        6.38        9.04      2.66 o
   4   4   7      295.96      278.61      8.47 o
   6   4   7        7.91        8.04      3.10 o
   8   4   7       11.26       12.35      3.39 o
  10   4   7      258.64      250.38      9.39 o
  12   4   7      118.56      118.29      4.43 o
  16   4   7       62.95       62.07      3.74 o
  18   4   7       36.94       37.16      3.40 o
  22   4   7        6.25        6.72      2.31 o
 -33   5   7       17.52       25.57      4.21 o
 -31   5   7       17.80       19.82      3.11 o
 -27   5   7       30.37       32.97      3.61 o
 -25   5   7       12.50       13.69      3.77 o
 -23   5   7       93.26       88.34      4.08 o
 -17   5   7       34.16       34.58      5.28 o
 -13   5   7       35.83       38.10      3.95 o
  -7   5   7      270.54      248.98      8.48 o
  -5   5   7       30.44       29.26      3.80 o
  -3   5   7      170.80      158.40      6.74 o
  -1   5   7      224.62      226.02      7.78 o
   1   5   7       74.91       71.52      4.81 o
   5   5   7      155.15      146.10      6.92 o
   7   5   7      141.81      134.99      7.29 o
  11   5   7       82.45       78.71      3.90 o
  13   5   7      102.88       99.03      4.25 o
  15   5   7        9.67        9.29      2.44 o
  17   5   7        7.92        8.80      2.45 o
  19   5   7       22.65       23.51      3.09 o
 -32   6   7       80.65       90.23      4.62 o
 -28   6   7       42.78       42.41      3.59 o
 -26   6   7       40.80       41.45      3.77 o
 -22   6   7       50.45       45.85      3.39 o
 -20   6   7       42.63       42.55      4.69 o
 -16   6   7       76.01       73.79      5.73 o
 -14   6   7       18.68       16.88      3.51 o
 -12   6   7      487.06      464.46     10.76 o
 -10   6   7      122.10      121.96      5.68 o
  -8   6   7      285.97      264.40      8.30 o
  -6   6   7     1981.91     1905.89     37.01 o
  -4   6   7      219.65      217.07      7.06 o
  -2   6   7       89.47       70.84      4.81 o
   0   6   7      197.49      178.49      6.73 o
   2   6   7       53.94       42.78      4.13 o
   4   6   7      328.71      303.85      9.54 o
   6   6   7        7.05        9.61      3.26 o
   8   6   7       40.10       39.67      4.88 o
  12   6   7      107.03      106.43      4.43 o
  14   6   7        6.43        4.47      2.21 o
  16   6   7        8.39        8.30      2.46 o
  20   6   7       24.07       26.30      3.26 o
  22   6   7        4.79        6.85      2.10 o
 -33   7   7        6.72        6.90      2.30 o
 -25   7   7       30.56       28.62      3.62 o
 -21   7   7        7.06        6.33      2.32 o
 -19   7   7      193.37      181.47      8.70 o
 -17   7   7      243.22      229.34      9.40 o
 -15   7   7       10.66       12.15      3.81 o
 -11   7   7       45.32       40.33      4.14 o
  -7   7   7        9.77        7.31      2.93 o
  -5   7   7      555.33      532.66     13.23 o
  -3   7   7      262.56      230.22      7.61 o
  -1   7   7       27.76       26.61      3.63 o
   1   7   7       63.84       55.75      4.48 o
   3   7   7      161.96      151.52      6.74 o
  11   7   7       80.00       79.15      3.72 o
  15   7   7       41.35       44.92      3.58 o
  17   7   7        6.98        8.96      2.66 o
  19   7   7       24.09       27.32      3.07 o
  21   7   7       15.76       18.22      2.74 o
  23   7   7       19.52       22.78      3.46 o
 -32   8   7       47.26       58.92      4.11 o
 -26   8   7       31.03       32.22      3.61 o
 -22   8   7       97.23       94.38      4.98 o
 -20   8   7      124.83      122.56      4.96 o
 -14   8   7      225.64      210.58      8.32 o
 -12   8   7      545.16      505.33     16.63 o
 -10   8   7       28.48       30.62      3.98 o
  -8   8   7      364.29      350.32     11.32 o
  -6   8   7      895.24      847.92     17.63 o
  -4   8   7      208.66      193.04      7.43 o
  -2   8   7      494.52      465.34     10.40 o
   0   8   7       18.34       13.02      2.97 o
   4   8   7       62.51       60.12      5.02 o
   6   8   7      546.83      531.09     16.62 o
   8   8   7       14.54       15.22      2.76 o
  10   8   7       38.70       40.46      3.04 o
  12   8   7       17.45       19.62      2.73 o
  14   8   7      135.79      137.96      5.13 o
  16   8   7       16.24       18.87      2.92 o
  18   8   7       48.53       51.14      3.75 o
  20   8   7       24.51       28.68      3.25 o
  22   8   7        4.90        5.93      1.91 o
 -31   9   7       18.83       27.94      3.25 o
 -27   9   7        6.05        7.28      2.93 o
 -23   9   7       32.59       31.85      4.17 o
 -21   9   7       11.80       12.05      2.79 o
 -19   9   7       87.05       88.41      4.26 o
 -17   9   7       73.45       69.09      5.55 o
 -15   9   7       30.13       28.49      4.57 o
  -7   9   7      467.78      444.65     10.05 o
  -5   9   7      123.82      117.49      5.86 o
  -1   9   7      194.52      191.99      7.43 o
   1   9   7       40.79       40.80      4.14 o
   3   9   7       26.19       24.64      4.01 o
   5   9   7       35.91       34.33      4.72 o
   7   9   7       58.10       59.74      4.28 o
   9   9   7       12.13       12.84      2.20 o
  11   9   7       60.36       59.08      3.56 o
  13   9   7       77.28       72.35      4.09 o
  15   9   7        4.84        5.47      2.58 o
  17   9   7        7.75        9.29      2.65 o
  19   9   7       36.81       38.45      3.40 o
 -32  10   7        4.83        6.06      2.33 o
 -30  10   7       12.12       16.03      2.94 o
 -28  10   7        6.65        8.67      3.08 o
 -24  10   7       15.65       17.60      3.31 o
 -22  10   7        9.65       10.32      2.83 o
 -20  10   7       89.83       84.82      5.71 o
 -18  10   7      136.87      129.20      5.49 o
 -16  10   7       53.44       50.87      4.49 o
 -14  10   7       39.60       41.53      6.01 o
 -12  10   7       28.45       25.79      5.36 o
 -10  10   7       17.60       17.76      3.50 o
  -8  10   7      131.00      127.55      5.86 o
  -4  10   7      246.59      232.15      8.86 o
  -2  10   7      188.20      180.07      7.80 o
   0  10   7       51.40       50.25      5.41 o
   2  10   7       19.88       19.40      3.69 o
   4  10   7      162.72      157.09      7.27 o
   6  10   7      162.28      152.24      5.67 o
   8  10   7      181.21      174.91      5.12 o
  10  10   7      160.44      159.42      5.12 o
  12  10   7        6.53        5.78      2.35 o
  20  10   7       14.34       16.93      5.11 o
 -31  11   7        9.00       12.04      2.40 o
 -25  11   7       29.52       26.27      4.20 o
 -23  11   7       17.56       18.66      4.28 o
 -21  11   7      101.11      103.51      4.97 o
 -19  11   7      268.88      263.17      9.56 o
 -15  11   7      150.06      148.87      7.09 o
 -11  11   7       51.68       48.69      5.04 o
  -9  11   7      150.43      133.47      6.21 o
  -5  11   7      163.30      158.96      6.74 o
  -3  11   7       38.20       37.17      5.47 o
   3  11   7      437.89      417.82     12.00 o
  13  11   7       99.94       96.47      4.61 o
  15  11   7       64.56       68.64      4.27 o
  17  11   7       70.41       76.36      4.45 o
 -30  12   7        3.80        7.86      2.27 o
 -24  12   7        6.18        6.25      2.99 o
 -22  12   7       72.57       68.43      5.37 o
 -16  12   7       17.39       20.65      3.47 o
 -14  12   7      157.18      145.44      5.67 o
  -8  12   7       48.22       49.40      4.49 o
  -6  12   7       24.22       22.51      3.84 o
  -2  12   7       60.80       57.76      4.83 o
   0  12   7      265.08      260.55      9.73 o
   4  12   7       33.32       30.75      2.87 o
   8  12   7        3.34        4.05      2.00 o
  10  12   7        5.59        6.34      2.32 o
  12  12   7        7.04        8.32      2.46 o
  14  12   7        6.66        7.31      2.71 o
  16  12   7       12.27       13.73      2.96 o
  18  12   7       36.36       38.20      3.40 o
  20  12   7        4.87        5.33      1.91 o
 -25  13   7       19.72       20.98      3.10 o
 -21  13   7      165.39      168.26      6.91 o
 -19  13   7      104.15      102.97      5.51 o
 -17  13   7      152.65      148.60      6.21 o
 -15  13   7      123.60      122.33      5.50 o
 -13  13   7       99.04       99.16      4.97 o
 -11  13   7       21.61       20.24      3.11 o
  -9  13   7       78.00       74.26      4.81 o
  -7  13   7       42.24       44.74      9.63 o
  -3  13   7      174.25      163.46      7.08 o
  -1  13   7       70.63       71.27      4.27 o
   1  13   7      334.47      327.35      8.65 o
   7  13   7       82.58       85.85      4.08 o
  11  13   7       23.71       25.16      3.44 o
  13  13   7       42.06       43.15      3.94 o
 -24  14   7       30.77       32.19      4.35 o
 -18  14   7       34.40       34.22      3.97 o
 -14  14   7       10.70       10.82      3.01 o
 -12  14   7       32.41       28.77      3.43 o
  -6  14   7        6.17        4.11      1.73 o
  -4  14   7      134.30      127.54      4.24 o
  -2  14   7       32.11       32.06      3.42 o
   0  14   7       21.40       21.35      2.72 o
   4  14   7       45.22       43.94      3.22 o
   6  14   7       36.91       36.74      3.23 o
   8  14   7      118.72      119.50      4.60 o
  10  14   7       67.05       72.14      3.90 o
  14  14   7       13.53       15.97      3.92 o
  16  14   7        9.32        8.70      3.07 o
 -25  15   7       32.05       36.96      4.15 o
 -23  15   7       10.22        7.44      3.59 o
 -21  15   7        7.47        8.43      3.52 o
 -19  15   7       83.09       93.00      5.34 o
 -17  15   7       38.17       41.74      3.94 o
 -15  15   7       23.81       23.81      3.83 o
 -13  15   7       31.13       32.25      3.79 o
  -9  15   7        5.24        4.69      2.20 o
  -7  15   7      254.21      244.77      6.53 o
  -1  15   7        6.44        6.25      2.32 o
   1  15   7      246.09      240.57      6.35 o
   3  15   7       12.36       12.64      2.39 o
   5  15   7       40.15       40.42      3.22 o
   9  15   7       22.50       22.44      3.09 o
  11  15   7       57.77       62.91      3.74 o
  13  15   7        7.91        7.62      2.91 o
 -24  16   7        5.85        7.60      3.36 o
 -22  16   7        8.63        7.79      3.56 o
 -16  16   7       42.79       39.61      3.95 o
 -14  16   7       31.49       33.23      4.73 o
 -12  16   7       17.58       17.04      3.51 o
  -8  16   7       23.41       22.67      4.03 o
  -6  16   7      127.20      127.91      4.43 o
   0  16   7      155.88      150.92      5.13 o
   2  16   7        9.08        8.93      2.66 o
   4  16   7       79.05       78.32      4.09 o
   6  16   7       67.73       71.17      3.90 o
   8  16   7       13.32       14.85      2.76 o
  12  16   7        7.37        7.44      2.49 o
  14  16   7        8.95       10.48      2.82 o
  16  16   7        3.01        3.93      1.84 o
 -23  17   7       14.09       16.67      3.72 o
 -19  17   7       29.23       26.06      4.00 o
 -15  17   7       15.99       17.98      3.70 o
 -13  17   7       59.48       62.59      4.82 o
 -11  17   7        9.90       11.13      2.41 o
  -9  17   7       23.77       24.16      2.89 o
  -7  17   7      141.66      140.90      5.85 o
  -5  17   7       18.94       20.75      2.54 o
  -3  17   7       15.54       15.31      2.57 o
  -1  17   7        5.28        4.83      2.19 o
   1  17   7       17.94       20.33      2.91 o
   3  17   7       37.14       35.30      4.53 o
   5  17   7       27.03       30.24      3.62 o
   9  17   7       21.85       26.61      3.07 o
  11  17   7       11.81       13.94      2.77 o
  13  17   7        9.71       11.85      2.02 o
  15  17   7       10.71       11.46      2.03 o
 -16  18   7       13.45       17.76      3.70 o
 -14  18   7       11.18       12.87      3.57 o
 -10  18   7       62.74       63.56      3.74 o
  -8  18   7       47.59       49.13      3.38 o
  -6  18   7       43.51       47.11      5.05 o
  -2  18   7        4.74        5.11      2.17 o
   0  18   7        5.97        6.67      2.52 o
   4  18   7       19.62       23.14      3.27 o
   8  18   7       26.24       28.68      3.25 o
 -13  19   7       28.81       28.47      4.19 o
  -9  19   7       40.79       39.28      3.22 o
  -5  19   7       17.29       16.28      2.56 o
   5  19   7        6.50        7.56      2.70 o
   7  19   7       27.47       28.89      3.25 o
 -12  20   7       43.89       49.04      4.30 o
  -8  20   7       39.35       41.57      3.22 o
  -4  20   7       14.94       15.66      2.75 o
   0  20   7       17.24       18.72      2.73 o
  10  20   7       27.54       30.62      2.51 o
 -13  21   7       19.20       28.54      3.99 o
  -9  21   7       16.81       20.44      2.72 o
   1  21   7       19.10       18.70      2.73 o
   3  21   7        9.16       10.16      2.63 o
 -10  22   7        3.88        5.12      1.94 o
  -6  22   7       22.09       23.75      2.89 o
  -4  22   7        6.12        6.98      2.30 o
   0  22   7       19.86       22.28      2.53 o
  -9  23   7       18.35       20.86      2.34 o
  -5  23   7        4.48        4.74      1.94 o
   1  23   7        4.44        4.07      1.95 o
 -32   0   8       19.46       24.85      4.79 o
 -30   0   8       54.20       55.75      5.77 o
 -28   0   8       19.15       23.13      3.09 o
 -26   0   8       79.55       79.87      4.09 o
 -24   0   8      261.34      256.17      5.99 o
 -22   0   8      564.69      543.71      8.63 o
 -18   0   8       82.14       82.35      5.53 o
 -16   0   8       29.50       25.37      4.21 o
 -12   0   8      393.63      359.27      9.36 o
 -10   0   8      294.50      295.97      7.77 o
  -8   0   8      989.40      906.49     19.40 o
  -6   0   8      608.27      587.37     19.45 o
  -2   0   8      312.47      344.01      8.65 o
   0   0   8     1492.85     1362.01     26.43 o
   2   0   8      318.70      296.85      8.65 o
   4   0   8      415.28      388.01     10.23 o
   6   0   8      130.80      132.37      6.56 o
  12   0   8      129.69      134.78      5.32 o
  14   0   8        7.04        8.51      2.26 o
  16   0   8       22.00       22.36      3.09 o
  18   0   8       34.80       35.24      3.41 o
  20   0   8       30.66       34.00      3.61 o
  22   0   8       28.03       30.74      2.87 o
 -31   1   8       16.21       19.91      3.11 o
 -25   1   8       25.31       24.88      3.08 o
 -23   1   8       55.85       51.67      3.38 o
 -21   1   8       55.25       58.09      3.74 o
 -19   1   8       26.07       24.44      4.40 o
 -13   1   8       89.95       84.35      4.99 o
 -11   1   8       57.88       51.17      4.12 o
  -7   1   8      163.87      150.58      6.02 o
  -5   1   8      475.12      432.54     10.41 o
  -3   1   8      267.12      236.00      7.61 o
   1   1   8       88.12       83.86      4.99 o
   3   1   8      227.76      217.24      7.61 o
   5   1   8       56.13       52.61      4.66 o
   9   1   8      455.58      457.46     10.94 o
  11   1   8       63.40       65.64      3.56 o
  17   1   8       91.16       97.01      4.61 o
 -32   2   8       24.95       26.98      4.00 o
 -30   2   8       23.54       27.02      3.44 o
 -28   2   8        8.56        9.04      2.66 o
 -26   2   8       38.11       37.27      3.40 o
 -24   2   8        4.16        4.96      2.18 o
 -22   2   8       10.77       10.94      2.22 o
 -20   2   8      269.82      272.30     10.09 o
 -16   2   8        8.16        7.53      3.13 o
 -12   2   8      213.20      192.17      6.90 o
 -10   2   8      305.92      295.09      8.30 o
  -8   2   8       12.95       13.15      2.78 o
  -6   2   8       54.10       48.22      3.75 o
  -4   2   8       10.37        9.80      2.84 o
  -2   2   8      126.70      111.86      5.14 o
   0   2   8      708.86      676.27     13.74 o
   2   2   8      176.03      165.55      6.55 o
   6   2   8       78.91       69.31      5.37 o
  10   2   8        8.92        9.31      2.05 o
  12   2   8       19.49       20.27      2.72 o
  16   2   8        4.13        4.94      2.40 o
  18   2   8       20.21       21.86      4.24 o
  20   2   8       37.89       40.57      3.40 o
  22   2   8        4.63        5.36      1.88 o
 -33   3   8       12.68       15.25      2.37 o
 -31   3   8       14.54       16.15      3.14 o
 -25   3   8       21.78       22.33      2.90 o
 -23   3   8       18.25       18.39      2.55 o
 -21   3   8       68.99       71.17      4.09 o
 -15   3   8       26.23       24.24      3.65 o
 -11   3   8       28.67       24.78      3.45 o
  -9   3   8       72.63       61.71      4.28 o
  -7   3   8       13.61       15.06      2.95 o
  -5   3   8       69.77       61.39      4.28 o
  -3   3   8      118.36      107.03      5.33 o
   1   3   8       17.52       17.83      3.31 o
   3   3   8       35.07       29.19      3.80 o
   7   3   8      302.65      287.02      9.91 o
   9   3   8      367.26      363.12      7.93 o
  13   3   8       62.93       62.33      3.74 o
  15   3   8       58.30       55.95      3.74 o
  17   3   8      110.65      114.30      4.78 o
  19   3   8        9.32       10.23      2.63 o
 -34   4   8        4.50        4.83      2.19 o
 -32   4   8       15.16       18.49      3.12 o
 -26   4   8       10.60        9.89      2.64 o
 -24   4   8       13.24       12.14      2.60 o
 -22   4   8      172.39      159.92      4.95 o
 -20   4   8      222.31      214.09     11.19 o
 -18   4   8       25.04       23.23      4.41 o
 -16   4   8       33.69       30.65      4.18 o
 -12   4   8       15.68       14.67      3.16 o
  -8   4   8      357.47      350.67      9.00 o
  -6   4   8      497.95      461.66     10.41 o
  -4   4   8      236.06      235.12      8.14 o
   0   4   8        5.48        6.75      2.51 o
   2   4   8      227.50      215.84      7.78 o
   4   4   8      259.04      240.91      9.03 o
   6   4   8        7.53        9.61      3.47 o
   8   4   8       24.42       25.30      3.64 o
  10   4   8        6.65        6.10      1.90 o
  14   4   8       44.30       46.09      3.58 o
  16   4   8        9.78       10.39      2.42 o
  18   4   8       24.61       26.14      3.08 o
  20   4   8      104.79      114.70      4.60 o
  22   4   8       14.14       16.72      2.93 o
 -33   5   8       17.42       21.64      2.72 o
 -23   5   8      220.42      213.38      5.83 o
 -21   5   8       24.03       23.39      2.89 o
 -19   5   8      212.81      201.98      9.22 o
 -15   5   8       17.24       18.58      3.88 o
 -13   5   8      492.96      463.40     11.47 o
 -11   5   8       70.18       68.08      4.64 o
  -9   5   8       76.72       78.87      4.99 o
  -7   5   8      669.68      651.72     14.63 o
  -5   5   8      445.68      414.67      9.52 o
  -3   5   8       53.09       43.61      3.76 o
   1   5   8       21.75       19.25      3.30 o
   3   5   8      276.23      257.75      8.85 o
   7   5   8      287.17      284.74     10.44 o
   9   5   8        8.96       11.28      2.22 o
  11   5   8       72.59       76.04      3.73 o
  13   5   8      162.49      158.03      5.31 o
  15   5   8      120.40      128.63      4.77 o
  17   5   8       19.38       22.12      3.09 o
  19   5   8       24.13       26.85      3.07 o
  21   5   8       10.02       12.01      2.21 o
 -26   6   8       19.30       20.43      3.86 o
 -24   6   8       26.30       26.25      3.44 o
 -22   6   8      191.65      185.34      5.12 o
 -20   6   8       69.23       64.80      3.91 o
 -18   6   8       40.25       39.11      5.46 o
 -16   6   8       12.15       12.70      3.79 o
 -14   6   8       29.55       24.48      4.02 o
 -12   6   8        7.28        6.80      3.17 o
 -10   6   8      143.44      136.37      6.03 o
  -8   6   8      163.42      148.63      6.38 o
  -6   6   8       47.02       43.12      3.76 o
  -4   6   8      279.59      277.03      8.30 o
  -2   6   8      105.11       92.40      4.79 o
   2   6   8       66.60       63.22      5.01 o
   6   6   8       56.57       53.28      5.58 o
   8   6   8       19.77       21.27      2.54 o
  10   6   8       11.39       12.38      2.21 o
  12   6   8       19.19       21.91      2.90 o
  18   6   8       63.38       66.82      3.91 o
 -31   7   8        5.78        6.37      2.76 o
 -29   7   8       14.45       18.85      3.11 o
 -25   7   8       56.12       52.48      4.11 o
 -23   7   8      239.78      245.47      6.35 o
 -21   7   8       61.02       59.21      3.56 o
 -19   7   8       55.75       53.03      3.92 o
 -17   7   8      106.33      104.00      6.95 o
 -15   7   8      333.51      325.42     10.96 o
 -13   7   8      468.83      433.61     11.83 o
 -11   7   8      398.85      375.22     11.48 o
  -9   7   8      449.63      427.46     10.58 o
  -7   7   8      110.99      106.43      5.33 o
  -5   7   8      124.03      113.37      5.86 o
  -3   7   8       52.84       49.07      4.49 o
  -1   7   8       29.67       29.04      3.99 o
   1   7   8      153.10      147.92      6.74 o
   5   7   8      101.88       98.50      6.59 o
   7   7   8       47.86       49.01      3.21 o
   9   7   8       71.52       69.56      3.73 o
  11   7   8       83.72       79.63      3.90 o
  13   7   8       45.37       45.25      3.58 o
  15   7   8        8.10        8.49      2.46 o
  17   7   8        7.55        8.45      2.46 o
  21   7   8       17.54       19.75      2.35 o
 -26   8   8       18.93       20.25      3.29 o
 -24   8   8       10.34       12.87      2.97 o
 -22   8   8       40.09       38.82      3.59 o
 -18   8   8       77.44       79.42      4.63 o
 -16   8   8       18.33       17.85      4.29 o
 -14   8   8       23.27       23.14      4.41 o
 -12   8   8       38.05       39.09      5.46 o
 -10   8   8       29.58       28.80      3.99 o
  -8   8   8       58.91       55.72      4.83 o
  -6   8   8       50.01       43.95      4.50 o
  -4   8   8      124.40      120.87      6.40 o
  -2   8   8      100.40       93.96      5.52 o
   0   8   8        9.96        8.54      3.31 o
   2   8   8      133.08      123.49      6.57 o
   4   8   8       39.39       36.68      4.71 o
   8   8   8      122.93      121.02      5.14 o
  10   8   8       10.34       10.26      2.23 o
  14   8   8       15.59       18.39      2.92 o
  16   8   8       57.24       57.59      3.92 o
  18   8   8        6.16        6.06      2.55 o
  20   8   8        5.80        6.82      2.10 o
 -25   9   8      205.26      203.74     10.48 o
 -23   9   8       14.01       17.59      3.12 o
 -19   9   8       17.04       13.23      5.48 o
 -17   9   8      105.82      103.94      4.78 o
 -15   9   8      108.38      100.66      6.24 o
 -13   9   8      304.00      290.70      9.91 o
 -11   9   8      119.05      105.39      6.95 o
  -9   9   8       55.56       56.58      5.95 o
  -7   9   8      116.33      111.84      6.77 o
  -5   9   8      483.32      452.36     13.43 o
  -3   9   8       21.80       19.76      3.48 o
  -1   9   8       79.86       71.37      5.73 o
   1   9   8      245.08      229.51      8.67 o
   3   9   8       44.23       40.59      5.63 o
   5   9   8       49.77       47.79      3.21 o
   7   9   8       12.89       12.84      2.20 o
   9   9   8       78.57       81.25      3.90 o
  11   9   8       55.31       59.02      3.56 o
  13   9   8       37.41       37.80      3.40 o
  15   9   8        6.17        8.17      2.68 o
  17   9   8       32.92       35.38      3.41 o
 -30  10   8       10.10       13.01      2.59 o
 -28  10   8        7.39        6.94      2.94 o
 -24  10   8       20.55       20.93      3.29 o
 -22  10   8      136.91      137.49      7.29 o
 -18  10   8       12.22        9.50      2.44 o
 -14  10   8       44.94       44.56      9.26 o
 -10  10   8       32.29       30.62      4.74 o
  -8  10   8      147.49      142.44      9.63 o
  -4  10   8      153.98      145.55      7.28 o
  -2  10   8      134.97      129.40      6.22 o
   0  10   8      304.00      285.98      9.38 o
   2  10   8      120.56      118.86      5.32 o
   4  10   8       21.20       23.14      2.71 o
   8  10   8        7.96        7.95      2.27 o
  12  10   8       64.00       68.94      3.91 o
  14  10   8       18.61       21.58      3.10 o
  18  10   8       19.74       21.85      2.54 o
 -27  11   8        8.23       10.19      3.88 o
 -21  11   8       12.19       10.73      3.23 o
 -19  11   8       19.60       16.37      3.91 o
 -17  11   8       20.46       23.67      3.65 o
 -13  11   8       36.94       36.00      3.60 o
 -11  11   8       62.38       60.82      5.56 o
  -9  11   8      123.17      117.45      6.94 o
  -7  11   8      113.03      113.41      6.94 o
  -5  11   8       12.19       11.28      3.62 o
  -3  11   8      108.92      107.34      6.58 o
  -1  11   8       22.62       19.49      4.06 o
   5  11   8      107.45      103.32      4.25 o
   7  11   8      170.73      174.23      5.48 o
  11  11   8       28.88       30.37      3.24 o
  13  11   8       17.55       20.04      3.11 o
  15  11   8       47.72       48.66      3.93 o
  19  11   8        5.75        6.27      1.90 o
 -30  12   8       17.57       28.11      3.07 o
 -26  12   8       26.11       30.65      3.80 o
 -24  12   8       17.44       18.70      3.30 o
 -22  12   8       36.41       36.53      3.60 o
 -20  12   8      195.06      193.22      7.07 o
 -18  12   8       26.75       30.84      4.18 o
 -16  12   8       23.33       24.75      3.64 o
 -14  12   8       63.29       61.86      4.28 o
 -12  12   8       11.35        7.81      2.90 o
 -10  12   8      221.31      217.94      8.14 o
  -8  12   8       16.80       15.06      4.13 o
  -6  12   8       46.79       48.09     10.18 o
  -2  12   8        7.30        7.50      2.28 o
   0  12   8      292.95      282.46      6.18 o
   2  12   8       64.21       66.15      3.56 o
   4  12   8        7.14        6.67      2.10 o
   8  12   8       85.77       85.37      4.26 o
  12  12   8       10.60       10.63      2.82 o
  16  12   8       19.65       21.94      3.10 o
 -25  13   8       37.21       37.27      3.60 o
 -19  13   8       51.18       48.01      4.49 o
 -17  13   8       31.22       33.70      3.79 o
 -15  13   8       24.18       24.22      3.83 o
 -13  13   8       11.94       14.69      3.16 o
 -11  13   8       32.89       29.53      3.25 o
  -9  13   8      106.87      106.98      5.33 o
  -7  13   8       42.47       41.67      2.85 o
  -5  13   8       69.56       66.85      3.56 o
   1  13   8       11.00       11.21      2.22 o
   5  13   8      114.50      116.52      4.60 o
   7  13   8        8.09        7.83      2.27 o
   9  13   8       19.39       19.71      2.73 o
  11  13   8        7.50        9.22      2.44 o
  15  13   8       29.65       31.25      3.42 o
  17  13   8        3.88        6.46      1.88 o
 -28  14   8       32.63       37.42      3.40 o
 -20  14   8      107.91      107.74      5.87 o
 -18  14   8       32.95       32.14      3.97 o
 -16  14   8      115.22      113.13      5.69 o
 -12  14   8       71.01       67.96      6.10 o
 -10  14   8      100.08      100.02      4.25 o
  -6  14   8       30.34       29.38      2.69 o
  -4  14   8        9.86        9.77      2.05 o
  -2  14   8      329.22      321.21      7.05 o
   0  14   8       16.12       17.35      2.56 o
   2  14   8       86.92       86.02      4.08 o
   4  14   8        8.28        9.33      2.44 o
   8  14   8        5.29        5.46      2.36 o
  12  14   8        4.50        5.72      2.35 o
  14  14   8       63.84       66.74      4.64 o
 -23  15   8       18.22       20.80      3.86 o
 -19  15   8       15.59       12.72      3.79 o
 -17  15   8       20.16       18.72      3.69 o
 -15  15   8       18.40       20.30      3.68 o
 -13  15   8        9.67        7.11      3.15 o
 -11  15   8      109.56      109.41      5.14 o
  -7  15   8       37.17       37.20      2.86 o
  -3  15   8      141.01      141.00      8.00 o
  -1  15   8       13.26       12.13      2.21 o
   1  15   8       11.82       12.51      2.60 o
   3  15   8       12.80       12.40      2.60 o
   5  15   8       33.75       35.66      4.90 o
   7  15   8        8.56        9.29      2.44 o
  11  15   8        5.96        7.12      2.29 o
  15  15   8       33.48       37.68      4.52 o
 -24  16   8       36.82       43.17      4.31 o
 -18  16   8       45.02       43.67      4.31 o
 -14  16   8        7.02        8.26      3.32 o
 -12  16   8      162.25      159.69      6.20 o
 -10  16   8        5.28        4.94      2.18 o
  -2  16   8       13.50       15.22      2.76 o
   0  16   8      143.49      143.28      6.56 o
   2  16   8       17.49       17.47      2.74 o
   4  16   8       16.21       17.18      3.51 o
   6  16   8       23.20       25.04      3.08 o
   8  16   8       30.93       32.68      3.24 o
  12  16   8       22.50       25.91      2.88 o
 -19  17   8       14.69       14.14      3.55 o
 -13  17   8       47.96       47.25      4.12 o
 -11  17   8       54.22       58.49      3.56 o
  -9  17   8       58.85       61.53      3.56 o
   5  17   8       48.37       51.83      3.57 o
   9  17   8       38.64       39.04      3.22 o
  11  17   8        3.58        4.65      1.90 o
  13  17   8       21.95       26.82      2.33 o
 -16  18   8       50.44       57.29      4.47 o
 -10  18   8        8.04        7.24      3.38 o
  -6  18   8       10.86        9.69      2.64 o
  -2  18   8       27.84       27.58      3.25 o
   0  18   8       89.62       88.82      4.26 o
   2  18   8       27.23       29.85      3.24 o
   6  18   8        9.87       12.56      2.60 o
  10  18   8       13.19       16.16      2.18 o
 -17  19   8       24.25       30.70      4.18 o
 -13  19   8       27.08       29.46      3.99 o
 -11  19   8        9.25        8.85      2.45 o
  -7  19   8       23.74       26.40      2.88 o
  -3  19   8       92.42       97.29      4.44 o
  -1  19   8        9.29       10.73      2.41 o
   1  19   8        8.45       10.08      3.88 o
   3  19   8       13.96       19.71      2.91 o
   7  19   8       36.22       40.84      2.85 o
   9  19   8       16.61       19.82      2.35 o
 -10  20   8       13.86       16.99      3.71 o
  -2  20   8        9.20        9.01      2.44 o
   0  20   8       13.83       17.42      2.74 o
   2  20   8        7.64        8.17      2.46 o
   4  20   8       10.87       15.34      2.57 o
   6  20   8        6.58        8.68      2.06 o
 -11  21   8        3.04        4.83      2.41 o
  -7  21   8       28.14       29.97      2.87 o
  -3  21   8       11.59       14.14      2.77 o
  -1  21   8        3.34        5.15      2.38 o
   1  21   8       11.85       14.14      2.38 o
 -10  22   8        7.93       10.41      2.04 o
  -6  22   8        4.07        4.32      1.91 o
   0  22   8       13.98       17.76      2.36 o
 -33   1   9        8.84       10.06      2.23 o
 -31   1   9        5.02        6.85      2.74 o
 -27   1   9       15.48       14.81      2.95 o
 -25   1   9       16.28       14.98      2.57 o
 -23   1   9      120.76      118.44      4.43 o
 -21   1   9       25.35       23.67      2.71 o
 -19   1   9       62.43       62.53      5.38 o
 -17   1   9      222.07      206.37      8.32 o
 -15   1   9       23.07       22.37      3.85 o
 -13   1   9      425.88      418.87     10.77 o
 -11   1   9     1450.57     1419.35     29.97 o
  -9   1   9       34.05       32.43      3.79 o
  -5   1   9       35.51       26.43      3.82 o
  -3   1   9       67.80       60.81      4.28 o
  -1   1   9      320.65      309.82      9.01 o
   3   1   9       10.44       12.44      3.39 o
   5   1   9       28.73       28.36      4.37 o
   7   1   9       40.45       39.30      3.40 o
  11   1   9       22.19       25.57      3.08 o
  15   1   9        5.37        6.61      2.52 o
  17   1   9       67.08       72.48      4.27 o
  19   1   9        8.04        9.17      2.44 o
  21   1   9        9.24        8.84      2.86 o
 -34   2   9        6.85        8.36      2.07 o
 -28   2   9       16.66       15.97      2.94 o
 -26   2   9        8.22        7.49      2.28 o
 -24   2   9       67.14       62.47      4.10 o
 -22   2   9       62.13       57.06      3.38 o
 -20   2   9       18.88       20.98      2.90 o
 -16   2   9      165.55      147.36      7.09 o
 -10   2   9      173.51      161.04      6.55 o
  -8   2   9     1012.37      961.89     19.39 o
  -6   2   9      236.25      214.44      7.61 o
  -4   2   9      156.35      145.30      6.38 o
  -2   2   9       15.44       15.10      3.15 o
   0   2   9      410.44      395.20     10.95 o
   6   2   9      773.88      777.26     17.64 o
   8   2   9       11.96       11.08      2.22 o
  10   2   9       49.70       46.68      3.21 o
  14   2   9      122.13      130.47      5.32 o
  18   2   9       11.60       12.40      2.60 o
 -31   3   9       12.00       11.67      2.80 o
 -27   3   9       55.18       50.62      3.75 o
 -25   3   9      305.41      302.45      6.88 o
 -23   3   9       23.26       21.48      2.72 o
 -17   3   9       91.06       84.90      5.89 o
 -15   3   9       19.36       18.30      3.70 o
 -13   3   9       71.91       65.68      5.01 o
 -11   3   9        7.80        5.93      2.79 o
  -9   3   9      334.63      314.37      9.37 o
  -7   3   9       83.15       74.17      4.81 o
  -5   3   9       10.80       11.49      3.00 o
  -3   3   9       43.80       35.36      3.96 o
   1   3   9      448.26      430.97     12.55 o
   3   3   9       50.72       45.00      4.50 o
   5   3   9       21.98       24.23      4.40 o
   7   3   9       13.97       15.73      2.37 o
   9   3   9      247.04      252.49      5.99 o
  15   3   9      149.19      153.08      6.38 o
  17   3   9       64.51       70.57      5.54 o
 -32   4   9        6.52        7.60      2.70 o
 -26   4   9       11.49       12.34      2.60 o
 -24   4   9      105.56      107.88      6.77 o
 -22   4   9       10.57        9.48      2.24 o
 -20   4   9        4.69        4.24      1.97 o
 -14   4   9       23.68       22.09      3.85 o
 -12   4   9      105.66      101.24      5.70 o
 -10   4   9      279.86      262.65      8.30 o
  -8   4   9       52.97       49.35      4.12 o
  -6   4   9       12.90       10.20      3.03 o
  -4   4   9      507.77      476.56     10.76 o
  -2   4   9      420.87      389.25     10.06 o
   2   4   9       10.23       12.77      3.38 o
   4   4   9      202.41      195.33      8.33 o
   6   4   9       23.45       20.27      2.72 o
   8   4   9      471.24      458.67      9.16 o
  10   4   9        4.87        4.78      2.19 o
  12   4   9       32.08       31.69      3.24 o
  14   4   9       13.19       13.86      2.58 o
  20   4   9        3.50        4.70      1.94 o
 -33   5   9        4.53        4.54      2.21 o
 -29   5   9        9.00       10.49      2.82 o
 -25   5   9        5.70        6.40      2.53 o
 -23   5   9        7.09        7.65      2.28 o
 -21   5   9       94.75       90.71      4.08 o
 -15   5   9       50.89       48.25      5.22 o
 -13   5   9       74.02       66.53      5.01 o
 -11   5   9       50.40       48.12      4.30 o
  -7   5   9      159.03      147.47      6.74 o
  -5   5   9       75.96       68.98      4.64 o
  -3   5   9      247.48      227.93      7.95 o
  -1   5   9       14.25       12.61      3.80 o
   1   5   9       23.77       22.85      3.84 o
   3   5   9       25.66       24.65      4.21 o
   5   5   9       55.53       54.65      3.74 o
   7   5   9       29.40       29.72      2.87 o
   9   5   9       63.26       64.53      3.56 o
  11   5   9       11.47       11.54      2.40 o
  13   5   9       34.72       34.14      3.41 o
  19   5   9       66.04       73.27      4.27 o
 -28   6   9       32.56       31.67      3.61 o
 -26   6   9      167.06      175.85      5.48 o
 -24   6   9      414.10      426.77      7.92 o
 -20   6   9       12.16       11.22      2.22 o
 -18   6   9       16.81       16.62      3.32 o
 -16   6   9       14.23       15.36      4.13 o
 -14   6   9       49.23       49.40      5.41 o
 -12   6   9        7.08        6.50      3.20 o
 -10   6   9       33.31       29.74      4.18 o
  -8   6   9       88.99       76.78      4.99 o
  -6   6   9       27.34       27.01      4.96 o
  -4   6   9      282.91      261.60      8.48 o
  -2   6   9      235.95      216.36      7.96 o
   0   6   9      230.92      211.62      8.32 o
   2   6   9      178.02      170.51      7.98 o
   8   6   9      129.24      129.77      4.60 o
  10   6   9        6.23        6.19      2.12 o
  12   6   9       94.81       98.49      4.44 o
  14   6   9       25.38       27.02      3.25 o
 -27   7   9       24.09       24.90      3.64 o
 -25   7   9      143.16      141.57      5.13 o
 -23   7   9        7.41        6.01      2.34 o
 -19   7   9       25.01       20.98      2.72 o
 -15   7   9       12.37       13.80      4.58 o
 -13   7   9       47.69       46.57      4.85 o
 -11   7   9       70.06       66.10      5.01 o
  -9   7   9      150.21      142.55      6.75 o
  -7   7   9       32.71       30.63      3.98 o
  -5   7   9      166.90      156.22      7.09 o
  -1   7   9       17.41       15.39      3.53 o
   1   7   9      124.70      114.91      6.58 o
   5   7   9       45.50       45.03      3.04 o
   7   7   9       65.56       65.32      3.56 o
   9   7   9       18.13       21.96      2.72 o
  11   7   9       44.99       46.32      3.39 o
  15   7   9       73.77       77.44      4.26 o
  17   7   9       13.82       16.59      2.75 o
 -32   8   9        7.37        7.54      2.08 o
 -30   8   9       21.19       24.49      3.27 o
 -26   8   9       72.49       76.47      5.90 o
 -24   8   9      131.09      140.70      5.32 o
 -22   8   9      239.78      234.78      6.53 o
 -20   8   9       25.51       22.88      2.89 o
 -18   8   9       25.06       25.63      2.88 o
 -14   8   9      110.34      103.36      6.59 o
 -12   8   9       26.62       27.18      4.38 o
 -10   8   9      209.32      200.58      8.50 o
  -8   8   9      299.43      287.55      9.02 o
  -6   8   9      268.81      257.92     10.99 o
  -4   8   9      132.76      125.02      6.39 o
  -2   8   9       40.20       39.67      4.52 o
   0   8   9       12.69       12.13      3.81 o
   2   8   9      183.51      183.04      6.01 o
   4   8   9       32.48       35.32      3.05 o
   6   8   9      120.10      120.39      4.43 o
   8   8   9        7.84        9.04      2.25 o
  14   8   9       19.02       22.07      3.66 o
  16   8   9       12.49       13.44      2.78 o
  18   8   9       10.83       13.15      2.20 o
 -29   9   9       14.01       16.36      3.14 o
 -27   9   9       10.05       12.14      2.99 o
 -23   9   9       53.65       59.13      4.65 o
 -21   9   9       51.53       51.18      4.29 o
 -17   9   9        8.62        6.85      2.30 o
 -15   9   9       11.70       10.43      3.44 o
 -13   9   9       46.74       44.62      4.50 o
 -11   9   9       13.91       15.94      4.33 o
  -7   9   9       99.73       98.77      5.88 o
  -5   9   9       65.81       62.11      5.38 o
  -3   9   9       26.56       25.63      4.01 o
  -1   9   9       95.48       88.00      5.71 o
   1   9   9       22.85       23.35      2.89 o
   3   9   9       16.88       16.74      2.36 o
   5   9   9      126.96      126.19      4.96 o
   7   9   9       11.87       13.39      2.39 o
  11   9   9       17.43       18.95      2.73 o
  13   9   9       55.84       54.85      3.74 o
 -30  10   9        3.10        5.46      2.36 o
 -28  10   9       10.08       11.24      3.00 o
 -24  10   9       24.81       37.00     11.61 o
 -22  10   9       54.48       53.62      4.11 o
 -20  10   9        6.25        6.69      2.52 o
 -12  10   9      549.54      561.94     10.92 o
  -8  10   9       12.63       15.36      3.93 o
  -4  10   9       75.92       76.30      8.29 o
   2  10   9       46.02       44.98      3.94 o
   4  10   9       88.54       84.74      3.90 o
   6  10   9       18.81       20.06      2.73 o
   8  10   9       44.75       41.14      3.40 o
  14  10   9       50.49       52.23      4.84 o
  16  10   9        5.25        5.57      2.15 o
  18  10   9       21.17       24.75      2.33 o
 -25  11   9       23.60       25.07      4.60 o
 -21  11   9        8.65        8.59      2.87 o
 -19  11   9       22.00       22.57      3.84 o
 -17  11   9      134.41      130.97      5.85 o
 -15  11   9      104.96       99.22      5.15 o
 -11  11   9      202.98      197.07      6.54 o
  -5  11   9      377.69      373.82      8.46 o
  -3  11   9        9.84        8.97      2.06 o
   3  11   9       48.40       48.17      3.39 o
   5  11   9       26.25       27.22      3.07 o
   7  11   9       26.05       27.58      3.07 o
   9  11   9       16.13       15.23      2.76 o
  11  11   9      117.47      122.46      4.96 o
 -30  12   9       10.77       13.65      2.38 o
 -28  12   9       20.63       25.67      2.88 o
 -22  12   9       36.95       35.31      3.60 o
 -20  12   9       14.62       18.19      3.70 o
 -18  12   9       14.30       14.93      3.34 o
 -16  12   9       13.70       15.77      3.33 o
 -14  12   9       13.20       15.19      3.34 o
 -10  12   9        7.23        6.04      2.33 o
  -8  12   9       43.67       39.59      3.04 o
  -6  12   9       29.98       28.00      2.88 o
  -2  12   9      163.33      158.20      5.12 o
   4  12   9       10.67       11.51      2.40 o
   8  12   9       85.19       88.18      4.26 o
  10  12   9       21.62       23.48      3.09 o
  12  12   9       63.72       68.62      4.10 o
  14  12   9        9.54       10.33      2.63 o
 -29  13   9        4.18        6.34      2.32 o
 -27  13   9       17.71       19.71      3.11 o
 -25  13   9        9.70        9.08      2.86 o
 -23  13   9       18.15       20.61      4.05 o
 -19  13   9       39.99       39.96      4.14 o
 -17  13   9       67.92       74.00      5.00 o
 -15  13   9       74.73       71.82      4.81 o
 -13  13   9      176.10      185.86      6.73 o
 -11  13   9       60.68       60.97      4.28 o
  -9  13   9       48.61       49.43      3.38 o
  -5  13   9        7.98        7.62      2.08 o
  -3  13   9       36.54       34.05      3.05 o
  -1  13   9        6.02        5.54      2.15 o
   3  13   9       13.33       12.30      2.60 o
   7  13   9       12.77       12.70      2.59 o
   9  13   9      136.83      143.60      4.95 o
  13  13   9        6.17        6.40      2.76 o
  15  13   9        6.89        6.37      1.88 o
 -22  14   9        6.84        9.82      3.26 o
 -20  14   9       20.92       18.48      3.69 o
 -12  14   9      185.43      185.15      6.54 o
 -10  14   9        9.02        9.77      2.43 o
  -6  14   9       39.41       40.80      3.04 o
  -4  14   9        6.93        5.84      2.13 o
  -2  14   9        8.21        7.09      2.29 o
   0  14   9       12.17       11.22      2.41 o
   2  14   9       58.06       56.19      3.57 o
   4  14   9       46.45       47.41      3.58 o
   6  14   9        5.07        5.71      2.57 o
  12  14   9        8.45        9.44      2.44 o
  14  14   9        4.36        5.25      2.38 o
 -23  15   9       21.49       28.17      4.19 o
 -21  15   9       13.70       11.39      3.61 o
 -19  15   9       46.78       48.69      4.49 o
 -17  15   9       29.23       31.46      4.35 o
 -13  15   9       36.92       34.28      3.78 o
 -11  15   9       55.45       59.23      4.28 o
  -9  15   9       60.08       58.85      3.38 o
  -7  15   9       18.16       19.25      2.73 o
  -5  15   9       26.88       26.13      2.88 o
  -3  15   9       10.49        9.46      2.24 o
  -1  15   9       31.77       31.05      3.24 o
   1  15   9       33.39       31.41      3.24 o
   5  15   9       85.30       91.60      4.44 o
   7  15   9       12.44       14.38      2.77 o
   9  15   9       23.31       26.04      3.26 o
  11  15   9        9.82       12.48      2.60 o
  13  15   9        4.29        5.19      1.84 o
 -18  16   9        5.86        8.58      3.52 o
 -14  16   9       73.26       73.84      4.81 o
 -10  16   9        4.40        5.68      2.35 o
  -6  16   9       16.65       13.82      3.36 o
  -2  16   9       58.60       59.13      3.56 o
   2  16   9       14.87       16.31      2.93 o
   6  16   9       12.56       12.18      2.60 o
   8  16   9       24.31       28.28      3.07 o
  12  16   9       70.47       80.53      3.36 o
 -21  17   9        8.98        9.52      3.47 o
 -19  17   9       12.63       16.17      3.52 o
 -17  17   9        8.70        7.81      3.56 o
 -11  17   9       70.66       74.09      3.90 o
  -9  17   9        6.02        6.97      1.88 o
  -5  17   9       92.45       94.43      4.25 o
  -3  17   9       44.03       45.36      3.39 o
  -1  17   9       22.28       23.76      3.45 o
   1  17   9       73.20       77.02      4.09 o
   3  17   9        5.34        6.17      2.54 o
   5  17   9        8.49        8.81      2.66 o
   9  17   9       13.73       18.30      2.35 o
 -12  18   9       12.34       15.89      3.33 o
  -8  18   9       11.13       10.37      2.63 o
  -6  18   9       26.00       28.53      3.07 o
  -4  18   9       80.57       84.02      4.08 o
  -2  18   9       22.99       26.35      4.00 o
   2  18   9       36.00       37.59      3.23 o
   6  18   9       25.54       29.49      3.07 o
   8  18   9       30.37       34.96      3.41 o
  -5  19   9        9.30       10.44      2.42 o
  -1  19   9       21.37       23.46      2.89 o
   5  19   9        7.40       10.07      2.23 o
   7  19   9        6.78        6.57      1.89 o
 -10  20   9       20.11       21.58      2.90 o
  -8  20   9        6.92        5.62      2.36 o
  -6  20   9       39.88       41.69      3.22 o
  -4  20   9       95.48      103.43      4.25 o
  -2  20   9        6.08        7.66      2.48 o
   0  20   9        5.54        6.39      2.32 o
   4  20   9       22.87       26.01      3.26 o
 -11  21   9        8.56       10.62      2.04 o
  -5  21   9       15.19       17.76      2.36 o
  -3  21   9       23.86       26.27      2.52 o
  -1  21   9       12.43       17.12      2.36 o
   1  21   9       10.22       12.98      2.20 o
 -28   0  10      406.16      415.73     12.36 o
 -26   0  10        6.05        6.67      2.31 o
 -24   0  10       96.98       94.47      4.25 o
 -22   0  10      109.43      109.71      5.69 o
 -20   0  10      116.31      114.25      4.43 o
 -18   0  10      375.65      380.30     13.09 o
 -16   0  10       35.59       34.56      4.72 o
 -14   0  10      521.26      500.58     17.16 o
 -12   0  10      203.86      206.37      7.96 o
 -10   0  10       38.24       34.35      4.16 o
  -6   0  10       28.89       23.09      3.84 o
  -4   0  10       15.59       15.31      3.74 o
  -2   0  10      297.53      282.29     10.08 o
   0   0  10       51.26       52.91      5.78 o
   2   0  10       87.23       81.08      5.90 o
   4   0  10        5.60        6.59      2.11 o
   6   0  10      149.12      154.10      4.95 o
   8   0  10      116.53      118.32      4.43 o
  10   0  10       13.69       14.43      2.38 o
  12   0  10      157.97      164.75      5.67 o
  14   0  10      120.56      126.36      4.96 o
  16   0  10       10.89       12.40      2.60 o
  18   0  10       19.82       20.33      2.54 o
 -27   1  10       77.19       80.40      4.62 o
 -25   1  10       52.65       48.90      3.58 o
 -23   1  10        9.78        9.10      2.25 o
 -21   1  10        8.35        7.88      2.07 o
 -19   1  10       11.97       11.03      2.22 o
 -15   1  10       29.14       27.81      4.58 o
 -13   1  10      148.92      138.88      6.75 o
 -11   1  10      631.16      610.69     13.75 o
  -9   1  10        9.95        9.43      3.05 o
  -3   1  10      245.70      237.41      8.14 o
  -1   1  10       38.93       36.54      4.33 o
   1   1  10       29.39       31.83      4.35 o
   3   1  10      142.89      146.23      5.31 o
   5   1  10       14.30       14.96      2.37 o
   7   1  10       16.67       15.13      2.37 o
   9   1  10       16.75       20.18      2.72 o
  11   1  10       10.51       12.53      2.39 o
  13   1  10        9.12        7.83      2.47 o
  15   1  10       48.39       51.20      3.75 o
 -30   2  10       53.20       57.43      5.76 o
 -28   2  10       21.93       24.91      3.26 o
 -26   2  10        9.40       11.36      2.41 o
 -24   2  10       41.97       44.08      3.39 o
 -22   2  10       21.83       22.20      2.90 o
 -20   2  10       66.66       68.59      3.73 o
 -18   2  10      117.34      118.11      4.78 o
 -16   2  10       88.98       88.58      6.43 o
 -14   2  10       23.17       25.30      4.21 o
 -12   2  10      147.23      146.39      6.92 o
 -10   2  10       16.71       18.53      4.28 o
  -8   2  10       49.04       45.34      4.31 o
  -4   2  10       77.30       71.75      4.81 o
  -2   2  10       14.03       16.31      3.72 o
   0   2  10       29.78       26.18      4.00 o
   2   2  10       24.13       24.70      4.21 o
   4   2  10      212.90      206.37      5.30 o
   6   2  10       11.29       12.31      2.21 o
   8   2  10       37.15       34.37      3.05 o
  10   2  10        9.72        9.61      2.24 o
  12   2  10       14.76       15.45      2.76 o
  16   2  10       24.40       27.35      3.25 o
 -31   3  10        9.09       10.48      2.82 o
 -29   3  10        9.02        9.17      2.85 o
 -27   3  10       19.50       21.13      2.90 o
 -25   3  10       14.51       14.20      2.58 o
 -21   3  10       39.27       37.06      3.23 o
 -17   3  10       40.35       39.68      4.88 o
 -15   3  10        9.66       10.07      3.66 o
 -13   3  10       12.21       12.31      3.59 o
 -11   3  10      335.56      308.24      9.72 o
  -9   3  10      145.32      137.02      6.21 o
  -7   3  10        7.78        8.09      3.10 o
  -5   3  10      157.17      150.32      6.74 o
  -3   3  10      566.00      534.77     12.70 o
  -1   3  10      168.38      162.39      7.27 o
   3   3  10       29.61       30.70      3.06 o
   5   3  10        6.64        5.09      1.94 o
   7   3  10       25.11       24.85      2.89 o
   9   3  10       42.48       43.89      3.39 o
  11   3  10       26.30       27.16      3.25 o
  15   3  10       45.68       45.64      3.58 o
  17   3  10       14.24       16.00      2.37 o
 -30   4  10       39.22       36.46      3.60 o
 -28   4  10       31.30       30.03      3.42 o
 -24   4  10       11.27        9.93      2.43 o
 -20   4  10        5.60        5.06      2.17 o
 -18   4  10       13.25       12.25      2.40 o
 -16   4  10      116.88      115.18      6.58 o
 -14   4  10      253.16      248.98      9.03 o
 -12   4  10       23.44       23.19      4.03 o
 -10   4  10       75.17       72.57      5.17 o
  -8   4  10      109.14      101.52      5.70 o
  -6   4  10       58.26       54.01      4.66 o
  -4   4  10      103.26       99.66      5.88 o
  -2   4  10       72.26       66.64      5.37 o
   0   4  10       28.59       25.78      4.21 o
   2   4  10      154.92      148.72      5.31 o
   4   4  10      284.19      280.88      8.47 o
   6   4  10       88.55       93.95      4.79 o
   8   4  10       26.21       25.16      2.89 o
  10   4  10       56.37       53.34      3.57 o
  12   4  10      156.28      161.59      5.12 o
  14   4  10       19.99       23.02      2.89 o
  18   4  10       10.75       12.40      2.02 o
 -31   5  10       14.52       15.13      2.95 o
 -29   5  10        6.16        7.22      2.72 o
 -27   5  10       94.31       94.73      4.44 o
 -25   5  10        8.44        6.33      2.53 o
 -23   5  10        7.54        7.79      2.27 o
 -21   5  10       28.23       30.49      3.06 o
 -19   5  10       45.48       39.33      3.22 o
 -17   5  10      114.95      108.86      4.43 o
 -15   5  10       81.32       81.87      5.72 o
 -13   5  10      457.44      443.07     12.19 o
 -11   5  10      183.06      185.68      7.62 o
  -9   5  10      216.11      201.63      7.79 o
  -7   5  10       23.17       22.45      4.63 o
  -5   5  10      716.10      680.47     15.70 o
  -3   5  10       53.63       51.71      4.84 o
   1   5  10       42.40       46.87      3.58 o
   3   5  10      177.74      180.24      4.95 o
   5   5  10       28.50       28.80      2.87 o
   7   5  10       17.72       20.43      2.54 o
   9   5  10        4.53        6.13      2.12 o
  11   5  10        7.22        8.84      2.45 o
  13   5  10       12.53       13.18      2.59 o
  17   5  10       26.83       28.07      2.70 o
 -30   6  10       22.59       22.61      3.09 o
 -28   6  10       27.86       29.01      3.43 o
 -26   6  10       16.31       19.04      2.91 o
 -24   6  10       11.47       12.36      2.60 o
 -22   6  10       22.60       21.51      2.90 o
 -20   6  10       31.94       32.10      3.06 o
 -16   6  10       42.79       39.80      3.95 o
 -14   6  10       10.58       12.10      4.01 o
 -12   6  10       37.07       35.05      4.53 o
 -10   6  10       69.43       64.44      5.01 o
  -8   6  10       17.37       17.05      3.51 o
  -2   6  10      181.28      172.96      7.27 o
   2   6  10      152.05      147.11      4.59 o
   4   6  10       25.75       26.81      2.70 o
   6   6  10       28.80       29.86      2.87 o
   8   6  10       85.72       85.47      4.08 o
  10   6  10       81.30       82.47      4.80 o
  12   6  10       14.85       17.76      3.50 o
  14   6  10       30.92       32.09      3.24 o
  16   6  10       23.40       26.85      3.07 o
 -31   7  10       27.86       30.45      3.06 o
 -27   7  10        6.50        7.09      2.50 o
 -25   7  10      100.66      105.48      4.61 o
 -21   7  10       14.08       13.94      2.38 o
 -17   7  10       31.25       30.94      3.06 o
 -15   7  10      416.59      418.18     13.97 o
 -13   7  10       21.53       23.50      4.22 o
 -11   7  10       10.19        9.02      3.49 o
  -9   7  10       81.55       81.36      5.53 o
  -7   7  10       22.60       23.01      4.03 o
  -5   7  10      255.43      253.18      8.48 o
  -3   7  10       22.67       22.17      3.85 o
  -1   7  10      186.39      182.52      5.66 o
   3   7  10        4.35        4.28      1.88 o
   5   7  10       58.30       54.77      3.38 o
   9   7  10        4.66        4.54      2.21 o
  15   7  10       24.71       25.75      3.44 o
  17   7  10       12.30       16.00      2.18 o
 -30   8  10        8.67        9.88      2.64 o
 -24   8  10       21.56       22.80      3.09 o
 -22   8  10       14.03       13.73      2.77 o
 -16   8  10       12.95       14.17      2.58 o
 -14   8  10       92.04       92.28      4.25 o
 -12   8  10       60.53       59.68      4.65 o
 -10   8  10      101.45       96.74      5.70 o
  -8   8  10       22.48       20.97      4.05 o
  -6   8  10       35.23       34.68      4.54 o
  -4   8  10        8.24        8.15      2.47 o
  -2   8  10       37.39       32.45      3.24 o
   0   8  10       55.03       54.34      3.38 o
   2   8  10      163.44      160.45      4.95 o
   4   8  10       23.47       23.76      2.89 o
  10   8  10       17.74       19.31      2.73 o
  12   8  10       26.08       29.30      3.25 o
  16   8  10       18.32       20.17      2.35 o
 -29   9  10       21.71       26.82      3.63 o
 -27   9  10       13.90       15.05      2.95 o
 -25   9  10      122.02      121.21      5.32 o
 -23   9  10       15.14       17.28      3.13 o
 -19   9  10       13.78       13.18      2.78 o
 -17   9  10       94.26       96.55      4.44 o
 -13   9  10       60.91       60.97      4.10 o
 -11   9  10       67.92       58.90      5.02 o
  -7   9  10       89.56       86.81      4.44 o
  -3   9  10      117.92      109.47      4.25 o
   1   9  10       23.62       23.44      2.71 o
   3   9  10       32.59       34.63      3.05 o
   5   9  10       27.69       29.90      3.06 o
   7   9  10       15.40       18.03      2.74 o
   9   9  10       29.52       33.83      3.23 o
  11   9  10      106.36      110.67      4.61 o
  15   9  10       54.83       57.55      4.83 o
 -30  10  10        4.79        5.71      2.57 o
 -28  10  10       58.63       61.19      4.28 o
 -22  10  10       30.68       28.43      3.63 o
 -18  10  10       27.91       28.91      7.30 o
 -16  10  10      152.31      149.15      6.21 o
 -10  10  10       34.44       29.86      3.42 o
  -8  10  10       40.90       38.03      3.05 o
  -6  10  10        8.06        7.30      2.09 o
  -2  10  10       46.58       41.71      3.40 o
   0  10  10       10.78       12.19      2.60 o
   2  10  10      129.28      123.82      5.13 o
   4  10  10       11.78        9.91      2.64 o
   6  10  10       24.31       25.92      3.08 o
   8  10  10      157.61      162.80      5.31 o
  10  10  10      128.65      132.62      5.32 o
  14  10  10       18.21       21.11      2.54 o
 -29  11  10       18.98       23.81      3.09 o
 -23  11  10       33.36       34.31      3.78 o
 -17  11  10       41.45       34.98      3.96 o
 -15  11  10       43.02       37.58      3.95 o
 -13  11  10       42.35       37.09      3.96 o
 -11  11  10       23.30       25.46      3.82 o
  -9  11  10      126.98      131.17      4.77 o
  -5  11  10      106.14      103.00      4.25 o
  -3  11  10       36.74       36.28      3.05 o
  -1  11  10       81.12       82.20      4.08 o
   1  11  10       45.56       45.62      3.39 o
   5  11  10       11.89       11.91      2.60 o
   7  11  10        5.17        5.21      2.38 o
   9  11  10        8.08        9.26      2.65 o
  11  11  10        9.42        9.72      2.64 o
  15  11  10       11.19       14.18      2.19 o
 -28  12  10       26.23       31.58      3.06 o
 -26  12  10       26.82       29.59      3.62 o
 -24  12  10       25.23       27.67      3.63 o
 -20  12  10        7.17        6.76      3.18 o
 -18  12  10       78.05       74.98      4.99 o
 -16  12  10       22.71       23.14      3.84 o
 -14  12  10       33.57       37.01      3.96 o
 -10  12  10       39.87       38.20      4.52 o
  -8  12  10       24.77       25.83      2.88 o
  -6  12  10        9.74        7.54      2.28 o
  -4  12  10       73.70       74.78      3.90 o
  -2  12  10       53.02       52.77      3.57 o
   0  12  10      177.35      177.09      5.48 o
   4  12  10       80.72       80.66      4.09 o
   6  12  10       16.31       18.39      3.49 o
   8  12  10      109.51      113.05      4.78 o
  10  12  10       12.28       15.26      2.76 o
 -25  13  10       10.68       10.31      2.83 o
 -23  13  10        7.35        8.29      3.53 o
 -17  13  10       14.42       16.57      3.72 o
 -15  13  10       85.43       79.51      4.99 o
  -9  13  10        6.59        6.47      2.11 o
  -7  13  10       41.63       41.67      4.14 o
  -5  13  10       91.32       87.75      4.08 o
  -3  13  10       14.66       15.53      2.57 o
   1  13  10       35.54       34.79      3.41 o
   3  13  10       11.86       14.18      2.58 o
   7  13  10       28.52       30.27      3.24 o
   9  13  10       11.19       13.54      2.77 o
  11  13  10       47.03       50.61      3.38 o
 -22  14  10       65.80       67.11      5.00 o
 -18  14  10       45.58       40.06      4.14 o
 -12  14  10       70.00       69.68      4.63 o
 -10  14  10        8.74        7.78      2.48 o
  -8  14  10      206.07      202.69      6.90 o
  -6  14  10       18.40       19.31      2.55 o
  -4  14  10       24.21       22.44      3.09 o
  -2  14  10       18.83       20.64      2.90 o
   2  14  10       65.39       64.02      4.10 o
   4  14  10       17.79       20.33      2.91 o
   6  14  10       30.56       33.40      3.23 o
  12  14  10        9.12       11.51      2.03 o
 -23  15  10       21.95       27.44      4.19 o
 -15  15  10       15.00       13.65      3.36 o
  -9  15  10       11.50       11.18      2.22 o
  -7  15  10       10.86        9.06      2.25 o
  -5  15  10       59.70       60.82      3.56 o
  -1  15  10        5.32        6.21      2.33 o
   1  15  10       41.99       44.50      3.39 o
   7  15  10        5.01        6.63      2.31 o
   9  15  10       72.56       76.72      3.36 o
 -20  16  10       23.42       23.09      4.03 o
 -16  16  10       49.87       57.30      4.47 o
 -10  16  10        7.37        8.17      2.46 o
  -2  16  10       18.22       20.92      2.90 o
   0  16  10       19.64       20.71      3.67 o
   2  16  10       55.44       58.58      4.65 o
   6  16  10        8.83       10.67      2.62 o
 -11  17  10        4.64        4.57      1.97 o
  -9  17  10        5.53        6.50      2.31 o
  -5  17  10       78.18       80.08      3.90 o
  -3  17  10       62.00       64.87      3.73 o
  -1  17  10       21.00       22.51      2.90 o
   5  17  10        8.11        9.50      2.44 o
  -8  18  10       50.22       53.28      3.38 o
  -2  18  10        9.71       11.17      2.41 o
   2  18  10        6.05        7.24      2.29 o
   4  18  10       23.55       26.17      2.52 o
   6  18  10       16.94       19.51      2.35 o
 -11  19  10       24.47       27.75      2.52 o
  -7  19  10       38.23       39.67      3.22 o
  -5  19  10       11.59       15.82      2.57 o
  -3  19  10       30.73       34.16      3.05 o
  -8  20  10       10.89       13.06      3.78 o
  -6  20  10       10.66       13.31      2.20 o
  -2  20  10       15.76       19.62      2.35 o
  -5  21  10       20.86       27.22      3.44 o
 -31   1  11      111.00      119.37      8.21 o
 -29   1  11      106.83      115.62      6.04 o
 -25   1  11       15.12       18.14      2.74 o
 -23   1  11       18.33       17.83      2.74 o
 -21   1  11       13.99       14.46      2.58 o
 -15   1  11       19.70       19.29      2.55 o
  -9   1  11      258.97      244.94      9.03 o
  -7   1  11      156.75      141.71      7.10 o
  -5   1  11      166.07      160.68      7.63 o
   1   1  11       40.16       41.52      3.04 o
   3   1  11      196.84      202.34      6.36 o
   7   1  11        6.39        7.60      2.28 o
   9   1  11       73.96       75.37      4.80 o
  11   1  11        5.27        5.23      2.38 o
  13   1  11        6.53        7.16      2.50 o
  15   1  11        9.47        9.47      2.44 o
 -32   2  11       11.46       13.25      2.59 o
 -30   2  11       76.24       77.06      4.45 o
 -28   2  11       31.94       32.14      3.61 o
 -24   2  11        9.16        8.15      2.27 o
 -22   2  11       14.74       17.25      2.56 o
 -20   2  11       60.13       61.50      3.74 o
 -16   2  11      105.90      100.10      4.08 o
 -14   2  11      576.47      571.07     12.70 o
 -12   2  11       21.97       23.85      4.22 o
 -10   2  11       80.96       79.92      5.72 o
  -8   2  11      124.93      117.07      6.58 o
  -6   2  11       79.52       71.47      5.54 o
  -4   2  11      187.18      175.85      7.44 o
  -2   2  11       14.55       18.27      2.73 o
   0   2  11       98.52      100.31      4.44 o
   2   2  11       33.33       32.62      3.06 o
   4   2  11       54.87       58.02      3.56 o
   8   2  11       10.06       11.22      2.41 o
  10   2  11       30.82       30.02      3.24 o
  12   2  11      117.79      122.81      4.77 o
  14   2  11        7.78        7.03      2.50 o
  16   2  11        9.23       10.61      2.04 o
 -33   3  11        7.40        6.34      2.11 o
 -31   3  11        7.66        7.12      2.72 o
 -29   3  11       36.19       40.67      3.59 o
 -27   3  11       28.87       27.83      3.25 o
 -21   3  11       51.52       51.01      3.57 o
 -19   3  11        6.72        6.40      2.11 o
 -17   3  11       77.72       74.22      3.90 o
 -15   3  11       12.09       12.77      2.39 o
 -13   3  11      212.40      207.25      8.32 o
 -11   3  11      197.21      191.65      8.15 o
  -9   3  11      122.35      122.60      6.57 o
  -5   3  11      161.61      147.77      7.28 o
  -3   3  11       97.58       93.38      4.44 o
   1   3  11      449.20      449.56      7.75 o
   3   3  11        3.93        5.33      2.16 o
   5   3  11       48.51       48.25      3.39 o
   9   3  11      146.60      152.38      5.31 o
  11   3  11       64.31       66.83      3.91 o
 -30   4  11       11.26       11.96      2.80 o
 -28   4  11       39.86       41.32      3.59 o
 -24   4  11       20.46       22.61      2.90 o
 -22   4  11      120.83      121.07      4.60 o
 -20   4  11       38.39       40.43      3.22 o
 -16   4  11      327.00      325.07      6.70 o
 -12   4  11      213.74      206.72      8.15 o
 -10   4  11       79.73       74.27      5.73 o
  -8   4  11       17.74       19.99      4.06 o
  -6   4  11       35.27       34.59      4.54 o
  -4   4  11       49.28       47.15      3.58 o
  -2   4  11        4.29        4.91      1.95 o
   2   4  11        9.63        9.63      2.24 o
   4   4  11       70.93       66.45      3.73 o
   6   4  11       23.97       26.27      3.08 o
   8   4  11        7.20        6.64      2.31 o
  10   4  11       16.00       17.96      2.74 o
  12   4  11        6.16        6.67      2.31 o
  14   4  11       61.62       66.51      3.91 o
  16   4  11        7.20        7.11      1.88 o
 -31   5  11        6.15        7.49      2.28 o
 -27   5  11       14.04       16.04      2.75 o
 -23   5  11       41.10       43.82      3.58 o
 -21   5  11       30.00       31.05      3.24 o
 -19   5  11        4.88        5.04      2.17 o
 -17   5  11       96.35       92.96      4.08 o
 -11   5  11       35.67       34.42      4.34 o
  -9   5  11       59.46       58.69      6.31 o
  -7   5  11       74.49       72.19      5.36 o
  -1   5  11      225.84      221.28      6.36 o
   1   5  11       69.21       67.76      3.73 o
   3   5  11       82.46       76.55      3.90 o
   7   5  11       39.51       39.00      3.22 o
   9   5  11       55.99       55.24      3.57 o
  13   5  11       16.22       17.28      2.74 o
 -30   6  11       10.53       11.62      2.80 o
 -28   6  11       27.05       31.47      3.42 o
 -26   6  11        7.31        8.17      2.46 o
 -24   6  11        6.52        7.49      2.48 o
 -22   6  11      123.39      127.19      4.96 o
 -20   6  11       31.46       32.61      3.24 o
 -18   6  11      157.67      157.10      5.12 o
 -16   6  11      395.01      393.97      9.00 o
 -14   6  11       16.93       15.69      3.33 o
 -12   6  11        4.87        5.72      1.87 o
 -10   6  11       48.86       47.15      3.93 o
  -8   6  11       39.15       36.65      3.78 o
  -4   6  11       15.35       13.44      2.20 o
  -2   6  11       58.20       55.95      3.38 o
   2   6  11       16.86       15.80      2.57 o
   4   6  11       37.63       34.09      3.05 o
   6   6  11      120.99      122.24      4.77 o
   8   6  11       13.96       15.06      2.57 o
  12   6  11       30.66       31.77      3.24 o
  14   6  11        4.10        5.27      1.92 o
 -31   7  11       11.14        8.83      2.25 o
 -27   7  11       17.62       17.85      2.92 o
 -25   7  11       11.05       10.75      2.62 o
 -17   7  11       52.52       50.10      3.38 o
 -13   7  11      181.58      173.29      5.48 o
 -11   7  11       25.48       24.30      2.71 o
  -9   7  11       27.69       27.07      2.70 o
  -7   7  11       37.23       35.62      3.41 o
  -5   7  11       97.80       89.19      3.89 o
  -1   7  11       11.40       10.87      2.22 o
   1   7  11       36.92       38.68      3.22 o
   3   7  11       80.11       83.49      4.08 o
   5   7  11       12.02       12.87      2.39 o
   7   7  11       18.57       19.38      2.73 o
   9   7  11       50.61       54.85      3.74 o
  11   7  11       34.35       37.79      3.23 o
 -30   8  11       51.38       55.58      3.38 o
 -26   8  11       11.89       11.68      2.80 o
 -24   8  11        9.82        9.93      2.64 o
 -22   8  11       15.91       17.93      2.92 o
 -18   8  11      212.41      206.37      6.36 o
 -14   8  11      147.08      143.02      7.09 o
 -12   8  11       94.80       92.53      4.25 o
 -10   8  11       13.61       12.57      2.39 o
  -8   8  11       19.92       18.98      2.55 o
  -6   8  11       21.54       21.71      2.72 o
  -2   8  11       39.48       35.36      3.05 o
   0   8  11      145.77      142.78      4.95 o
   2   8  11       17.66       18.99      2.73 o
   4   8  11      104.32      107.03      4.61 o
   8   8  11       14.36       16.58      2.75 o
  10   8  11       83.04       86.03      4.26 o
 -27   9  11        8.60        9.33      2.85 o
 -23   9  11        9.59       10.26      3.03 o
 -17   9  11       61.76       66.27      4.27 o
 -15   9  11       10.01       11.12      2.62 o
  -9   9  11       42.83       41.58      3.40 o
  -7   9  11      104.65      103.11      4.25 o
  -3   9  11       38.01       37.42      3.23 o
  -1   9  11      225.62      228.99      5.83 o
   3   9  11      123.99      123.98      4.77 o
   7   9  11       64.61       66.09      3.91 o
   9   9  11        5.20        5.33      2.37 o
  11   9  11        4.40        5.45      2.37 o
  13   9  11       35.09       39.40      2.85 o
 -30  10  11       17.26       21.85      2.72 o
 -28  10  11       12.89       16.55      2.75 o
 -26  10  11        8.60        9.86      3.46 o
 -18  10  11        9.22        9.80      2.64 o
 -16  10  11       39.37       43.77      4.31 o
 -12  10  11       31.19       31.07      3.80 o
 -10  10  11        6.34        4.98      2.40 o
  -8  10  11       43.28       40.85      3.22 o
  -6  10  11       48.11       45.24      3.39 o
  -4  10  11       62.91       60.14      3.56 o
  -2  10  11       34.87       34.09      3.23 o
   0  10  11      112.26      111.57      4.61 o
   4  10  11       53.39       54.60      3.74 o
   8  10  11       94.92       96.79      4.44 o
  10  10  11        8.98       10.46      2.42 o
 -29  11  11       18.67       24.70      2.89 o
 -25  11  11        9.43        9.67      3.47 o
 -21  11  11       14.52       16.04      2.94 o
 -17  11  11       38.27       32.26      3.97 o
 -15  11  11        8.39        8.76      3.51 o
 -13  11  11       37.29       33.75      4.16 o
  -9  11  11      272.92      278.78      9.91 o
  -7  11  11      110.88      110.13      4.43 o
  -5  11  11       12.17       11.08      2.41 o
  -3  11  11      134.11      142.46      5.13 o
   1  11  11       72.43       69.51      3.91 o
   3  11  11      119.71      125.44      5.13 o
   7  11  11       70.09       76.04      5.36 o
 -28  12  11       20.28       24.65      2.71 o
 -22  12  11       10.69       11.75      2.80 o
 -20  12  11       14.22       13.12      3.57 o
 -16  12  11       38.92       39.84      4.14 o
 -14  12  11        8.13        7.77      3.35 o
 -12  12  11       33.95       33.23      3.79 o
 -10  12  11      146.78      150.52      5.13 o
  -8  12  11       23.39       22.21      2.72 o
  -4  12  11       23.94       24.35      3.08 o
   0  12  11        8.17        8.25      2.26 o
   6  12  11       74.19       76.81      4.09 o
   8  12  11        6.22        8.08      2.47 o
 -27  13  11        5.67        8.11      2.47 o
 -25  13  11       20.13       23.48      4.02 o
 -19  13  11       22.27       21.86      4.04 o
 -11  13  11      181.73      178.49      6.73 o
  -9  13  11      128.64      132.73      4.24 o
  -7  13  11       16.16       18.19      2.55 o
  -5  13  11        7.89        8.89      2.45 o
  -3  13  11       81.36       86.38      4.26 o
   1  13  11       58.12       58.49      4.83 o
   9  13  11       17.53       21.27      2.54 o
  11  13  11       10.19       11.70      2.40 o
 -20  14  11       25.59       21.22      3.86 o
 -18  14  11       22.93       18.28      3.70 o
 -16  14  11        9.40        7.10      3.39 o
 -10  14  11       17.05       20.55      2.35 o
  -8  14  11        6.35        6.34      2.11 o
  -4  14  11       24.71       25.64      3.44 o
  -2  14  11       39.99       39.88      3.40 o
   0  14  11       44.48       43.95      3.58 o
   2  14  11        5.38        5.02      2.39 o
   8  14  11       31.27       32.87      2.69 o
 -17  15  11       44.01       42.57      4.13 o
 -15  15  11       17.63       20.13      3.87 o
 -13  15  11       19.36       21.22      3.86 o
  -9  15  11       25.11       27.99      3.07 o
  -7  15  11        5.15        4.86      2.18 o
  -3  15  11       25.53       28.54      4.19 o
  -1  15  11       36.80       39.03      3.59 o
   3  15  11        4.84        5.00      2.40 o
   5  15  11       12.82       13.11      2.97 o
 -20  16  11       14.76       17.26      3.71 o
 -18  16  11        7.96       10.96      3.42 o
 -16  16  11       12.07       17.01      3.71 o
 -10  16  11       47.58       49.81      3.03 o
  -8  16  11       48.56       48.85      3.39 o
  -6  16  11       10.21       11.72      2.40 o
  -2  16  11        9.23        9.67      2.64 o
   2  16  11        7.73        8.53      2.46 o
   6  16  11       80.96       90.74      4.62 o
 -11  17  11       47.13       49.81      2.84 o
  -9  17  11        9.66       10.18      2.42 o
  -7  17  11        7.48        8.57      2.45 o
  -5  17  11        7.82       10.91      2.41 o
   3  17  11       24.96       28.33      2.70 o
  -8  18  11       10.35       12.48      2.21 o
  -6  18  11       19.50       20.69      2.72 o
  -4  18  11        5.86        7.16      2.29 o
  -7  19  11        7.39        8.19      2.07 o
  -3  19  11        7.47        9.14      2.05 o
  -1  19  11       17.78       19.25      2.35 o
  -8  20  11       13.46       18.09      2.17 o
 -32   0  12       17.43       23.65      5.20 o
 -26   0  12       18.78       18.90      2.73 o
 -24   0  12       46.72       51.81      3.75 o
 -22   0  12       57.17       56.91      3.92 o
 -20   0  12       92.20       91.40      4.44 o
 -18   0  12       74.58       76.36      4.09 o
 -16   0  12      173.69      172.59      5.31 o
 -14   0  12      188.58      177.09      5.12 o
 -12   0  12        7.34        6.30      2.12 o
 -10   0  12      240.66      229.87      5.83 o
  -8   0  12       73.59       67.15      3.37 o
  -4   0  12       40.15       39.57      3.04 o
  -2   0  12      587.08      589.66      9.86 o
   2   0  12       60.10       57.20      3.57 o
   4   0  12        8.04        9.94      2.43 o
   6   0  12       66.98       73.66      4.09 o
  10   0  12       48.76       48.51      3.58 o
  12   0  12       41.64       44.22      4.31 o
  14   0  12       31.19       36.75      2.68 o
 -31   1  12       25.91       29.90      2.87 o
 -23   1  12        8.60        9.06      2.44 o
 -21   1  12       13.67       15.15      2.76 o
 -19   1  12      152.43      152.12      5.12 o
 -17   1  12      100.68       97.68      4.25 o
 -11   1  12       32.07       29.01      2.70 o
  -9   1  12       11.06       12.23      2.21 o
  -7   1  12       31.55       29.65      3.80 o
  -3   1  12       37.12       36.96      3.05 o
  -1   1  12        8.21        8.15      2.27 o
   1   1  12       36.76       39.36      3.22 o
   5   1  12        9.17       10.92      2.62 o
   7   1  12       60.66       60.98      3.74 o
   9   1  12       91.11       94.98      4.44 o
  13   1  12       12.19       13.95      2.19 o
 -30   2  12       14.42       17.38      2.74 o
 -26   2  12       19.36       21.58      2.90 o
 -22   2  12       20.69       22.30      2.90 o
 -20   2  12       74.51       75.87      4.80 o
 -16   2  12       43.19       42.80      3.39 o
 -10   2  12       58.29       56.80      3.38 o
  -8   2  12      109.88      107.84      4.43 o
  -6   2  12       31.20       28.88      2.87 o
  -4   2  12        5.10        4.65      1.96 o
   0   2  12       97.75       94.61      4.25 o
   6   2  12       10.90       11.85      2.61 o
   8   2  12        5.77        7.01      2.30 o
  10   2  12       45.42       46.84      3.58 o
  12   2  12       58.34       59.62      3.56 o
 -31   3  12        8.45        8.15      2.07 o
 -23   3  12       41.72       43.53      3.58 o
 -21   3  12      130.57      135.10      4.96 o
 -19   3  12       73.45       73.68      4.09 o
 -17   3  12       32.01       31.67      4.17 o
 -15   3  12       11.68       11.45      2.41 o
 -13   3  12        5.41        4.11      2.00 o
 -11   3  12       69.41       66.72      3.56 o
  -9   3  12       18.38       21.02      2.72 o
  -3   3  12      107.66      105.05      4.43 o
  -1   3  12       23.61       23.19      2.89 o
   1   3  12       41.86       44.56      3.58 o
   3   3  12       47.10       44.52      3.39 o
   5   3  12       86.70       90.02      4.79 o
   9   3  12       25.19       27.49      3.07 o
  11   3  12       14.41       16.52      2.75 o
  13   3  12        3.52        4.37      1.93 o
 -32   4  12       13.93       20.04      2.73 o
 -30   4  12       14.40       15.59      2.75 o
 -24   4  12       15.15       15.78      2.75 o
 -22   4  12       28.20       26.98      3.25 o
 -16   4  12      219.72      217.41      5.83 o
 -14   4  12        7.68        7.11      2.29 o
 -10   4  12       38.28       38.99      3.05 o
  -8   4  12      424.94      405.55      7.39 o
  -6   4  12        6.55        5.99      1.91 o
  -4   4  12        5.25        4.16      1.99 o
  -2   4  12      153.29      157.51      4.95 o
   0   4  12       25.70       29.09      3.07 o
   2   4  12       27.15       27.69      3.07 o
   4   4  12        8.95       11.73      2.61 o
   6   4  12      137.41      143.54      5.13 o
  10   4  12       34.44       35.09      3.23 o
  12   4  12       17.72       19.75      2.73 o
  14   4  12        3.94        5.45      1.86 o
 -31   5  12        6.97        6.82      2.30 o
 -25   5  12       14.55       16.23      2.94 o
 -23   5  12       49.89       52.87      3.75 o
 -21   5  12       70.29       71.63      3.90 o
 -19   5  12      113.01      110.74      4.61 o
 -17   5  12       35.84       36.36      3.78 o
 -13   5  12        5.56        5.88      2.13 o
 -11   5  12       25.87       22.97      2.89 o
  -9   5  12       41.86       40.99      3.04 o
  -7   5  12      123.62      117.45      4.24 o
  -5   5  12       14.84       16.71      2.56 o
  -3   5  12       14.55       14.30      2.38 o
  -1   5  12       41.07       39.91      3.40 o
   1   5  12        9.04       12.36      2.60 o
   3   5  12      180.11      190.41      5.66 o
   5   5  12       22.74       22.91      3.09 o
   7   5  12       53.49       54.22      3.74 o
   9   5  12       69.24       72.11      4.46 o
 -30   6  12        9.51       10.99      2.22 o
 -22   6  12       23.39       26.39      3.44 o
 -18   6  12       68.03       70.04      3.90 o
 -16   6  12       39.17       37.41      3.23 o
 -14   6  12       63.40       60.06      3.56 o
 -12   6  12       17.61       18.11      2.74 o
 -10   6  12      153.81      147.32      5.13 o
  -6   6  12       86.65       83.85      3.90 o
  -4   6  12       89.68       89.18      4.08 o
  -2   6  12       28.82       32.06      3.06 o
   0   6  12      158.53      159.29      5.12 o
   6   6  12        5.88        7.64      2.48 o
   8   6  12       15.23       17.80      2.92 o
  12   6  12        3.46        4.09      1.93 o
 -31   7  12        7.21       10.06      2.04 o
 -29   7  12       40.48       44.63      3.04 o
 -25   7  12       12.68       13.57      2.59 o
 -23   7  12       36.04       36.86      3.41 o
 -21   7  12        5.09        5.44      2.37 o
 -19   7  12       14.79       16.16      2.75 o
 -17   7  12       58.39       59.23      3.74 o
 -15   7  12       73.09       72.41      4.81 o
 -13   7  12       66.75       63.81      3.56 o
 -11   7  12       62.26       59.59      3.56 o
  -9   7  12       38.13       36.33      3.23 o
  -7   7  12       26.47       27.69      3.43 o
  -5   7  12       32.32       31.79      3.06 o
  -3   7  12       26.65       25.41      2.88 o
  -1   7  12      122.56      121.91      4.77 o
   3   7  12       39.54       38.94      3.77 o
   7   7  12       14.18       14.56      2.76 o
  11   7  12       87.81       95.65      4.98 o
 -30   8  12       12.71       14.43      2.38 o
 -22   8  12        6.66        5.47      2.58 o
 -20   8  12       50.11       48.33      3.39 o
 -16   8  12       32.88       31.01      3.24 o
  -8   8  12       43.52       39.50      3.04 o
  -6   8  12       43.39       42.87      3.39 o
  -4   8  12       66.91       68.24      3.73 o
  -2   8  12        5.72        6.92      2.30 o
   6   8  12       65.55       68.85      4.09 o
  10   8  12       40.68       43.67      3.39 o
  12   8  12        4.04        5.16      1.89 o
 -27   9  12       19.18       18.66      5.70 o
 -21   9  12        5.27        5.93      2.79 o
 -19   9  12        7.70        8.57      2.67 o
 -17   9  12      125.92      120.55      6.57 o
 -13   9  12      192.66      185.34      6.90 o
 -11   9  12       11.48        9.94      3.03 o
  -7   9  12        5.78        4.90      2.18 o
  -3   9  12      208.07      212.85      6.53 o
  -1   9  12      107.34      109.19      4.43 o
   3   9  12       10.34       12.40      2.60 o
   5   9  12       43.96       45.00      3.58 o
   7   9  12       27.91       30.03      3.42 o
  11   9  12        8.20       10.66      2.04 o
 -22  10  12       10.88       13.16      3.18 o
 -20  10  12       41.94       40.84      3.59 o
 -18  10  12       41.11       41.50      3.59 o
 -16  10  12       10.12       11.42      3.61 o
 -14  10  12       83.52       87.06      5.52 o
 -12  10  12       21.41       25.21      4.01 o
 -10  10  12      268.48      263.36      6.88 o
  -8  10  12       32.34       36.10      3.23 o
  -6  10  12       17.38       17.37      2.74 o
  -4  10  12       54.18       55.07      4.11 o
   0  10  12       74.00       78.84      4.26 o
   4  10  12       35.08       37.80      3.95 o
   6  10  12        5.31        6.25      2.54 o
   8  10  12       10.50       13.28      2.59 o
  10  10  12       10.31       12.17      2.21 o
 -21  11  12       85.50       86.86      4.44 o
 -15  11  12       15.62       18.03      3.70 o
  -7  11  12        8.71       10.73      2.41 o
  -3  11  12       51.33       53.33      3.92 o
  -1  11  12       25.54       23.80      3.65 o
   1  11  12       11.77       13.28      2.59 o
   3  11  12       28.89       31.43      3.42 o
   5  11  12       39.71       40.94      3.59 o
   9  11  12        6.43        7.14      1.88 o
 -26  12  12        9.87       15.69      2.57 o
 -22  12  12       22.03       33.17      4.35 o
 -20  12  12      209.33      215.13      7.61 o
 -16  12  12        7.75       11.21      3.42 o
 -12  12  12       28.82       32.00      4.17 o
 -10  12  12      129.80      135.69      4.96 o
  -8  12  12       72.24       74.46      3.73 o
  -6  12  12       61.74       62.53      3.74 o
  -4  12  12       28.08       31.51      3.24 o
  -2  12  12        7.30        6.64      2.52 o
   2  12  12        6.23        6.65      2.31 o
 -23  13  12       19.76       20.97      3.86 o
 -17  13  12       12.31       14.30      3.55 o
 -13  13  12       67.31       66.10      4.82 o
  -9  13  12       22.38       23.92      4.02 o
  -7  13  12       14.29       17.01      4.10 o
  -3  13  12       32.24       34.43      3.23 o
   3  13  12       60.89       65.21      3.73 o
   5  13  12        9.15       10.24      2.42 o
 -18  14  12       13.07       13.82      3.56 o
 -16  14  12       23.15       19.55      3.68 o
 -14  14  12       10.36       11.77      3.40 o
 -10  14  12        8.11       12.11      2.21 o
  -8  14  12       18.30       19.82      2.35 o
  -4  14  12        6.88        7.70      2.48 o
  -2  14  12        6.26        5.84      2.56 o
   0  14  12       33.46       37.90      3.40 o
   4  14  12       35.47       39.29      3.05 o
   6  14  12       23.40       25.58      2.52 o
 -19  15  12       14.91       16.25      3.72 o
 -15  15  12        1.85        8.81      3.50 o
  -9  15  12        2.53        4.16      1.99 o
  -7  15  12       31.50       34.35      3.05 o
  -5  15  12        5.68        7.02      2.30 o
  -3  15  12       17.45       19.78      2.73 o
  -1  15  12       21.52       22.38      3.09 o
   1  15  12       34.39       38.31      3.22 o
   3  15  12       27.79       30.57      2.69 o
 -10  16  12        5.64        5.97      1.91 o
  -8  16  12        3.29        4.27      1.99 o
  -6  16  12       16.41       19.33      2.73 o
  -4  16  12       22.82       25.58      4.21 o
  -2  16  12       19.53       21.56      2.90 o
   0  16  12        7.44        8.59      2.06 o
  -7  17  12       12.63       14.85      2.57 o
  -1  17  12       29.32       34.38      2.68 o
  -8  18  12        7.48        9.52      2.05 o
  -6  18  12        9.30       13.40      2.20 o
  -4  18  12       10.30       12.84      2.20 o
 -27   1  13       53.00       57.09      3.74 o
 -25   1  13        8.67        9.67      2.64 o
 -23   1  13       26.44       27.33      3.43 o
 -21   1  13      100.31      102.48      4.61 o
 -19   1  13       70.61       71.05      4.09 o
 -11   1  13       70.35       66.74      3.73 o
  -9   1  13       18.27       18.72      2.55 o
  -7   1  13      111.26      108.08      4.25 o
  -5   1  13        3.72        5.28      2.16 o
  -1   1  13      193.02      190.24      5.66 o
   1   1  13      109.74      115.92      4.78 o
   5   1  13       19.39       21.71      2.90 o
   7   1  13       18.46       19.38      2.91 o
   9   1  13       19.64       22.21      3.28 o
  11   1  13       62.41       68.67      3.37 o
 -28   2  13        9.08        9.64      2.64 o
 -26   2  13       12.14       13.94      2.77 o
 -22   2  13      144.58      145.19      5.31 o
 -20   2  13       11.53       11.97      2.60 o
 -16   2  13       46.28       43.48      3.39 o
 -10   2  13       42.88       40.78      3.22 o
  -8   2  13       51.17       45.55      3.21 o
  -6   2  13       51.60       52.19      3.38 o
  -4   2  13       91.62       92.28      4.25 o
  -2   2  13       23.17       28.89      3.81 o
   2   2  13       47.30       48.12      3.58 o
   4   2  13      176.28      184.45      5.66 o
   6   2  13      122.85      130.64      5.13 o
  10   2  13       23.35       25.53      2.70 o
  12   2  13        5.51        6.60      1.89 o
 -29   3  13        6.31        8.00      2.47 o
 -27   3  13        5.46        5.83      2.34 o
 -25   3  13       22.90       25.91      4.01 o
 -23   3  13        9.44       10.49      2.63 o
 -19   3  13      233.05      235.83      6.36 o
 -17   3  13       29.43       29.22      3.25 o
 -15   3  13       26.96       28.46      3.25 o
 -13   3  13       61.04       58.06      3.56 o
 -11   3  13      108.73      101.74      4.44 o
  -5   3  13      275.77      280.53      7.24 o
  -3   3  13      112.12      114.42      5.33 o
  -1   3  13       17.40       18.94      2.73 o
   3   3  13       63.43       68.58      4.10 o
   5   3  13        6.87        6.57      2.52 o
   7   3  13        8.07        9.19      2.44 o
   9   3  13       13.25       15.55      2.57 o
 -28   4  13        4.99        6.80      2.51 o
 -26   4  13        7.96        6.84      2.51 o
 -20   4  13       18.21       18.87      2.92 o
 -16   4  13       18.06       20.04      2.91 o
 -14   4  13      104.43      100.83      4.44 o
 -12   4  13       71.23       70.95      3.90 o
 -10   4  13       54.34       51.43      3.57 o
  -8   4  13        7.65        8.12      2.27 o
  -6   4  13       53.82       52.03      3.57 o
  -2   4  13       69.04       71.96      4.09 o
   0   4  13       14.25       16.06      2.56 o
   2   4  13       85.53       86.53      4.26 o
   4   4  13        6.41        7.11      2.50 o
   8   4  13       73.75       77.59      4.09 o
 -27   5  13        8.36        9.27      2.65 o
 -23   5  13       10.13       10.53      2.42 o
 -21   5  13       40.15       40.89      3.40 o
 -19   5  13       31.74       32.21      3.24 o
 -17   5  13       44.96       45.49      3.58 o
 -15   5  13        8.73        8.20      2.46 o
 -11   5  13       59.64       56.99      3.57 o
  -9   5  13      124.57      123.13      4.60 o
  -7   5  13       11.19       12.06      2.21 o
  -5   5  13        7.78        7.40      2.29 o
  -3   5  13        6.96        6.39      2.32 o
  -1   5  13        5.45        4.81      2.19 o
   3   5  13       14.30       14.71      2.76 o
 -28   6  13        3.80        4.91      2.40 o
 -24   6  13        9.40       10.39      2.63 o
 -22   6  13       41.58       41.27      3.40 o
 -20   6  13        4.44        5.41      2.37 o
 -14   6  13      322.07      322.97      8.12 o
 -12   6  13       41.73       43.53      3.39 o
 -10   6  13       38.79       37.04      3.23 o
  -8   6  13       23.95       25.91      3.08 o
  -6   6  13       28.24       28.93      3.07 o
  -2   6  13      115.33      122.86      4.60 o
   4   6  13       29.02       31.38      3.42 o
 -27   7  13        4.46        4.99      2.40 o
 -23   7  13        5.39        5.51      2.36 o
 -21   7  13       30.16       29.72      3.43 o
 -19   7  13       52.63       52.18      3.75 o
 -17   7  13       48.83       49.06      3.58 o
 -13   7  13       40.66       39.46      3.40 o
 -11   7  13       19.15       19.10      2.91 o
  -9   7  13        6.77        5.83      2.13 o
  -5   7  13       90.09       95.12      4.25 o
  -3   7  13       38.14       41.61      3.59 o
   3   7  13       85.60       90.38      4.44 o
   7   7  13       10.88       12.55      2.60 o
   9   7  13        4.08        5.59      1.92 o
 -24   8  13       22.20       22.57      3.09 o
 -22   8  13        5.92        5.36      2.59 o
 -20   8  13       51.30       51.93      3.57 o
 -18   8  13       12.96       13.77      2.58 o
 -16   8  13       67.04       66.38      3.73 o
 -14   8  13       78.08       83.30      4.26 o
 -12   8  13       41.72       41.73      3.40 o
 -10   8  13       19.63       20.06      2.73 o
  -6   8  13        9.80        9.27      3.05 o
  -4   8  13       32.65       34.94      3.23 o
   0   8  13       82.22       86.32      4.26 o
   2   8  13       14.04       14.51      2.76 o
   4   8  13       16.03       16.67      2.93 o
   6   8  13       78.93       85.67      4.62 o
   8   8  13        5.41        5.88      2.34 o
 -27   9  13        6.61        7.96      2.27 o
 -23   9  13       14.39       16.91      3.32 o
 -21   9  13       58.04       59.11      4.11 o
 -17   9  13       52.58       55.70      3.92 o
 -11   9  13        9.57        9.95      2.83 o
  -9   9  13       94.82       97.46      4.44 o
  -7   9  13       75.76       80.02      4.45 o
  -3   9  13       22.97       24.45      3.08 o
  -1   9  13       16.41       17.34      2.74 o
   1   9  13       13.67       15.53      2.75 o
   3   9  13       10.54       10.58      2.63 o
   7   9  13        5.62        7.11      2.09 o
   9   9  13        7.50        7.62      3.36 o
 -26  10  13        7.17        7.26      2.29 o
 -22  10  13       12.55       14.29      3.55 o
 -20  10  13       10.44       12.69      2.79 o
 -18  10  13       40.16       38.73      5.08 o
 -16  10  13       20.64       18.22      3.89 o
 -14  10  13        6.77        7.28      3.60 o
 -12  10  13       67.69       71.00      4.81 o
 -10  10  13       16.56       16.69      2.93 o
  -8  10  13       20.36       22.51      2.90 o
  -6  10  13       47.58       51.07      3.57 o
  -2  10  13       22.66       23.56      3.09 o
   0  10  13       32.76       34.48      3.41 o
   2  10  13       20.83       22.38      2.90 o
   6  10  13        4.60        4.41      1.98 o
   8  10  13       43.46       46.90      2.85 o
 -23  11  13       56.23       57.88      3.74 o
 -21  11  13       42.76       46.56      4.13 o
 -17  11  13       22.30       23.19      4.03 o
 -15  11  13       19.91       21.16      3.86 o
 -13  11  13       23.93       18.81      3.88 o
 -11  11  13        5.69        8.42      3.74 o
   1  11  13       51.02       53.34      3.92 o
   3  11  13       38.63       42.85      3.39 o
   7  11  13        5.59        5.45      1.93 o
 -20  12  13       18.29       24.54      4.01 o
 -16  12  13       30.92       31.42      3.98 o
 -14  12  13       43.79       38.83      4.14 o
  -8  12  13        8.74        9.44      2.44 o
  -2  12  13       37.76       40.73      3.22 o
   0  12  13       30.53       33.54      3.23 o
   2  12  13        9.40        9.06      2.44 o
 -21  13  13       12.02       18.19      3.70 o
 -19  13  13       30.89       31.90      3.79 o
 -17  13  13       10.43        7.19      3.38 o
 -13  13  13       19.96       25.75      4.01 o
  -9  13  13       11.01       11.97      2.21 o
  -5  13  13       15.84       20.17      2.91 o
  -3  13  13       28.91       30.24      3.06 o
  -1  13  13       35.65       40.09      3.77 o
   1  13  13        6.16        6.60      2.31 o
 -18  14  13       15.30       18.95      3.69 o
 -10  14  13       28.57       31.11      2.69 o
  -8  14  13       14.46       15.48      2.37 o
  -6  14  13       16.59       19.33      2.55 o
  -2  14  13        8.77       11.28      2.41 o
   0  14  13        6.32        7.23      2.09 o
  -9  15  13       12.62       14.42      2.19 o
  -7  15  13       59.88       66.35      4.10 o
  -5  15  13        3.59        4.14      2.00 o
  -3  15  13       14.10       19.17      2.35 o
  -1  15  13       30.60       34.25      3.05 o
  -8  16  13        5.72        7.79      2.08 o
  -4  16  13       15.61       18.61      2.35 o
  -2  16  13       30.00       34.63      2.68 o
  -7  17  13       14.29       17.59      2.18 o
  -5  17  13        5.21        7.14      1.88 o
 -24   0  14       74.37       78.90      4.45 o
 -22   0  14      105.21      107.58      4.78 o
 -18   0  14      138.90      144.63      5.13 o
 -16   0  14       84.76       82.62      5.16 o
 -14   0  14       97.17       94.02      4.44 o
 -12   0  14       69.81       66.48      3.91 o
 -10   0  14       97.89      100.59      4.44 o
  -6   0  14      264.03      274.93      6.71 o
  -2   0  14       97.12      109.61      4.61 o
   4   0  14      106.79      113.19      4.60 o
   6   0  14       11.29       11.60      2.61 o
 -29   1  14        4.63        5.29      2.16 o
 -25   1  14        6.49        5.85      2.34 o
 -21   1  14       13.31       14.63      2.95 o
 -19   1  14       14.12       14.97      2.76 o
 -13   1  14       95.30       94.21      4.44 o
 -11   1  14       19.15       19.28      2.73 o
  -7   1  14       81.82       85.88      4.08 o
  -5   1  14       38.88       43.31      3.39 o
  -3   1  14       10.18       11.54      2.40 o
   1   1  14      121.17      127.66      5.13 o
   3   1  14       28.96       31.49      3.42 o
   7   1  14       22.30       24.65      2.71 o
   9   1  14        6.54        7.87      1.87 o
 -28   2  14        8.77        9.43      2.24 o
 -22   2  14       21.48       23.77      3.27 o
 -20   2  14       41.67       44.84      3.76 o
 -18   2  14       47.97       49.72      3.75 o
 -16   2  14        5.30        5.78      2.35 o
 -14   2  14        6.84        7.02      2.30 o
 -12   2  14       26.64       26.19      3.26 o
 -10   2  14        9.65        8.37      2.46 o
  -8   2  14      129.16      131.13      4.77 o
  -6   2  14       45.96       45.66      3.39 o
  -2   2  14       38.65       38.66      3.40 o
   0   2  14       17.81       20.29      2.91 o
   2   2  14        7.05        7.77      2.48 o
   6   2  14       12.09       14.51      2.58 o
 -27   3  14       13.10       14.88      2.57 o
 -23   3  14        6.85        7.33      2.49 o
 -21   3  14        8.75        9.01      2.66 o
 -15   3  14       62.25       64.87      4.46 o
 -13   3  14       68.54       68.90      3.91 o
  -9   3  14       88.79       89.14      4.08 o
  -7   3  14       23.94       25.07      3.08 o
  -5   3  14        4.51        5.11      2.39 o
  -1   3  14       23.60       25.46      3.44 o
   1   3  14       87.81       90.54      4.44 o
   5   3  14       29.29       31.84      3.24 o
   7   3  14       18.92       20.60      2.54 o
 -28   4  14       10.88       13.21      2.39 o
 -26   4  14       31.18       35.36      3.23 o
 -24   4  14       29.32       30.12      3.24 o
 -22   4  14      112.03      115.32      4.78 o
 -16   4  14       27.20       27.02      3.25 o
 -14   4  14       12.74       12.74      2.59 o
 -12   4  14        7.83        7.90      2.47 o
  -8   4  14      126.98      131.29      4.77 o
   0   4  14       57.29       62.11      3.91 o
   4   4  14       43.54       46.78      3.58 o
 -27   5  14       19.24       21.75      2.72 o
 -25   5  14      101.76      109.27      5.14 o
 -21   5  14        5.36        5.45      2.37 o
 -19   5  14       44.10       42.72      3.59 o
 -17   5  14       25.40       25.68      3.26 o
 -15   5  14      116.10      120.18      5.32 o
  -9   5  14       15.24       15.48      2.57 o
  -7   5  14       69.97       73.20      3.90 o
  -5   5  14       14.35       17.96      2.74 o
  -3   5  14       30.11       33.52      3.23 o
  -1   5  14        8.68        7.88      2.47 o
   1   5  14       32.30       35.99      3.23 o
   3   5  14       44.14       47.82      3.75 o
   5   5  14       47.59       50.73      3.57 o
   7   5  14        9.69       10.53      2.04 o
 -26   6  14       26.42       29.70      3.25 o
 -24   6  14       17.16       21.58      3.10 o
 -22   6  14       22.81       25.54      3.26 o
 -20   6  14       57.39       59.58      3.74 o
 -14   6  14        7.22        6.56      2.52 o
 -12   6  14       15.12       16.02      2.75 o
  -8   6  14       40.84       43.01      3.39 o
  -6   6  14       15.12       16.76      2.74 o
  -2   6  14        5.41        7.14      2.29 o
   2   6  14       24.15       25.37      3.08 o
   6   6  14        5.55        6.26      2.12 o
 -27   7  14       20.21       24.50      2.89 o
 -25   7  14       58.49       64.39      3.73 o
 -23   7  14        6.77        7.61      2.48 o
 -21   7  14        3.93        5.30      2.37 o
 -19   7  14       13.35       16.44      3.32 o
 -15   7  14        9.82        9.82      2.64 o
 -13   7  14       25.30       28.09      4.76 o
 -11   7  14       22.24       22.87      3.09 o
  -9   7  14       63.42       63.59      3.74 o
  -7   7  14       16.11       16.83      2.56 o
  -5   7  14       76.36       75.56      3.90 o
  -1   7  14       20.79       22.87      3.09 o
   3   7  14       20.20       22.33      3.28 o
   7   7  14       64.40       73.27      3.37 o
 -26   8  14       21.59       24.32      2.71 o
 -22   8  14       13.63       13.40      2.59 o
 -18   8  14       14.22       16.91      2.93 o
 -16   8  14        6.64        6.33      2.53 o
 -14   8  14       13.48       13.48      2.59 o
 -12   8  14       17.05       18.45      2.92 o
 -10   8  14       12.69       12.17      2.60 o
  -8   8  14       48.12       51.62      3.57 o
  -6   8  14        9.82        9.90      2.43 o
   0   8  14       79.50       84.87      4.26 o
   4   8  14        5.58        7.57      2.08 o
   6   8  14        4.13        4.11      1.98 o
 -27   9  14        8.60       12.34      2.21 o
 -23   9  14       21.44       24.95      3.45 o
 -21   9  14       42.30       43.25      5.06 o
 -17   9  14       26.04       24.96      5.18 o
 -13   9  14       56.38       56.32      3.92 o
 -11   9  14       10.21       11.22      2.61 o
  -7   9  14       12.83       14.28      2.58 o
  -5   9  14       87.71       94.98      4.25 o
  -3   9  14        9.37       11.13      2.62 o
   1   9  14       24.01       25.00      3.08 o
   3   9  14       30.88       35.09      2.86 o
   5   9  14       47.45       52.02      3.03 o
 -26  10  14       16.76       20.75      2.54 o
 -24  10  14       11.88       13.57      2.20 o
 -20  10  14       23.92       25.05      3.26 o
 -16  10  14       20.60       20.39      4.05 o
 -14  10  14        8.90        7.22      3.61 o
 -10  10  14        7.33        8.75      2.45 o
  -6  10  14       43.91       46.29      3.58 o
  -2  10  14       82.33       90.85      5.71 o
   2  10  14        3.87        4.49      1.97 o
 -19  11  14       26.83       34.58      4.54 o
 -15  11  14       21.84       23.46      4.02 o
 -13  11  14       10.57        7.31      3.60 o
 -11  11  14       12.41       10.26      3.88 o
  -9  11  14       31.02       32.05      3.06 o
  -7  11  14       11.32       13.92      2.58 o
  -1  11  14       19.39       21.79      2.90 o
   3  11  14        4.90        6.00      1.91 o
 -14  12  14        8.34        7.95      3.55 o
 -10  12  14        9.02       10.41      2.23 o
  -6  12  14        5.60        5.30      2.37 o
  -2  12  14       24.94       26.53      2.88 o
   0  12  14        8.25        9.46      2.24 o
  -9  13  14       10.54       12.02      3.60 o
  -7  13  14        8.84        8.78      2.25 o
  -5  13  14        6.61        8.38      2.26 o
  -3  13  14        9.18        9.46      3.27 o
  -8  14  14       26.85       30.39      2.69 o
  -6  14  14        4.51        5.62      1.92 o
  -4  14  14        6.70        8.15      2.07 o
  -2  14  14        9.44       11.41      2.80 o
  -5  15  14        4.19        5.15      1.92 o
 -27   1  15       27.72       32.59      4.55 o
 -25   1  15        6.91        7.52      2.28 o
 -21   1  15       26.36       30.37      3.42 o
 -19   1  15      187.48      196.90      6.19 o
 -17   1  15       37.11       40.27      3.59 o
 -11   1  15       11.61       14.62      2.76 o
  -9   1  15       24.83       25.78      3.08 o
  -7   1  15       67.43       69.85      3.91 o
  -1   1  15        8.57        9.40      2.44 o
   3   1  15        4.03        4.62      1.96 o
   5   1  15        4.55        4.48      1.96 o
 -26   2  15        6.33        7.20      2.29 o
 -24   2  15       51.85       56.19      3.74 o
 -22   2  15       17.95       19.31      2.91 o
 -16   2  15      123.00      122.51      4.96 o
 -12   2  15        5.84        5.23      2.60 o
 -10   2  15      192.46      201.63      6.00 o
  -8   2  15       23.81       26.64      3.26 o
  -6   2  15        7.88        7.78      2.48 o
  -2   2  15      116.70      127.50      4.96 o
   0   2  15        6.51        7.65      2.28 o
   4   2  15        5.75        6.80      2.10 o
 -27   3  15       33.14       38.19      2.86 o
 -25   3  15       54.28       57.97      3.56 o
 -21   3  15        7.29        6.67      2.52 o
 -19   3  15       12.34       15.13      2.76 o
 -17   3  15       41.93       42.98      4.31 o
 -11   3  15       30.87       33.48      3.41 o
  -5   3  15       11.68       15.85      2.75 o
  -3   3  15       16.56       20.22      2.91 o
  -1   3  15       22.72       23.80      3.65 o
   1   3  15      121.73      132.07      4.96 o
 -28   4  15        5.20        5.15      2.17 o
 -26   4  15       27.03       31.63      2.87 o
 -18   4  15        6.91        6.64      2.75 o
 -14   4  15       19.99       22.51      3.09 o
 -12   4  15       87.17       91.40      4.44 o
  -8   4  15       32.71       34.41      3.23 o
  -6   4  15       43.42       44.32      3.39 o
  -4   4  15       25.71       28.41      3.43 o
   0   4  15       38.69       41.50      3.22 o
 -27   5  15        5.24        7.24      2.09 o
 -23   5  15       10.08       11.93      2.40 o
 -17   5  15        5.85        5.89      2.56 o
  -3   5  15       41.31       42.96      3.39 o
   1   5  15       23.91       28.91      3.43 o
   3   5  15       49.56       53.80      3.57 o
 -26   6  15        6.96        8.92      2.06 o
 -24   6  15        8.36        8.30      2.07 o
 -16   6  15       28.17       29.06      3.25 o
 -14   6  15       12.43       13.67      3.17 o
  -6   6  15       88.75       97.94      4.25 o
  -4   6  15       29.02       32.53      3.24 o
  -2   6  15       21.42       23.46      2.89 o
   0   6  15       21.27       24.27      3.08 o
   2   6  15       12.11       14.59      2.38 o
   4   6  15        8.12       10.52      2.04 o
 -25   7  15       39.26       40.22      2.85 o
 -21   7  15        9.66       11.17      2.62 o
 -17   7  15       19.81       20.97      3.10 o
 -15   7  15        8.82        9.89      2.64 o
 -11   7  15       36.98       41.26      3.40 o
  -5   7  15       35.95       40.90      4.14 o
  -3   7  15       12.64       16.14      2.56 o
  -1   7  15       13.98       14.12      2.58 o
   1   7  15        9.89       12.59      2.39 o
   3   7  15        2.32        4.01      1.95 o
 -24   8  15        7.96        8.32      2.07 o
 -22   8  15       17.44       19.04      2.55 o
 -20   8  15       18.90       21.74      2.90 o
 -18   8  15       62.15       66.06      3.91 o
 -14   8  15       24.72       25.46      3.26 o
 -10   8  15       34.05       36.62      3.41 o
  -8   8  15      124.55      137.57      4.77 o
  -6   8  15       35.16       36.53      3.78 o
  -2   8  15       36.33       41.47      3.40 o
   0   8  15        7.03        9.13      2.05 o
 -23   9  15       18.60       21.81      2.54 o
 -19   9  15        6.56        8.12      2.68 o
 -17   9  15        8.93        9.61      2.64 o
 -13   9  15        6.47        8.60      2.45 o
  -9   9  15        5.38        6.04      2.33 o
  -3   9  15       31.33       33.78      3.23 o
   1   9  15        4.08        4.51      1.97 o
 -18  10  15        8.76        9.27      3.28 o
 -14  10  15       15.65       14.67      3.75 o
 -12  10  15       75.70       86.03      7.53 o
  -8  10  15        4.27        5.51      2.15 o
  -6  10  15       24.53       26.02      3.08 o
  -4  10  15       18.41       21.13      2.54 o
  -2  10  15       18.14       20.92      2.54 o
  -7  11  15        7.27        8.07      2.07 o
  -5  11  15       49.99       55.79      3.20 o
  -3  11  15        3.59        4.60      1.96 o
  -8  12  15       20.18       22.17      2.53 o
  -6  12  15        5.47        6.16      1.90 o
  -4  12  15       20.46       23.33      2.34 o
 -26   0  16        9.78       12.01      2.21 o
 -24   0  16       17.27       19.76      2.54 o
 -22   0  16        7.83        7.78      2.48 o
 -20   0  16       21.10       24.78      3.26 o
 -14   0  16       18.87       22.30      3.09 o
 -12   0  16       28.20       30.21      3.42 o
  -8   0  16        6.78        9.22      2.65 o
  -6   0  16       12.80       14.11      2.77 o
  -4   0  16       46.57       47.74      3.39 o
  -2   0  16       47.76       51.50      3.21 o
   0   0  16       36.89       40.16      2.85 o
 -25   1  16        6.83        6.67      2.10 o
 -19   1  16       33.24       35.98      3.60 o
 -15   1  16        6.50        7.24      2.72 o
 -13   1  16       64.52       70.58      4.27 o
 -11   1  16       11.38       13.36      2.78 o
  -9   1  16       14.94       16.63      2.75 o
  -5   1  16       25.78       29.14      3.07 o
  -3   1  16        9.43       10.88      2.41 o
 -24   2  16        6.38        7.60      2.08 o
 -20   2  16       12.72       15.82      2.75 o
 -18   2  16       18.30       21.28      3.10 o
 -12   2  16        8.90       10.50      2.63 o
 -10   2  16       21.22       23.60      3.27 o
  -4   2  16       10.48       10.54      2.42 o
  -2   2  16        9.30       11.28      2.22 o
   0   2  16        6.32        6.19      2.12 o
 -19   3  16       13.68       16.49      2.75 o
 -17   3  16        8.52        9.34      2.65 o
 -13   3  16       33.28       35.05      3.41 o
 -11   3  16       15.26       17.08      2.74 o
  -9   3  16        6.55        6.95      2.50 o
  -5   3  16       14.64       17.14      2.74 o
  -3   3  16        8.69        9.43      2.24 o
  -1   3  16        6.66        8.15      2.07 o
 -22   4  16       10.93       11.39      2.22 o
 -20   4  16        9.32       10.63      2.62 o
 -18   4  16       20.97       22.82      3.09 o
 -14   4  16       39.30       43.25      3.58 o
 -10   4  16       37.71       42.81      3.59 o
  -6   4  16       31.77       34.94      3.23 o
  -4   4  16       54.88       58.03      3.56 o
  -2   4  16       32.90       36.72      2.86 o
   0   4  16       17.86       21.09      2.54 o
 -23   5  16       26.75       30.90      2.69 o
 -21   5  16       24.51       26.86      2.70 o
 -19   5  16       36.08       38.94      3.40 o
 -15   5  16       13.14       13.23      2.78 o
 -11   5  16      125.27      137.94      5.13 o
  -7   5  16       28.53       32.68      3.06 o
  -5   5  16       23.10       26.08      2.88 o
  -8   6  16       22.70       24.91      2.89 o
  -6   6  16       18.54       20.34      2.72 o
  -2   6  16       20.16       23.18      2.71 o
   0   6  16       28.73       32.48      3.42 o
 -23   7  16       24.35       27.11      2.52 o
 -19   7  16       13.89       15.77      2.18 o
 -17   7  16       65.84       71.96      3.55 o
 -13   7  16       44.21       47.52      4.30 o
  -7   7  16       18.80       20.76      2.72 o
  -1   7  16        8.54       12.09      3.20 o
 -22   8  16        8.15       10.20      2.04 o
 -20   8  16        9.66       11.09      2.22 o
 -18   8  16       13.04       15.69      2.18 o
 -14   8  16       22.08       24.49      2.89 o
 -10   8  16        5.10        5.76      2.35 o
  -8   8  16        6.76        7.61      2.08 o
  -6   8  16       21.35       23.60      2.71 o
  -2   8  16        3.20        4.57      1.95 o
 -15   9  16       18.65       23.75      2.53 o
 -13   9  16       50.20       56.17      4.11 o
  -5   9  16       74.88       86.13      3.55 o
  -8  10  16       50.15       56.85      3.38 o
  -6  10  16        9.69       10.83      2.62 o
 -21   1  17       14.95       17.65      2.36 o
 -11   1  17       54.50       63.01      3.37 o
  -7   1  17       19.93       22.71      2.53 o
  -5   1  17       18.82       22.11      2.53 o
 -22   2  17       31.34       35.06      3.60 o
 -16   2  17       20.54       23.50      2.71 o
 -14   2  17       26.86       31.20      2.87 o
  -8   2  17       25.19       29.17      2.87 o
  -6   2  17        6.42        8.15      2.07 o
  -4   2  17       56.19       59.13      4.28 o
 -21   3  17        9.15       11.37      2.03 o
 -17   3  17       18.94       22.12      2.53 o
 -15   3  17       35.54       39.19      3.05 o
 -13   3  17       22.70       25.58      2.70 o
  -9   3  17       10.32       12.35      2.79 o
  -7   3  17       58.55       65.21      3.73 o
  -5   3  17       17.72       21.54      2.54 o
 -20   4  17        4.16        4.65      1.96 o
 -18   4  17        4.14        5.47      1.92 o
 -16   4  17       22.03       25.70      2.70 o
 -14   4  17        5.91        6.85      2.10 o
  -6   4  17        5.65        5.87      1.91 o
 -17   5  17       43.04       47.08      3.04 o
 -15   5  17       13.15       15.94      2.37 o
  -9   5  17       26.99       30.84      2.69 o
  -7   5  17       10.13       12.38      2.02 o
 -16   6  17       12.06       15.00      2.19 o
 -14   6  17        4.03        5.49      1.92 o
 -12   6  17        4.21        4.65      1.96 o
  -8   6  17       13.38       16.38      2.18 o
 -13   7  17       18.14       20.97      2.54 o
 -11   7  17        8.35        9.64      2.05 o
