# Supplementary material for: Periodic Hirshfeld Atom Refinement
Source: J Phys Chem Lett. 2026 Feb 27;17(11):3170–9. doi: 10.1021/acs.jpclett.5c03918 (PMC13007019; doi:10.1021/acs.jpclett.5c03918)
Supplement: Supplementary file 2 [file jz5c03918_si_002.zip › I_Bis26Luti_closo-dodecaborane(12)/Bis(2,6-lutidinium)_closo-dodecaborate(12)_HAR.cif]

data_Bislutidinium_closo-dodecaborate12_HAR
#Bis(2,6-lutidinium)_closo-dodecaborate(12)_HAR
_publ_contact_author_name           'PD Dr. Simon Grabowsky'
_publ_contact_author_address
;
    University of Bern
    Department of Chemistry, Biochemistry and Pharmaceutical Sciences
    Freiestrasse 3
    CH - 3012 Bern
    Switzerland
;
_publ_contact_author_email          simon.grabowsky@unibe.ch
_publ_contact_author_phone          '+41 31 684 4281'
loop_
   _publ_author_name
   _publ_author_address
   'Chu, Kanghyun'
;
    University of Bern
    Department of Chemistry, Biochemistry and Pharmaceutical Sciences
    Freiestrasse 3
    CH - 3012 Bern
    Switzerland
;
   'Jayatilaka, Dylan' ''
   'Malaspina, Lorraine A.' ''
   'Genoni, Alessandro' ''
   'Cametti, Georgia' ''
   'Mebs, Stefan' ''
   'Lentz, Dieter' ''
   'B\"urgi, Hans-Beat' ''
   'Churakov, Sergey V.' ''
   'Grabowsky, Simon' ''

_publ_section_title                 'Hirshfeld atom-refinement (HAR) for Bis(2,6-lutidinium)_closo-dodecaborate(12)'

_audit_creation_date                2025-6-23
_audit_creation_method              'Tonto 25.04.08 github v. 71242092'

# ============
# QCr software
# ============

_QCr_software                       Tonto
_QCr_software_version               '25.04.08 v. 71242092'
_QCr_software_platform              Linux-6.8.0-52-generic
_QCr_software_build_date            '2025.04.08 08:54'
_QCr_software_website               https://github.com/dylan-jayatilaka/tonto

# ========
# Chemical
# ========

_chemical_name_common               Bis(2,6-lutidinium)_closo-dodecaborate(12)
_chemical_formula_sum               'B12 C14 H32 N2'
_chemical_formula_moiety            '2(C7 H10 N), B12 H12'
_chemical_formula_weight            358.14
_chemical_compound_source           'see text'
_chemical_absolute_configuration    unk

# ==========
# QCr method
# ==========

_QCr_calc_method                    'Kohn-Sham/b3lypgxb3lypgc'
_QCr_calc_spinorbital_genre          'r'
_QCr_calc_gaussian_basis_set        'pob-TZVP-rev2'
_QCr_calc_gaussian_basis_set_kind   'cartesian'
_QCr_calc_basis_max_l               '2'

_QCr_calc_unit                      'See _atom_site_* in tonto.cif2'
_QCr_calc_unit_spin_multiplicity    1
_QCr_calc_unit_n_electrons          190
_QCr_calc_unit_n_alpha_electrons    95
_QCr_calc_unit_n_beta_electrons     95

_QCr_Becke_grid_kind                mura_knowles
_QCr_Becke_grid_accuracy            low
_QCr_Becke_grid_L_angular_grid      23
_QCr_Becke_grid_L_H_angular_grid    17
_QCr_Becke_grid_reduce_L_H_ang_grid T
_QCr_Becke_grid_core_pruning_scheme treutler_ahlrichs
_QCr_Becke_grid_scale_H-He_grid     T
_QCr_Becke_grid_n_pts_for_row_1     1742
_QCr_Becke_grid_n_pts_for_row_2     3300
_QCr_Becke_grid_n_pts_for_row_3     3946
_QCr_Becke_grid_n_radial_H_pts      25
_QCr_Becke_grid_H_pts_per_n_shell   5
_QCr_Becke_grid_basis_fn_cutoff     .1E-09
_QCr_Becke_grid_rho_cutoff          .1E-05

# =======
# Crystal
# =======

_exptl_crystal_description          block 
_exptl_crystal_colour               'colourless'
_exptl_crystal_size_max             0.3
_exptl_crystal_size_mid             0.25
_exptl_crystal_size_min             0.2
_exptl_crystal_density_meas         ? 
_exptl_crystal_density_diffrn       1.108(1) 
_exptl_crystal_density_method       'not measured'
_exptl_crystal_F_000                380.0 

# ==============
# Absortion data
# ==============

_exptl_absorpt_coefficient_mu       0.038 
_exptl_absorpt_correction_type      'none'
_exptl_absorpt_process_details      ?
_exptl_absorpt_correction_T_min     ?
_exptl_absorpt_correction_T_max     ?

# ========
# Symmetry
# ========

_symmetry_cell_setting              Monoclinic
_symmetry_space_group_name_H-M      'p 1 21/n 1'
_symmetry_space_group_name_Hall     '-p 2yn'
_symmetry_Int_Tables_number         '14'

loop_
    _symmetry_equiv_pos_as_xyz
'+x, +y, +z'
'-x, -y, -z'
'-x+1/2, +y+1/2, -z+1/2'
'+x+1/2, -y+1/2, +z+1/2'

# =========
# Unit cell
# =========

_cell_measurement_temperature       100(2)
_cell_measurement_reflns_used       7599 
_cell_measurement_theta_min         2.2
_cell_measurement_theta_max         40.5 

_cell_length_a                      9.920(2)
_cell_length_b                      9.1900(19)
_cell_length_c                      11.841(2)
_cell_angle_alpha                   90.00
_cell_angle_beta                    95.88(3)
_cell_angle_gamma                   90.00
_cell_volume                        1073.8(4)

_cell_formula_units_Z               2

_atom_sites_solution_hydrogens      HAR

# ===============
# Refinement data
# ===============

_refine_ls_kind                     'Hirshfeld atom refinement (HAR)'
_refine_ls_method_description
;
   S.C. Capelli, H.-B. Burgi, B. Dittrich, S.Grabowsky
   and Dylan Jayatilaka, IUCrJ (2014). 1, 361-379
;
_refine_QCr_Psi_constraint          'none'

_refine_ls_SVD_threshold            0.1E-02
_refine_ls_coordinate_system        cartesian
_refine_ls_structure_factor_coef    F
_refine_ls_matrix_type              full
_refine_ls_R_factor_gt              0.0321
_refine_ls_R_factor_ref             0.0321
_refine_ls_R_factor_all             0.0321
_refine_ls_wR_factor_gt             0.0418
_refine_ls_wR_factor_ref            0.0418
_refine_ls_wR_factor_all            0.0418
_refine_ls_R_Fsqd_factor            0.0491
_refine_ls_chi2                     0.3490
_refine_ls_goodness_of_fit_gt       0.5907
_refine_ls_goodness_of_fit_ref      0.5907
_refine_ls_goodness_of_fit_all      0.5907
_refine_ls_number_reflns            7599
_refine_ls_number_parameters        271
_refine_ls_number_restraints        0
_refine_ls_number_constraints       0
_refine_ls_hydrogen_treatment       refall
_refine_ls_weighting_scheme         sigma
_refine_ls_weighting_details        'w=1/\s(F)'
_refine_ls_shift/su_conv_tol        0.0100
_refine_ls_shift/su_max             0.0079
_refine_ls_shift/su_max_mean        0.0006
_refine_ls_shift/su_max_par         'H4 Uxz'
_refine_ls_extinction_method        none

_refine_diff_density_max            0.7873
_refine_diff_density_min            -0.3301
_refine_diff_density_rms            0.0404

_refine_special_details
;
. If constraints were applied they are defined by zero
  eigenvalues of the least-squares hessian, see the
  value of _refine_ls_SVD_threshold
;

# ======================
# Fractional coordinates
# ======================

loop_
_atom_site_label
_atom_site_fract_x
_atom_site_fract_y
_atom_site_fract_z
_atom_site_U_iso_or_equiv
_atom_site_adp_type
_atom_site_occupancy
_atom_site_disorder_group
    N  0.39461(3)  0.31636(4)  0.62140(2)  0.01694(10)  Uani  1.000000  0
   C1  0.49356(4)  0.22585(4)  0.59313(3)  0.01758(11)  Uani  1.000000  0
   C2  0.32103(4)  0.40612(4)  0.54863(3)  0.01699(11)  Uani  1.000000  0
   C3  0.34908(4)  0.40626(5)  0.43624(3)  0.01984(13)  Uani  1.000000  0
   C4  0.52481(4)  0.22712(5)  0.48164(3)  0.01938(13)  Uani  1.000000  0
   C5  0.45163(4)  0.31720(5)  0.40293(3)  0.02097(13)  Uani  1.000000  0
   C6  0.21573(4)  0.49776(5)  0.59543(4)  0.02124(14)  Uani  1.000000  0
   C7  0.55980(5)  0.12964(6)  0.68406(4)  0.02513(17)  Uani  1.000000  0
   H1  0.2900(9)   0.4767(10)  0.3777(7)   0.043(5)     Uani  1.000000  0
   H2  0.6045(9)   0.1614(9)   0.4581(7)   0.044(5)     Uani  1.000000  0
   H3  0.4751(9)   0.3186(10)  0.3178(7)   0.047(6)     Uani  1.000000  0
   H4  0.3778(9)   0.3175(10)  0.7037(7)   0.032(5)     Uani  1.000000  0
   H5  0.2529(12)  0.5532(12)  0.6712(8)   0.065(7)     Uani  1.000000  0
   H6  0.1774(11)  0.5756(11)  0.5356(9)   0.065(7)     Uani  1.000000  0
   H7  0.1327(10)  0.4307(12)  0.6165(9)   0.064(7)     Uani  1.000000  0
   H8  0.6434(11)  0.0723(12)  0.6605(8)   0.066(7)     Uani  1.000000  0
   H9  0.5902(17)  0.1882(12)  0.7553(9)   0.100(10)    Uani  1.000000  0
  H10  0.4875(12)  0.0566(15)  0.7089(11)  0.093(10)    Uani  1.000000  0
   B1  0.54943(4)  0.47002(5)  0.86921(3)  0.01476(12)  Uani  1.000000  0
   B2  0.59556(4)  0.63203(4)  0.94648(3)  0.01482(12)  Uani  1.000000  0
   B3  0.46277(4)  0.67476(4)  1.03170(3)  0.01474(12)  Uani  1.000000  0
   B4  0.42307(4)  0.60247(5)  0.89256(3)  0.01482(12)  Uani  1.000000  0
   B5  0.61249(4)  0.58702(5)  1.09390(3)  0.01483(12)  Uani  1.000000  0
   B6  0.66623(4)  0.46055(5)  0.99375(3)  0.01494(12)  Uani  1.000000  0
  H11  0.6948(6)   0.6498(6)   1.1626(5)   0.012(3)     Uani  1.000000  0
  H12  0.3686(7)   0.6766(8)   0.8180(6)   0.029(4)     Uani  1.000000  0
  H13  0.5848(8)   0.4481(8)   0.7778(6)   0.032(4)     Uani  1.000000  0
  H14  0.6614(7)   0.7287(8)   0.9034(6)   0.029(4)     Uani  1.000000  0
  H15  0.7837(8)   0.4289(8)   0.9903(7)   0.037(5)     Uani  1.000000  0
  H16  0.4384(8)   0.7963(8)   1.0543(7)   0.033(4)     Uani  1.000000  0
#   B7  0.53723(4)  0.32524(4)  0.96830(3)  0.01474(12)  Uani  1.000000  0
#   B8  0.38751(4)  0.41298(5)  0.90610(3)  0.01483(12)  Uani  1.000000  0
#   B9  0.45057(4)  0.52998(5)  1.13079(3)  0.01476(12)  Uani  1.000000  0
#  B10  0.33377(4)  0.53945(5)  1.00625(3)  0.01494(12)  Uani  1.000000  0
#  B11  0.57693(4)  0.39753(5)  1.10744(3)  0.01482(12)  Uani  1.000000  0
#  B12  0.40444(4)  0.36797(4)  1.05352(3)  0.01482(12)  Uani  1.000000  0
#  H17  0.5616(8)   0.2037(8)   0.9457(7)   0.033(4)     Uani  1.000000  0
#  H18  0.3052(6)   0.3502(6)   0.8374(5)   0.012(3)     Uani  1.000000  0
#  H19  0.4152(8)   0.5519(8)   1.2222(6)   0.032(4)     Uani  1.000000  0
#  H20  0.2163(8)   0.5711(8)   1.0097(7)   0.037(5)     Uani  1.000000  0
#  H21  0.6314(7)   0.3234(8)   1.1820(6)   0.029(4)     Uani  1.000000  0
#  H22  0.3386(7)   0.2713(8)   1.0966(6)   0.029(4)     Uani  1.000000  0

# ====
# ADPs
# ====

loop_
_atom_site_aniso_label
_atom_site_aniso_U_11
_atom_site_aniso_U_22
_atom_site_aniso_U_33
_atom_site_aniso_U_12
_atom_site_aniso_U_13
_atom_site_aniso_U_23
    N  0.01819(10)  0.02065(11)  0.01237(9)   -0.00033(9)    0.00353(7)   -0.00138(9)
   C1  0.01787(11)  0.02204(14)  0.01319(10)   0.00008(10)   0.00337(9)   -0.00143(10)
   C2  0.01673(10)  0.01991(13)  0.01452(10)  -0.00203(10)   0.00247(8)   -0.00092(10)
   H4  0.029(5)     0.038(6)     0.029(5)      0.007(4)      0.011(4)      0.000(4)
   C4  0.01760(11)  0.02645(16)  0.01487(11)  -0.00150(11)   0.00539(9)   -0.00190(11)
   C7  0.03074(19)  0.02816(19)  0.01696(13)   0.00850(16)   0.00467(13)   0.00007(13)
   C3  0.01951(12)  0.02584(16)  0.01424(11)  -0.00244(12)   0.00204(9)    0.00162(11)
   C6  0.02130(13)  0.02172(15)  0.02074(14)   0.00167(12)   0.00241(11)  -0.00213(12)
   C5  0.02043(12)  0.02986(18)  0.01332(11)  -0.00295(12)   0.00516(10)   0.00041(12)
   H2  0.042(5)     0.056(6)     0.035(5)      0.012(5)      0.006(4)     -0.013(5)
   H8  0.069(7)     0.086(8)     0.047(6)      0.052(6)      0.020(5)      0.007(6)
   H9  0.199(16)    0.055(7)     0.032(5)      0.027(9)     -0.061(8)     -0.018(5)
  H10  0.062(7)     0.133(12)    0.089(10)     0.020(8)      0.036(7)      0.068(9)
   H1  0.039(5)     0.049(6)     0.040(5)      0.005(5)     -0.001(4)      0.008(4)
   H5  0.078(8)     0.071(7)     0.042(6)      0.018(7)     -0.015(5)     -0.036(6)
   H6  0.067(7)     0.067(7)     0.067(8)      0.028(6)      0.032(6)      0.029(6)
   H7  0.038(5)     0.070(7)     0.090(9)     -0.005(5)      0.039(6)     -0.009(7)
   H3  0.055(6)     0.065(6)     0.023(5)      0.004(5)      0.013(4)     -0.002(4)
   B1  0.01575(11)  0.01812(14)  0.01090(10)   0.00055(10)   0.00378(9)    0.00002(10)
   B2  0.01492(11)  0.01732(13)  0.01267(11)  -0.00092(10)   0.00358(9)    0.00065(10)
   B3  0.01573(11)  0.01632(13)  0.01257(11)   0.00095(10)   0.00331(9)   -0.00024(10)
   B4  0.01531(11)  0.01785(14)  0.01141(10)   0.00106(10)   0.00190(9)    0.00118(10)
   B5  0.01460(11)  0.01817(14)  0.01181(11)  -0.00071(10)   0.00167(9)   -0.00030(10)
   B6  0.01280(10)  0.01875(14)  0.01366(11)   0.00111(10)   0.00325(9)    0.00045(11)
  H11  0.019(3)     0.009(3)     0.008(3)     -0.004(2)      0.002(2)      0.000(2)
  H12  0.030(4)     0.033(4)     0.022(4)      0.003(4)      0.003(3)     -0.003(3)
  H13  0.043(5)     0.035(4)     0.020(4)      0.005(4)      0.014(4)      0.003(4)
  H14  0.013(3)     0.031(4)     0.043(5)      0.003(3)     -0.001(3)     -0.030(4)
  H15  0.028(4)     0.044(5)     0.039(5)     -0.002(4)      0.012(4)      0.001(4)
  H16  0.035(4)     0.024(4)     0.038(5)      0.007(4)     -0.001(4)     -0.007(4)
#   B7  0.01573(11)  0.01632(13)  0.01257(11)   0.00095(10)   0.00331(9)   -0.00024(10)
#   B8  0.01460(11)  0.01817(14)  0.01181(11)  -0.00071(10)   0.00167(9)   -0.00030(10)
#   B9  0.01575(11)  0.01812(14)  0.01090(10)   0.00055(10)   0.00378(9)    0.00002(10)
#  B10  0.01280(10)  0.01875(14)  0.01366(11)   0.00111(10)   0.00325(9)    0.00045(11)
#  B11  0.01531(11)  0.01785(14)  0.01141(10)   0.00106(10)   0.00190(9)    0.00118(10)
#  B12  0.01492(11)  0.01732(13)  0.01267(11)  -0.00092(10)   0.00358(9)    0.00065(10)
#  H17  0.035(4)     0.024(4)     0.038(5)      0.007(4)     -0.001(4)     -0.007(4)
#  H18  0.019(3)     0.009(3)     0.008(3)     -0.004(2)      0.002(2)      0.000(2)
#  H19  0.043(5)     0.035(4)     0.020(4)      0.005(4)      0.014(4)      0.003(4)
#  H20  0.028(4)     0.044(5)     0.039(5)     -0.002(4)      0.012(4)      0.001(4)
#  H21  0.030(4)     0.033(4)     0.022(4)      0.003(4)      0.003(3)     -0.003(3)
#  H22  0.013(3)     0.031(4)     0.043(5)      0.003(3)     -0.001(3)     -0.030(4)

# ===========
# Reflections
# ===========

_diffrn_ambient_temperature         100(2) 
_diffrn_radiation_wavelength        0.5600(2)
_diffrn_radiation_type              synchrotron 
_diffrn_radiation_source            'synchrotron' 
_diffrn_radiation_monochromator     graphite 
_diffrn_measurement_device_type     'Mar165 CCD'
_diffrn_measurement_method          '\w'
_diffrn_measured_fraction_theta_max   0.993
_diffrn_measured_fraction_theta_full   0.993
_diffrn_detector_area_resol_mean    ? 
_diffrn_standards_number            ? 
_diffrn_standards_interval_count    ? 
_diffrn_standards_interval_time     ? 
_diffrn_standards_decay_%           ? 
_diffrn_reflns_number               133297
_diffrn_reflns_av_R_equivalents     0.0954
_diffrn_reflns_av_sigmaI/netI       0.1127
_diffrn_reflns_limit_h_min          -22
_diffrn_reflns_limit_h_max          22
_diffrn_reflns_limit_k_min          0
_diffrn_reflns_limit_k_max          21
_diffrn_reflns_limit_l_min          0
_diffrn_reflns_limit_l_max          27
_diffrn_reflns_theta_min            2.01
_diffrn_reflns_theta_max            40.51
_diffrn_reflns_theta_full           40.51

_shelx_F_calc_maximum               49.979376

_reflns_d_resolution_low            0.431007
_reflns_d_resolution_high           7.245556
_reflns_limit_h_min                 -22
_reflns_limit_h_max                 22
_reflns_limit_k_min                 0
_reflns_limit_k_max                 21
_reflns_limit_l_min                 0
_reflns_limit_l_max                 27
_reflns_number_gt                   7599
_reflns_number_total                7599
_reflns_threshold_expression        'F>0 & F/u(F)>4.0 & |F_calc|>10^-3'

_reflns_special_details
;
* Specify symmetry and Friedel pair averaging *

. Only reflections which satisfy the threshold expression
  are listed below, and only they are considered observed,
  thus the *_gt, *_all, & *_total data are always the same
;

# ============
# Bond lengths
# ============

loop_
 _geom_bond_atom_site_label_1
 _geom_bond_site_symmetry_1
 _geom_bond_atom_site_label_2
 _geom_bond_site_symmetry_2
 _geom_bond_distance
 _geom_bond_publ_flag
    N  .   C1  .  1.3545(5)  yes
    N  .   C2  .  1.3517(5)  yes
    N  .   H4  .   1.006(9)  yes
   C1  .   C4  .  1.3867(5)   yes
   C1  .   C7  .  1.4925(6)   yes
   C2  .   C3  .  1.3872(5)   yes
   C2  .   C6  .  1.4920(5)   yes
   C4  .   C5  .  1.3937(6)   yes
   C3  .   C5  .  1.3937(6)   yes
   C4  .   H2  .   1.054(8)   yes
   C7  .   H8  .   1.044(9)   yes
   C7  .   H9  .   1.020(9)   yes
   C7  .  H10  .   1.046(12)  yes
   C3  .   H1  .   1.077(8)   yes
   C6  .   H5  .   1.064(9)   yes
   C6  .   H6  .   1.050(9)   yes
   C6  .   H7  .   1.079(9)   yes
   C5  .   H3  .   1.057(8)   yes
   B1  .   B2  .  1.7826(6)   yes
   B1  .   B4  .  1.7890(5)   yes
   B1  .   B6  .  1.7817(6)   yes
   B1  .   B7  .  1.7863(5)   yes
   B1  .   B8  .  1.7859(5)   yes
   B2  .   B3  .  1.7833(5)   yes
   B2  .   B4  .  1.7849(6)   yes
   B2  .   B5  .  1.7849(5)   yes
   B2  .   B6  .  1.7910(6)   yes
   B3  .   B4  .  1.7828(5)   yes
   B3  .   B5  .  1.7817(6)   yes
   B3  .   B9  .  1.7863(5)   yes
   B3  .  B10  .  1.7877(6)   yes
   B4  .   B8  .  1.7873(6)   yes
   B4  .  B10  .  1.7824(5)   yes
   B5  .   B6  .  1.7807(5)   yes
   B5  .   B9  .  1.7859(5)   yes
   B5  .  B11  .  1.7873(6)   yes
   B6  .   B7  .  1.7877(6)   yes
   B6  .  B11  .  1.7824(5)   yes
   B7  .   B8  .  1.7817(6)   yes
   B7  .  B11  .  1.7828(5)   yes
   B7  .  B12  .  1.7833(5)   yes
   B8  .  B10  .  1.7807(5)   yes
   B8  .  B12  .  1.7849(5)   yes
   B9  .  B10  .  1.7817(6)   yes
   B9  .  B11  .  1.7890(5)   yes
   B9  .  B12  .  1.7826(6)   yes
  B10  .  B12  .  1.7910(6)   yes
  B11  .  B12  .  1.7849(6)   yes
   B1  .  H13  .    1.189(7)  yes
   B2  .  H14  .    1.242(8)  yes
   B3  .  H16  .    1.179(7)  yes
   B4  .  H12  .    1.199(7)  yes
   B5  .  H11  .    1.235(6)  yes
   B6  .  H15  .    1.206(8)  yes
   B7  .  H17  .    1.179(7)  yes
   B8  .  H18  .    1.235(6)  yes
   B9  .  H19  .    1.189(7)  yes
  B10  .  H20  .    1.206(8)  yes
  B11  .  H21  .    1.199(7)  yes
  B12  .  H22  .    1.242(8)  yes

# ===========
# Bond Angles
# ===========

loop_
 _geom_angle_atom_site_label_1
 _geom_angle_site_symmetry_1
 _geom_angle_atom_site_label_2
 _geom_angle_site_symmetry_2
 _geom_angle_atom_site_label_3
 _geom_angle_site_symmetry_3
 _geom_angle
 _geom_angle_publ_flag
    N  .   C1  .   C4  .       117.94(4)  yes
    N  .   C1  .   C7  .       117.52(3)  yes
    N  .   C2  .   C3  .       117.64(3)  yes
    N  .   C2  .   C6  .       117.42(3)  yes
   C1  .    N  .   C2  .       125.09(3)  yes
   C1  .    N  .   H4  .        116.3(5)  yes
   C2  .    N  .   H4  .        118.6(5)  yes
   C1  .   C4  .   C5  .      119.32(4)   yes
   C2  .   C3  .   C5  .      119.66(4)   yes
   C4  .   C1  .   C7  .      124.53(4)   yes
   C4  .   C5  .   C3  .      120.33(3)   yes
   C3  .   C2  .   C6  .      124.94(4)   yes
   C1  .   C4  .   H2  .        119.6(5)  yes
   C1  .   C7  .   H8  .        114.2(5)  yes
   C1  .   C7  .   H9  .        110.8(6)  yes
   C1  .   C7  .  H10  .        108.6(7)  yes
   C2  .   C3  .   H1  .        117.9(5)  yes
   C2  .   C6  .   H5  .        112.8(6)  yes
   C2  .   C6  .   H6  .        110.7(5)  yes
   C2  .   C6  .   H7  .        110.1(5)  yes
   C4  .   C5  .   H3  .        119.6(5)  yes
   C3  .   C5  .   H3  .        120.0(5)  yes
   C5  .   C4  .   H2  .        121.1(5)  yes
   C5  .   C3  .   H1  .        122.4(5)  yes
   B1  .   B2  .   B3  .      107.98(3)   yes
   B1  .   B2  .   B4  .       60.20(2)   yes
   B1  .   B2  .   B5  .      107.57(3)   yes
   B1  .   B2  .   B6  .       59.81(2)   yes
   B1  .   B4  .   B2  .       59.84(2)   yes
   B1  .   B4  .   B3  .      107.72(3)   yes
   B1  .   B4  .   B8  .       59.92(2)   yes
   B1  .   B4  .  B10  .      107.82(3)   yes
   B1  .   B6  .   B2  .       59.86(2)   yes
   B1  .   B6  .   B5  .      107.80(3)   yes
   B1  .   B6  .   B7  .       60.06(2)   yes
   B1  .   B6  .  B11  .      108.04(3)   yes
   B1  .   B7  .   B6  .       59.81(2)   yes
   B1  .   B7  .   B8  .       60.07(2)   yes
   B1  .   B7  .  B11  .      107.82(3)   yes
   B1  .   B7  .  B12  .      108.14(3)   yes
   B1  .   B8  .   B4  .       60.09(2)   yes
   B1  .   B8  .   B7  .       60.09(2)   yes
   B1  .   B8  .  B10  .      108.03(3)   yes
   B1  .   B8  .  B12  .      108.08(3)   yes
   B2  .   B1  .   B4  .       59.96(2)   yes
   B2  .   B1  .   B6  .       60.33(2)   yes
   B2  .   B1  .   B7  .      108.43(3)   yes
   B2  .   B1  .   B8  .      108.03(2)   yes
   B2  .   B3  .   B4  .       60.07(2)   yes
   B2  .   B3  .   B5  .       60.09(2)   yes
   B2  .   B3  .   B9  .      108.14(3)   yes
   B2  .   B3  .  B10  .      108.00(3)   yes
   B2  .   B4  .   B3  .       59.98(2)   yes
   B2  .   B4  .   B8  .      107.88(3)   yes
   B2  .   B4  .  B10  .      108.16(3)   yes
   B2  .   B5  .   B3  .       60.00(2)   yes
   B2  .   B5  .   B6  .       60.30(2)   yes
   B2  .   B5  .   B9  .      108.08(3)   yes
   B2  .   B5  .  B11  .      108.29(3)   yes
   B2  .   B6  .   B5  .       59.96(2)   yes
   B2  .   B6  .   B7  .      107.99(3)   yes
   B2  .   B6  .  B11  .      108.24(2)   yes
   B3  .   B2  .   B4  .       59.95(2)   yes
   B3  .   B2  .   B5  .       59.91(2)   yes
   B3  .   B2  .   B6  .      107.77(2)   yes
   B3  .   B4  .   B8  .      107.89(3)   yes
   B3  .   B4  .  B10  .       60.19(2)   yes
   B3  .   B5  .   B6  .      108.29(3)   yes
   B3  .   B5  .   B9  .       60.09(2)   yes
   B3  .   B5  .  B11  .      108.32(3)   yes
   B3  .   B9  .   B5  .       59.83(2)   yes
   B3  .   B9  .  B10  .       60.13(2)   yes
   B3  .   B9  .  B11  .      108.03(2)   yes
   B3  .   B9  .  B12  .      108.43(3)   yes
   B3  .  B10  .   B4  .       59.92(2)   yes
   B3  .  B10  .   B8  .      107.96(2)   yes
   B3  .  B10  .   B9  .       60.06(2)   yes
   B3  .  B10  .  B12  .      107.99(3)   yes
   B4  .   B1  .   B6  .      108.17(3)   yes
   B4  .   B1  .   B7  .      108.03(2)   yes
   B4  .   B1  .   B8  .       59.99(2)   yes
   B4  .   B2  .   B5  .      107.78(2)   yes
   B4  .   B2  .   B6  .      107.94(3)   yes
   B4  .   B3  .   B5  .      108.01(3)   yes
   B4  .   B3  .   B9  .      107.82(3)   yes
   B4  .   B3  .  B10  .       59.90(2)   yes
   B4  .   B8  .   B7  .      108.32(3)   yes
   B4  .   B8  .  B10  .       59.94(2)   yes
   B4  .   B8  .  B12  .      108.29(3)   yes
   B4  .  B10  .   B8  .       60.21(2)   yes
   B4  .  B10  .   B9  .      108.04(3)   yes
   B4  .  B10  .  B12  .      108.24(2)   yes
   B5  .   B2  .   B6  .       59.73(2)   yes
   B5  .   B3  .   B9  .       60.07(2)   yes
   B5  .   B3  .  B10  .      107.87(3)   yes
   B5  .   B6  .   B7  .      107.96(2)   yes
   B5  .   B6  .  B11  .       60.21(2)   yes
   B5  .   B9  .  B10  .      107.94(2)   yes
   B5  .   B9  .  B11  .       59.99(2)   yes
   B5  .   B9  .  B12  .      108.03(2)   yes
   B5  .  B11  .   B6  .       59.85(2)   yes
   B5  .  B11  .   B7  .      107.89(3)   yes
   B5  .  B11  .   B9  .       59.92(2)   yes
   B5  .  B11  .  B12  .      107.88(3)   yes
   B6  .   B1  .   B7  .       60.13(2)   yes
   B6  .   B1  .   B8  .      107.94(2)   yes
   B6  .   B5  .   B9  .      108.03(3)   yes
   B6  .   B5  .  B11  .       59.94(2)   yes
   B6  .   B7  .   B8  .      107.87(3)   yes
   B6  .   B7  .  B11  .       59.90(2)   yes
   B6  .   B7  .  B12  .      108.00(3)   yes
   B6  .  B11  .   B7  .       60.19(2)   yes
   B6  .  B11  .   B9  .      107.82(3)   yes
   B6  .  B11  .  B12  .      108.16(3)   yes
   B7  .   B1  .   B8  .       59.83(2)   yes
   B7  .   B6  .  B11  .       59.92(2)   yes
   B7  .   B8  .  B10  .      108.29(3)   yes
   B7  .   B8  .  B12  .       60.00(2)   yes
   B7  .  B11  .   B9  .      107.72(3)   yes
   B7  .  B11  .  B12  .       59.98(2)   yes
   B7  .  B12  .   B8  .       59.91(2)   yes
   B7  .  B12  .   B9  .      107.98(3)   yes
   B7  .  B12  .  B10  .      107.77(2)   yes
   B7  .  B12  .  B11  .       59.95(2)   yes
   B8  .   B4  .  B10  .       59.85(2)   yes
   B8  .   B7  .  B11  .      108.01(3)   yes
   B8  .   B7  .  B12  .       60.09(2)   yes
   B8  .  B10  .   B9  .      107.80(3)   yes
   B8  .  B10  .  B12  .       59.96(2)   yes
   B8  .  B12  .   B9  .      107.57(3)   yes
   B8  .  B12  .  B10  .       59.73(2)   yes
   B8  .  B12  .  B11  .      107.78(2)   yes
   B9  .   B3  .  B10  .       59.81(2)   yes
   B9  .   B5  .  B11  .       60.09(2)   yes
   B9  .  B10  .  B12  .       59.86(2)   yes
   B9  .  B11  .  B12  .       59.84(2)   yes
   B9  .  B12  .  B10  .       59.81(2)   yes
   B9  .  B12  .  B11  .       60.20(2)   yes
  B10  .   B8  .  B12  .       60.30(2)   yes
  B10  .   B9  .  B11  .      108.17(3)   yes
  B10  .   B9  .  B12  .       60.33(2)   yes
  B10  .  B12  .  B11  .      107.94(3)   yes
  B11  .   B7  .  B12  .       60.07(2)   yes
  B11  .   B9  .  B12  .       59.96(2)   yes
   B1  .   B2  .  H14  .        120.3(3)  yes
   B1  .   B4  .  H12  .        122.9(3)  yes
   B1  .   B6  .  H15  .        122.2(4)  yes
   B1  .   B7  .  H17  .        121.8(4)  yes
   B1  .   B8  .  H18  .        121.7(3)  yes
   B2  .   B1  .  H13  .        121.7(4)  yes
   B2  .   B3  .  H16  .        121.1(4)  yes
   B2  .   B4  .  H12  .        121.3(3)  yes
   B2  .   B5  .  H11  .        121.7(3)  yes
   B2  .   B6  .  H15  .        123.4(4)  yes
   B3  .   B2  .  H14  .        121.7(3)  yes
   B3  .   B4  .  H12  .        120.6(3)  yes
   B3  .   B5  .  H11  .        121.8(3)  yes
   B3  .   B9  .  H19  .        121.2(4)  yes
   B3  .  B10  .  H20  .        120.3(4)  yes
   B4  .   B1  .  H13  .        122.2(4)  yes
   B4  .   B2  .  H14  .        119.2(3)  yes
   B4  .   B3  .  H16  .        122.1(4)  yes
   B4  .   B8  .  H18  .        121.3(3)  yes
   B4  .  B10  .  H20  .        120.3(4)  yes
   B5  .   B2  .  H14  .        124.5(3)  yes
   B5  .   B3  .  H16  .        121.1(4)  yes
   B5  .   B6  .  H15  .        122.4(4)  yes
   B5  .   B9  .  H19  .        122.0(4)  yes
   B5  .  B11  .  H21  .        122.8(3)  yes
   B6  .   B1  .  H13  .        121.2(4)  yes
   B6  .   B2  .  H14  .        123.5(3)  yes
   B6  .   B5  .  H11  .        121.4(3)  yes
   B6  .   B7  .  H17  .        122.5(4)  yes
   B6  .  B11  .  H21  .        121.3(3)  yes
   B7  .   B1  .  H13  .        121.2(4)  yes
   B7  .   B6  .  H15  .        120.3(4)  yes
   B7  .   B8  .  H18  .        121.8(3)  yes
   B7  .  B11  .  H21  .        120.6(3)  yes
   B7  .  B12  .  H22  .        121.7(3)  yes
   B8  .   B1  .  H13  .        122.0(4)  yes
   B8  .   B4  .  H12  .        122.8(3)  yes
   B8  .   B7  .  H17  .        121.1(4)  yes
   B8  .  B10  .  H20  .        122.4(4)  yes
   B8  .  B12  .  H22  .        124.5(3)  yes
   B9  .   B3  .  H16  .        121.8(4)  yes
   B9  .   B5  .  H11  .        121.7(3)  yes
   B9  .  B10  .  H20  .        122.2(4)  yes
   B9  .  B11  .  H21  .        122.9(3)  yes
   B9  .  B12  .  H22  .        120.3(3)  yes
  B10  .   B3  .  H16  .        122.5(4)  yes
  B10  .   B4  .  H12  .        121.3(3)  yes
  B10  .   B8  .  H18  .        121.4(3)  yes
  B10  .   B9  .  H19  .        121.2(4)  yes
  B10  .  B12  .  H22  .        123.5(3)  yes
  B11  .   B5  .  H11  .        121.3(3)  yes
  B11  .   B6  .  H15  .        120.3(4)  yes
  B11  .   B7  .  H17  .        122.1(4)  yes
  B11  .   B9  .  H19  .        122.2(4)  yes
  B11  .  B12  .  H22  .        119.2(3)  yes
  B12  .   B7  .  H17  .        121.1(4)  yes
  B12  .   B8  .  H18  .        121.7(3)  yes
  B12  .   B9  .  H19  .        121.7(4)  yes
  B12  .  B10  .  H20  .        123.4(4)  yes
  B12  .  B11  .  H21  .        121.3(3)  yes
   H8  .   C7  .   H9  .       108.1(11)  yes
   H8  .   C7  .  H10  .       109.7(9)   yes
   H9  .   C7  .  H10  .       105.0(11)  yes
   H5  .   C6  .   H6  .       108.2(8)   yes
   H5  .   C6  .   H7  .       106.5(9)   yes
   H6  .   C6  .   H7  .       108.2(8)   yes

# ==============
# Torsion angles
# ==============

loop_
 _geom_torsion_atom_site_label_1
 _geom_torsion_site_symmetry_1
 _geom_torsion_atom_site_label_2
 _geom_torsion_site_symmetry_2
 _geom_torsion_atom_site_label_3
 _geom_torsion_site_symmetry_3
 _geom_torsion_atom_site_label_4
 _geom_torsion_site_symmetry_4
 _geom_torsion
    N  .   C1  .   C4  .   C5  .             -1.81(6)
    N  .   C2  .   C3  .   C5  .             -0.94(6)
    N  .   C1  .   C4  .   H2  .            177.1(6)
    N  .   C1  .   C7  .   H8  .           -172.4(8)
    N  .   C1  .   C7  .   H9  .            -50.1(11)
    N  .   C1  .   C7  .  H10  .             64.8(8)
    N  .   C2  .   C3  .   H1  .            179.3(6)
    N  .   C2  .   C6  .   H5  .             48.5(7)
    N  .   C2  .   C6  .   H6  .            170.0(7)
    N  .   C2  .   C6  .   H7  .            -70.4(7)
   C1  .    N  .   C2  .   C3  .              0.00(6)
   C1  .    N  .   C2  .   C6  .            180.00(4)
   C2  .    N  .   C1  .   C4  .              1.65(6)
   C2  .    N  .   C1  .   C7  .           -177.31(4)
   C1  .   C4  .   C5  .   C3  .              0.70(6)
   C2  .   C3  .   C5  .   C4  .              0.71(6)
   C7  .   C1  .   C4  .   C5  .            177.07(4)
   C6  .   C2  .   C3  .   C5  .            178.99(4)
   C1  .   C4  .   C5  .   H3  .            180.0(6)
   C2  .   C3  .   C5  .   H3  .           -178.6(6)
   C4  .   C1  .   C7  .   H8  .              8.7(8)
   C4  .   C1  .   C7  .   H9  .            131.0(11)
   C4  .   C1  .   C7  .  H10  .           -114.1(8)
   C4  .   C5  .   C3  .   H1  .           -179.6(6)
   C7  .   C1  .   C4  .   H2  .             -4.0(6)
   C3  .   C2  .   C6  .   H5  .           -131.4(7)
   C3  .   C2  .   C6  .   H6  .            -10.0(7)
   C3  .   C2  .   C6  .   H7  .            109.7(7)
   C3  .   C5  .   C4  .   H2  .           -178.2(6)
   C6  .   C2  .   C3  .   H1  .             -0.7(6)
   B1  .   B2  .   B3  .   B4  .            -37.68(3)
   B1  .   B2  .   B3  .   B5  .            100.30(3)
   B1  .   B2  .   B3  .   B9  .             62.87(4)
   B1  .   B2  .   B3  .  B10  .             -0.39(4)
   B1  .   B2  .   B4  .   B3  .            137.94(3)
   B1  .   B2  .   B4  .   B8  .             37.20(2)
   B1  .   B2  .   B4  .  B10  .            100.48(3)
   B1  .   B2  .   B5  .   B3  .           -101.00(3)
   B1  .   B2  .   B5  .   B6  .             37.29(2)
   B1  .   B2  .   B5  .   B9  .            -63.58(4)
   B1  .   B2  .   B5  .  B11  .              0.00(3)
   B1  .   B2  .   B6  .   B5  .           -138.07(3)
   B1  .   B2  .   B6  .   B7  .            -37.31(2)
   B1  .   B2  .   B6  .  B11  .           -100.70(3)
   B1  .   B4  .   B2  .   B3  .           -137.94(3)
   B1  .   B4  .   B2  .   B5  .           -100.47(3)
   B1  .   B4  .   B2  .   B6  .            -37.38(2)
   B1  .   B4  .   B3  .   B2  .             37.45(3)
   B1  .   B4  .   B3  .   B5  .              0.00(3)
   B1  .   B4  .   B3  .   B9  .            -63.63(3)
   B1  .   B4  .   B3  .  B10  .           -100.78(3)
   B1  .   B4  .   B8  .   B7  .             37.22(2)
   B1  .   B4  .   B8  .  B10  .            138.20(3)
   B1  .   B4  .   B8  .  B12  .            100.77(3)
   B1  .   B4  .  B10  .   B3  .            100.63(3)
   B1  .   B4  .  B10  .   B8  .            -37.29(3)
   B1  .   B4  .  B10  .   B9  .             63.31(4)
   B1  .   B4  .  B10  .  B12  .              0.00(4)
   B1  .   B6  .   B2  .   B3  .            100.88(3)
   B1  .   B6  .   B2  .   B4  .             37.55(2)
   B1  .   B6  .   B2  .   B5  .            138.07(3)
   B1  .   B6  .   B5  .   B2  .            -37.37(3)
   B1  .   B6  .   B5  .   B3  .              0.00(3)
   B1  .   B6  .   B5  .   B9  .             63.59(4)
   B1  .   B6  .   B5  .  B11  .            101.01(3)
   B1  .   B6  .   B7  .   B8  .            -37.43(2)
   B1  .   B6  .   B7  .  B11  .           -138.30(3)
   B1  .   B6  .   B7  .  B12  .           -100.94(3)
   B1  .   B6  .  B11  .   B5  .           -100.60(3)
   B1  .   B6  .  B11  .   B7  .             37.32(3)
   B1  .   B6  .  B11  .   B9  .            -63.31(4)
   B1  .   B6  .  B11  .  B12  .              0.00(4)
   B1  .   B7  .   B6  .   B2  .             37.22(2)
   B1  .   B7  .   B6  .   B5  .            100.61(3)
   B1  .   B7  .   B6  .  B11  .            138.30(3)
   B1  .   B7  .   B8  .   B4  .            -37.22(2)
   B1  .   B7  .   B8  .  B10  .           -100.71(3)
   B1  .   B7  .   B8  .  B12  .           -138.21(3)
   B1  .   B7  .  B11  .   B5  .              0.36(3)
   B1  .   B7  .  B11  .   B6  .            -37.15(3)
   B1  .   B7  .  B11  .   B9  .             63.63(3)
   B1  .   B7  .  B11  .  B12  .            101.09(3)
   B1  .   B7  .  B12  .   B8  .             37.43(3)
   B1  .   B7  .  B12  .   B9  .            -62.87(4)
   B1  .   B7  .  B12  .  B10  .              0.31(4)
   B1  .   B7  .  B12  .  B11  .           -100.54(3)
   B1  .   B8  .   B4  .   B2  .            -37.16(2)
   B1  .   B8  .   B4  .   B3  .           -100.53(3)
   B1  .   B8  .   B4  .  B10  .           -138.20(3)
   B1  .   B8  .   B7  .   B6  .             37.31(2)
   B1  .   B8  .   B7  .  B11  .            100.61(3)
   B1  .   B8  .   B7  .  B12  .            138.21(3)
   B1  .   B8  .  B10  .   B3  .              0.00(4)
   B1  .   B8  .  B10  .   B4  .             37.42(3)
   B1  .   B8  .  B10  .   B9  .            -63.59(4)
   B1  .   B8  .  B10  .  B12  .           -100.96(3)
   B1  .   B8  .  B12  .   B7  .            -37.42(3)
   B1  .   B8  .  B12  .   B9  .             63.58(4)
   B1  .   B8  .  B12  .  B10  .            100.87(3)
   B1  .   B8  .  B12  .  B11  .              0.00(4)
   B2  .   B1  .   B4  .   B3  .            -37.52(2)
   B2  .   B1  .   B4  .   B8  .           -138.32(3)
   B2  .   B1  .   B4  .  B10  .           -101.06(3)
   B2  .   B1  .   B6  .   B5  .             37.41(2)
   B2  .   B1  .   B6  .   B7  .            138.30(2)
   B2  .   B1  .   B6  .  B11  .            101.04(3)
   B2  .   B1  .   B7  .   B6  .            -37.54(2)
   B2  .   B1  .   B7  .   B8  .            100.59(3)
   B2  .   B1  .   B7  .  B11  .             -0.35(3)
   B2  .   B1  .   B7  .  B12  .             63.15(4)
   B2  .   B1  .   B8  .   B4  .             37.26(3)
   B2  .   B1  .   B8  .   B7  .           -101.26(3)
   B2  .   B1  .   B8  .  B10  .              0.00(4)
   B2  .   B1  .   B8  .  B12  .            -63.88(4)
   B2  .   B3  .   B4  .   B8  .            100.72(3)
   B2  .   B3  .   B4  .  B10  .            138.24(3)
   B2  .   B3  .   B5  .   B6  .            -37.50(3)
   B2  .   B3  .   B5  .   B9  .           -138.21(3)
   B2  .   B3  .   B5  .  B11  .           -100.99(3)
   B2  .   B3  .   B9  .   B5  .             37.44(3)
   B2  .   B3  .   B9  .  B10  .           -100.69(3)
   B2  .   B3  .   B9  .  B11  .              0.33(4)
   B2  .   B3  .   B9  .  B12  .            -63.15(4)
   B2  .   B3  .  B10  .   B4  .            -37.37(3)
   B2  .   B3  .  B10  .   B8  .              0.33(4)
   B2  .   B3  .  B10  .   B9  .            100.94(3)
   B2  .   B3  .  B10  .  B12  .             63.71(3)
   B2  .   B4  .   B1  .   B6  .             37.67(2)
   B2  .   B4  .   B1  .   B7  .            101.29(3)
   B2  .   B4  .   B1  .   B8  .            138.32(3)
   B2  .   B4  .   B3  .   B5  .            -37.61(3)
   B2  .   B4  .   B3  .   B9  .           -101.09(3)
   B2  .   B4  .   B3  .  B10  .           -138.24(3)
   B2  .   B4  .   B8  .   B7  .              0.00(3)
   B2  .   B4  .   B8  .  B10  .            101.03(3)
   B2  .   B4  .   B8  .  B12  .             63.61(3)
   B2  .   B4  .  B10  .   B3  .             37.37(3)
   B2  .   B4  .  B10  .   B8  .           -100.55(3)
   B2  .   B4  .  B10  .   B9  .              0.00(4)
   B2  .   B4  .  B10  .  B12  .            -63.29(4)
   B2  .   B5  .   B3  .   B4  .             37.60(3)
   B2  .   B5  .   B3  .   B9  .            138.21(3)
   B2  .   B5  .   B3  .  B10  .            100.90(3)
   B2  .   B5  .   B6  .   B7  .           -100.82(3)
   B2  .   B5  .   B6  .  B11  .           -138.38(3)
   B2  .   B5  .   B9  .   B3  .            -37.38(3)
   B2  .   B5  .   B9  .  B10  .              0.00(4)
   B2  .   B5  .   B9  .  B11  .            101.13(3)
   B2  .   B5  .   B9  .  B12  .             63.88(4)
   B2  .   B5  .  B11  .   B6  .             37.42(2)
   B2  .   B5  .  B11  .   B7  .              0.00(3)
   B2  .   B5  .  B11  .   B9  .           -100.77(3)
   B2  .   B5  .  B11  .  B12  .            -63.61(3)
   B2  .   B6  .   B1  .   B4  .            -37.50(2)
   B2  .   B6  .   B1  .   B7  .           -138.30(2)
   B2  .   B6  .   B1  .   B8  .           -100.95(3)
   B2  .   B6  .   B5  .   B3  .             37.36(3)
   B2  .   B6  .   B5  .   B9  .            100.96(3)
   B2  .   B6  .   B5  .  B11  .            138.38(3)
   B2  .   B6  .   B7  .   B8  .              0.00(3)
   B2  .   B6  .   B7  .  B11  .           -101.08(3)
   B2  .   B6  .   B7  .  B12  .            -63.71(3)
   B2  .   B6  .  B11  .   B5  .            -37.26(3)
   B2  .   B6  .  B11  .   B7  .            100.66(3)
   B2  .   B6  .  B11  .   B9  .              0.00(4)
   B2  .   B6  .  B11  .  B12  .             63.29(4)
   B3  .   B2  .   B1  .   B4  .             37.57(3)
   B3  .   B2  .   B1  .   B6  .           -100.51(3)
   B3  .   B2  .   B1  .   B7  .            -63.05(4)
   B3  .   B2  .   B1  .   B8  .              0.30(4)
   B3  .   B2  .   B4  .   B8  .           -100.74(3)
   B3  .   B2  .   B4  .  B10  .            -37.46(3)
   B3  .   B2  .   B5  .   B6  .            138.29(3)
   B3  .   B2  .   B5  .   B9  .             37.42(3)
   B3  .   B2  .   B5  .  B11  .            101.03(3)
   B3  .   B2  .   B6  .   B5  .            -37.19(3)
   B3  .   B2  .   B6  .   B7  .             63.57(3)
   B3  .   B2  .   B6  .  B11  .              0.00(4)
   B3  .   B4  .   B1  .   B6  .              0.00(3)
   B3  .   B4  .   B1  .   B7  .             63.77(4)
   B3  .   B4  .   B1  .   B8  .            100.81(3)
   B3  .   B4  .   B2  .   B5  .             37.47(3)
   B3  .   B4  .   B2  .   B6  .            100.56(3)
   B3  .   B4  .   B8  .   B7  .            -63.31(3)
   B3  .   B4  .   B8  .  B10  .             37.67(2)
   B3  .   B4  .   B8  .  B12  .              0.00(3)
   B3  .   B4  .  B10  .   B8  .           -137.92(3)
   B3  .   B4  .  B10  .   B9  .            -37.32(3)
   B3  .   B4  .  B10  .  B12  .           -100.66(3)
   B3  .   B5  .   B2  .   B4  .            -37.48(3)
   B3  .   B5  .   B2  .   B6  .           -138.29(3)
   B3  .   B5  .   B6  .   B7  .            -63.45(3)
   B3  .   B5  .   B6  .  B11  .           -101.02(3)
   B3  .   B5  .   B9  .  B10  .             37.47(3)
   B3  .   B5  .   B9  .  B11  .            138.52(3)
   B3  .   B5  .   B9  .  B12  .            101.26(3)
   B3  .   B5  .  B11  .   B6  .            100.98(3)
   B3  .   B5  .  B11  .   B7  .             63.31(3)
   B3  .   B5  .  B11  .   B9  .            -37.22(2)
   B3  .   B5  .  B11  .  B12  .              0.00(3)
   B3  .   B9  .   B5  .   B6  .           -101.16(3)
   B3  .   B9  .   B5  .  B11  .           -138.52(3)
   B3  .   B9  .  B10  .   B4  .             37.25(3)
   B3  .   B9  .  B10  .   B8  .            100.88(3)
   B3  .   B9  .  B10  .  B12  .            138.30(2)
   B3  .   B9  .  B11  .   B5  .             37.03(3)
   B3  .   B9  .  B11  .   B6  .              0.00(4)
   B3  .   B9  .  B11  .   B7  .            -63.77(4)
   B3  .   B9  .  B11  .  B12  .           -101.29(3)
   B3  .   B9  .  B12  .   B7  .             63.05(4)
   B3  .   B9  .  B12  .   B8  .              0.00(3)
   B3  .   B9  .  B12  .  B10  .            -37.45(2)
   B3  .   B9  .  B12  .  B11  .            100.62(3)
   B3  .  B10  .   B4  .   B8  .            137.92(3)
   B3  .  B10  .   B8  .   B4  .            -37.56(3)
   B3  .  B10  .   B8  .   B7  .             63.45(3)
   B3  .  B10  .   B8  .  B12  .            100.82(3)
   B3  .  B10  .   B9  .   B5  .            -37.34(3)
   B3  .  B10  .   B9  .  B11  .           -100.79(3)
   B3  .  B10  .   B9  .  B12  .           -138.30(2)
   B3  .  B10  .  B12  .   B7  .            -63.57(3)
   B3  .  B10  .  B12  .   B8  .           -100.76(3)
   B3  .  B10  .  B12  .   B9  .             37.31(2)
   B3  .  B10  .  B12  .  B11  .              0.00(3)
   B4  .   B1  .   B2  .   B5  .            100.82(3)
   B4  .   B1  .   B2  .   B6  .            138.07(2)
   B4  .   B1  .   B6  .   B5  .              0.00(3)
   B4  .   B1  .   B6  .   B7  .            100.79(3)
   B4  .   B1  .   B6  .  B11  .             63.54(4)
   B4  .   B1  .   B7  .   B6  .           -101.03(3)
   B4  .   B1  .   B7  .   B8  .             37.10(3)
   B4  .   B1  .   B7  .  B11  .            -63.83(4)
   B4  .   B1  .   B7  .  B12  .             -0.33(4)
   B4  .   B1  .   B8  .   B7  .           -138.52(3)
   B4  .   B1  .   B8  .  B10  .            -37.35(3)
   B4  .   B1  .   B8  .  B12  .           -101.13(3)
   B4  .   B2  .   B1  .   B6  .           -138.07(2)
   B4  .   B2  .   B1  .   B7  .           -100.62(3)
   B4  .   B2  .   B1  .   B8  .            -37.27(3)
   B4  .   B2  .   B3  .   B5  .            137.97(3)
   B4  .   B2  .   B3  .   B9  .            100.54(3)
   B4  .   B2  .   B3  .  B10  .             37.29(3)
   B4  .   B2  .   B5  .   B6  .            100.81(3)
   B4  .   B2  .   B5  .   B9  .              0.00(4)
   B4  .   B2  .   B5  .  B11  .             63.54(4)
   B4  .   B2  .   B6  .   B5  .           -100.52(3)
   B4  .   B2  .   B6  .   B7  .              0.00(3)
   B4  .   B2  .   B6  .  B11  .            -63.15(3)
   B4  .   B3  .   B2  .   B5  .           -137.97(3)
   B4  .   B3  .   B2  .   B6  .           -100.86(3)
   B4  .   B3  .   B5  .   B6  .              0.00(3)
   B4  .   B3  .   B5  .   B9  .           -100.61(3)
   B4  .   B3  .   B5  .  B11  .            -63.40(3)
   B4  .   B3  .   B9  .   B5  .            100.94(3)
   B4  .   B3  .   B9  .  B10  .            -37.19(2)
   B4  .   B3  .   B9  .  B11  .             63.83(4)
   B4  .   B3  .   B9  .  B12  .              0.35(3)
   B4  .   B3  .  B10  .   B8  .             37.69(3)
   B4  .   B3  .  B10  .   B9  .            138.30(3)
   B4  .   B3  .  B10  .  B12  .            101.08(3)
   B4  .   B8  .   B1  .   B6  .            101.04(3)
   B4  .   B8  .   B1  .   B7  .            138.52(3)
   B4  .   B8  .   B7  .   B6  .              0.00(3)
   B4  .   B8  .   B7  .  B11  .             63.40(3)
   B4  .   B8  .   B7  .  B12  .            100.99(3)
   B4  .   B8  .  B10  .   B9  .           -101.01(3)
   B4  .   B8  .  B10  .  B12  .           -138.38(3)
   B4  .   B8  .  B12  .   B7  .           -101.03(3)
   B4  .   B8  .  B12  .   B9  .              0.00(3)
   B4  .   B8  .  B12  .  B10  .             37.26(2)
   B4  .   B8  .  B12  .  B11  .            -63.54(4)
   B4  .  B10  .   B3  .   B5  .           -100.87(3)
   B4  .  B10  .   B3  .   B9  .           -138.30(3)
   B4  .  B10  .   B8  .   B7  .            101.02(3)
   B4  .  B10  .   B8  .  B12  .            138.38(3)
   B4  .  B10  .   B9  .   B5  .              0.00(4)
   B4  .  B10  .   B9  .  B11  .            -63.54(4)
   B4  .  B10  .   B9  .  B12  .           -101.04(3)
   B4  .  B10  .  B12  .   B7  .              0.00(4)
   B4  .  B10  .  B12  .   B8  .            -37.37(3)
   B4  .  B10  .  B12  .   B9  .            100.70(3)
   B4  .  B10  .  B12  .  B11  .             63.15(3)
   B5  .   B2  .   B1  .   B6  .            -37.26(2)
   B5  .   B2  .   B1  .   B7  .              0.00(3)
   B5  .   B2  .   B1  .   B8  .             63.54(4)
   B5  .   B2  .   B3  .   B9  .            -37.43(3)
   B5  .   B2  .   B3  .  B10  .           -100.68(3)
   B5  .   B2  .   B4  .   B8  .            -63.27(3)
   B5  .   B2  .   B4  .  B10  .              0.00(4)
   B5  .   B2  .   B6  .   B7  .            100.76(3)
   B5  .   B2  .   B6  .  B11  .             37.37(3)
   B5  .   B3  .   B2  .   B6  .             37.12(3)
   B5  .   B3  .   B4  .   B8  .             63.12(3)
   B5  .   B3  .   B4  .  B10  .            100.63(3)
   B5  .   B3  .   B9  .  B10  .           -138.13(3)
   B5  .   B3  .   B9  .  B11  .            -37.10(3)
   B5  .   B3  .   B9  .  B12  .           -100.59(3)
   B5  .   B3  .  B10  .   B8  .            -63.18(3)
   B5  .   B3  .  B10  .   B9  .             37.43(2)
   B5  .   B3  .  B10  .  B12  .              0.00(3)
   B5  .   B6  .   B1  .   B7  .           -100.88(3)
   B5  .   B6  .   B1  .   B8  .            -63.54(4)
   B5  .   B6  .   B7  .   B8  .             63.18(3)
   B5  .   B6  .   B7  .  B11  .            -37.69(3)
   B5  .   B6  .   B7  .  B12  .             -0.33(4)
   B5  .   B6  .  B11  .   B7  .            137.92(3)
   B5  .   B6  .  B11  .   B9  .             37.29(3)
   B5  .   B6  .  B11  .  B12  .            100.55(3)
   B5  .   B9  .   B3  .  B10  .            138.13(3)
   B5  .   B9  .  B10  .   B8  .             63.54(4)
   B5  .   B9  .  B10  .  B12  .            100.95(3)
   B5  .   B9  .  B11  .   B6  .            -37.26(3)
   B5  .   B9  .  B11  .   B7  .           -100.81(3)
   B5  .   B9  .  B11  .  B12  .           -138.32(3)
   B5  .   B9  .  B12  .   B7  .             -0.30(4)
   B5  .   B9  .  B12  .   B8  .            -63.54(4)
   B5  .   B9  .  B12  .  B10  .           -100.80(3)
   B5  .   B9  .  B12  .  B11  .             37.27(3)
   B5  .  B11  .   B6  .   B7  .           -137.92(3)
   B5  .  B11  .   B7  .   B6  .             37.51(2)
   B5  .  B11  .   B7  .   B8  .            -63.12(3)
   B5  .  B11  .   B7  .  B12  .           -100.72(3)
   B5  .  B11  .   B9  .  B10  .            100.65(3)
   B5  .  B11  .   B9  .  B12  .            138.32(3)
   B5  .  B11  .  B12  .   B7  .            100.74(3)
   B5  .  B11  .  B12  .   B8  .             63.27(3)
   B5  .  B11  .  B12  .   B9  .            -37.20(2)
   B5  .  B11  .  B12  .  B10  .              0.00(3)
   B6  .   B1  .   B4  .   B8  .           -100.65(3)
   B6  .   B1  .   B4  .  B10  .            -63.39(4)
   B6  .   B1  .   B7  .   B8  .            138.13(3)
   B6  .   B1  .   B7  .  B11  .             37.19(2)
   B6  .   B1  .   B7  .  B12  .            100.69(3)
   B6  .   B1  .   B8  .   B7  .            -37.47(3)
   B6  .   B1  .   B8  .  B10  .             63.69(4)
   B6  .   B1  .   B8  .  B12  .              0.00(4)
   B6  .   B2  .   B1  .   B7  .             37.45(2)
   B6  .   B2  .   B1  .   B8  .            100.80(3)
   B6  .   B2  .   B3  .   B9  .             -0.31(4)
   B6  .   B2  .   B3  .  B10  .            -63.57(4)
   B6  .   B2  .   B4  .   B8  .              0.00(3)
   B6  .   B2  .   B4  .  B10  .             63.10(3)
   B6  .   B2  .   B5  .   B9  .           -100.87(3)
   B6  .   B2  .   B5  .  B11  .            -37.26(2)
   B6  .   B5  .   B3  .   B9  .            100.71(3)
   B6  .   B5  .   B3  .  B10  .             63.40(3)
   B6  .   B5  .   B9  .  B10  .            -63.69(4)
   B6  .   B5  .   B9  .  B11  .             37.35(3)
   B6  .   B5  .   B9  .  B12  .              0.00(4)
   B6  .   B5  .  B11  .   B7  .            -37.67(2)
   B6  .   B5  .  B11  .   B9  .           -138.20(3)
   B6  .   B5  .  B11  .  B12  .           -101.03(3)
   B6  .   B7  .   B1  .   B8  .           -138.13(3)
   B6  .   B7  .   B8  .  B10  .            -63.40(3)
   B6  .   B7  .   B8  .  B12  .           -100.90(3)
   B6  .   B7  .  B11  .   B9  .            100.78(3)
   B6  .   B7  .  B11  .  B12  .            138.24(3)
   B6  .   B7  .  B12  .   B8  .            100.68(3)
   B6  .   B7  .  B12  .   B9  .              0.39(4)
   B6  .   B7  .  B12  .  B10  .             63.57(4)
   B6  .   B7  .  B12  .  B11  .            -37.29(3)
   B6  .  B11  .   B5  .   B9  .            138.20(3)
   B6  .  B11  .   B7  .   B8  .           -100.63(3)
   B6  .  B11  .   B7  .  B12  .           -138.24(3)
   B6  .  B11  .   B9  .  B10  .             63.39(4)
   B6  .  B11  .   B9  .  B12  .            101.06(3)
   B6  .  B11  .  B12  .   B7  .             37.46(3)
   B6  .  B11  .  B12  .   B8  .              0.00(4)
   B6  .  B11  .  B12  .   B9  .           -100.48(3)
   B6  .  B11  .  B12  .  B10  .            -63.10(3)
   B7  .   B1  .   B4  .   B8  .            -37.03(3)
   B7  .   B1  .   B4  .  B10  .              0.00(4)
   B7  .   B1  .   B6  .  B11  .            -37.25(3)
   B7  .   B1  .   B8  .  B10  .            101.16(3)
   B7  .   B1  .   B8  .  B12  .             37.38(3)
   B7  .   B6  .   B1  .   B8  .             37.34(3)
   B7  .   B6  .   B5  .   B9  .              0.00(4)
   B7  .   B6  .   B5  .  B11  .             37.56(3)
   B7  .   B6  .  B11  .   B9  .           -100.63(3)
   B7  .   B6  .  B11  .  B12  .            -37.37(3)
   B7  .   B8  .   B4  .  B10  .           -100.98(3)
   B7  .   B8  .  B10  .   B9  .              0.00(3)
   B7  .   B8  .  B10  .  B12  .            -37.36(3)
   B7  .   B8  .  B12  .   B9  .            101.00(3)
   B7  .   B8  .  B12  .  B10  .            138.29(3)
   B7  .   B8  .  B12  .  B11  .             37.48(3)
   B7  .  B11  .   B5  .   B9  .            100.53(3)
   B7  .  B11  .   B9  .  B10  .              0.00(3)
   B7  .  B11  .   B9  .  B12  .             37.52(2)
   B7  .  B11  .  B12  .   B8  .            -37.47(3)
   B7  .  B11  .  B12  .   B9  .           -137.94(3)
   B7  .  B11  .  B12  .  B10  .           -100.56(3)
   B7  .  B12  .   B8  .  B10  .           -138.29(3)
   B7  .  B12  .   B9  .  B10  .            100.51(3)
   B7  .  B12  .   B9  .  B11  .            -37.57(3)
   B7  .  B12  .  B10  .   B8  .             37.19(3)
   B7  .  B12  .  B10  .   B9  .           -100.88(3)
   B7  .  B12  .  B11  .   B9  .            137.94(3)
   B8  .   B1  .   B4  .  B10  .             37.26(3)
   B8  .   B1  .   B6  .  B11  .              0.00(4)
   B8  .   B1  .   B7  .  B11  .           -100.94(3)
   B8  .   B1  .   B7  .  B12  .            -37.44(3)
   B8  .   B4  .   B3  .   B9  .             -0.36(3)
   B8  .   B4  .   B3  .  B10  .            -37.51(2)
   B8  .   B4  .  B10  .   B9  .            100.60(3)
   B8  .   B4  .  B10  .  B12  .             37.26(3)
   B8  .   B7  .   B6  .  B11  .            100.87(3)
   B8  .   B7  .  B11  .   B9  .              0.00(3)
   B8  .   B7  .  B11  .  B12  .             37.61(3)
   B8  .   B7  .  B12  .   B9  .           -100.30(3)
   B8  .   B7  .  B12  .  B10  .            -37.12(3)
   B8  .   B7  .  B12  .  B11  .           -137.97(3)
   B8  .  B10  .   B3  .   B9  .           -100.61(3)
   B8  .  B10  .   B9  .  B11  .              0.00(3)
   B8  .  B10  .   B9  .  B12  .            -37.41(2)
   B8  .  B10  .  B12  .   B9  .            138.07(3)
   B8  .  B10  .  B12  .  B11  .            100.52(3)
   B8  .  B12  .   B7  .  B11  .            137.97(3)
   B8  .  B12  .   B9  .  B10  .             37.26(2)
   B8  .  B12  .   B9  .  B11  .           -100.82(3)
   B8  .  B12  .  B10  .   B9  .           -138.07(3)
   B8  .  B12  .  B11  .   B9  .            100.47(3)
   B9  .   B3  .   B4  .  B10  .             37.15(3)
   B9  .   B3  .   B5  .  B11  .             37.22(2)
   B9  .   B3  .  B10  .  B12  .            -37.22(2)
   B9  .   B5  .   B3  .  B10  .            -37.31(2)
   B9  .   B5  .   B6  .  B11  .            -37.42(3)
   B9  .   B5  .  B11  .  B12  .             37.16(2)
   B9  .  B10  .   B8  .  B12  .             37.37(3)
   B9  .  B10  .  B12  .  B11  .            -37.55(2)
   B9  .  B11  .   B7  .  B12  .            -37.45(3)
   B9  .  B11  .  B12  .  B10  .             37.38(2)
   B9  .  B12  .   B7  .  B11  .             37.68(3)
   B9  .  B12  .   B8  .  B10  .            -37.29(2)
  B10  .   B3  .   B5  .  B11  .              0.00(3)
  B10  .   B3  .   B9  .  B11  .            101.03(3)
  B10  .   B3  .   B9  .  B12  .             37.54(2)
  B10  .   B4  .   B8  .  B12  .            -37.42(2)
  B10  .   B8  .   B7  .  B11  .              0.00(3)
  B10  .   B8  .   B7  .  B12  .             37.50(3)
  B10  .   B8  .  B12  .  B11  .           -100.81(3)
  B10  .   B9  .   B5  .  B11  .           -101.04(3)
  B10  .   B9  .  B11  .  B12  .            -37.67(2)
  B10  .   B9  .  B12  .  B11  .            138.07(2)
  B10  .  B12  .   B7  .  B11  .            100.86(3)
  B10  .  B12  .   B9  .  B11  .           -138.07(2)
  B11  .   B5  .   B9  .  B12  .            -37.26(3)
  B11  .   B6  .   B7  .  B12  .             37.37(3)
  B11  .   B7  .   B8  .  B12  .            -37.60(3)
  B11  .   B9  .  B10  .  B12  .             37.50(2)
   B1  .   B2  .   B3  .  H16  .            -149.3(4)
   B1  .   B2  .   B4  .  H12  .            -112.4(4)
   B1  .   B2  .   B5  .  H11  .             148.0(3)
   B1  .   B2  .   B6  .  H15  .             110.8(5)
   B1  .   B4  .   B2  .  H14  .             110.3(3)
   B1  .   B4  .   B3  .  H16  .             147.5(4)
   B1  .   B4  .   B8  .  H18  .            -111.1(3)
   B1  .   B4  .  B10  .  H20  .            -149.7(4)
   B1  .   B6  .   B2  .  H14  .            -108.4(4)
   B1  .   B6  .   B5  .  H11  .            -148.5(3)
   B1  .   B6  .   B7  .  H17  .             110.7(5)
   B1  .   B6  .  B11  .  H21  .             147.1(4)
   B1  .   B7  .   B6  .  H15  .            -112.1(4)
   B1  .   B7  .   B8  .  H18  .             110.9(3)
   B1  .   B7  .  B11  .  H21  .            -148.1(4)
   B1  .   B7  .  B12  .  H22  .             151.7(4)
   B1  .   B8  .   B4  .  H12  .             111.9(4)
   B1  .   B8  .   B7  .  H17  .            -111.3(4)
   B1  .   B8  .  B10  .  H20  .             146.3(4)
   B1  .   B8  .  B12  .  H22  .            -147.2(4)
   B2  .   B1  .   B4  .  H12  .             109.9(4)
   B2  .   B1  .   B6  .  H15  .            -112.7(4)
   B2  .   B1  .   B7  .  H17  .            -149.3(4)
   B2  .   B1  .   B8  .  H18  .             147.7(3)
   B2  .   B3  .   B4  .  H12  .            -110.9(4)
   B2  .   B3  .   B5  .  H11  .             110.9(3)
   B2  .   B3  .   B9  .  H19  .             148.8(5)
   B2  .   B3  .  B10  .  H20  .            -147.0(4)
   B2  .   B4  .   B1  .  H13  .            -110.6(5)
   B2  .   B4  .   B3  .  H16  .             110.1(4)
   B2  .   B4  .   B8  .  H18  .            -148.3(3)
   B2  .   B4  .  B10  .  H20  .             147.0(4)
   B2  .   B5  .   B3  .  H16  .            -110.5(5)
   B2  .   B5  .   B6  .  H15  .             112.7(4)
   B2  .   B5  .   B9  .  H19  .            -147.5(4)
   B2  .   B5  .  B11  .  H21  .             147.3(4)
   B2  .   B6  .   B1  .  H13  .             111.2(4)
   B2  .   B6  .   B5  .  H11  .            -111.2(3)
   B2  .   B6  .   B7  .  H17  .             147.9(5)
   B2  .   B6  .  B11  .  H21  .            -149.6(4)
   B3  .   B2  .   B1  .  H13  .             149.1(4)
   B3  .   B2  .   B4  .  H12  .             109.7(4)
   B3  .   B2  .   B5  .  H11  .            -111.1(3)
   B3  .   B2  .   B6  .  H15  .            -148.3(5)
   B3  .   B4  .   B1  .  H13  .            -148.2(5)
   B3  .   B4  .   B2  .  H14  .            -111.8(3)
   B3  .   B4  .   B8  .  H18  .             148.3(3)
   B3  .   B4  .  B10  .  H20  .             109.7(4)
   B3  .   B5  .   B2  .  H14  .             109.7(4)
   B3  .   B5  .   B6  .  H15  .             150.1(4)
   B3  .   B5  .   B9  .  H19  .            -110.1(4)
   B3  .   B5  .  B11  .  H21  .            -149.1(4)
   B3  .   B9  .   B5  .  H11  .             111.1(3)
   B3  .   B9  .  B10  .  H20  .            -109.0(4)
   B3  .   B9  .  B11  .  H21  .             148.8(4)
   B3  .   B9  .  B12  .  H22  .            -151.0(4)
   B3  .  B10  .   B4  .  H12  .            -109.8(4)
   B3  .  B10  .   B8  .  H18  .            -148.0(3)
   B3  .  B10  .   B9  .  H19  .             110.5(4)
   B3  .  B10  .  B12  .  H22  .             145.7(4)
   B4  .   B1  .   B2  .  H14  .            -108.4(4)
   B4  .   B1  .   B6  .  H15  .            -150.2(4)
   B4  .   B1  .   B7  .  H17  .             147.2(4)
   B4  .   B1  .   B8  .  H18  .             110.4(3)
   B4  .   B2  .   B1  .  H13  .             111.5(4)
   B4  .   B2  .   B3  .  H16  .            -111.6(4)
   B4  .   B2  .   B5  .  H11  .            -148.5(3)
   B4  .   B2  .   B6  .  H15  .             148.3(5)
   B4  .   B3  .   B2  .  H14  .             107.7(4)
   B4  .   B3  .   B5  .  H11  .             148.5(3)
   B4  .   B3  .   B9  .  H19  .            -147.7(5)
   B4  .   B3  .  B10  .  H20  .            -109.6(4)
   B4  .   B8  .   B1  .  H13  .            -111.4(4)
   B4  .   B8  .   B7  .  H17  .            -148.5(4)
   B4  .   B8  .  B10  .  H20  .             108.9(4)
   B4  .   B8  .  B12  .  H22  .             149.2(4)
   B4  .  B10  .   B3  .  H16  .             111.0(5)
   B4  .  B10  .   B8  .  H18  .            -110.5(3)
   B4  .  B10  .   B9  .  H19  .             147.8(4)
   B4  .  B10  .  B12  .  H22  .            -150.9(4)
   B5  .   B2  .   B1  .  H13  .            -147.7(4)
   B5  .   B2  .   B3  .  H16  .             110.4(4)
   B5  .   B2  .   B4  .  H12  .             147.1(4)
   B5  .   B2  .   B6  .  H15  .            -111.1(5)
   B5  .   B3  .   B2  .  H14  .            -114.3(4)
   B5  .   B3  .   B4  .  H12  .            -148.5(4)
   B5  .   B3  .   B9  .  H19  .             111.3(5)
   B5  .   B3  .  B10  .  H20  .             149.5(4)
   B5  .   B6  .   B1  .  H13  .             148.6(4)
   B5  .   B6  .   B2  .  H14  .             113.6(4)
   B5  .   B6  .   B7  .  H17  .            -148.7(5)
   B5  .   B6  .  B11  .  H21  .            -112.3(4)
   B5  .   B9  .   B3  .  H16  .            -110.1(4)
   B5  .   B9  .  B10  .  H20  .            -146.3(4)
   B5  .   B9  .  B11  .  H21  .             111.8(4)
   B5  .   B9  .  B12  .  H22  .             145.7(4)
   B5  .  B11  .   B6  .  H15  .             112.4(4)
   B5  .  B11  .   B7  .  H17  .             149.2(4)
   B5  .  B11  .   B9  .  H19  .            -111.0(5)
   B5  .  B11  .  B12  .  H22  .            -147.5(3)
   B6  .   B1  .   B2  .  H14  .             113.5(4)
   B6  .   B1  .   B4  .  H12  .             147.6(4)
   B6  .   B1  .   B7  .  H17  .            -111.7(4)
   B6  .   B1  .   B8  .  H18  .            -148.6(3)
   B6  .   B2  .   B1  .  H13  .            -110.4(4)
   B6  .   B2  .   B3  .  H16  .             147.5(4)
   B6  .   B2  .   B4  .  H12  .            -149.8(4)
   B6  .   B2  .   B5  .  H11  .             110.7(3)
   B6  .   B5  .   B2  .  H14  .            -112.0(4)
   B6  .   B5  .   B3  .  H16  .            -148.0(4)
   B6  .   B5  .   B9  .  H19  .             148.8(4)
   B6  .   B5  .  B11  .  H21  .             109.9(4)
   B6  .   B7  .   B1  .  H13  .             110.5(5)
   B6  .   B7  .   B8  .  H18  .             148.2(3)
   B6  .   B7  .  B11  .  H21  .            -110.9(4)
   B6  .   B7  .  B12  .  H22  .            -145.0(4)
   B6  .  B11  .   B5  .  H11  .            -110.7(3)
   B6  .  B11  .   B7  .  H17  .             111.7(4)
   B6  .  B11  .   B9  .  H19  .            -148.3(5)
   B6  .  B11  .  B12  .  H22  .             149.3(3)
   B7  .   B1  .   B8  .  H18  .            -111.1(3)
   B7  .   B6  .  B11  .  H21  .             109.8(4)
   B7  .   B8  .  B10  .  H20  .            -150.1(4)
   B7  .   B8  .  B12  .  H22  .            -109.7(4)
   B7  .  B11  .   B9  .  H19  .             148.2(5)
   B7  .  B11  .  B12  .  H22  .             111.8(3)
   B7  .  B12  .   B8  .  H18  .             111.1(3)
   B7  .  B12  .   B9  .  H19  .            -149.1(4)
   B7  .  B12  .  B10  .  H20  .             148.3(5)
   B7  .  B12  .  B11  .  H21  .            -109.7(4)
   B8  .   B1  .   B7  .  H17  .             110.1(4)
   B8  .   B4  .  B10  .  H20  .            -112.4(4)
   B8  .   B7  .  B11  .  H21  .             148.5(4)
   B8  .   B7  .  B12  .  H22  .             114.3(4)
   B8  .  B10  .   B9  .  H19  .            -148.6(4)
   B8  .  B10  .  B12  .  H22  .            -113.6(4)
   B8  .  B12  .   B7  .  H17  .            -110.4(4)
   B8  .  B12  .   B9  .  H19  .             147.7(4)
   B8  .  B12  .  B10  .  H20  .             111.1(5)
   B8  .  B12  .  B11  .  H21  .            -147.1(4)
   B9  .   B3  .  B10  .  H20  .             112.1(4)
   B9  .   B5  .  B11  .  H21  .            -111.9(4)
   B9  .  B10  .   B8  .  H18  .             148.5(3)
   B9  .  B10  .  B12  .  H22  .             108.4(4)
   B9  .  B11  .   B7  .  H17  .            -147.5(4)
   B9  .  B11  .  B12  .  H22  .            -110.3(3)
   B9  .  B12  .   B7  .  H17  .             149.3(4)
   B9  .  B12  .   B8  .  H18  .            -148.0(3)
   B9  .  B12  .  B10  .  H20  .            -110.8(5)
   B9  .  B12  .  B11  .  H21  .             112.4(4)
  B10  .   B3  .   B9  .  H19  .            -110.5(5)
  B10  .   B4  .   B8  .  H18  .             110.7(3)
  B10  .   B8  .   B7  .  H17  .             148.0(4)
  B10  .   B8  .  B12  .  H22  .             112.0(4)
  B10  .   B9  .  B11  .  H21  .            -147.6(4)
  B10  .   B9  .  B12  .  H22  .            -113.5(4)
  B10  .  B12  .   B7  .  H17  .            -147.5(4)
  B10  .  B12  .   B8  .  H18  .            -110.7(3)
  B10  .  B12  .   B9  .  H19  .             110.4(4)
  B10  .  B12  .  B11  .  H21  .             149.8(4)
  B11  .   B5  .   B9  .  H19  .             111.4(4)
  B11  .   B6  .   B7  .  H17  .            -111.0(5)
  B11  .   B7  .   B8  .  H18  .            -148.5(3)
  B11  .   B7  .  B12  .  H22  .            -107.7(4)
  B11  .   B9  .  B10  .  H20  .             150.2(4)
  B11  .   B9  .  B12  .  H22  .             108.4(4)
  B11  .  B12  .   B7  .  H17  .             111.6(4)
  B11  .  B12  .   B8  .  H18  .             148.5(3)
  B11  .  B12  .   B9  .  H19  .            -111.5(4)
  B11  .  B12  .  B10  .  H20  .            -148.3(5)
  B12  .   B7  .   B8  .  H18  .            -110.9(3)
  B12  .   B7  .  B11  .  H21  .             110.9(4)
  B12  .   B8  .  B10  .  H20  .            -112.7(4)
  B12  .   B9  .  B10  .  H20  .             112.7(4)
  B12  .   B9  .  B11  .  H21  .            -109.9(4)
  B12  .  B10  .   B8  .  H18  .             111.2(3)
  B12  .  B10  .   B9  .  H19  .            -111.2(4)
  B12  .  B11  .   B9  .  H19  .             110.6(5)
   H4  .    N  .   C1  .   C4  .            -176.5(6)
   H4  .    N  .   C1  .   C7  .               4.5(6)
   H4  .    N  .   C2  .   C3  .             177.9(6)
   H4  .    N  .   C2  .   C6  .              -2.0(6)
   H2  .   C4  .   C5  .   H3  .               1.0(8)
   H1  .   C3  .   C5  .   H3  .               1.2(8)
  H11  .   B5  .   B3  .   B9  .            -110.9(3)
  H11  .   B5  .   B3  .  B10  .            -148.2(3)
  H11  .   B5  .   B6  .   B7  .             148.0(3)
  H11  .   B5  .   B6  .  B11  .             110.5(3)
  H11  .   B5  .   B9  .  B10  .             148.6(3)
  H11  .   B5  .   B9  .  B11  .            -110.4(3)
  H11  .   B5  .   B9  .  B12  .            -147.7(3)
  H11  .   B5  .  B11  .   B7  .            -148.3(3)
  H11  .   B5  .  B11  .   B9  .             111.1(3)
  H11  .   B5  .  B11  .  B12  .             148.3(3)
  H12  .   B4  .   B1  .   B7  .            -148.8(4)
  H12  .   B4  .   B1  .   B8  .            -111.8(4)
  H12  .   B4  .   B3  .   B9  .             148.1(4)
  H12  .   B4  .   B3  .  B10  .             110.9(4)
  H12  .   B4  .   B8  .   B7  .             149.1(4)
  H12  .   B4  .   B8  .  B10  .            -109.9(4)
  H12  .   B4  .   B8  .  B12  .            -147.3(4)
  H12  .   B4  .  B10  .   B8  .             112.3(4)
  H12  .   B4  .  B10  .   B9  .            -147.1(4)
  H12  .   B4  .  B10  .  B12  .             149.6(4)
  H13  .   B1  .   B4  .   B8  .             111.0(5)
  H13  .   B1  .   B4  .  B10  .             148.3(5)
  H13  .   B1  .   B6  .   B7  .            -110.5(4)
  H13  .   B1  .   B6  .  B11  .            -147.8(4)
  H13  .   B1  .   B7  .   B8  .            -111.3(5)
  H13  .   B1  .   B7  .  B11  .             147.7(5)
  H13  .   B1  .   B7  .  B12  .            -148.8(5)
  H13  .   B1  .   B8  .   B7  .             110.1(4)
  H13  .   B1  .   B8  .  B10  .            -148.8(4)
  H13  .   B1  .   B8  .  B12  .             147.5(4)
  H14  .   B2  .   B1  .   B7  .             151.0(4)
  H14  .   B2  .   B1  .   B8  .            -145.7(4)
  H14  .   B2  .   B3  .   B9  .            -151.7(4)
  H14  .   B2  .   B3  .  B10  .             145.0(4)
  H14  .   B2  .   B4  .   B8  .             147.5(3)
  H14  .   B2  .   B4  .  B10  .            -149.3(3)
  H14  .   B2  .   B5  .   B9  .             147.2(4)
  H14  .   B2  .   B5  .  B11  .            -149.2(4)
  H14  .   B2  .   B6  .   B7  .            -145.7(4)
  H14  .   B2  .   B6  .  B11  .             150.9(4)
  H15  .   B6  .   B1  .   B7  .             109.0(4)
  H15  .   B6  .   B1  .   B8  .             146.3(4)
  H15  .   B6  .   B5  .   B9  .            -146.3(4)
  H15  .   B6  .   B5  .  B11  .            -108.9(4)
  H15  .   B6  .   B7  .   B8  .            -149.5(4)
  H15  .   B6  .   B7  .  B11  .             109.6(4)
  H15  .   B6  .   B7  .  B12  .             147.0(4)
  H15  .   B6  .  B11  .   B7  .            -109.7(4)
  H15  .   B6  .  B11  .   B9  .             149.7(4)
  H15  .   B6  .  B11  .  B12  .            -147.0(4)
  H16  .   B3  .   B4  .   B8  .            -149.2(4)
  H16  .   B3  .   B4  .  B10  .            -111.7(4)
  H16  .   B3  .   B5  .   B9  .             111.3(4)
  H16  .   B3  .   B5  .  B11  .             148.5(4)
  H16  .   B3  .   B9  .  B10  .             111.7(4)
  H16  .   B3  .   B9  .  B11  .            -147.2(4)
  H16  .   B3  .   B9  .  B12  .             149.3(4)
  H16  .   B3  .  B10  .   B8  .             148.7(5)
  H16  .   B3  .  B10  .   B9  .            -110.7(5)
  H16  .   B3  .  B10  .  B12  .            -147.9(5)
  H17  .   B7  .   B8  .  B12  .             110.5(5)
  H17  .   B7  .  B11  .  B12  .            -110.1(4)
  H11  .   B5  .   B2  .  H14  .              -1.3(5)
  H11  .   B5  .   B3  .  H16  .               0.4(5)
  H11  .   B5  .   B6  .  H15  .               1.5(5)
  H11  .   B5  .   B9  .  H19  .               1.0(6)
  H11  .   B5  .  B11  .  H21  .              -0.8(5)
  H12  .   B4  .   B1  .  H13  .              -0.7(6)
  H12  .   B4  .   B2  .  H14  .              -2.2(5)
  H12  .   B4  .   B3  .  H16  .              -0.8(6)
  H12  .   B4  .   B8  .  H18  .               0.8(5)
  H12  .   B4  .  B10  .  H20  .               0.0(6)
  H13  .   B1  .   B2  .  H14  .               3.1(6)
  H13  .   B1  .   B6  .  H15  .              -1.6(6)
  H13  .   B1  .   B7  .  H17  .              -1.2(6)
  H13  .   B1  .   B8  .  H18  .              -1.0(6)
  H14  .   B2  .   B3  .  H16  .              -3.9(6)
  H14  .   B2  .   B6  .  H15  .               2.4(6)
  H15  .   B6  .   B7  .  H17  .              -1.4(6)
  H15  .   B6  .  B11  .  H21  .               0.0(6)
  H16  .   B3  .   B9  .  H19  .               1.2(6)
  H16  .   B3  .  B10  .  H20  .               1.4(6)
  H17  .   B7  .   B8  .  H18  .              -0.4(5)
  H17  .   B7  .  B11  .  H21  .               0.8(6)
  H17  .   B7  .  B12  .  H22  .               3.9(6)
  H18  .   B8  .  B10  .  H20  .              -1.5(5)
  H18  .   B8  .  B12  .  H22  .               1.3(5)
  H19  .   B9  .  B10  .  H20  .               1.6(6)
  H19  .   B9  .  B11  .  H21  .               0.7(6)
  H19  .   B9  .  B12  .  H22  .              -3.1(6)
  H20  .  B10  .  B12  .  H22  .              -2.4(6)
  H21  .  B11  .  B12  .  H22  .               2.2(5)

# start Validation Reply Form
_vrf_GOODF01_Bislutidinium_closo-dodecaborate12_HAR
;
PROBLEM: The least squares goodness of fit parameter lies
RESPONSE:  Refer to Stefan Mebs, et al., Inorganic Chemistry 2011 50(1), 90-103 
(DOI: 10.1021/ic1013158)
;
_vrf_PLAT703_Bislutidinium_closo-dodecaborate12_HAR
;
PROBLEM: Torsion Calc    -0.25(7), Rep     0.00(6), Dev..       3.57 Sigma 
RESPONSE: Very small torsion angles are regarded as 0 degree.
        For example, the torsion angle for C1-N-C2-C3 is
        equal to arccos(0.9999945). Considering the significant 
	digit in the cif file, the value 0.9999945 was rounded 
	to be 1.0000, resulting in arccos(1.0) = 0 deg. 
;
_vrf_PLAT097_Bislutidinium_closo-dodecaborate12_HAR
;
PROBLEM: Large Reported Max.  (Positive) Residual Density       0.79 eA-3  
RESPONSE:  Refer to Stefan Mebs, et al., Inorganic Chemistry 2011 50(1), 90-103 
(DOI: 10.1021/ic1013158)
;
# end Validation Reply Form
