# Supplementary material for: Periodic Hirshfeld Atom Refinement
Source: J Phys Chem Lett. 2026 Feb 27;17(11):3170–9. doi: 10.1021/acs.jpclett.5c03918 (PMC13007019; doi:10.1021/acs.jpclett.5c03918)
Supplement: Supplementary file 2 [file jz5c03918_si_002.zip › I_Bis26Luti_closo-dodecaborane(12)/Bis(2,6-lutidinium)_closo-dodecaborate(12)_HAR.fco]

data_Bislutidinium_closo-dodecaborate12_HAR
#Bis(2,6-lutidinium)_closo-dodecaborate(12)_HAR

_audit_creation_date                2025-6-23
_audit_creation_method              'Tonto 25.04.08 github v. 71242092'

# ============
# QCr software
# ============

_QCr_software                       Tonto
_QCr_software_version               '25.04.08 v. 71242092'
_QCr_software_platform              Linux-6.8.0-52-generic
_QCr_software_build_date            '2025.04.08 08:54'
_QCr_software_website               https://github.com/dylan-jayatilaka/tonto

# ========
# Symmetry
# ========

_symmetry_cell_setting              Monoclinic
_symmetry_space_group_name_H-M      'p 1 21/n 1'
_symmetry_space_group_name_Hall     '-p 2yn'
_symmetry_Int_Tables_number         '14'

loop_
    _symmetry_equiv_pos_as_xyz
'+x, +y, +z'
'-x, -y, -z'
'-x+1/2, +y+1/2, -z+1/2'
'+x+1/2, -y+1/2, +z+1/2'

# =========
# Unit cell
# =========

_cell_measurement_temperature       100(2)
_cell_measurement_reflns_used       7599 
_cell_measurement_theta_min         2.2
_cell_measurement_theta_max         40.5 

_cell_length_a                      9.920(2)
_cell_length_b                      9.1900(19)
_cell_length_c                      11.841(2)
_cell_angle_alpha                   90.00
_cell_angle_beta                    95.88(3)
_cell_angle_gamma                   90.00
_cell_volume                        1073.8(4)

_cell_formula_units_Z               2

_exptl_crystal_F_squared_000         144400.0000


# ======================
# XD fco reflection data
# ======================

_shelx_refln_list_code              4

_reflns_d_resolution_high           0.4310
_reflns_d_resolution_low            7.2456
_reflns_limit_h_max                 22
_reflns_limit_h_min                 -22
_reflns_limit_k_max                 21
_reflns_limit_k_min                 0
_reflns_limit_l_max                 27
_reflns_limit_l_min                 0

# NOTE: F_squared_meas is scaled to F_squared_calc
#       and so it is on an absolute scale
_reflns_tonto_F_scale_factor        1.9873

loop_
    _refln_index_h
    _refln_index_k
    _refln_index_l
    _refln_F_squared_calc
    _refln_F_squared_meas
    _refln_F_squared_sigma
    _refln_observed_status
   4   0   0      160.89      198.62     16.43 o
   6   0   0        8.08       10.51      1.52 o
   8   0   0       84.86       88.62      7.47 o
  14   0   0       55.58       56.44      7.26 o
  16   0   0       24.39       25.49      3.17 o
  18   0   0       30.74       32.30      4.23 o
   2   1   0     1015.91     1373.51     77.14 o
   3   1   0     1018.14     1212.04     81.82 o
   4   1   0      496.10      572.31     40.19 o
   5   1   0      446.47      465.98     35.79 o
   6   1   0      477.26      484.40     31.22 o
   7   1   0       32.34       29.15      3.31 o
   8   1   0      112.49      109.87      8.50 o
   9   1   0      196.78      194.96     13.54 o
  11   1   0       35.52       36.31      4.38 o
  12   1   0       38.10       40.79      4.82 o
  13   1   0       12.95       12.90      2.62 o
  15   1   0       59.76       58.38      8.19 o
  16   1   0       19.88       21.02      2.73 o
  17   1   0        4.77        3.46      1.06 o
  18   1   0        2.39        2.56      1.22 o
  19   1   0        2.15        2.16      0.95 o
  22   1   0        8.55        8.02      2.20 o
   0   2   0        2.80        3.83      0.58 o
   3   2   0     1820.85     1949.61    133.93 o
   4   2   0      278.34      280.38     19.35 o
   5   2   0      165.91      178.14     14.94 o
   6   2   0       10.41       13.56      2.13 o
   7   2   0       32.10       37.89      3.90 o
   8   2   0      185.36      186.33     12.64 o
   9   2   0        6.01        5.73      1.31 o
  10   2   0       37.46       38.50      4.21 o
  11   2   0       26.51       28.83      4.10 o
  13   2   0       12.92       13.17      2.62 o
  14   2   0        8.47        8.79      2.69 o
  15   2   0       22.08       21.51      3.66 o
  17   2   0       13.49       13.15      2.14 o
  18   2   0        9.07        7.92      1.54 o
  21   2   0        4.65        3.94      1.08 o
   1   3   0      525.95      570.11     38.68 o
   2   3   0       97.52       94.25      7.77 o
   3   3   0      423.49      451.35     32.77 o
   4   3   0      617.50      637.40     55.32 o
   5   3   0      133.79      140.62     11.65 o
   6   3   0       59.09       68.32      6.44 o
   7   3   0       96.71       98.39      7.91 o
   8   3   0        7.79        6.55      1.89 o
   9   3   0      140.65      145.81     12.87 o
  10   3   0       50.21       55.81      5.70 o
  12   3   0       84.44       90.09      8.08 o
  13   3   0       29.00       30.57      4.24 o
  14   3   0        4.21        3.82      1.35 o
  15   3   0       21.55       22.86      3.18 o
  17   3   0       12.38       11.59      2.15 o
   0   4   0      223.80      227.87     16.38 o
   1   4   0      126.88      136.23      9.98 o
   2   4   0        4.58        4.67      1.03 o
   3   4   0      658.53      665.62     64.45 o
   4   4   0     1388.20     1464.04    102.72 o
   5   4   0      394.05      399.87     26.77 o
   6   4   0      281.62      295.44     20.84 o
   7   4   0        2.79        3.26      1.38 o
   8   4   0       68.35       65.13      5.99 o
   9   4   0       23.19       22.71      3.03 o
  11   4   0       15.96       16.00      3.23 o
  12   4   0       20.41       22.04      3.03 o
  14   4   0        9.15        7.13      2.58 o
  17   4   0        7.23        6.84      1.89 o
  18   4   0        3.14        3.02      0.80 o
   1   5   0       50.44       57.44      4.94 o
   2   5   0      141.38      155.17     12.99 o
   3   5   0      297.93      324.10     25.36 o
   4   5   0       20.88       18.99      2.42 o
   5   5   0      101.03       98.23      8.22 o
   6   5   0        2.07        3.05      1.06 o
   7   5   0       16.37       17.77      2.43 o
   9   5   0      119.52      120.95      9.54 o
  10   5   0        2.44        2.93      0.96 o
  11   5   0      112.88      118.56     10.01 o
  12   5   0        7.59        6.96      1.88 o
  13   5   0       75.65       73.18      9.68 o
  14   5   0        9.21       10.45      2.16 o
  15   5   0        5.73        5.01      1.32 o
  16   5   0        9.34        8.05      1.87 o
  17   5   0        2.24        1.72      0.79 o
  18   5   0        6.81        6.74      1.45 o
  19   5   0        5.32        4.59      1.38 o
  21   5   0        3.18        2.27      0.86 o
   1   6   0      126.03      136.81     10.29 o
   2   6   0       13.57       13.61      2.13 o
   3   6   0       10.73       11.98      1.98 o
   4   6   0       41.34       42.62      4.35 o
   5   6   0       12.47       14.39      1.97 o
   6   6   0      266.79      260.63     17.86 o
   7   6   0       58.81       63.97      6.14 o
   8   6   0       38.49       39.36      4.36 o
  10   6   0       12.88       14.71      2.77 o
  11   6   0       37.93       42.34      5.13 o
  12   6   0      111.01      113.19     12.48 o
  13   6   0        2.56        2.67      1.04 o
  14   6   0        3.95        3.32      1.17 o
  16   6   0       11.36       13.19      2.14 o
  17   6   0        8.11        7.28      2.22 o
  18   6   0        2.59        3.18      1.36 o
  20   6   0        4.00        3.26      1.19 o
   1   7   0        4.50        5.14      1.04 o
   2   7   0       72.71       74.73      6.27 o
   3   7   0      391.09      377.64     25.29 o
   4   7   0      246.99      237.52     16.37 o
   5   7   0        9.14        7.47      1.55 o
   7   7   0       55.75       59.55      5.69 o
   8   7   0      150.16      152.55     11.78 o
   9   7   0       13.44       12.33      2.63 o
  11   7   0       17.69       18.21      2.74 o
  12   7   0        1.65        1.61      0.66 o
  16   7   0       12.65       13.01      2.94 o
  17   7   0        3.17        2.61      1.19 o
   1   8   0      179.61      174.19     12.51 o
   2   8   0        6.10        4.84      1.30 o
   3   8   0        9.72        9.63      2.00 o
   4   8   0       41.07       43.22      4.35 o
   5   8   0       60.70       59.29      5.69 o
   6   8   0       11.87       12.34      2.80 o
   7   8   0      213.78      217.92     14.88 o
   8   8   0        4.01        3.61      1.26 o
   9   8   0      100.30      105.19      9.12 o
  10   8   0       18.26       18.63      3.21 o
  12   8   0       14.18       14.29      2.93 o
  13   8   0        7.28        6.61      1.72 o
  14   8   0       49.63       53.35      6.33 o
  15   8   0       21.75       23.76      3.33 o
  17   8   0       16.71       16.97      2.58 o
   1   9   0      192.37      188.82     12.94 o
   2   9   0      313.09      317.23     20.81 o
   3   9   0      144.16      139.80     10.59 o
   4   9   0        2.19        3.09      1.07 o
   5   9   0      156.23      162.06     12.07 o
   6   9   0        5.46        5.25      1.75 o
   8   9   0       55.54       63.75      6.30 o
   9   9   0        9.47        9.46      2.68 o
  11   9   0       26.04       26.59      6.05 o
  13   9   0        9.87        9.96      1.84 o
  14   9   0        9.92       10.38      2.66 o
  15   9   0        4.45        4.17      1.34 o
  16   9   0       28.50       31.70      4.40 o
  20   9   0        4.44        5.19      1.94 o
   0  10   0      174.04      172.58     12.51 o
   1  10   0       34.13       36.87      4.21 o
   2  10   0       10.53       11.12      2.16 o
   3  10   0        4.53        3.86      1.53 o
   4  10   0       14.27       15.72      2.76 o
   5  10   0       46.24       49.10      4.96 o
  10  10   0        5.02        4.76      1.60 o
  11  10   0        3.29        3.28      1.56 o
  15  10   0       10.85       10.62      1.99 o
   1  11   0      324.98      321.33     20.81 o
   2  11   0       10.80        9.39      2.51 o
   3  11   0       38.57       41.25      4.67 o
   4  11   0        9.60       10.47      2.83 o
   6  11   0       11.54       11.45      2.97 o
   7  11   0       20.57       22.62      3.50 o
  10  11   0        5.22        4.11      1.55 o
  12  11   0        5.29        4.48      1.54 o
  13  11   0        8.95        8.43      1.69 o
  17  11   0        1.88        2.01      0.81 o
   0  12   0       12.91       12.56      2.14 o
   1  12   0        6.09        5.44      1.51 o
   2  12   0       20.44       21.02      3.35 o
   3  12   0       12.46       11.46      3.31 o
   5  12   0       63.35       60.92      6.93 o
   7  12   0        4.33        3.48      1.60 o
   8  12   0        3.97        4.13      1.60 o
  11  12   0        3.42        3.30      1.64 o
  12  12   0       11.85       11.56      2.15 o
  15  12   0        2.45        2.60      1.06 o
   1  13   0       96.92       88.45      8.54 o
   2  13   0       10.34        9.81      2.67 o
   3  13   0        7.20        6.51      2.06 o
   4  13   0       31.58       31.35      5.83 o
   5  13   0       14.76       15.63      3.40 o
   6  13   0       12.92       12.34      2.63 o
   8  13   0        3.37        3.53      1.29 o
   0  14   0       43.80       42.10      5.60 o
   1  14   0        5.89        5.27      2.49 o
   2  14   0       13.09       15.03      3.09 o
   3  14   0       18.14       18.64      3.21 o
   4  14   0        9.84        9.42      1.85 o
   5  14   0       42.99       45.63      5.27 o
   8  14   0       14.41       15.10      2.44 o
  10  14   0       18.55       19.68      3.68 o
  14  14   0        7.07        8.41      2.36 o
   1  15   0       19.74       18.24      3.54 o
   3  15   0       17.84       17.65      2.90 o
   4  15   0        5.65        4.82      1.27 o
   7  15   0       11.48       10.96      3.32 o
   8  15   0        5.63        5.82      1.50 o
   9  15   0       27.67       29.97      4.24 o
  11  15   0        5.56        5.41      1.34 o
   0  16   0        7.19        6.41      2.25 o
   1  16   0        7.26        6.69      2.06 o
   3  16   0        6.37        5.46      2.10 o
   6  16   0       21.16       21.53      4.31 o
  12  16   0        3.64        4.05      1.16 o
   2  17   0        7.67        7.27      2.04 o
   3  17   0        5.04        4.19      1.80 o
   4  17   0        7.06        5.78      1.74 o
   5  17   0        5.30        5.53      1.75 o
   8  17   0        1.42        1.48      0.57 o
   3  18   0        5.27        6.55      1.89 o
   4  18   0       10.80       10.66      3.68 o
   1  19   0        2.54        2.47      0.92 o
   9  19   0        1.59        1.96      0.77 o
   2  20   0        7.96        8.74      3.40 o
   3  20   0        3.09        3.35      1.68 o
   7  20   0        1.61        1.99      0.83 o
 -21   0   1        2.46        3.09      1.02 o
 -19   0   1       17.08       15.49      2.28 o
 -13   0   1       36.12       34.36      5.01 o
 -11   0   1       48.95       50.21      5.10 o
  -9   0   1       38.83       43.69      4.50 o
  -7   0   1     1606.38     1654.18     91.96 o
  -5   0   1     1625.10     1715.60     88.91 o
   5   0   1        1.96        2.14      0.76 o
   7   0   1        1.80        1.53      0.67 o
   9   0   1       51.57       50.66      5.26 o
  11   0   1      167.01      162.20     12.22 o
  13   0   1       48.80       46.29      5.27 o
  15   0   1       43.98       40.82      6.39 o
  17   0   1       14.11       11.48      1.83 o
  19   0   1        3.15        2.37      0.95 o
  21   0   1        3.17        2.43      0.82 o
 -22   1   1        1.05        0.98      0.47 o
 -18   1   1       15.64       15.55      2.28 o
 -15   1   1        7.42        5.78      1.51 o
 -14   1   1       16.53       15.18      2.76 o
 -13   1   1       16.99       17.36      2.75 o
 -12   1   1       43.49       41.12      5.13 o
 -11   1   1        4.23        4.86      1.77 o
 -10   1   1       29.94       28.99      3.78 o
  -9   1   1       67.29       75.93      6.58 o
  -8   1   1       31.81       33.61      3.45 o
  -7   1   1      145.69      163.22     14.05 o
  -6   1   1      564.53      581.52     56.97 o
  -5   1   1        2.70        1.82      0.56 o
  -4   1   1        6.08        5.28      1.34 o
  -3   1   1      339.62      415.37     31.31 o
   0   1   1      318.55      377.79     28.32 o
   1   1   1        3.19        2.91      0.63 o
   2   1   1     1737.12     2208.49    105.09 o
   3   1   1      161.83      176.68     13.57 o
   4   1   1      178.15      183.55     13.41 o
   5   1   1       10.68       13.72      1.82 o
   6   1   1        1.31        1.91      0.71 o
   7   1   1       81.11       81.91      7.18 o
   8   1   1       22.67       23.69      3.18 o
   9   1   1       19.53       19.92      3.05 o
  10   1   1       12.00       10.86      2.32 o
  11   1   1       67.42       66.09      6.44 o
  14   1   1       15.25       14.77      3.25 o
  15   1   1        6.23        5.76      1.92 o
  17   1   1       22.35       21.58      3.34 o
  18   1   1        3.69        3.62      1.01 o
  19   1   1        2.83        2.87      1.07 o
 -22   2   1        2.07        1.22      0.42 o
 -21   2   1        6.94        5.20      1.19 o
 -19   2   1       10.43       10.55      2.49 o
 -18   2   1        1.62        1.56      0.73 o
 -17   2   1        4.47        3.66      1.06 o
 -16   2   1        4.70        5.21      1.19 o
 -14   2   1       45.18       43.50      6.85 o
 -13   2   1        3.00        2.41      0.98 o
 -12   2   1       78.62       80.14      7.33 o
  -9   2   1       21.41       21.42      2.72 o
  -8   2   1      711.04      740.79     47.57 o
  -7   2   1        3.05        3.40      1.17 o
  -6   2   1      432.97      462.76     35.80 o
  -5   2   1      186.07      160.73     14.37 o
  -4   2   1       19.83       21.11      2.56 o
  -3   2   1       10.55        9.85      1.33 o
  -2   2   1      785.96      802.08     67.23 o
   0   2   1      532.57      535.30     35.70 o
   3   2   1      929.90     1041.80     89.69 o
   4   2   1      184.26      187.21     14.92 o
   5   2   1       18.05       19.23      2.57 o
   6   2   1      188.27      178.73     12.20 o
   8   2   1      129.08      140.69     10.59 o
   9   2   1       97.17       97.90      8.38 o
  10   2   1      167.65      167.91     12.36 o
  13   2   1        7.45        5.64      2.28 o
  14   2   1       41.38       42.26      5.75 o
  15   2   1        5.67        5.88      1.40 o
  16   2   1        2.78        1.77      0.76 o
  17   2   1        3.45        3.23      1.02 o
  19   2   1        6.77        6.30      1.53 o
 -21   3   1        3.93        3.79      1.32 o
 -18   3   1       14.63       13.17      2.46 o
 -17   3   1       16.98       17.19      2.43 o
 -16   3   1       18.71       18.63      2.58 o
 -15   3   1        4.56        4.66      1.18 o
 -14   3   1        4.50        4.41      1.50 o
 -13   3   1       20.12       20.29      3.35 o
 -12   3   1       11.10       12.56      2.30 o
 -11   3   1      254.32      253.91     17.87 o
 -10   3   1       54.36       56.26      5.39 o
  -9   3   1       11.44       12.95      2.62 o
  -8   3   1       21.22       19.29      2.57 o
  -7   3   1      303.30      322.65     22.32 o
  -6   3   1        1.52        2.35      0.75 o
  -5   3   1       94.17       94.82      7.30 o
  -4   3   1      562.62      569.38     49.34 o
  -3   3   1       59.12       70.48      6.43 o
  -2   3   1      910.35     1041.51     65.38 o
  -1   3   1      908.37     1043.70     63.87 o
   0   3   1      153.19      177.85     11.74 o
   1   3   1      362.17      395.04     28.30 o
   2   3   1      602.18      661.53     49.18 o
   3   3   1      106.27      111.11      9.11 o
   4   3   1      269.61      312.40     31.51 o
   5   3   1      152.15      169.51     12.97 o
   6   3   1       26.48       28.83      3.31 o
   7   3   1      632.62      637.40     41.63 o
   8   3   1      131.05      126.31      9.39 o
   9   3   1       47.60       46.52      5.42 o
  10   3   1       73.06       76.74      7.03 o
  11   3   1       31.61       33.41      4.07 o
  13   3   1       76.44       75.79      8.43 o
  14   3   1       26.57       24.61      4.28 o
  15   3   1       22.26       22.55      3.18 o
  16   3   1        2.84        2.22      0.87 o
  18   3   1       11.73       10.37      2.66 o
  20   3   1        6.08        6.20      1.31 o
  21   3   1        2.24        2.39      1.12 o
 -19   4   1        3.32        2.07      0.61 o
 -18   4   1       16.12       14.62      2.28 o
 -17   4   1        4.49        4.66      1.30 o
 -16   4   1       28.56       30.29      3.61 o
 -15   4   1       12.38       13.03      2.29 o
 -14   4   1       20.78       20.27      3.20 o
 -12   4   1       71.99       78.19      7.64 o
 -11   4   1       49.88       51.51      5.72 o
 -10   4   1      363.97      357.46     23.80 o
  -9   4   1      152.81      164.10     11.92 o
  -7   4   1        6.16        3.94      1.41 o
  -6   4   1        2.39        2.12      0.75 o
  -5   4   1      226.94      238.10     17.89 o
  -4   4   1      438.63      450.04     37.34 o
  -3   4   1     1238.15     1273.62    109.10 o
  -2   4   1      105.71      107.85      8.81 o
  -1   4   1       78.46       98.39      8.07 o
   0   4   1       49.03       48.25      3.88 o
   1   4   1      271.88      258.00     17.86 o
   2   4   1      126.86      132.61      9.68 o
   3   4   1      941.97      979.19     66.97 o
   4   4   1     1389.69     1383.60    131.85 o
   5   4   1        9.31        7.77      1.70 o
   6   4   1       17.46       14.64      2.13 o
   7   4   1       29.85       27.04      3.31 o
   8   4   1       69.95       62.16      6.30 o
   9   4   1      252.25      253.32     17.87 o
  10   4   1      156.01      166.15     12.52 o
  11   4   1       73.26       72.38      6.89 o
  12   4   1       13.33       13.22      2.62 o
  13   4   1        5.52        4.86      1.42 o
  14   4   1       25.63       23.15      5.11 o
  15   4   1        7.27        6.97      1.88 o
  17   4   1        7.77        6.76      1.72 o
  19   4   1        3.40        2.83      0.89 o
 -21   5   1        2.08        1.84      0.86 o
 -19   5   1        2.34        2.59      1.27 o
 -18   5   1       10.40       10.60      2.99 o
 -15   5   1        2.56        2.41      0.74 o
 -13   5   1        2.33        2.04      0.83 o
 -12   5   1       49.99       50.71      6.49 o
 -11   5   1       63.75       65.55      6.29 o
 -10   5   1       92.54       95.97      8.98 o
  -9   5   1       44.68       47.63      5.11 o
  -8   5   1        9.45        8.80      2.01 o
  -7   5   1       10.07       10.34      2.16 o
  -6   5   1      226.36      226.40     14.87 o
  -5   5   1       26.71       28.20      3.62 o
  -4   5   1        6.01        6.15      1.45 o
  -3   5   1        4.95        4.62      0.99 o
  -2   5   1       49.87       47.37      4.34 o
  -1   5   1      176.81      186.77     14.47 o
   0   5   1        1.31        1.40      0.54 o
   1   5   1       27.32       27.82      2.85 o
   2   5   1       56.51       54.52      5.25 o
   3   5   1      100.04      104.77     10.66 o
   4   5   1      279.52      308.17     20.82 o
   5   5   1       83.58       74.85      6.89 o
   6   5   1     2339.46     2341.59    135.04 o
   9   5   1       65.17       65.10      6.44 o
  10   5   1       96.05       95.84      8.22 o
  11   5   1       67.05       69.86      6.90 o
  12   5   1        3.49        2.56      1.23 o
  13   5   1        4.50        3.63      1.42 o
  14   5   1       19.30       19.91      4.50 o
  17   5   1        3.51        3.51      0.92 o
 -18   6   1       11.04       11.76      3.14 o
 -17   6   1       15.34       14.96      2.92 o
 -16   6   1       36.41       38.50      5.14 o
 -13   6   1        1.54        1.30      0.63 o
 -12   6   1       18.01       19.54      3.20 o
  -9   6   1       17.90       19.34      2.57 o
  -8   6   1        8.81        8.99      1.69 o
  -6   6   1       57.54       51.75      4.95 o
  -5   6   1      344.20      347.21     22.29 o
  -3   6   1      108.57      110.09      9.87 o
  -2   6   1      353.53      353.94     23.80 o
  -1   6   1      119.24      111.20      9.26 o
   0   6   1      171.35      174.78     12.51 o
   1   6   1       30.64       30.21      3.61 o
   2   6   1       17.59       18.40      2.26 o
   3   6   1       63.01       70.64      6.13 o
   4   6   1      242.44      244.54     17.88 o
   5   6   1     1216.52     1270.40     80.24 o
   6   6   1      190.37      191.02     13.85 o
   7   6   1      125.94      128.34     10.45 o
   8   6   1       81.68       91.43      7.92 o
   9   6   1       24.95       26.96      3.48 o
  10   6   1       37.73       38.42      4.52 o
  11   6   1       11.99       13.15      2.29 o
  12   6   1       41.18       41.77      5.44 o
  13   6   1        5.07        4.85      1.77 o
  14   6   1        5.41        5.53      1.51 o
  15   6   1       17.82       18.99      3.36 o
  16   6   1       16.96       17.14      2.58 o
  18   6   1       12.06       10.93      2.16 o
 -17   7   1       66.39       71.59      8.28 o
 -15   7   1       39.68       41.20      5.61 o
 -14   7   1        7.40        7.14      2.22 o
 -11   7   1       57.28       60.61      6.46 o
 -10   7   1       41.73       43.87      5.12 o
  -9   7   1       47.27       52.33      5.40 o
  -6   7   1        3.50        2.83      1.05 o
  -5   7   1       17.12       16.58      2.59 o
  -4   7   1       78.61       72.99      6.28 o
  -3   7   1      178.65      179.75     14.93 o
  -2   7   1       24.24       25.33      3.48 o
  -1   7   1      127.48      138.82      9.98 o
   0   7   1        3.81        3.16      0.91 o
   1   7   1        2.54        2.11      0.80 o
   3   7   1      319.45      310.95     20.82 o
   4   7   1      217.83      210.61     14.89 o
   5   7   1      367.10      370.91     25.30 o
   6   7   1       38.28       40.10      4.36 o
   7   7   1       34.54       33.23      4.07 o
   8   7   1      215.85      230.21     16.38 o
   9   7   1       35.33       37.24      4.37 o
  10   7   1        5.76        7.97      1.70 o
  11   7   1       39.71       42.66      5.29 o
  12   7   1       19.86       20.68      3.35 o
  14   7   1        8.81        8.16      1.70 o
  15   7   1       10.89       10.16      1.68 o
  16   7   1        2.58        2.61      0.98 o
  17   7   1       19.63       19.67      2.88 o
  18   7   1        2.78        3.43      1.33 o
 -20   8   1        7.99        8.14      2.02 o
 -16   8   1       24.14       23.96      3.18 o
  -9   8   1       55.01       55.56      5.55 o
  -7   8   1       18.19       19.97      3.35 o
  -5   8   1       26.49       29.82      3.47 o
  -4   8   1       91.83       91.33      7.16 o
  -3   8   1      204.84      201.10     13.23 o
  -2   8   1       27.71       28.33      3.31 o
  -1   8   1        1.44        1.57      0.69 o
   0   8   1       44.27       43.02      4.19 o
   1   8   1       13.28       10.67      1.99 o
   2   8   1       40.47       39.87      4.20 o
   4   8   1        5.90        6.37      1.72 o
   5   8   1      111.85      111.73      9.11 o
   6   8   1        2.87        2.16      0.75 o
   7   8   1      241.35      250.84     17.87 o
   8   8   1        3.04        3.07      0.93 o
   9   8   1       13.60       15.42      2.60 o
  10   8   1       39.38       41.70      5.13 o
  11   8   1        5.20        5.22      1.40 o
  13   8   1        4.54        3.47      1.07 o
  14   8   1       30.87       33.01      4.39 o
  15   8   1        5.04        4.63      1.22 o
  16   8   1       16.01       15.45      2.76 o
  21   8   1        2.85        3.02      1.06 o
 -11   9   1       21.40       22.10      4.30 o
  -9   9   1       39.75       43.14      5.12 o
  -8   9   1       56.96       61.37      6.45 o
  -7   9   1       19.13       18.27      2.89 o
  -6   9   1        7.56        8.28      1.69 o
  -4   9   1       53.73       54.81      5.25 o
  -2   9   1      248.83      251.86     16.35 o
  -1   9   1        7.91        5.90      1.31 o
   0   9   1        6.95        5.57      1.74 o
   1   9   1       94.91       93.58      7.61 o
   2   9   1      200.75      202.86     14.14 o
   3   9   1      191.47      195.11     14.45 o
   4   9   1       18.86       20.40      2.88 o
   5   9   1       34.79       39.35      4.20 o
   6   9   1       80.21       84.53      7.32 o
   7   9   1        5.14        4.16      1.32 o
   8   9   1        4.20        3.61      1.36 o
   9   9   1      114.19      120.56     11.54 o
  10   9   1       91.54       91.28     10.54 o
  11   9   1       21.10       21.73      5.29 o
  12   9   1       16.71       17.07      2.58 o
  13   9   1       26.40       27.36      3.63 o
  14   9   1        6.68        7.51      1.87 o
  15   9   1       13.99       13.31      2.78 o
  16   9   1        7.18        7.50      1.70 o
  19   9   1        3.08        2.59      1.27 o
 -15  10   1       10.55       12.18      2.15 o
 -12  10   1       18.30       18.23      2.74 o
 -10  10   1       30.39       29.90      5.69 o
  -9  10   1        9.68        9.50      2.18 o
  -7  10   1       85.24       88.05      8.85 o
  -6  10   1        5.42        4.32      1.40 o
  -3  10   1      122.87      120.23      9.40 o
  -2  10   1       41.68       42.30      4.51 o
  -1  10   1        4.36        3.94      1.20 o
   0  10   1       40.28       39.98      4.36 o
   1  10   1       88.25       80.38      7.03 o
   3  10   1        6.52        5.17      1.52 o
   4  10   1       23.70       25.43      3.17 o
   5  10   1       25.46       25.95      3.32 o
   7  10   1        9.93       10.06      3.00 o
   8  10   1       34.60       37.49      4.68 o
   9  10   1      139.38      133.44     14.44 o
  10  10   1       22.39       22.04      3.50 o
  11  10   1        6.19        6.02      1.57 o
  15  10   1       10.46        8.76      2.01 o
  18  10   1        5.39        4.63      1.22 o
 -14  11   1        2.87        2.48      1.05 o
 -11  11   1       11.84       11.77      2.47 o
  -9  11   1       10.03        8.76      2.01 o
  -6  11   1      147.51      153.43     12.08 o
  -4  11   1        3.55        3.24      1.10 o
  -3  11   1       15.04       15.76      2.91 o
  -2  11   1       18.82       19.42      3.36 o
  -1  11   1       22.23       20.85      3.04 o
   0  11   1      399.22      400.31     25.27 o
   1  11   1        6.29        4.49      1.79 o
   2  11   1       12.72       12.81      2.30 o
   4  11   1        6.46        6.11      1.73 o
   5  11   1        5.50        4.66      1.78 o
   6  11   1        3.24        2.80      1.24 o
   8  11   1       20.40       21.97      5.62 o
  12  11   1       68.06       72.78      8.90 o
  16  11   1        5.50        4.93      1.60 o
  18  11   1        5.38        4.31      1.62 o
 -17  12   1        1.78        1.75      0.81 o
 -13  12   1        5.76        5.66      1.44 o
 -11  12   1        7.91        7.24      1.71 o
  -9  12   1       11.65       12.72      2.79 o
  -8  12   1        5.61        6.17      1.73 o
  -7  12   1        9.69        8.94      2.18 o
  -5  12   1       10.78       11.84      2.63 o
  -4  12   1       10.31       11.17      2.31 o
  -3  12   1       94.23       93.24      8.53 o
  -2  12   1      127.69      127.77     10.00 o
  -1  12   1       12.46       13.44      2.61 o
   0  12   1       16.79       15.63      2.91 o
   1  12   1       29.50       31.14      4.08 o
   2  12   1       64.97       64.76      6.44 o
   3  12   1        9.40        9.33      2.34 o
   4  12   1       13.65       14.49      2.93 o
   9  12   1       47.80       53.83      6.02 o
  10  12   1       27.56       28.44      3.78 o
  11  12   1       24.49       26.54      3.79 o
  15  12   1        5.54        5.93      2.82 o
  16  12   1        3.16        3.62      1.36 o
  18  12   1        2.98        2.80      1.12 o
 -14  13   1        4.92        5.10      2.50 o
 -13  13   1        2.64        3.04      1.06 o
 -10  13   1        5.91        5.33      2.30 o
  -8  13   1       53.32       56.00      6.16 o
  -7  13   1       27.94       29.05      3.78 o
  -5  13   1        5.74        5.22      1.59 o
  -4  13   1        3.73        3.84      1.40 o
  -3  13   1       35.29       32.36      4.39 o
  -2  13   1       28.11       26.34      3.95 o
  -1  13   1       53.12       52.24      5.87 o
   1  13   1       54.00       52.77      7.42 o
   2  13   1       44.47       42.03      7.18 o
   3  13   1       76.46       77.04      8.57 o
   5  13   1       20.78       21.44      3.34 o
   7  13   1       11.39       12.58      2.14 o
   8  13   1       14.12       14.77      3.09 o
   9  13   1        8.79        8.40      1.86 o
  10  13   1       10.48       11.34      2.31 o
  11  13   1        3.05        4.49      1.46 o
  13  13   1       12.69       14.12      4.79 o
  15  13   1        2.44        2.09      0.96 o
  16  13   1        2.35        2.16      0.94 o
  17  13   1        1.60        2.46      1.03 o
 -13  14   1        4.64        6.50      1.56 o
 -10  14   1        6.77        5.94      2.27 o
  -9  14   1       44.39       47.05      5.58 o
  -7  14   1        3.89        3.58      1.20 o
  -3  14   1       43.26       43.21      6.53 o
  -2  14   1        8.71        7.76      2.37 o
  -1  14   1        6.48        5.83      1.42 o
   1  14   1        7.71        5.56      2.10 o
   3  14   1        7.07        6.49      2.61 o
   5  14   1       16.95       17.56      2.58 o
   6  14   1       12.40       12.80      2.62 o
   7  14   1       18.74       21.70      3.04 o
   8  14   1       14.24       15.18      2.44 o
  12  14   1        3.48        3.99      1.20 o
  14  14   1        4.89        5.37      1.93 o
  -9  15   1        2.22        1.80      0.89 o
  -8  15   1        8.20        8.63      2.35 o
  -4  15   1        6.79        6.80      1.55 o
  -3  15   1       10.21        9.26      1.68 o
  -2  15   1       12.89       10.97      2.49 o
   0  15   1       20.11       18.51      3.37 o
   2  15   1        9.00        7.19      2.94 o
   3  15   1       23.35       23.50      3.65 o
   4  15   1       37.35       38.44      4.83 o
   5  15   1        3.78        2.94      0.92 o
   6  15   1        3.08        3.19      1.12 o
   8  15   1        7.24        7.95      2.55 o
  11  15   1        2.47        2.45      0.98 o
  12  15   1        3.99        4.19      1.36 o
  -5  16   1       12.24       10.44      1.84 o
  -4  16   1        3.18        2.51      0.75 o
  -2  16   1       17.79       17.74      3.70 o
   2  16   1       22.20       21.90      3.98 o
   4  16   1        6.66        8.02      2.20 o
   5  16   1       19.29       19.57      3.20 o
   7  16   1        3.06        2.68      0.77 o
  13  16   1        1.93        1.99      0.87 o
  -7  17   1        1.85        1.72      0.62 o
  -6  17   1        7.12        5.38      1.75 o
  -4  17   1        7.31        6.60      1.89 o
   1  17   1        8.62        7.96      2.20 o
   5  17   1        7.16        5.55      2.47 o
   6  17   1        9.67        9.54      2.67 o
  11  17   1        3.49        2.97      0.74 o
 -11  18   1        1.53        1.20      0.51 o
 -10  18   1        7.08        5.32      1.51 o
  -4  18   1        3.24        3.72      1.65 o
   3  18   1        2.24        2.42      1.15 o
   4  18   1        9.94       11.80      2.31 o
   7  18   1        4.24        4.99      1.95 o
  10  18   1        2.93        1.94      0.97 o
  -5  19   1        2.75        3.60      1.26 o
   0  19   1        2.93        3.55      1.22 o
   7  19   1        3.02        5.71      2.46 o
  -4  20   1        2.23        2.85      1.37 o
   0  21   1        1.32        2.27      1.12 o
 -22   0   2        2.77        2.79      0.69 o
 -16   0   2        7.33        6.92      1.71 o
 -14   0   2      111.56      104.77     16.76 o
 -12   0   2      110.80      110.79      8.80 o
  -8   0   2       20.23       22.59      3.18 o
  -6   0   2      981.00     1021.03     91.25 o
  -4   0   2       83.53       87.46      6.71 o
  -2   0   2      497.67      563.53     40.21 o
   2   0   2       98.86       92.18      9.61 o
   4   0   2       64.41       66.14      6.14 o
   6   0   2      163.60      176.09     12.96 o
   8   0   2        8.50        9.48      2.34 o
  10   0   2        2.21        2.12      0.88 o
  12   0   2      296.67      289.59     20.85 o
  14   0   2       15.62       14.96      2.92 o
  16   0   2       89.72       93.98      9.91 o
  20   0   2        4.02        3.79      1.21 o
  22   0   2        2.05        2.70      0.86 o
 -22   1   2        4.28        3.83      0.75 o
 -17   1   2       27.31       27.73      3.47 o
 -15   1   2        5.87        5.38      1.52 o
 -13   1   2        3.92        3.93      1.29 o
 -12   1   2       66.93       69.37      7.67 o
 -11   1   2        1.80        1.99      0.93 o
 -10   1   2       52.17       55.87      5.39 o
  -9   1   2       78.42       84.70      7.18 o
  -8   1   2        6.06        8.41      2.19 o
  -6   1   2      237.40      239.27     20.93 o
  -5   1   2      262.03      289.74     26.95 o
  -4   1   2      558.46      585.47     43.22 o
  -3   1   2      183.49      188.53     13.86 o
  -2   1   2      781.93      935.61     74.61 o
  -1   1   2      314.18      410.98     31.31 o
   0   1   2      749.09      858.83     67.13 o
   2   1   2      138.96      140.81     11.04 o
   3   1   2      753.78      775.46     61.18 o
   4   1   2       15.89       18.97      2.11 o
   5   1   2       97.59      100.93      9.44 o
   6   1   2       23.55       29.05      3.16 o
   7   1   2      104.70      111.20      8.80 o
   8   1   2      192.52      192.18     13.85 o
   9   1   2      210.30      211.49     14.88 o
  10   1   2      489.53      489.67     32.72 o
  11   1   2       52.72       54.86      5.71 o
  12   1   2      164.62      166.74     12.83 o
  14   1   2       17.02       17.64      3.06 o
  15   1   2       52.36       51.29      8.23 o
  16   1   2        9.38        8.86      2.19 o
  17   1   2        4.80        4.27      1.20 o
 -20   2   2        3.58        2.79      0.82 o
 -19   2   2       14.51       13.60      2.13 o
 -18   2   2       11.25       10.45      1.84 o
 -17   2   2        4.57        5.13      1.19 o
 -16   2   2       15.77       14.25      2.61 o
 -15   2   2        3.87        4.20      1.28 o
 -14   2   2       64.76       65.20      9.09 o
 -13   2   2       54.02       55.43      6.01 o
 -12   2   2      121.70      125.17     10.00 o
 -11   2   2      295.36      297.49     20.84 o
 -10   2   2       63.13       58.81      6.00 o
  -9   2   2       31.11       30.30      3.46 o
  -8   2   2      315.83      320.89     22.33 o
  -7   2   2      163.31      177.99     12.81 o
  -6   2   2       69.77       67.21      6.13 o
  -5   2   2      916.42      964.86     94.46 o
  -4   2   2     1382.76     1541.56     95.08 o
  -3   2   2      141.34      132.85      9.99 o
  -2   2   2      566.54      660.94     46.15 o
  -1   2   2        8.15       10.04      1.32 o
   0   2   2       21.03       25.30      3.02 o
   1   2   2     1186.59     1359.47     89.22 o
   3   2   2      408.29      413.03     37.42 o
   4   2   2      141.27      144.84     12.25 o
   5   2   2        2.27        1.70      0.83 o
   6   2   2      105.24      108.30      8.66 o
   7   2   2        2.06        2.02      0.74 o
   8   2   2       41.86       40.49      4.20 o
   9   2   2      103.31      104.15      8.67 o
  10   2   2       73.36       71.94      6.74 o
  11   2   2      122.98      117.97      9.55 o
  14   2   2       19.65       17.85      3.54 o
  15   2   2        3.09        3.03      1.09 o
  16   2   2        7.36        5.93      1.45 o
  18   2   2        6.62        5.90      1.54 o
  19   2   2        4.86        3.92      1.29 o
  20   2   2        5.67        4.95      1.33 o
 -20   3   2       16.02       14.22      3.42 o
 -19   3   2        1.70        1.16      0.51 o
 -18   3   2       16.42       15.60      2.76 o
 -17   3   2        2.01        2.27      0.86 o
 -13   3   2      142.10      138.55     12.72 o
 -12   3   2       54.05       55.34      6.01 o
 -11   3   2       57.54       61.75      5.85 o
  -9   3   2       10.14       10.42      1.99 o
  -8   3   2      148.26      153.28     11.02 o
  -7   3   2        3.20        4.30      1.08 o
  -6   3   2       20.48       23.18      3.03 o
  -5   3   2       72.17       68.41      6.90 o
  -4   3   2       46.85       48.45      4.80 o
  -3   3   2       54.15       50.56      4.18 o
  -2   3   2     1034.29     1118.58     81.94 o
  -1   3   2      701.52      826.65     52.01 o
   0   3   2       88.98      106.72      8.50 o
   1   3   2       65.40       54.36      5.56 o
   2   3   2      641.78      622.47     55.35 o
   3   3   2      288.83      287.25     26.95 o
   5   3   2      406.85      408.65     31.32 o
   6   3   2      188.90      195.54     13.40 o
   7   3   2      642.41      641.34     43.14 o
   8   3   2      394.04      390.22     28.30 o
   9   3   2       26.63       25.63      3.64 o
  10   3   2       25.19       25.32      4.44 o
  13   3   2       22.65       23.67      3.49 o
  15   3   2        3.25        2.98      1.46 o
  17   3   2        2.23        1.32      0.63 o
  18   3   2       11.46       11.70      2.15 o
  20   3   2        2.82        3.03      1.00 o
  21   3   2        3.01        2.62      0.82 o
 -22   4   2        4.94        4.20      1.35 o
 -20   4   2        6.30        6.02      1.57 o
 -19   4   2       15.80       15.50      3.24 o
 -15   4   2        3.63        3.32      0.88 o
 -14   4   2       21.33       21.66      4.47 o
 -13   4   2        6.00        6.13      1.73 o
 -12   4   2        9.69        9.79      1.84 o
 -11   4   2       11.08       12.01      2.30 o
  -9   4   2       61.80       61.18      6.45 o
  -8   4   2       89.44       82.60      7.79 o
  -7   4   2       18.20       16.73      2.43 o
  -6   4   2       26.04       27.59      3.47 o
  -5   4   2      392.66      405.28     31.32 o
  -4   4   2       14.69       13.57      1.82 o
  -3   4   2      653.96      636.66     52.26 o
  -2   4   2       24.78       30.60      2.84 o
  -1   4   2       13.86       15.60      1.65 o
   0   4   2       17.10       16.01      2.27 o
   1   4   2      111.55      115.85      9.55 o
   2   4   2      648.00      620.86     52.29 o
   3   4   2      432.86      416.83     42.01 o
   4   4   2     1576.66     1610.30    132.91 o
   5   4   2      452.40      445.79     35.82 o
   6   4   2       48.52       56.66      5.70 o
   7   4   2       31.70       31.43      3.61 o
   8   4   2      112.98      112.77      8.95 o
   9   4   2       91.43       94.03      8.84 o
  10   4   2       20.04       19.97      3.35 o
  12   4   2       30.82       33.10      4.39 o
  13   4   2       26.07       26.22      5.56 o
  15   4   2       28.85       27.52      3.63 o
  16   4   2        2.19        1.74      0.86 o
  18   4   2        5.80        5.56      1.24 o
  19   4   2        2.94        2.63      0.98 o
 -20   5   2        3.17        2.93      1.19 o
 -17   5   2        6.88        6.09      1.43 o
 -16   5   2        4.00        3.43      1.11 o
 -15   5   2        7.55        8.19      1.52 o
 -14   5   2        1.11        0.95      0.47 o
 -11   5   2       49.43       51.39      5.57 o
 -10   5   2       18.63       21.32      3.04 o
  -7   5   2      163.87      166.74     13.74 o
  -6   5   2      151.06      148.31     12.25 o
  -5   5   2        3.45        2.99      0.91 o
  -4   5   2       78.71       81.92      6.41 o
  -3   5   2        0.19        0.82      0.40 o
  -2   5   2       98.70       99.37      8.82 o
  -1   5   2     1422.60     1440.64     96.69 o
   0   5   2      162.46      155.33     13.76 o
   1   5   2        2.67        1.70      0.61 o
   2   5   2       38.57       37.43      4.21 o
   3   5   2      287.30      293.10     26.94 o
   4   5   2      280.37      284.18     20.85 o
   5   5   2       30.53       27.78      3.16 o
   6   5   2      150.46      129.57     10.14 o
   7   5   2      229.83      230.65     16.38 o
   8   5   2        8.81        8.32      2.20 o
   9   5   2       24.37       26.02      3.48 o
  10   5   2       10.84       10.72      2.32 o
  13   5   2       19.14       19.49      3.85 o
  14   5   2       43.84       43.54      6.69 o
  15   5   2        3.93        4.04      1.01 o
  17   5   2        6.94        6.57      1.50 o
 -18   6   2        3.76        4.13      1.63 o
 -17   6   2        3.99        3.56      1.34 o
 -13   6   2       44.36       46.70      7.15 o
 -12   6   2       57.45       57.90      7.25 o
 -10   6   2        4.46        3.57      1.17 o
  -9   6   2       32.68       38.44      4.21 o
  -7   6   2       17.32       17.36      2.90 o
  -6   6   2       82.70       86.59      7.17 o
  -5   6   2       58.34       59.30      5.08 o
  -4   6   2       40.50       38.92      3.75 o
  -3   6   2       64.55       60.50      6.00 o
  -2   6   2      116.29      116.36      8.49 o
  -1   6   2      359.11      384.66     25.28 o
   0   6   2      146.14      141.65     10.89 o
   1   6   2        6.75        8.89      1.53 o
   2   6   2      264.78      274.53     19.36 o
   3   6   2      167.40      155.03     11.17 o
   4   6   2      294.60      293.40     19.34 o
   5   6   2      395.26      405.13     28.28 o
   6   6   2      624.57      648.22     43.14 o
   7   6   2        2.65        2.01      0.91 o
   8   6   2       25.16       25.73      3.48 o
  10   6   2        4.86        5.13      1.52 o
  11   6   2       16.66       16.79      2.90 o
  12   6   2        7.86        8.38      2.19 o
  13   6   2       12.72       13.59      2.61 o
  16   6   2       12.18       11.97      1.83 o
  17   6   2        8.53        8.42      1.43 o
  18   6   2        2.19        1.97      0.67 o
 -15   7   2        8.24        7.41      1.71 o
 -14   7   2       10.07       10.12      2.50 o
 -10   7   2      142.59      143.00     10.89 o
  -8   7   2       73.10       74.13      6.42 o
  -5   7   2      110.38      104.96      7.90 o
  -4   7   2       52.19       53.41      4.79 o
  -3   7   2       43.36       41.64      4.05 o
  -2   7   2      822.42      838.06     48.99 o
   0   7   2      173.56      164.39     12.22 o
   1   7   2      339.18      342.24     23.82 o
   3   7   2      497.58      513.22     34.21 o
   4   7   2      445.89      447.99     29.75 o
   5   7   2       28.30       25.17      3.17 o
   6   7   2        3.07        3.65      1.37 o
   7   7   2        4.95        2.89      1.03 o
   8   7   2      463.05      487.04     32.72 o
   9   7   2        7.66        8.07      2.03 o
  10   7   2       16.86       16.50      2.75 o
  11   7   2       14.58       13.87      2.93 o
  15   7   2        3.43        3.10      0.83 o
  16   7   2       28.59       29.82      3.62 o
  17   7   2        6.42        6.07      1.20 o
 -14   8   2        3.77        3.30      1.31 o
 -13   8   2        8.17        8.17      1.86 o
 -11   8   2       11.71       12.34      2.80 o
 -10   8   2       62.82       65.31      6.75 o
  -9   8   2       60.12       61.69      6.15 o
  -5   8   2       12.98       13.62      2.29 o
  -4   8   2        5.47        6.61      1.89 o
  -3   8   2       36.30       39.93      3.90 o
  -2   8   2       11.72       10.36      2.00 o
  -1   8   2      198.46      206.22     13.23 o
   0   8   2        3.75        2.45      1.05 o
   1   8   2       83.41       81.32      6.88 o
   2   8   2       58.79       58.61      5.24 o
   5   8   2       55.74       57.96      5.86 o
   6   8   2       16.99       18.04      2.89 o
   7   8   2      556.50      577.72     40.19 o
   8   8   2      110.63      109.62      9.56 o
   9   8   2      255.46      260.34     19.38 o
  10   8   2       33.63       35.92      5.47 o
  11   8   2        2.50        2.58      1.14 o
  12   8   2       12.60       12.98      2.62 o
  13   8   2       25.02       27.45      3.31 o
  14   8   2        2.85        2.34      0.75 o
  19   8   2        6.81        6.64      2.06 o
 -17   9   2        7.24        8.35      1.69 o
 -15   9   2       12.75       14.74      2.77 o
 -13   9   2       22.02       23.17      3.18 o
 -12   9   2        3.06        3.55      1.25 o
 -11   9   2        8.44        7.53      2.38 o
  -8   9   2        7.88        6.64      2.06 o
  -7   9   2       24.71       26.29      3.32 o
  -5   9   2       81.80       86.33      7.32 o
  -4   9   2      110.16      112.53      8.65 o
  -2   9   2        6.01        3.81      1.58 o
  -1   9   2       43.30       40.46      4.20 o
   0   9   2        5.54        3.82      1.44 o
   1   9   2       27.65       31.24      3.61 o
   2   9   2       37.53       37.06      4.84 o
   3   9   2      287.34      296.32     20.84 o
   4   9   2      165.68      162.35     12.53 o
   5   9   2       47.61       48.86      5.26 o
   6   9   2        1.16        1.86      0.76 o
   8   9   2       82.70       85.05      8.40 o
   9   9   2        6.48        6.60      1.56 o
  10   9   2        4.69        4.81      1.34 o
  11   9   2        3.90        4.54      1.19 o
  13   9   2        4.13        4.77      1.37 o
  14   9   2        3.38        2.40      1.11 o
 -19  10   2        8.87        9.18      2.01 o
 -18  10   2        2.18        2.04      0.88 o
 -17  10   2        4.34        4.61      1.52 o
 -16  10   2        4.28        4.95      1.18 o
 -12  10   2       20.22       22.52      3.03 o
 -11  10   2       11.70       12.50      2.30 o
 -10  10   2        3.50        3.40      1.46 o
  -9  10   2        4.00        3.62      1.30 o
  -8  10   2       11.44       12.55      2.47 o
  -6  10   2        7.22        7.19      1.88 o
  -5  10   2        7.49        5.71      1.92 o
  -4  10   2        7.07        8.43      2.19 o
  -2  10   2       25.52       26.34      3.17 o
  -1  10   2       32.17       32.33      3.77 o
   0  10   2       25.14       23.59      3.03 o
   2  10   2       76.29       78.58      6.88 o
   3  10   2       29.95       32.04      3.92 o
   4  10   2       18.79       19.12      3.36 o
   5  10   2       95.58      100.05      8.68 o
   6  10   2        8.56        8.21      2.89 o
   9  10   2       12.66       11.42      2.31 o
  10  10   2        4.28        3.77      1.45 o
  11  10   2       39.09       39.48      5.62 o
  12  10   2        4.07        3.98      1.21 o
  13  10   2        5.26        5.75      1.40 o
  15  10   2       10.31        9.75      2.33 o
 -19  11   2        4.44        4.13      1.32 o
 -15  11   2        1.67        2.16      0.84 o
 -13  11   2       30.70       32.94      4.86 o
 -12  11   2        3.76        2.93      1.15 o
 -11  11   2       49.87       53.81      5.87 o
 -10  11   2       17.36       18.20      3.37 o
  -7  11   2       13.21       12.97      3.28 o
  -5  11   2       52.48       50.37      5.72 o
  -3  11   2      216.55      212.51     13.98 o
  -1  11   2       44.93       43.27      4.81 o
   0  11   2       11.83       12.58      2.62 o
   1  11   2       33.71       33.08      4.39 o
   3  11   2       26.28       27.78      3.63 o
   4  11   2       17.19       18.93      2.89 o
   5  11   2        9.71        8.33      2.02 o
   6  11   2       11.40       11.19      2.64 o
   7  11   2       25.69       26.48      4.91 o
  10  11   2        2.12        2.62      1.22 o
  11  11   2       13.79       15.40      4.24 o
 -12  12   2       16.79       15.69      3.57 o
 -11  12   2       17.14       18.73      3.36 o
  -9  12   2        6.67        7.53      1.87 o
  -8  12   2       18.27       18.97      3.05 o
  -5  12   2       30.04       30.42      4.72 o
  -4  12   2        6.20        5.47      1.50 o
  -3  12   2        9.77        9.95      2.17 o
  -2  12   2       37.70       42.33      4.98 o
  -1  12   2        6.81        5.70      1.74 o
   0  12   2       14.74       15.82      3.40 o
   2  12   2       14.44       15.11      2.76 o
   3  12   2        1.14        0.98      0.43 o
   4  12   2        3.50        3.81      0.95 o
   5  12   2        4.61        4.33      1.35 o
   9  12   2       26.14       30.30      3.93 o
  10  12   2       14.01       14.96      3.58 o
  11  12   2       63.81       72.62      7.97 o
  12  12   2        6.32        6.15      2.81 o
  13  12   2       13.88       15.81      3.90 o
  15  12   2        3.35        3.84      1.64 o
 -12  13   2        3.34        3.28      1.21 o
 -11  13   2        3.36        3.82      1.22 o
 -10  13   2        4.52        4.81      1.34 o
  -9  13   2        8.40        8.19      3.06 o
  -7  13   2        3.68        3.29      1.28 o
  -5  13   2       19.18       18.86      4.01 o
  -4  13   2       46.54       46.57      8.43 o
  -3  13   2       17.45       17.17      4.04 o
  -2  13   2       19.38       19.34      3.68 o
  -1  13   2       18.91       18.86      3.69 o
   0  13   2       19.87       20.96      3.35 o
   1  13   2       29.13       29.22      4.25 o
   2  13   2       23.82       23.14      4.46 o
   3  13   2       43.59       41.14      6.39 o
   4  13   2       27.04       26.28      4.43 o
   5  13   2        6.00        6.62      1.72 o
   6  13   2        2.76        2.35      1.07 o
   8  13   2        8.10        6.50      1.90 o
  10  13   2       12.40       14.62      2.45 o
  11  13   2        3.64        4.47      1.46 o
  12  13   2        3.72        3.25      1.23 o
  13  13   2        6.55        7.31      2.74 o
  15  13   2        6.60        7.22      1.71 o
 -16  14   2        3.41        2.86      0.93 o
 -10  14   2       24.01       27.69      3.63 o
  -9  14   2        8.53        8.86      1.69 o
  -2  14   2        2.74        2.75      1.13 o
   0  14   2       10.15        9.59      2.17 o
   1  14   2       41.99       38.92      5.30 o
   4  14   2        6.41        5.63      1.92 o
   5  14   2       15.07       15.33      3.08 o
   6  14   2       10.60        9.95      1.68 o
   7  14   2       26.12       27.68      3.63 o
   8  14   2       10.41       11.54      2.48 o
   9  14   2       21.78       25.42      3.48 o
  14  14   2        2.86        4.04      1.41 o
  16  14   2        3.06        2.81      1.21 o
 -14  15   2        2.71        2.61      0.98 o
 -10  15   2        2.80        3.52      1.22 o
  -9  15   2       18.87       15.88      3.73 o
  -7  15   2        6.27        5.42      1.24 o
  -6  15   2        6.95        6.51      1.49 o
  -5  15   2        8.03        7.18      1.71 o
  -4  15   2        9.01        8.54      1.86 o
  -3  15   2        5.22        5.08      1.23 o
  -2  15   2        4.91        4.50      1.45 o
  -1  15   2        8.15        6.71      1.41 o
   1  15   2        6.93        7.72      1.87 o
   2  15   2        4.98        4.88      1.95 o
   3  15   2       33.99       33.41      4.86 o
   4  15   2       36.35       39.81      5.14 o
   6  15   2        9.16        8.65      2.53 o
   7  15   2       13.01       10.64      1.84 o
   8  15   2        6.74        6.97      1.45 o
  15  15   2        7.35        8.18      1.86 o
 -12  16   2        6.60        5.85      2.27 o
  -8  16   2       11.64       10.93      2.49 o
  -7  16   2        3.81        3.41      1.07 o
  -6  16   2        7.21        6.95      1.71 o
  -5  16   2        3.78        3.28      0.96 o
  -3  16   2        8.71        8.30      1.54 o
   0  16   2        8.34        7.39      2.57 o
   1  16   2        4.81        4.41      2.16 o
   2  16   2        4.23        3.29      1.64 o
   6  16   2       72.48       75.29     11.41 o
  14  16   2        2.00        3.25      1.00 o
 -11  17   2        8.48        8.93      2.87 o
  -7  17   2        3.43        2.70      1.04 o
  -3  17   2        5.08        5.37      1.75 o
   2  17   2        6.64        6.52      2.60 o
   3  17   2        8.18        7.26      2.93 o
   4  17   2       10.71       10.35      2.50 o
   5  17   2        4.56        5.96      2.08 o
   7  17   2       11.60        9.73      4.65 o
  12  17   2        1.05        0.71      0.33 o
 -12  18   2        1.25        1.01      0.36 o
  -5  18   2        4.69        3.62      1.53 o
  -4  18   2        4.47        4.33      1.98 o
  -2  18   2        4.45        3.41      1.60 o
   7  18   2        3.76        5.04      1.94 o
   9  18   2        4.19        5.33      1.58 o
  -3  19   2        7.16        6.72      1.89 o
   3  19   2        6.41        6.82      1.89 o
   2  20   2        7.69        8.09      2.03 o
 -19   0   3      103.82      102.53     10.81 o
 -17   0   3       36.78       36.12      4.38 o
 -15   0   3        5.35        4.40      1.54 o
 -13   0   3       27.38       28.15      4.89 o
 -11   0   3      173.42      168.34     11.75 o
  -9   0   3      182.56      178.73     12.35 o
  -7   0   3      296.70      303.05     19.33 o
  -5   0   3      368.49      399.73     40.52 o
   1   0   3       81.91       85.81      6.71 o
   3   0   3       64.92       72.41      5.67 o
   5   0   3      174.69      181.65     12.65 o
   7   0   3      150.72      161.47     12.23 o
   9   0   3      133.23      132.95     10.75 o
  11   0   3       66.96       67.24      6.75 o
  13   0   3       26.84       24.55      4.12 o
  15   0   3       22.75       21.54      3.51 o
  17   0   3        9.22        7.34      1.51 o
  19   0   3        8.32        5.69      2.09 o
 -22   1   3        2.34        1.73      0.66 o
 -19   1   3        1.93        2.33      0.76 o
 -18   1   3       35.66       34.10      4.22 o
 -17   1   3       15.57       16.34      2.27 o
 -16   1   3       32.57       34.82      4.07 o
 -15   1   3       10.65        9.86      2.00 o
 -14   1   3       13.17       15.14      2.60 o
 -13   1   3       73.55       73.20      7.35 o
 -12   1   3      117.81      120.66      9.54 o
 -11   1   3        1.91        2.76      1.00 o
 -10   1   3        2.59        2.22      0.96 o
  -9   1   3      145.98      153.28     11.32 o
  -7   1   3      449.39      485.87     32.72 o
  -6   1   3      222.92      228.16     22.49 o
  -5   1   3       24.01       22.03      2.41 o
  -4   1   3       25.57       24.90      2.55 o
  -3   1   3      255.76      275.26     22.39 o
  -2   1   3      704.56      801.93     52.03 o
   0   1   3       49.78       59.70      4.93 o
   1   1   3       13.49       23.46      2.25 o
   2   1   3       26.00       26.02      2.71 o
   3   1   3      376.67      402.06     29.80 o
   4   1   3        2.19        2.54      0.81 o
   5   1   3      166.77      176.68     11.90 o
   6   1   3      272.68      281.40     19.35 o
   8   1   3      199.76      203.59     14.75 o
   9   1   3      140.36      138.77     10.89 o
  10   1   3       96.06       93.64      8.08 o
  11   1   3      168.05      168.49     13.43 o
  12   1   3       37.87       37.88      4.68 o
  14   1   3        3.12        3.34      1.50 o
  15   1   3        4.49        3.84      1.64 o
  16   1   3       13.39       13.72      2.13 o
  17   1   3       21.43       19.65      3.52 o
  18   1   3       17.74       17.23      3.07 o
 -22   2   3        4.68        3.31      0.96 o
 -21   2   3       20.13       17.83      2.90 o
 -20   2   3        4.15        3.68      0.83 o
 -19   2   3        4.55        3.71      0.95 o
 -18   2   3       12.45       11.04      1.67 o
 -17   2   3        9.17        8.20      1.54 o
 -16   2   3        4.17        3.73      1.26 o
 -15   2   3       11.42       12.11      2.15 o
 -14   2   3       51.50       49.96      8.40 o
 -12   2   3       15.31       16.50      3.56 o
 -11   2   3       26.11       29.52      3.78 o
 -10   2   3       40.12       41.60      4.51 o
  -9   2   3       40.12       45.44      4.81 o
  -8   2   3      298.62      302.17     19.33 o
  -7   2   3      144.83      156.35     10.87 o
  -6   2   3       22.06       31.38      4.08 o
  -5   2   3      289.04      292.95     28.48 o
  -4   2   3     1203.57     1247.14     92.39 o
  -3   2   3      161.51      172.00     13.27 o
  -2   2   3      370.62      390.95     26.78 o
  -1   2   3        3.92        5.91      1.02 o
   1   2   3      857.88      901.25     68.58 o
   2   2   3       10.21        9.57      1.36 o
   3   2   3       31.50       27.23      3.48 o
   4   2   3      730.82      722.22     65.86 o
   5   2   3       15.32       17.40      3.22 o
   7   2   3       90.28       93.29      7.77 o
   8   2   3      137.72      135.68     10.13 o
   9   2   3       13.81       13.97      2.61 o
  11   2   3        6.28        5.55      1.92 o
  12   2   3       91.68       90.09      8.54 o
  13   2   3       53.92       53.70      6.17 o
  14   2   3      122.80      112.67     16.70 o
  16   2   3        9.68        8.14      2.02 o
  18   2   3        3.61        3.48      1.15 o
  19   2   3        2.54        2.12      0.96 o
 -20   3   3       14.76       12.65      3.12 o
 -17   3   3       12.11       11.88      1.83 o
 -16   3   3        9.98        9.92      2.17 o
 -15   3   3       15.40       15.18      2.60 o
 -14   3   3       48.84       52.96      7.11 o
 -13   3   3       50.49       54.89      6.79 o
 -12   3   3       76.27       80.67      8.11 o
 -11   3   3        9.35       10.12      2.00 o
 -10   3   3        2.28        1.65      0.76 o
  -9   3   3        7.19        8.91      2.01 o
  -8   3   3       57.39       57.67      6.32 o
  -7   3   3       83.11       87.23      7.62 o
  -6   3   3      114.24      118.37     12.77 o
  -4   3   3      294.49      321.33     33.02 o
  -3   3   3       51.13       61.69      5.54 o
  -2   3   3      946.38     1035.50     69.92 o
  -1   3   3       30.83       33.28      3.15 o
   0   3   3      154.15      153.72     11.63 o
   1   3   3     1494.78     1532.78    117.81 o
   2   3   3      737.74      756.59     58.16 o
   3   3   3      119.51      120.21     12.77 o
   4   3   3      324.93      324.40     29.94 o
   5   3   3      102.76      108.85      8.66 o
   6   3   3       28.67       29.47      3.62 o
   7   3   3      152.12      146.40     10.72 o
   8   3   3      227.75      213.25     14.88 o
   9   3   3       63.30       64.57      6.45 o
  11   3   3       18.04       16.48      3.39 o
  12   3   3       40.44       37.86      6.10 o
  13   3   3      250.04      230.35     22.49 o
  14   3   3       31.61       31.68      6.31 o
  15   3   3        8.60        8.60      1.86 o
  16   3   3        3.97        4.13      1.46 o
  17   3   3       16.05       14.86      3.25 o
  18   3   3        2.92        3.12      1.11 o
  19   3   3        6.98        6.84      1.89 o
  21   3   3        1.98        1.47      0.71 o
  22   3   3        1.48        1.42      0.66 o
 -22   4   3        3.15        3.03      1.08 o
 -20   4   3        7.10        6.61      1.50 o
 -19   4   3        4.33        4.01      1.24 o
 -18   4   3       14.00       12.17      3.13 o
 -16   4   3        2.84        2.30      1.06 o
 -15   4   3       67.45       65.86      7.68 o
 -13   4   3       23.87       22.88      4.29 o
 -12   4   3        1.19        1.29      0.62 o
 -11   4   3      155.32      151.38     12.39 o
 -10   4   3       47.38       48.98      5.10 o
  -9   4   3       16.72       15.45      3.08 o
  -8   4   3       38.96       37.85      4.52 o
  -7   4   3       38.47       35.01      4.38 o
  -6   4   3       58.27       62.51      6.61 o
  -5   4   3        9.98       10.49      1.47 o
  -4   4   3        3.39        5.42      1.04 o
  -3   4   3     1122.81     1104.97     81.96 o
  -2   4   3      560.24      568.65     44.75 o
  -1   4   3      205.00      213.09     17.93 o
   0   4   3       38.69       37.16      4.21 o
   1   4   3      475.41      466.27     41.90 o
   2   4   3      130.95      139.87     12.10 o
   3   4   3      163.95      177.70     16.47 o
   4   4   3      576.25      614.13     56.89 o
   5   4   3        6.33        3.96      1.35 o
   6   4   3      345.13      345.02     23.81 o
   7   4   3       82.66       84.83      7.79 o
   8   4   3        3.72        3.08      1.11 o
   9   4   3       41.12       41.80      4.67 o
  10   4   3       56.16       60.38      6.00 o
  12   4   3       11.76       12.03      2.63 o
  13   4   3       12.61       11.55      2.97 o
  14   4   3       16.13       15.47      2.91 o
  15   4   3       34.25       33.44      4.23 o
  16   4   3       47.70       51.64      6.34 o
  17   4   3        9.78       10.18      1.84 o
  18   4   3        6.93        6.79      1.53 o
  21   4   3        2.37        2.51      0.86 o
 -20   5   3        3.96        3.97      1.17 o
 -19   5   3        6.43        6.30      1.73 o
 -18   5   3        7.62        7.19      1.88 o
 -15   5   3        4.59        4.03      1.20 o
 -13   5   3       35.39       36.23      5.64 o
 -12   5   3        3.23        2.82      1.25 o
 -10   5   3       14.47       17.54      2.75 o
  -9   5   3       41.27       46.47      5.58 o
  -8   5   3       18.39       20.59      2.73 o
  -7   5   3      217.14      224.95     17.91 o
  -6   5   3      277.27      264.14     19.37 o
  -5   5   3      415.09      418.15     29.78 o
  -4   5   3       52.67       55.63      4.78 o
  -3   5   3        1.15        0.91      0.44 o
  -2   5   3       28.95       37.99      3.44 o
  -1   5   3      424.28      437.75     31.28 o
   0   5   3     1247.49     1248.60     98.47 o
   1   5   3       39.56       38.17      4.68 o
   2   5   3      252.35      238.55     19.41 o
   3   5   3      130.66      134.34     10.90 o
   5   5   3      233.58      232.25     16.37 o
   6   5   3      508.93      532.96     35.70 o
   7   5   3       43.31       43.77      4.66 o
   8   5   3       14.93       16.60      3.23 o
   9   5   3       39.74       42.34      4.82 o
  11   5   3       28.86       29.78      4.56 o
  13   5   3       11.82       12.40      2.80 o
  14   5   3       36.45       38.29      4.83 o
  16   5   3        7.96        7.22      2.22 o
  17   5   3       16.78       16.93      2.43 o
  18   5   3        6.64        5.59      1.55 o
 -22   6   3        2.21        1.94      0.96 o
 -19   6   3        3.59        3.87      1.16 o
 -17   6   3        6.13        6.17      2.26 o
 -16   6   3        7.15        6.28      2.07 o
 -15   6   3        3.12        2.46      1.14 o
 -14   6   3       13.69       13.15      2.46 o
 -13   6   3       41.91       44.59      7.01 o
 -10   6   3        4.18        3.41      1.11 o
  -9   6   3        4.66        4.02      1.12 o
  -8   6   3        5.88        5.49      1.40 o
  -7   6   3       48.36       46.09      4.35 o
  -6   6   3       39.20       45.47      4.66 o
  -5   6   3      129.26      130.97     10.60 o
  -4   6   3       70.32       65.10      5.23 o
  -3   6   3      223.13      223.78     14.87 o
  -2   6   3       21.64       22.61      2.41 o
  -1   6   3      377.90      370.77     26.81 o
   0   6   3       34.08       35.95      3.91 o
   1   6   3      340.94      347.51     23.81 o
   2   6   3       34.47       30.95      3.30 o
   3   6   3      202.76      216.32     14.88 o
   4   6   3      197.09      202.27     14.60 o
   5   6   3       69.92       78.29      6.57 o
   6   6   3      202.73      215.44     14.59 o
   7   6   3       66.10       67.60      6.29 o
   8   6   3       27.68       28.24      3.62 o
   9   6   3        4.84        4.01      1.59 o
  10   6   3        7.82        6.26      2.25 o
  11   6   3       11.38       12.43      2.30 o
  14   6   3       31.76       32.33      4.08 o
  15   6   3       70.06       73.02      8.28 o
  16   6   3       22.98       26.15      3.48 o
  18   6   3        3.86        3.28      0.92 o
 -17   7   3        8.81        9.37      2.34 o
 -16   7   3        6.87        7.15      1.55 o
 -15   7   3        6.25        6.35      2.79 o
 -14   7   3        3.38        2.77      1.24 o
 -13   7   3       48.96       53.32      8.05 o
 -11   7   3        4.53        5.10      1.76 o
 -10   7   3       22.83       26.16      3.32 o
  -8   7   3      226.56      231.82     16.37 o
  -5   7   3       82.75       83.78      7.32 o
  -4   7   3       41.51       43.42      4.66 o
  -3   7   3       31.78       29.32      3.01 o
  -2   7   3      326.07      325.13     20.80 o
  -1   7   3       12.98       17.56      2.58 o
   0   7   3        4.52        4.08      1.01 o
   1   7   3      135.22      127.42     10.91 o
   2   7   3       19.72       23.20      2.87 o
   3   7   3       19.50       19.81      2.57 o
   4   7   3        5.64        5.22      1.59 o
   5   7   3       87.45       87.90      7.32 o
   7   7   3       40.17       41.03      4.67 o
   8   7   3      117.41      123.72     10.00 o
   9   7   3       15.38       14.73      2.60 o
  10   7   3       11.68       13.72      2.45 o
  12   7   3       13.32       13.30      2.61 o
  13   7   3        2.27        2.05      0.83 o
  14   7   3        1.89        1.98      0.72 o
  15   7   3       32.25       35.06      4.38 o
  16   7   3        6.53        5.99      1.45 o
  17   7   3       17.16       16.74      2.27 o
 -20   8   3        2.59        2.95      1.12 o
 -15   8   3       18.09       20.17      2.88 o
 -14   8   3       59.76       64.28      7.37 o
 -13   8   3       10.48       11.60      2.15 o
 -10   8   3       54.83       58.84      6.31 o
  -9   8   3       10.10       10.05      1.84 o
  -7   8   3      100.38      108.88      8.20 o
  -5   8   3       49.50       51.77      4.95 o
  -3   8   3       19.47       21.41      2.73 o
  -2   8   3       14.20       15.76      2.44 o
  -1   8   3       12.85       11.71      1.83 o
   0   8   3       66.66       65.64      5.84 o
   1   8   3       53.84       55.04      4.94 o
   2   8   3      161.38      157.09     11.77 o
   3   8   3       24.81       22.46      2.87 o
   4   8   3       82.60       85.99      7.32 o
   5   8   3      181.45      182.82     13.41 o
   6   8   3       21.48       23.12      3.18 o
   7   8   3      208.35      222.76     16.39 o
   9   8   3       15.48       15.69      2.59 o
  10   8   3        2.71        2.51      1.15 o
  11   8   3       10.97       11.17      2.31 o
  12   8   3       19.41       20.08      3.04 o
  13   8   3       41.47       46.65      5.42 o
  14   8   3       23.19       26.65      3.48 o
  15   8   3        1.30        1.56      0.74 o
 -20   9   3        2.87        3.16      1.07 o
 -16   9   3        5.09        4.99      1.22 o
 -15   9   3       10.88       10.84      2.16 o
 -13   9   3       19.51       19.67      3.20 o
 -12   9   3        7.28        7.21      1.88 o
 -11   9   3       88.88       87.28     11.81 o
 -10   9   3       11.40       11.80      2.31 o
  -9   9   3      126.47      124.13     11.38 o
  -8   9   3       50.11       53.43      5.40 o
  -7   9   3        1.99        2.06      0.97 o
  -5   9   3       16.95       18.67      2.58 o
  -4   9   3       93.42       95.58      7.77 o
  -3   9   3       46.72       43.12      4.35 o
  -1   9   3        5.89        6.41      1.90 o
   0   9   3       88.28       88.61      6.86 o
   1   9   3        6.45        5.43      1.55 o
   2   9   3        1.90        1.72      0.68 o
   3   9   3       36.20       36.58      4.06 o
   4   9   3        2.66        2.79      0.92 o
   5   9   3       61.86       61.84      5.85 o
   6   9   3        8.35        7.35      2.39 o
   7   9   3       15.49       16.32      3.23 o
   9   9   3       35.60       39.26      5.14 o
  10   9   3       75.66       76.13      9.82 o
  11   9   3        9.55        9.73      2.33 o
  13   9   3       18.88       19.97      2.73 o
  14   9   3       11.49       10.68      1.84 o
  15   9   3        4.25        3.12      0.88 o
  18   9   3        5.05        4.77      1.96 o
 -19  10   3        2.81        3.30      1.15 o
 -14  10   3       28.07       30.27      4.72 o
 -10  10   3       70.19       69.58     10.49 o
  -9  10   3       11.40       11.09      2.16 o
  -8  10   3       57.47       59.56      6.31 o
  -7  10   3       10.40       11.66      1.98 o
  -6  10   3       11.88       12.62      2.30 o
  -4  10   3        5.47        4.84      1.44 o
  -3  10   3       95.58       99.41      7.76 o
  -2  10   3       25.89       26.80      3.32 o
  -1  10   3       25.48       26.38      3.32 o
   0  10   3       55.11       57.07      5.55 o
   1  10   3      140.15      147.42     11.78 o
   3  10   3       16.35       18.01      2.74 o
   4  10   3       98.91      101.17      8.51 o
   5  10   3       12.16       13.65      2.78 o
   6  10   3       28.92       31.35      4.08 o
   7  10   3       17.55       18.12      2.89 o
   8  10   3       44.38       44.56      5.43 o
   9  10   3      103.25      108.48     12.35 o
  10  10   3      110.61      115.05     12.78 o
  11  10   3       24.61       28.21      3.47 o
  12  10   3       26.86       27.94      3.62 o
  13  10   3       17.52       18.81      3.69 o
 -18  11   3        7.31        8.50      2.36 o
 -14  11   3        5.41        5.03      1.30 o
 -12  11   3        5.74        6.02      1.91 o
 -11  11   3        1.69        2.08      0.87 o
 -10  11   3       16.26       17.65      3.06 o
  -8  11   3       28.69       26.88      5.39 o
  -6  11   3      143.47      136.02     14.89 o
  -5  11   3        3.21        3.87      1.22 o
  -4  11   3       81.31       80.60      8.11 o
  -3  11   3        7.07        5.36      2.11 o
  -2  11   3      164.82      167.76     11.75 o
  -1  11   3        8.31        7.42      2.04 o
   0  11   3        2.33        2.62      1.04 o
   1  11   3        3.14        3.75      1.32 o
   2  11   3        7.28        6.48      2.06 o
   3  11   3       16.27       17.06      2.90 o
   4  11   3        3.66        3.68      1.01 o
   5  11   3       40.90       45.88      5.42 o
   8  11   3       23.29       25.11      3.96 o
   9  11   3        1.17        1.02      0.50 o
  12  11   3      126.46      141.23     14.87 o
  16  11   3        3.89        3.93      1.61 o
 -18  12   3        3.13        3.03      1.45 o
 -17  12   3        3.39        4.13      1.80 o
 -14  12   3        6.27        6.28      1.48 o
 -10  12   3        7.79        7.42      1.71 o
  -9  12   3        9.04        9.88      2.17 o
  -8  12   3        9.28        9.80      2.33 o
  -7  12   3       24.50       23.76      5.43 o
  -4  12   3       17.46       18.11      2.74 o
  -3  12   3       60.70       55.49      5.55 o
  -1  12   3       17.52       18.27      2.74 o
   0  12   3       18.27       16.42      3.23 o
   1  12   3       60.83       61.48      7.08 o
   2  12   3        3.21        3.21      1.55 o
   3  12   3       32.20       30.05      4.24 o
   4  12   3       27.68       27.81      3.94 o
   6  12   3        8.92        8.56      2.02 o
   7  12   3       16.72       17.77      2.90 o
   8  12   3        6.47        6.40      2.42 o
   9  12   3       25.10       29.19      3.93 o
  10  12   3       46.39       53.19      6.02 o
  11  12   3       38.53       36.97      4.69 o
  13  12   3       10.85       11.70      2.31 o
  14  12   3        6.44        7.33      1.71 o
 -16  13   3        2.75        3.06      1.00 o
 -15  13   3        7.34        5.66      1.92 o
 -13  13   3        3.21        3.09      1.31 o
 -12  13   3        5.93        5.21      1.56 o
 -11  13   3       11.41       12.36      2.47 o
 -10  13   3        5.24        6.11      1.57 o
  -9  13   3       10.65        9.97      2.17 o
  -6  13   3        6.29        5.35      2.30 o
  -5  13   3       21.15       20.95      3.67 o
  -4  13   3       41.31       38.53      8.84 o
  -3  13   3        8.31        8.38      2.02 o
  -2  13   3       11.44       11.30      2.31 o
  -1  13   3       14.68       13.53      2.78 o
   1  13   3        4.23        4.93      1.49 o
   2  13   3       11.08       12.44      3.45 o
   4  13   3        5.69        5.75      1.74 o
   7  13   3        9.14        7.65      1.51 o
   8  13   3        9.47       10.33      2.00 o
  12  13   3        4.82        3.90      1.60 o
  13  13   3       32.87       34.81      5.48 o
  14  13   3        8.96        9.82      2.33 o
  15  13   3        6.28        6.04      2.44 o
  16  13   3        3.59        3.01      1.49 o
 -15  14   3        3.32        5.94      1.57 o
 -14  14   3        7.61        6.83      2.59 o
 -11  14   3        2.26        1.81      0.90 o
 -10  14   3        3.86        3.83      1.04 o
  -9  14   3       11.22       10.73      1.99 o
  -7  14   3        5.46        5.43      1.75 o
  -2  14   3        8.88        8.70      2.19 o
   0  14   3        5.42        4.29      1.47 o
   1  14   3        4.10        4.57      1.38 o
   2  14   3       18.33       19.42      3.20 o
   3  14   3        8.00        7.00      1.71 o
   4  14   3        7.63        6.35      2.07 o
   5  14   3       21.66       21.01      3.19 o
   6  14   3        7.92        7.88      1.87 o
   7  14   3       33.92       38.71      4.68 o
   8  14   3        3.71        4.37      1.24 o
   9  14   3       15.29       16.22      3.08 o
  12  14   3       12.90       12.32      2.30 o
  13  14   3       13.28       13.51      2.78 o
  14  14   3        8.52        9.37      2.18 o
  15  14   3        3.74        3.75      1.20 o
 -10  15   3       10.23       10.59      1.84 o
  -9  15   3        4.41        4.67      1.12 o
  -8  15   3       24.95       25.64      3.32 o
  -7  15   3       11.65       10.27      2.83 o
  -6  15   3        2.40        1.77      0.76 o
  -5  15   3        2.56        2.19      0.99 o
  -3  15   3        1.95        2.09      0.72 o
  -2  15   3       12.30       11.49      2.64 o
  -1  15   3        5.95        5.91      1.32 o
   1  15   3        1.61        1.29      0.52 o
   4  15   3        4.30        3.77      1.65 o
   7  15   3        7.74        7.22      2.22 o
   8  15   3       23.64       24.29      5.59 o
   9  15   3        3.61        2.29      0.83 o
 -13  16   3        9.67       11.76      3.30 o
  -8  16   3        4.53        5.04      1.23 o
  -7  16   3        2.61        2.00      0.76 o
  -6  16   3        3.30        2.27      0.95 o
  -5  16   3        3.13        3.14      0.91 o
  -1  16   3       21.84       21.35      3.19 o
   1  16   3       19.08       18.36      3.54 o
   3  16   3        8.05        7.51      2.04 o
  14  16   3        3.65        3.42      0.86 o
 -12  17   3        3.73        3.81      1.53 o
  -6  17   3        3.74        3.83      0.89 o
  -1  17   3        5.67        5.14      1.76 o
   0  17   3       13.52       10.67      4.58 o
   5  17   3       14.53       12.47      5.42 o
  -5  18   3        4.55        3.26      0.73 o
   2  18   3        4.65        4.83      1.95 o
 -10  19   3        4.18        4.01      1.81 o
  -6  19   3        1.87        3.23      1.55 o
  -5  19   3        3.48        5.09      1.51 o
  -4  19   3        6.76        6.28      1.90 o
  -5  20   3        1.68        1.85      0.73 o
  -4  20   3        3.98        4.50      1.30 o
   1  20   3        3.45        2.48      1.09 o
 -22   0   4        0.60        0.44      0.19 o
 -20   0   4        4.60        4.59      1.19 o
 -18   0   4       52.22       54.99      6.02 o
 -16   0   4       11.12       12.13      1.66 o
 -14   0   4       77.38       75.98      7.65 o
 -12   0   4       28.91       32.19      4.86 o
 -10   0   4        3.85        3.63      1.54 o
  -8   0   4       65.22       56.94      5.39 o
  -6   0   4      180.21      180.34     14.33 o
  -4   0   4       33.29       30.07      2.70 o
  -2   0   4      596.46      582.10     38.66 o
   2   0   4       19.86       16.41      2.12 o
   4   0   4      400.08      408.94     45.12 o
   6   0   4     1095.43     1097.96     69.85 o
   8   0   4        4.73        3.55      1.66 o
  10   0   4      129.40      125.56     10.76 o
  12   0   4      229.78      219.24     16.39 o
  14   0   4        2.92        2.56      1.23 o
  16   0   4       24.42       24.67      3.33 o
  18   0   4        3.65        3.88      1.31 o
  20   0   4       19.98       19.64      2.88 o
 -20   1   4        2.28        1.37      0.55 o
 -18   1   4        3.97        4.20      1.24 o
 -16   1   4       29.97       32.16      3.77 o
 -15   1   4        6.50        6.43      1.46 o
 -11   1   4        5.85        5.39      1.58 o
 -10   1   4        4.84        4.13      1.39 o
  -9   1   4       38.74       37.73      3.90 o
  -8   1   4       19.50       22.62      2.87 o
  -7   1   4       20.34       23.86      2.72 o
  -6   1   4        2.90        3.26      0.96 o
  -5   1   4      531.59      563.68     53.95 o
  -4   1   4      314.82      296.18     26.93 o
  -3   1   4       51.80       50.63      3.87 o
  -1   1   4      657.44      714.32     46.08 o
   0   1   4      398.35      387.00     29.83 o
   1   1   4      238.24      223.62     19.44 o
   2   1   4      149.96      157.66     12.07 o
   3   1   4     1634.13     1624.92    107.07 o
   4   1   4      391.97      361.11     37.55 o
   5   1   4      256.68      254.34     17.87 o
   6   1   4       62.08       54.45      5.40 o
   7   1   4       79.69       84.10      7.48 o
   8   1   4      124.09      127.62     10.14 o
   9   1   4       61.91       64.42      6.14 o
  10   1   4      604.21      611.36     41.66 o
  11   1   4       57.65       58.80      6.00 o
  12   1   4      285.95      275.11     19.36 o
  13   1   4       73.06       70.61      7.35 o
  14   1   4        7.19        7.51      2.21 o
  15   1   4        5.19        4.23      1.31 o
  17   1   4        3.18        3.08      1.25 o
  21   1   4        8.07        8.28      1.69 o
  22   1   4        3.18        3.47      0.77 o
 -21   2   4        1.75        2.18      1.07 o
 -20   2   4        6.76        6.55      1.56 o
 -19   2   4        5.27        4.41      1.09 o
 -18   2   4        6.74        6.89      1.24 o
 -17   2   4       44.77       46.75      5.11 o
 -16   2   4       24.73       24.35      3.33 o
 -15   2   4       24.52       24.59      3.49 o
 -14   2   4        5.81        5.94      1.50 o
 -12   2   4      140.82      138.59     13.19 o
 -11   2   4       25.73       27.55      3.79 o
 -10   2   4      148.28      150.50     11.78 o
  -9   2   4       73.23       72.95      7.66 o
  -8   2   4       13.29       12.20      1.83 o
  -7   2   4      194.77      197.89     13.70 o
  -6   2   4      183.98      189.99     16.44 o
  -5   2   4        3.16        4.10      1.15 o
  -4   2   4      143.11      146.84     18.11 o
  -3   2   4      125.26      130.07     10.30 o
  -2   2   4      190.21      192.18     14.76 o
  -1   2   4       16.04       14.91      1.50 o
   0   2   4       21.07       16.58      1.81 o
   1   2   4      582.64      627.59     46.19 o
   2   2   4      436.53      474.75     35.78 o
   3   2   4       55.83       53.51      4.79 o
   4   2   4      338.13      335.51     25.35 o
   5   2   4       47.94       50.25      4.95 o
   6   2   4       12.97       13.81      2.61 o
   7   2   4      316.29      321.18     22.33 o
   8   2   4       16.69       16.64      2.43 o
   9   2   4        8.70        9.90      2.50 o
  10   2   4       14.56       15.94      2.59 o
  11   2   4      230.53      231.82     16.37 o
  12   2   4       74.31       73.12      7.51 o
  14   2   4       11.70       10.41      2.66 o
  15   2   4       17.58       16.70      2.59 o
  17   2   4       13.05       11.25      2.15 o
  18   2   4       11.34       11.03      1.99 o
  19   2   4        4.12        3.98      1.63 o
  21   2   4        1.83        1.52      0.67 o
 -22   3   4        2.67        2.51      0.81 o
 -21   3   4        9.93        7.73      2.56 o
 -20   3   4       13.99       12.60      2.62 o
 -18   3   4        4.20        3.86      1.21 o
 -16   3   4        4.83        2.94      0.77 o
 -15   3   4       19.37       19.78      3.20 o
 -14   3   4       16.85       17.61      3.54 o
 -13   3   4       59.96       57.63      7.25 o
 -12   3   4        8.37        9.16      1.69 o
 -11   3   4       34.44       33.79      4.07 o
 -10   3   4       24.47       25.03      3.17 o
  -9   3   4       20.21       21.61      3.34 o
  -8   3   4       50.69       53.31      4.79 o
  -7   3   4       64.02       59.78      6.93 o
  -6   3   4       60.67       63.71      8.94 o
  -5   3   4      258.91      258.88     22.42 o
  -4   3   4      477.91      499.47     38.78 o
  -3   3   4      405.98      424.73     29.77 o
  -2   3   4      117.55      112.29      8.65 o
  -1   3   4       92.71      102.92      7.45 o
   0   3   4       36.45       38.24      3.59 o
   1   3   4      489.63      440.24     32.78 o
   2   3   4      355.85      365.35     29.86 o
   3   3   4      292.72      316.94     25.37 o
   4   3   4      139.37      144.48     11.34 o
   6   3   4      370.64      380.28     26.79 o
   8   3   4      171.85      170.98     12.66 o
   9   3   4       25.92       28.76      3.94 o
  10   3   4        7.41        6.46      1.72 o
  13   3   4       18.28       18.09      3.21 o
  14   3   4       35.90       36.17      5.79 o
  16   3   4       12.56       12.61      2.14 o
  18   3   4        9.92        9.26      1.85 o
  19   3   4        8.41        7.77      1.54 o
 -22   4   4        6.91        6.65      1.24 o
 -20   4   4       12.88       11.19      2.98 o
 -19   4   4       16.07       15.55      3.08 o
 -18   4   4       10.46        9.24      1.85 o
 -16   4   4       18.34       18.37      2.74 o
 -15   4   4       18.25       17.38      2.43 o
 -14   4   4       15.48       15.49      3.57 o
 -13   4   4       50.28       50.73      5.88 o
 -12   4   4       24.59       27.26      4.58 o
 -10   4   4       28.95       29.64      3.62 o
  -9   4   4       50.66       50.60      5.10 o
  -8   4   4       59.91       54.97      5.56 o
  -7   4   4       13.08       16.28      2.59 o
  -6   4   4       79.68       82.05      9.02 o
  -5   4   4      691.80      707.16     61.30 o
  -4   4   4      104.29      113.70      8.65 o
  -3   4   4      872.83      917.47     59.47 o
  -2   4   4      218.12      217.77     19.45 o
  -1   4   4      110.13      101.44      7.76 o
   0   4   4        5.39        4.07      0.98 o
   1   4   4       23.96       22.62      3.03 o
   2   4   4        5.61        5.89      1.27 o
   3   4   4       25.33       23.07      2.72 o
   4   4   4      133.63      134.40     11.21 o
   5   4   4       16.41       18.73      2.74 o
   6   4   4      120.01      121.69      9.40 o
   7   4   4       27.21       29.26      3.62 o
   8   4   4       64.57       69.99      6.13 o
   9   4   4        7.52        4.53      1.39 o
  10   4   4        9.23        8.72      2.02 o
  12   4   4        7.69        6.90      2.05 o
  15   4   4       17.39       17.74      3.22 o
  16   4   4        4.85        3.71      1.26 o
  17   4   4       10.60       11.16      1.83 o
  21   4   4        1.86        1.35      0.58 o
 -21   5   4        7.86        8.33      1.69 o
 -20   5   4        2.22        2.61      1.09 o
 -18   5   4        2.52        2.58      0.98 o
 -14   5   4       24.70       23.31      5.60 o
 -13   5   4      172.82      163.96     18.05 o
 -12   5   4       34.89       35.41      5.96 o
 -11   5   4       13.39       14.45      3.10 o
 -10   5   4       14.41       14.50      2.45 o
  -8   5   4       64.80       65.73      6.75 o
  -7   5   4       14.72       14.96      1.96 o
  -6   5   4       18.88       19.28      2.42 o
  -5   5   4       50.13       51.15      4.34 o
  -4   5   4      362.65      371.35     23.78 o
  -3   5   4       42.17       46.09      4.65 o
  -2   5   4      123.88      135.71     10.29 o
  -1   5   4      203.67      201.55     14.90 o
   0   5   4       45.15       43.45      4.04 o
   1   5   4        0.97        1.96      0.65 o
   2   5   4       36.13       32.59      3.46 o
   3   5   4        2.38        2.29      0.78 o
   5   5   4       13.93       12.46      2.30 o
   6   5   4        8.43        7.20      2.22 o
   7   5   4       34.72       33.79      3.91 o
   8   5   4        5.23        4.29      1.34 o
   9   5   4       69.50       69.07      6.90 o
  10   5   4       39.26       42.20      5.13 o
  14   5   4       56.84       56.13      6.47 o
  15   5   4       30.01       31.11      3.92 o
  16   5   4       26.46       26.09      3.48 o
  17   5   4        3.92        2.78      0.93 o
  18   5   4        7.46        6.72      1.45 o
 -13   6   4       17.45       15.95      4.39 o
 -12   6   4       36.26       36.48      5.15 o
  -9   6   4       73.20       72.69      7.35 o
  -8   6   4        9.97        9.35      2.01 o
  -7   6   4       92.75       92.60      7.92 o
  -6   6   4      143.23      131.93     10.30 o
  -5   6   4       82.83       81.52      7.18 o
  -4   6   4      134.75      131.04      9.23 o
  -3   6   4       63.81       64.44      5.23 o
  -2   6   4        6.68        5.35      0.90 o
  -1   6   4      633.99      622.18     41.65 o
   0   6   4       87.77       84.98      8.10 o
   1   6   4       12.05        9.42      1.85 o
   2   6   4      149.46      152.98     11.77 o
   4   6   4       17.31       18.83      2.57 o
   5   6   4       40.71       37.09      4.21 o
   6   6   4      118.63      129.53     10.14 o
   7   6   4        4.48        3.59      1.05 o
   8   6   4        7.66        7.84      2.37 o
   9   6   4       25.21       27.97      4.10 o
  11   6   4       65.25       64.07      7.38 o
  12   6   4        4.28        4.01      1.63 o
  13   6   4        4.00        3.79      1.21 o
  14   6   4        5.76        5.27      1.21 o
  17   6   4        9.18        9.04      2.01 o
  18   6   4        9.44        8.29      1.69 o
 -16   7   4        4.43        4.65      1.78 o
 -15   7   4       44.43       46.29      5.42 o
 -13   7   4       29.58       29.84      5.52 o
 -12   7   4       12.32       12.89      3.28 o
 -11   7   4       80.50       80.94      7.95 o
 -10   7   4       21.44       24.39      3.49 o
  -9   7   4        3.22        3.50      1.22 o
  -8   7   4       53.32       56.31      5.09 o
  -5   7   4        6.47        7.17      1.38 o
  -4   7   4       35.22       31.45      3.00 o
  -3   7   4       29.16       28.79      2.70 o
  -2   7   4      342.64      358.91     22.28 o
   0   7   4       38.49       44.16      4.97 o
   1   7   4      169.25      163.51     11.47 o
   2   7   4      106.41      105.91      9.57 o
   3   7   4        7.61        9.17      1.53 o
   4   7   4        5.01        5.22      1.41 o
   5   7   4        9.82       10.00      2.17 o
   7   7   4       90.64      100.91      8.37 o
   8   7   4       17.27       19.85      3.84 o
   9   7   4       48.78       49.87      5.57 o
  10   7   4       69.54       74.95      7.81 o
  11   7   4        7.99        7.33      2.74 o
  14   7   4       25.35       29.61      3.78 o
  16   7   4        5.87        5.92      1.30 o
  17   7   4       11.71       11.55      1.98 o
 -21   8   4        2.44        3.32      1.24 o
 -19   8   4        1.69        1.64      0.74 o
 -17   8   4        3.32        2.47      0.94 o
 -16   8   4        2.48        2.57      1.15 o
 -15   8   4        5.24        5.13      1.32 o
 -14   8   4       19.32       20.90      2.88 o
 -13   8   4        4.42        3.97      1.20 o
 -12   8   4        6.41        6.23      2.07 o
 -10   8   4       30.39       33.05      4.08 o
  -9   8   4       49.16       52.52      5.25 o
  -8   8   4       17.53       17.23      3.07 o
  -7   8   4        5.67        4.90      1.38 o
  -6   8   4        6.34        5.22      1.18 o
  -5   8   4       36.88       36.23      3.60 o
  -4   8   4      245.15      245.86     16.36 o
  -1   8   4       10.51       10.80      1.84 o
   1   8   4       79.93       87.63      7.01 o
   2   8   4      123.03      123.72      9.39 o
   4   8   4        2.63        2.33      0.96 o
   5   8   4       30.78       32.29      3.92 o
   6   8   4       30.95       30.19      3.78 o
   7   8   4      159.14      169.07     12.36 o
   8   8   4       13.86       15.63      3.08 o
   9   8   4       29.57       32.47      4.86 o
  11   8   4        3.78        4.11      1.27 o
  13   8   4       59.16       64.76      7.23 o
  14   8   4       13.60       14.16      2.45 o
  15   8   4       22.39       25.96      3.48 o
  19   8   4        9.90       11.41      2.97 o
 -20   9   4        4.19        5.01      1.33 o
 -19   9   4        4.09        4.47      1.61 o
 -18   9   4        5.20        5.64      1.25 o
 -17   9   4       10.18       10.25      2.32 o
 -16   9   4       42.87       45.18      7.64 o
 -15   9   4       10.34       10.71      1.99 o
 -14   9   4       27.67       28.07      3.79 o
 -10   9   4       41.60       41.33      5.61 o
  -9   9   4      155.02      156.64     12.38 o
  -8   9   4        9.79       11.19      1.99 o
  -7   9   4        4.57        4.50      1.07 o
  -6   9   4        3.12        2.79      1.01 o
  -5   9   4       16.59       20.42      2.42 o
  -4   9   4       54.86       50.01      4.79 o
  -3   9   4       23.39       23.41      2.72 o
  -2   9   4       94.27       94.19      7.00 o
  -1   9   4        9.45       10.25      2.00 o
   0   9   4       45.32       47.23      4.49 o
   2   9   4        8.02        8.59      1.86 o
   3   9   4       80.16       83.29      7.32 o
   4   9   4      237.71      240.74     17.88 o
   5   9   4        1.34        1.77      0.77 o
   6   9   4        3.73        4.17      1.27 o
   7   9   4       18.06       19.00      3.05 o
   8   9   4       67.98       68.74      7.36 o
  10   9   4       25.11       24.90      3.96 o
  12   9   4        9.49        9.39      1.85 o
  14   9   4        9.41        8.69      1.86 o
  18   9   4        5.74        6.20      1.73 o
  19   9   4        5.02        4.84      1.60 o
  20   9   4        2.12        2.61      1.08 o
 -18  10   4        7.30        9.52      1.68 o
 -17  10   4        8.14        8.86      2.01 o
 -16  10   4       10.41        9.73      1.68 o
 -15  10   4       21.63       22.01      2.87 o
 -13  10   4        3.88        3.89      1.82 o
 -12  10   4       15.10       16.09      3.39 o
 -11  10   4        3.09        3.98      1.35 o
  -8  10   4        8.55        7.37      2.22 o
  -7  10   4        9.32        9.18      1.69 o
  -6  10   4        6.60        5.67      1.58 o
  -5  10   4       13.65       13.98      2.13 o
  -4  10   4       55.50       54.43      4.78 o
  -3  10   4      249.21      239.57     14.85 o
  -2  10   4       47.32       51.32      4.95 o
  -1  10   4      205.62      207.25     13.83 o
   0  10   4      145.27      149.62     10.72 o
   1  10   4       41.13       40.46      4.51 o
   2  10   4       54.29       55.49      5.25 o
   3  10   4      123.88      126.62      9.69 o
   5  10   4      267.75      269.11     19.37 o
   6  10   4       22.88       22.96      3.33 o
   7  10   4       26.49       29.16      4.73 o
   8  10   4        7.24        7.05      2.05 o
   9  10   4       51.15       52.26      7.91 o
  10  10   4       16.46       17.71      2.74 o
  11  10   4       79.87       89.99      9.77 o
  12  10   4        2.40        2.84      0.77 o
  13  10   4        8.63        8.80      2.01 o
  14  10   4        2.56        2.08      0.60 o
 -19  11   4       10.45       11.15      2.16 o
 -17  11   4       12.84       14.70      2.13 o
 -14  11   4        4.67        4.36      1.47 o
 -13  11   4        2.68        2.32      0.96 o
 -11  11   4       52.69       57.90      6.31 o
 -10  11   4        1.87        1.76      0.78 o
  -9  11   4        8.24        8.46      2.19 o
  -7  11   4       93.35       88.41     11.65 o
  -6  11   4        5.82        5.56      1.92 o
  -5  11   4       12.16       12.04      2.15 o
  -4  11   4       24.51       25.82      4.27 o
  -3  11   4       85.68       83.71      8.10 o
  -2  11   4       19.44       19.09      2.74 o
  -1  11   4       31.01       30.53      3.78 o
   0  11   4        9.51        8.46      2.02 o
   1  11   4       32.01       32.81      3.92 o
   2  11   4        4.91        4.24      1.30 o
   4  11   4       37.84       41.75      4.98 o
   5  11   4      185.73      186.33     14.92 o
   6  11   4       19.35       21.85      3.34 o
   7  11   4       30.12       32.66      5.82 o
   9  11   4        3.31        3.18      0.91 o
  10  11   4        2.31        2.66      0.70 o
  11  11   4        9.77        8.82      1.53 o
  12  11   4        3.24        2.49      0.90 o
 -18  12   4        5.01        4.48      1.61 o
 -17  12   4        9.25        9.41      2.34 o
 -16  12   4        1.47        1.74      0.82 o
 -12  12   4        7.30        7.08      1.88 o
 -11  12   4        4.77        4.14      1.16 o
 -10  12   4        2.98        2.17      0.84 o
  -9  12   4        7.72        7.61      2.21 o
  -8  12   4       25.54       26.22      4.43 o
  -5  12   4        7.60        5.96      1.91 o
  -4  12   4       45.18       45.36      5.28 o
  -3  12   4        4.11        3.88      1.41 o
  -2  12   4      107.53      101.43      8.51 o
  -1  12   4       16.85       15.18      3.09 o
   0  12   4       17.75       16.87      3.23 o
   2  12   4        2.04        2.12      1.00 o
   3  12   4        4.17        3.69      1.33 o
   5  12   4        7.60        7.50      1.70 o
   6  12   4        8.47        7.97      2.55 o
   8  12   4        3.23        3.39      0.92 o
   9  12   4       13.45       14.34      1.97 o
  10  12   4        9.37       10.60      2.16 o
  11  12   4       60.97       69.65      7.52 o
  13  12   4       10.87       11.28      2.31 o
 -16  13   4       13.36       14.13      3.10 o
 -15  13   4        4.24        3.81      1.44 o
 -13  13   4        6.91        7.13      1.71 o
 -10  13   4        7.30        7.31      1.19 o
  -9  13   4       10.93       11.60      1.98 o
  -8  13   4       11.30       12.48      1.82 o
  -7  13   4       28.74       28.80      3.93 o
  -6  13   4        9.64        9.86      2.17 o
  -5  13   4       11.28       11.75      2.31 o
  -3  13   4       17.48       17.16      3.07 o
  -2  13   4       15.12       14.59      3.25 o
  -1  13   4        5.03        4.16      1.44 o
   0  13   4        9.10        7.17      2.39 o
   1  13   4       13.44       13.30      2.61 o
   2  13   4        2.55        2.95      1.43 o
   4  13   4        9.12       10.06      2.66 o
   5  13   4        2.69        3.12      1.02 o
   6  13   4        4.26        2.66      1.18 o
   7  13   4        6.55        5.90      1.36 o
   8  13   4       21.52       24.03      3.49 o
  10  13   4        5.79        5.25      1.51 o
  12  13   4        6.73        6.60      1.72 o
  13  13   4        4.31        4.46      1.61 o
 -10  14   4        2.44        3.38      0.96 o
  -9  14   4        2.30        1.95      0.81 o
  -7  14   4        4.93        5.71      1.13 o
  -6  14   4       15.67       17.75      2.11 o
  -5  14   4       22.23       22.51      2.87 o
  -4  14   4       33.11       36.03      4.06 o
  -2  14   4       11.21       10.28      2.83 o
  -1  14   4        8.37        7.99      2.20 o
   0  14   4        1.95        1.94      0.88 o
   1  14   4       26.32       27.53      4.42 o
   2  14   4       29.01       28.30      3.94 o
   3  14   4        4.32        4.68      1.20 o
   4  14   4        1.34        1.66      0.61 o
   5  14   4        1.97        1.51      0.47 o
   6  14   4       38.13       39.43      4.68 o
   7  14   4       11.52       11.62      2.31 o
   8  14   4        2.63        1.67      0.61 o
   9  14   4        5.72        5.57      1.39 o
 -15  15   4        1.79        2.42      1.20 o
 -11  15   4        5.98        6.83      1.37 o
  -6  15   4        6.74        6.55      1.17 o
  -5  15   4        4.92        3.90      1.52 o
  -4  15   4       11.57       12.29      1.82 o
  -2  15   4       13.21       12.51      2.79 o
   0  15   4        1.71        1.89      0.81 o
   1  15   4       12.36       13.10      2.79 o
   2  15   4        1.36        1.13      0.51 o
   3  15   4        5.91        4.67      1.04 o
   4  15   4        7.74        4.98      2.32 o
   5  15   4        4.15        4.26      1.99 o
   7  15   4       39.24       40.41      5.30 o
   8  15   4        4.65        6.49      2.25 o
  15  15   4        5.22        5.78      1.25 o
 -15  16   4        0.71        1.22      0.60 o
  -6  16   4        1.97        1.52      0.58 o
  -4  16   4        6.26        5.53      1.17 o
  -3  16   4        2.27        1.82      0.78 o
  -1  16   4        4.95        5.40      1.21 o
   2  16   4       20.48       18.34      3.69 o
   4  16   4       12.26       10.25      2.32 o
   6  16   4       11.02        8.24      3.25 o
 -11  17   4        4.91        6.86      1.71 o
  -8  17   4        6.96        7.81      1.54 o
  -4  17   4        7.74        6.97      1.47 o
  -2  17   4        1.61        1.24      0.51 o
   3  17   4        4.53        4.30      1.79 o
   7  17   4        4.01        6.13      2.81 o
 -12  18   4        3.00        3.18      0.57 o
 -10  18   4        4.55        4.95      1.11 o
  -5  18   4       11.43        8.77      2.01 o
  -2  18   4        3.67        2.85      1.42 o
  -8  19   4        0.55        0.78      0.28 o
  -4  19   4        4.80        5.40      1.75 o
   8  19   4        3.30        4.19      1.80 o
  -2  21   4        2.06        3.47      0.94 o
 -21   0   5        3.40        2.84      0.62 o
 -19   0   5       58.66       53.78      8.05 o
 -17   0   5       37.99       39.49      4.51 o
 -15   0   5       80.54       81.51     10.43 o
 -13   0   5        3.72        3.62      1.02 o
 -11   0   5       22.30       21.15      3.35 o
  -9   0   5       34.08       37.72      4.52 o
  -7   0   5     1344.77     1334.75     80.18 o
  -5   0   5      189.23      178.14     16.47 o
  -3   0   5      398.70      426.05     29.77 o
  -1   0   5      158.89      168.34     12.67 o
   1   0   5       53.16       53.54      5.71 o
   3   0   5      199.76      186.77     17.98 o
   5   0   5        2.81        2.36      0.90 o
   7   0   5       11.68       10.84      2.16 o
   9   0   5       15.42       17.30      3.07 o
  11   0   5       13.67       14.49      2.45 o
  13   0   5       12.21       13.05      2.79 o
  17   0   5        2.55        2.92      1.19 o
  21   0   5        7.90        8.90      1.69 o
 -19   1   5        6.36        4.96      1.22 o
 -18   1   5       27.98       28.31      3.62 o
 -16   1   5       55.58       58.45      6.31 o
 -14   1   5       25.94       27.06      4.90 o
 -13   1   5        3.44        3.09      1.02 o
 -11   1   5        1.71        1.79      0.81 o
 -10   1   5       59.10       60.90      6.31 o
  -9   1   5       51.57       60.42      5.38 o
  -8   1   5        4.86        4.75      1.41 o
  -7   1   5       40.69       40.47      3.89 o
  -6   1   5      272.97      294.27     22.36 o
  -5   1   5       27.00       26.11      3.48 o
  -4   1   5        2.18        1.63      0.60 o
  -3   1   5      509.65      506.20     37.25 o
  -2   1   5     1081.75     1109.51     63.81 o
  -1   1   5      604.82      588.11     41.69 o
   0   1   5      964.15      942.93     73.08 o
   3   1   5      822.43      766.54     59.67 o
   4   1   5      127.70      121.54     10.31 o
   5   1   5      933.14      921.72     62.48 o
   7   1   5       39.51       39.82      4.51 o
   8   1   5       49.88       49.46      5.26 o
   9   1   5       10.64       11.14      1.99 o
  10   1   5        8.82        9.00      2.18 o
  12   1   5        5.50        5.11      1.53 o
  14   1   5       27.88       28.36      4.57 o
  15   1   5       12.14       11.22      1.99 o
  17   1   5       10.63        9.45      1.85 o
 -21   2   5        7.70        6.93      2.40 o
 -20   2   5        6.07        5.43      1.41 o
 -19   2   5       22.37       22.62      3.34 o
 -17   2   5       32.45       32.60      4.86 o
 -16   2   5        3.87        4.09      0.86 o
 -15   2   5       83.41       80.32     10.27 o
 -14   2   5        6.99        6.83      1.89 o
 -12   2   5        5.98        6.09      1.51 o
 -11   2   5       33.52       37.89      4.68 o
  -9   2   5      214.88      207.54     13.99 o
  -8   2   5       15.41       13.26      2.78 o
  -7   2   5      111.47      118.81     11.24 o
  -6   2   5       33.18       33.66      3.60 o
  -5   2   5       36.71       45.75      4.81 o
  -4   2   5      137.50      141.80     12.57 o
  -3   2   5        1.67        1.66      0.46 o
  -2   2   5        3.91        5.21      0.79 o
  -1   2   5      206.30      209.73     16.41 o
   0   2   5        1.33        2.09      0.64 o
   1   2   5     1112.94     1102.19     75.90 o
   3   2   5      338.35      333.32     28.39 o
   4   2   5      279.70      295.73     22.36 o
   5   2   5       16.97       17.26      2.75 o
   6   2   5       31.25       28.84      3.93 o
   7   2   5       67.73       71.93      6.74 o
   8   2   5      163.51      167.76     12.67 o
   9   2   5       54.64       56.18      5.70 o
  10   2   5       50.13       50.41      5.72 o
  12   2   5       32.20       31.93      4.55 o
  13   2   5       14.27       13.62      2.94 o
  14   2   5        6.12        4.87      2.13 o
  15   2   5        3.98        3.20      1.19 o
  16   2   5       26.49       26.25      3.63 o
  19   2   5        4.46        4.75      1.77 o
  20   2   5       16.89       17.27      2.75 o
  21   2   5        1.37        2.11      0.88 o
 -20   3   5       10.98        8.61      3.23 o
 -18   3   5        8.68        6.28      2.43 o
 -16   3   5       10.99        9.26      2.01 o
 -15   3   5        8.39        7.67      2.03 o
 -14   3   5       51.26       50.53      9.83 o
 -13   3   5       19.97       19.61      3.68 o
 -12   3   5      143.41      142.38     12.10 o
 -11   3   5      316.72      309.33     20.82 o
 -10   3   5      168.82      172.58     12.36 o
  -9   3   5       67.10       75.47      6.89 o
  -8   3   5       27.98       25.34      3.17 o
  -6   3   5      220.30      234.60     17.89 o
  -5   3   5       21.69       17.14      2.27 o
  -4   3   5      671.86      667.22     44.62 o
  -3   3   5       12.81        9.53      2.00 o
  -2   3   5       37.98       34.33      3.60 o
  -1   3   5        2.58        2.78      0.54 o
   0   3   5      180.81      168.20     13.13 o
   1   3   5       54.21       56.44      5.24 o
   2   3   5     2497.94     2531.73    142.41 o
   3   3   5       29.73       28.46      3.16 o
   4   3   5      205.77      208.28     16.41 o
   5   3   5      123.14      126.28      9.54 o
   6   3   5       30.25       28.34      3.31 o
   8   3   5       13.64       10.21      2.66 o
   9   3   5       28.71       30.08      4.09 o
  10   3   5       20.71       22.03      3.34 o
  11   3   5       22.70       23.65      3.49 o
  12   3   5       24.20       24.00      3.81 o
  13   3   5      109.64      100.94     15.19 o
  14   3   5       38.87       36.31      4.53 o
  17   3   5       14.63       15.94      2.44 o
  18   3   5        9.92       10.06      1.84 o
  19   3   5       19.60       17.38      2.75 o
  21   3   5        7.12        6.50      1.90 o
 -20   4   5        2.47        2.80      1.01 o
 -19   4   5        6.07        6.14      1.53 o
 -17   4   5        4.50        4.63      1.23 o
 -16   4   5       21.99       21.61      2.72 o
 -15   4   5       46.56       49.04      6.19 o
 -14   4   5       21.53       20.58      4.16 o
 -13   4   5       29.30       29.64      4.56 o
 -12   4   5       72.33       72.64      7.66 o
 -11   4   5      165.20      160.30     13.14 o
 -10   4   5      106.73      106.29      9.57 o
  -9   4   5        3.41        2.36      0.90 o
  -8   4   5       12.18       13.07      2.14 o
  -6   4   5      219.10      222.90     16.39 o
  -5   4   5       20.35       19.67      2.26 o
  -4   4   5      133.66      140.06     10.73 o
  -3   4   5      220.70      229.04     16.38 o
  -2   4   5        4.92        2.51      1.05 o
  -1   4   5      218.47      212.66     14.28 o
   0   4   5       18.86       20.72      2.25 o
   1   4   5       17.77       16.19      1.96 o
   2   4   5      446.85      445.07     34.30 o
   3   4   5       43.81       46.03      4.50 o
   4   4   5       30.16       32.53      3.77 o
   5   4   5      183.13      181.65     13.11 o
   6   4   5       26.11       31.83      3.77 o
   7   4   5       13.32       13.52      3.11 o
   8   4   5       28.34       29.25      3.78 o
   9   4   5       27.18       29.74      4.24 o
  10   4   5      112.05      115.03      9.41 o
  11   4   5       41.09       42.17      5.29 o
  12   4   5        3.41        4.52      1.97 o
  13   4   5       10.08       10.59      2.49 o
  16   4   5       64.89       64.29      7.37 o
  17   4   5       23.31       27.95      4.10 o
  18   4   5        6.25        6.67      1.50 o
  19   4   5        4.60        4.67      1.26 o
  20   4   5        5.86        5.18      1.22 o
 -20   5   5        3.10        3.56      0.98 o
 -19   5   5        5.46        6.04      1.50 o
 -15   5   5       10.92        8.99      2.01 o
 -14   5   5       22.21       26.22      4.27 o
 -13   5   5        3.03        3.72      1.41 o
 -12   5   5      195.52      186.91     19.53 o
 -11   5   5        5.01        4.57      1.41 o
 -10   5   5        3.47        4.14      1.20 o
  -8   5   5       14.58       17.25      2.43 o
  -7   5   5       59.08       63.46      6.61 o
  -6   5   5      262.72      270.72     19.36 o
  -5   5   5      188.37      199.79     14.00 o
  -3   5   5       14.93       15.88      2.27 o
  -1   5   5      106.99      106.42      7.59 o
   0   5   5      652.43      663.13     46.14 o
   1   5   5       41.20       43.38      4.19 o
   2   5   5        3.43        5.10      1.41 o
   3   5   5      246.19      237.96     17.89 o
   4   5   5       96.87      106.36      8.36 o
   6   5   5       56.21       53.11      5.25 o
   8   5   5        3.60        2.84      1.20 o
   9   5   5      116.19      118.62      9.71 o
  10   5   5       44.65       45.50      5.43 o
  11   5   5      161.79      155.91     12.99 o
  12   5   5       13.06       12.21      3.46 o
  13   5   5        5.56        5.37      1.58 o
  14   5   5       19.30       19.45      2.88 o
  15   5   5        6.36        5.13      1.94 o
  16   5   5       30.86       33.67      4.22 o
  17   5   5        7.99        7.00      1.48 o
  18   5   5        5.96        4.42      1.08 o
 -22   6   5        3.22        3.67      1.07 o
 -14   6   5       53.34       55.73      8.20 o
 -13   6   5      201.98      182.53     28.94 o
 -12   6   5       19.14       18.07      3.70 o
 -11   6   5       46.86       49.98      5.41 o
 -10   6   5        2.62        2.78      1.20 o
  -8   6   5      120.51      128.37      9.23 o
  -7   6   5       16.32       15.79      2.44 o
  -5   6   5      240.99      255.07     23.97 o
  -4   6   5      136.90      135.19     12.27 o
  -3   6   5        1.73        1.56      0.61 o
  -2   6   5        5.76        4.23      0.93 o
  -1   6   5       89.64       93.98      7.16 o
   0   6   5        4.61        4.56      1.14 o
   1   6   5      405.86      391.68     34.39 o
   2   6   5       15.42       14.25      1.97 o
   3   6   5       53.55       51.77      4.95 o
   4   6   5       61.30       60.47      5.69 o
   5   6   5      116.59      120.46      9.54 o
   6   6   5        3.36        2.47      0.97 o
   9   6   5        7.93        6.75      2.06 o
  10   6   5       13.14       10.80      2.98 o
  11   6   5       48.21       49.09      6.04 o
  14   6   5       37.75       38.83      4.83 o
  15   6   5       45.71       46.75      5.42 o
  16   6   5       42.56       43.24      5.12 o
  18   6   5       12.28       11.90      1.98 o
  21   6   5        2.12        1.61      0.60 o
 -21   7   5        2.25        2.62      1.13 o
 -18   7   5        6.34        6.09      1.91 o
 -16   7   5       16.17       15.85      3.08 o
 -15   7   5       26.16       26.74      3.79 o
 -14   7   5       23.18       25.39      3.48 o
 -13   7   5       30.59       32.47      5.50 o
 -12   7   5        6.23        5.29      1.50 o
 -11   7   5      111.31      110.09     11.41 o
 -10   7   5       84.46       81.25      7.18 o
  -8   7   5       67.82       72.67      5.97 o
  -7   7   5      185.37      191.31     12.64 o
  -6   7   5       15.59       13.88      2.13 o
  -4   7   5        1.46        0.82      0.40 o
  -2   7   5       26.13       24.91      2.71 o
  -1   7   5        2.34        2.20      0.61 o
   0   7   5      103.61      111.21      8.50 o
   2   7   5       10.07        8.08      1.70 o
   3   7   5       16.01       14.22      2.13 o
   4   7   5        6.21        5.94      1.91 o
   5   7   5        6.73        6.12      1.91 o
   6   7   5        7.56        6.81      1.89 o
   7   7   5       18.75       19.03      3.85 o
   8   7   5       19.99       21.63      3.66 o
  10   7   5        3.87        4.46      1.59 o
  11   7   5        5.05        4.48      1.79 o
  12   7   5        3.33        3.13      1.28 o
  14   7   5        7.20        7.16      1.71 o
  15   7   5       36.94       38.69      4.68 o
  17   7   5       32.92       33.63      4.07 o
  18   7   5        4.61        3.90      1.29 o
 -14   8   5       45.72       43.35      6.69 o
 -12   8   5       27.33       29.18      4.09 o
 -11   8   5       28.39       28.66      4.73 o
 -10   8   5      169.04      162.94     16.50 o
  -9   8   5       63.62       64.82      6.60 o
  -8   8   5       22.36       21.40      3.34 o
  -7   8   5      226.34      219.24     14.42 o
  -6   8   5        5.18        6.34      1.17 o
  -5   8   5       15.00       14.61      2.77 o
  -4   8   5       39.71       36.93      5.31 o
  -3   8   5        4.64        4.22      0.90 o
  -1   8   5      167.96      167.17     11.91 o
   0   8   5       32.74       30.07      3.30 o
   1   8   5      291.76      280.38     17.84 o
   2   8   5        7.89        7.16      1.71 o
   3   8   5        8.45        7.28      1.47 o
   4   8   5       25.57       25.46      3.32 o
   5   8   5       13.63       16.44      2.91 o
   6   8   5       10.51       12.91      2.29 o
   7   8   5       14.01       13.79      2.61 o
   8   8   5       26.45       28.04      3.94 o
  10   8   5       30.06       27.73      5.87 o
  11   8   5        5.24        4.41      1.61 o
  12   8   5       27.02       30.17      3.78 o
  13   8   5        2.73        2.62      1.13 o
  15   8   5        9.37        8.98      1.69 o
  16   8   5        7.38        6.66      1.72 o
  19   8   5        2.29        1.57      0.57 o
 -18   9   5        1.82        1.52      0.69 o
 -17   9   5        4.24        4.75      1.15 o
 -16   9   5       20.27       21.91      2.87 o
 -15   9   5        6.29        6.78      1.35 o
 -13   9   5       32.05       33.70      4.54 o
 -12   9   5       11.08       11.86      2.63 o
 -11   9   5       27.77       28.92      6.51 o
 -10   9   5        7.61        7.44      2.22 o
  -7   9   5       52.29       49.59      4.34 o
  -5   9   5       25.69       27.70      2.85 o
  -4   9   5        6.64        6.89      1.16 o
  -3   9   5       20.43       19.38      2.11 o
  -2   9   5       58.07       56.12      4.94 o
  -1   9   5       39.81       43.34      4.04 o
   0   9   5       65.20       68.75      5.98 o
   1   9   5       89.54       92.54      7.61 o
   2   9   5       68.38       66.05      6.14 o
   3   9   5        7.18        6.51      1.90 o
   4   9   5       33.63       34.61      4.07 o
   5   9   5       15.78       17.29      2.75 o
   7   9   5       29.85       31.59      4.71 o
   9   9   5       17.24       20.33      3.52 o
  11   9   5        4.56        4.36      1.35 o
  12   9   5       40.34       44.99      5.28 o
  14   9   5        3.39        3.19      1.12 o
 -14  10   5       19.97       21.12      2.73 o
 -12  10   5        6.24        5.03      2.32 o
  -9  10   5       26.66       24.38      5.58 o
  -8  10   5       26.55       25.80      4.59 o
  -7  10   5       23.40       25.72      2.86 o
  -6  10   5       24.20       24.35      3.49 o
  -5  10   5        6.39        6.88      1.15 o
  -3  10   5        3.73        3.54      0.92 o
   0  10   5       24.62       26.88      4.11 o
   1  10   5       14.67       17.49      3.22 o
   2  10   5       58.87       59.35      5.85 o
   3  10   5       70.86       73.60      6.73 o
   4  10   5        7.33        6.64      2.41 o
   6  10   5        3.11        3.46      1.38 o
   7  10   5        2.74        2.68      1.00 o
   9  10   5        2.21        2.52      1.01 o
  13  10   5       14.05       15.59      2.28 o
  15  10   5        2.49        2.11      0.67 o
 -18  11   5        8.35       10.18      1.84 o
 -14  11   5        5.73        5.40      1.24 o
 -13  11   5       12.53       13.31      2.14 o
 -11  11   5        4.55        4.68      0.99 o
 -10  11   5        4.57        4.46      1.16 o
  -5  11   5       15.56       14.84      2.60 o
  -4  11   5       16.43       16.38      2.27 o
  -3  11   5       63.21       64.43      5.53 o
  -2  11   5        2.83        2.36      1.02 o
  -1  11   5       46.04       44.69      5.90 o
   0  11   5        6.76        6.24      1.90 o
   1  11   5        4.15        3.45      1.43 o
   3  11   5        7.51        5.32      1.93 o
   4  11   5       66.49       66.39      6.75 o
   5  11   5       35.01       33.05      5.02 o
   7  11   5        3.20        3.66      1.22 o
   8  11   5       17.05       17.72      2.90 o
  10  11   5       16.57       17.12      3.55 o
  11  11   5        6.28        6.84      1.32 o
  12  11   5       33.05       34.06      4.22 o
 -14  12   5        2.83        2.74      0.81 o
 -12  12   5        3.34        2.23      0.99 o
 -11  12   5        2.13        2.66      1.30 o
 -10  12   5        4.64        5.47      1.25 o
  -9  12   5       77.91       82.30      9.02 o
  -8  12   5        4.88        5.99      1.13 o
  -7  12   5       24.55       25.34      5.09 o
  -5  12   5       33.58       30.51      5.19 o
  -4  12   5       47.08       42.94      6.70 o
  -3  12   5       18.60       17.45      3.22 o
  -2  12   5       61.18       56.84      5.86 o
  -1  12   5        6.75        6.36      1.72 o
   2  12   5       22.65       23.53      4.29 o
   3  12   5       74.12       75.34      8.27 o
   4  12   5       63.57       65.61      8.62 o
   6  12   5       10.62        9.93      2.33 o
   7  12   5        2.72        3.10      0.90 o
  10  12   5        2.07        2.28      0.66 o
  11  12   5        9.15        8.25      1.54 o
  12  12   5        2.80        2.76      1.14 o
  13  12   5       11.63       11.21      2.48 o
 -18  13   5        3.22        3.49      1.01 o
 -16  13   5        2.26        3.19      0.91 o
 -15  13   5        4.40        4.02      1.32 o
 -14  13   5        4.21        4.11      1.40 o
 -11  13   5       21.03       22.07      2.87 o
 -10  13   5        2.20        2.25      1.04 o
  -9  13   5        2.68        2.74      0.98 o
  -8  13   5       20.69       22.14      2.72 o
  -7  13   5        3.05        2.88      1.12 o
  -6  13   5       29.89       31.51      4.87 o
  -4  13   5        7.87        7.11      1.88 o
  -1  13   5        3.21        2.90      1.25 o
   0  13   5       10.47        9.95      2.50 o
   1  13   5       22.80       21.31      3.51 o
   2  13   5       12.36       12.99      3.28 o
   4  13   5       12.67       14.78      2.60 o
   7  13   5       10.00       11.47      2.48 o
   9  13   5        5.27        4.84      1.08 o
  12  13   5        5.86        5.10      1.57 o
  13  13   5        3.06        3.34      1.35 o
 -15  14   5        7.24        8.55      1.69 o
 -14  14   5        5.19        6.00      1.27 o
 -13  14   5        2.18        2.76      0.88 o
 -12  14   5       14.21       16.27      2.59 o
 -11  14   5        6.46        7.14      1.37 o
 -10  14   5       47.24       47.88      7.77 o
  -6  14   5        2.35        2.52      0.97 o
  -3  14   5       19.76       18.69      2.42 o
  -1  14   5        4.38        3.76      1.38 o
   0  14   5        8.00        7.99      1.70 o
   1  14   5       11.44       11.66      3.14 o
   3  14   5        5.92        5.33      1.93 o
   4  14   5        2.52        2.73      0.81 o
   9  14   5        2.35        1.60      0.63 o
  12  14   5        5.58        5.23      1.55 o
  14  14   5        4.35        4.98      1.44 o
  15  14   5        1.94        2.01      0.81 o
 -16  15   5        3.98        3.26      1.08 o
 -15  15   5        2.57        3.62      1.26 o
 -14  15   5        5.50        7.67      2.56 o
 -11  15   5        7.24        7.22      2.04 o
 -10  15   5       11.64       12.94      1.97 o
  -7  15   5       14.96       14.40      3.10 o
  -6  15   5       13.36       13.21      2.14 o
   0  15   5        9.02        9.11      1.69 o
   2  15   5       10.02        9.71      2.00 o
   3  15   5       18.58       19.94      2.88 o
   4  15   5        2.62        2.15      0.70 o
   5  15   5        1.60        0.81      0.37 o
   8  15   5        6.92        7.31      2.22 o
   9  15   5        6.25        6.68      2.77 o
  15  15   5        2.13        1.70      0.65 o
 -13  16   5       13.38       14.49      2.45 o
 -11  16   5        3.35        3.76      1.32 o
  -8  16   5        6.51        7.04      1.88 o
  -5  16   5       23.70       24.59      4.44 o
   0  16   5        4.94        4.14      1.21 o
   1  16   5       13.06       11.45      1.99 o
   2  16   5        7.54        6.43      1.30 o
   3  16   5       11.57       10.37      2.49 o
   5  16   5        6.85        7.16      2.58 o
   8  16   5       12.60       13.47      3.43 o
  14  16   5        1.99        1.89      0.89 o
 -12  17   5       12.88       13.22      2.94 o
  -6  17   5       17.93       17.35      3.22 o
  -5  17   5        4.26        3.39      1.35 o
  -4  17   5        2.33        2.77      1.01 o
  -1  17   5        8.00        7.42      1.38 o
   0  17   5       14.22       13.26      1.97 o
   2  17   5        9.53        9.07      2.52 o
 -10  18   5        2.56        4.08      1.21 o
  -6  18   5        4.51        5.00      1.11 o
  -4  18   5        6.71        6.11      1.73 o
   2  19   5        5.01        5.60      1.74 o
 -22   0   6        3.71        3.28      1.38 o
 -18   0   6       15.29       12.41      2.63 o
 -16   0   6        4.92        5.25      1.03 o
 -14   0   6       97.30       93.09      8.99 o
 -12   0   6       63.41       65.99      7.68 o
 -10   0   6       90.93       92.04      8.08 o
  -8   0   6       57.28       53.90      4.79 o
  -6   0   6       56.79       47.96      4.34 o
  -4   0   6       69.77       66.25      5.37 o
  -2   0   6      110.47      123.13      9.09 o
   0   0   6      648.75      621.88     46.20 o
   2   0   6       78.98       72.49      7.04 o
   4   0   6       31.21       33.83      4.22 o
   6   0   6      345.56      344.73     23.81 o
   8   0   6       66.53       71.17      6.74 o
  10   0   6      132.88      134.24     13.20 o
  12   0   6       40.95       43.48      5.43 o
  20   0   6       12.91       13.65      2.29 o
 -18   1   6        6.14        5.32      1.17 o
 -17   1   6        5.16        4.73      1.15 o
 -16   1   6       33.04       33.99      3.91 o
 -14   1   6        1.97        1.62      0.70 o
 -13   1   6       18.95       19.74      3.20 o
 -12   1   6       12.36       12.77      2.79 o
 -10   1   6       70.80       74.65      6.42 o
  -9   1   6       86.57       83.79      7.02 o
  -8   1   6      441.08      435.27     28.25 o
  -7   1   6        2.81        1.75      0.57 o
  -6   1   6      131.17      125.90      9.23 o
  -5   1   6      301.53      307.88     20.82 o
  -4   1   6      241.62      248.06     20.91 o
  -3   1   6       81.29       76.61      7.19 o
  -2   1   6     1618.34     1616.15     85.97 o
  -1   1   6      540.65      527.26     40.26 o
   0   1   6      336.63      323.52     26.88 o
   1   1   6       92.85       86.53      7.78 o
   2   1   6      106.98       94.51      8.38 o
   3   1   6        8.50        6.21      1.56 o
   4   1   6      104.49      102.74      8.37 o
   5   1   6      330.64      322.36     23.84 o
   6   1   6       17.86       18.59      2.89 o
   7   1   6        4.56        3.25      1.43 o
   8   1   6        6.27        5.81      1.74 o
   9   1   6       54.13       56.58      6.01 o
  10   1   6       17.96       19.26      3.68 o
  11   1   6        4.92        5.03      1.51 o
  12   1   6       14.05       12.67      2.79 o
  13   1   6       50.83       48.40      6.04 o
  15   1   6        5.20        4.62      1.26 o
  17   1   6        2.65        2.31      0.98 o
  19   1   6        2.00        1.58      0.78 o
  21   1   6        5.07        4.87      1.33 o
 -22   2   6        1.64        1.41      0.54 o
 -17   2   6       65.43       67.31      7.06 o
 -16   2   6        8.79       10.50      1.67 o
 -15   2   6        4.58        3.99      1.12 o
 -14   2   6        8.08        8.09      2.03 o
 -13   2   6       41.39       44.26      6.37 o
 -12   2   6       13.47       13.43      2.14 o
 -11   2   6        8.72        9.11      2.52 o
  -9   2   6        6.79        5.73      1.57 o
  -8   2   6      206.87      202.86     13.99 o
  -7   2   6        2.58        1.81      0.90 o
  -6   2   6      410.02      389.05     35.93 o
  -5   2   6      428.12      417.71     32.82 o
  -4   2   6      224.87      232.41     17.90 o
  -3   2   6      123.13      131.00     10.75 o
  -2   2   6       11.66       12.09      1.51 o
  -1   2   6      505.00      462.03     46.51 o
   1   2   6      103.49      105.35      8.67 o
   2   2   6      204.46      197.89     14.90 o
   4   2   6      159.20      149.18     11.49 o
   5   2   6        9.15       10.36      2.32 o
   6   2   6       17.16       17.13      3.07 o
   8   2   6      201.22      197.60     14.00 o
   9   2   6       37.73       37.20      4.52 o
  10   2   6       35.69       37.49      4.68 o
  11   2   6       44.17       44.77      5.43 o
  12   2   6       81.68       80.21      8.42 o
  14   2   6        3.03        3.86      1.17 o
  15   2   6       14.33       15.14      2.44 o
  16   2   6        8.13        8.13      2.03 o
  17   2   6        4.06        3.42      1.23 o
  18   2   6       15.90       14.93      3.74 o
  20   2   6        7.90        8.67      1.69 o
  21   2   6        2.09        1.64      0.74 o
 -21   3   6        5.91        4.84      1.37 o
 -18   3   6       14.82       14.29      2.13 o
 -17   3   6        2.68        2.53      1.05 o
 -16   3   6       46.92       44.75      4.97 o
 -15   3   6       19.35       20.72      2.88 o
 -14   3   6       44.58       44.29      7.64 o
 -13   3   6       19.00       17.72      4.36 o
 -11   3   6       44.95       45.30      4.66 o
 -10   3   6      117.10      118.69     10.47 o
  -9   3   6       32.28       33.60      4.39 o
  -7   3   6        6.22       10.64      2.32 o
  -6   3   6      197.65      196.13     14.15 o
  -5   3   6      331.92      320.30     22.33 o
  -4   3   6      263.41      258.88     17.86 o
  -2   3   6       14.80       14.80      1.96 o
  -1   3   6      430.59      430.00     38.90 o
   0   3   6      436.66      405.28     29.80 o
   1   3   6      140.83      144.83     11.34 o
   2   3   6      608.12      611.21     46.21 o
   3   3   6      168.56      174.63     13.42 o
   4   3   6       10.99       11.98      1.98 o
   5   3   6      289.47      277.31     19.36 o
   6   3   6       73.95       76.56      6.88 o
   7   3   6      403.00      397.97     25.27 o
   9   3   6       31.01       32.32      4.23 o
  10   3   6        4.42        3.52      1.18 o
  12   3   6       14.67       14.43      2.77 o
  13   3   6       18.63       17.64      3.37 o
  14   3   6       67.69       64.42      7.54 o
  16   3   6       11.34       10.99      1.99 o
  19   3   6        6.36        5.23      1.32 o
 -22   4   6        1.03        0.92      0.37 o
 -20   4   6        5.95        5.69      1.37 o
 -19   4   6        2.91        2.29      0.89 o
 -18   4   6        2.14        2.23      0.95 o
 -17   4   6        6.09        5.23      1.28 o
 -16   4   6       29.72       31.88      3.77 o
 -15   4   6       31.79       33.41      3.92 o
 -14   4   6       40.82       37.70      8.04 o
 -13   4   6      206.11      183.41     19.54 o
 -12   4   6       55.93       57.75      6.94 o
 -10   4   6       87.48       89.19      9.00 o
  -8   4   6       18.11       20.69      2.88 o
  -7   4   6       28.31       27.10      3.31 o
  -5   4   6       75.06       77.97      6.88 o
  -4   4   6       70.59       65.97      6.29 o
  -2   4   6       91.72       93.79      8.08 o
  -1   4   6       14.79       11.95      1.48 o
   0   4   6       10.52       13.25      1.66 o
   1   4   6      240.03      232.84     17.90 o
   2   4   6       30.33       34.39      3.76 o
   3   4   6      101.44       91.78      7.92 o
   4   4   6      477.61      498.15     34.23 o
   5   4   6      183.49      175.21     13.88 o
   7   4   6        4.85        4.79      1.58 o
   8   4   6       10.91       10.72      2.16 o
   9   4   6       18.84       20.03      3.20 o
  10   4   6        9.93        8.65      2.70 o
  13   4   6       15.01       15.46      3.40 o
  14   4   6       17.33       16.73      3.07 o
  17   4   6        3.08        1.78      0.82 o
  18   4   6        1.96        2.33      0.99 o
  19   4   6        7.04        6.63      1.56 o
 -20   5   6        2.11        1.93      0.71 o
 -19   5   6       12.66       12.84      2.46 o
 -14   5   6       63.48       62.77      8.32 o
 -13   5   6       79.97       74.27     12.52 o
 -12   5   6       92.06       86.19     11.50 o
 -11   5   6       37.10       37.86      5.15 o
 -10   5   6       17.07       18.51      3.53 o
  -9   5   6       52.92       53.21      4.95 o
  -8   5   6       67.80       69.68      6.90 o
  -7   5   6       47.69       49.29      4.96 o
  -5   5   6       21.51       20.46      2.73 o
  -4   5   6      110.83      107.34     10.04 o
  -3   5   6        0.74        1.66      0.76 o
  -2   5   6        7.58        5.45      1.52 o
  -1   5   6      976.88      937.08     59.45 o
   0   5   6        8.50        8.01      1.33 o
   2   5   6        2.81        2.51      0.85 o
   3   5   6      485.12      473.15     34.26 o
   4   5   6       68.51       65.24      5.99 o
   5   5   6       18.29       22.38      3.03 o
   6   5   6        7.22        6.10      1.46 o
   7   5   6       19.99       19.16      3.85 o
   8   5   6       22.87       21.24      3.66 o
   9   5   6      194.59      207.54     14.60 o
  12   5   6        4.19        4.21      1.44 o
  15   5   6        6.66        7.03      1.55 o
  18   5   6        3.34        2.99      0.95 o
  20   5   6        2.71        2.22      0.99 o
 -18   6   6       13.81       13.09      2.29 o
 -17   6   6        7.96        7.99      2.03 o
 -15   6   6       64.89       63.55      8.16 o
 -13   6   6       28.41       29.97      5.84 o
 -12   6   6      120.21      113.03     13.41 o
 -10   6   6       17.16       17.85      3.22 o
  -9   6   6       19.23       20.03      2.88 o
  -8   6   6        6.80        6.53      1.34 o
  -7   6   6       77.49       80.66      7.33 o
  -6   6   6        1.19        1.63      0.61 o
  -5   6   6        8.85        8.52      2.02 o
  -4   6   6       50.01       53.15      7.74 o
  -3   6   6       79.82       81.29      8.72 o
  -2   6   6      135.97      142.34     13.63 o
   0   6   6       50.62       54.69      4.94 o
   1   6   6      160.42      157.81     12.68 o
   2   6   6        3.21        2.75      0.84 o
   3   6   6      197.63      184.43     13.86 o
   4   6   6      113.93      107.01      8.81 o
   5   6   6       78.87       78.02      6.88 o
   6   6   6       62.52       66.03      6.29 o
   7   6   6        8.72        9.62      2.00 o
   8   6   6       78.38       75.22      6.89 o
   9   6   6       83.33       85.86      8.40 o
  10   6   6       29.16       29.50      4.88 o
  11   6   6      166.32      161.32     19.61 o
  15   6   6        2.91        2.91      0.97 o
  16   6   6        9.57        9.25      2.01 o
  18   6   6        4.91        3.69      1.20 o
 -21   7   6        3.66        4.33      1.59 o
 -16   7   6       14.33       13.99      2.93 o
 -15   7   6       21.16       20.56      4.65 o
 -14   7   6       67.49       67.92      8.92 o
 -13   7   6       33.93       33.82      6.93 o
 -12   7   6        9.65        8.47      2.70 o
 -11   7   6       22.96       24.05      3.18 o
 -10   7   6        5.85        5.47      1.93 o
  -8   7   6       21.47       21.19      3.04 o
  -6   7   6       37.23       42.37      4.51 o
  -4   7   6       14.34       14.84      2.45 o
  -3   7   6      258.43      260.92     25.49 o
  -2   7   6       15.35       16.51      2.59 o
  -1   7   6        4.10        4.29      0.88 o
   0   7   6       25.39       25.72      3.80 o
   2   7   6       25.44       27.65      3.16 o
   4   7   6       74.96       75.61      6.73 o
   5   7   6       13.60       15.39      2.60 o
   6   7   6       23.13       22.20      3.50 o
   7   7   6       14.57       16.01      2.76 o
   9   7   6       10.26       11.41      3.15 o
  10   7   6      121.27      119.25     12.77 o
  11   7   6       20.86       19.94      3.68 o
  12   7   6        5.18        4.39      1.61 o
  14   7   6       38.26       39.87      4.99 o
  17   7   6        3.37        3.17      1.00 o
  18   7   6        2.48        2.28      1.00 o
 -21   8   6        2.19        2.16      0.71 o
 -17   8   6        4.28        3.93      1.35 o
 -16   8   6        2.93        4.01      1.05 o
 -14   8   6       42.37       42.08      4.98 o
 -12   8   6       53.64       54.51      8.68 o
 -11   8   6       15.31       15.10      2.60 o
 -10   8   6       16.88       15.97      2.59 o
  -9   8   6       18.13       17.77      3.22 o
  -8   8   6       78.06       80.53      8.87 o
  -7   8   6      175.46      176.24     16.47 o
  -6   8   6       35.83       37.49      4.52 o
  -5   8   6      233.68      239.86     17.89 o
  -3   8   6        3.15        2.33      0.96 o
  -2   8   6        3.35        2.16      0.80 o
   0   8   6        5.17        6.04      1.57 o
   2   8   6      127.73      130.62      9.83 o
   3   8   6        8.35        8.79      1.86 o
   4   8   6        8.27        8.11      2.03 o
   6   8   6       78.36       81.43      7.64 o
   7   8   6        4.86        4.30      1.35 o
   8   8   6      122.49      121.66     10.01 o
   9   8   6        3.45        3.13      1.49 o
  10   8   6       14.27       16.77      3.07 o
  11   8   6       17.28       17.82      3.06 o
  13   8   6       31.78       32.29      4.08 o
  15   8   6       14.25       13.50      3.11 o
  16   8   6        4.53        4.23      1.34 o
  19   8   6        1.91        1.66      0.76 o
 -20   9   6        3.58        3.56      1.18 o
 -16   9   6       13.68       13.60      2.13 o
 -15   9   6       19.59       19.95      3.05 o
 -14   9   6        5.55        5.36      1.29 o
 -11   9   6        2.67        2.50      0.94 o
 -10   9   6       11.59       10.94      3.32 o
  -9   9   6      206.24      197.60     24.14 o
  -7   9   6       22.75       22.75      3.97 o
  -6   9   6      146.57      150.65     11.78 o
  -5   9   6       55.35       58.86      6.15 o
  -4   9   6       37.28       39.65      4.51 o
  -2   9   6       89.43       83.84      6.41 o
  -1   9   6       39.45       40.49      4.05 o
   0   9   6       97.42      101.79      8.06 o
   1   9   6       10.68       10.56      1.84 o
   2   9   6       54.13       58.91      5.39 o
   3   9   6       45.73       45.57      4.97 o
   4   9   6        5.34        5.71      2.09 o
   5   9   6        3.46        3.22      1.22 o
   6   9   6       30.66       29.22      3.93 o
   7   9   6       45.73       47.31      5.89 o
  10   9   6       27.23       29.36      4.25 o
  11   9   6        2.55        2.18      0.97 o
  12   9   6        1.64        1.43      0.61 o
  13   9   6        7.41        7.70      1.54 o
  14   9   6        6.02        5.94      1.35 o
  17   9   6        3.03        2.89      1.28 o
  19   9   6        3.50        4.25      1.40 o
 -19  10   6        3.08        3.84      1.05 o
 -18  10   6       10.59       10.33      1.68 o
 -17  10   6        1.85        2.01      0.95 o
 -15  10   6       18.00       17.51      3.22 o
 -13  10   6        6.48        7.14      1.31 o
 -11  10   6        7.98        7.71      2.21 o
 -10  10   6       16.63       18.46      2.58 o
  -9  10   6       59.29       65.30      8.31 o
  -8  10   6       10.00       10.41      2.66 o
  -7  10   6       15.64       17.69      3.37 o
  -6  10   6       49.95       50.46      5.72 o
  -5  10   6       25.90       25.45      3.64 o
  -4  10   6        8.89        8.26      1.69 o
  -3  10   6      140.67      135.29     11.05 o
  -1  10   6      149.62      143.90      9.97 o
   0  10   6      213.48      204.91     13.99 o
   1  10   6       62.77       62.11      5.85 o
   2  10   6       17.28       14.47      2.93 o
   3  10   6        3.57        2.96      1.42 o
   4  10   6       11.34        9.88      3.19 o
   5  10   6       48.88       49.35      6.19 o
   6  10   6       26.45       28.83      3.93 o
   7  10   6        4.05        4.86      1.77 o
  10  10   6        2.31        3.02      0.97 o
  11  10   6        9.45        9.53      1.68 o
  13  10   6        1.74        1.79      0.85 o
  14  10   6        3.56        3.76      1.02 o
  15  10   6        4.43        4.30      1.09 o
  17  10   6        3.99        3.90      1.09 o
 -19  11   6        2.70        2.76      0.94 o
 -17  11   6       16.09       16.25      2.76 o
 -15  11   6        6.70        5.92      1.73 o
 -14  11   6        5.84        6.45      1.24 o
 -12  11   6        4.53        4.31      1.04 o
 -11  11   6        8.02        8.18      2.54 o
 -10  11   6        6.81        7.51      1.70 o
  -8  11   6       22.11       21.58      5.63 o
  -7  11   6      245.36      235.91     33.35 o
  -5  11   6       15.99       15.60      3.40 o
  -4  11   6       12.12       10.79      2.32 o
  -3  11   6       15.06       13.54      2.29 o
  -2  11   6        5.52        6.51      1.52 o
  -1  11   6       12.12       11.27      2.48 o
   0  11   6        7.30        7.43      1.88 o
   1  11   6       41.00       41.22      5.13 o
   2  11   6       12.36       11.80      2.31 o
   3  11   6       11.83       11.30      2.48 o
   5  11   6       30.93       32.98      5.34 o
   6  11   6        2.00        1.64      0.78 o
   7  11   6        7.81        7.56      2.21 o
   9  11   6       14.49       14.78      2.45 o
  10  11   6        7.17        7.31      1.47 o
  11  11   6        6.20        6.40      1.30 o
  12  11   6        3.87        4.09      1.01 o
  13  11   6        1.60        1.30      0.63 o
  14  11   6        2.52        2.54      0.75 o
  15  11   6        4.28        3.83      0.94 o
 -18  12   6        6.82        7.37      1.33 o
 -17  12   6        6.17        6.88      1.89 o
 -15  12   6        2.47        2.40      0.95 o
 -14  12   6        8.50        8.53      2.36 o
 -13  12   6        2.63        2.48      0.83 o
 -11  12   6       16.37       17.82      3.06 o
  -9  12   6       71.77       82.60      8.72 o
  -7  12   6       37.95       40.75      4.98 o
  -6  12   6       61.17       59.92     13.15 o
  -5  12   6        6.30        6.49      1.72 o
  -3  12   6       13.96       12.19      2.63 o
  -1  12   6       64.16       58.62      7.09 o
   0  12   6       82.27       83.71      7.63 o
   1  12   6        3.57        3.42      1.35 o
   2  12   6       17.90       19.58      4.17 o
   4  12   6       17.94       17.29      3.71 o
   5  12   6       21.05       23.25      3.65 o
   6  12   6       29.56       28.68      5.05 o
   7  12   6        7.52        5.81      2.65 o
   8  12   6       13.29       15.05      2.13 o
  10  12   6        4.13        4.51      1.18 o
  14  12   6        4.05        4.43      1.61 o
 -16  13   6       14.48       17.54      2.43 o
 -15  13   6       13.90       16.44      2.43 o
 -13  13   6        1.19        1.45      0.71 o
 -11  13   6        2.74        2.80      1.37 o
 -10  13   6        6.47        6.14      1.12 o
  -9  13   6        9.60       10.64      1.67 o
  -8  13   6       11.28       13.25      2.14 o
  -6  13   6       34.49       35.79      5.79 o
  -5  13   6        7.10        6.78      1.72 o
  -4  13   6       21.08       21.58      3.51 o
  -3  13   6        2.96        3.38      1.50 o
  -2  13   6       19.63       19.28      3.53 o
   0  13   6       17.69       16.58      2.59 o
   3  13   6       20.22       20.99      4.16 o
   6  13   6        9.56        9.41      1.85 o
   7  13   6       20.92       23.40      3.81 o
   9  13   6        2.07        1.70      0.50 o
  14  13   6        2.35        3.08      1.22 o
 -17  14   6        3.84        3.56      1.39 o
 -16  14   6        1.97        2.29      0.91 o
 -15  14   6        2.48        3.38      1.15 o
 -10  14   6        9.26        9.59      2.00 o
  -8  14   6        2.93        2.84      0.84 o
  -5  14   6       16.23       19.10      2.74 o
  -4  14   6        2.08        2.08      0.75 o
   0  14   6        3.34        2.75      1.00 o
   1  14   6       12.11       10.02      2.00 o
   2  14   6       10.13        9.24      2.01 o
   6  14   6       18.94       20.60      2.88 o
   8  14   6       11.68       12.44      2.14 o
  13  14   6        7.13        6.15      1.51 o
 -14  15   6        4.34        5.27      1.59 o
  -4  15   6        4.43        4.97      1.00 o
  -3  15   6       15.17       16.54      2.91 o
   0  15   6        8.18        6.37      1.72 o
   1  15   6        2.91        3.00      1.25 o
   4  15   6        3.58        3.44      1.27 o
   6  15   6        7.32        6.47      1.39 o
  -5  16   6        5.13        5.24      1.10 o
  -4  16   6        4.57        4.85      1.00 o
  -2  16   6        5.94        5.89      1.36 o
  -1  16   6        5.95        5.23      2.49 o
   1  16   6        5.88        5.53      1.24 o
   7  16   6        6.00        5.85      2.27 o
 -13  17   6        2.19        2.64      0.74 o
  -8  17   6        2.47        2.06      0.71 o
  -7  17   6        3.36        3.26      0.91 o
  -5  17   6        3.71        3.45      0.91 o
  -4  17   6        5.03        4.48      0.99 o
  -3  17   6        4.52        4.94      1.95 o
  -2  17   6        4.03        3.54      1.20 o
  -1  17   6        3.33        2.49      0.78 o
   0  17   6        4.25        3.78      1.01 o
   2  17   6        4.61        3.90      0.95 o
   4  17   6        5.50        5.22      2.31 o
   7  17   6        4.27        6.55      2.98 o
   8  17   6        4.32        3.68      1.84 o
  -6  18   6        3.12        2.17      0.76 o
  -5  18   6        3.65        2.96      0.81 o
  -4  18   6        7.10        6.54      1.30 o
  -6  19   6        2.21        1.73      0.47 o
  -4  19   6        5.03        4.66      1.19 o
  -5  20   6        0.54        1.16      0.56 o
 -17   0   7       39.96       38.27      4.37 o
 -15   0   7       10.50       11.20      2.48 o
 -13   0   7       16.34       17.52      3.54 o
 -11   0   7       63.44       62.40      6.61 o
  -9   0   7      289.30      296.76     22.36 o
  -7   0   7      771.77      723.69     44.56 o
  -5   0   7      133.09      140.57     10.59 o
  -3   0   7      656.48      662.84     44.63 o
  -1   0   7       87.41       85.57      8.24 o
   1   0   7      580.77      539.69     60.18 o
   3   0   7      322.71      323.38     22.32 o
   5   0   7      387.37      396.36     26.77 o
   7   0   7       69.54       70.25      7.83 o
   9   0   7      614.89      615.16     40.14 o
  13   0   7       31.38       32.27      6.79 o
  15   0   7       32.78       32.52      4.23 o
 -19   1   7        6.45        5.33      1.36 o
 -18   1   7        7.68        6.80      1.37 o
 -17   1   7        7.24        6.58      1.72 o
 -16   1   7        7.95        7.50      1.33 o
 -14   1   7       20.95       20.72      3.04 o
 -12   1   7       28.10       29.42      4.41 o
 -11   1   7       70.21       68.93      6.90 o
 -10   1   7      164.46      173.90     13.73 o
  -9   1   7      911.16      896.27     53.45 o
  -8   1   7       39.61       40.56      4.05 o
  -7   1   7      819.25      833.53     48.99 o
  -6   1   7     1094.85     1098.40     86.53 o
  -5   1   7        8.19        8.03      1.54 o
  -4   1   7       53.86       54.03      4.94 o
  -3   1   7       27.56       28.36      3.31 o
  -2   1   7      221.78      220.55     17.92 o
  -1   1   7       10.92       10.88      1.49 o
   0   1   7      371.03      362.28     32.92 o
   1   1   7       19.17       13.73      2.13 o
   2   1   7       20.82       16.91      2.43 o
   3   1   7       26.37       21.71      3.04 o
   4   1   7      171.31      172.73     13.27 o
   5   1   7       34.95       31.38      4.23 o
   6   1   7        8.61        8.21      1.86 o
   8   1   7      158.58      155.91     12.08 o
   9   1   7      136.48      132.39     10.75 o
  10   1   7      100.22      103.04      9.12 o
  11   1   7       63.81       64.14      7.54 o
  12   1   7       23.17       22.59      4.14 o
  14   1   7       22.69       22.62      3.34 o
  15   1   7       11.78       11.28      2.31 o
  17   1   7        6.73        5.29      1.75 o
 -20   2   7        3.77        3.34      1.14 o
 -18   2   7       15.40       13.87      2.45 o
 -16   2   7        2.44        2.31      0.96 o
 -15   2   7       75.12       76.74      7.96 o
 -14   2   7        6.64        5.38      1.93 o
 -12   2   7       87.85       87.73      7.47 o
 -10   2   7        4.81        5.71      1.52 o
  -9   2   7      140.03      132.87     11.81 o
  -8   2   7      344.63      346.63     22.30 o
  -7   2   7       12.21       11.72      2.31 o
  -6   2   7       44.26       45.47      4.97 o
  -5   2   7        1.92        1.24      0.48 o
  -4   2   7      800.44      780.73     55.09 o
  -2   2   7       20.50       20.93      2.25 o
  -1   2   7        9.15        9.40      1.85 o
   1   2   7      224.61      204.76     14.89 o
   2   2   7        2.23        3.13      1.22 o
   3   2   7       70.00       72.44      6.73 o
   4   2   7       24.26       23.07      3.03 o
   6   2   7      177.53      172.58     12.36 o
   7   2   7        6.08        3.97      1.82 o
   8   2   7        6.61        6.50      2.61 o
   9   2   7       74.93       76.91      7.50 o
  10   2   7       64.33       64.09      6.30 o
  12   2   7       15.99       16.41      3.07 o
  13   2   7       12.40       11.44      2.97 o
  16   2   7        8.51        7.16      1.55 o
  20   2   7        8.93        7.91      1.54 o
 -16   3   7        3.07        3.34      1.10 o
 -15   3   7        3.26        3.26      0.90 o
 -14   3   7        5.53        5.16      1.59 o
 -13   3   7       63.81       66.38      9.87 o
 -12   3   7       68.41       66.02      8.47 o
 -11   3   7      168.39      160.59     16.51 o
 -10   3   7      152.13      145.62     12.25 o
  -9   3   7        2.37        2.66      0.89 o
  -8   3   7       95.62       97.27      8.98 o
  -6   3   7       19.58       15.56      2.12 o
  -5   3   7      579.90      562.80     37.18 o
  -4   3   7        1.85        1.00      0.44 o
  -3   3   7      197.97      196.13     14.76 o
  -2   3   7       95.36       85.65      7.02 o
  -1   3   7      182.88      178.87     16.46 o
   0   3   7      209.12      207.54     14.89 o
   1   3   7      236.61      215.44     16.40 o
   2   3   7      137.66      132.36     10.60 o
   3   3   7        8.34        8.01      1.87 o
   4   3   7       68.09       69.13      6.29 o
   6   3   7       19.92       21.19      3.35 o
   7   3   7        9.80       10.06      2.00 o
   8   3   7       45.68       43.53      5.60 o
   9   3   7       24.74       25.52      3.64 o
  10   3   7        7.88        7.49      2.74 o
  11   3   7        6.39        6.29      2.80 o
  12   3   7        5.28        4.91      2.13 o
  14   3   7        9.58        8.92      1.69 o
  15   3   7        7.65        7.20      1.88 o
  17   3   7        2.79        2.53      1.06 o
  18   3   7       24.92       25.39      4.76 o
  19   3   7       10.26        9.94      1.68 o
  20   3   7        1.72        1.70      0.76 o
 -17   4   7        4.88        4.91      1.19 o
 -16   4   7        5.90        5.04      1.76 o
 -14   4   7        4.33        4.32      1.23 o
 -12   4   7       32.18       32.65      5.34 o
 -11   4   7        9.10        8.91      2.52 o
 -10   4   7       31.18       33.76      4.85 o
  -9   4   7       10.04       10.16      1.68 o
  -7   4   7       10.52       13.14      2.46 o
  -6   4   7        6.92        7.29      1.48 o
  -5   4   7       15.41       17.32      2.27 o
  -4   4   7      121.02      118.50      9.71 o
  -3   4   7      945.37      954.18     59.43 o
  -2   4   7      335.18      331.71     25.35 o
  -1   4   7       20.28       19.78      2.11 o
   0   4   7      106.16       96.79      7.76 o
   2   4   7      140.75      129.99     10.45 o
   3   4   7      333.68      317.68     23.85 o
   4   4   7      175.61      174.63     13.57 o
   5   4   7      239.67      234.89     16.37 o
   6   4   7       57.37       54.40      5.71 o
   7   4   7        7.98        8.54      2.02 o
   8   4   7       14.71       13.76      3.10 o
   9   4   7        3.19        2.46      1.10 o
  10   4   7       76.95       74.86      7.34 o
  11   4   7       28.88       28.76      4.10 o
  12   4   7      111.13      103.30     13.93 o
  14   4   7       12.79       13.00      1.97 o
  16   4   7        8.60        6.79      1.72 o
  17   4   7        3.63        3.28      1.15 o
  19   4   7        7.80        7.10      2.23 o
  20   4   7        2.96        2.34      1.02 o
 -17   5   7       10.78       12.27      1.98 o
 -16   5   7        2.02        2.28      1.04 o
 -15   5   7       31.03       30.63      4.72 o
 -14   5   7        6.28        5.68      1.52 o
 -12   5   7      158.23      145.99     16.55 o
  -9   5   7       37.57       39.53      4.99 o
  -8   5   7      169.66      160.01     12.38 o
  -7   5   7       39.20       36.61      4.53 o
  -6   5   7       66.53       75.15      7.34 o
  -5   5   7      110.65      111.10      9.11 o
  -4   5   7      115.71      112.54      9.25 o
  -3   5   7      469.98      446.38     29.75 o
  -2   5   7      132.07      142.35     10.89 o
  -1   5   7      146.91      131.84      9.99 o
   0   5   7       11.95       11.63      1.67 o
   1   5   7      200.19      202.86     16.42 o
   2   5   7        9.08        6.61      1.89 o
   3   5   7      171.84      176.54     12.81 o
   4   5   7       14.05       13.85      2.29 o
   5   5   7       11.50       10.91      2.32 o
   6   5   7       36.07       37.89      4.37 o
   7   5   7       24.59       22.30      3.34 o
   8   5   7       21.82       21.35      3.83 o
   9   5   7       12.49       11.85      3.14 o
  10   5   7        3.71        2.85      1.13 o
  11   5   7      105.81       98.05     12.39 o
  13   5   7       14.99       15.36      2.28 o
  14   5   7        3.86        3.22      1.06 o
  16   5   7       10.50        7.96      2.37 o
 -20   6   7        5.89        5.78      1.74 o
 -17   6   7        5.40        5.36      1.93 o
 -16   6   7        8.55        7.64      2.03 o
 -13   6   7       70.74       65.89      9.25 o
 -11   6   7       93.05       89.82     10.86 o
 -10   6   7        2.84        3.28      1.10 o
  -9   6   7        3.58        3.50      1.21 o
  -8   6   7      173.75      170.10     14.35 o
  -7   6   7       63.73       62.43      6.14 o
  -6   6   7       91.27       97.29     10.68 o
  -5   6   7       16.39       14.90      3.58 o
  -4   6   7       22.41       19.95      3.05 o
  -3   6   7      299.00      288.27     26.95 o
  -2   6   7      407.12      390.22     32.87 o
  -1   6   7       28.33       24.90      2.55 o
   0   6   7       98.23       93.90      7.46 o
   1   6   7       18.72       17.23      2.27 o
   4   6   7       52.26       54.27      5.40 o
   5   6   7        4.53        4.27      1.62 o
   7   6   7        5.15        5.37      1.58 o
   8   6   7       51.41       56.44      6.16 o
   9   6   7        5.99        4.86      1.77 o
  14   6   7        1.73        1.56      0.77 o
 -20   7   7        4.12        4.57      1.34 o
 -19   7   7        2.88        3.25      0.91 o
 -18   7   7        3.59        4.02      1.08 o
 -17   7   7       13.08       12.23      3.46 o
 -16   7   7        6.66        5.06      2.12 o
 -15   7   7        3.17        3.05      1.00 o
 -12   7   7       33.01       31.91      5.99 o
 -11   7   7       63.88       60.01      7.24 o
 -10   7   7       43.32       41.35      5.92 o
  -9   7   7       31.08       29.16      4.09 o
  -7   7   7      263.82      268.39     19.37 o
  -6   7   7        1.55        1.22      0.60 o
  -5   7   7        6.42        6.16      1.50 o
  -4   7   7       28.60       29.61      3.93 o
  -3   7   7      101.99       95.74      8.68 o
  -2   7   7       21.11       17.45      3.22 o
  -1   7   7      145.38      138.82     10.43 o
   0   7   7        5.59        5.11      1.25 o
   1   7   7       49.35       43.31      4.35 o
   2   7   7       36.50       34.81      3.91 o
   3   7   7        9.86        9.34      1.85 o
   5   7   7      121.75      120.85      9.70 o
   6   7   7       14.95       14.80      2.45 o
   7   7   7        2.24        2.14      1.01 o
   8   7   7       26.78       26.75      3.95 o
  13   7   7       18.14       18.34      2.58 o
  14   7   7        4.73        4.12      1.20 o
  15   7   7        3.35        3.48      1.17 o
  18   7   7        3.04        2.50      0.95 o
 -16   8   7       17.90       19.38      2.88 o
 -14   8   7        2.98        2.99      1.04 o
 -13   8   7       15.24       14.61      2.60 o
 -12   8   7       81.96       79.13     11.38 o
 -11   8   7       25.83       23.43      5.11 o
 -10   8   7      113.43      108.30     12.66 o
  -9   8   7       50.82       54.81      7.26 o
  -8   8   7       88.51       92.44      8.53 o
  -7   8   7        1.34        1.43      0.51 o
  -5   8   7      114.74      123.06     13.23 o
  -4   8   7      121.80      115.77     10.17 o
  -2   8   7        7.86        7.05      1.88 o
  -1   8   7       25.82       24.63      2.55 o
   0   8   7       88.28       90.33      8.39 o
   1   8   7        6.35        4.73      1.37 o
   2   8   7      167.91      161.47     11.47 o
   5   8   7       10.70       10.48      1.99 o
   6   8   7        2.33        2.54      0.97 o
   7   8   7       10.32       11.13      2.64 o
   9   8   7        6.95        5.02      2.51 o
  11   8   7        7.35        6.52      2.24 o
  13   8   7       17.23       20.30      2.88 o
  14   8   7        5.19        4.38      1.55 o
  15   8   7        6.82        6.36      1.72 o
  17   8   7        2.92        2.30      1.00 o
  18   8   7        4.64        3.50      1.18 o
 -18   9   7        4.61        3.50      1.42 o
 -16   9   7       12.04       13.28      2.62 o
 -11   9   7       45.95       51.92      6.49 o
 -10   9   7       11.75       11.12      2.48 o
  -9   9   7       25.04       24.92      5.42 o
  -8   9   7        3.71        4.73      1.44 o
  -7   9   7      119.47      125.20     13.06 o
  -6   9   7       11.87       12.32      2.80 o
  -5   9   7       33.13       35.35      4.53 o
  -4   9   7       39.18       39.29      4.68 o
  -3   9   7       11.58       10.04      2.33 o
  -2   9   7        4.69        3.93      1.05 o
  -1   9   7        6.26        5.87      1.54 o
   1   9   7       85.27       89.01      7.17 o
   2   9   7       20.39       20.80      3.35 o
   3   9   7       63.43       63.71      6.45 o
   4   9   7       20.19       22.85      3.33 o
   5   9   7       21.38       19.71      3.20 o
   6   9   7       14.12       15.26      3.24 o
   7   9   7       23.92       26.22      3.80 o
   9   9   7       19.72       19.62      4.50 o
  10   9   7        6.41        6.34      1.53 o
  11   9   7       22.70       25.85      3.48 o
  12   9   7        8.12        8.02      1.54 o
  17   9   7        3.87        3.84      1.13 o
  19   9   7        3.09        2.31      0.93 o
 -19  10   7        2.14        2.07      0.63 o
 -15  10   7        2.16        2.44      0.99 o
 -14  10   7        9.74        9.91      1.68 o
 -13  10   7        6.77        7.34      1.40 o
 -12  10   7       15.44       17.96      2.74 o
 -11  10   7        4.19        4.53      1.19 o
 -10  10   7       32.86       38.82      4.83 o
  -9  10   7        3.03        3.97      1.05 o
  -8  10   7      247.98      260.05     28.57 o
  -7  10   7       55.59       58.74      6.93 o
  -6  10   7       96.62       98.22      8.98 o
  -5  10   7        4.77        4.94      1.11 o
  -4  10   7        2.67        3.82      1.26 o
  -3  10   7        6.22        6.56      1.72 o
  -2  10   7        4.65        3.96      1.17 o
  -1  10   7       17.43       16.44      2.43 o
   0  10   7        6.28        6.32      1.36 o
   1  10   7        3.96        3.32      1.22 o
   2  10   7       39.14       41.93      4.82 o
   3  10   7        6.35        4.87      1.77 o
   4  10   7        9.78       10.32      2.50 o
   5  10   7        6.81        6.61      1.89 o
   6  10   7        1.67        1.52      0.66 o
   7  10   7        9.82       10.14      2.50 o
   8  10   7       15.43       15.08      3.25 o
   9  10   7        5.61        6.38      2.07 o
  10  10   7       46.40       52.11      6.03 o
  11  10   7        4.48        4.56      1.78 o
  12  10   7        9.36        9.57      1.85 o
  15  10   7        5.49        5.28      1.26 o
 -14  11   7       15.94       17.10      2.27 o
 -13  11   7        1.84        1.18      0.55 o
 -12  11   7        2.09        1.88      0.73 o
  -6  11   7       24.02       23.84      4.45 o
  -4  11   7       40.90       38.79      5.77 o
  -2  11   7       19.57       17.98      3.37 o
  -1  11   7        2.74        2.53      1.06 o
   0  11   7        4.24        3.75      1.65 o
   2  11   7        5.21        4.13      1.56 o
   3  11   7       13.54       12.41      3.29 o
   4  11   7       95.00       98.85     10.82 o
   5  11   7        5.92        6.05      2.08 o
   6  11   7        8.26        6.79      2.77 o
   7  11   7        5.33        4.80      1.23 o
   8  11   7        2.68        3.23      0.90 o
  11  11   7        2.87        2.43      0.98 o
  14  11   7        2.97        2.40      0.79 o
  15  11   7        1.57        1.88      0.85 o
 -18  12   7        2.41        2.52      1.10 o
 -14  12   7        3.04        3.93      1.24 o
 -13  12   7        2.76        3.29      0.86 o
 -11  12   7        5.28        6.15      1.13 o
 -10  12   7       11.66       13.21      2.62 o
  -9  12   7        8.39        8.27      1.86 o
  -8  12   7       88.71       98.10     10.68 o
  -7  12   7        4.56        5.65      1.25 o
  -6  12   7       15.24       14.46      3.59 o
  -5  12   7        6.30        6.29      2.07 o
  -1  12   7        5.82        5.26      1.47 o
   4  12   7        9.75        8.21      2.71 o
   6  12   7        5.12        4.77      1.60 o
   8  12   7       11.26       11.60      2.81 o
   9  12   7        4.67        4.39      0.97 o
  10  12   7        4.98        5.16      1.11 o
  11  12   7       14.29       14.02      2.13 o
  12  12   7        1.53        1.79      0.85 o
  14  12   7        2.30        1.82      0.62 o
  17  12   7        3.77        4.22      1.03 o
 -15  13   7        3.17        3.23      0.88 o
 -14  13   7        3.00        3.40      0.87 o
 -11  13   7       14.42       16.44      2.43 o
  -8  13   7        8.74        9.19      2.01 o
  -7  13   7        5.75        5.68      1.17 o
  -6  13   7        8.88        8.66      2.19 o
  -5  13   7       38.42       37.23      4.52 o
  -4  13   7        8.17        8.21      2.02 o
  -3  13   7        6.33        5.84      1.57 o
   1  13   7       29.52       27.43      3.79 o
   2  13   7        6.57        5.94      1.73 o
   4  13   7        7.55        6.74      1.89 o
   8  13   7       16.01       16.99      2.75 o
   9  13   7        6.74        6.78      1.72 o
  10  13   7        6.88        5.51      1.25 o
  12  13   7        1.25        0.87      0.41 o
 -15  14   7        1.68        1.91      0.84 o
 -13  14   7        2.49        2.39      0.82 o
 -12  14   7        4.43        4.23      1.11 o
 -11  14   7        3.28        2.98      1.15 o
 -10  14   7       13.58       15.73      2.91 o
  -9  14   7       14.02       14.28      1.97 o
  -6  14   7        8.05        9.19      2.18 o
  -5  14   7        4.63        4.68      1.60 o
  -4  14   7       23.78       26.45      4.91 o
  -3  14   7       15.34       14.22      3.93 o
  -1  14   7       16.87       15.71      2.12 o
   0  14   7       20.56       21.60      2.87 o
   1  14   7        6.78        4.88      1.33 o
   2  14   7       21.58       22.99      3.03 o
   5  14   7        2.38        2.41      1.06 o
   6  14   7        2.08        2.74      0.96 o
   8  14   7        2.58        2.64      0.86 o
   9  14   7        3.98        3.91      1.61 o
 -14  15   7        2.06        2.53      1.09 o
 -12  15   7        4.66        5.17      1.59 o
 -11  15   7        3.73        3.97      1.05 o
 -10  15   7        9.33        8.66      2.35 o
  -9  15   7        1.43        1.16      0.53 o
  -8  15   7        3.97        4.43      0.97 o
  -7  15   7        3.45        3.82      0.95 o
  -4  15   7       15.99       16.22      3.89 o
  -3  15   7       12.98       14.60      1.81 o
  -1  15   7       26.92       27.36      3.63 o
   0  15   7       21.53       19.85      2.73 o
   1  15   7        3.25        2.59      1.11 o
   2  15   7        6.02        6.16      1.57 o
   3  15   7        9.21        8.34      1.86 o
   5  15   7        4.27        4.86      1.26 o
   6  15   7        7.29        8.55      2.70 o
   8  15   7        4.14        3.44      0.87 o
 -11  16   7        3.61        4.51      0.94 o
  -3  16   7        5.72        5.76      1.22 o
  -2  16   7       10.17       10.14      1.84 o
  -1  16   7       22.25       23.10      3.50 o
   0  16   7       28.79       27.72      3.47 o
   2  16   7        8.66        8.76      1.69 o
   3  16   7        4.96        4.60      1.34 o
   4  16   7        1.60        1.61      0.65 o
   6  16   7        1.33        0.93      0.40 o
 -12  17   7        3.63        3.03      1.49 o
  -6  17   7        4.27        3.95      0.97 o
  -5  17   7        7.81        8.19      1.54 o
  -3  17   7       12.98       12.89      1.97 o
  -9  18   7        1.42        1.80      0.68 o
  -7  18   7        1.46        2.18      0.82 o
  -5  18   7        7.49        7.01      1.47 o
  -4  18   7        3.74        3.78      0.98 o
  -2  18   7        3.69        3.59      1.07 o
   0  18   7        1.54        0.87      0.41 o
   7  18   7        4.88        6.39      2.42 o
  -6  19   7        2.16        2.76      1.10 o
  -5  19   7        1.49        1.83      0.62 o
  -4  19   7        3.65        3.64      1.39 o
  -4  20   7        3.00        3.44      0.96 o
   2  20   7        2.82        3.08      1.16 o
 -18   0   8       23.95       22.36      3.03 o
 -16   0   8       13.20       12.85      2.30 o
 -14   0   8        8.76        9.99      1.84 o
 -12   0   8       33.37       36.31      4.38 o
 -10   0   8       13.88       14.57      2.77 o
  -8   0   8        3.24        3.96      1.10 o
  -6   0   8      436.76      405.28     25.26 o
  -4   0   8       47.23       44.30      5.12 o
  -2   0   8      351.25      340.63     23.82 o
   0   0   8        8.63        8.40      1.46 o
   2   0   8     1054.81     1038.28     68.40 o
   4   0   8      206.86      194.23     14.31 o
   6   0   8      106.51      100.05      9.13 o
   8   0   8        2.65        1.71      0.81 o
  10   0   8        9.25        5.89      1.54 o
  14   0   8       11.30        7.45      2.57 o
  16   0   8       17.39       20.33      3.04 o
 -20   1   8        6.75        6.12      1.91 o
 -19   1   8        3.41        2.71      0.85 o
 -18   1   8        4.49        5.39      1.55 o
 -17   1   8       15.65       14.58      2.13 o
 -16   1   8        0.98        1.18      0.59 o
 -15   1   8       27.86       30.00      3.47 o
 -14   1   8       61.71       61.68     10.23 o
 -13   1   8       24.65       23.54      4.61 o
 -12   1   8       16.82       15.87      2.59 o
  -9   1   8       51.96       53.91      6.17 o
  -8   1   8      177.02      179.75     12.65 o
  -7   1   8      157.11      151.67     11.18 o
  -6   1   8      149.33      149.33     11.18 o
  -5   1   8       22.05       23.57      2.86 o
  -4   1   8       55.60       57.66      5.08 o
  -3   1   8       59.64       61.68      6.00 o
  -2   1   8      295.97      293.98     19.34 o
  -1   1   8        6.67        6.08      1.17 o
   0   1   8      153.83      140.20     11.20 o
   1   1   8      273.74      262.38     17.86 o
   2   1   8       98.79       90.24      8.85 o
   3   1   8      688.45      671.62     47.65 o
   4   1   8      388.85      366.82     26.81 o
   5   1   8        4.73        3.76      1.52 o
   6   1   8       28.63       27.26      3.63 o
   7   1   8       16.60       15.49      2.60 o
   9   1   8       38.38       41.41      4.98 o
  10   1   8       17.11       15.42      3.08 o
  11   1   8       21.73       22.17      3.66 o
  13   1   8        7.26        7.65      2.92 o
  15   1   8       13.13       12.31      2.47 o
  16   1   8        8.84        7.43      2.22 o
  17   1   8        3.38        3.00      1.04 o
  18   1   8        3.08        3.48      1.53 o
 -20   2   8        6.45        5.93      1.43 o
 -19   2   8        3.69        2.53      0.90 o
 -17   2   8       10.46        8.63      1.53 o
 -15   2   8        6.75        6.85      1.72 o
 -13   2   8       16.14       16.70      3.23 o
 -12   2   8        4.21        4.15      1.80 o
 -11   2   8      200.63      192.18     13.10 o
 -10   2   8       17.19       18.20      2.89 o
  -9   2   8       97.82      101.04      8.06 o
  -8   2   8        8.33        8.00      1.70 o
  -7   2   8       25.35       25.45      3.02 o
  -6   2   8       16.55       16.45      2.27 o
  -4   2   8      271.47      241.91     17.88 o
  -3   2   8      223.00      213.25     14.88 o
  -2   2   8       46.79       43.12      4.50 o
  -1   2   8      105.66      112.99      8.35 o
   1   2   8      449.73      407.77     37.43 o
   2   2   8       26.02       27.46      3.63 o
   3   2   8       21.87       21.94      2.87 o
   4   2   8       90.75       80.74      7.18 o
   6   2   8       12.36       10.67      2.49 o
   7   2   8      128.33      123.66     10.00 o
   8   2   8      216.49      221.43     16.39 o
  10   2   8       34.85       34.15      4.70 o
  11   2   8       38.22       38.57      5.14 o
  13   2   8        5.61        5.46      1.75 o
  14   2   8        5.02        4.50      1.26 o
  17   2   8        5.17        4.22      1.58 o
  18   2   8        5.48        4.84      1.25 o
  20   2   8        3.27        3.02      1.04 o
 -18   3   8        9.00        9.20      1.68 o
 -17   3   8       11.15       10.66      1.99 o
 -16   3   8       12.38       12.59      1.82 o
 -15   3   8        7.47        7.59      1.70 o
 -14   3   8       57.72       57.64      8.66 o
 -13   3   8        6.10        6.38      1.56 o
 -11   3   8        5.34        6.02      1.91 o
 -10   3   8      298.97      291.50     20.84 o
  -9   3   8       33.63       34.78      3.76 o
  -8   3   8       79.95       82.04      7.94 o
  -7   3   8      111.05      101.33      8.37 o
  -6   3   8      206.33      188.53     13.86 o
  -5   3   8      494.36      483.38     37.29 o
  -4   3   8       75.73       72.73      6.12 o
  -3   3   8        7.15        8.40      1.37 o
  -2   3   8      140.67      135.17      9.68 o
  -1   3   8       98.82       90.28      7.01 o
   0   3   8      284.11      261.95     20.89 o
   1   3   8       26.06       19.10      2.74 o
   2   3   8      703.63      703.07     47.61 o
   3   3   8       40.78       41.03      4.51 o
   4   3   8       30.48       25.61      3.17 o
   5   3   8       18.91       21.21      3.19 o
   6   3   8       15.07       14.27      2.45 o
   8   3   8       91.79       92.01      8.39 o
   9   3   8       27.96       27.73      3.94 o
  11   3   8        4.68        4.12      2.00 o
  13   3   8        9.20        7.98      2.37 o
  15   3   8        6.01        5.13      1.33 o
 -22   4   8        1.42        1.56      0.45 o
 -21   4   8        1.81        1.86      0.80 o
 -18   4   8        8.28        7.78      1.54 o
 -17   4   8       13.22       12.49      2.30 o
 -16   4   8        8.78        8.21      1.54 o
 -14   4   8        8.65        8.58      2.19 o
 -13   4   8       93.20       88.39     12.27 o
 -12   4   8       16.52       16.47      4.05 o
 -11   4   8        3.78        3.89      1.24 o
 -10   4   8      119.97      111.13     11.41 o
  -9   4   8        4.40        3.24      1.47 o
  -8   4   8       61.11       63.01      5.69 o
  -7   4   8       25.19       24.75      2.86 o
  -6   4   8       11.87       11.57      1.42 o
  -4   4   8       13.50       14.08      2.78 o
  -3   4   8      496.06      491.72     34.23 o
  -2   4   8      109.53      112.35     11.86 o
  -1   4   8      410.81      376.46     26.80 o
   0   4   8      636.80      606.82     46.22 o
   1   4   8      153.33      152.10     12.69 o
   2   4   8        4.62        3.90      1.37 o
   4   4   8      103.86      107.91      9.88 o
   5   4   8       33.13       30.72      3.77 o
   6   4   8      113.09      112.14      9.26 o
   7   4   8       43.15       45.57      5.11 o
   8   4   8       14.05       14.11      3.26 o
   9   4   8       19.21       17.64      3.06 o
  12   4   8        5.12        4.42      1.98 o
  14   4   8        7.96        6.50      1.72 o
  15   4   8       10.31        9.54      2.00 o
  17   4   8        4.45        4.59      1.24 o
 -21   5   8        2.17        2.23      0.61 o
 -20   5   8        6.51        5.86      1.47 o
 -19   5   8       25.09       25.17      3.32 o
 -17   5   8        4.30        3.61      1.06 o
 -16   5   8        8.97        8.09      2.37 o
 -15   5   8        5.11        4.59      1.24 o
 -12   5   8        2.40        2.24      1.04 o
 -11   5   8       32.34       33.07      4.70 o
  -9   5   8       96.48       96.27      9.75 o
  -8   5   8      102.51       98.46      9.90 o
  -7   5   8       20.98       20.85      3.67 o
  -6   5   8      132.16      124.48     10.15 o
  -5   5   8       63.51       68.02      6.29 o
  -4   5   8       80.57       71.65      6.43 o
  -3   5   8      192.14      189.99     14.16 o
  -2   5   8      314.13      312.85     22.34 o
  -1   5   8      432.47      426.49     28.26 o
   0   5   8       70.97       66.95      6.60 o
   1   5   8       40.16       37.15      4.37 o
   2   5   8       14.59       15.23      2.60 o
   3   5   8      202.18      197.16     14.61 o
   4   5   8       15.78       16.67      2.75 o
   5   5   8        8.85        9.97      2.00 o
   6   5   8        8.68        9.39      2.34 o
   7   5   8      151.70      150.20     11.49 o
   8   5   8       52.64       56.71      6.47 o
   9   5   8       36.55       37.84      4.83 o
  10   5   8        3.08        3.24      1.38 o
  12   5   8       17.28       18.31      2.74 o
  13   5   8        9.26        9.25      2.34 o
  14   5   8        5.95        4.89      1.32 o
  15   5   8       21.55       22.69      3.18 o
  16   5   8        5.01        4.85      1.35 o
 -20   6   8        5.23        5.21      1.11 o
 -18   6   8       33.45       32.65      5.02 o
 -15   6   8       30.22       31.05      3.77 o
 -14   6   8        2.62        2.42      0.86 o
 -13   6   8       23.04       21.90      3.51 o
 -12   6   8       18.85       18.23      3.21 o
 -11   6   8       11.42       10.17      1.84 o
 -10   6   8       42.75       41.31      6.23 o
  -9   6   8        4.43        3.01      1.32 o
  -8   6   8       15.59       17.51      3.22 o
  -7   6   8       40.01       42.29      5.44 o
  -6   6   8       52.14       49.65      6.50 o
  -5   6   8       87.02       82.33      9.95 o
  -4   6   8       70.16       69.85      7.36 o
  -3   6   8      467.02      473.44     31.23 o
  -1   6   8      144.03      126.04     12.91 o
   0   6   8      100.96       95.97      7.46 o
   2   6   8       55.27       56.34      5.39 o
   4   6   8        9.11        7.19      1.88 o
   6   6   8      269.75      283.30     19.35 o
   7   6   8       41.96       41.88      5.44 o
   8   6   8        8.82        7.42      3.10 o
   9   6   8       23.38       24.58      3.81 o
  10   6   8        6.56        5.64      2.66 o
  11   6   8        6.73        5.94      2.08 o
  12   6   8       20.15       18.67      2.74 o
  14   6   8        9.36        7.56      1.87 o
 -16   7   8       12.95       11.71      1.98 o
 -14   7   8       82.73       79.85      9.96 o
 -13   7   8        2.58        2.34      0.93 o
 -12   7   8       60.67       56.00     10.11 o
  -9   7   8       72.04       69.39      7.67 o
  -8   7   8       44.84       48.67      5.41 o
  -6   7   8       99.71      101.71     10.67 o
  -5   7   8       14.25       16.53      2.75 o
  -4   7   8       40.50       36.74      4.37 o
  -3   7   8        6.10        4.19      1.34 o
  -2   7   8      185.18      182.39     16.46 o
  -1   7   8      115.01      106.01      8.66 o
   0   7   8       14.78       13.89      2.13 o
   1   7   8       16.45       14.67      2.13 o
   2   7   8        4.04        3.48      1.18 o
   3   7   8       24.61       23.21      3.65 o
   4   7   8       25.21       25.75      3.64 o
   5   7   8       60.14       63.54      6.14 o
   6   7   8       25.36       25.99      3.63 o
   7   7   8        8.86        9.44      2.68 o
   8   7   8       28.56       28.23      5.21 o
   9   7   8       13.09       14.20      3.26 o
  11   7   8       24.02       24.51      3.49 o
  14   7   8        4.65        4.00      1.25 o
 -20   8   8        4.66        4.28      1.15 o
 -18   8   8        4.99        5.72      1.74 o
 -15   8   8       13.02       12.13      1.98 o
 -13   8   8       12.11       11.33      1.83 o
 -11   8   8        5.52        5.48      1.44 o
 -10   8   8        3.21        3.00      1.13 o
  -9   8   8       23.58       25.56      3.95 o
  -8   8   8       77.12       77.49      7.65 o
  -7   8   8      122.31      125.66     11.37 o
  -6   8   8       60.22       56.85      7.09 o
  -5   8   8      204.00      194.96     14.45 o
  -4   8   8      155.46      153.86     12.08 o
  -3   8   8       27.11       27.95      3.47 o
  -2   8   8       12.32       10.99      1.99 o
  -1   8   8       71.38       68.96      6.74 o
   0   8   8      127.19      130.75      9.38 o
   1   8   8      171.16      166.88     11.91 o
   2   8   8       14.58       14.38      2.45 o
   6   8   8        6.26        5.54      1.75 o
   7   8   8       19.00       19.07      3.21 o
   8   8   8       51.91       51.84      6.80 o
  10   8   8        6.30        5.76      1.50 o
  13   8   8       10.58       10.25      2.17 o
  14   8   8       18.52       18.49      3.21 o
  16   8   8        7.71        7.37      1.88 o
  17   8   8        8.82        7.97      2.03 o
 -17   9   8        4.75        5.67      1.42 o
 -15   9   8       11.69       12.28      2.63 o
 -14   9   8        1.67        1.67      0.79 o
 -13   9   8        2.25        2.77      0.88 o
 -12   9   8        3.82        3.75      1.02 o
 -11   9   8        1.45        1.57      0.70 o
 -10   9   8        5.06        4.02      1.57 o
  -9   9   8       22.18       20.50      4.65 o
  -8   9   8        7.51        7.49      1.52 o
  -7   9   8        3.29        3.52      0.80 o
  -6   9   8        9.95       10.51      1.99 o
  -5   9   8       20.85       21.83      3.51 o
  -4   9   8       24.48       21.90      3.34 o
  -3   9   8        9.75        8.50      2.19 o
  -2   9   8        9.67        8.86      2.01 o
  -1   9   8        9.02        6.94      1.50 o
   0   9   8       43.80       45.76      4.35 o
   1   9   8       42.32       44.27      4.50 o
   2   9   8       14.98       15.53      2.76 o
   3   9   8       59.36       58.41      5.86 o
   4   9   8       26.91       28.33      3.79 o
   5   9   8       43.95       42.18      5.13 o
   6   9   8       20.05       20.86      3.51 o
   7   9   8       80.99       83.41      8.55 o
   8   9   8        6.62        6.07      2.08 o
   9   9   8       19.55       21.18      3.35 o
  10   9   8        4.90        5.17      1.36 o
  11   9   8       12.87       15.03      2.92 o
  12   9   8       19.18       19.41      2.88 o
  13   9   8        7.77        7.45      1.55 o
  14   9   8        4.73        4.67      1.19 o
  15   9   8        7.20        7.89      1.70 o
  16   9   8       12.86       12.79      2.30 o
  17   9   8        3.97        4.56      1.26 o
  18   9   8        9.02        8.44      1.54 o
 -18  10   8        1.80        1.54      0.65 o
 -15  10   8        2.57        3.24      0.88 o
 -14  10   8        2.97        2.96      0.91 o
 -11  10   8        9.12        9.67      1.68 o
 -10  10   8       22.77       25.19      3.17 o
  -9  10   8       52.76       52.11     10.14 o
  -8  10   8       21.37       21.73      4.63 o
  -7  10   8       40.11       40.37      6.23 o
  -6  10   8      174.55      164.39     19.60 o
  -5  10   8        2.27        1.84      0.60 o
   0  10   8        3.64        3.19      1.19 o
   1  10   8       69.37       66.17      6.29 o
   2  10   8      118.79      115.21      9.10 o
   3  10   8      250.38      246.59     17.88 o
   5  10   8       71.91       73.29      8.75 o
   6  10   8       42.30       39.69      6.24 o
   7  10   8        1.75        1.48      0.70 o
   8  10   8        2.75        2.61      0.89 o
  10  10   8       16.99       16.45      2.43 o
  15  10   8        5.26        5.46      1.39 o
  17  10   8       12.28       12.48      2.14 o
 -17  11   8        3.38        3.27      1.26 o
 -15  11   8        3.31        3.13      0.81 o
 -14  11   8        3.33        4.80      0.93 o
 -13  11   8        8.65       10.06      2.33 o
 -11  11   8        2.71        3.56      1.07 o
  -9  11   8       38.50       43.28      5.12 o
  -7  11   8       46.24       45.33      8.11 o
  -5  11   8       94.93       88.28     13.38 o
  -3  11   8        3.27        3.57      1.66 o
  -2  11   8       16.44       15.59      2.59 o
   2  11   8       15.34       13.40      3.11 o
   3  11   8      123.10      115.00     10.78 o
   5  11   8       20.15       21.50      3.83 o
   6  11   8        7.29        6.19      2.07 o
   9  11   8       84.82       93.13     10.07 o
  10  11   8        4.45        4.89      1.42 o
  11  11   8        6.51        6.94      1.41 o
  15  11   8        8.75       10.07      2.00 o
 -14  12   8        3.51        3.65      0.86 o
 -12  12   8        2.12        2.43      0.98 o
  -9  12   8       20.65       22.41      3.03 o
  -8  12   8        4.29        4.32      1.21 o
  -7  12   8       60.37       64.84      8.31 o
  -6  12   8      104.02      103.46     14.71 o
  -5  12   8        1.66        1.86      0.68 o
  -3  12   8       27.98       25.73      6.23 o
  -1  12   8       45.27       41.28      8.15 o
   0  12   8        3.63        3.02      1.15 o
   1  12   8       15.10       15.69      3.24 o
   2  12   8       41.92       39.05      6.73 o
   3  12   8       33.93       32.22      5.50 o
   6  12   8       11.95       12.50      2.95 o
   7  12   8       20.83       21.69      3.19 o
  10  12   8       24.11       24.95      3.32 o
  11  12   8       11.14       11.42      1.99 o
  13  12   8        3.11        2.92      0.92 o
  17  12   8        1.58        1.34      0.47 o
 -15  13   8        6.69        7.10      1.88 o
 -12  13   8       13.47       15.10      2.13 o
 -10  13   8       10.81        8.60      2.19 o
  -9  13   8        8.31        8.41      1.86 o
  -8  13   8        3.92        4.26      0.90 o
  -7  13   8       12.93       12.53      2.30 o
  -5  13   8        9.80        9.83      1.68 o
  -2  13   8       16.93       15.78      2.44 o
  -1  13   8       12.63       12.24      1.83 o
   1  13   8       61.00       58.41      7.25 o
   4  13   8        3.03        3.19      1.36 o
   5  13   8       13.09       12.70      3.79 o
   6  13   8       32.65       32.66      4.54 o
   7  13   8        5.33        6.17      2.81 o
   8  13   8       18.52       20.20      3.20 o
  12  13   8        4.26        3.69      0.79 o
  13  13   8        1.88        2.13      0.63 o
 -12  14   8        2.30        1.56      0.67 o
 -11  14   8        5.79        6.56      1.09 o
 -10  14   8        4.09        4.00      0.94 o
  -9  14   8        5.10        5.08      1.00 o
  -8  14   8       31.13       32.20      4.39 o
  -7  14   8        3.15        3.43      1.43 o
  -6  14   8       32.37       34.37      4.53 o
  -5  14   8       19.30       22.03      3.34 o
  -4  14   8       36.71       39.46      6.09 o
   0  14   8       29.46       28.89      3.47 o
   1  14   8       13.75       13.97      2.13 o
   2  14   8       14.98       13.34      2.78 o
   7  14   8        8.42        8.10      1.86 o
   8  14   8        3.04        2.63      0.98 o
   9  14   8        2.74        2.69      0.92 o
  -7  15   8       11.57       11.15      2.16 o
  -6  15   8        1.57        1.47      0.53 o
  -5  15   8        8.72        8.92      1.69 o
  -4  15   8       14.03       15.62      2.91 o
  -2  15   8       11.49       12.67      2.30 o
  -1  15   8        2.63        2.64      1.00 o
   1  15   8       18.51       17.51      2.58 o
  14  15   8        1.97        2.63      1.15 o
 -13  16   8        1.49        1.57      0.69 o
 -11  16   8        1.63        1.49      0.57 o
  -8  16   8        3.70        4.40      0.93 o
  -5  16   8        7.73        8.55      1.86 o
  -4  16   8        1.85        2.53      0.79 o
  -3  16   8        6.37        6.97      1.30 o
   2  16   8       15.03       14.93      2.44 o
   4  16   8        2.33        2.54      0.92 o
   6  16   8        6.97        6.14      1.23 o
   7  16   8        4.58        4.19      1.50 o
  10  16   8        4.01        4.51      2.16 o
 -11  17   8        1.82        1.97      0.81 o
  -8  17   8        2.23        2.59      0.81 o
  -3  17   8        4.01        5.01      1.32 o
  -2  17   8       23.33       22.10      2.87 o
  -1  17   8        3.94        4.13      1.44 o
   0  17   8        6.95        7.41      1.71 o
  -6  18   8        2.71        2.73      0.82 o
  -3  18   8        1.37        1.44      0.59 o
  -1  18   8        5.64        4.96      1.40 o
  -4  19   8        1.94        2.05      0.96 o
   0  19   8        4.76        3.74      0.73 o
  -4  20   8        0.74        0.54      0.27 o
 -21   0   9        6.88        7.39      3.10 o
 -17   0   9       22.32       22.85      3.33 o
 -15   0   9        7.30        7.82      1.34 o
 -13   0   9       77.96       71.69     11.43 o
 -11   0   9       36.14       35.50      4.22 o
  -9   0   9      276.26      273.50     17.84 o
  -5   0   9       17.69       16.97      2.43 o
  -3   0   9      260.26      247.91     16.36 o
   1   0   9        8.00        9.92      2.00 o
   3   0   9      567.11      532.38     35.70 o
   5   0   9       79.59       74.73      7.04 o
   7   0   9       13.46       12.54      2.47 o
   9   0   9      143.75      137.22     10.59 o
  13   0   9       12.28       13.30      2.29 o
 -21   1   9        6.47        5.72      1.46 o
 -20   1   9        4.31        4.51      1.45 o
 -17   1   9        8.63        8.94      1.69 o
 -16   1   9       22.71       21.47      2.72 o
 -15   1   9       16.96       17.13      2.27 o
 -14   1   9        4.39        4.25      1.08 o
 -13   1   9       16.80       16.87      2.90 o
 -12   1   9       47.23       46.90      5.27 o
 -11   1   9       42.52       45.89      5.27 o
 -10   1   9       34.64       37.65      4.21 o
  -9   1   9      279.54      271.01     17.85 o
  -8   1   9       95.15       94.08      7.61 o
  -7   1   9      193.76      195.69     13.40 o
  -6   1   9      120.00      115.18      8.80 o
  -5   1   9       18.88       16.18      2.44 o
  -4   1   9      423.09      408.06     26.76 o
  -3   1   9       40.70       43.83      4.19 o
  -2   1   9       61.11       61.10      5.23 o
  -1   1   9       23.33       25.70      3.32 o
   0   1   9      123.09      121.07      9.09 o
   1   1   9       26.75       27.12      3.16 o
   2   1   9        3.33        3.05      0.99 o
   3   1   9      432.22      411.27     28.27 o
   4   1   9       55.40       51.51      5.26 o
   5   1   9      160.04      154.31     11.48 o
   6   1   9      156.29      154.01     11.63 o
   7   1   9        3.90        2.66      1.17 o
  10   1   9       28.43       26.70      4.75 o
  11   1   9       12.24       11.00      2.82 o
  12   1   9       38.48       35.31      7.90 o
  13   1   9       11.31       11.40      2.31 o
  14   1   9        6.64        7.27      1.55 o
  15   1   9        6.84        6.95      1.52 o
 -19   2   9        2.55        2.28      1.02 o
 -18   2   9        3.67        3.11      0.95 o
 -17   2   9       21.11       19.75      2.73 o
 -15   2   9        5.06        4.81      1.60 o
 -14   2   9        3.64        4.04      1.12 o
 -13   2   9        2.23        2.42      1.20 o
 -11   2   9        5.60        6.24      1.46 o
 -10   2   9      124.32      122.39      9.40 o
  -9   2   9        3.14        4.38      1.43 o
  -8   2   9      402.53      403.52     26.77 o
  -6   2   9        6.76        6.25      1.51 o
  -5   2   9       15.48       12.17      1.98 o
  -4   2   9      461.27      449.88     31.26 o
  -3   2   9      110.39      105.98      7.75 o
  -2   2   9      303.52      280.38     17.84 o
  -1   2   9      213.68      197.30     16.43 o
   0   2   9      566.84      542.77     35.69 o
   1   2   9     1148.49     1104.25     74.38 o
   2   2   9       72.00       65.54      5.99 o
   4   2   9       91.49       89.99      7.92 o
   5   2   9      106.83      107.67      8.96 o
   6   2   9        6.15        4.42      1.53 o
  10   2   9       22.66       23.23      3.82 o
  11   2   9        9.42        9.90      3.01 o
  12   2   9        4.23        2.85      1.29 o
  13   2   9        3.19        2.57      0.95 o
  14   2   9        9.03        9.02      2.01 o
  15   2   9       14.58       13.28      3.11 o
  17   2   9        2.29        2.11      0.92 o
  19   2   9        3.85        3.84      1.40 o
 -20   3   9        2.57        2.48      0.74 o
 -19   3   9        2.21        1.48      0.66 o
 -18   3   9        8.72        7.94      1.48 o
 -16   3   9        2.69        2.61      0.81 o
 -15   3   9       16.34       17.03      2.27 o
 -14   3   9       26.46       25.79      3.63 o
 -13   3   9       24.36       25.45      4.59 o
 -10   3   9        3.34        3.95      1.32 o
  -9   3   9       55.43       55.89      5.70 o
  -8   3   9       36.10       37.09      4.21 o
  -7   3   9       49.37       45.70      4.50 o
  -5   3   9      710.05      689.61     44.60 o
  -4   3   9      125.24      115.32      9.10 o
  -3   3   9      112.97      111.49      8.19 o
  -2   3   9       41.60       41.15      4.05 o
  -1   3   9       17.39       13.83      2.29 o
   0   3   9      198.19      194.52     14.00 o
   1   3   9       44.08       44.35      4.66 o
   2   3   9       99.53       94.92      8.07 o
   3   3   9        4.19        4.67      1.08 o
   4   3   9       63.42       61.05      6.31 o
   6   3   9      121.12      125.56      9.84 o
   7   3   9       37.50       39.05      4.68 o
  10   3   9       22.45       23.27      3.65 o
  11   3   9       23.87       22.20      3.98 o
  13   3   9       15.02       14.80      3.74 o
  14   3   9       37.02       35.25      4.53 o
  15   3   9        3.76        3.37      1.50 o
  16   3   9        9.52        8.67      2.19 o
  20   3   9        4.23        4.43      1.45 o
 -19   4   9        2.60        1.92      0.72 o
 -16   4   9       14.37       14.37      2.45 o
 -15   4   9       10.74       11.28      2.31 o
 -14   4   9       35.80       38.93      4.37 o
 -13   4   9        8.46        7.15      2.22 o
 -11   4   9       15.89       17.22      3.07 o
 -10   4   9       70.70       73.07      9.36 o
  -9   4   9       46.62       45.66      5.74 o
  -8   4   9       15.28       14.67      2.28 o
  -7   4   9      104.83      102.86      9.13 o
  -6   4   9       52.40       51.15      5.10 o
  -5   4   9       24.97       29.03      3.62 o
  -4   4   9        9.85        9.08      1.69 o
  -3   4   9        3.79        2.80      0.77 o
  -2   4   9      558.25      522.44     35.71 o
  -1   4   9      210.33      202.27     14.90 o
   0   4   9      186.73      180.34     13.11 o
   2   4   9        5.13        5.11      1.59 o
   3   4   9       17.72       15.07      2.60 o
   4   4   9        8.10        5.93      1.57 o
   8   4   9       45.78       45.73      6.05 o
   9   4   9        3.24        3.14      1.36 o
  11   4   9       26.03       26.28      3.95 o
  12   4   9       55.16       53.05      6.96 o
  13   4   9       27.38       27.60      3.79 o
  15   4   9        6.54        5.67      2.28 o
  17   4   9        2.57        2.77      1.12 o
  19   4   9        4.49        4.23      1.15 o
 -20   5   9        8.03        7.53      1.40 o
 -19   5   9        4.25        4.07      1.01 o
 -15   5   9        2.79        2.58      1.06 o
 -11   5   9       22.40       21.48      4.15 o
 -10   5   9        2.95        3.35      1.15 o
  -9   5   9       20.57       19.42      3.20 o
  -8   5   9       78.22       77.09      8.89 o
  -5   5   9       62.85       61.42      6.15 o
  -4   5   9      167.60      162.64     13.14 o
  -3   5   9      306.09      303.77     20.83 o
  -2   5   9      126.02      115.75     10.02 o
  -1   5   9       81.35       73.93      6.12 o
   0   5   9      287.72      271.16     20.87 o
   1   5   9       13.81       14.00      2.29 o
   4   5   9       36.71       39.06      4.52 o
   6   5   9       32.79       36.81      4.37 o
   7   5   9      120.85      124.28     10.31 o
   8   5   9      178.95      180.34     13.56 o
   9   5   9       82.24       83.07      8.25 o
  13   5   9        6.53        5.40      1.75 o
  14   5   9        1.75        2.21      1.07 o
 -20   6   9        4.79        4.81      1.02 o
 -16   6   9       36.17       34.79      4.38 o
 -14   6   9       28.14       29.95      3.78 o
 -13   6   9        6.99        5.99      1.35 o
 -12   6   9        8.98        8.38      2.02 o
 -11   6   9       10.19        8.90      2.52 o
  -8   6   9      196.33      187.21     16.45 o
  -7   6   9      125.50      128.37     10.61 o
  -6   6   9       67.77       71.65      8.44 o
  -5   6   9       40.44       40.95      5.29 o
  -4   6   9        5.53        5.41      1.39 o
  -3   6   9      244.37      238.55     22.47 o
  -2   6   9      266.18      251.42     22.44 o
  -1   6   9      230.95      228.31     17.90 o
   0   6   9      126.22      125.52      9.39 o
   1   6   9       72.23       72.00      6.12 o
   2   6   9        6.56        6.79      1.56 o
   3   6   9       11.32       10.31      2.00 o
   4   6   9       63.98       61.28      6.00 o
   5   6   9      139.52      139.96     10.89 o
   7   6   9       95.99      101.42      8.67 o
   8   6   9       40.84       44.23      5.74 o
   9   6   9       41.52       39.05      5.94 o
  11   6   9        8.61        7.64      2.56 o
  15   6   9       12.56       10.02      3.00 o
  16   6   9        5.02        3.86      1.82 o
 -21   7   9        2.41        2.17      0.59 o
 -19   7   9       11.44       10.05      2.17 o
 -17   7   9        7.86        8.38      1.54 o
 -16   7   9        3.56        3.42      0.99 o
 -15   7   9       50.26       48.66      5.26 o
 -13   7   9       15.75       16.00      2.27 o
 -11   7   9       20.51       21.01      4.64 o
 -10   7   9        1.48        1.97      0.89 o
  -9   7   9        6.07        6.62      1.39 o
  -8   7   9        9.85       10.47      2.65 o
  -7   7   9       22.39       23.63      3.18 o
  -6   7   9        3.67        4.11      1.15 o
  -5   7   9       66.64       64.43      6.45 o
  -4   7   9        7.36        5.07      1.25 o
  -3   7   9      134.17      134.70     10.60 o
  -2   7   9        5.76        5.59      1.39 o
  -1   7   9      849.00      830.30     53.52 o
   0   7   9      349.75      349.26     22.29 o
   1   7   9       50.02       50.51      5.88 o
   3   7   9       73.45       77.36      8.26 o
   4   7   9       22.16       21.57      3.51 o
   5   7   9       71.43       72.60      7.04 o
   7   7   9       45.50       47.81      5.73 o
   8   7   9        9.77        9.55      3.37 o
   9   7   9       14.92       14.65      3.09 o
  10   7   9       48.88       48.38      7.61 o
  11   7   9       14.08       14.68      2.77 o
  12   7   9       10.41       10.97      2.65 o
  13   7   9       39.98       41.80      4.98 o
  17   7   9       13.13       13.65      2.13 o
 -20   8   9        3.53        3.07      1.33 o
 -18   8   9        1.83        1.81      0.68 o
 -17   8   9        3.45        3.93      1.04 o
 -16   8   9       15.91       14.70      3.41 o
 -14   8   9        6.60        5.97      1.73 o
 -12   8   9       11.34       11.82      2.31 o
 -11   8   9       31.63       32.33      5.50 o
 -10   8   9       41.71       39.53      9.65 o
  -9   8   9        5.35        5.41      1.39 o
  -8   8   9        1.73        2.67      0.88 o
  -6   8   9      118.44      114.25     11.09 o
  -4   8   9      172.08      168.34     14.19 o
  -3   8   9       21.20       21.16      3.35 o
  -2   8   9      125.39      127.20     11.98 o
  -1   8   9        3.39        2.78      1.18 o
   0   8   9        1.63        1.53      0.69 o
   1   8   9       38.54       36.25      3.91 o
   2   8   9       72.67       72.20      6.59 o
   4   8   9       13.77       14.56      2.60 o
   6   8   9       14.29       13.70      2.45 o
   7   8   9       67.71       66.94      7.22 o
   8   8   9       57.34       56.19      9.63 o
   9   8   9       15.27       16.85      3.88 o
  11   8   9        5.99        5.43      1.46 o
  12   8   9       28.92       30.76      3.77 o
  14   8   9        8.55        9.49      2.00 o
  16   8   9       10.01        8.86      2.01 o
  18   8   9        3.24        2.27      0.86 o
 -19   9   9        0.88        1.12      0.46 o
 -18   9   9        1.89        3.54      1.05 o
 -11   9   9       11.17       11.69      1.83 o
 -10   9   9        2.33        2.83      0.92 o
  -8   9   9        3.71        3.06      1.42 o
  -7   9   9       17.98       18.02      2.74 o
  -6   9   9       11.30       12.48      2.30 o
  -5   9   9       43.03       44.84      5.59 o
  -4   9   9       40.37       38.32      5.62 o
  -2   9   9       54.08       54.32      5.87 o
  -1   9   9       15.43       14.83      2.60 o
   0   9   9       60.66       57.39      5.24 o
   1   9   9      147.43      140.22     10.28 o
   2   9   9       39.29       37.88      4.21 o
   3   9   9       11.35       12.26      2.30 o
   4   9   9       17.99       19.31      3.36 o
   5   9   9        9.38        7.48      2.38 o
   7   9   9       11.56        8.87      2.87 o
   9   9   9        2.48        1.89      0.85 o
  12   9   9        4.44        4.67      1.35 o
  13   9   9        5.78        5.41      1.41 o
  17   9   9        3.22        1.65      0.61 o
 -19  10   9        3.86        4.36      1.23 o
 -17  10   9        3.08        3.82      1.19 o
 -16  10   9        1.95        2.10      0.79 o
 -14  10   9       16.56       19.03      2.42 o
 -13  10   9        9.02        8.29      2.54 o
 -12  10   9        8.98       10.42      2.16 o
  -9  10   9        6.63        6.90      1.47 o
  -8  10   9       13.71       13.99      2.45 o
  -5  10   9        5.95        4.80      1.96 o
  -3  10   9        8.09        7.36      1.52 o
  -2  10   9       78.37       78.00      7.80 o
  -1  10   9       13.32       11.91      2.63 o
   0  10   9       20.10       19.41      2.57 o
   1  10   9       12.14       10.80      1.99 o
   3  10   9       30.30       28.90      3.93 o
   4  10   9       16.40       15.73      3.57 o
   7  10   9       27.88       28.10      4.10 o
  10  10   9        3.64        3.81      1.04 o
  11  10   9        9.24        8.53      1.54 o
  15  10   9        2.44        2.02      0.96 o
  16  10   9        2.86        3.50      1.05 o
 -18  11   9        5.51        6.95      1.26 o
 -12  11   9        1.18        1.01      0.44 o
  -9  11   9        2.36        2.58      0.73 o
  -8  11   9        2.93        2.96      0.85 o
  -6  11   9        1.30        1.79      0.56 o
  -5  11   9        2.92        2.81      0.77 o
  -4  11   9       51.38       49.94      8.88 o
  -3  11   9        7.27        6.79      2.05 o
  -2  11   9        6.75        6.60      2.06 o
  -1  11   9       18.03       17.89      3.70 o
   2  11   9       41.17       38.63      6.56 o
   3  11   9       26.03       25.10      4.27 o
   4  11   9       27.69       26.35      4.26 o
   5  11   9       12.10       12.50      3.12 o
   6  11   9       33.53       35.57      4.53 o
   8  11   9        5.44        3.74      1.62 o
  10  11   9        3.54        3.02      0.88 o
  12  11   9       12.42       13.14      2.46 o
 -14  12   9        9.37       10.14      2.66 o
 -13  12   9        1.60        1.97      0.60 o
 -12  12   9        9.99        9.36      1.53 o
 -10  12   9       18.19       19.02      3.36 o
  -9  12   9       11.14       12.35      2.30 o
  -8  12   9       33.59       32.92      6.29 o
  -7  12   9        1.13        1.57      0.53 o
  -6  12   9        3.68        3.41      1.07 o
  -5  12   9       11.21       11.83      2.30 o
  -4  12   9        6.92        5.51      1.54 o
  -3  12   9       13.82       13.16      2.79 o
   0  12   9        7.51        6.29      1.56 o
   1  12   9        5.86        4.46      1.31 o
   3  12   9        3.67        3.12      1.35 o
   4  12   9       61.80       65.74      7.37 o
   5  12   9        4.09        4.06      1.81 o
   6  12   9        7.42        6.32      2.61 o
   9  12   9       15.03       16.47      2.75 o
  10  12   9        3.54        3.22      1.32 o
  11  12   9       13.91       11.92      3.46 o
 -14  13   9        3.18        3.64      0.77 o
 -13  13   9        6.29        6.53      1.01 o
 -12  13   9        9.93       10.21      2.00 o
 -11  13   9        1.59        1.44      0.47 o
 -10  13   9        0.81        0.92      0.44 o
  -9  13   9       12.17       13.04      2.14 o
  -8  13   9       13.44       13.68      1.97 o
  -7  13   9        6.28        6.21      1.90 o
  -6  13   9       10.40       10.38      1.99 o
  -5  13   9       28.13       31.58      3.61 o
  -4  13   9        3.35        3.03      0.97 o
  -3  13   9        8.13        7.89      1.70 o
  -2  13   9       11.97       12.66      2.14 o
  -1  13   9       14.77       14.48      2.13 o
   1  13   9       78.31       75.01      9.52 o
   2  13   9       10.73        9.82      1.84 o
   3  13   9        5.13        4.30      1.36 o
   5  13   9        3.74        3.51      1.38 o
   8  13   9        3.39        3.31      1.38 o
   9  13   9        5.82        4.72      1.77 o
  10  13   9        6.44        5.77      1.74 o
  11  13   9        1.59        2.29      1.10 o
 -13  14   9        3.72        4.02      0.91 o
 -12  14   9        0.75        1.09      0.53 o
 -11  14   9        9.89       11.78      1.83 o
  -9  14   9       15.09       15.21      2.76 o
  -7  14   9        4.59        5.06      0.89 o
  -6  14   9       27.88       28.58      3.62 o
  -5  14   9        2.48        2.67      0.67 o
  -4  14   9       32.29       33.17      4.86 o
  -3  14   9        7.34        7.62      2.03 o
  -2  14   9        7.56        6.64      2.06 o
  -1  14   9        9.39        8.17      2.54 o
   2  14   9       34.45       33.29      4.07 o
   5  14   9        6.89        7.06      1.88 o
   7  14   9       12.06       13.22      2.62 o
  12  14   9        4.84        4.45      1.24 o
 -15  15   9        3.51        3.44      0.84 o
 -12  15   9        2.66        2.59      0.58 o
 -10  15   9        1.77        2.17      0.52 o
  -9  15   9        1.95        2.34      0.71 o
  -8  15   9        5.54        4.55      1.78 o
  -6  15   9        5.86        5.12      1.59 o
  -5  15   9        4.23        3.63      1.14 o
  -4  15   9        9.58        9.03      1.53 o
  -3  15   9       17.19       18.25      2.43 o
  -1  15   9       43.64       44.55      5.28 o
   0  15   9       66.55       64.62      7.06 o
   2  15   9        3.09        2.91      1.43 o
   3  15   9        2.16        2.17      1.03 o
   6  15   9        4.66        4.76      1.96 o
   9  15   9        2.65        2.47      0.95 o
  10  15   9        3.54        2.77      0.82 o
  -6  16   9        1.19        1.00      0.47 o
  -5  16   9       13.41       14.62      2.60 o
  -3  16   9       38.79       40.07      5.30 o
  -2  16   9       15.23       15.52      3.40 o
  -1  16   9       11.14        9.84      1.84 o
   0  16   9       13.37       13.22      2.14 o
   1  16   9       12.10       11.86      2.15 o
 -11  17   9        2.03        2.00      0.87 o
  -9  17   9        1.88        2.52      0.94 o
  -8  17   9        1.03        1.00      0.33 o
  -4  17   9        2.91        2.75      1.29 o
  -3  17   9        4.53        4.84      1.17 o
  -2  17   9        2.51        1.70      0.72 o
   0  17   9       15.84       17.00      3.88 o
  -7  18   9        2.16        2.40      0.76 o
  -6  18   9        2.80        4.11      0.90 o
  -5  18   9        1.85        1.54      0.63 o
  -2  18   9        8.69        9.16      3.03 o
  -7  19   9        0.75        0.72      0.35 o
  -5  19   9        2.75        3.27      0.65 o
  -4  19   9        1.06        0.87      0.40 o
   0  19   9        2.40        1.36      0.51 o
   1  19   9        0.70        0.73      0.34 o
  -1  20   9        1.93        2.52      0.55 o
 -22   0  10        6.66        6.51      1.16 o
 -20   0  10        3.82        4.23      1.36 o
 -18   0  10       65.69       62.50      6.61 o
 -16   0  10       56.83       55.59      6.01 o
 -14   0  10       36.43       37.60      4.52 o
 -12   0  10       11.46       11.04      2.31 o
 -10   0  10       32.86       32.85      3.92 o
  -8   0  10       82.34       83.44      7.18 o
  -6   0  10      164.00      166.15     10.56 o
  -4   0  10       31.61       33.32      3.60 o
  -2   0  10      198.84      181.80     12.50 o
   0   0  10      380.92      350.14     23.81 o
   2   0  10     1079.54      994.26     69.97 o
   4   0  10      299.41      292.52     22.36 o
   6   0  10       16.43       13.69      2.61 o
   8   0  10      125.31      124.34      9.84 o
  10   0  10       58.22       58.46      6.94 o
  14   0  10        5.75        6.16      1.90 o
  16   0  10        8.09        7.11      1.45 o
 -21   1  10        8.45        7.71      1.70 o
 -20   1  10        6.58        6.31      1.73 o
 -17   1  10       33.72       32.30      3.92 o
 -16   1  10        3.21        3.14      1.08 o
 -15   1  10        9.26        8.60      2.02 o
 -14   1  10       19.26       19.36      2.57 o
 -12   1  10        5.75        4.47      1.36 o
 -11   1  10        1.71        1.62      0.77 o
 -10   1  10      177.25      168.93     12.36 o
  -9   1  10       57.81       60.66      5.85 o
  -8   1  10       35.23       34.95      3.76 o
  -6   1  10       20.71       21.48      2.72 o
  -5   1  10       39.93       39.95      4.20 o
  -4   1  10       87.45       77.78      6.58 o
  -3   1  10       26.54       28.58      3.31 o
  -2   1  10      229.43      220.70     14.87 o
  -1   1  10       50.19       44.19      4.50 o
   0   1  10       26.47       28.64      3.31 o
   1   1  10       21.40       23.12      2.87 o
   2   1  10       52.75       46.10      4.96 o
   3   1  10       57.96       51.71      5.26 o
   4   1  10      392.37      384.22     23.77 o
   5   1  10      174.68      169.66     13.43 o
   6   1  10       49.55       49.52      5.72 o
   7   1  10       40.66       41.11      4.98 o
   9   1  10       17.54       15.63      3.08 o
  10   1  10       13.72       12.72      2.62 o
  14   1  10       11.70       12.14      2.30 o
  15   1  10        5.32        5.60      1.29 o
  16   1  10        3.45        2.70      1.18 o
 -22   2  10        3.06        3.14      1.23 o
 -20   2  10        8.12        6.97      2.05 o
 -17   2  10        1.57        1.06      0.49 o
 -16   2  10        5.03        4.93      1.08 o
 -15   2  10       20.59       20.05      2.57 o
 -14   2  10        7.23        6.60      1.52 o
 -13   2  10       25.87       24.61      3.49 o
 -12   2  10       38.44       40.14      5.61 o
 -11   2  10       82.85       79.55      7.64 o
 -10   2  10       41.67       41.67      4.82 o
  -9   2  10      122.52      122.78      9.40 o
  -8   2  10        6.84        8.04      1.70 o
  -6   2  10       28.27       26.77      3.16 o
  -5   2  10       11.66        9.65      1.85 o
  -3   2  10        3.29        2.46      0.89 o
  -2   2  10      152.44      143.99     11.79 o
  -1   2  10        6.44        4.98      1.53 o
   1   2  10      312.68      295.00     20.84 o
   2   2  10      180.56      174.34     12.66 o
   3   2  10       51.98       50.96      5.41 o
   4   2  10      144.96      141.37     10.89 o
   5   2  10      255.89      246.73     16.36 o
   6   2  10       24.66       21.34      3.83 o
   9   2  10       25.54       23.08      3.82 o
  11   2  10       15.20       13.99      2.93 o
  12   2  10       26.09       26.12      3.80 o
  13   2  10       46.97       47.59      6.04 o
  15   2  10       23.91       22.83      3.33 o
  16   2  10        8.20        8.07      1.47 o
  17   2  10        3.79        3.13      1.15 o
 -19   3  10        4.15        3.54      1.05 o
 -18   3  10        9.41        8.39      1.86 o
 -17   3  10        5.65        5.13      1.17 o
 -16   3  10        5.04        4.76      1.23 o
 -15   3  10        8.91        7.58      2.21 o
 -14   3  10        8.85        8.40      1.86 o
 -13   3  10       19.57       19.09      3.85 o
 -12   3  10       12.15       12.15      2.15 o
 -11   3  10      229.27      204.76     21.01 o
 -10   3  10      172.14      163.22     14.67 o
  -8   3  10        4.52        4.84      1.11 o
  -7   3  10       10.08       10.32      2.16 o
  -6   3  10        4.17        3.51      1.10 o
  -5   3  10        6.23        5.42      1.13 o
  -4   3  10       23.00       17.23      2.58 o
  -2   3  10      147.04      136.44      9.83 o
  -1   3  10       25.67       21.57      2.56 o
   0   3  10       26.78       28.04      3.47 o
   2   3  10      247.18      234.89     16.37 o
   5   3  10       10.33        7.44      2.74 o
   6   3  10      122.18      124.67     10.15 o
   7   3  10      142.60      138.23     11.35 o
   8   3  10       72.30       69.24      7.67 o
   9   3  10        6.01        5.43      1.75 o
  10   3  10       58.75       54.66      6.95 o
  14   3  10       25.97       23.40      3.33 o
  15   3  10        3.50        2.39      0.94 o
 -19   4  10        1.83        1.53      0.66 o
 -16   4  10       17.60       18.84      2.57 o
 -15   4  10        3.25        3.04      0.88 o
 -14   4  10        6.29        6.46      1.23 o
 -12   4  10        4.63        4.42      1.38 o
 -11   4  10       16.54       17.13      3.38 o
 -10   4  10       21.23       20.36      4.49 o
  -9   4  10       12.10       11.67      1.98 o
  -8   4  10       13.08       12.44      2.14 o
  -7   4  10      120.87      118.30     10.01 o
  -6   4  10       58.17       56.36      5.86 o
  -4   4  10        3.84        3.52      0.91 o
  -3   4  10       48.11       41.33      3.89 o
  -2   4  10       33.60       31.83      3.15 o
  -1   4  10      199.37      204.32     14.75 o
   0   4  10      169.59      157.52     11.93 o
   1   4  10       10.44       13.10      2.29 o
   2   4  10       67.00       64.09      6.76 o
   3   4  10        1.84        2.04      1.00 o
   4   4  10       28.81       31.25      3.77 o
   5   4  10        2.72        2.34      1.07 o
   6   4  10      224.30      218.22     14.88 o
   7   4  10      143.53      148.75     11.18 o
   9   4  10        4.79        4.24      1.99 o
  10   4  10       20.85       20.29      3.52 o
  11   4  10       52.12       50.71      7.75 o
  12   4  10       17.93       16.47      2.91 o
  13   4  10        5.04        4.82      1.29 o
  16   4  10        4.97        4.84      1.34 o
  17   4  10        4.76        4.24      1.62 o
 -21   5  10        3.31        2.97      0.57 o
 -17   5  10        8.42        7.93      1.41 o
 -16   5  10        4.01        4.10      0.93 o
 -13   5  10        3.65        4.28      1.03 o
  -9   5  10       77.83       80.84      9.96 o
  -8   5  10      110.93      109.07     11.87 o
  -7   5  10        6.85        5.62      1.33 o
  -6   5  10       48.42       51.98      5.40 o
  -5   5  10      107.33      104.92      9.43 o
  -4   5  10       22.73       23.44      3.50 o
  -3   5  10      392.24      395.04     26.78 o
  -2   5  10        9.18        8.63      1.86 o
  -1   5  10        6.89        5.85      1.50 o
   0   5  10       26.51       27.09      3.79 o
   2   5  10        6.73        4.48      1.30 o
   3   5  10        6.47        4.97      1.30 o
   4   5  10       74.50       77.31      7.19 o
   5   5  10       72.68       74.79      7.34 o
   7   5  10        6.51        7.03      2.23 o
   8   5  10       24.21       25.64      3.95 o
   9   5  10      149.51      145.62     14.09 o
  15   5  10       20.43       21.45      3.99 o
 -21   6  10        1.64        1.53      0.42 o
 -19   6  10       11.59        9.91      2.17 o
 -18   6  10        4.94        4.46      1.12 o
 -17   6  10        3.81        4.04      1.04 o
 -16   6  10        3.03        2.68      1.10 o
 -15   6  10        2.79        2.80      1.26 o
 -14   6  10        5.15        4.97      1.18 o
 -12   6  10        3.19        2.89      1.03 o
 -11   6  10       49.42       46.98      9.72 o
 -10   6  10       20.44       20.75      3.19 o
  -9   6  10       61.83       59.82      8.18 o
  -8   6  10       11.91       12.65      1.98 o
  -7   6  10        9.61       10.48      1.84 o
  -5   6  10       36.14       34.56      4.70 o
  -4   6  10       56.76       56.87      6.01 o
  -3   6  10       79.78       76.66      8.43 o
  -2   6  10      256.22      256.69     19.38 o
   1   6  10       43.71       47.10      4.80 o
   2   6  10       61.94       59.09      5.69 o
   3   6  10       30.75       34.29      4.07 o
   4   6  10       65.07       63.65      6.14 o
   5   6  10       23.93       22.85      3.33 o
   6   6  10       84.40       90.51      8.23 o
   7   6  10       28.39       28.33      4.10 o
   8   6  10       74.89       76.99      9.35 o
   9   6  10      102.21       91.92     11.01 o
  10   6  10       11.33        9.70      2.51 o
  11   6  10        6.39        5.37      1.34 o
 -20   7  10        4.34        4.38      1.62 o
 -15   7  10        3.39        3.52      1.18 o
 -14   7  10        5.86        5.91      1.47 o
 -10   7  10       30.35       27.69      6.69 o
  -9   7  10       33.96       32.56      5.82 o
  -8   7  10       52.07       52.21      5.87 o
  -7   7  10       36.73       38.70      4.83 o
  -6   7  10       24.64       27.20      3.63 o
  -5   7  10       38.54       36.36      4.69 o
  -4   7  10      107.16      107.40      9.73 o
  -3   7  10       39.77       38.96      5.62 o
  -2   7  10       82.24       81.12      7.80 o
   0   7  10       16.57       16.80      2.43 o
   1   7  10       58.13       59.36      5.69 o
   2   7  10       68.28       67.47      5.98 o
   3   7  10        5.77        5.37      1.58 o
   4   7  10       75.11       72.34      7.04 o
   5   7  10      113.30      115.35      9.71 o
   6   7  10       77.17       77.15      7.65 o
   7   7  10      115.83      111.74     10.33 o
   8   7  10        9.03        8.13      3.26 o
  10   7  10       75.43       82.92      9.02 o
  11   7  10        8.55        9.12      2.34 o
  13   7  10        2.99        2.46      1.09 o
  19   7  10        1.39        1.41      0.54 o
 -20   8  10        2.40        2.71      0.72 o
 -18   8  10        5.57        6.14      1.12 o
 -17   8  10        8.66        9.62      1.68 o
 -16   8  10        2.29        2.67      0.94 o
 -15   8  10        6.48        7.18      1.37 o
 -14   8  10       27.29       28.79      3.78 o
 -13   8  10        1.67        1.94      0.67 o
 -12   8  10        9.52       10.83      1.67 o
  -9   8  10        3.13        4.04      1.24 o
  -8   8  10        5.56        5.53      1.44 o
  -7   8  10       10.78       10.56      2.16 o
  -6   8  10        3.80        2.95      1.15 o
  -4   8  10      100.34       97.21      8.98 o
  -2   8  10        8.58        8.08      1.48 o
  -1   8  10      102.85      103.10      9.43 o
   1   8  10      227.18      225.09     14.87 o
   2   8  10       41.50       40.63      4.67 o
   3   8  10       14.15       13.04      2.94 o
   4   8  10       18.99       19.21      3.05 o
   5   8  10       38.31       39.56      4.99 o
   6   8  10       19.16       20.37      4.16 o
   7   8  10       51.23       51.36      6.80 o
   9   8  10       18.54       21.25      3.04 o
  11   8  10       21.19       21.42      3.04 o
  12   8  10       12.58       12.43      3.13 o
  14   8  10        5.65        6.04      1.51 o
  16   8  10        3.75        3.69      1.30 o
 -19   9  10        4.25        5.17      0.99 o
 -17   9  10        6.99        8.21      1.54 o
 -16   9  10        6.02        5.97      1.09 o
 -12   9  10        6.47        6.76      1.56 o
 -11   9  10        3.27        3.53      0.86 o
 -10   9  10        3.03        3.17      0.81 o
  -8   9  10       19.09       18.62      5.02 o
  -6   9  10       17.83       15.14      3.40 o
  -3   9  10       74.98       67.98      8.30 o
  -2   9  10      102.90       97.38      9.45 o
  -1   9  10        7.67        6.35      1.90 o
   0   9  10      184.53      172.88     18.02 o
   1   9  10      103.13       97.54      7.76 o
   3   9  10       12.50       12.74      2.46 o
   4   9  10       90.58       90.17      8.54 o
   5   9  10      168.33      163.51     12.98 o
   7   9  10       25.85       26.43      5.07 o
   8   9  10        2.92        2.92      0.87 o
   9   9  10        3.35        2.66      1.02 o
  10   9  10        6.38        6.20      2.07 o
  11   9  10        6.68        7.17      1.53 o
  16   9  10        2.51        1.98      0.91 o
  18   9  10        5.13        5.54      1.22 o
 -19  10  10        4.31        4.19      0.73 o
 -15  10  10        1.75        1.89      0.65 o
 -14  10  10        1.23        1.67      0.60 o
 -13  10  10        4.21        3.93      0.98 o
 -12  10  10       21.42       23.60      3.81 o
 -11  10  10        9.73       10.68      1.84 o
  -8  10  10        4.97        5.51      1.36 o
  -7  10  10       21.89       21.38      5.14 o
  -6  10  10       40.98       38.21      8.69 o
  -5  10  10       31.78       28.86      6.18 o
  -4  10  10       14.49       15.13      3.09 o
  -3  10  10        2.41        2.43      0.86 o
  -2  10  10        4.66        4.98      1.30 o
   0  10  10        9.13        7.92      1.87 o
   1  10  10       13.71       13.22      2.29 o
   2  10  10       32.26       32.49      4.39 o
   3  10  10      151.39      145.69     16.56 o
   5  10  10       32.62       32.88      5.98 o
   6  10  10      124.07      130.36     16.62 o
  10  10  10       22.56       23.53      3.18 o
  12  10  10        3.01        3.07      1.15 o
  13  10  10        4.90        4.81      1.25 o
  17  10  10        3.38        2.95      0.65 o
 -17  11  10        2.15        2.48      0.79 o
 -15  11  10        2.87        3.14      0.77 o
 -13  11  10        7.81        7.91      1.47 o
 -11  11  10        2.70        2.31      0.83 o
 -10  11  10        8.52        9.15      1.69 o
  -9  11  10        5.09        4.33      1.31 o
  -8  11  10        6.01        5.50      1.28 o
  -5  11  10       85.90       76.77     11.71 o
  -3  11  10        7.31        5.98      2.08 o
  -2  11  10       25.38       24.78      4.44 o
  -1  11  10       17.05       16.27      3.07 o
   1  11  10      112.38       98.94     11.13 o
   2  11  10       11.73       11.11      2.31 o
   3  11  10      213.47      200.52     21.02 o
   5  11  10       44.79       43.98      5.59 o
   9  11  10       37.49       41.54      5.29 o
  11  11  10       11.96       10.76      1.84 o
 -17  12  10        2.26        3.06      0.92 o
 -15  12  10        1.57        1.75      0.69 o
 -12  12  10       17.95       18.99      2.26 o
 -11  12  10       24.02       27.17      3.01 o
 -10  12  10        2.78        2.91      0.54 o
  -9  12  10       13.83       14.02      2.45 o
  -8  12  10       13.06       13.05      2.62 o
  -6  12  10       31.45       29.21      6.18 o
  -5  12  10        6.16        5.63      2.09 o
  -3  12  10       19.97       19.44      3.36 o
  -1  12  10        7.72        7.29      1.55 o
   2  12  10        3.38        2.97      1.45 o
   3  12  10       43.92       44.66      5.28 o
   4  12  10        4.85        4.44      1.61 o
   5  12  10       51.47       54.78      6.33 o
   6  12  10       60.04       62.70      7.38 o
  10  12  10       21.49       20.65      3.35 o
 -16  13  10        2.76        3.51      1.10 o
 -13  13  10        1.75        1.87      0.52 o
 -12  13  10        8.19        8.55      1.46 o
 -10  13  10       17.63       15.78      2.91 o
  -6  13  10        3.40        3.01      1.09 o
  -5  13  10       10.23        9.52      2.18 o
  -4  13  10        2.56        2.87      0.65 o
  -3  13  10        4.75        4.50      0.96 o
   0  13  10       11.00       10.20      2.66 o
   1  13  10       24.57       23.11      3.33 o
   2  13  10        3.43        2.50      1.18 o
   4  13  10       73.14       73.96      8.28 o
   5  13  10       27.60       26.55      3.95 o
   8  13  10        4.12        3.73      1.44 o
  13  13  10        4.20        4.68      1.45 o
 -13  14  10        2.14        1.86      0.56 o
 -11  14  10       10.70       11.35      3.15 o
 -10  14  10        2.06        1.80      0.85 o
  -8  14  10       11.81       10.14      1.84 o
  -6  14  10        5.66        5.02      1.19 o
  -5  14  10        2.13        2.41      0.59 o
  -4  14  10       25.60       24.91      3.80 o
  -2  14  10        4.57        4.16      1.01 o
   2  14  10       11.62       11.96      2.47 o
   3  14  10        5.07        4.14      1.25 o
   7  14  10       23.10       26.09      3.63 o
  12  14  10        4.30        6.55      2.78 o
 -13  15  10        3.90        4.01      1.15 o
  -8  15  10        2.79        2.36      0.90 o
  -7  15  10       25.55       26.80      6.21 o
  -5  15  10       17.16       17.14      3.38 o
  -3  15  10       12.57       11.12      2.31 o
   1  15  10        7.42        6.15      1.46 o
   5  15  10        4.53        4.05      1.81 o
   6  15  10        7.28        7.70      1.87 o
   9  15  10        2.73        2.64      1.04 o
 -12  16  10        3.73        2.83      1.21 o
 -10  16  10        3.61        2.55      0.95 o
  -2  16  10        4.19        3.94      1.13 o
   2  16  10        4.22        3.46      1.39 o
   4  16  10        2.36        2.46      1.12 o
   8  16  10       10.52       10.99      2.49 o
  -9  17  10        2.46        1.93      0.88 o
  -8  17  10        5.23        4.57      1.78 o
  -7  18  10        4.26        2.53      1.09 o
  -4  18  10        1.99        1.66      0.69 o
  -1  18  10        4.02        4.58      1.38 o
   0  18  10        2.87        2.91      1.32 o
  -4  19  10        1.37        1.43      0.62 o
  -3  19  10        2.92        3.29      0.76 o
  -1  19  10        1.95        3.15      0.83 o
   0  19  10        1.44        1.38      0.55 o
 -21   0  11        7.27        7.78      1.51 o
 -17   0  11        8.53        6.28      3.00 o
 -15   0  11       16.50       16.58      2.75 o
 -13   0  11       45.22       43.18      7.65 o
 -11   0  11      142.30      136.36     11.80 o
  -9   0  11       15.53       13.41      2.29 o
  -7   0  11       72.56       68.86      5.98 o
  -5   0  11       29.89       28.10      3.47 o
  -3   0  11      470.67      447.99     28.23 o
  -1   0  11       22.25       22.09      2.72 o
   1   0  11      440.64      434.24     34.32 o
   3   0  11     1656.18     1600.07     85.98 o
   5   0  11        7.76        8.08      2.03 o
   7   0  11      160.64      152.69     12.08 o
   9   0  11       40.54       43.42      7.49 o
  11   0  11        9.03        9.15      2.52 o
  13   0  11        5.50        5.22      1.59 o
  15   0  11       45.22       49.03      5.72 o
 -21   1  11        4.41        3.55      1.25 o
 -20   1  11        5.49        6.11      1.42 o
 -19   1  11        8.01        7.48      1.51 o
 -16   1  11       29.75       31.06      4.24 o
 -12   1  11       62.31       63.73      7.38 o
  -9   1  11        6.52        5.62      1.49 o
  -8   1  11       29.39       30.59      3.78 o
  -7   1  11        3.06        3.14      1.03 o
  -6   1  11        2.47        2.07      0.77 o
  -5   1  11       27.21       26.35      3.32 o
  -4   1  11       64.15       60.07      5.24 o
  -3   1  11       70.77       71.69      5.98 o
  -2   1  11        2.90        2.44      0.75 o
   0   1  11       37.01       35.28      3.91 o
   1   1  11       55.34       55.37      5.40 o
   2   1  11       79.39       79.30      7.19 o
   3   1  11       15.40       15.40      3.40 o
   4   1  11      187.43      186.33     12.64 o
   5   1  11       52.52       47.85      5.58 o
   6   1  11      238.85      236.94     16.37 o
   7   1  11       11.22       10.32      2.16 o
   8   1  11       27.42       25.17      3.96 o
   9   1  11       11.65       10.41      2.32 o
  10   1  11       11.95       12.58      2.79 o
  11   1  11        2.99        4.13      1.80 o
  12   1  11       43.42       47.16      6.05 o
  14   1  11       14.87       14.49      2.45 o
  15   1  11       19.27       18.37      2.74 o
  19   1  11        4.23        3.61      1.20 o
 -21   2  11        4.90        4.51      1.45 o
 -20   2  11        2.82        3.12      1.06 o
 -16   2  11        6.95        5.87      1.18 o
 -14   2  11        9.69        8.84      1.69 o
 -13   2  11        5.35        4.50      1.61 o
 -12   2  11       73.65       71.20      8.59 o
 -10   2  11       29.78       31.14      3.92 o
  -8   2  11       24.94       24.13      3.18 o
  -7   2  11        6.63        5.57      1.37 o
  -6   2  11       64.54       60.47      5.69 o
  -5   2  11      131.55      129.96     11.22 o
  -4   2  11       12.30       12.95      1.97 o
  -3   2  11       29.98       31.43      3.46 o
  -1   2  11      106.19       98.30      7.60 o
   0   2  11      131.61      119.11      8.94 o
   1   2  11      159.94      161.90     12.84 o
   2   2  11        2.93        3.21      0.95 o
   4   2  11      217.39      203.01     16.42 o
   5   2  11      110.46      106.40      8.96 o
   7   2  11        9.60        9.71      2.51 o
   8   2  11       53.25       53.15      6.64 o
   9   2  11        8.70        6.93      2.95 o
  10   2  11       13.25       13.26      2.94 o
  11   2  11       22.03       21.27      3.51 o
  12   2  11        6.97        7.25      1.55 o
  13   2  11       27.63       29.00      4.09 o
  14   2  11       17.54       17.54      3.22 o
  16   2  11       23.02       24.32      3.17 o
 -17   3  11        5.85        6.00      1.28 o
 -16   3  11        2.62        2.72      0.77 o
 -15   3  11        4.54        4.40      1.11 o
 -14   3  11       37.57       37.95      4.21 o
 -13   3  11        2.58        2.30      0.91 o
 -12   3  11        3.06        2.63      0.94 o
 -11   3  11       33.87       33.93      5.33 o
  -9   3  11       23.99       22.29      3.82 o
  -8   3  11       76.22       75.06      6.42 o
  -7   3  11        6.16        5.52      1.32 o
  -6   3  11      125.69      121.69     10.62 o
  -5   3  11        4.47        3.28      1.02 o
  -4   3  11        6.76        6.98      1.52 o
  -3   3  11       23.54       19.91      2.88 o
  -2   3  11       58.79       55.28      5.25 o
   0   3  11       33.69       30.92      3.46 o
   1   3  11       85.53       81.03      7.18 o
   2   3  11       70.53       70.02      6.43 o
   3   3  11        5.27        4.23      1.31 o
   4   3  11       24.14       24.23      3.81 o
   5   3  11       14.21       14.73      2.92 o
   6   3  11       17.68       17.20      3.38 o
   7   3  11      108.88      111.18      9.26 o
   8   3  11       66.85       68.25      7.21 o
  10   3  11       30.56       26.84      5.55 o
  14   3  11        3.06        2.31      0.91 o
  15   3  11       28.76       28.34      3.79 o
  16   3  11        3.68        3.01      1.24 o
  19   3  11        3.53        3.18      1.24 o
 -20   4  11        3.75        4.21      1.30 o
 -19   4  11        3.35        2.97      0.85 o
 -18   4  11        3.55        3.15      0.77 o
 -17   4  11        2.58        2.40      0.85 o
 -16   4  11       14.38       14.36      2.60 o
 -15   4  11        6.96        6.93      1.26 o
 -14   4  11       87.79       88.03      9.00 o
 -13   4  11        3.58        3.71      1.02 o
 -12   4  11        6.66        6.78      1.89 o
 -11   4  11        9.57        9.52      2.34 o
 -10   4  11       36.24       35.19      4.53 o
  -9   4  11       17.05       16.74      2.75 o
  -8   4  11        3.73        2.61      1.01 o
  -7   4  11        8.24        5.54      1.55 o
  -6   4  11        3.43        4.16      1.13 o
  -5   4  11        2.67        1.86      0.75 o
  -4   4  11       21.86       23.73      3.33 o
  -3   4  11      127.93      121.98     10.46 o
  -2   4  11      148.43      149.48     10.72 o
  -1   4  11       51.75       52.73      4.95 o
   0   4  11       24.92       23.40      3.03 o
   3   4  11        4.36        3.12      0.96 o
   4   4  11        4.68        3.93      1.09 o
   5   4  11       45.22       44.40      5.12 o
   6   4  11       63.82       62.89      6.45 o
   7   4  11      140.39      136.24     11.20 o
   9   4  11       12.91       11.94      2.80 o
  10   4  11       16.75       15.60      4.93 o
  11   4  11       46.76       44.30      7.97 o
 -20   5  11        1.63        1.25      0.48 o
 -19   5  11        9.62        8.99      1.53 o
 -17   5  11        9.96        9.84      1.68 o
 -16   5  11       11.19       10.78      1.67 o
 -15   5  11       20.98       19.62      2.42 o
 -13   5  11       19.65       19.38      3.20 o
 -12   5  11      117.23      114.07     18.28 o
 -11   5  11        9.36        8.74      1.86 o
 -10   5  11       40.04       43.50      5.43 o
  -9   5  11       13.72       14.53      2.60 o
  -8   5  11       15.55       14.07      2.61 o
  -7   5  11       19.46       19.47      3.20 o
  -6   5  11       21.66       21.87      3.98 o
  -5   5  11        1.97        1.87      0.78 o
  -4   5  11       46.08       46.32      5.58 o
  -3   5  11       66.72       69.14      6.74 o
  -2   5  11       64.09       69.49      5.98 o
  -1   5  11       27.68       27.42      3.16 o
   0   5  11      240.20      236.79     16.37 o
   1   5  11       22.65       21.37      3.04 o
   2   5  11       99.53      100.70      8.82 o
   4   5  11       31.96       28.64      3.47 o
   5   5  11       14.53       13.39      2.46 o
   6   5  11       77.25       78.44      7.33 o
   7   5  11        5.82        4.67      2.15 o
   8   5  11      172.04      163.37     18.05 o
   9   5  11       19.70       18.40      4.02 o
  10   5  11       26.66       26.37      4.91 o
  14   5  11        7.39        7.07      1.71 o
  18   5  11        1.86        1.99      0.89 o
 -20   6  11        1.65        1.78      0.54 o
 -19   6  11        2.25        3.02      1.32 o
 -17   6  11        5.48        4.99      1.15 o
 -16   6  11        3.31        2.99      0.93 o
 -13   6  11       31.16       29.79      4.41 o
 -11   6  11       15.55       15.05      2.60 o
  -9   6  11       10.44        9.88      2.67 o
  -8   6  11       10.51       10.68      2.32 o
  -7   6  11       41.08       42.43      5.60 o
  -6   6  11        7.18        8.44      1.54 o
  -4   6  11      139.03      138.49     11.20 o
  -3   6  11       24.71       22.95      3.03 o
  -1   6  11      118.55      118.35     10.32 o
   0   6  11       66.86       60.34      5.54 o
   1   6  11       35.37       35.57      4.07 o
   2   6  11       62.89       64.36      6.30 o
   3   6  11       67.96       69.76      6.74 o
   4   6  11      168.57      166.29     12.06 o
   5   6  11       82.85       85.62      8.09 o
   7   6  11       68.34       68.97      8.14 o
   8   6  11       51.41       47.44      9.22 o
   9   6  11      129.77      124.44     18.22 o
  13   6  11        7.00        7.15      1.71 o
  14   6  11        4.23        4.70      1.42 o
  15   6  11        7.21        6.79      1.56 o
 -20   7  11        0.74        0.83      0.28 o
 -16   7  11        3.77        3.53      0.95 o
 -15   7  11       23.10       24.09      3.18 o
 -14   7  11        6.94        7.68      1.54 o
 -13   7  11        3.07        3.33      1.24 o
 -12   7  11        4.16        3.22      1.12 o
 -10   7  11       40.30       43.70      6.06 o
  -8   7  11        8.02        7.21      1.48 o
  -7   7  11        6.23        5.53      1.92 o
  -5   7  11       73.38       71.09      7.82 o
  -4   7  11       12.39       10.24      2.32 o
  -1   7  11      187.22      187.94     14.47 o
   0   7  11      234.56      234.01     14.86 o
   1   7  11        8.98        8.18      1.70 o
   3   7  11       44.46       44.25      4.97 o
   4   7  11        4.77        3.18      1.49 o
   5   7  11       30.88       30.20      4.56 o
   6   7  11       15.51       14.40      2.77 o
   7   7  11       52.83       53.71      6.48 o
   8   7  11       20.67       22.56      3.82 o
  10   7  11       35.35       36.26      4.53 o
  11   7  11       15.06       15.13      2.92 o
  12   7  11        7.94        7.24      2.04 o
  13   7  11        4.60        4.37      1.79 o
 -20   8  11        2.17        1.88      0.42 o
 -19   8  11        2.74        2.76      0.67 o
 -18   8  11        8.40        8.99      1.85 o
 -15   8  11        6.17        5.28      2.11 o
 -14   8  11        4.12        4.30      1.11 o
 -12   8  11       23.42       24.05      3.18 o
 -11   8  11       38.59       39.58      4.83 o
 -10   8  11        3.90        4.15      0.86 o
  -8   8  11       21.65       21.64      3.66 o
  -7   8  11        5.38        4.92      1.56 o
  -6   8  11       99.95       95.32      9.45 o
  -5   8  11      145.80      138.04     11.51 o
  -4   8  11       67.84       63.83      7.69 o
  -3   8  11       10.88       10.15      1.68 o
  -2   8  11       77.66       72.98      7.51 o
  -1   8  11        7.36        7.29      1.71 o
   0   8  11        8.06        8.09      1.86 o
   1   8  11       29.70       27.88      3.94 o
   2   8  11       25.18       25.63      3.48 o
   4   8  11       54.37       55.57      6.32 o
   7   8  11       43.17       39.20      9.16 o
   8   8  11       14.87       16.74      3.07 o
   9   8  11        8.79        7.97      1.87 o
  10   8  11       12.55       11.89      2.30 o
  11   8  11       13.94       12.39      3.13 o
  14   8  11        4.50        4.70      1.78 o
  16   8  11        2.72        3.44      1.03 o
 -16   9  11        5.73        6.74      1.56 o
 -15   9  11        1.73        1.58      0.65 o
 -14   9  11        1.32        1.56      0.65 o
 -13   9  11       62.94       63.35      8.63 o
 -12   9  11       12.80       13.09      2.46 o
 -11   9  11       22.84       23.31      3.97 o
 -10   9  11       33.38       35.89      4.06 o
  -9   9  11       35.53       36.29      4.69 o
  -7   9  11       81.62       80.94      8.72 o
  -6   9  11       13.51       13.51      2.61 o
  -5   9  11      120.81      109.50     12.65 o
  -4   9  11       46.44       41.49      6.86 o
  -3   9  11        2.98        2.81      0.96 o
  -2   9  11      175.30      169.81     18.03 o
  -1   9  11       41.80       42.01      5.29 o
   0   9  11       41.12       39.62      6.24 o
   1   9  11       49.21       44.11      4.97 o
   2   9  11       39.05       40.86      5.45 o
   5   9  11       75.10       73.06     11.10 o
   6   9  11        4.77        4.06      1.81 o
   8   9  11        4.46        4.78      1.38 o
  11   9  11        3.40        4.08      1.24 o
  12   9  11        8.54        8.38      1.86 o
  13   9  11       15.77       17.14      2.75 o
  16   9  11        1.81        1.43      0.66 o
 -16  10  11        2.48        3.27      0.81 o
 -15  10  11        2.54        2.93      0.81 o
 -14  10  11        5.15        5.36      1.22 o
 -12  10  11       13.98       14.11      1.82 o
 -10  10  11        2.93        3.46      0.65 o
  -9  10  11        6.09        5.51      1.44 o
  -8  10  11       16.96       17.42      2.75 o
  -7  10  11       25.54       24.63      4.60 o
  -6  10  11        8.08        7.42      2.38 o
  -5  10  11        9.44        7.64      2.56 o
  -4  10  11        5.88        4.86      2.33 o
  -2  10  11       54.86       54.13      7.10 o
  -1  10  11      102.25       95.52     10.07 o
   2  10  11       42.89       38.40      5.31 o
   3  10  11       47.38       42.31      7.82 o
   6  10  11       15.37       13.83      2.78 o
   7  10  11        5.08        4.99      1.76 o
   9  10  11        9.07        8.93      2.01 o
  11  10  11        8.12        7.60      1.43 o
  12  10  11        4.37        4.63      1.26 o
 -15  11  11        1.34        1.15      0.55 o
 -14  11  11        1.94        2.26      0.61 o
 -13  11  11        2.01        2.00      0.60 o
 -12  11  11        2.37        2.95      0.66 o
 -10  11  11       14.67       14.91      2.28 o
  -8  11  11        3.84        3.96      1.12 o
  -6  11  11       56.40       55.68      6.78 o
  -4  11  11       92.80       88.02     14.98 o
   2  11  11       46.20       40.96      7.03 o
   4  11  11       75.57       79.98      8.73 o
   5  11  11        3.52        4.31      1.59 o
   7  11  11        8.18        9.37      2.18 o
  10  11  11        7.78        7.66      2.03 o
  14  11  11       14.66       13.75      2.93 o
 -16  12  11        1.27        1.44      0.63 o
 -13  12  11        2.86        3.07      0.63 o
 -12  12  11        7.97        8.20      1.70 o
  -9  12  11        8.83        9.02      1.69 o
  -8  12  11        8.05        7.65      2.03 o
  -7  12  11       12.36       12.31      2.30 o
  -5  12  11       16.78       15.76      2.91 o
  -4  12  11        5.62        4.81      1.20 o
  -3  12  11        3.65        3.26      1.14 o
  -2  12  11       29.96       28.68      3.62 o
  -1  12  11       46.86       45.24      5.43 o
   1  12  11        8.74        8.72      2.02 o
   2  12  11        5.21        3.58      1.14 o
   7  12  11        2.90        2.91      1.40 o
   9  12  11        6.76        5.68      1.92 o
 -14  13  11        1.84        1.92      0.46 o
 -13  13  11       19.31       21.44      3.04 o
 -12  13  11        5.35        5.70      1.27 o
 -11  13  11       18.80       18.37      3.21 o
  -8  13  11       12.15       12.78      1.98 o
  -7  13  11        8.30        7.07      2.05 o
  -5  13  11        7.32        7.30      1.51 o
  -3  13  11        4.25        3.96      0.98 o
  -2  13  11       13.79       14.33      2.13 o
  -1  13  11        4.85        4.27      1.03 o
   1  13  11       18.44       17.33      2.58 o
   2  13  11       30.07       28.07      4.42 o
   4  13  11        8.15        7.76      1.87 o
   7  13  11        4.31        4.17      1.55 o
 -13  14  11        3.71        3.43      1.03 o
 -12  14  11        5.21        5.60      1.58 o
 -11  14  11       14.70       14.56      3.09 o
  -9  14  11        2.04        1.91      0.89 o
  -5  14  11       10.18        8.04      1.70 o
  -2  14  11       17.13       15.63      2.28 o
   2  14  11       28.84       27.89      4.74 o
   3  14  11        7.71        6.92      1.89 o
   4  14  11        3.70        4.01      1.81 o
   6  14  11        6.75        8.14      1.86 o
   7  14  11       20.05       23.37      3.50 o
   9  14  11        2.99        2.86      1.13 o
  10  14  11        3.40        3.86      1.29 o
  11  14  11       13.63       13.94      2.61 o
  13  14  11        1.95        1.76      0.31 o
 -10  15  11        4.86        6.82      1.55 o
  -4  15  11        4.13        3.91      0.91 o
  -2  15  11        6.21        5.31      1.56 o
  -1  15  11        8.69        8.97      1.69 o
   0  15  11       12.37       12.46      2.80 o
   6  15  11        7.64        7.67      2.21 o
   8  15  11        3.89        3.97      1.82 o
  10  15  11        8.11        8.27      2.02 o
  12  15  11        7.78        6.10      2.63 o
  -3  16  11        4.43        4.15      1.34 o
   3  16  11        6.04        5.50      1.44 o
   9  16  11        5.65        5.98      1.36 o
  -2  17  11        2.65        2.29      0.76 o
   0  17  11        3.12        3.64      1.18 o
   2  17  11        3.43        4.39      1.46 o
   8  17  11        1.50        1.19      0.51 o
   6  18  11        1.32        1.18      0.46 o
   2  19  11        1.20        0.83      0.30 o
 -18   0  12        4.75        5.88      1.57 o
 -16   0  12        5.25        4.88      1.49 o
 -12   0  12        5.77        5.04      1.52 o
 -10   0  12       82.51       83.75     10.11 o
  -8   0  12      119.09      123.53     12.45 o
  -6   0  12      209.77      206.22     13.83 o
  -4   0  12      284.98      275.99     17.84 o
  -2   0  12       22.43       22.83      3.03 o
   0   0  12        5.91        4.62      1.97 o
   2   0  12      175.51      179.31     13.26 o
   4   0  12       22.44       20.40      3.67 o
   6   0  12        6.29        5.19      1.59 o
   8   0  12      318.93      293.10     20.84 o
  10   0  12       25.33       22.79      4.62 o
  12   0  12       10.34        9.77      2.67 o
  14   0  12       68.82       65.50      8.16 o
  16   0  12        5.25        4.62      1.27 o
 -21   1  12        5.66        4.93      1.60 o
 -17   1  12        4.38        4.23      1.35 o
 -16   1  12       25.50       24.25      3.33 o
 -15   1  12       10.12       11.40      1.83 o
 -14   1  12       38.38       39.56      4.36 o
 -13   1  12       30.94       30.23      3.93 o
 -12   1  12        5.52        4.90      2.13 o
 -11   1  12       10.21       11.51      2.64 o
 -10   1  12       28.08       27.68      4.57 o
  -9   1  12       26.85       28.44      3.78 o
  -8   1  12       65.82       66.72      5.84 o
  -7   1  12       17.28       17.52      2.58 o
  -6   1  12       41.44       39.45      4.05 o
  -5   1  12       11.70       11.20      2.31 o
  -4   1  12        1.46        1.49      0.70 o
  -3   1  12       22.50       21.29      2.87 o
  -2   1  12       54.18       46.67      4.80 o
  -1   1  12       96.90       94.14      7.92 o
   0   1  12        9.34        9.82      1.68 o
   1   1  12       31.25       32.00      3.77 o
   3   1  12      130.67      134.66     10.60 o
   4   1  12       51.26       49.09      6.35 o
   5   1  12       31.92       34.53      5.01 o
   6   1  12       40.95       41.06      5.13 o
   7   1  12      111.07      110.62      9.56 o
   8   1  12       17.40       15.71      3.08 o
   9   1  12       17.00       16.15      3.23 o
  10   1  12        6.96        5.64      2.66 o
  12   1  12       44.00       47.36      5.73 o
  14   1  12       48.20       51.87      6.03 o
  15   1  12        4.39        4.03      1.19 o
 -19   2  12        6.80        6.04      2.08 o
 -18   2  12        3.88        3.80      1.32 o
 -17   2  12        8.74        9.21      1.68 o
 -16   2  12        5.75        4.91      1.40 o
 -12   2  12       29.19       27.83      3.94 o
 -10   2  12      119.49      118.01     11.85 o
  -9   2  12       50.46       51.09      5.57 o
  -8   2  12        1.88        2.08      1.01 o
  -7   2  12       71.07       70.41      5.83 o
  -6   2  12       19.30       19.10      3.05 o
  -5   2  12       85.93       86.56      6.87 o
  -4   2  12       19.47       15.50      2.28 o
  -2   2  12       23.60       22.52      3.34 o
  -1   2  12      134.52      127.10      9.69 o
   0   2  12        3.33        2.36      1.07 o
   1   2  12       12.64       11.44      2.31 o
   2   2  12      155.88      145.09     10.73 o
   3   2  12       46.00       45.77      5.11 o
   4   2  12      137.50      140.72     11.20 o
   5   2  12       72.65       74.79      7.20 o
   6   2  12       74.53       76.45      8.74 o
   8   2  12       11.55       11.91      2.63 o
   9   2  12       24.64       23.99      4.45 o
  10   2  12       10.04        9.21      3.38 o
  12   2  12       13.85       12.01      2.15 o
  13   2  12       84.11       86.06      9.94 o
  14   2  12        5.15        3.78      1.17 o
  15   2  12        4.89        4.26      1.24 o
  16   2  12       10.45        9.92      2.00 o
  17   2  12        4.91        5.25      2.11 o
 -18   3  12       20.98       22.68      3.50 o
 -16   3  12        5.98        5.54      1.17 o
 -15   3  12       53.44       52.69      5.71 o
 -13   3  12        5.96        5.41      1.04 o
 -12   3  12       16.65       15.50      2.44 o
 -11   3  12       41.41       38.57      7.05 o
 -10   3  12       26.16       26.32      3.63 o
  -9   3  12       35.98       34.78      4.85 o
  -8   3  12      120.86      116.11      9.55 o
  -7   3  12       30.81       32.16      3.77 o
  -6   3  12       38.76       35.99      3.91 o
  -5   3  12       23.77       23.40      3.18 o
  -4   3  12      113.81      118.75      8.79 o
  -2   3  12       39.41       38.21      4.21 o
  -1   3  12        4.13        3.77      1.48 o
   0   3  12       33.22       31.90      3.77 o
   1   3  12      119.04      114.15      8.65 o
   2   3  12       47.93       46.42      5.27 o
   3   3  12       18.78       18.78      3.21 o
   4   3  12       17.22       20.10      3.04 o
   5   3  12       12.27       10.62      2.49 o
   6   3  12        3.59        3.45      1.58 o
   7   3  12       11.80       11.54      3.82 o
  10   3  12      133.35      137.84     16.58 o
  11   3  12       41.92       46.22      5.74 o
  14   3  12       23.68       24.47      3.17 o
 -21   4  12       16.96       14.93      4.08 o
 -18   4  12        7.09        7.50      1.43 o
 -17   4  12        2.05        1.73      0.60 o
 -16   4  12        5.73        5.46      1.24 o
 -15   4  12        3.65        3.58      1.21 o
 -14   4  12        8.85        8.29      1.40 o
 -13   4  12        4.90        4.91      0.97 o
 -10   4  12      100.98       87.05     11.81 o
  -9   4  12       73.62       67.40      9.08 o
  -8   4  12        2.66        2.51      0.97 o
  -7   4  12      279.51      270.13     19.36 o
  -6   4  12        8.73        8.73      1.86 o
  -4   4  12      104.27      100.31      7.76 o
  -3   4  12      220.58      216.03     14.88 o
  -2   4  12      123.52      120.91      8.94 o
  -1   4  12       42.83       42.69      4.81 o
   0   4  12       68.12       65.89      6.60 o
   1   4  12       49.97       49.45      5.26 o
   2   4  12       30.24       28.81      3.62 o
   4   4  12      148.00      141.90     11.04 o
   6   4  12       30.62       30.53      5.51 o
   7   4  12       73.66       67.95      9.70 o
   9   4  12       10.53        8.00      2.37 o
  11   4  12       46.44       45.56      5.59 o
  12   4  12       57.32       60.44      7.08 o
  13   4  12        7.22        6.37      1.48 o
  18   4  12        3.19        2.49      1.22 o
 -20   5  12        7.05        5.48      1.22 o
 -19   5  12       11.43       11.62      1.83 o
 -10   5  12        5.70        5.88      1.42 o
  -8   5  12       41.56       42.23      5.60 o
  -7   5  12       59.80       55.37      8.04 o
  -6   5  12       18.01       17.26      3.07 o
  -5   5  12       14.01       13.60      2.46 o
  -4   5  12       87.38       88.61     10.24 o
  -3   5  12       13.96       12.85      2.62 o
  -2   5  12       25.04       24.94      2.86 o
  -1   5  12      130.24      135.96     10.13 o
   3   5  12       14.55       12.16      2.63 o
   4   5  12       22.47       21.24      3.83 o
   6   5  12        3.79        3.14      1.31 o
   7   5  12       67.19       64.56      7.69 o
   8   5  12       28.74       28.21      5.06 o
   9   5  12      225.51      207.25     31.95 o
  11   5  12       22.01       23.12      3.33 o
  13   5  12       12.77       13.04      2.29 o
 -20   6  12        0.96        1.10      0.29 o
 -19   6  12        6.12        6.41      1.15 o
 -18   6  12        5.55        4.75      1.41 o
 -16   6  12       10.05        8.90      1.47 o
 -15   6  12       14.28       14.26      1.97 o
 -14   6  12       18.70       19.58      2.57 o
 -13   6  12       34.38       35.75      3.91 o
 -12   6  12        3.99        4.28      1.04 o
  -9   6  12        2.97        2.81      0.82 o
  -8   6  12        8.16        7.22      1.49 o
  -6   6  12       57.52       52.80      5.71 o
  -5   6  12        6.82        6.73      2.06 o
  -3   6  12       13.79       13.00      2.29 o
  -2   6  12       90.53       89.27      7.78 o
   0   6  12       27.58       28.54      3.31 o
   1   6  12       12.92       13.55      2.46 o
   2   6  12       71.15       72.53      6.59 o
   4   6  12       21.61       21.45      4.48 o
   5   6  12       74.35       72.54      7.35 o
   7   6  12       25.68       25.63      4.44 o
   8   6  12       89.05       83.31     11.20 o
  10   6  12       15.58       15.08      3.91 o
  12   6  12       21.39       19.92      4.83 o
 -20   7  12        8.56        8.20      1.29 o
 -19   7  12        9.20        8.39      1.46 o
 -15   7  12        2.37        2.51      0.71 o
 -14   7  12       53.33       51.16      5.72 o
 -13   7  12        2.60        2.83      0.69 o
 -12   7  12       12.42       13.31      1.82 o
 -10   7  12       56.23       57.30      7.72 o
  -8   7  12      109.51       99.51     16.79 o
  -6   7  12      101.70       96.03      8.98 o
  -5   7  12        5.59        4.67      1.78 o
  -4   7  12       11.78       10.72      2.49 o
  -3   7  12        1.12        1.15      0.57 o
  -2   7  12       38.18       39.15      4.83 o
  -1   7  12       19.11       16.94      2.90 o
   0   7  12       40.07       36.33      4.84 o
   1   7  12        4.05        3.32      1.26 o
   2   7  12        5.93        4.79      1.45 o
   3   7  12       11.21       10.97      2.16 o
   4   7  12       24.06       24.35      3.96 o
   5   7  12       88.37       90.83      8.99 o
   6   7  12       94.53       91.27      9.77 o
   7   7  12       37.55       35.25      5.64 o
  10   7  12       30.04       31.74      4.23 o
  11   7  12       28.95       29.87      5.04 o
 -17   8  12       21.34       21.05      3.67 o
 -14   8  12        1.58        1.51      0.66 o
 -13   8  12       27.15       26.87      3.32 o
 -12   8  12        7.45        8.07      1.33 o
 -11   8  12        3.05        3.29      0.98 o
  -9   8  12       34.85       35.93      5.79 o
  -8   8  12        6.43        5.35      1.56 o
  -7   8  12       74.11       67.93     10.65 o
  -5   8  12       41.79       39.71      6.72 o
  -4   8  12       14.45       13.63      2.61 o
  -2   8  12       39.36       39.39      4.83 o
  -1   8  12       29.74       29.41      6.02 o
   0   8  12       12.16       11.84      2.30 o
   1   8  12       12.16       11.78      2.47 o
   2   8  12       19.78       17.92      2.74 o
   5   8  12       12.69       13.40      3.11 o
   7   8  12       19.76       20.47      4.00 o
   8   8  12       24.35       24.81      4.60 o
   9   8  12        9.35        7.68      2.21 o
  10   8  12       10.03        9.15      2.34 o
  11   8  12        2.31        2.71      1.08 o
  15   8  12        2.84        3.50      1.23 o
  17   8  12        3.04        3.32      1.07 o
 -18   9  12        3.73        4.19      0.82 o
 -16   9  12        4.86        4.70      1.19 o
 -14   9  12       10.67       10.63      1.52 o
 -13   9  12        6.73        7.01      1.45 o
 -12   9  12       17.93       19.38      2.42 o
 -10   9  12        4.39        4.68      0.89 o
  -8   9  12        8.86        9.00      2.01 o
  -5   9  12       14.00       14.06      2.61 o
  -4   9  12       10.30        9.28      2.86 o
  -3   9  12       41.21       37.97      7.21 o
  -2   9  12        3.54        3.27      1.05 o
   0   9  12        3.38        3.31      1.21 o
   1   9  12        8.27        6.74      1.56 o
   2   9  12       13.91       13.07      2.94 o
   3   9  12       14.58       13.82      2.78 o
   4   9  12       16.61       16.55      3.39 o
   5   9  12       39.15       40.83      5.45 o
   6   9  12        5.43        4.16      1.62 o
   8   9  12        4.56        4.25      1.53 o
  11   9  12        8.84        8.40      2.02 o
  12   9  12       13.86       12.82      2.46 o
  13   9  12       32.75       35.25      5.80 o
  16   9  12        3.80        4.25      1.04 o
  17   9  12        1.84        1.72      0.50 o
 -16  10  12        1.71        2.08      0.60 o
 -15  10  12        5.73        6.73      1.08 o
 -14  10  12        1.16        1.75      0.62 o
 -13  10  12       31.61       34.88      5.48 o
 -12  10  12        6.65        6.59      1.72 o
 -11  10  12       19.77       18.40      3.69 o
  -9  10  12       14.59       14.44      2.13 o
  -7  10  12        2.05        2.15      1.03 o
  -3  10  12       12.45       10.28      3.00 o
  -2  10  12       16.21       14.68      3.41 o
   3  10  12       12.87       11.38      2.97 o
   6  10  12       32.38       33.05      4.23 o
   8  10  12       10.49        8.87      2.69 o
  12  10  12       11.25        9.35      2.34 o
  13  10  12        2.99        2.57      0.90 o
 -16  11  12        0.97        1.23      0.60 o
 -15  11  12        1.09        1.44      0.51 o
 -13  11  12        1.03        1.10      0.36 o
 -12  11  12        7.19        6.49      1.90 o
 -11  11  12       25.12       24.02      3.33 o
  -9  11  12        4.35        4.48      1.07 o
  -5  11  12        6.27        5.42      1.29 o
  -4  11  12        5.29        4.27      1.28 o
  -3  11  12       53.09       52.55      6.80 o
  -2  11  12        2.86        3.24      0.88 o
   0  11  12       14.67       14.27      2.77 o
   2  11  12       14.01       13.07      2.94 o
   3  11  12       19.30       18.54      3.69 o
   6  11  12        5.15        4.62      1.78 o
   9  11  12       20.28       21.61      3.34 o
  15  11  12       11.07       14.58      2.92 o
 -15  12  12        5.20        5.21      0.82 o
 -11  12  12        2.90        3.55      1.02 o
 -10  12  12        3.18        2.95      0.92 o
  -9  12  12        7.80        7.19      1.27 o
  -7  12  12        1.80        1.99      0.87 o
  -6  12  12       19.28       19.31      3.20 o
  -4  12  12       18.29       16.99      3.22 o
   1  12  12        4.85        3.69      1.32 o
   3  12  12        6.75        6.67      1.56 o
   4  12  12        9.00        7.43      2.57 o
   5  12  12       44.22       44.98      5.74 o
   6  12  12       11.32       10.53      2.99 o
   7  12  12        4.31        4.96      1.76 o
   8  12  12        7.02        7.81      2.21 o
  11  12  12        2.73        3.20      1.32 o
  12  12  12        4.23        4.98      1.76 o
  13  12  12       12.69       13.77      3.10 o
  15  12  12        0.56        0.77      0.28 o
 -16  13  12        3.20        4.11      1.12 o
 -10  13  12        3.79        4.14      1.06 o
  -9  13  12        7.70        7.15      2.22 o
  -8  13  12        2.23        2.56      0.93 o
  -5  13  12       37.45       37.43      6.57 o
  -4  13  12        3.81        2.46      0.79 o
  -3  13  12        1.65        1.29      0.65 o
   2  13  12        6.58        6.27      1.56 o
   4  13  12       41.80       40.57      4.98 o
   5  13  12        9.61        7.05      2.40 o
   6  13  12        6.42        5.97      2.27 o
  11  13  12        3.27        3.60      1.29 o
  12  13  12        3.74        4.52      1.39 o
  13  13  12        7.47        8.68      1.86 o
  14  13  12        1.48        1.53      0.45 o
 -10  14  12        3.12        2.82      0.94 o
  -9  14  12        4.12        4.84      1.27 o
  -7  14  12        8.75        8.69      1.50 o
  -6  14  12        5.56        4.71      1.03 o
  -3  14  12       13.54       13.04      2.79 o
  -2  14  12        9.14        7.10      2.05 o
  -1  14  12        9.31        8.57      2.35 o
   0  14  12       12.92       13.14      2.29 o
   3  14  12        4.97        4.15      1.59 o
   4  14  12        7.51        6.96      2.23 o
   9  14  12        2.75        3.28      1.38 o
  11  14  12        1.49        2.44      0.99 o
  12  14  12        1.95        1.37      0.50 o
  13  14  12        0.56        0.45      0.22 o
  -3  15  12        4.74        4.30      1.04 o
   1  15  12        4.10        4.23      1.55 o
   3  15  12        7.48        7.64      1.87 o
   5  15  12       12.65       11.42      3.15 o
   6  15  12        9.59        8.90      2.01 o
  10  15  12        1.48        1.72      0.70 o
  -8  16  12        3.19        2.29      1.04 o
   1  16  12        1.74        2.72      1.31 o
   5  16  12        8.17        9.70      2.33 o
   7  16  12        1.84        2.05      0.71 o
   8  16  12        7.31        8.38      1.86 o
  10  16  12        3.54        3.55      0.71 o
  -9  17  12        2.47        2.54      0.98 o
  -2  17  12        2.47        1.93      0.64 o
  -1  17  12        3.24        2.60      1.06 o
   4  17  12        4.17        6.27      1.73 o
   8  17  12        2.38        1.50      0.41 o
  -7  18  12        9.33        7.96      2.37 o
  -3  18  12        3.29        3.20      1.03 o
   4  18  12        2.71        1.99      0.34 o
  -1  19  12        0.52        0.99      0.47 o
   1  19  12        1.74        1.28      0.42 o
 -19   0  13        3.43        3.89      1.12 o
 -17   0  13       32.10       33.79      3.91 o
 -15   0  13       30.63       28.90      3.47 o
 -11   0  13      127.63      109.14     21.53 o
  -9   0  13        6.98        8.35      1.86 o
  -7   0  13       47.35       45.18      4.81 o
  -5   0  13        2.77        2.79      1.21 o
  -3   0  13       20.60       22.03      3.66 o
  -1   0  13       31.38       31.68      3.77 o
   1   0  13       48.87       50.15      5.41 o
   3   0  13      210.81      214.42     17.93 o
   7   0  13       41.92       39.15      6.40 o
   9   0  13        3.32        3.57      1.50 o
  15   0  13       37.11       40.25      4.82 o
  17   0  13        4.21        4.38      1.30 o
 -21   1  13        3.08        2.70      1.22 o
 -19   1  13        6.47        6.65      1.89 o
 -17   1  13        2.90        3.78      1.24 o
 -15   1  13       16.39       16.01      3.39 o
 -14   1  13       28.56       27.89      4.25 o
 -13   1  13        6.36        6.64      1.72 o
 -10   1  13        6.36        5.75      2.09 o
  -9   1  13       40.70       41.41      5.61 o
  -7   1  13       36.54       36.14      4.06 o
  -5   1  13       18.18       17.43      3.22 o
  -4   1  13       81.38       80.21      6.88 o
  -3   1  13       52.25       51.13      4.79 o
  -2   1  13        2.26        2.30      0.86 o
  -1   1  13        7.92        7.90      1.70 o
   0   1  13        3.83        3.57      0.95 o
   1   1  13       13.79       15.33      2.60 o
   2   1  13      197.16      193.50     13.55 o
   3   1  13        6.58        6.64      2.24 o
   4   1  13      174.79      171.41     16.48 o
   6   1  13      149.69      142.41     13.18 o
   7   1  13       15.00       17.42      3.22 o
   8   1  13        6.98        6.43      2.61 o
   9   1  13       12.28       13.15      2.79 o
  10   1  13       11.18        8.54      2.53 o
  11   1  13       22.23       22.72      3.03 o
  12   1  13        9.06        8.82      2.01 o
  13   1  13       15.54       17.67      2.74 o
  14   1  13        3.88        4.05      1.25 o
  18   1  13        3.81        3.16      1.41 o
 -19   2  13        5.90        5.73      1.22 o
 -18   2  13        5.70        6.62      1.31 o
 -17   2  13       20.57       20.66      2.88 o
 -16   2  13       11.88       12.96      2.29 o
 -15   2  13       31.91       31.83      3.77 o
 -13   2  13       65.11       63.46      8.16 o
 -12   2  13        3.99        4.24      1.35 o
 -10   2  13       18.10       16.87      4.21 o
  -9   2  13       25.46       22.38      4.30 o
  -8   2  13      137.46      134.14     10.29 o
  -6   2  13       17.81       17.46      3.22 o
  -5   2  13      183.67      171.85     12.05 o
  -4   2  13      292.83      295.44     19.33 o
  -3   2  13       21.13       23.07      3.03 o
  -2   2  13      153.85      146.18     10.42 o
  -1   2  13       43.24       41.91      4.51 o
   1   2  13       32.83       35.41      4.53 o
   2   2  13       14.72       13.04      2.94 o
   3   2  13       30.58       27.35      4.42 o
   4   2  13        4.02        4.36      1.40 o
   6   2  13       40.05       38.29      5.78 o
   7   2  13       28.93       27.35      4.26 o
   8   2  13       31.75       29.16      5.69 o
  13   2  13       26.72       27.07      3.79 o
  14   2  13        5.72        5.16      1.94 o
  16   2  13       14.03       14.01      2.29 o
  17   2  13        8.10        8.26      1.69 o
 -20   3  13        2.93        3.23      1.14 o
 -17   3  13       31.72       30.89      3.93 o
 -16   3  13       20.31       19.21      2.74 o
 -15   3  13       19.42       20.47      2.73 o
 -14   3  13        9.89       11.64      1.83 o
 -13   3  13        8.79        7.80      2.03 o
 -12   3  13       11.06       11.95      1.83 o
 -11   3  13       21.05       20.62      3.04 o
  -9   3  13       32.24       29.45      5.52 o
  -8   3  13       32.55       32.04      4.86 o
  -7   3  13       13.96       15.14      3.09 o
  -6   3  13       74.96       76.77      6.42 o
  -5   3  13      106.26      102.38      7.90 o
  -4   3  13      144.17      131.15      9.08 o
  -3   3  13       16.08       15.55      3.24 o
  -2   3  13        4.99        4.22      1.51 o
  -1   3  13       42.38       42.96      4.66 o
   0   3  13       17.38       19.16      3.05 o
   1   3  13       16.56       14.17      2.61 o
   2   3  13        5.09        3.23      1.60 o
   3   3  13       37.76       36.38      4.53 o
   4   3  13       48.64       51.10      5.72 o
   5   3  13       22.86       22.30      3.50 o
   6   3  13       11.14        9.79      3.19 o
   7   3  13        7.64        6.19      1.90 o
   8   3  13      130.78      119.66     15.10 o
  10   3  13       39.63       40.79      5.29 o
  11   3  13        6.05        6.01      1.51 o
  13   3  13        2.73        2.61      1.15 o
  14   3  13        8.05        7.69      1.70 o
  15   3  13       10.78       10.34      2.00 o
 -20   4  13        8.78        8.50      1.69 o
 -17   4  13        2.36        2.77      1.18 o
 -16   4  13        2.83        1.92      0.60 o
 -15   4  13        5.90        5.67      1.06 o
 -14   4  13        8.31        7.46      1.47 o
 -12   4  13        5.10        4.76      0.99 o
 -11   4  13       19.07       17.77      3.37 o
 -10   4  13       17.67       17.74      4.20 o
  -9   4  13       21.07       17.78      4.20 o
  -8   4  13       79.11       74.96     10.46 o
  -7   4  13      172.67      169.51     16.49 o
  -5   4  13       77.78       78.55      9.50 o
  -4   4  13       30.08       28.17      3.01 o
  -3   4  13       50.59       52.76      4.95 o
  -2   4  13       26.34       23.66      2.86 o
   0   4  13       30.03       29.62      3.62 o
   2   4  13       34.26       33.67      4.07 o
   4   4  13       41.64       42.39      5.29 o
   5   4  13      126.28      120.29     10.16 o
   6   4  13        4.60        4.45      1.98 o
   7   4  13       86.29       80.97      9.64 o
   8   4  13        7.17        6.78      2.41 o
   9   4  13       10.23       10.82      2.98 o
  11   4  13        4.47        4.32      1.49 o
  13   4  13       12.28       11.57      3.65 o
  17   4  13        3.35        2.40      0.98 o
  18   4  13       11.09       11.52      2.15 o
 -19   5  13        3.56        2.94      1.08 o
 -18   5  13        7.43        6.53      2.06 o
 -16   5  13        2.06        1.60      0.60 o
 -15   5  13        4.15        3.72      0.86 o
 -13   5  13       33.40       34.78      3.91 o
 -12   5  13        4.64        4.65      0.90 o
 -11   5  13        8.72        8.60      1.86 o
 -10   5  13       27.74       28.84      4.10 o
  -9   5  13       23.37       24.70      4.77 o
  -8   5  13        7.42        7.44      1.71 o
  -7   5  13       64.61       65.40      6.75 o
  -6   5  13       43.46       45.43      4.97 o
  -5   5  13        4.53        3.45      1.15 o
  -4   5  13      198.72      187.79     16.45 o
  -3   5  13       18.74       18.51      3.21 o
  -2   5  13      136.48      126.60     10.00 o
   0   5  13       38.78       37.43      4.21 o
   1   5  13       28.89       27.60      3.79 o
   2   5  13      267.11      264.14     17.85 o
   3   5  13       12.19       12.03      2.63 o
   4   5  13        4.18        4.49      1.79 o
   5   5  13       13.67       12.06      3.13 o
   6   5  13       11.33       12.29      2.80 o
   7   5  13        8.98        7.90      2.91 o
  10   5  13       32.03       33.31      4.54 o
  12   5  13        7.57        6.41      1.72 o
  14   5  13       13.13       13.69      2.45 o
  17   5  13        5.51        5.72      1.74 o
 -20   6  13        7.82       10.77      1.22 o
 -19   6  13        1.04        1.42      0.42 o
 -13   6  13        3.72        3.94      0.83 o
 -12   6  13        1.93        1.66      0.61 o
 -10   6  13       58.10       60.08      7.55 o
  -9   6  13       10.67        9.77      2.51 o
  -8   6  13        2.32        2.26      0.82 o
  -6   6  13       38.42       36.01      6.75 o
  -5   6  13       51.92       48.66      5.58 o
  -3   6  13      210.15      212.51     17.93 o
  -2   6  13        8.03        7.35      2.04 o
   0   6  13       18.69       17.33      2.75 o
   1   6  13       11.32       11.09      2.31 o
   2   6  13       33.48       33.43      4.23 o
   3   6  13       92.02       91.88      8.84 o
   4   6  13       10.89       11.10      2.64 o
   5   6  13       11.75       12.03      3.81 o
   8   6  13       22.40       23.84      3.33 o
   9   6  13       46.59       48.48      5.89 o
  10   6  13        3.95        4.28      1.51 o
  11   6  13        5.90        6.06      1.73 o
  12   6  13        5.10        4.43      1.24 o
  13   6  13       14.10       13.75      3.10 o
 -19   7  13        4.32        4.34      1.00 o
 -14   7  13       11.53       11.59      1.83 o
 -13   7  13       13.21       13.45      2.94 o
 -12   7  13       16.40       17.78      2.43 o
 -10   7  13        5.81        6.32      1.05 o
  -9   7  13       44.09       44.22      7.33 o
  -8   7  13       27.16       25.59      4.44 o
  -7   7  13        5.31        4.53      1.26 o
  -6   7  13       21.23       21.08      3.51 o
  -4   7  13       50.60       46.68      6.36 o
  -3   7  13       47.94       48.02      5.58 o
  -1   7  13       46.41       44.81      7.16 o
   0   7  13       37.97       34.49      4.22 o
   1   7  13       51.29       49.42      5.57 o
   2   7  13       12.50       12.28      2.96 o
   3   7  13        7.99        5.57      2.10 o
   4   7  13       30.53       30.07      5.19 o
   5   7  13       73.98       69.27     10.65 o
   6   7  13        7.50        5.45      2.29 o
   8   7  13        3.18        3.02      1.03 o
   9   7  13        2.61        2.82      0.85 o
  11   7  13       37.58       38.12      6.57 o
  12   7  13        6.76        6.47      1.50 o
  17   7  13        3.31        2.66      1.31 o
 -19   8  13        3.44        4.32      0.88 o
 -18   8  13        2.63        2.64      0.81 o
 -17   8  13        5.97        6.57      1.20 o
 -15   8  13        5.30        5.19      1.06 o
 -14   8  13        9.99        9.78      1.84 o
 -12   8  13       53.84       56.21      6.16 o
  -9   8  13       14.86       14.44      3.25 o
  -8   8  13        9.30        9.20      1.68 o
  -6   8  13        6.27        5.86      1.54 o
  -5   8  13       85.61       74.16     12.84 o
  -3   8  13       73.08       70.29      8.60 o
  -1   8  13       19.10       18.66      3.05 o
   1   8  13       48.66       45.89      5.90 o
   2   8  13       24.00       22.23      3.50 o
   4   8  13       31.23       28.80      5.53 o
   9   8  13        5.06        4.03      1.36 o
  10   8  13       46.13       46.39      5.73 o
  11   8  13       22.05       21.22      3.67 o
  12   8  13        8.74        8.49      1.86 o
 -18   9  13        5.76        6.18      0.95 o
 -16   9  13        2.46        2.59      0.63 o
 -15   9  13        3.25        3.56      1.06 o
 -14   9  13        7.78        8.16      1.29 o
 -13   9  13       18.61       18.96      2.42 o
 -12   9  13       19.10       19.15      2.74 o
 -11   9  13       26.03       25.59      3.48 o
 -10   9  13       15.34       15.39      2.28 o
  -9   9  13       10.83       11.23      1.83 o
  -7   9  13        9.92        9.54      1.68 o
  -4   9  13       93.12       81.33     13.75 o
  -3   9  13       21.44       20.93      3.19 o
  -2   9  13       22.49       21.22      3.51 o
  -1   9  13       42.12       41.20      7.83 o
   0   9  13        8.01        7.16      2.58 o
   1   9  13       15.19       12.97      2.94 o
   2   9  13        7.72        6.40      2.42 o
   3   9  13       29.33       29.91      5.20 o
   6   9  13       30.55       32.78      4.23 o
   7   9  13        7.66        6.81      1.89 o
  10   9  13        4.62        5.48      1.75 o
  11   9  13       10.11        8.24      1.86 o
 -18  10  13        5.20        5.77      0.74 o
 -16  10  13       15.98       16.84      3.07 o
 -15  10  13        2.60        2.90      0.60 o
 -13  10  13       25.22       25.47      3.95 o
 -12  10  13       17.55       16.21      3.89 o
 -10  10  13        9.98        8.41      2.70 o
  -9  10  13        6.98        5.28      1.75 o
  -7  10  13        4.49        3.42      1.50 o
  -6  10  13        6.51        6.13      1.57 o
  -4  10  13        6.59        6.01      1.32 o
  -1  10  13        3.66        4.40      1.30 o
   1  10  13       12.36       10.21      2.50 o
   2  10  13       39.23       37.17      6.58 o
   5  10  13        3.17        2.52      1.23 o
  12  10  13        3.21        3.92      1.45 o
  14  10  13        3.37        3.86      1.19 o
  15  10  13        4.09        3.86      1.24 o
 -16  11  13       12.92       13.30      1.66 o
 -10  11  13       21.16       21.03      3.35 o
  -9  11  13        7.37        6.70      1.35 o
  -8  11  13       13.30       11.21      2.31 o
  -7  11  13        9.43        8.16      1.86 o
  -6  11  13       67.65       63.24      8.00 o
  -4  11  13       22.56       22.83      3.33 o
  -2  11  13        4.95        5.01      1.51 o
  -1  11  13        5.91        5.67      1.74 o
   1  11  13        6.54        4.42      1.39 o
   8  11  13        5.60        6.45      2.25 o
  14  11  13        6.56        8.32      1.86 o
 -16  12  13        3.03        2.86      0.89 o
 -15  12  13        1.93        1.64      0.77 o
 -14  12  13        5.98        6.01      1.43 o
 -13  12  13        4.51        5.24      1.36 o
  -9  12  13       10.96       10.72      1.67 o
  -8  12  13       22.79       25.14      3.32 o
  -7  12  13        5.13        4.71      1.20 o
  -6  12  13        6.77        6.56      1.38 o
  -5  12  13       17.54       16.99      2.75 o
  -4  12  13        5.36        5.07      1.41 o
  -3  12  13        7.83        7.86      1.54 o
  -2  12  13       32.74       34.39      4.22 o
   0  12  13       13.69       12.06      3.46 o
   1  12  13        9.59       10.90      2.49 o
   4  12  13       11.83       12.11      3.30 o
  12  12  13        2.58        4.51      1.34 o
  14  12  13        2.17        1.66      0.54 o
 -13  13  13        1.70        1.70      0.79 o
 -11  13  13        5.73        4.97      1.76 o
  -9  13  13        6.65        6.43      1.34 o
  -7  13  13        8.49        8.21      1.47 o
  -6  13  13       20.92       19.82      2.73 o
  -5  13  13        4.05        3.07      1.33 o
  -3  13  13       21.92       20.72      3.04 o
  -2  13  13        4.43        4.43      1.26 o
  -1  13  13       34.83       33.08      5.34 o
   3  13  13        9.23        6.30      2.80 o
   4  13  13        7.05        6.14      2.43 o
   5  13  13        5.78        5.72      1.74 o
   6  13  13        9.17       10.05      2.66 o
   7  13  13        9.19        8.44      2.54 o
 -12  14  13        9.10        9.43      1.68 o
  -3  14  13        6.22        6.49      1.50 o
  -1  14  13        7.84        7.76      2.21 o
   1  14  13        2.86        3.25      1.59 o
   3  14  13        5.38        4.74      1.96 o
  10  14  13        2.07        1.95      0.85 o
  11  14  13        6.98        8.21      1.70 o
 -10  15  13        2.34        2.24      1.07 o
  -9  15  13        3.14        3.19      1.59 o
  -2  15  13        2.34        2.14      0.79 o
   3  15  13        2.42        2.66      1.09 o
   5  15  13        4.95        5.97      1.91 o
   7  15  13        2.62        3.30      1.05 o
 -10  16  13        4.42        3.60      1.18 o
  -5  16  13       10.23        9.42      2.01 o
  -3  16  13        5.26        4.84      1.77 o
   3  16  13       15.29       16.70      3.07 o
   4  16  13        6.04        6.47      1.54 o
   9  16  13        3.48        3.84      0.76 o
  -9  17  13        1.00        2.02      0.98 o
  -6  17  13        3.32        3.58      1.25 o
  -4  17  13        5.08        4.66      1.18 o
  -2  17  13        2.82        2.03      0.60 o
   2  17  13        4.04        4.61      1.29 o
   5  17  13        4.21        5.51      1.03 o
 -18   0  14        6.58        7.64      1.27 o
 -16   0  14       89.39       91.14     12.73 o
 -14   0  14       23.60       24.56      3.33 o
 -12   0  14       49.50       50.46      5.57 o
 -10   0  14       24.40       24.00      3.65 o
  -8   0  14      117.61      114.81     12.01 o
  -6   0  14       48.32       50.36      6.18 o
  -2   0  14        1.79        0.97      0.45 o
   0   0  14      193.93      195.11     13.54 o
   2   0  14      486.13      485.28     31.22 o
   4   0  14       53.14       56.26      6.16 o
   6   0  14       98.32      100.20      9.58 o
   8   0  14      197.29      172.29     22.68 o
  10   0  14        5.48        4.50      1.61 o
  14   0  14       15.91       10.90      2.49 o
  16   0  14       11.03       11.31      1.99 o
 -19   1  14        4.08        4.39      1.12 o
 -16   1  14       34.96       34.95      5.33 o
 -15   1  14       42.11       41.28      4.67 o
 -14   1  14       94.50       90.54     11.64 o
 -13   1  14       30.14       33.01      4.08 o
 -10   1  14        5.04        4.26      1.99 o
  -9   1  14       38.73       36.86      5.31 o
  -8   1  14       23.95       23.30      3.50 o
  -7   1  14        2.33        2.69      1.21 o
  -6   1  14       95.93       99.70      8.52 o
  -5   1  14      102.56       98.71      8.07 o
  -4   1  14      101.33       99.46      8.37 o
  -3   1  14       70.06       71.78      6.74 o
  -2   1  14       11.08       10.75      1.99 o
  -1   1  14       10.20       10.07      2.00 o
   0   1  14      229.32      225.24     14.87 o
   1   1  14        7.10        7.08      1.55 o
   2   1  14       41.43       42.44      4.98 o
   3   1  14      236.10      235.32     16.37 o
   4   1  14        3.21        3.41      1.67 o
   6   1  14       12.28       12.91      2.62 o
   7   1  14       13.65       13.33      2.61 o
  11   1  14       22.33       20.79      2.88 o
  12   1  14       20.18       20.66      3.19 o
  14   1  14       23.37       22.13      4.14 o
  15   1  14       12.26       10.45      2.49 o
 -20   2  14        2.27        2.92      1.08 o
 -19   2  14        9.96        9.82      2.00 o
 -18   2  14       11.14       11.87      2.30 o
 -15   2  14       87.31       80.02     12.00 o
 -14   2  14        4.96        4.53      1.11 o
 -13   2  14       22.91       23.41      3.03 o
 -12   2  14        5.12        4.57      1.57 o
 -11   2  14       63.72       60.39     10.88 o
  -9   2  14       14.50       14.17      2.61 o
  -8   2  14        2.63        2.81      1.14 o
  -6   2  14      211.70      202.27     14.30 o
  -5   2  14       26.77       26.86      3.32 o
  -4   2  14        8.19        8.52      1.69 o
  -3   2  14       24.65       24.61      3.17 o
  -2   2  14       49.43       51.87      5.26 o
  -1   2  14      127.62      123.91      9.84 o
   0   2  14       70.94       66.43      6.29 o
   1   2  14       60.12       60.55      5.85 o
   2   2  14       25.91       24.81      3.64 o
   3   2  14       23.95       23.84      3.81 o
   5   2  14       20.82       20.53      3.99 o
   6   2  14       15.24       16.40      3.23 o
   8   2  14        7.91        7.92      2.20 o
   9   2  14       30.59       32.03      4.08 o
  10   2  14       59.65       60.71      7.08 o
  11   2  14       14.79       16.12      2.44 o
  13   2  14       10.68       10.40      2.99 o
  17   2  14        5.87        6.25      1.73 o
 -18   3  14        8.55        7.85      2.37 o
 -17   3  14        4.02        4.03      1.36 o
 -15   3  14       25.46       26.27      3.17 o
 -13   3  14       54.71       55.05      7.26 o
 -12   3  14       93.47       95.31     12.08 o
 -11   3  14       49.90       46.47      9.56 o
 -10   3  14       83.40       78.54     11.22 o
  -8   3  14        5.63        5.29      1.55 o
  -4   3  14       90.75       89.53      7.47 o
  -3   3  14       31.20       32.69      3.77 o
  -2   3  14       28.42       27.52      3.63 o
   0   3  14       26.07       28.87      3.93 o
   1   3  14      275.72      277.74     17.84 o
   3   3  14       24.39       21.83      3.34 o
   4   3  14        3.19        2.96      1.07 o
   5   3  14        6.07        6.16      2.07 o
   7   3  14       27.53       26.80      4.90 o
   9   3  14       23.50       25.77      3.48 o
  10   3  14       20.30       22.51      3.18 o
  16   3  14       16.66       18.31      2.74 o
 -19   4  14        6.16        6.39      2.07 o
 -16   4  14        2.51        2.43      0.89 o
 -15   4  14        3.76        3.48      1.17 o
 -14   4  14       46.79       45.67      4.97 o
 -13   4  14        7.15        7.05      1.55 o
 -12   4  14       78.17       79.46      8.26 o
 -11   4  14       32.97       33.10      5.34 o
 -10   4  14        7.49        7.23      2.04 o
  -9   4  14        5.18        6.17      1.43 o
  -8   4  14       56.72       55.30      7.41 o
  -7   4  14       48.97       51.38      6.03 o
  -5   4  14        6.65        5.96      1.73 o
  -4   4  14       12.57       12.43      2.14 o
  -3   4  14       68.80       67.28      5.84 o
  -1   4  14       31.10       32.38      4.08 o
   0   4  14       55.45       56.31      5.55 o
   1   4  14       55.94       54.45      7.73 o
   2   4  14       93.71       91.99      8.08 o
   3   4  14       12.53       11.59      2.48 o
   5   4  14        8.60        5.42      2.67 o
   6   4  14       53.41       52.10      6.65 o
   7   4  14        8.66        7.95      2.72 o
   8   4  14       31.18       30.72      4.87 o
   9   4  14        4.16        3.83      1.10 o
  10   4  14        3.52        2.78      1.12 o
  12   4  14       47.10       51.88      6.03 o
 -20   5  14        7.17        7.35      1.88 o
 -19   5  14        4.44        4.84      1.11 o
 -18   5  14        2.39        3.16      1.03 o
 -16   5  14        3.94        3.22      0.88 o
 -15   5  14        6.97        5.75      1.01 o
 -13   5  14        4.53        4.11      1.40 o
 -11   5  14       30.27       31.01      3.46 o
 -10   5  14        5.99        5.72      1.74 o
  -9   5  14       95.33       93.71     14.30 o
  -8   5  14       29.04       27.26      3.79 o
  -6   5  14       87.63       83.49      8.55 o
  -5   5  14       20.30       20.01      4.66 o
  -4   5  14        5.03        3.64      1.37 o
  -3   5  14        8.61        8.34      2.71 o
  -2   5  14        3.62        3.65      1.07 o
  -1   5  14       19.57       18.40      3.06 o
   0   5  14       59.10       59.17      6.00 o
   1   5  14        8.79        6.97      1.71 o
   2   5  14      124.08      117.01      9.86 o
   3   5  14       51.67       49.49      5.88 o
   4   5  14        4.44        4.09      2.00 o
   5   5  14        8.84        6.83      2.77 o
   7   5  14       23.02       23.67      4.29 o
   8   5  14        5.72        6.25      2.25 o
   9   5  14        6.05        4.62      1.97 o
  11   5  14       18.18       19.31      3.68 o
  13   5  14        3.73        2.45      0.95 o
 -19   6  14        2.29        2.54      0.82 o
 -18   6  14        5.17        5.24      1.40 o
 -16   6  14       13.78       13.08      2.46 o
 -15   6  14        5.68        5.54      1.11 o
 -14   6  14        5.74        6.08      1.09 o
 -13   6  14        7.92        8.06      1.87 o
 -12   6  14        5.66        5.06      0.89 o
 -11   6  14        5.90        5.47      0.98 o
 -10   6  14       61.30       63.39      6.76 o
  -7   6  14       17.21       18.30      2.74 o
  -6   6  14        8.32        7.20      2.04 o
  -4   6  14        8.24        7.83      2.37 o
  -2   6  14        8.72        9.33      2.01 o
  -1   6  14       15.87       14.24      2.61 o
   0   6  14        8.83        8.72      1.86 o
   1   6  14       12.92       13.71      2.45 o
   2   6  14       11.40       10.76      2.98 o
   3   6  14        5.38        4.71      1.78 o
   4   6  14       25.83       24.36      4.28 o
   5   6  14        9.70        9.11      3.21 o
   6   6  14       16.41       17.61      3.54 o
   7   6  14        3.43        2.77      0.72 o
  11   6  14        4.39        4.74      1.26 o
  12   6  14       14.87       14.81      2.28 o
  17   6  14        1.68        1.65      0.78 o
 -19   7  14        3.87        4.49      0.67 o
 -16   7  14        1.61        1.63      0.58 o
 -14   7  14        3.74        3.51      0.76 o
 -13   7  14        6.55        6.70      1.56 o
 -12   7  14        8.18        8.26      1.33 o
 -11   7  14       47.17       49.67      5.57 o
 -10   7  14       25.01       24.91      2.86 o
  -9   7  14        9.97        9.76      1.42 o
  -8   7  14       16.21       16.69      2.90 o
  -7   7  14       56.42       52.74      7.90 o
  -6   7  14        2.73        2.69      0.78 o
  -5   7  14        7.72        6.48      2.25 o
  -4   7  14        4.75        4.10      1.63 o
  -2   7  14       58.37       57.13      7.09 o
   1   7  14       19.11       18.92      3.21 o
   2   7  14       37.35       36.18      5.47 o
   3   7  14        6.52        4.69      1.78 o
   4   7  14       12.42        9.92      3.19 o
   8   7  14        2.79        3.04      1.46 o
   9   7  14        2.88        2.37      0.71 o
  10   7  14        7.91        8.07      1.70 o
  11   7  14       14.02       13.45      2.14 o
  12   7  14       11.41       12.44      2.14 o
 -18   8  14        1.41        0.92      0.37 o
 -17   8  14       14.18       13.24      2.78 o
 -12   8  14       18.12       19.23      2.74 o
 -11   8  14       43.66       44.43      4.97 o
 -10   8  14        5.07        4.88      0.90 o
  -9   8  14        5.99        5.46      1.22 o
  -7   8  14        3.88        3.59      0.92 o
  -4   8  14       20.83       19.90      4.83 o
  -3   8  14        7.43        8.35      1.86 o
  -1   8  14        3.56        3.25      1.23 o
   1   8  14       30.64       26.94      4.43 o
   2   8  14       12.43       12.24      2.63 o
   3   8  14       16.18       13.71      3.11 o
   4   8  14       14.81       11.93      2.63 o
   8   8  14        7.40        6.99      2.05 o
  11   8  14        3.26        2.39      0.71 o
  13   8  14        1.91        2.09      0.87 o
  14   8  14        8.43       10.15      2.00 o
  15   8  14        7.23        8.32      2.20 o
 -18   9  14        6.87        6.64      1.35 o
 -16   9  14        2.62        2.29      0.60 o
 -14   9  14       25.93       25.69      3.95 o
 -13   9  14        4.44        4.85      1.25 o
 -12   9  14        5.92        5.62      1.33 o
 -11   9  14        6.57        6.03      1.50 o
 -10   9  14        2.81        2.39      0.94 o
  -9   9  14       10.06        8.34      1.54 o
  -8   9  14       12.81       11.62      1.83 o
  -7   9  14       25.30       24.98      3.32 o
  -5   9  14        8.12        6.77      1.72 o
  -3   9  14       23.65       24.48      3.64 o
  -1   9  14        7.21        5.75      2.45 o
   0   9  14       25.77       24.21      3.49 o
   1   9  14        8.88        7.28      2.04 o
   2   9  14        8.24        7.76      3.08 o
   5   9  14        3.38        3.51      1.62 o
   7   9  14        5.26        5.70      1.92 o
   8   9  14        4.10        4.30      1.62 o
  11   9  14        8.85        9.30      2.34 o
  12   9  14       12.15       11.12      2.98 o
  13   9  14       14.01       10.71      1.99 o
 -16  10  14        2.92        3.18      0.80 o
 -15  10  14        2.12        2.42      0.49 o
 -13  10  14       20.50       19.62      3.20 o
 -11  10  14        7.84        6.51      1.48 o
  -9  10  14       18.06       17.04      3.38 o
  -7  10  14       52.00       48.21      6.19 o
  -6  10  14        6.01        4.94      1.18 o
  -5  10  14       14.87       12.00      3.13 o
  -4  10  14        4.38        4.10      1.44 o
  -2  10  14       12.30       11.86      2.47 o
  -1  10  14       14.99       14.94      2.60 o
   0  10  14       23.34       23.08      3.33 o
   1  10  14       35.76       39.94      4.99 o
   2  10  14       14.50       14.80      2.92 o
   3  10  14        5.44        4.13      1.80 o
   8  10  14        9.04        8.40      2.19 o
  11  10  14       12.72       13.55      4.29 o
  12  10  14        4.78        6.19      1.90 o
  13  10  14       13.28       14.39      3.42 o
 -16  11  14        3.18        2.65      0.84 o
 -15  11  14        9.03        8.82      1.69 o
 -13  11  14        4.25        4.15      0.98 o
 -12  11  14        5.37        4.64      1.20 o
 -10  11  14        3.64        3.57      1.05 o
  -8  11  14        7.75        7.55      1.44 o
  -6  11  14        2.62        2.33      0.83 o
  -5  11  14       16.20       16.02      2.44 o
  -4  11  14        2.46        2.48      0.99 o
  -3  11  14        3.79        4.30      1.42 o
  -2  11  14        4.00        4.00      1.63 o
  -1  11  14       38.70       36.55      5.63 o
   1  11  14       58.51       59.23      7.87 o
   3  11  14        4.86        4.71      1.60 o
   5  11  14       21.74       20.73      4.82 o
   7  11  14        9.23        7.45      2.22 o
   9  11  14       11.48       15.10      2.60 o
 -15  12  14       13.08       12.28      2.14 o
 -12  12  14        2.23        2.63      0.92 o
 -11  12  14        2.29        2.63      1.26 o
  -4  12  14        6.60        6.63      1.38 o
  -3  12  14        9.12        8.25      1.86 o
  -2  12  14        3.40        3.69      0.82 o
   0  12  14       15.75       16.53      4.05 o
   1  12  14        2.44        1.91      0.89 o
   4  12  14        5.76        5.38      1.75 o
  13  12  14        3.32        4.13      1.23 o
 -15  13  14        2.07        1.13      0.51 o
 -14  13  14        7.53        7.57      2.92 o
 -13  13  14        5.80        6.46      1.54 o
  -9  13  14        8.17        6.76      1.56 o
  -5  13  14        2.87        2.22      0.94 o
   7  13  14        2.87        2.60      1.02 o
  10  13  14        1.90        3.11      1.16 o
 -11  14  14        4.51        4.55      1.14 o
  -6  14  14        5.22        4.58      1.22 o
  -4  14  14        4.23        3.95      1.61 o
  -3  14  14        2.93        2.82      0.96 o
   2  14  14        7.44        9.58      2.51 o
  -7  15  14       16.73       16.94      2.43 o
  -5  15  14        4.21        3.98      1.13 o
  -3  15  14        3.29        3.87      1.22 o
   1  15  14        2.58        2.59      0.94 o
 -10  16  14        6.38        5.16      1.76 o
   0  16  14        1.86        3.50      1.22 o
   3  16  14        1.98        2.11      1.01 o
   5  16  14        4.36        3.91      1.12 o
  -2  17  14        2.27        1.73      0.81 o
  -1  17  14        2.65        2.95      0.85 o
   4  17  14        2.37        3.04      0.91 o
  -3  18  14        1.56        1.98      0.89 o
  -2  18  14        3.35        4.43      1.26 o
   2  18  14        0.48        1.73      0.53 o
 -17   0  15       19.96       19.07      2.89 o
 -15   0  15       18.85       21.29      2.73 o
 -11   0  15       35.75       36.32      4.38 o
  -5   0  15      221.98      212.07     16.40 o
  -3   0  15      160.09      168.05     11.91 o
  -1   0  15        1.08        1.20      0.55 o
   1   0  15        4.09        5.00      1.22 o
   3   0  15       23.95       26.51      4.11 o
   7   0  15        5.66        6.64      2.41 o
   9   0  15       71.81       72.31     10.63 o
  17   0  15        2.94        3.26      1.30 o
 -19   1  15        2.67        3.33      1.14 o
 -15   1  15        5.84        5.76      1.57 o
 -13   1  15       31.61       29.90      5.52 o
 -11   1  15        7.06        6.25      2.25 o
  -9   1  15        5.70        6.00      2.08 o
  -8   1  15       79.96       74.68     11.09 o
  -7   1  15       21.52       20.43      3.84 o
  -6   1  15       29.80       30.62      4.87 o
  -5   1  15      146.13      147.87     10.88 o
  -4   1  15       65.25       65.84      6.60 o
  -3   1  15       19.81       19.03      3.21 o
  -2   1  15       52.78       51.62      5.72 o
  -1   1  15        3.92        3.70      1.22 o
   1   1  15       20.03       21.03      3.04 o
   2   1  15        4.45        4.72      1.46 o
   3   1  15        5.23        5.53      1.58 o
   4   1  15       13.79       13.00      3.12 o
   5   1  15       50.07       49.58      6.35 o
   6   1  15       33.31       32.22      5.82 o
   7   1  15       33.48       30.53      5.68 o
   8   1  15       10.68        8.91      3.39 o
   9   1  15        5.40        6.29      1.46 o
  10   1  15       21.65       21.67      3.04 o
  13   1  15        5.56        4.94      1.49 o
 -20   2  15        4.90        3.96      1.04 o
 -19   2  15        1.76        2.00      0.87 o
 -17   2  15        6.36        6.32      1.27 o
 -16   2  15        7.67        6.14      1.90 o
 -15   2  15       36.15       32.98      5.49 o
 -14   2  15       11.43       12.10      1.98 o
 -13   2  15       54.47       51.32      6.34 o
  -9   2  15       83.79       75.90     11.24 o
  -7   2  15       61.11       57.39      7.09 o
  -6   2  15      222.11      202.42     16.42 o
  -5   2  15        8.73        8.58      2.19 o
  -4   2  15      108.54      103.91      8.51 o
  -2   2  15       72.07       72.54      6.73 o
   0   2  15       37.35       38.40      4.68 o
   2   2  15        7.00        5.92      2.82 o
   3   2  15        2.75        2.33      1.03 o
   4   2  15       20.57       19.05      3.53 o
   5   2  15        4.55        4.52      1.78 o
   6   2  15        2.33        2.54      1.19 o
   7   2  15       22.20       22.09      3.98 o
   9   2  15       17.31       17.17      2.58 o
  10   2  15        6.28        4.60      1.78 o
  17   2  15        2.36        2.55      1.09 o
 -18   3  15        3.81        3.89      1.16 o
 -17   3  15       35.04       32.20      3.77 o
 -16   3  15        8.35        7.86      1.70 o
 -15   3  15       23.83       24.70      3.17 o
 -14   3  15        6.04        5.83      1.18 o
 -10   3  15        1.93        1.58      0.73 o
  -9   3  15      106.57       92.57     13.35 o
  -8   3  15        5.64        5.17      1.56 o
  -7   3  15       18.64       17.98      3.37 o
  -6   3  15       31.52       30.29      4.24 o
  -5   3  15      124.06      116.54     10.02 o
  -4   3  15       89.52       88.34      7.62 o
  -2   3  15       25.31       25.08      3.49 o
  -1   3  15       88.24       88.78      7.78 o
   0   3  15      137.39      133.55     11.05 o
   2   3  15        6.66        5.54      2.10 o
   3   3  15        8.62        8.14      3.26 o
   4   3  15       20.71       19.94      3.52 o
   5   3  15        9.33        8.73      2.69 o
   7   3  15        8.72        9.02      2.52 o
   8   3  15        3.52        3.15      1.00 o
   9   3  15        4.23        4.08      1.63 o
 -17   4  15       11.08        9.23      2.01 o
 -16   4  15       20.59       17.30      4.04 o
 -14   4  15        4.41        4.76      1.12 o
 -13   4  15        5.99        5.07      1.07 o
 -12   4  15        2.36        2.80      0.73 o
 -11   4  15        7.81        8.11      1.47 o
 -10   4  15       18.07       18.76      2.42 o
  -9   4  15        2.84        3.38      1.22 o
  -8   4  15      169.88      160.01     21.17 o
  -7   4  15      106.04      101.73      9.89 o
  -6   4  15        5.56        5.57      1.28 o
  -4   4  15        6.24        4.89      1.95 o
  -2   4  15       84.35       83.63      7.48 o
  -1   4  15      102.00       99.14      8.21 o
   0   4  15       18.28       17.17      3.55 o
   1   4  15       82.96       82.20      8.25 o
   2   4  15       38.69       39.24      6.24 o
   3   4  15       32.07       31.49      4.71 o
   4   4  15       54.25       50.71      8.24 o
   5   4  15        5.05        4.16      1.35 o
   6   4  15       41.62       44.23      6.06 o
   8   4  15       12.17        9.99      3.00 o
   9   4  15       14.45       15.37      2.60 o
  12   4  15        3.74        4.07      1.43 o
  16   4  15        3.12        3.05      1.28 o
 -18   5  15       12.18       12.56      2.14 o
 -13   5  15        1.35        1.63      0.77 o
 -12   5  15       38.40       40.41      4.51 o
 -11   5  15        4.60        4.77      1.08 o
 -10   5  15      164.99      163.08     16.50 o
  -9   5  15        2.48        2.07      0.71 o
  -8   5  15        6.25        4.84      2.13 o
  -7   5  15       47.37       47.24     11.86 o
  -5   5  15        8.97        9.36      2.51 o
  -4   5  15       46.65       50.74      6.03 o
  -3   5  15       22.59       23.08      3.33 o
  -2   5  15       35.14       30.69      5.36 o
  -1   5  15       37.88       34.06      5.33 o
   0   5  15       73.83       73.70      7.97 o
   1   5  15       10.92       10.46      2.99 o
   3   5  15       53.37       50.57      6.66 o
   5   5  15       10.06        8.56      3.59 o
   6   5  15       32.01       30.89      5.35 o
   7   5  15       11.01       10.61      2.49 o
   8   5  15       18.90       21.01      2.88 o
   9   5  15        4.61        4.65      1.19 o
  10   5  15        4.94        5.14      1.19 o
  14   5  15        6.97        7.60      2.04 o
  15   5  15        3.23        3.35      1.11 o
  17   5  15        7.30        6.37      1.30 o
 -17   6  15        4.93        4.71      1.60 o
 -11   6  15       36.38       35.93      4.06 o
 -10   6  15       32.36       31.70      3.61 o
  -9   6  15      111.34      115.78     11.56 o
  -7   6  15        4.80        4.77      1.29 o
  -6   6  15       83.46       82.36     10.74 o
  -5   6  15       50.10       46.70      6.99 o
  -4   6  15       17.94       19.03      3.85 o
  -3   6  15       58.67       58.32      8.19 o
  -1   6  15       11.06        9.97      2.50 o
   0   6  15       36.39       32.68      5.18 o
   2   6  15       79.42       75.94      9.83 o
   5   6  15       35.25       35.47      6.43 o
   6   6  15       34.70       37.95      5.46 o
  11   6  15        6.03        6.19      1.73 o
  14   6  15        3.02        2.99      1.36 o
 -18   7  15        1.64        1.68      0.78 o
 -14   7  15       21.24       21.31      2.73 o
 -13   7  15        3.35        3.16      0.73 o
 -12   7  15       28.66       29.79      3.47 o
 -11   7  15       13.31       13.92      1.97 o
 -10   7  15       10.41       10.64      1.99 o
  -9   7  15      122.51      126.34     12.75 o
  -8   7  15       18.45       16.91      2.12 o
  -5   7  15       60.62       57.73      8.98 o
  -2   7  15       10.37        8.95      2.01 o
  -1   7  15        6.95        6.25      2.07 o
   0   7  15       66.52       59.10      8.97 o
   1   7  15       14.14       13.43      3.11 o
   5   7  15       49.16       52.60      9.81 o
   7   7  15        6.59        6.68      2.41 o
  10   7  15        5.90        5.13      1.43 o
  12   7  15        6.96        7.24      1.55 o
 -18   8  15        2.13        2.58      0.44 o
 -17   8  15        4.48        4.37      0.68 o
 -15   8  15        2.55        2.29      0.59 o
 -12   8  15        4.43        4.02      0.91 o
 -11   8  15       19.15       18.78      2.42 o
 -10   8  15        8.93        7.50      1.41 o
  -9   8  15        4.05        3.29      1.19 o
  -8   8  15        8.07        6.55      2.24 o
  -7   8  15        5.60        4.97      1.11 o
  -6   8  15       61.66       61.05     10.55 o
  -3   8  15       60.26       57.85      6.47 o
  -2   8  15       16.10       15.56      2.91 o
  -1   8  15       36.94       37.88      4.83 o
   1   8  15        9.49        9.50      2.34 o
   2   8  15        8.55        8.05      1.87 o
   3   8  15       10.49       10.24      3.00 o
   5   8  15       19.22       18.83      3.36 o
   7   8  15        9.53        7.85      3.27 o
   9   8  15        6.07        5.63      2.09 o
  10   8  15       14.48       14.64      2.60 o
  12   8  15        8.33        9.81      2.17 o
  13   8  15        5.44        5.02      1.41 o
 -16   9  15       11.16       11.88      1.51 o
 -15   9  15       16.04       17.32      2.75 o
 -14   9  15        6.34        5.90      1.36 o
 -13   9  15        4.15        3.85      0.71 o
 -12   9  15       12.76       10.44      1.84 o
 -11   9  15        2.86        2.68      1.04 o
  -9   9  15        7.88        5.99      1.49 o
  -8   9  15        7.33        6.96      1.38 o
  -7   9  15       63.99       59.88      7.70 o
  -6   9  15       56.75       55.68      6.32 o
  -5   9  15       37.60       36.02      4.38 o
  -3   9  15        8.40        8.97      2.35 o
  -2   9  15        8.36        9.35      1.68 o
   0   9  15        8.80        7.41      2.04 o
   2   9  15        6.18        6.03      1.73 o
   3   9  15       15.76       14.10      4.98 o
   5   9  15       18.06       18.38      4.86 o
   6   9  15        5.18        5.38      2.11 o
   7   9  15       25.60       25.40      4.76 o
  11   9  15       18.28       22.41      4.14 o
  12   9  15        6.35        5.91      2.64 o
 -16  10  15        6.55        5.73      0.93 o
 -15  10  15        1.12        1.00      0.50 o
 -14  10  15       15.24       15.13      2.28 o
 -13  10  15       10.75       10.33      1.84 o
  -8  10  15       11.71       10.78      2.65 o
  -6  10  15       24.94       23.72      3.18 o
  -2  10  15        5.74        4.97      1.18 o
  -1  10  15       37.51       39.56      6.24 o
   0  10  15       28.67       31.43      5.51 o
   1  10  15        8.74        6.75      2.96 o
   3  10  15       41.29       40.64      6.39 o
   4  10  15       15.90       16.18      3.23 o
   5  10  15        5.11        4.69      1.78 o
   6  10  15       57.00       59.50      8.34 o
   8  10  15       28.35       28.46      7.35 o
   9  10  15        6.55        7.34      2.04 o
 -16  11  15        8.42        8.69      3.77 o
 -14  11  15        6.25        6.54      1.27 o
 -12  11  15        3.87        4.28      1.05 o
 -10  11  15       12.42       10.18      2.84 o
  -9  11  15        5.74        6.05      1.50 o
  -8  11  15       23.78       23.50      3.33 o
  -7  11  15        3.87        3.56      1.13 o
  -6  11  15        4.19        3.55      1.07 o
  -4  11  15       38.02       38.14      4.83 o
  -2  11  15       11.37        8.77      1.69 o
   0  11  15       17.64       16.37      3.07 o
   2  11  15        2.99        2.87      1.20 o
   4  11  15       26.05       25.17      5.74 o
   7  11  15        4.82        5.42      1.58 o
   8  11  15        9.27        9.93      3.00 o
 -15  12  15        5.39        4.91      1.37 o
 -14  12  15        4.95        5.42      1.13 o
  -6  12  15        2.65        2.62      0.93 o
  -5  12  15        8.12        7.15      2.05 o
  -1  12  15       28.58       26.64      3.17 o
   0  12  15        9.20        9.04      1.46 o
   1  12  15       14.81       11.78      3.30 o
   3  12  15       14.27       14.81      3.74 o
   4  12  15        8.10        6.24      2.62 o
   6  12  15        4.91        6.44      1.49 o
 -11  13  15        3.19        2.87      1.00 o
  -7  13  15        4.85        5.95      1.35 o
  -6  13  15       18.76       18.86      2.74 o
  -5  13  15        6.61        6.21      1.51 o
  -3  13  15        5.34        4.58      1.42 o
   0  13  15        6.55        6.24      1.31 o
   2  13  15       13.54       14.78      2.60 o
   5  13  15        3.46        3.99      1.57 o
  11  13  15        2.53        3.84      1.44 o
 -13  14  15        3.14        3.22      1.06 o
 -11  14  15        2.57        2.69      1.09 o
  -8  14  15        2.78        3.12      1.16 o
  -3  14  15       13.86       16.00      5.26 o
  -2  14  15        2.88        2.37      0.87 o
  -1  14  15       12.35       10.78      1.67 o
   1  14  15        4.32        4.50      1.78 o
  -9  15  15        5.47        5.89      1.36 o
  -2  15  15        5.16        4.76      1.37 o
   0  15  15        4.42        4.25      1.23 o
   3  15  15        2.35        1.82      0.85 o
   5  15  15        5.75        7.04      2.05 o
   4  16  15        4.79        6.68      1.49 o
   5  16  15        1.88        1.85      0.80 o
   6  16  15        1.93        3.38      1.11 o
  -4  17  15        5.55        4.82      1.51 o
  -2  17  15        5.09        4.86      2.13 o
 -16   0  16       11.47       10.44      3.34 o
 -14   0  16        1.53        1.35      0.63 o
 -12   0  16       90.91       82.93     13.25 o
 -10   0  16       29.85       30.82      4.40 o
  -8   0  16      106.83       96.01     15.07 o
  -6   0  16      101.33       91.55     11.16 o
  -4   0  16      452.96      414.93     28.27 o
  -2   0  16       42.65       41.93      5.29 o
   2   0  16       12.95       13.10      2.29 o
   4   0  16       20.64       19.07      3.36 o
   6   0  16       22.42       21.94      3.83 o
  10   0  16        4.68        4.03      1.39 o
 -19   1  16        1.91        2.75      0.96 o
 -16   1  16        3.47        4.11      0.89 o
 -15   1  16        5.57        5.61      1.74 o
 -14   1  16       28.61       25.39      3.64 o
 -13   1  16       37.79       35.07      5.01 o
 -11   1  16       20.85       21.24      3.34 o
  -9   1  16        3.16        3.66      1.32 o
  -6   1  16       14.51       14.10      2.77 o
  -3   1  16       90.61       91.99      8.23 o
  -1   1  16       11.60       12.08      2.30 o
   0   1  16      111.80      107.18      9.73 o
   2   1  16       29.61       31.09      4.24 o
   3   1  16       18.36       18.96      3.21 o
   4   1  16        8.84        8.42      2.36 o
   5   1  16       41.43       40.31      7.19 o
   6   1  16       14.02       13.69      3.11 o
   7   1  16        3.24        3.04      1.15 o
   8   1  16        5.81        5.65      1.18 o
  10   1  16        4.59        4.69      1.52 o
  11   1  16        3.12        3.15      1.45 o
  12   1  16       10.00       10.61      2.49 o
 -16   2  16        5.10        5.77      1.17 o
 -15   2  16       20.10       21.08      4.31 o
 -12   2  16       16.76       17.25      2.58 o
 -11   2  16       45.38       43.61      4.81 o
 -10   2  16       22.72       24.06      3.33 o
  -7   2  16        4.78        5.53      1.58 o
  -6   2  16      131.48      122.44     15.09 o
  -5   2  16       18.21       17.62      3.54 o
  -4   2  16       45.96       43.40      5.12 o
  -3   2  16      125.04      115.78      9.71 o
  -2   2  16       54.57       53.74      6.02 o
  -1   2  16        3.72        3.65      1.45 o
   0   2  16       54.20       55.31      6.01 o
   1   2  16       78.59       78.90      7.80 o
   2   2  16      109.82      102.57      9.13 o
   4   2  16       36.07       33.28      5.49 o
   5   2  16        5.21        4.49      1.79 o
   6   2  16       33.58       35.41      5.48 o
   7   2  16        3.81        3.02      0.92 o
   8   2  16       17.91       19.57      2.73 o
  10   2  16       42.28       41.80      5.13 o
  11   2  16        9.35        8.23      2.02 o
  13   2  16        3.56        3.03      1.11 o
 -17   3  16        4.98        4.56      1.14 o
 -16   3  16        5.92        6.66      1.17 o
 -14   3  16        6.07        6.09      1.28 o
 -13   3  16       27.24       28.28      4.25 o
 -12   3  16       32.41       33.21      3.77 o
 -11   3  16      110.01      110.21     11.10 o
  -9   3  16      122.93      117.91     13.87 o
  -8   3  16       65.38       61.74      7.24 o
  -7   3  16       64.40       62.40      7.23 o
  -5   3  16       43.69       41.19      6.54 o
  -1   3  16        5.75        5.60      1.58 o
   0   3  16       67.41       67.82      8.92 o
   1   3  16       76.27       74.87      7.81 o
   2   3  16       11.85       10.89      2.82 o
   3   3  16       44.69       45.57      7.00 o
   4   3  16       53.44       50.60      9.03 o
   5   3  16       22.99       20.93      4.64 o
   7   3  16       19.43       20.36      2.73 o
   8   3  16       11.52        8.75      3.40 o
   9   3  16       40.97       41.49      4.98 o
  11   3  16       23.48       25.59      3.48 o
  16   3  16        6.59        7.03      1.88 o
 -17   4  16        2.83        3.01      0.91 o
 -16   4  16        6.94        7.83      1.54 o
 -15   4  16        7.04        7.48      1.47 o
 -14   4  16       35.87       38.77      4.37 o
 -13   4  16       13.67       14.81      2.13 o
 -12   4  16       48.67       50.47      5.41 o
 -11   4  16       24.60       25.21      3.02 o
 -10   4  16       28.80       29.81      3.30 o
  -9   4  16       38.42       39.23      4.37 o
  -8   4  16       32.73       33.34      3.92 o
  -7   4  16       13.89       13.67      2.13 o
  -6   4  16       11.03       11.15      2.16 o
  -5   4  16       22.96       22.16      3.19 o
  -3   4  16       38.14       38.50      4.99 o
  -2   4  16       19.16       20.01      3.05 o
  -1   4  16       90.67       86.39     10.25 o
   0   4  16       37.20       35.85      4.69 o
   2   4  16       12.34       13.07      4.66 o
   3   4  16       30.33       28.81      4.89 o
   4   4  16       20.81       20.00      4.50 o
   7   4  16        2.97        2.54      0.78 o
   9   4  16       15.02       13.45      3.11 o
  11   4  16       10.00        9.96      2.00 o
  12   4  16        1.34        1.55      0.77 o
  13   4  16        3.71        5.09      1.40 o
 -19   5  16        3.16        3.13      0.72 o
 -17   5  16       19.46       20.04      3.84 o
 -16   5  16        6.48        7.27      1.37 o
 -15   5  16       17.25       16.83      2.43 o
 -12   5  16        6.39        6.44      1.15 o
 -11   5  16       24.43       25.34      3.17 o
 -10   5  16        4.23        3.92      1.82 o
  -9   5  16       76.24       74.52      7.65 o
  -8   5  16        2.27        2.42      0.76 o
  -7   5  16       32.82       33.55      4.54 o
  -6   5  16       13.03       12.41      2.30 o
  -4   5  16       22.38       24.19      3.64 o
  -3   5  16        2.69        1.87      0.85 o
  -2   5  16       31.22       27.06      5.39 o
  -1   5  16        3.67        3.57      1.54 o
   0   5  16        5.62        4.67      1.96 o
   1   5  16       34.01       30.29      6.17 o
   2   5  16       18.75       18.33      3.37 o
   5   5  16       17.69       17.40      2.90 o
   6   5  16       22.85       22.88      3.33 o
   8   5  16        2.49        1.94      0.71 o
   9   5  16       32.10       33.53      4.22 o
  10   5  16        9.00        8.44      2.02 o
  12   5  16        8.13        8.67      2.70 o
 -18   6  16        1.28        1.56      0.61 o
 -16   6  16       17.99       18.24      3.86 o
 -13   6  16        4.80        4.91      1.07 o
 -12   6  16       16.86       17.52      2.27 o
 -11   6  16       53.59       54.01      6.02 o
 -10   6  16       86.84       86.97      8.85 o
  -9   6  16        5.73        6.11      1.07 o
  -8   6  16        9.73        7.69      1.70 o
  -7   6  16       43.44       43.12      6.53 o
  -6   6  16       24.58       23.27      4.29 o
  -5   6  16       12.81       14.37      2.93 o
  -3   6  16       11.14        9.11      2.34 o
  -2   6  16       16.40       17.40      3.55 o
   1   6  16       47.93       44.48      7.64 o
   2   6  16        8.90        8.02      1.87 o
   3   6  16       18.92       20.03      3.20 o
   4   6  16       69.28       74.45      8.12 o
   7   6  16        8.69        7.21      2.75 o
   8   6  16       32.22       36.03      4.84 o
  10   6  16       14.47       17.25      3.71 o
  11   6  16        3.00        2.95      0.99 o
  14   6  16        5.48        6.05      1.51 o
 -18   7  16        1.62        1.84      0.68 o
 -17   7  16        2.12        2.24      0.68 o
 -13   7  16       11.75       11.51      2.97 o
 -12   7  16       38.46       37.91      4.37 o
 -11   7  16        8.28        8.94      1.43 o
 -10   7  16       26.16       25.49      3.17 o
  -8   7  16       57.34       56.75      6.16 o
  -7   7  16       68.44       70.70      7.35 o
  -6   7  16       13.36       13.50      1.97 o
  -5   7  16        7.51        7.53      2.38 o
  -4   7  16        7.38        6.35      1.39 o
  -1   7  16        4.12        4.60      1.61 o
   0   7  16       15.48       15.87      3.24 o
   1   7  16        5.79        4.40      1.61 o
   2   7  16        7.80        6.28      2.25 o
   3   7  16       21.32       20.80      3.04 o
   4   7  16        6.32        6.57      2.41 o
   9   7  16       13.51       15.46      4.41 o
  10   7  16        6.79        7.05      2.76 o
  12   7  16        3.14        2.80      0.94 o
  15   7  16        1.49        2.20      0.71 o
 -17   8  16        1.04        1.13      0.33 o
 -14   8  16        1.15        1.37      0.50 o
 -13   8  16        5.04        4.73      0.89 o
 -12   8  16        5.62        4.67      0.88 o
 -11   8  16       42.44       40.43      4.67 o
 -10   8  16       32.98       33.60      4.22 o
  -9   8  16        4.79        3.35      1.14 o
  -8   8  16       14.05       12.24      2.96 o
  -7   8  16       61.29       61.05      6.62 o
  -6   8  16       10.47        8.42      2.02 o
  -3   8  16        4.47        4.47      1.01 o
  -2   8  16       27.48       25.92      3.17 o
  -1   8  16       10.75       11.44      2.31 o
   2   8  16       21.10       21.66      2.87 o
   3   8  16       14.94       12.49      3.80 o
   8   8  16        6.74        6.75      2.41 o
  10   8  16        6.35        7.00      2.76 o
  15   8  16        3.26        2.91      1.01 o
 -17   9  16        2.18        1.90      0.46 o
 -16   9  16        3.30        3.23      0.51 o
 -13   9  16        4.76        3.99      1.13 o
 -12   9  16        8.19        7.47      1.52 o
 -10   9  16       12.26       11.40      1.99 o
  -9   9  16       12.13       10.86      2.98 o
  -8   9  16       11.17        9.19      2.34 o
  -7   9  16       24.51       23.56      3.65 o
  -5   9  16       23.30       22.68      3.18 o
  -3   9  16        6.43        6.20      1.73 o
  -2   9  16       30.06       29.25      3.47 o
  -1   9  16       29.05       28.70      4.25 o
   1   9  16        3.48        2.79      1.24 o
   3   9  16       11.71       10.50      2.99 o
   5   9  16       25.48       27.43      3.79 o
   6   9  16        6.05        6.04      2.44 o
   7   9  16        4.62        3.71      1.52 o
   8   9  16        6.89        6.10      1.73 o
  11   9  16        2.59        5.73      2.84 o
 -12  10  16        3.65        3.84      1.19 o
  -8  10  16       21.95       20.36      5.49 o
  -5  10  16        7.67        6.40      2.61 o
  -4  10  16       25.22       22.20      3.34 o
   0  10  16        6.39        6.88      2.76 o
   4  10  16        6.61        6.93      2.05 o
   7  10  16        7.16        6.93      2.05 o
 -13  11  16        2.17        2.41      0.90 o
  -6  11  16        6.23        5.49      2.29 o
  -5  11  16       28.60       27.16      5.72 o
  -3  11  16       60.62       60.63      7.39 o
  -2  11  16        1.68        1.99      0.76 o
  -1  11  16        8.45        7.38      2.04 o
   0  11  16       12.68       13.51      2.46 o
   1  11  16       27.44       30.89      3.61 o
   5  11  16        4.30        3.64      1.39 o
   6  11  16        8.90       10.95      3.16 o
   7  11  16        6.59        6.97      2.05 o
   8  11  16       10.19       11.20      3.32 o
 -13  12  16        1.24        1.67      0.83 o
 -12  12  16        4.09        4.26      1.04 o
  -9  12  16        2.93        2.60      1.08 o
  -8  12  16       17.02       17.51      2.90 o
  -6  12  16       10.30        9.37      3.20 o
  -5  12  16        6.08        5.89      1.51 o
  -4  12  16        2.24        3.28      1.28 o
  -1  12  16        5.46        4.57      1.57 o
   0  12  16       31.53       29.48      3.47 o
   1  12  16       13.15       12.20      2.30 o
   2  12  16        6.13        5.62      1.42 o
   7  12  16        1.79        2.92      1.17 o
  12  12  16        1.19        1.43      0.66 o
 -13  13  16        2.56        2.20      0.84 o
  -8  13  16        9.43       10.17      1.68 o
  -7  13  16        4.81        3.85      1.41 o
  -5  13  16       23.21       22.69      3.65 o
  -3  13  16       11.84       10.95      1.50 o
  -2  13  16        4.05        3.86      1.13 o
   3  13  16        2.80        3.81      1.44 o
   5  13  16        4.10        3.11      1.40 o
   7  13  16        3.07        3.59      1.39 o
 -10  14  16        5.48        5.24      1.25 o
  -9  14  16        7.30        8.18      1.54 o
  -7  14  16        7.44        6.43      2.61 o
  -4  14  16        4.93        4.24      1.47 o
  -2  14  16        5.80        6.20      1.90 o
   0  14  16        4.34        3.00      0.92 o
   3  14  16        5.25        5.77      1.50 o
  -7  15  16        6.99        7.53      1.87 o
  -4  15  16        7.20        5.64      1.42 o
   3  15  16        2.91        5.98      2.27 o
   5  15  16        3.71        3.44      1.15 o
   4  16  16        5.64        6.00      1.91 o
 -19   0  17        7.46        8.25      1.50 o
 -15   0  17        5.51        5.14      0.93 o
 -13   0  17       52.90       48.67      5.89 o
 -11   0  17      116.21      107.71     15.16 o
  -9   0  17        6.57        7.12      2.39 o
  -7   0  17        4.32        4.50      2.16 o
  -5   0  17       40.37       35.37      5.64 o
  -3   0  17       48.13       49.84      6.50 o
  -1   0  17       80.10       72.04      8.13 o
   1   0  17       45.99       45.25      5.74 o
   3   0  17       51.50       50.08      6.81 o
   7   0  17       10.11        8.46      2.88 o
   9   0  17       14.81       15.68      2.28 o
 -19   1  17        8.02        7.67      1.29 o
 -14   1  17        3.61        3.44      0.98 o
 -13   1  17        5.00        4.77      1.42 o
 -12   1  17        2.18        1.75      0.85 o
 -10   1  17        8.22        7.93      2.20 o
  -9   1  17       22.52       23.70      3.49 o
  -8   1  17      102.62       99.72     11.29 o
  -7   1  17      165.37      148.89     19.67 o
  -6   1  17       10.57       10.24      2.17 o
  -5   1  17      251.22      229.77     22.49 o
  -4   1  17       15.96       15.53      3.08 o
  -2   1  17       35.25       34.23      5.17 o
  -1   1  17       16.02       16.64      2.90 o
   1   1  17        3.98        4.29      1.30 o
   2   1  17       26.49       26.44      4.26 o
   4   1  17        2.20        2.29      1.04 o
   6   1  17        8.56        7.87      2.21 o
   7   1  17        4.07        4.14      1.23 o
  10   1  17       10.30        7.39      2.57 o
 -18   2  17        1.88        2.67      0.84 o
 -17   2  17        5.91        5.70      1.14 o
 -16   2  17        3.50        3.17      1.02 o
 -13   2  17        3.76        4.39      1.16 o
 -10   2  17        2.74        2.58      0.88 o
  -9   2  17       35.51       36.28      4.21 o
  -7   2  17       64.36       58.61      8.97 o
  -6   2  17       93.18       86.75     11.03 o
  -5   2  17       95.57       86.75     11.50 o
  -4   2  17        3.94        4.27      1.34 o
  -3   2  17       71.33       69.14      8.45 o
  -2   2  17      161.72      149.18     16.54 o
  -1   2  17       88.54       82.79     10.74 o
   0   2  17        4.34        4.04      1.44 o
   1   2  17       30.27       31.96      5.18 o
   2   2  17        2.56        2.87      1.43 o
   3   2  17        8.83        7.33      3.11 o
   4   2  17       16.30       15.62      2.59 o
   7   2  17        7.71        7.83      1.46 o
  10   2  17        4.06        4.36      1.28 o
  15   2  17        4.11        3.75      1.41 o
 -18   3  17        8.78        9.05      1.85 o
 -17   3  17        2.06        1.83      0.72 o
 -16   3  17        4.08        4.18      1.08 o
 -13   3  17        7.92        7.78      1.34 o
 -11   3  17        4.50        4.59      1.46 o
 -10   3  17        9.28        9.64      1.53 o
  -6   3  17        4.35        4.19      1.27 o
  -5   3  17       14.54       14.04      2.45 o
  -4   3  17       39.98       38.61      6.09 o
  -3   3  17       89.77       82.55      9.80 o
  -2   3  17       34.16       31.38      6.31 o
  -1   3  17      113.68      105.29     12.98 o
   0   3  17       40.64       36.48      6.43 o
   2   3  17       14.24       14.90      3.25 o
   3   3  17       40.40       39.13      5.77 o
   4   3  17       45.84       45.97      6.20 o
   5   3  17       17.65       16.67      2.59 o
   6   3  17       22.53       20.60      3.04 o
   7   3  17       18.03       18.47      3.06 o
   8   3  17       14.41       14.29      2.61 o
   9   3  17        2.76        2.17      0.99 o
  14   3  17        3.96        4.74      1.29 o
  16   3  17        5.50        6.49      1.31 o
 -18   4  17        1.75        1.56      0.73 o
 -17   4  17       20.25       20.34      4.49 o
 -16   4  17        2.69        2.22      0.76 o
 -14   4  17        3.58        3.64      1.06 o
 -11   4  17        1.81        1.97      0.81 o
 -10   4  17       11.66       12.60      2.30 o
  -9   4  17        7.70        7.52      1.23 o
  -8   4  17       16.68       16.70      2.12 o
  -7   4  17       61.18       59.75      6.31 o
  -6   4  17        5.77        5.95      1.12 o
  -5   4  17       10.81       10.18      2.17 o
  -3   4  17       18.21       18.37      2.74 o
  -2   4  17       22.82       24.95      3.64 o
  -1   4  17       47.26       41.70      6.39 o
   0   4  17       22.73       21.69      4.31 o
   1   4  17       17.70       18.20      3.69 o
   2   4  17       37.36       40.21      5.61 o
   5   4  17       15.39       13.87      3.94 o
   6   4  17       22.77       22.89      3.18 o
   7   4  17       14.72       12.86      3.12 o
   8   4  17       44.29       46.86      5.42 o
   9   4  17        2.39        2.00      0.92 o
 -18   5  17        1.98        1.95      0.89 o
 -17   5  17        2.08        1.92      0.64 o
 -11   5  17       14.05       14.94      1.96 o
 -10   5  17       26.97       26.02      3.48 o
  -9   5  17        5.60        5.44      1.75 o
  -8   5  17       16.89       17.52      2.27 o
  -7   5  17       17.68       18.36      2.89 o
  -6   5  17        9.14        9.37      1.50 o
  -5   5  17       13.11       13.08      2.62 o
  -4   5  17       20.09       20.36      2.73 o
  -3   5  17        5.39        5.36      1.34 o
   1   5  17       58.45       57.56      8.19 o
   2   5  17      168.22      156.93     21.19 o
   3   5  17       34.35       35.51      5.01 o
   6   5  17       12.79       11.51      2.97 o
   9   5  17        7.36        6.57      1.34 o
 -18   6  17        1.39        1.12      0.44 o
 -13   6  17        1.98        1.89      0.69 o
 -12   6  17        1.67        1.51      0.58 o
 -11   6  17        3.28        3.14      0.77 o
 -10   6  17       20.84       20.40      2.57 o
  -9   6  17       29.32       31.77      4.55 o
  -8   6  17       21.06       21.02      2.56 o
  -7   6  17        2.20        1.86      0.64 o
  -5   6  17       18.31       18.51      2.89 o
  -2   6  17       33.25       36.15      4.06 o
   0   6  17       67.27       63.86      9.09 o
   1   6  17       34.89       33.31      4.70 o
   2   6  17        5.71        4.56      1.35 o
   3   6  17       84.48       84.73      9.17 o
   4   6  17       12.16       13.79      2.45 o
   6   6  17       39.68       40.00      4.82 o
  10   6  17        4.08        5.55      1.58 o
  12   6  17        6.11        6.03      2.26 o
  14   6  17        5.51        4.91      1.95 o
 -15   7  17        3.87        3.78      1.83 o
 -14   7  17        2.56        2.64      0.70 o
 -12   7  17        4.36        4.40      0.94 o
 -10   7  17       10.91        9.70      1.68 o
  -9   7  17       28.84       28.33      3.47 o
  -8   7  17        1.98        2.24      0.64 o
  -7   7  17        2.73        2.74      0.75 o
  -3   7  17        6.51        6.26      2.25 o
  -2   7  17       42.58       45.77      5.11 o
  -1   7  17       22.81       23.80      3.03 o
   0   7  17       76.49       75.11      9.98 o
   1   7  17       29.02       27.57      4.42 o
   2   7  17        8.29        6.91      2.95 o
   5   7  17       18.58       18.25      2.89 o
   7   7  17       24.74       23.80      4.78 o
  10   7  17        4.42        5.91      2.27 o
  13   7  17        6.00        4.72      2.14 o
 -15   8  17        1.69        1.72      0.66 o
 -14   8  17        6.80        5.92      1.57 o
 -11   8  17       15.25       13.50      2.61 o
 -10   8  17       12.33       11.68      2.97 o
  -9   8  17       20.24       17.45      2.75 o
  -8   8  17        7.81        7.51      1.87 o
  -6   8  17        4.09        3.30      1.08 o
  -5   8  17       57.23       54.88      7.26 o
  -4   8  17       31.51       29.00      5.53 o
  -2   8  17       52.08       52.00      5.71 o
  -1   8  17        4.49        3.88      1.49 o
   0   8  17        6.71        7.66      2.21 o
   1   8  17       29.55       29.65      5.05 o
   3   8  17        6.63        5.10      1.76 o
   4   8  17        6.11        6.16      3.00 o
   7   8  17        4.33        3.29      1.64 o
  13   8  17        5.01        7.37      1.88 o
  14   8  17        2.29        2.61      1.01 o
 -12   9  17       11.18        9.50      2.18 o
  -8   9  17        8.71        6.65      1.89 o
  -7   9  17       23.62       22.74      4.46 o
  -6   9  17       36.45       35.57      5.47 o
  -5   9  17        7.30        6.76      1.72 o
  -4   9  17       12.55       10.76      2.16 o
  -3   9  17       51.24       48.61      6.19 o
  -2   9  17        5.52        5.20      1.29 o
   1   9  17       40.56       44.22      5.12 o
   2   9  17        5.42        3.08      1.07 o
   6   9  17       14.41       14.97      2.92 o
   7   9  17       15.21       18.28      3.06 o
   9   9  17       10.70       11.25      2.64 o
 -14  10  17        5.37        6.77      2.59 o
  -8  10  17       29.49       24.65      8.84 o
  -6  10  17       64.08       53.40      8.54 o
  -4  10  17        3.86        3.47      1.34 o
  -3  10  17       17.19       14.57      3.09 o
  -1  10  17       27.86       27.85      4.25 o
   0  10  17       19.48       19.81      2.73 o
   2  10  17       14.39       14.21      3.75 o
   3  10  17       15.39       14.29      3.75 o
   6  10  17        6.64        5.60      1.74 o
   7  10  17        2.98        2.71      1.31 o
   8  10  17        8.72        9.00      3.22 o
   9  10  17        4.48        5.87      1.91 o
  12  10  17        3.09        4.65      1.53 o
 -14  11  17        8.53        7.22      3.31 o
 -10  11  17        8.97        9.49      3.91 o
  -6  11  17       15.80       15.11      2.92 o
  -4  11  17       51.20       52.43     14.79 o
  -1  11  17       12.44       12.11      1.83 o
   0  11  17       22.37       24.38      3.17 o
   4  11  17       21.00       22.74      4.95 o
   7  11  17        6.67        8.01      1.87 o
  10  11  17        2.51        2.73      1.30 o
  -8  12  17       16.50       14.34      3.26 o
  -6  12  17       38.01       36.96      4.69 o
  -3  12  17       12.93       12.26      2.30 o
  -2  12  17       18.45       17.36      5.74 o
  -1  12  17       21.41       19.28      2.42 o
   1  12  17        4.13        3.55      1.39 o
   9  12  17        2.24        3.31      1.38 o
  -7  13  17       12.26       11.19      2.64 o
  -3  13  17       22.69       24.36      3.33 o
  -1  13  17        9.24        7.40      1.26 o
   0  13  17        5.30        4.87      1.22 o
   1  13  17        4.35        5.26      1.41 o
   2  13  17        2.36        3.00      1.32 o
   9  13  17        1.61        2.21      1.03 o
  -6  14  17        1.93        3.08      1.40 o
  -2  14  17       12.45       11.44      2.15 o
  -1  14  17        3.11        3.10      0.80 o
  -6  15  17        2.15        6.78      2.77 o
  -2  15  17       15.44       14.01      2.45 o
  -1  15  17        2.61        2.79      1.07 o
   0  15  17        7.47        7.23      1.31 o
   1  15  17        4.66        4.41      1.26 o
   2  15  17        3.66        5.78      1.74 o
   1  16  17        4.26        4.01      1.81 o
 -18   0  18        3.16        3.83      0.89 o
 -16   0  18        6.37        6.39      1.28 o
 -14   0  18        3.09        2.37      0.82 o
 -12   0  18       28.92       28.64      3.94 o
  -6   0  18       12.26       11.32      2.64 o
  -4   0  18      277.58      262.83     23.95 o
  -2   0  18      167.23      159.71     21.17 o
   0   0  18        8.72        7.84      1.70 o
   4   0  18       13.79       11.26      1.67 o
   8   0  18       24.53       27.59      3.47 o
  10   0  18       19.67       24.22      3.81 o
  12   0  18       29.64       33.89      4.70 o
 -17   1  18        1.09        1.69      0.82 o
 -15   1  18        6.61        7.86      1.70 o
 -14   1  18        7.00        5.96      1.24 o
 -13   1  18       19.37       17.56      2.75 o
 -12   1  18        6.38        6.76      1.89 o
 -11   1  18       35.45       35.31      5.32 o
  -6   1  18       47.32       48.21      5.58 o
  -5   1  18       24.85       25.24      3.80 o
  -4   1  18        6.16        6.58      1.72 o
  -3   1  18      227.08      206.66     28.79 o
  -2   1  18       27.27       29.62      4.24 o
  -1   1  18       12.87       13.61      3.11 o
   1   1  18       15.36       17.35      2.58 o
   2   1  18       11.33       11.28      2.15 o
   3   1  18        3.99        3.83      0.89 o
   4   1  18       31.49       32.52      3.92 o
   5   1  18        6.92        6.40      1.90 o
   6   1  18       60.49       66.35      7.37 o
   7   1  18        1.98        1.36      0.68 o
   8   1  18        7.38        7.50      1.43 o
   9   1  18        1.43        1.45      0.71 o
  10   1  18        2.85        2.33      1.03 o
  11   1  18        7.71        7.57      1.87 o
  12   1  18       18.01       18.66      2.89 o
  13   1  18        4.45        4.77      1.34 o
  14   1  18        4.08        4.34      1.51 o
  15   1  18        5.18        4.67      1.34 o
 -17   2  18        2.63        2.75      1.14 o
 -15   2  18        5.67        6.72      1.23 o
 -13   2  18        5.50        6.21      1.28 o
 -12   2  18       26.95       25.29      3.17 o
 -11   2  18        1.99        1.99      0.91 o
  -9   2  18       67.60       62.43      7.69 o
  -8   2  18        1.85        2.03      0.95 o
  -7   2  18        6.34        5.85      1.40 o
  -6   2  18       14.83       14.96      3.09 o
  -5   2  18       12.44       14.16      2.61 o
  -4   2  18       14.72       16.41      3.07 o
  -3   2  18       28.45       27.14      4.26 o
  -1   2  18       15.91       16.35      2.59 o
   0   2  18       17.70       19.00      2.89 o
   1   2  18        2.14        2.50      1.01 o
   3   2  18        8.83        8.63      1.86 o
   6   2  18       32.68       35.11      4.22 o
   9   2  18       15.92       16.60      2.59 o
  11   2  18        3.47        3.31      1.15 o
  13   2  18       14.19       14.01      3.60 o
 -13   3  18        6.11        6.30      1.23 o
 -12   3  18        2.60        2.75      0.84 o
 -10   3  18       11.04       11.10      2.31 o
  -9   3  18       24.70       24.64      2.86 o
  -8   3  18       50.07       49.87      5.41 o
  -7   3  18        3.21        3.03      1.41 o
  -5   3  18       58.64       54.04      5.87 o
  -4   3  18        5.85        4.98      1.53 o
  -3   3  18        3.08        2.77      1.18 o
  -2   3  18       35.04       34.37      5.16 o
   1   3  18       31.63       34.78      4.70 o
   2   3  18       19.65       21.40      3.04 o
   3   3  18        4.00        4.29      1.21 o
   4   3  18       39.57       41.00      5.29 o
   7   3  18       21.30       21.99      3.03 o
   8   3  18        9.06        8.74      1.86 o
  10   3  18       10.00        8.96      1.85 o
  11   3  18        7.90        7.99      2.37 o
 -18   4  18        3.77        3.22      0.59 o
 -16   4  18        2.41        2.35      0.78 o
 -15   4  18        5.41        5.48      1.36 o
 -10   4  18        6.23        6.57      1.16 o
  -9   4  18       23.69       23.84      3.49 o
  -8   4  18       11.96       12.38      2.47 o
  -7   4  18        1.36        1.46      0.62 o
  -6   4  18       23.51       23.12      2.87 o
  -5   4  18       20.42       22.03      2.72 o
  -3   4  18       30.93       31.65      3.61 o
  -2   4  18       54.45       52.36      8.23 o
  -1   4  18      132.89      128.52     15.06 o
   0   4  18       52.71       52.79      6.02 o
   1   4  18       72.33       74.29      7.81 o
   2   4  18        3.34        2.70      1.09 o
   6   4  18       27.46       29.87      4.41 o
   7   4  18        4.29        4.88      1.77 o
   8   4  18        9.37        8.25      1.86 o
   9   4  18        5.76        6.02      1.24 o
  10   4  18        2.85        2.13      0.84 o
  12   4  18        7.06        7.47      1.71 o
 -17   5  18        5.21        5.11      0.99 o
 -16   5  18        1.41        1.42      0.57 o
 -15   5  18        4.49        4.92      1.54 o
 -13   5  18        3.68        3.79      0.94 o
 -11   5  18        7.53        7.50      1.23 o
 -10   5  18       11.78       12.32      1.82 o
  -9   5  18       22.16       23.77      3.03 o
  -8   5  18       16.20       17.86      2.26 o
  -6   5  18        1.45        1.34      0.62 o
  -5   5  18       18.64       19.32      2.57 o
  -4   5  18       18.25       19.42      3.20 o
  -2   5  18       92.15       88.71      9.31 o
  -1   5  18       35.12       33.96      4.07 o
   0   5  18       98.63       91.85     11.01 o
   1   5  18        5.50        5.35      1.93 o
   3   5  18        5.28        5.65      1.54 o
   5   5  18        4.30        4.77      1.77 o
   6   5  18        9.37        8.05      3.26 o
   7   5  18       18.07       19.45      3.52 o
   9   5  18       14.71       16.63      2.75 o
  11   5  18        2.66        2.36      0.90 o
  14   5  18        1.72        1.35      0.62 o
 -16   6  18        2.80        3.10      0.72 o
 -13   6  18       10.76       10.21      1.68 o
 -12   6  18        3.17        2.94      0.93 o
 -11   6  18        1.03        1.54      0.69 o
 -10   6  18       24.13       23.83      3.03 o
  -9   6  18        7.23        6.03      1.73 o
  -8   6  18       15.92       15.58      2.12 o
  -6   6  18        9.53        9.66      1.53 o
  -5   6  18       23.46       26.37      3.63 o
  -4   6  18        7.33        7.10      1.48 o
  -3   6  18       24.65       25.39      3.32 o
  -2   6  18        8.07        8.04      1.70 o
  -1   6  18       25.95       26.08      3.17 o
   0   6  18       10.83        8.59      2.53 o
   1   6  18       61.32       57.26      9.94 o
   2   6  18       10.83       10.01      2.17 o
   4   6  18        8.88        8.78      2.35 o
   5   6  18       13.79       13.77      3.10 o
   8   6  18       16.24       17.32      4.21 o
  10   6  18        2.97        4.12      1.81 o
  13   6  18        3.30        2.99      1.28 o
 -17   7  18        1.76        1.97      0.49 o
 -14   7  18        6.67        6.94      2.23 o
 -11   7  18        9.81        9.13      1.53 o
 -10   7  18       11.07       10.34      1.84 o
  -9   7  18        1.15        0.90      0.37 o
  -7   7  18       44.67       41.98      4.82 o
  -6   7  18        6.69        5.88      1.40 o
  -5   7  18       18.86       21.29      2.87 o
  -4   7  18       43.01       44.27      4.97 o
  -2   7  18        7.31        6.87      2.05 o
   0   7  18       26.36       22.94      3.82 o
   1   7  18        4.04        3.77      1.40 o
   4   7  18       34.86       36.86      4.69 o
   9   7  18        3.64        3.04      1.37 o
  11   7  18        3.00        3.07      1.48 o
 -16   8  18        9.63        9.72      1.01 o
  -9   8  18        6.26        5.58      2.66 o
  -7   8  18       12.21       10.74      2.32 o
  -6   8  18       15.99       16.69      2.59 o
  -5   8  18       27.08       28.11      5.21 o
  -4   8  18        8.58        7.27      2.75 o
  -2   8  18       26.98       26.54      4.11 o
  -1   8  18       17.77       16.55      3.89 o
   1   8  18        7.10        6.60      1.56 o
   2   8  18        6.03        4.24      1.39 o
   3   8  18       59.57       54.97      6.17 o
   4   8  18       13.98       17.67      4.20 o
   5   8  18       25.06       27.49      7.88 o
   9   8  18        2.74        4.11      1.81 o
 -12   9  18        4.80        4.04      2.01 o
  -8   9  18       21.00       21.63      3.19 o
  -6   9  18        5.05        4.74      2.14 o
  -4   9  18       32.78       31.25      5.03 o
  -3   9  18        4.67        3.30      1.31 o
  -2   9  18        8.55        8.42      1.69 o
  -1   9  18       59.23       54.83      6.02 o
   0   9  18       19.62       19.81      4.00 o
   2   9  18       10.69        9.15      2.01 o
   3   9  18        5.90        5.30      1.55 o
   4   9  18       11.64       14.07      2.93 o
   5   9  18        3.89        4.04      1.63 o
 -11  10  18        6.50        8.45      2.88 o
 -10  10  18        5.63        5.56      2.47 o
  -5  10  18       28.80       20.96      5.64 o
  -4  10  18       11.06        8.54      1.86 o
  -1  10  18       17.86       17.45      2.58 o
   0  10  18        4.52        4.74      1.96 o
   1  10  18        5.46        4.58      1.33 o
   4  10  18        7.46        5.79      2.83 o
   5  10  18       14.76       17.83      4.36 o
   7  10  18       19.16       23.28      4.78 o
   8  10  18       17.19       19.68      4.83 o
 -11  11  18        9.17        9.54      2.85 o
  -5  11  18        2.29        3.23      1.51 o
  -3  11  18       33.00       32.43      7.61 o
   0  11  18        5.71        5.83      1.33 o
   1  11  18        7.79        9.09      2.01 o
   7  11  18       15.10       16.87      3.71 o
  -8  12  18        6.44        7.43      2.22 o
  -5  12  18        9.96        8.70      2.53 o
   7  12  18        7.54        8.94      2.52 o
   8  12  18        7.26        7.90      2.72 o
  -8  13  18       24.73       23.25      3.82 o
  -5  13  18       10.96        8.61      1.86 o
  -3  13  18        8.47        9.23      2.01 o
  -2  13  18        2.73        2.65      1.26 o
  -1  13  18        5.74        5.56      1.02 o
   1  13  18        3.33        3.19      1.19 o
  -7  14  18        6.56        4.48      1.79 o
  -4  14  18        9.61        8.35      2.54 o
  -2  14  18        6.52        6.56      2.06 o
   3  14  18        4.46        7.43      1.88 o
  -4  15  18        3.37        3.42      1.26 o
   0  15  18        4.85        3.63      0.92 o
 -17   0  19        4.82        4.86      1.08 o
 -15   0  19        6.84        6.43      1.16 o
 -13   0  19       17.79       18.28      3.54 o
 -11   0  19       60.25       55.51     10.60 o
  -9   0  19       38.84       35.86      4.84 o
  -5   0  19        3.97        4.41      1.98 o
  -3   0  19        6.88        6.01      2.08 o
  -1   0  19        4.11        3.42      1.18 o
   1   0  19       45.29       45.27      4.97 o
   3   0  19       37.07       39.62      4.51 o
   5   0  19      142.09      145.72     15.01 o
   7   0  19        4.21        5.32      1.13 o
   9   0  19        8.88        9.43      1.68 o
  13   0  19        3.85        3.63      1.52 o
 -17   1  19        7.97        6.45      1.13 o
 -13   1  19        8.32        8.75      1.29 o
 -12   1  19       18.37       18.28      3.37 o
 -11   1  19       17.66       16.91      2.27 o
 -10   1  19       46.80       46.34      6.05 o
  -9   1  19        2.39        2.93      1.08 o
  -6   1  19        4.42        4.77      1.29 o
  -5   1  19       17.69       17.83      2.58 o
  -4   1  19        1.86        2.30      1.13 o
  -3   1  19        8.65        9.13      1.69 o
  -2   1  19       23.82       25.98      3.63 o
  -1   1  19        7.36        6.89      1.71 o
   0   1  19        6.58        7.09      1.35 o
   1   1  19       26.00       26.38      3.63 o
   2   1  19        3.05        3.37      0.92 o
   3   1  19        6.51        6.68      1.35 o
   4   1  19       46.49       47.72      5.42 o
   5   1  19       26.33       26.90      3.48 o
   6   1  19       27.97       27.43      3.63 o
   7   1  19       45.58       46.75      5.42 o
   8   1  19       24.51       26.51      3.63 o
  10   1  19        2.39        2.94      1.03 o
  12   1  19        7.60        7.40      1.71 o
 -18   2  19        8.74        9.12      1.30 o
 -17   2  19        8.17        8.72      1.25 o
 -15   2  19        0.92        1.29      0.65 o
 -12   2  19        2.78        2.52      0.82 o
 -11   2  19        3.96        3.24      1.02 o
 -10   2  19        8.74        8.14      2.02 o
  -9   2  19        3.23        1.80      0.86 o
  -8   2  19        2.18        2.70      0.93 o
  -7   2  19        4.54        5.22      1.44 o
  -6   2  19        1.98        2.10      1.04 o
  -4   2  19        9.42       11.81      1.98 o
  -3   2  19       28.05       28.64      3.78 o
  -2   2  19        2.00        2.33      0.71 o
  -1   2  19       58.15       63.83      6.92 o
   0   2  19        2.22        2.60      0.81 o
   1   2  19       28.01       27.49      3.47 o
   2   2  19        8.76        8.15      1.54 o
   4   2  19       59.55       67.01      7.37 o
  10   2  19       13.14       12.76      2.14 o
 -16   3  19        9.22        9.78      1.32 o
 -13   3  19        2.86        2.73      0.78 o
 -12   3  19        5.31        5.35      1.19 o
 -11   3  19        9.39       10.32      1.68 o
 -10   3  19       14.09       14.10      2.13 o
  -9   3  19        6.12        6.30      1.15 o
  -8   3  19       14.49       15.60      3.24 o
  -7   3  19       13.91       15.46      2.12 o
  -6   3  19       16.70       19.47      2.57 o
  -5   3  19       15.37       14.70      2.60 o
  -4   3  19        5.83        5.68      1.52 o
  -3   3  19       49.10       49.03      5.41 o
  -2   3  19        9.29        9.45      1.68 o
  -1   3  19        7.13        7.09      1.71 o
   1   3  19       14.54       15.34      2.76 o
   2   3  19       16.48       16.47      3.89 o
   3   3  19       42.97       48.40      5.89 o
   4   3  19       32.45       35.37      4.53 o
   5   3  19       48.09       50.14      5.88 o
   6   3  19       10.00       10.03      2.17 o
   9   3  19        6.40        6.43      1.32 o
  10   3  19        7.68        7.75      1.54 o
  11   3  19        9.48        8.73      1.86 o
 -15   4  19        2.88        3.60      0.76 o
 -14   4  19       19.67       19.98      3.20 o
 -12   4  19       11.05       10.71      1.67 o
 -10   4  19       19.85       18.64      2.58 o
  -9   4  19        3.96        3.61      0.94 o
  -8   4  19        5.18        5.32      1.11 o
  -7   4  19       24.74       25.66      3.02 o
  -5   4  19       18.90       19.45      2.42 o
  -1   4  19       15.05       14.13      2.93 o
   0   4  19       76.01       71.26      9.06 o
   1   4  19       17.43       17.46      3.38 o
   2   4  19       43.87       44.36      5.12 o
   3   4  19       20.07       20.37      4.00 o
   4   4  19       14.80       15.40      3.24 o
   5   4  19       61.28       65.89      7.37 o
   7   4  19       14.85       14.81      3.09 o
   8   4  19        6.59        7.39      1.88 o
 -17   5  19        1.44        1.53      0.46 o
 -15   5  19        2.14        2.34      0.59 o
 -13   5  19       27.31       25.54      3.80 o
 -12   5  19       10.79       10.53      1.99 o
 -10   5  19       11.96       10.87      1.83 o
  -9   5  19       10.99       10.86      1.52 o
  -7   5  19        3.82        4.09      0.97 o
  -6   5  19       13.00       13.03      1.82 o
  -5   5  19       10.35        9.95      1.52 o
  -4   5  19        3.54        3.56      1.26 o
  -3   5  19        8.62        8.18      2.89 o
  -2   5  19        6.00        6.66      1.50 o
   0   5  19       10.77       12.30      2.30 o
   1   5  19       30.83       32.45      4.08 o
   2   5  19      131.61      120.32     16.66 o
   5   5  19        6.84        4.72      1.96 o
   6   5  19       22.88       22.38      5.28 o
   9   5  19        5.09        5.56      1.74 o
 -16   6  19        1.44        1.06      0.35 o
 -15   6  19        6.30        6.19      1.09 o
 -13   6  19        5.42        5.37      1.18 o
 -11   6  19       17.24       16.55      2.43 o
  -9   6  19       10.42       10.82      1.67 o
  -2   6  19       13.69       14.03      3.10 o
   0   6  19       61.60       58.72      6.31 o
   1   6  19       41.51       40.51      4.82 o
   2   6  19        6.19        4.18      1.62 o
   3   6  19       98.54      102.76     10.97 o
   5   6  19        7.58        6.12      2.26 o
   6   6  19       11.90       10.82      2.82 o
 -16   7  19        2.32        2.52      0.46 o
 -14   7  19        1.91        1.85      0.57 o
 -10   7  19        7.84        8.27      1.54 o
  -6   7  19        3.93        4.34      1.51 o
  -5   7  19       31.07       32.29      3.92 o
  -4   7  19        7.16        6.47      1.72 o
  -3   7  19       47.25       46.89      5.27 o
  -2   7  19        4.40        3.73      1.49 o
  -1   7  19       24.79       24.98      3.17 o
   1   7  19       70.57       66.58      7.06 o
   2   7  19       11.22        9.38      1.68 o
   5   7  19        4.49        4.76      1.96 o
   7   7  19       12.93       11.65      2.81 o
  -7   8  19        6.34        4.92      1.95 o
  -6   8  19       13.69       12.48      2.47 o
  -5   8  19        8.58        7.19      1.88 o
  -4   8  19       84.63       90.44      9.46 o
  -2   8  19       52.06       50.56      5.88 o
  -1   8  19        6.42        6.03      1.57 o
   0   8  19        6.73        6.64      1.56 o
   1   8  19       40.66       39.43      7.37 o
   3   8  19       14.68       14.24      2.93 o
   4   8  19       11.77       14.10      2.77 o
   5   8  19        2.88        3.63      1.50 o
   7   8  19        5.58        6.05      2.81 o
  10   8  19        5.34        5.71      1.52 o
  -8   9  19        4.58        4.20      1.80 o
  -6   9  19        5.73        4.14      1.80 o
  -4   9  19        7.58        7.40      1.88 o
  -3   9  19       23.11       20.53      3.20 o
   2   9  19       20.24       19.64      4.33 o
   3   9  19        2.77        2.63      1.30 o
   4   9  19        3.94        3.96      1.63 o
   6   9  19        6.51        5.82      1.57 o
  -3  10  19        7.47        5.35      1.93 o
  -1  10  19        2.87        2.75      1.20 o
   0  10  19        8.11        8.03      1.51 o
   2  10  19       10.06       10.99      2.31 o
   4  10  19       12.71       12.79      3.45 o
   5  10  19        7.48        6.90      2.23 o
   6  10  19       18.21       22.41      5.45 o
  -4  11  19        6.87        6.40      2.99 o
  -2  11  19        8.59        7.61      1.54 o
   6  11  19       14.22       16.76      4.72 o
  -1  12  19        7.16        7.78      1.87 o
   0  12  19        2.44        2.24      0.86 o
   2  12  19        4.19        6.72      2.06 o
   6  12  19        4.26        3.67      1.48 o
   4  13  19        4.44        5.28      1.93 o
  -4  14  19        4.19        3.83      1.45 o
  -2  14  19        4.62        3.86      1.31 o
   1  15  19        5.15        4.92      1.49 o
 -10   0  20        2.32        1.66      0.66 o
  -8   0  20        2.23        2.18      1.04 o
  -6   0  20        7.16        7.26      2.75 o
  -4   0  20        4.17        4.40      1.35 o
  -2   0  20       27.14       28.58      8.20 o
   0   0  20       26.29       31.70      4.08 o
   4   0  20        1.37        0.96      0.40 o
   8   0  20       14.70       13.03      3.12 o
  10   0  20        9.30       10.37      2.16 o
  12   0  20       15.62       16.71      2.59 o
 -17   1  20        2.53        2.08      0.84 o
 -14   1  20        8.72        8.38      1.44 o
 -13   1  20        6.75        7.41      1.23 o
 -11   1  20        2.88        2.61      0.82 o
 -10   1  20        5.88        6.37      1.30 o
  -8   1  20       10.76       11.20      2.31 o
  -7   1  20       17.00       17.39      2.58 o
  -5   1  20        5.56        4.69      1.33 o
  -3   1  20        3.18        3.39      1.18 o
  -2   1  20        6.14        6.59      1.42 o
  -1   1  20       15.11       15.21      2.28 o
   2   1  20        5.41        5.25      1.75 o
   3   1  20       18.09       19.29      2.74 o
   4   1  20       28.03       26.75      3.48 o
   5   1  20       19.98       19.34      3.20 o
   6   1  20       74.21       75.50      8.27 o
   7   1  20        5.69        5.29      1.06 o
   8   1  20       15.37       15.23      2.28 o
   9   1  20        3.18        3.77      1.04 o
  11   1  20       15.87       16.67      3.07 o
  12   1  20        3.79        4.30      1.18 o
  13   1  20        2.51        2.60      1.17 o
 -16   2  20        4.77        5.32      0.88 o
 -15   2  20        9.45        9.79      1.30 o
 -14   2  20        8.61        8.70      1.29 o
 -13   2  20        4.92        4.57      0.82 o
 -10   2  20        7.66        7.80      2.03 o
  -8   2  20        3.80        4.65      1.26 o
  -7   2  20        6.38        7.08      2.05 o
  -5   2  20        7.59        7.59      1.43 o
  -3   2  20       42.05       43.60      5.12 o
  -2   2  20        4.96        5.30      1.36 o
  -1   2  20       83.51       82.17      8.72 o
   0   2  20       12.02       11.30      1.83 o
   1   2  20       25.88       27.13      3.63 o
   2   2  20       18.04       18.84      3.05 o
   3   2  20       13.25       11.45      2.15 o
   4   2  20       26.64       25.89      3.63 o
   5   2  20       14.99       13.98      3.26 o
   7   2  20       26.34       25.76      5.24 o
  10   2  20        3.58        3.40      1.37 o
  13   2  20        2.33        2.97      0.97 o
 -16   3  20        3.74        3.70      0.79 o
 -15   3  20        3.48        3.86      0.79 o
 -14   3  20        4.53        4.94      0.85 o
 -12   3  20        2.74        2.54      1.22 o
 -11   3  20       20.91       20.14      3.67 o
 -10   3  20        9.57        9.09      1.69 o
  -9   3  20        1.83        0.99      0.48 o
  -8   3  20        1.30        1.73      0.61 o
  -7   3  20        3.46        3.30      1.18 o
  -6   3  20       25.12       27.66      3.16 o
  -4   3  20        3.67        4.44      1.16 o
  -3   3  20        3.72        3.78      0.80 o
  -2   3  20       59.05       59.07      6.46 o
  -1   3  20        3.72        3.90      0.97 o
   0   3  20        4.61        4.65      1.23 o
   1   3  20        4.31        3.92      1.28 o
   2   3  20        4.05        4.44      1.24 o
   4   3  20        7.97        6.64      2.06 o
   7   3  20       32.51       36.94      4.69 o
   8   3  20       11.78       12.08      2.47 o
   9   3  20        4.80        4.15      1.56 o
  10   3  20       10.30        9.54      1.68 o
  12   3  20        1.84        1.24      0.55 o
 -16   4  20        1.34        1.52      0.61 o
 -15   4  20        0.98        1.46      0.57 o
 -13   4  20        3.27        3.75      0.89 o
 -11   4  20       13.03       13.33      1.97 o
  -7   4  20       43.37       42.84      4.98 o
  -6   4  20        4.48        4.39      1.11 o
  -5   4  20       29.24       31.02      3.61 o
  -4   4  20       40.45       42.63      4.66 o
  -2   4  20        7.39        6.76      1.56 o
  -1   4  20        4.72        3.54      1.66 o
   0   4  20        8.26        7.43      1.88 o
   1   4  20       27.03       27.66      4.26 o
   2   4  20        1.91        2.69      1.25 o
   6   4  20        5.20        5.18      2.31 o
   8   4  20        5.56        6.87      2.05 o
  11   4  20        4.17        5.67      1.92 o
 -16   5  20        4.73        5.08      0.71 o
  -9   5  20        4.30        4.36      0.96 o
  -8   5  20        3.20        3.06      0.74 o
  -7   5  20        3.52        3.88      0.85 o
  -6   5  20       15.63       16.64      2.27 o
  -5   5  20       16.55       16.32      2.12 o
  -2   5  20        3.59        3.15      1.36 o
  -1   5  20       51.34       49.62      5.72 o
   0   5  20       13.11       12.79      2.14 o
   1   5  20       16.28       17.06      2.75 o
   3   5  20       12.95       11.50      5.29 o
   6   5  20        4.70        4.46      1.49 o
   9   5  20        7.68        8.97      2.35 o
  10   5  20        3.34        3.65      1.65 o
  11   5  20       17.25       21.85      4.30 o
 -16   6  20        5.44        4.90      0.68 o
 -15   6  20        1.71        1.76      0.60 o
 -13   6  20       42.10       37.20      4.37 o
 -11   6  20       14.62       14.03      2.45 o
  -9   6  20        6.11        6.43      1.16 o
  -7   6  20       26.91       26.97      3.48 o
  -6   6  20        1.24        1.47      0.71 o
  -5   6  20       49.89       49.04      5.72 o
  -4   6  20       21.72       23.24      3.33 o
  -3   6  20       10.65        9.88      2.00 o
  -2   6  20       12.33       11.28      2.15 o
   0   6  20       13.80       13.46      2.14 o
   1   6  20        8.78        8.67      2.02 o
  10   6  20        7.62        9.04      1.85 o
 -14   7  20       11.36        9.99      1.68 o
 -12   7  20       50.43       45.70      8.28 o
 -11   7  20        5.78        6.22      1.12 o
 -10   7  20        4.55        4.23      0.98 o
  -8   7  20        6.88        7.35      1.71 o
  -6   7  20       36.89       38.17      4.68 o
  -4   7  20       48.54       50.05      5.72 o
  -3   7  20        2.91        3.28      1.38 o
   0   7  20       13.82       16.06      2.59 o
   2   7  20       27.53       27.85      3.79 o
   5   7  20        7.49        7.92      1.87 o
  10   7  20        2.52        3.35      1.46 o
 -13   8  20        4.30        2.96      1.24 o
 -11   8  20        4.83        5.17      2.12 o
 -10   8  20       10.75        9.50      2.67 o
  -6   8  20       21.52       22.51      3.34 o
  -5   8  20       19.28       18.84      3.05 o
  -1   8  20        4.74        4.36      1.43 o
   0   8  20        4.52        5.11      1.55 o
   3   8  20        9.27       10.05      2.66 o
   5   8  20       18.38       21.63      5.97 o
   9   8  20        7.95        9.15      2.01 o
  10   8  20        5.82        7.07      1.88 o
  -8   9  20        7.51        5.69      2.09 o
  -5   9  20        5.64        4.86      1.77 o
  -4   9  20       13.89       11.94      2.96 o
  -1   9  20       16.43       14.80      2.77 o
   4   9  20        7.55        6.60      2.06 o
  -7  10  20       12.79       20.21      4.16 o
  -3  10  20        4.31        6.53      3.16 o
   0  10  20        4.35        2.97      1.36 o
   7  10  20        6.46        8.54      3.59 o
   8  10  20        3.44        4.33      1.79 o
   5  12  20        7.04        9.09      3.39 o
   7  12  20       15.44       19.98      4.00 o
  -2  13  20        4.15        5.21      1.94 o
   0  13  20        5.48        4.76      1.20 o
   2  13  20        4.33        4.51      1.78 o
 -15   0  21       24.66       18.93      2.42 o
 -13   0  21        7.71        8.36      2.54 o
 -11   0  21        2.10        1.17      0.52 o
  -9   0  21       54.25       55.74      6.47 o
  -7   0  21       31.90       30.21      4.09 o
  -5   0  21        8.50        9.47      2.01 o
  -3   0  21       12.78       15.88      2.91 o
   3   0  21       69.97       72.75      8.13 o
   5   0  21      139.64      133.05     14.13 o
   7   0  21        6.23        5.67      1.35 o
   9   0  21       14.61       15.59      2.59 o
 -15   1  21        3.26        2.68      1.00 o
 -14   1  21        7.01        6.35      1.03 o
 -10   1  21        1.93        1.35      0.67 o
  -9   1  21        9.14        9.73      1.53 o
  -8   1  21        8.19        8.85      1.50 o
  -7   1  21       68.58       66.81      8.61 o
  -6   1  21        5.33        6.21      1.35 o
  -5   1  21       10.83       10.49      1.84 o
  -4   1  21        2.04        2.18      0.97 o
  -3   1  21       38.05       39.42      4.68 o
  -1   1  21       84.57       84.16      8.71 o
   0   1  21        4.11        4.53      1.61 o
   1   1  21       35.14       38.82      4.68 o
   2   1  21        9.15        8.43      1.69 o
   4   1  21       55.09       56.29      6.47 o
   6   1  21       13.91       10.76      2.32 o
   7   1  21       15.61       14.65      2.77 o
   8   1  21        7.68        6.74      1.41 o
 -16   2  21        1.25        1.04      0.47 o
 -14   2  21        2.74        2.75      0.70 o
 -12   2  21        9.30        9.68      1.25 o
 -11   2  21        3.83        4.41      0.78 o
 -10   2  21       14.90       14.20      1.97 o
  -9   2  21        5.99        6.35      1.24 o
  -8   2  21       14.57       16.47      2.12 o
  -6   2  21       68.32       67.27      8.30 o
  -5   2  21       31.66       32.45      3.92 o
  -3   2  21        4.61        4.05      1.00 o
  -2   2  21       25.38       25.99      3.48 o
   0   2  21       26.20       25.61      3.95 o
   1   2  21        7.60        7.02      1.26 o
   4   2  21       18.05       18.84      3.53 o
   6   2  21        3.90        4.18      1.40 o
   8   2  21        4.36        5.35      1.75 o
   9   2  21        1.64        1.37      0.64 o
  10   2  21        7.15        5.12      1.59 o
  12   2  21        1.73        1.56      0.53 o
 -15   3  21        5.84        6.90      1.03 o
 -14   3  21        5.61        6.71      1.35 o
 -12   3  21        2.33        2.23      0.84 o
 -11   3  21        2.27        1.91      0.75 o
 -10   3  21       26.60       26.24      3.02 o
  -9   3  21        2.10        2.12      0.83 o
  -8   3  21       20.75       21.06      2.88 o
  -7   3  21       18.14       17.91      2.43 o
  -6   3  21       13.80       15.20      2.13 o
  -4   3  21       32.69       32.42      3.77 o
  -3   3  21        9.30       11.58      1.67 o
  -2   3  21        8.00        7.03      1.26 o
  -1   3  21        7.37        7.53      1.33 o
   0   3  21        4.30        4.74      1.05 o
   1   3  21        4.22        3.88      1.10 o
   3   3  21       22.29       23.54      4.94 o
   5   3  21       25.45       27.12      4.26 o
   6   3  21        5.70        5.98      1.73 o
   9   3  21        8.39        8.40      2.36 o
  10   3  21       10.65       10.70      3.16 o
 -12   4  21       11.44       10.75      1.41 o
  -9   4  21        3.19        3.46      1.03 o
  -7   4  21        9.91        9.81      1.53 o
  -5   4  21        9.62       11.19      1.99 o
  -4   4  21        2.33        2.18      0.60 o
   2   4  21        5.08        5.41      1.24 o
   5   4  21       12.97       12.69      2.95 o
   7   4  21        2.90        3.27      1.30 o
   9   4  21       12.93       14.07      2.78 o
  12   4  21        4.24        5.97      2.64 o
 -14   5  21        1.94        2.19      0.68 o
 -13   5  21       11.19       10.36      1.42 o
 -12   5  21        7.99        6.47      1.42 o
 -11   5  21        5.70        5.53      1.03 o
 -10   5  21       20.84       20.71      2.88 o
  -8   5  21        8.41        9.11      1.53 o
  -6   5  21        7.38        7.46      1.26 o
  -1   5  21        8.39        7.87      2.72 o
   0   5  21        5.44        4.98      1.76 o
   2   5  21        3.72        4.16      1.35 o
   3   5  21        9.40        9.20      2.86 o
   6   5  21        3.28        4.42      1.42 o
   8   5  21        2.44        3.51      1.38 o
 -12   6  21        2.61        2.26      0.61 o
 -11   6  21       12.57       12.73      1.98 o
  -9   6  21       24.80       26.03      3.32 o
  -8   6  21        2.07        1.90      0.88 o
  -4   6  21        6.89        6.74      2.77 o
  -3   6  21        6.98        8.06      2.55 o
   5   6  21        3.84        3.74      1.65 o
   6   6  21        3.14        3.47      1.34 o
   7   6  21        4.33        4.22      1.80 o
  11   6  21        3.71        4.82      1.53 o
 -14   7  21        1.82        1.91      0.81 o
   8   7  21       13.72       14.73      2.60 o
 -11   8  21        9.99        8.47      1.69 o
  -5   8  21        4.87        5.89      2.08 o
  -4   8  21        5.45        5.73      1.92 o
   2   8  21       13.96       10.39      2.32 o
   4   8  21       13.78       13.20      2.46 o
 -10   9  21       11.65        7.53      1.87 o
   2   9  21        7.12        8.59      2.70 o
   3   9  21        7.16        6.57      2.06 o
   7   9  21        7.01        6.42      2.42 o
   8   9  21        2.91        3.19      1.36 o
  -2  10  21        3.90        5.08      2.31 o
   6  10  21        8.32        7.48      2.74 o
  -8  11  21        7.00        8.17      2.89 o
   0  11  21        4.37        3.86      1.31 o
   4  11  21       11.06       12.82      3.28 o
  -6  12  21        6.13        6.93      3.13 o
   0  12  21        8.64        8.07      1.54 o
 -14   0  22       15.71       14.14      2.77 o
 -12   0  22        6.96        7.25      2.39 o
 -10   0  22        4.74        5.17      0.70 o
  -8   0  22        8.64        9.34      1.04 o
  -6   0  22        8.36        8.03      1.54 o
  -4   0  22       53.84       56.95      6.16 o
  -2   0  22       27.42       27.30      4.10 o
   0   0  22       34.01       28.74     10.46 o
   2   0  22        9.77       12.32      2.95 o
   4   0  22       10.66       13.22      3.44 o
 -15   1  22        7.54        7.53      1.11 o
 -14   1  22        4.64        4.48      1.01 o
 -13   1  22       18.45       18.76      2.26 o
 -12   1  22       16.75       16.88      2.27 o
 -11   1  22        1.72        2.17      0.63 o
 -10   1  22        4.38        4.75      0.99 o
  -6   1  22        6.75        6.79      1.56 o
  -5   1  22        9.68        9.69      1.85 o
  -4   1  22       13.36       14.46      2.93 o
  -3   1  22       10.14       10.59      1.84 o
  -2   1  22        3.21        3.55      1.30 o
   3   1  22       18.13       19.52      7.25 o
   5   1  22        3.71        2.80      1.25 o
   6   1  22        4.93        4.50      1.19 o
   8   1  22        3.47        3.44      1.55 o
   9   1  22        3.32        3.18      0.83 o
 -15   2  22        4.81        4.87      0.89 o
 -14   2  22        6.97        6.56      1.02 o
 -12   2  22        8.59        8.63      1.18 o
  -9   2  22       11.87       11.85      1.67 o
  -8   2  22        2.72        3.24      0.90 o
  -7   2  22        4.36        4.81      1.10 o
  -6   2  22        0.62        1.17      0.55 o
  -5   2  22       11.90       12.35      1.82 o
  -3   2  22       26.30       27.45      4.58 o
  -2   2  22        4.96        5.17      1.22 o
  -1   2  22        5.27        4.93      1.60 o
   0   2  22        9.13        8.98      1.85 o
   4   2  22        1.24        1.07      0.52 o
   5   2  22        3.47        3.33      1.19 o
   7   2  22        3.08        2.68      1.09 o
 -14   3  22        3.80        3.68      0.76 o
  -9   3  22        9.19        9.77      1.42 o
  -8   3  22       60.58       60.34      6.31 o
  -6   3  22       42.83       42.85      4.81 o
  -5   3  22        4.68        5.51      1.11 o
  -2   3  22        9.19        9.21      3.03 o
   0   3  22        6.09        6.25      1.15 o
   1   3  22       20.12       21.27      3.66 o
   2   3  22        2.20        2.26      0.82 o
   3   3  22        4.18        4.23      1.21 o
 -14   4  22        3.83        4.26      0.82 o
 -13   4  22        3.20        2.94      0.81 o
 -12   4  22        1.88        1.64      0.61 o
 -11   4  22       15.46       17.58      2.11 o
  -8   4  22        2.33        2.36      0.83 o
  -7   4  22       32.78       33.35      4.07 o
  -6   4  22        1.59        1.50      0.70 o
  -5   4  22       12.67       12.38      2.30 o
  -3   4  22        1.37        1.15      0.40 o
  -2   4  22        1.52        1.70      0.62 o
  -1   4  22        3.21        2.60      1.15 o
   4   4  22        3.39        3.93      1.82 o
   8   4  22        3.21        4.66      1.60 o
   9   4  22        2.72        3.44      1.60 o
  11   4  22        1.26        1.20      0.51 o
 -14   5  22        1.55        1.12      0.44 o
 -13   5  22        6.70        7.24      1.08 o
 -11   5  22        0.67        0.80      0.37 o
 -10   5  22        2.45        2.03      0.63 o
  -9   5  22       14.51       15.46      2.12 o
  -6   5  22        1.98        2.37      0.89 o
  -5   5  22        5.68        5.39      1.00 o
  -4   5  22        1.83        2.02      0.77 o
  -3   5  22       28.74       27.89      3.62 o
   0   5  22        2.73        2.55      0.90 o
   5   5  22        7.43        7.47      2.74 o
   7   5  22        2.96        2.84      1.12 o
   9   5  22       12.90       14.25      3.10 o
 -13   6  22        6.65        6.51      1.05 o
 -11   6  22        9.67       10.81      2.32 o
 -10   6  22        1.88        2.02      0.55 o
  -6   6  22        5.40        5.79      1.40 o
  -4   6  22        8.92       10.26      1.84 o
  -1   6  22       16.32       17.27      2.58 o
   3   6  22       22.21       25.14      3.80 o
   5   6  22        7.71        8.88      1.85 o
   6   6  22       10.40       11.03      2.31 o
  10   6  22        7.74       10.71      1.84 o
 -12   7  22       24.55       24.47      2.55 o
  -8   7  22        3.90        3.37      1.23 o
  -7   7  22        8.02        6.95      1.71 o
  -6   7  22        4.14        4.94      1.77 o
  -4   7  22        6.62        5.71      2.46 o
  -2   7  22        5.73        6.51      1.90 o
   2   7  22        8.83        7.31      1.88 o
   3   7  22        7.73        7.34      2.57 o
   4   7  22        5.57        5.81      1.57 o
 -12   8  22        3.83        3.95      1.43 o
  -9   8  22        8.47        8.48      2.02 o
  -4   8  22        6.78        5.79      2.27 o
  -2   8  22        5.67        6.39      1.56 o
   1   8  22        4.74        5.48      2.67 o
   4   8  22        4.83        4.60      1.97 o
  -6   9  22       20.37       17.92      4.03 o
   2   9  22       10.05       12.08      3.30 o
  -5  10  22       14.45       14.29      3.59 o
   2  10  22        9.68        7.90      3.08 o
  -3  11  22       17.75       18.30      3.54 o
 -13   0  23        0.76        1.25      0.47 o
  -7   0  23       16.68       18.79      1.95 o
  -3   0  23       26.76       28.34      8.71 o
   3   0  23        5.38        9.00      3.57 o
   9   0  23        3.14        2.53      0.74 o
 -14   1  23        3.58        3.82      0.75 o
 -13   1  23       19.72       20.58      3.20 o
 -11   1  23       15.30       16.38      1.65 o
 -10   1  23        7.76        8.34      0.95 o
  -9   1  23        2.24        2.31      0.51 o
  -8   1  23        2.65        2.10      0.52 o
  -7   1  23       19.05       18.51      1.95 o
  -6   1  23        2.85        2.61      0.54 o
  -5   1  23       16.07       18.21      2.26 o
  -3   1  23        1.72        1.29      0.43 o
  -1   1  23        9.26       10.18      2.17 o
  10   1  23        1.78        1.59      0.49 o
 -12   2  23        2.88        2.88      0.66 o
  -9   2  23        8.52        9.56      1.24 o
  -7   2  23        8.25        8.43      1.15 o
  -6   2  23       27.88       28.51      3.78 o
  -4   2  23        3.12        2.82      1.10 o
  -2   2  23       40.24       41.81      5.44 o
  -1   2  23       13.76       14.97      5.12 o
   0   2  23       19.75       18.72      5.70 o
   6   2  23        1.60        1.85      0.80 o
   7   2  23        6.78        6.74      1.72 o
   9   2  23        1.41        1.45      0.51 o
 -14   3  23        1.45        1.30      0.58 o
 -13   3  23       10.96       10.78      1.41 o
 -12   3  23        2.84        2.63      1.02 o
 -11   3  23        5.08        5.43      0.87 o
 -10   3  23        0.70        0.90      0.41 o
  -9   3  23       11.70       12.29      1.66 o
  -8   3  23       16.41       16.94      1.96 o
  -6   3  23        9.51       10.42      1.49 o
  -4   3  23        6.43        7.69      1.43 o
  -3   3  23       21.96       21.41      5.81 o
  -2   3  23        8.53        8.52      2.02 o
   0   3  23        6.36        7.78      2.55 o
   1   3  23        8.16        7.81      1.33 o
   4   3  23        4.51        4.67      1.26 o
   6   3  23        2.84        2.70      1.17 o
   7   3  23        2.56        3.47      1.67 o
 -13   4  23        1.17        1.89      0.64 o
  -9   4  23        8.17        9.22      1.21 o
  -8   4  23        4.06        4.16      0.90 o
  -7   4  23       13.94       15.50      2.12 o
  -6   4  23        7.21        8.29      1.34 o
  -5   4  23       11.61       12.65      3.45 o
  -4   4  23        2.88        4.42      1.27 o
  -3   4  23        5.67        5.79      1.92 o
  -2   4  23        4.29        4.43      1.61 o
  -1   4  23        6.97        6.37      1.39 o
   0   4  23       52.02       52.36      6.33 o
   2   4  23        8.51        8.64      1.86 o
   5   4  23        2.10        2.64      1.32 o
   6   4  23        6.06        6.31      1.54 o
   8   4  23        2.10        2.46      1.20 o
 -11   5  23        2.16        2.28      0.53 o
  -9   5  23        3.92        4.63      0.82 o
  -8   5  23        5.14        5.14      1.03 o
  -7   5  23       11.78       11.87      1.83 o
  -2   5  23       10.55       10.69      1.67 o
  -1   5  23       20.39       19.48      3.20 o
   1   5  23        6.25        5.83      1.22 o
   2   5  23       18.69       18.11      3.06 o
   3   5  23        1.94        2.93      1.09 o
   5   5  23        3.23        4.06      1.27 o
   8   5  23        6.51        7.55      1.70 o
 -12   6  23        0.32        0.56      0.26 o
 -10   6  23        4.69        5.49      0.89 o
  -8   6  23        4.02        3.67      1.65 o
  -5   6  23        2.18        2.07      0.57 o
  -3   6  23        7.83        6.51      1.72 o
  -2   6  23        3.25        3.43      1.47 o
  -1   6  23        2.51        2.44      1.14 o
   1   6  23        3.20        3.55      1.29 o
   2   6  23        7.32        7.93      2.20 o
   3   6  23       11.31       11.60      3.14 o
  -4   7  23        3.46        3.16      1.41 o
  -3   7  23        2.77        3.85      1.82 o
  -1   7  23        2.94        4.33      1.62 o
   1   7  23       26.63       27.82      3.94 o
   3   7  23       13.49       14.32      2.60 o
   8   7  23        7.68        8.26      1.54 o
  -8   8  23        5.32        3.59      1.01 o
  -6   8  23        6.57        4.49      1.79 o
  -4   8  23       11.43       15.11      6.38 o
  -2   8  23        5.51        3.77      1.83 o
   2   8  23       10.05       11.84      4.35 o
  -3   9  23        8.64        6.27      3.00 o
  -1   9  23        5.22        7.01      2.76 o
  -5  10  23        0.12        9.83      3.89 o
 -10   0  24       30.84       34.26      3.29 o
  -6   0  24        0.25        0.96      0.37 o
  -2   0  24        5.99        5.83      0.81 o
 -13   1  24        3.28        3.42      0.72 o
 -12   1  24       16.98       18.66      1.95 o
 -11   1  24        5.51        5.78      1.16 o
 -10   1  24        3.46        3.27      0.65 o
  -9   1  24        2.06        1.96      0.56 o
  -7   1  24        8.00        8.67      1.00 o
  -6   1  24        7.49        7.93      0.97 o
  -5   1  24        1.41        1.13      0.40 o
  -4   1  24       16.41       18.38      1.95 o
  -2   1  24        4.99        5.67      1.25 o
  -1   1  24        2.61        3.50      1.02 o
   1   1  24        9.42       13.71      3.77 o
   9   1  24        1.95        1.74      0.31 o
 -11   2  24        5.24        5.60      0.78 o
  -9   2  24        8.30        9.37      1.07 o
  -8   2  24       15.56       17.77      1.80 o
  -7   2  24        4.72        4.93      0.84 o
  -1   2  24        4.18        5.75      1.22 o
   2   2  24        9.13        8.47      3.42 o
   6   2  24        4.04        3.65      0.82 o
   7   2  24        3.57        3.40      0.77 o
 -12   3  24        1.46        1.04      0.47 o
 -11   3  24        5.94        6.25      1.09 o
 -10   3  24        7.66        7.87      1.09 o
  -9   3  24       23.46       23.54      2.41 o
  -8   3  24       17.86       20.98      2.10 o
  -7   3  24       14.56       14.62      1.50 o
  -5   3  24        2.77        3.18      0.74 o
  -3   3  24        2.53        2.93      1.28 o
  -2   3  24        6.90        9.99      1.68 o
  -1   3  24        3.43        4.56      1.49 o
   3   3  24        1.38        1.33      0.59 o
   5   3  24        7.36        8.41      1.54 o
   7   3  24        2.51        2.73      0.77 o
 -11   4  24        1.17        1.44      0.66 o
 -10   4  24       10.37       10.98      2.49 o
  -8   4  24       20.18       22.19      2.56 o
  -7   4  24        3.46        4.45      0.64 o
  -6   4  24        6.43        6.65      1.56 o
  -5   4  24        9.48        9.82      1.84 o
  -4   4  24       14.98       15.76      6.90 o
  -1   4  24        3.67        3.99      1.61 o
   0   4  24        5.46        5.91      1.91 o
 -10   5  24        7.01        6.90      1.89 o
  -8   5  24        3.03        4.03      0.80 o
  -7   5  24        7.24        8.13      1.52 o
  -3   5  24        2.82        2.70      1.30 o
  -2   5  24        4.03        5.30      1.75 o
  -1   5  24       13.97       13.31      2.14 o
   0   5  24        4.51        4.34      0.89 o
   1   5  24        2.85        3.21      0.91 o
   3   5  24        7.92        8.85      1.69 o
   4   5  24        1.56        2.41      1.02 o
   5   5  24        5.90        6.23      1.56 o
  -8   6  24        5.69        4.53      1.27 o
  -7   6  24       10.33        9.35      1.68 o
  -6   6  24        7.95        8.22      1.54 o
  -2   6  24        7.88        8.28      1.52 o
  -1   6  24        8.09        8.80      2.19 o
   0   6  24        5.59        6.30      1.38 o
   1   6  24        4.79        4.87      1.22 o
   6   6  24        6.93        8.22      1.86 o
 -10   7  24        2.73        4.64      0.96 o
  -6   7  24       21.54       19.71      3.05 o
  -5   7  24        3.21        3.05      0.65 o
  -4   7  24        1.72        1.76      0.60 o
  -3   7  24        4.27        4.04      0.98 o
   0   7  24        8.42        8.62      1.86 o
   4   7  24        2.67        2.86      1.03 o
   6   7  24        2.08        3.43      1.10 o
  -9   8  24       27.27       18.72      2.26 o
  -5   8  24        4.57        5.90      1.91 o
   2   8  24        1.55        7.09      3.32 o
   3   8  24        3.86        5.08      1.23 o
   4   8  24        8.56        9.35      3.02 o
   3   9  24        3.46        4.23      1.18 o
  -9   0  25        5.80        6.91      0.83 o
  -7   0  25        8.48        9.77      1.07 o
  -5   0  25        7.32        7.71      0.91 o
  -3   0  25        2.88        3.47      0.62 o
 -11   1  25       21.93       23.54      2.41 o
  -9   1  25        0.84        1.13      0.42 o
  -5   1  25        0.66        0.95      0.43 o
  -4   1  25        3.13        4.11      0.73 o
  -2   1  25        7.52        9.02      1.04 o
   6   1  25       10.25        8.83      4.15 o
 -11   2  25        2.29        2.36      0.53 o
  -9   2  25        1.54        0.92      0.36 o
  -8   2  25       16.58       17.22      1.80 o
  -7   2  25        2.66        3.07      0.92 o
  -6   2  25        4.93        6.10      0.80 o
  -5   2  25       17.74       18.93      1.95 o
  -4   2  25        9.65       10.48      1.21 o
  -3   2  25       24.24       28.58      2.85 o
  -1   2  25        3.73        4.55      0.73 o
   1   2  25        2.50        5.57      2.47 o
 -11   3  25        0.82        1.71      0.60 o
 -10   3  25        4.46        4.69      0.68 o
  -9   3  25       15.09       16.97      1.81 o
  -7   3  25        1.16        1.21      0.36 o
  -6   3  25        4.55        5.10      0.89 o
  -3   3  25        7.31        8.36      2.36 o
  -1   3  25        3.41        3.80      1.53 o
   0   3  25        6.63       10.48      2.49 o
   4   3  25        3.62        6.23      3.00 o
 -10   4  25        2.08        2.12      0.49 o
  -7   4  25        1.98        1.73      0.54 o
  -6   4  25       11.25       12.82      1.48 o
  -2   4  25        1.42        1.54      0.73 o
   0   4  25       26.99       23.33      3.65 o
  -8   5  25       18.79       19.98      2.11 o
  -7   5  25        2.08        2.43      0.60 o
  -6   5  25        4.44        5.18      0.95 o
  -4   5  25        8.61        9.01      1.19 o
  -1   5  25       12.78       14.09      2.13 o
   1   5  25       14.51       13.16      1.82 o
   3   5  25        1.56        1.56      0.47 o
   4   5  25        2.36        2.47      0.62 o
  -9   6  25        4.45        4.30      0.93 o
  -7   6  25        3.51        3.43      0.92 o
  -4   6  25        2.67        3.92      1.17 o
  -1   6  25        2.59        2.14      0.55 o
  -7   7  25        3.69        4.79      1.00 o
  -5   7  25        6.88        7.13      1.20 o
  -2   7  25        2.28        2.52      0.59 o
   1   7  25        4.36        5.06      0.75 o
   2   7  25        3.91        3.77      0.61 o
  -4   8  25        2.44        2.08      0.37 o
  -3   8  25        2.22        2.42      0.48 o
  -2   8  25        2.21        3.04      0.54 o
   0   8  25        1.91        2.08      0.38 o
   1   8  25        0.21        0.89      0.34 o
  -4   0  26        7.42        8.70      0.98 o
  -9   1  26        4.13        4.37      0.68 o
  -8   1  26        0.96        0.92      0.41 o
  -5   1  26        9.30       11.01      1.21 o
  -4   1  26        1.85        2.40      0.58 o
  -3   1  26        2.11        1.93      0.45 o
  -9   2  26        0.75        0.77      0.37 o
  -8   2  26        2.42        2.33      0.51 o
  -4   2  26        7.31        9.13      1.14 o
  -3   2  26        7.91        7.95      0.98 o
   1   2  26       10.54        9.00      2.87 o
   2   2  26        4.76        6.75      2.59 o
  -7   3  26       19.79       20.39      2.11 o
  -6   3  26       11.37       12.23      1.41 o
  -5   3  26        2.66        3.01      0.78 o
  -3   3  26        1.05        1.85      0.73 o
  -2   3  26       21.32       22.46      4.95 o
  -7   4  26       16.84       17.77      1.95 o
  -6   4  26        1.29        1.38      0.59 o
  -5   4  26       27.55       32.32      3.30 o
  -4   4  26        7.86        9.17      1.21 o
  -1   4  26       12.11       12.11      5.07 o
   2   4  26        9.60        6.52      2.42 o
  -7   5  26       11.19       10.89      1.31 o
  -6   5  26        7.42        8.41      1.15 o
  -4   5  26        9.50       10.31      1.29 o
  -1   5  26        6.80        6.60      1.13 o
  -4   6  26        3.52        4.09      1.00 o
  -3   6  26        2.22        1.84      0.84 o
  -2   6  26        1.60        1.89      0.88 o
  -5   0  27       10.82       11.54      1.24 o
  -6   1  27        1.14        1.16      0.40 o
  -5   2  27        4.81        5.66      0.93 o
  -3   2  27       16.32       15.40      4.58 o
  -1   2  27       17.28       19.60      3.05 o
   0   2  27        7.99        8.36      2.02 o
  -1   3  27        1.60       17.71      2.58 o
