# Supplementary material for: Periodic Hirshfeld Atom Refinement
Source: J Phys Chem Lett. 2026 Feb 27;17(11):3170–9. doi: 10.1021/acs.jpclett.5c03918 (PMC13007019; doi:10.1021/acs.jpclett.5c03918)
Supplement: Supplementary file 2 [file jz5c03918_si_002.zip › I_Bis26Luti_closo-dodecaborane(12)/Bis(2,6-lutidinium)_closo-dodecaborate(12)_pHAR.cif]

data_Bislutidinium_closo-dodecaborate12_pHAR
#Bis(2,6-lutidinium)_closo-dodecaborate(12)_pHAR
_publ_contact_author_name           'PD Dr. Simon Grabowsky'
_publ_contact_author_address
;
    University of Bern
    Department of Chemistry, Biochemistry and Pharmaceutical Sciences
    Freiestrasse 3
    CH - 3012 Bern
    Switzerland
;
_publ_contact_author_email          simon.grabowsky@unibe.ch
_publ_contact_author_phone          '+41 31 684 4281'
loop_
   _publ_author_name
   _publ_author_address
   'Chu, Kanghyun'
;
    University of Bern
    Department of Chemistry, Biochemistry and Pharmaceutical Sciences
    Freiestrasse 3
    CH - 3012 Bern
    Switzerland
;
   'Jayatilaka, Dylan' ''
   'Malaspina, Lorraine A.' ''
   'Genoni, Alessandro' ''
   'Cametti, Georgia' ''
   'Mebs, Stefan' ''
   'Lentz, Dieter' ''
   'B\"urgi, Hans-Beat' ''
   'Churakov, Sergey V.' ''
   'Grabowsky, Simon' ''

_publ_section_title                 'Periodic Hirshfeld atom-refinement (pHAR) for Bis(2,6-lutidinium)_closo-dodecaborate(12)'

_audit_creation_date                2025-4-2
_audit_creation_method              'Tonto 25.04.08 github v. 71242092'

# ============
# QCr software
# ============

_QCr_software                       Tonto
_QCr_software_version               '25.04.08 v. 71242092'
_QCr_software_platform              Linux-6.8.0-52-generic
_QCr_software_build_date            '2025.03.27 11:46'
_QCr_software_website               https://github.com/dylan-jayatilaka/tonto

# ========
# Chemical
# ========

_chemical_name_common               Bis(2,6-lutidinium)_closo-dodecaborate(12)
_chemical_formula_sum               'B12 C14 H32 N2'
_chemical_formula_moiety            '2(C7 H10 N), B12 H12'
_chemical_formula_weight            358.14
_chemical_compound_source           'see text'
_chemical_absolute_configuration    unk

# ==========
# QCr method
# ==========

_QCr_calc_method                    'Kohn-Sham/b3lyp'
_QCr_calc_spinorbital_genre          'r'
_QCr_calc_gaussian_basis_set        'pob-TZVP-rev2'
_QCr_calc_gaussian_basis_set_kind   'spherical-harmonic'
_QCr_calc_basis_max_l               '2'

_QCr_calc_unit                      'See _atom_site_* in tonto.cif2'
_QCr_calc_unit_spin_multiplicity    1
_QCr_calc_unit_n_electrons          380
_QCr_calc_unit_n_alpha_electrons    190
_QCr_calc_unit_n_beta_electrons     190

# =======
# Crystal
# =======

_exptl_crystal_description          block 
_exptl_crystal_colour               'colourless'
_exptl_crystal_size_max             0.3
_exptl_crystal_size_mid             0.25
_exptl_crystal_size_min             0.2
_exptl_crystal_density_meas         ? 
_exptl_crystal_density_diffrn       1.108(1) 
_exptl_crystal_density_method       'not measured'
_exptl_crystal_F_000                380.0 

# ==============
# Absortion data
# ==============

_exptl_absorpt_coefficient_mu       0.038 
_exptl_absorpt_correction_type      'none'
_exptl_absorpt_process_details      ?
_exptl_absorpt_correction_T_min     ?
_exptl_absorpt_correction_T_max     ?

# ========
# Symmetry
# ========

_symmetry_cell_setting              Monoclinic
_symmetry_space_group_name_H-M      'p 1 21/n 1'
_symmetry_space_group_name_Hall     '-p 2yn'
_symmetry_Int_Tables_number         '14'

loop_
    _symmetry_equiv_pos_as_xyz
'+x, +y, +z'
'-x, -y, -z'
'-x+1/2, +y+1/2, -z+1/2'
'+x+1/2, -y+1/2, +z+1/2'

# =========
# Unit cell
# =========

_cell_measurement_temperature       100(2)
_cell_measurement_reflns_used       7599 
_cell_measurement_theta_min         2.2
_cell_measurement_theta_max         40.5 

_cell_length_a                      9.920(2)
_cell_length_b                      9.1900(19)
_cell_length_c                      11.841(2)
_cell_angle_alpha                   90.00
_cell_angle_beta                    95.88(3)
_cell_angle_gamma                   90.00
_cell_volume                        1073.8(4)

_cell_formula_units_Z               2

_atom_sites_solution_hydrogens      HAR

# ===============
# Refinement data
# ===============

_refine_ls_kind                     'periodic Hirshfeld atom refinement (pHAR)'
_refine_ls_method_description
;
   S.C. Capelli, H.-B. Burgi, B. Dittrich, S.Grabowsky
   and Dylan Jayatilaka, IUCrJ (2014). 1, 361-379
;
_refine_QCr_Psi_constraint          'none'

_refine_ls_SVD_threshold            0.1E-02
_refine_ls_coordinate_system        cartesian
_refine_ls_structure_factor_coef    F
_refine_ls_matrix_type              full
_refine_ls_R_factor_gt              0.0325
_refine_ls_R_factor_ref             0.0325
_refine_ls_R_factor_all             0.0325
_refine_ls_wR_factor_gt             0.0426
_refine_ls_wR_factor_ref            0.0426
_refine_ls_wR_factor_all            0.0426
_refine_ls_R_Fsqd_factor            0.0498
_refine_ls_chi2                     0.3635
_refine_ls_goodness_of_fit_gt       0.6029
_refine_ls_goodness_of_fit_ref      0.6029
_refine_ls_goodness_of_fit_all      0.6029
_refine_ls_number_reflns            7599
_refine_ls_number_parameters        271
_refine_ls_number_restraints        0
_refine_ls_number_constraints       0
_refine_ls_hydrogen_treatment       refall
_refine_ls_weighting_scheme         sigma
_refine_ls_weighting_details        'w=1/\s(F)'
_refine_ls_shift/su_conv_tol        0.0100
_refine_ls_shift/su_max             0.0037
_refine_ls_shift/su_max_mean        ?
_refine_ls_shift/su_max_par         'H12 Uyz'
_refine_ls_extinction_method        none

_refine_diff_density_max            0.8005
_refine_diff_density_min           -0.3338
_refine_diff_density_rms            0.0410

_refine_special_details
;
. If constraints were applied they are defined by zero
  eigenvalues of the least-squares hessian, see the
  value of _refine_ls_SVD_threshold
;

# ======================
# Fractional coordinates
# ======================

loop_
_atom_site_label
_atom_site_fract_x
_atom_site_fract_y
_atom_site_fract_z
_atom_site_U_iso_or_equiv
_atom_site_adp_type
_atom_site_occupancy
_atom_site_disorder_group
    N    0.39459(3)   0.31636(4)   0.62140(3)   0.01696(10)  Uani  1.000000  0
   C1    0.49358(4)   0.22586(4)   0.59315(3)   0.01759(12)  Uani  1.000000  0
   C2    0.32105(4)   0.40610(4)   0.54863(3)   0.01699(11)  Uani  1.000000  0
   C3    0.34911(4)   0.40625(5)   0.43626(3)   0.01983(13)  Uani  1.000000  0
   C4    0.52484(4)   0.22714(5)   0.48164(3)   0.01939(13)  Uani  1.000000  0
   C5    0.45158(4)   0.31716(5)   0.40293(3)   0.02094(14)  Uani  1.000000  0
   C6    0.21572(4)   0.49776(5)   0.59544(4)   0.02122(14)  Uani  1.000000  0
   C7    0.55983(6)   0.12967(6)   0.68407(4)   0.02512(17)  Uani  1.000000  0
   H1    0.2881(9)    0.4751(9)    0.3767(7)    0.041(5)     Uani  1.000000  0
   H2    0.6055(8)    0.1622(8)    0.4576(7)    0.036(5)     Uani  1.000000  0
   H3    0.4725(8)    0.3187(9)    0.3170(6)    0.040(5)     Uani  1.000000  0
   H4    0.3758(8)    0.3178(9)    0.7030(7)    0.028(4)     Uani  1.000000  0
   H5    0.2503(11)   0.5507(11)   0.6708(8)    0.063(6)     Uani  1.000000  0
   H6    0.1777(9)    0.5747(11)   0.5352(8)    0.056(6)     Uani  1.000000  0
   H7    0.1346(9)    0.4277(11)   0.6174(8)    0.056(6)     Uani  1.000000  0
   H8    0.6419(10)   0.0722(10)   0.6590(7)    0.059(6)     Uani  1.000000  0
   H9    0.5852(14)   0.1880(11)   0.7554(8)    0.084(8)     Uani  1.000000  0
  H10    0.4895(12)   0.0543(14)   0.7083(9)    0.085(8)     Uani  1.000000  0
   B1    0.54941(4)   0.47001(5)   0.86920(3)   0.01472(12)  Uani  1.000000  0
   B2    0.59554(4)   0.63201(5)   0.94647(3)   0.01480(12)  Uani  1.000000  0
   B3    0.46280(4)   0.67476(4)   1.03170(3)   0.01470(12)  Uani  1.000000  0
   B4    0.42307(4)   0.60247(5)   0.89255(3)   0.01482(12)  Uani  1.000000  0
   B5    0.61251(4)   0.58702(5)   1.09389(3)   0.01480(12)  Uani  1.000000  0
   B6    0.66623(4)   0.46050(5)   0.99376(3)   0.01492(12)  Uani  1.000000  0
  H11    0.6941(6)    0.6505(6)    1.1635(5)    0.010(3)     Uani  1.000000  0
  H12    0.3672(7)    0.6771(7)    0.8172(6)    0.024(4)     Uani  1.000000  0
  H13    0.5823(7)    0.4462(8)    0.7771(5)    0.028(4)     Uani  1.000000  0
  H14    0.6628(7)    0.7276(7)    0.9040(6)    0.024(4)     Uani  1.000000  0
  H15    0.7818(8)    0.4288(8)    0.9894(6)    0.036(5)     Uani  1.000000  0
  H16    0.4392(7)    0.7967(7)    1.0554(6)    0.028(4)     Uani  1.000000  0
#   B7    0.53720(4)   0.32524(4)   0.96830(3)   0.01470(12)  Uani  1.000000  0
#   B8    0.38749(4)   0.41298(5)   0.90611(3)   0.01480(12)  Uani  1.000000  0
#   B9    0.45059(4)   0.52999(5)   1.13080(3)   0.01472(12)  Uani  1.000000  0
#  B10    0.33377(4)   0.53950(5)   1.00624(3)   0.01492(12)  Uani  1.000000  0
#  B11    0.57693(4)   0.39753(5)   1.10745(3)   0.01482(12)  Uani  1.000000  0
#  B12    0.40446(4)   0.36799(5)   1.05353(3)   0.01480(12)  Uani  1.000000  0
#  H17    0.5608(7)    0.2033(7)    0.9446(6)    0.028(4)     Uani  1.000000  0
#  H18    0.3059(6)    0.3495(6)    0.8365(5)    0.010(3)     Uani  1.000000  0
#  H19    0.4177(7)    0.5538(8)    1.2229(5)    0.028(4)     Uani  1.000000  0
#  H20    0.2182(8)    0.5712(8)    1.0106(6)    0.036(5)     Uani  1.000000  0
#  H21    0.6328(7)    0.3229(7)    1.1828(6)    0.024(4)     Uani  1.000000  0
#  H22    0.3372(7)    0.2724(7)    1.0960(6)    0.024(4)     Uani  1.000000  0

# ====
# ADPs
# ====

loop_
_atom_site_aniso_label
_atom_site_aniso_U_11
_atom_site_aniso_U_22
_atom_site_aniso_U_33
_atom_site_aniso_U_12
_atom_site_aniso_U_13
_atom_site_aniso_U_23
    N  0.01815(10)  0.02070(12)  0.01243(9)   -0.00030(9)    0.00352(7)   -0.00139(9)
   C1  0.01791(11)  0.02204(14)  0.01319(10)   0.00006(10)   0.00341(9)   -0.00147(10)
   C2  0.01678(11)  0.01986(13)  0.01450(10)  -0.00204(10)   0.00249(8)   -0.00093(10)
   C3  0.01952(12)  0.02578(16)  0.01425(11)  -0.00236(12)   0.00205(9)    0.00162(11)
   C4  0.01761(11)  0.02648(16)  0.01486(11)  -0.00147(11)   0.00539(9)   -0.00189(11)
   C5  0.02041(13)  0.02983(18)  0.01328(11)  -0.00289(12)   0.00514(10)   0.00042(12)
   C6  0.02127(14)  0.02168(15)  0.02075(14)   0.00172(12)   0.00239(11)  -0.00206(13)
   C7  0.03065(19)  0.02819(19)  0.01698(14)   0.00851(16)   0.00469(13)   0.00012(14)
   H1  0.042(5)     0.047(5)     0.035(5)      0.007(4)      0.002(4)      0.005(4)
   H2  0.027(4)     0.049(5)     0.033(5)      0.012(4)      0.004(3)     -0.014(4)
   H3  0.042(5)     0.060(6)     0.019(4)      0.009(4)      0.010(4)     -0.002(4)
   H4  0.020(4)     0.037(5)     0.029(4)      0.008(4)      0.004(3)     -0.001(4)
   H5  0.087(8)     0.062(6)     0.037(5)      0.010(6)     -0.006(5)     -0.030(5)
   H6  0.046(5)     0.073(7)     0.052(6)      0.020(5)      0.017(4)      0.027(5)
   H7  0.028(4)     0.062(6)     0.082(8)     -0.002(4)      0.032(5)     -0.013(6)
   H8  0.066(6)     0.069(6)     0.045(6)      0.046(5)      0.022(5)      0.010(5)
   H9  0.159(12)    0.051(6)     0.031(5)      0.019(7)     -0.045(6)     -0.014(4)
  H10  0.068(7)     0.117(10)    0.076(9)      0.023(7)      0.037(6)      0.059(8)
   B1  0.01569(11)  0.01812(14)  0.01084(11)   0.00054(10)   0.00375(9)    0.00001(10)
   B2  0.01494(11)  0.01729(14)  0.01262(11)  -0.00091(10)   0.00359(9)    0.00064(11)
   B3  0.01566(12)  0.01627(13)  0.01254(11)   0.00097(10)   0.00328(9)   -0.00027(11)
   B4  0.01532(12)  0.01787(14)  0.01140(10)   0.00107(10)   0.00191(9)    0.00118(10)
   B5  0.01456(11)  0.01816(14)  0.01174(11)  -0.00072(10)   0.00165(9)   -0.00033(11)
   B6  0.01278(11)  0.01876(14)  0.01363(11)   0.00114(10)   0.00325(9)    0.00044(11)
  H11  0.015(3)     0.008(3)     0.006(3)     -0.007(2)      0.001(2)      0.001(2)
  H12  0.023(4)     0.028(4)     0.021(4)      0.003(3)      0.003(3)     -0.003(3)
  H13  0.036(4)     0.033(4)     0.016(4)      0.008(3)      0.011(3)      0.002(3)
  H14  0.015(3)     0.024(4)     0.032(4)     -0.001(3)      0.001(3)     -0.021(3)
  H15  0.035(5)     0.041(5)     0.033(5)      0.003(4)      0.012(4)     -0.001(4)
  H16  0.031(4)     0.019(3)     0.035(5)      0.005(3)      0.000(3)     -0.008(3)
#   B7  0.01566(12)  0.01627(13)  0.01254(11)   0.00097(10)   0.00328(9)   -0.00027(11)
#   B8  0.01456(11)  0.01816(14)  0.01174(11)  -0.00072(10)   0.00165(9)   -0.00033(11)
#   B9  0.01569(11)  0.01812(14)  0.01084(11)   0.00054(10)   0.00375(9)    0.00001(10)
#  B10  0.01278(11)  0.01876(14)  0.01363(11)   0.00114(10)   0.00325(9)    0.00044(11)
#  B11  0.01532(12)  0.01787(14)  0.01140(10)   0.00107(10)   0.00191(9)    0.00118(10)
#  B12  0.01494(11)  0.01729(14)  0.01262(11)  -0.00091(10)   0.00359(9)    0.00064(11)
#  H17  0.031(4)     0.019(3)     0.035(5)      0.005(3)      0.000(3)     -0.008(3)
#  H18  0.015(3)     0.008(3)     0.006(3)     -0.007(2)      0.001(2)      0.001(2)
#  H19  0.036(4)     0.033(4)     0.016(4)      0.008(3)      0.011(3)      0.002(3)
#  H20  0.035(5)     0.041(5)     0.033(5)      0.003(4)      0.012(4)     -0.001(4)
#  H21  0.023(4)     0.028(4)     0.021(4)      0.003(3)      0.003(3)     -0.003(3)
#  H22  0.015(3)     0.024(4)     0.032(4)     -0.001(3)      0.001(3)     -0.021(3)

# ===========
# Reflections
# ===========

_diffrn_ambient_temperature         100(2) 
_diffrn_radiation_wavelength        0.5600(2)
_diffrn_radiation_type              synchrotron 
_diffrn_radiation_source            'synchrotron' 
_diffrn_radiation_monochromator     graphite 
_diffrn_measurement_device_type     'Mar165 CCD'
_diffrn_measurement_method          '\w'
_diffrn_measured_fraction_theta_max   0.993
_diffrn_measured_fraction_theta_full   0.993
_diffrn_detector_area_resol_mean    ? 
_diffrn_standards_number            ? 
_diffrn_standards_interval_count    ? 
_diffrn_standards_interval_time     ? 
_diffrn_standards_decay_%           ? 
_diffrn_reflns_number               133297
_diffrn_reflns_av_R_equivalents     0.0954
_diffrn_reflns_av_sigmaI/netI       0.1127
_diffrn_reflns_limit_h_min          -22
_diffrn_reflns_limit_h_max          22
_diffrn_reflns_limit_k_min          0
_diffrn_reflns_limit_k_max          21
_diffrn_reflns_limit_l_min          0
_diffrn_reflns_limit_l_max          27
_diffrn_reflns_theta_min            2.01
_diffrn_reflns_theta_max            40.51
_diffrn_reflns_theta_full           40.51

_shelx_F_calc_maximum               49.863045

_reflns_d_resolution_low            0.431007
_reflns_d_resolution_high           7.245556
_reflns_limit_h_min                 -22
_reflns_limit_h_max                 22
_reflns_limit_k_min                 0
_reflns_limit_k_max                 21
_reflns_limit_l_min                 0
_reflns_limit_l_max                 27
_reflns_number_gt                   7599
_reflns_number_total                7599
_reflns_threshold_expression        'F>0 & F/u(F)>4.0 & |F_calc|>10^-3'

_reflns_special_details
;
* Specify symmetry and Friedel pair averaging *

. Only reflections which satisfy the threshold expression
  are listed below, and only they are considered observed,
  thus the *_gt, *_all, & *_total data are always the same
;

# ============
# Bond lengths
# ============

loop_
 _geom_bond_atom_site_label_1
 _geom_bond_site_symmetry_1
 _geom_bond_atom_site_label_2
 _geom_bond_site_symmetry_2
 _geom_bond_distance
 _geom_bond_publ_flag
    N  .   C1  .  1.3547(5)   yes
    N  .   C2  .  1.3513(5)   yes
    N  .   H4  .  1.002(8)    yes
   C1  .   C4  .  1.3869(5)   yes
   C1  .   C7  .  1.4925(6)   yes
   C2  .   C3  .  1.3870(5)   yes
   C2  .   C6  .  1.4924(6)   yes
   C3  .   C5  .  1.3934(6)   yes
   C4  .   C5  .  1.3937(6)   yes
   C3  .   H1  .  1.085(8)    yes
   C4  .   H2  .  1.060(7)    yes
   C5  .   H3  .  1.059(7)    yes
   C6  .   H5  .  1.044(8)    yes
   C6  .   H6  .  1.047(8)    yes
   C6  .   H7  .  1.083(9)    yes
   C7  .   H8  .  1.039(8)    yes
   C7  .   H9  .  1.010(8)    yes
   C7  .  H10  .  1.044(11)   yes
   B1  .   B2  .  1.7825(6)   yes
   B1  .   B4  .  1.7889(6)   yes
   B1  .   B6  .  1.7821(6)   yes
   B1  .   B7  .  1.7863(6)   yes
   B1  .   B8  .  1.7860(5)   yes
   B2  .   B3  .  1.7830(5)   yes
   B2  .   B4  .  1.7846(6)   yes
   B2  .   B5  .  1.7850(5)   yes
   B2  .   B6  .  1.7914(6)   yes
   B3  .   B4  .  1.7829(5)   yes
   B3  .   B5  .  1.7816(6)   yes
   B3  .   B9  .  1.7863(6)   yes
   B3  .  B10  .  1.7876(6)   yes
   B4  .   B8  .  1.7873(6)   yes
   B4  .  B10  .  1.7822(5)   yes
   B5  .   B6  .  1.7808(5)   yes
   B5  .   B9  .  1.7860(5)   yes
   B5  .  B11  .  1.7873(6)   yes
   B6  .   B7  .  1.7876(6)   yes
   B6  .  B11  .  1.7822(5)   yes
   B7  .   B8  .  1.7816(6)   yes
   B7  .  B11  .  1.7829(5)   yes
   B7  .  B12  .  1.7830(5)   yes
   B8  .  B10  .  1.7808(5)   yes
   B8  .  B12  .  1.7850(5)   yes
   B9  .  B10  .  1.7821(6)   yes
   B9  .  B11  .  1.7889(6)   yes
   B9  .  B12  .  1.7825(6)   yes
  B10  .  B12  .  1.7914(6)   yes
  B11  .  B12  .  1.7846(6)   yes
   B1  .  H13  .  1.190(6)    yes
   B2  .  H14  .  1.240(7)    yes
   B3  .  H16  .  1.185(6)    yes
   B4  .  H12  .  1.213(7)    yes
   B5  .  H11  .  1.240(6)    yes
   B6  .  H15  .  1.190(7)    yes
   B7  .  H17  .  1.185(6)    yes
   B8  .  H18  .  1.240(6)    yes
   B9  .  H19  .  1.190(6)    yes
  B10  .  H20  .  1.190(7)    yes
  B11  .  H21  .  1.213(7)    yes
  B12  .  H22  .  1.240(7)    yes

# ===========
# Bond Angles
# ===========

loop_
 _geom_angle_atom_site_label_1
 _geom_angle_site_symmetry_1
 _geom_angle_atom_site_label_2
 _geom_angle_site_symmetry_2
 _geom_angle_atom_site_label_3
 _geom_angle_site_symmetry_3
 _geom_angle
 _geom_angle_publ_flag
    N  .   C2  .   C6  .       117.41(3)  yes
    N  .   C2  .   C3  .       117.65(3)  yes
    N  .   C1  .   C4  .       117.93(4)  yes
    N  .   C1  .   C7  .       117.53(3)  yes
   C1  .    N  .   C2  .       125.09(3)  yes
   C1  .    N  .   H4  .        117.2(4)  yes
   C2  .    N  .   H4  .        117.7(4)  yes
   C1  .   C4  .   C5  .      119.31(4)   yes
   C2  .   C3  .   C5  .      119.68(4)   yes
   C4  .   C1  .   C7  .      124.53(4)   yes
   C6  .   C2  .   C3  .      124.94(4)   yes
   C1  .   C4  .   H2  .        120.0(4)  yes
   C1  .   C7  .   H8  .        113.3(5)  yes
   C1  .   C7  .   H9  .        110.0(5)  yes
   C1  .   C7  .  H10  .        109.5(6)  yes
   C2  .   C3  .   H1  .        118.1(4)  yes
   C2  .   C6  .   H5  .        113.6(6)  yes
   C2  .   C6  .   H6  .        110.2(5)  yes
   C2  .   C6  .   H7  .        108.6(5)  yes
   C3  .   C5  .   C4  .      120.33(3)   yes
   C3  .   C5  .   H3  .        119.0(4)  yes
   C4  .   C5  .   H3  .        120.7(4)  yes
   C5  .   C3  .   H1  .        122.3(4)  yes
   C5  .   C4  .   H2  .        120.7(4)  yes
   B1  .   B7  .  B11  .      107.83(3)   yes
   B1  .   B7  .   B6  .       59.82(2)   yes
   B1  .   B7  .   B8  .       60.07(2)   yes
   B1  .   B7  .  B12  .      108.15(3)   yes
   B1  .   B6  .   B7  .       60.05(2)   yes
   B1  .   B6  .  B11  .      108.04(3)   yes
   B1  .   B6  .   B2  .       59.84(2)   yes
   B1  .   B6  .   B5  .      107.79(3)   yes
   B1  .   B4  .   B2  .       59.84(2)   yes
   B1  .   B4  .   B8  .       59.92(2)   yes
   B1  .   B4  .   B3  .      107.72(3)   yes
   B1  .   B4  .  B10  .      107.83(3)   yes
   B1  .   B2  .   B6  .       59.82(2)   yes
   B1  .   B2  .   B4  .       60.20(2)   yes
   B1  .   B2  .   B5  .      107.58(3)   yes
   B1  .   B2  .   B3  .      108.00(3)   yes
   B1  .   B8  .   B7  .       60.09(2)   yes
   B1  .   B8  .   B4  .       60.09(2)   yes
   B1  .   B8  .  B12  .      108.07(3)   yes
   B1  .   B8  .  B10  .      108.02(3)   yes
   B7  .   B1  .   B6  .       60.13(2)   yes
   B7  .   B1  .   B4  .      108.03(2)   yes
   B7  .   B1  .   B2  .      108.42(3)   yes
   B7  .   B1  .   B8  .       59.83(2)   yes
   B7  .  B11  .   B6  .       60.19(2)   yes
   B7  .  B11  .  B12  .       59.97(2)   yes
   B7  .  B11  .   B9  .      107.72(3)   yes
   B7  .  B11  .   B5  .      107.88(3)   yes
   B7  .   B6  .  B11  .       59.92(2)   yes
   B7  .   B6  .   B2  .      107.97(3)   yes
   B7  .   B6  .   B5  .      107.96(2)   yes
   B7  .   B8  .   B4  .      108.31(3)   yes
   B7  .   B8  .  B12  .       59.99(2)   yes
   B7  .   B8  .  B10  .      108.30(3)   yes
   B7  .  B12  .  B11  .       59.96(2)   yes
   B7  .  B12  .   B8  .       59.91(2)   yes
   B7  .  B12  .   B9  .      108.00(3)   yes
   B7  .  B12  .  B10  .      107.77(3)   yes
  B11  .   B7  .   B6  .       59.89(2)   yes
  B11  .   B7  .   B8  .      108.02(3)   yes
  B11  .   B7  .  B12  .       60.06(2)   yes
  B11  .   B6  .   B2  .      108.23(3)   yes
  B11  .   B6  .   B5  .       60.21(2)   yes
  B11  .  B12  .   B8  .      107.79(2)   yes
  B11  .  B12  .   B9  .       60.20(2)   yes
  B11  .  B12  .  B10  .      107.95(3)   yes
  B11  .   B9  .  B12  .       59.96(2)   yes
  B11  .   B9  .   B5  .       59.99(2)   yes
  B11  .   B9  .   B3  .      108.03(2)   yes
  B11  .   B9  .  B10  .      108.17(3)   yes
  B11  .   B5  .   B6  .       59.93(2)   yes
  B11  .   B5  .   B2  .      108.29(3)   yes
  B11  .   B5  .   B9  .       60.09(2)   yes
  B11  .   B5  .   B3  .      108.31(3)   yes
   B6  .   B1  .   B4  .      108.17(3)   yes
   B6  .   B1  .   B2  .       60.34(2)   yes
   B6  .   B1  .   B8  .      107.94(2)   yes
   B6  .   B7  .   B8  .      107.89(3)   yes
   B6  .   B7  .  B12  .      107.99(3)   yes
   B6  .  B11  .  B12  .      108.16(3)   yes
   B6  .  B11  .   B9  .      107.83(3)   yes
   B6  .  B11  .   B5  .       59.85(2)   yes
   B6  .   B2  .   B4  .      107.95(3)   yes
   B6  .   B2  .   B5  .       59.73(2)   yes
   B6  .   B2  .   B3  .      107.77(3)   yes
   B6  .   B5  .   B2  .       60.31(2)   yes
   B6  .   B5  .   B9  .      108.02(3)   yes
   B6  .   B5  .   B3  .      108.30(3)   yes
   B4  .   B1  .   B2  .       59.96(2)   yes
   B4  .   B1  .   B8  .       59.99(2)   yes
   B4  .   B2  .   B5  .      107.79(2)   yes
   B4  .   B2  .   B3  .       59.96(2)   yes
   B4  .   B8  .  B12  .      108.29(3)   yes
   B4  .   B8  .  B10  .       59.93(2)   yes
   B4  .   B3  .   B2  .       60.06(2)   yes
   B4  .   B3  .   B9  .      107.83(3)   yes
   B4  .   B3  .   B5  .      108.02(3)   yes
   B4  .   B3  .  B10  .       59.89(2)   yes
   B4  .  B10  .   B8  .       60.21(2)   yes
   B4  .  B10  .  B12  .      108.23(3)   yes
   B4  .  B10  .   B9  .      108.04(3)   yes
   B4  .  B10  .   B3  .       59.92(2)   yes
   B2  .   B1  .   B8  .      108.03(2)   yes
   B2  .   B6  .   B5  .       59.96(2)   yes
   B2  .   B4  .   B8  .      107.88(3)   yes
   B2  .   B4  .   B3  .       59.97(2)   yes
   B2  .   B4  .  B10  .      108.16(3)   yes
   B2  .   B5  .   B9  .      108.07(3)   yes
   B2  .   B5  .   B3  .       59.99(2)   yes
   B2  .   B3  .   B9  .      108.15(3)   yes
   B2  .   B3  .   B5  .       60.10(2)   yes
   B2  .   B3  .  B10  .      107.99(3)   yes
   B8  .   B7  .  B12  .       60.10(2)   yes
   B8  .   B4  .   B3  .      107.88(3)   yes
   B8  .   B4  .  B10  .       59.85(2)   yes
   B8  .  B12  .   B9  .      107.58(3)   yes
   B8  .  B12  .  B10  .       59.73(2)   yes
   B8  .  B10  .  B12  .       59.96(2)   yes
   B8  .  B10  .   B9  .      107.79(3)   yes
   B8  .  B10  .   B3  .      107.96(2)   yes
  B12  .  B11  .   B9  .       59.84(2)   yes
  B12  .  B11  .   B5  .      107.88(3)   yes
  B12  .   B8  .  B10  .       60.31(2)   yes
  B12  .   B9  .   B5  .      108.03(2)   yes
  B12  .   B9  .   B3  .      108.42(3)   yes
  B12  .   B9  .  B10  .       60.34(2)   yes
  B12  .  B10  .   B9  .       59.84(2)   yes
  B12  .  B10  .   B3  .      107.97(3)   yes
   B9  .  B11  .   B5  .       59.92(2)   yes
   B9  .  B12  .  B10  .       59.82(2)   yes
   B9  .   B5  .   B3  .       60.09(2)   yes
   B9  .   B3  .   B5  .       60.07(2)   yes
   B9  .   B3  .  B10  .       59.82(2)   yes
   B9  .  B10  .   B3  .       60.05(2)   yes
   B5  .   B2  .   B3  .       59.91(2)   yes
   B5  .   B9  .   B3  .       59.83(2)   yes
   B5  .   B9  .  B10  .      107.94(2)   yes
   B5  .   B3  .  B10  .      107.89(3)   yes
   B3  .   B4  .  B10  .       60.19(2)   yes
   B3  .   B9  .  B10  .       60.13(2)   yes
   B1  .   B7  .  H17  .        121.4(4)  yes
   B1  .   B6  .  H15  .        121.6(4)  yes
   B1  .   B4  .  H12  .        123.0(3)  yes
   B1  .   B2  .  H14  .        120.3(3)  yes
   B1  .   B8  .  H18  .        121.2(3)  yes
   B7  .   B1  .  H13  .        120.6(3)  yes
   B7  .  B11  .  H21  .        120.7(3)  yes
   B7  .   B6  .  H15  .        119.9(4)  yes
   B7  .   B8  .  H18  .        121.4(3)  yes
   B7  .  B12  .  H22  .        122.2(3)  yes
  B11  .   B7  .  H17  .        122.7(4)  yes
  B11  .   B6  .  H15  .        120.6(3)  yes
  B11  .  B12  .  H22  .        119.9(3)  yes
  B11  .   B9  .  H19  .        121.9(3)  yes
  B11  .   B5  .  H11  .        121.3(3)  yes
   B6  .   B1  .  H13  .        122.2(3)  yes
   B6  .   B7  .  H17  .        122.8(3)  yes
   B6  .  B11  .  H21  .        120.9(3)  yes
   B6  .   B2  .  H14  .        122.7(3)  yes
   B6  .   B5  .  H11  .        122.0(3)  yes
   B4  .   B1  .  H13  .        121.9(3)  yes
   B4  .   B2  .  H14  .        119.9(3)  yes
   B4  .   B8  .  H18  .        121.3(3)  yes
   B4  .   B3  .  H16  .        122.7(4)  yes
   B4  .  B10  .  H20  .        120.6(3)  yes
   B2  .   B1  .  H13  .        122.9(4)  yes
   B2  .   B6  .  H15  .        123.4(3)  yes
   B2  .   B4  .  H12  .        121.7(3)  yes
   B2  .   B5  .  H11  .        122.1(2)  yes
   B2  .   B3  .  H16  .        121.2(4)  yes
   B8  .   B1  .  H13  .        120.6(4)  yes
   B8  .   B7  .  H17  .        120.5(3)  yes
   B8  .   B4  .  H12  .        122.5(3)  yes
   B8  .  B12  .  H22  .        124.0(3)  yes
   B8  .  B10  .  H20  .        123.0(4)  yes
  B12  .   B7  .  H17  .        121.2(4)  yes
  B12  .  B11  .  H21  .        121.7(3)  yes
  B12  .   B8  .  H18  .        122.1(2)  yes
  B12  .   B9  .  H19  .        122.9(4)  yes
  B12  .  B10  .  H20  .        123.4(3)  yes
   B9  .  B11  .  H21  .        123.0(3)  yes
   B9  .  B12  .  H22  .        120.3(3)  yes
   B9  .   B5  .  H11  .        121.2(3)  yes
   B9  .   B3  .  H16  .        121.4(4)  yes
   B9  .  B10  .  H20  .        121.6(4)  yes
   B5  .  B11  .  H21  .        122.5(3)  yes
   B5  .   B6  .  H15  .        123.0(4)  yes
   B5  .   B2  .  H14  .        124.0(3)  yes
   B5  .   B9  .  H19  .        120.6(4)  yes
   B5  .   B3  .  H16  .        120.5(3)  yes
   B3  .   B4  .  H12  .        120.7(3)  yes
   B3  .   B2  .  H14  .        122.2(3)  yes
   B3  .   B9  .  H19  .        120.6(3)  yes
   B3  .   B5  .  H11  .        121.4(3)  yes
   B3  .  B10  .  H20  .        119.9(4)  yes
  B10  .   B4  .  H12  .        120.9(3)  yes
  B10  .   B8  .  H18  .        122.0(3)  yes
  B10  .  B12  .  H22  .        122.7(3)  yes
  B10  .   B9  .  H19  .        122.2(3)  yes
  B10  .   B3  .  H16  .        122.8(3)  yes
   H7  .   C6  .   H5  .        105.0(8)  yes
   H7  .   C6  .   H6  .        109.9(7)  yes
   H5  .   C6  .   H6  .        109.4(8)  yes
   H8  .   C7  .   H9  .        111.9(9)  yes
   H8  .   C7  .  H10  .        107.8(8)  yes
   H9  .   C7  .  H10  .        103.8(9)  yes

# ==============
# Torsion angles
# ==============

loop_
 _geom_torsion_atom_site_label_1
 _geom_torsion_site_symmetry_1
 _geom_torsion_atom_site_label_2
 _geom_torsion_site_symmetry_2
 _geom_torsion_atom_site_label_3
 _geom_torsion_site_symmetry_3
 _geom_torsion_atom_site_label_4
 _geom_torsion_site_symmetry_4
 _geom_torsion
    N  .   C2  .   C3  .   C5  .             -0.91(6)
    N  .   C1  .   C4  .   C5  .             -1.85(6)
    N  .   C2  .   C6  .   H7  .             -69.3(6)
    N  .   C2  .   C6  .   H5  .              47.1(7)
    N  .   C2  .   C6  .   H6  .             170.3(6)
    N  .   C2  .   C3  .   H1  .             177.9(5)
    N  .   C1  .   C4  .   H2  .             176.5(5)
    N  .   C1  .   C7  .   H8  .            -173.3(7)
    N  .   C1  .   C7  .   H9  .             -47.2(9)
    N  .   C1  .   C7  .  H10  .              66.3(7)
   C2  .    N  .   C1  .   C4  .              1.64(6)
   C2  .    N  .   C1  .   C7  .           -177.33(4)
   C1  .    N  .   C2  .   C3  .              0.00(6)
   C6  .   C2  .    N  .   C1  .            180.00(4)
   C6  .   C2  .    N  .   H4  .              -1.3(5)
   C3  .   C2  .    N  .   H4  .             178.7(5)
   C4  .   C1  .    N  .   H4  .            -177.3(5)
   C7  .   C1  .    N  .   H4  .               3.8(5)
   C2  .   C3  .   C5  .   C4  .              0.63(6)
   C6  .   C2  .   C3  .   C5  .            179.02(4)
   C1  .   C4  .   C5  .   C3  .              0.78(6)
   C7  .   C1  .   C4  .   C5  .            177.04(4)
   C2  .   C3  .   C5  .   H3  .            -179.6(5)
   C6  .   C2  .   C3  .   H1  .              -2.2(5)
   C1  .   C4  .   C5  .   H3  .            -179.0(5)
   C3  .   C2  .   C6  .   H7  .             110.7(6)
   C3  .   C2  .   C6  .   H5  .            -132.8(7)
   C3  .   C2  .   C6  .   H6  .              -9.7(6)
   C3  .   C5  .   C4  .   H2  .            -177.6(5)
   C4  .   C1  .   C7  .   H8  .               7.8(7)
   C4  .   C1  .   C7  .   H9  .             133.9(9)
   C4  .   C1  .   C7  .  H10  .            -112.6(7)
   C4  .   C5  .   C3  .   H1  .            -178.1(6)
   C7  .   C1  .   C4  .   H2  .              -4.6(5)
   B1  .   B7  .  B11  .   B6  .            -37.16(3)
   B1  .   B7  .  B11  .  B12  .            101.09(3)
   B1  .   B7  .  B11  .   B9  .             63.64(3)
   B1  .   B7  .  B11  .   B5  .              0.36(4)
   B1  .   B7  .   B6  .  B11  .            138.30(3)
   B1  .   B7  .   B6  .   B2  .             37.22(2)
   B1  .   B7  .   B6  .   B5  .            100.60(3)
   B1  .   B7  .   B8  .   B4  .            -37.22(2)
   B1  .   B7  .   B8  .  B12  .           -138.20(3)
   B1  .   B7  .   B8  .  B10  .           -100.70(3)
   B1  .   B7  .  B12  .  B11  .           -100.55(3)
   B1  .   B7  .  B12  .   B8  .             37.44(3)
   B1  .   B7  .  B12  .   B9  .            -62.87(4)
   B1  .   B7  .  B12  .  B10  .              0.33(4)
   B1  .   B6  .   B7  .  B11  .           -138.30(3)
   B1  .   B6  .   B7  .   B8  .            -37.43(2)
   B1  .   B6  .   B7  .  B12  .           -100.95(3)
   B1  .   B6  .  B11  .   B7  .             37.32(3)
   B1  .   B6  .  B11  .  B12  .              0.00(4)
   B1  .   B6  .  B11  .   B9  .            -63.30(4)
   B1  .   B6  .  B11  .   B5  .           -100.59(3)
   B1  .   B6  .   B2  .   B4  .             37.55(2)
   B1  .   B6  .   B2  .   B5  .            138.08(3)
   B1  .   B6  .   B2  .   B3  .            100.89(3)
   B1  .   B6  .   B5  .  B11  .            101.02(3)
   B1  .   B6  .   B5  .   B2  .            -37.35(3)
   B1  .   B6  .   B5  .   B9  .             63.61(4)
   B1  .   B6  .   B5  .   B3  .              0.00(4)
   B1  .   B4  .   B2  .   B6  .            -37.39(2)
   B1  .   B4  .   B2  .   B5  .           -100.48(3)
   B1  .   B4  .   B2  .   B3  .           -137.94(3)
   B1  .   B4  .   B8  .   B7  .             37.22(2)
   B1  .   B4  .   B8  .  B12  .            100.77(3)
   B1  .   B4  .   B8  .  B10  .            138.20(3)
   B1  .   B4  .   B3  .   B2  .             37.45(3)
   B1  .   B4  .   B3  .   B9  .            -63.64(3)
   B1  .   B4  .   B3  .   B5  .              0.00(4)
   B1  .   B4  .   B3  .  B10  .           -100.80(3)
   B1  .   B4  .  B10  .   B8  .            -37.29(3)
   B1  .   B4  .  B10  .  B12  .              0.00(4)
   B1  .   B4  .  B10  .   B9  .             63.30(4)
   B1  .   B4  .  B10  .   B3  .            100.62(3)
   B1  .   B2  .   B6  .   B7  .            -37.31(2)
   B1  .   B2  .   B6  .  B11  .           -100.70(3)
   B1  .   B2  .   B6  .   B5  .           -138.08(3)
   B1  .   B2  .   B4  .   B8  .             37.20(2)
   B1  .   B2  .   B4  .   B3  .            137.94(3)
   B1  .   B2  .   B4  .  B10  .            100.49(3)
   B1  .   B2  .   B5  .  B11  .              0.00(3)
   B1  .   B2  .   B5  .   B6  .             37.29(2)
   B1  .   B2  .   B5  .   B9  .            -63.58(4)
   B1  .   B2  .   B5  .   B3  .           -101.01(3)
   B1  .   B2  .   B3  .   B4  .            -37.68(3)
   B1  .   B2  .   B3  .   B9  .             62.87(4)
   B1  .   B2  .   B3  .   B5  .            100.30(3)
   B1  .   B2  .   B3  .  B10  .             -0.40(4)
   B1  .   B8  .   B7  .  B11  .            100.61(3)
   B1  .   B8  .   B7  .   B6  .             37.32(2)
   B1  .   B8  .   B7  .  B12  .            138.20(3)
   B1  .   B8  .   B4  .   B2  .            -37.17(2)
   B1  .   B8  .   B4  .   B3  .           -100.53(3)
   B1  .   B8  .   B4  .  B10  .           -138.20(3)
   B1  .   B8  .  B12  .   B7  .            -37.43(3)
   B1  .   B8  .  B12  .  B11  .              0.00(4)
   B1  .   B8  .  B12  .   B9  .             63.58(4)
   B1  .   B8  .  B12  .  B10  .            100.87(3)
   B1  .   B8  .  B10  .   B4  .             37.41(3)
   B1  .   B8  .  B10  .  B12  .           -100.95(3)
   B1  .   B8  .  B10  .   B9  .            -63.61(4)
   B1  .   B8  .  B10  .   B3  .              0.00(4)
   B7  .   B1  .   B6  .  B11  .            -37.26(3)
   B7  .   B1  .   B6  .   B2  .           -138.29(3)
   B7  .   B1  .   B6  .   B5  .           -100.89(3)
   B7  .   B1  .   B4  .   B2  .            101.28(3)
   B7  .   B1  .   B4  .   B8  .            -37.04(3)
   B7  .   B1  .   B4  .   B3  .             63.77(4)
   B7  .   B1  .   B4  .  B10  .              0.00(4)
   B7  .   B1  .   B2  .   B6  .             37.46(2)
   B7  .   B1  .   B2  .   B4  .           -100.62(3)
   B7  .   B1  .   B2  .   B5  .              0.00(4)
   B7  .   B1  .   B2  .   B3  .            -63.04(4)
   B7  .   B1  .   B8  .   B4  .            138.51(3)
   B7  .   B1  .   B8  .  B12  .             37.38(3)
   B7  .   B1  .   B8  .  B10  .            101.17(3)
   B7  .  B11  .   B6  .   B2  .            100.64(3)
   B7  .  B11  .   B6  .   B5  .            137.91(3)
   B7  .  B11  .  B12  .   B8  .            -37.46(3)
   B7  .  B11  .  B12  .   B9  .           -137.94(3)
   B7  .  B11  .  B12  .  B10  .           -100.55(3)
   B7  .  B11  .   B9  .  B12  .             37.51(2)
   B7  .  B11  .   B9  .   B5  .           -100.81(3)
   B7  .  B11  .   B9  .   B3  .            -63.77(4)
   B7  .  B11  .   B9  .  B10  .              0.00(4)
   B7  .  B11  .   B5  .   B6  .            -37.67(3)
   B7  .  B11  .   B5  .   B2  .              0.00(3)
   B7  .  B11  .   B5  .   B9  .            100.53(3)
   B7  .  B11  .   B5  .   B3  .             63.31(3)
   B7  .   B6  .   B1  .   B4  .            100.78(3)
   B7  .   B6  .   B1  .   B2  .            138.29(3)
   B7  .   B6  .   B1  .   B8  .             37.33(3)
   B7  .   B6  .  B11  .  B12  .            -37.35(3)
   B7  .   B6  .  B11  .   B9  .           -100.62(3)
   B7  .   B6  .  B11  .   B5  .           -137.91(3)
   B7  .   B6  .   B2  .   B4  .              0.00(3)
   B7  .   B6  .   B2  .   B5  .            100.77(3)
   B7  .   B6  .   B2  .   B3  .             63.58(4)
   B7  .   B6  .   B5  .  B11  .             37.58(3)
   B7  .   B6  .   B5  .   B2  .           -100.79(3)
   B7  .   B6  .   B5  .   B9  .              0.00(4)
   B7  .   B6  .   B5  .   B3  .            -63.43(4)
   B7  .   B8  .   B1  .   B6  .            -37.46(3)
   B7  .   B8  .   B1  .   B4  .           -138.51(3)
   B7  .   B8  .   B1  .   B2  .           -101.25(3)
   B7  .   B8  .   B4  .   B2  .              0.00(3)
   B7  .   B8  .   B4  .   B3  .            -63.31(3)
   B7  .   B8  .   B4  .  B10  .           -100.98(3)
   B7  .   B8  .  B12  .  B11  .             37.49(3)
   B7  .   B8  .  B12  .   B9  .            101.01(3)
   B7  .   B8  .  B12  .  B10  .            138.30(3)
   B7  .   B8  .  B10  .   B4  .            101.01(3)
   B7  .   B8  .  B10  .  B12  .            -37.36(3)
   B7  .   B8  .  B10  .   B9  .              0.00(4)
   B7  .   B8  .  B10  .   B3  .             63.43(4)
   B7  .  B12  .  B11  .   B6  .             37.45(3)
   B7  .  B12  .  B11  .   B9  .            137.94(3)
   B7  .  B12  .  B11  .   B5  .            100.73(3)
   B7  .  B12  .   B8  .   B4  .           -101.03(3)
   B7  .  B12  .   B8  .  B10  .           -138.30(3)
   B7  .  B12  .   B9  .  B11  .            -37.57(3)
   B7  .  B12  .   B9  .   B5  .             -0.30(4)
   B7  .  B12  .   B9  .   B3  .             63.04(4)
   B7  .  B12  .   B9  .  B10  .            100.50(3)
   B7  .  B12  .  B10  .   B4  .              0.00(4)
   B7  .  B12  .  B10  .   B8  .             37.19(3)
   B7  .  B12  .  B10  .   B9  .           -100.89(3)
   B7  .  B12  .  B10  .   B3  .            -63.58(4)
  B11  .   B7  .   B1  .   B6  .             37.19(3)
  B11  .   B7  .   B1  .   B4  .            -63.84(4)
  B11  .   B7  .   B1  .   B2  .             -0.36(4)
  B11  .   B7  .   B1  .   B8  .           -100.94(3)
  B11  .   B7  .   B6  .   B2  .           -101.08(3)
  B11  .   B7  .   B6  .   B5  .            -37.70(3)
  B11  .   B7  .   B8  .   B4  .             63.40(3)
  B11  .   B7  .   B8  .  B12  .            -37.59(3)
  B11  .   B7  .   B8  .  B10  .              0.00(4)
  B11  .   B7  .  B12  .   B8  .            137.98(3)
  B11  .   B7  .  B12  .   B9  .             37.68(3)
  B11  .   B7  .  B12  .  B10  .            100.87(3)
  B11  .   B6  .   B1  .   B4  .             63.52(4)
  B11  .   B6  .   B1  .   B2  .            101.03(3)
  B11  .   B6  .   B1  .   B8  .              0.00(4)
  B11  .   B6  .   B7  .   B8  .            100.87(3)
  B11  .   B6  .   B7  .  B12  .             37.35(3)
  B11  .   B6  .   B2  .   B4  .            -63.15(3)
  B11  .   B6  .   B2  .   B5  .             37.38(3)
  B11  .   B6  .   B2  .   B3  .              0.00(4)
  B11  .   B6  .   B5  .   B2  .           -138.36(3)
  B11  .   B6  .   B5  .   B9  .            -37.41(3)
  B11  .   B6  .   B5  .   B3  .           -101.01(3)
  B11  .  B12  .   B7  .   B6  .            -37.28(3)
  B11  .  B12  .   B7  .   B8  .           -137.98(3)
  B11  .  B12  .   B8  .   B4  .            -63.54(4)
  B11  .  B12  .   B8  .  B10  .           -100.81(3)
  B11  .  B12  .   B9  .   B5  .             37.27(3)
  B11  .  B12  .   B9  .   B3  .            100.62(3)
  B11  .  B12  .   B9  .  B10  .            138.07(2)
  B11  .  B12  .  B10  .   B4  .             63.15(3)
  B11  .  B12  .  B10  .   B8  .            100.53(3)
  B11  .  B12  .  B10  .   B9  .            -37.55(2)
  B11  .  B12  .  B10  .   B3  .              0.00(3)
  B11  .   B9  .  B12  .   B8  .           -100.83(3)
  B11  .   B9  .  B12  .  B10  .           -138.07(2)
  B11  .   B9  .   B5  .   B6  .             37.34(3)
  B11  .   B9  .   B5  .   B2  .            101.13(3)
  B11  .   B9  .   B5  .   B3  .            138.51(3)
  B11  .   B9  .   B3  .   B4  .             63.84(4)
  B11  .   B9  .   B3  .   B2  .              0.34(4)
  B11  .   B9  .   B3  .   B5  .            -37.11(3)
  B11  .   B9  .   B3  .  B10  .            101.03(3)
  B11  .   B9  .  B10  .   B4  .            -63.52(4)
  B11  .   B9  .  B10  .   B8  .              0.00(4)
  B11  .   B9  .  B10  .  B12  .             37.50(2)
  B11  .   B9  .  B10  .   B3  .           -100.78(3)
  B11  .   B5  .   B6  .   B2  .            138.36(3)
  B11  .   B5  .   B2  .   B6  .            -37.27(3)
  B11  .   B5  .   B2  .   B4  .             63.54(4)
  B11  .   B5  .   B2  .   B3  .            101.03(3)
  B11  .   B5  .   B9  .  B12  .            -37.26(3)
  B11  .   B5  .   B9  .   B3  .           -138.51(3)
  B11  .   B5  .   B9  .  B10  .           -101.05(3)
  B11  .   B5  .   B3  .   B4  .            -63.40(3)
  B11  .   B5  .   B3  .   B2  .           -100.98(3)
  B11  .   B5  .   B3  .   B9  .             37.22(2)
  B11  .   B5  .   B3  .  B10  .              0.00(3)
   B6  .   B1  .   B7  .   B8  .            138.14(3)
   B6  .   B1  .   B7  .  B12  .            100.69(3)
   B6  .   B1  .   B4  .   B2  .             37.67(3)
   B6  .   B1  .   B4  .   B8  .           -100.65(3)
   B6  .   B1  .   B4  .   B3  .              0.00(4)
   B6  .   B1  .   B4  .  B10  .            -63.39(4)
   B6  .   B1  .   B2  .   B4  .           -138.07(2)
   B6  .   B1  .   B2  .   B5  .            -37.24(2)
   B6  .   B1  .   B2  .   B3  .           -100.50(3)
   B6  .   B1  .   B8  .   B4  .            101.05(3)
   B6  .   B1  .   B8  .  B12  .              0.00(4)
   B6  .   B1  .   B8  .  B10  .             63.71(4)
   B6  .   B7  .   B1  .   B4  .           -101.03(3)
   B6  .   B7  .   B1  .   B2  .            -37.55(3)
   B6  .   B7  .   B1  .   B8  .           -138.14(3)
   B6  .   B7  .  B11  .  B12  .            138.25(3)
   B6  .   B7  .  B11  .   B9  .            100.80(3)
   B6  .   B7  .  B11  .   B5  .             37.53(3)
   B6  .   B7  .   B8  .   B4  .              0.00(3)
   B6  .   B7  .   B8  .  B12  .           -100.88(3)
   B6  .   B7  .   B8  .  B10  .            -63.38(3)
   B6  .   B7  .  B12  .   B8  .            100.71(3)
   B6  .   B7  .  B12  .   B9  .              0.40(4)
   B6  .   B7  .  B12  .  B10  .             63.60(4)
   B6  .  B11  .   B7  .   B8  .           -100.65(3)
   B6  .  B11  .   B7  .  B12  .           -138.25(3)
   B6  .  B11  .  B12  .   B8  .              0.00(4)
   B6  .  B11  .  B12  .   B9  .           -100.49(3)
   B6  .  B11  .  B12  .  B10  .            -63.11(3)
   B6  .  B11  .   B9  .  B12  .            101.06(3)
   B6  .  B11  .   B9  .   B5  .            -37.26(3)
   B6  .  B11  .   B9  .   B3  .              0.00(4)
   B6  .  B11  .   B9  .  B10  .             63.39(4)
   B6  .  B11  .   B5  .   B2  .             37.44(3)
   B6  .  B11  .   B5  .   B9  .            138.20(3)
   B6  .  B11  .   B5  .   B3  .            100.98(3)
   B6  .   B2  .   B1  .   B4  .            138.07(2)
   B6  .   B2  .   B1  .   B8  .            100.80(3)
   B6  .   B2  .   B4  .   B8  .              0.00(3)
   B6  .   B2  .   B4  .   B3  .            100.55(3)
   B6  .   B2  .   B4  .  B10  .             63.11(3)
   B6  .   B2  .   B5  .   B9  .           -100.87(3)
   B6  .   B2  .   B5  .   B3  .           -138.30(3)
   B6  .   B2  .   B3  .   B4  .           -100.87(3)
   B6  .   B2  .   B3  .   B9  .             -0.33(4)
   B6  .   B2  .   B3  .   B5  .             37.11(3)
   B6  .   B2  .   B3  .  B10  .            -63.60(4)
   B6  .   B5  .  B11  .  B12  .           -101.03(3)
   B6  .   B5  .  B11  .   B9  .           -138.20(3)
   B6  .   B5  .   B2  .   B4  .            100.81(3)
   B6  .   B5  .   B2  .   B3  .            138.30(3)
   B6  .   B5  .   B9  .  B12  .              0.00(4)
   B6  .   B5  .   B9  .   B3  .           -101.17(3)
   B6  .   B5  .   B9  .  B10  .            -63.71(4)
   B6  .   B5  .   B3  .   B4  .              0.00(4)
   B6  .   B5  .   B3  .   B2  .            -37.50(3)
   B6  .   B5  .   B3  .   B9  .            100.70(3)
   B6  .   B5  .   B3  .  B10  .             63.38(3)
   B4  .   B1  .   B7  .   B8  .             37.11(3)
   B4  .   B1  .   B7  .  B12  .             -0.34(4)
   B4  .   B1  .   B6  .   B2  .            -37.50(2)
   B4  .   B1  .   B6  .   B5  .              0.00(4)
   B4  .   B1  .   B2  .   B5  .            100.83(3)
   B4  .   B1  .   B2  .   B3  .             37.57(3)
   B4  .   B1  .   B8  .  B12  .           -101.13(3)
   B4  .   B1  .   B8  .  B10  .            -37.34(3)
   B4  .   B2  .   B1  .   B8  .            -37.27(3)
   B4  .   B2  .   B6  .   B5  .           -100.53(3)
   B4  .   B2  .   B5  .   B9  .              0.00(4)
   B4  .   B2  .   B5  .   B3  .            -37.49(3)
   B4  .   B2  .   B3  .   B9  .            100.55(3)
   B4  .   B2  .   B3  .   B5  .            137.98(3)
   B4  .   B2  .   B3  .  B10  .             37.28(3)
   B4  .   B8  .   B1  .   B2  .             37.26(3)
   B4  .   B8  .   B7  .  B12  .            100.98(3)
   B4  .   B8  .  B12  .   B9  .              0.00(3)
   B4  .   B8  .  B12  .  B10  .             37.27(3)
   B4  .   B8  .  B10  .  B12  .           -138.36(3)
   B4  .   B8  .  B10  .   B9  .           -101.02(3)
   B4  .   B8  .  B10  .   B3  .            -37.58(3)
   B4  .   B3  .   B2  .   B5  .           -137.98(3)
   B4  .   B3  .   B9  .  B12  .              0.36(4)
   B4  .   B3  .   B9  .   B5  .            100.94(3)
   B4  .   B3  .   B9  .  B10  .            -37.19(3)
   B4  .   B3  .   B5  .   B2  .             37.59(3)
   B4  .   B3  .   B5  .   B9  .           -100.61(3)
   B4  .   B3  .  B10  .   B8  .             37.70(3)
   B4  .   B3  .  B10  .  B12  .            101.08(3)
   B4  .   B3  .  B10  .   B9  .            138.30(3)
   B4  .  B10  .   B8  .  B12  .            138.36(3)
   B4  .  B10  .  B12  .   B8  .            -37.38(3)
   B4  .  B10  .  B12  .   B9  .            100.70(3)
   B4  .  B10  .   B9  .  B12  .           -101.03(3)
   B4  .  B10  .   B9  .   B5  .              0.00(4)
   B4  .  B10  .   B9  .   B3  .             37.26(3)
   B4  .  B10  .   B3  .   B2  .            -37.35(3)
   B4  .  B10  .   B3  .   B9  .           -138.30(3)
   B4  .  B10  .   B3  .   B5  .           -100.87(3)
   B2  .   B1  .   B7  .   B8  .            100.59(3)
   B2  .   B1  .   B7  .  B12  .             63.14(4)
   B2  .   B1  .   B6  .   B5  .             37.40(2)
   B2  .   B1  .   B4  .   B8  .           -138.32(3)
   B2  .   B1  .   B4  .   B3  .            -37.51(2)
   B2  .   B1  .   B4  .  B10  .           -101.06(3)
   B2  .   B1  .   B8  .  B12  .            -63.87(4)
   B2  .   B1  .   B8  .  B10  .              0.00(4)
   B2  .   B6  .   B1  .   B8  .           -100.95(3)
   B2  .   B6  .   B7  .   B8  .              0.00(3)
   B2  .   B6  .   B7  .  B12  .            -63.73(3)
   B2  .   B6  .  B11  .  B12  .             63.28(4)
   B2  .   B6  .  B11  .   B9  .              0.00(4)
   B2  .   B6  .  B11  .   B5  .            -37.27(3)
   B2  .   B6  .   B5  .   B9  .            100.95(3)
   B2  .   B6  .   B5  .   B3  .             37.36(3)
   B2  .   B4  .   B1  .   B8  .            138.32(3)
   B2  .   B4  .   B8  .  B12  .             63.60(3)
   B2  .   B4  .   B8  .  B10  .            101.03(3)
   B2  .   B4  .   B3  .   B9  .           -101.09(3)
   B2  .   B4  .   B3  .   B5  .            -37.60(3)
   B2  .   B4  .   B3  .  B10  .           -138.25(3)
   B2  .   B4  .  B10  .   B8  .           -100.55(3)
   B2  .   B4  .  B10  .  B12  .            -63.28(4)
   B2  .   B4  .  B10  .   B9  .              0.00(4)
   B2  .   B4  .  B10  .   B3  .             37.35(3)
   B2  .   B5  .  B11  .  B12  .            -63.60(3)
   B2  .   B5  .  B11  .   B9  .           -100.77(3)
   B2  .   B5  .   B9  .  B12  .             63.87(4)
   B2  .   B5  .   B9  .   B3  .            -37.38(3)
   B2  .   B5  .   B9  .  B10  .              0.00(4)
   B2  .   B5  .   B3  .   B9  .            138.20(3)
   B2  .   B5  .   B3  .  B10  .            100.88(3)
   B2  .   B3  .   B4  .   B8  .            100.72(3)
   B2  .   B3  .   B4  .  B10  .            138.25(3)
   B2  .   B3  .   B9  .  B12  .            -63.14(4)
   B2  .   B3  .   B9  .   B5  .             37.45(3)
   B2  .   B3  .   B9  .  B10  .           -100.69(3)
   B2  .   B3  .   B5  .   B9  .           -138.20(3)
   B2  .   B3  .  B10  .   B8  .              0.35(4)
   B2  .   B3  .  B10  .  B12  .             63.73(3)
   B2  .   B3  .  B10  .   B9  .            100.95(3)
   B8  .   B1  .   B7  .  B12  .            -37.45(3)
   B8  .   B1  .   B6  .   B5  .            -63.56(4)
   B8  .   B1  .   B4  .   B3  .            100.81(3)
   B8  .   B1  .   B4  .  B10  .             37.26(3)
   B8  .   B1  .   B2  .   B5  .             63.55(4)
   B8  .   B1  .   B2  .   B3  .              0.30(4)
   B8  .   B7  .  B11  .  B12  .             37.60(3)
   B8  .   B7  .  B11  .   B9  .              0.00(4)
   B8  .   B7  .  B11  .   B5  .            -63.12(3)
   B8  .   B7  .   B6  .   B5  .             63.17(3)
   B8  .   B7  .  B12  .   B9  .           -100.30(3)
   B8  .   B7  .  B12  .  B10  .            -37.11(3)
   B8  .   B4  .   B2  .   B5  .            -63.27(3)
   B8  .   B4  .   B2  .   B3  .           -100.73(3)
   B8  .   B4  .   B3  .   B9  .             -0.36(4)
   B8  .   B4  .   B3  .   B5  .             63.12(3)
   B8  .   B4  .   B3  .  B10  .            -37.53(3)
   B8  .   B4  .  B10  .  B12  .             37.27(3)
   B8  .   B4  .  B10  .   B9  .            100.59(3)
   B8  .   B4  .  B10  .   B3  .            137.91(3)
   B8  .  B12  .  B11  .   B9  .            100.48(3)
   B8  .  B12  .  B11  .   B5  .             63.27(3)
   B8  .  B12  .   B9  .   B5  .            -63.55(4)
   B8  .  B12  .   B9  .   B3  .              0.00(4)
   B8  .  B12  .   B9  .  B10  .             37.24(2)
   B8  .  B12  .  B10  .   B9  .           -138.08(3)
   B8  .  B12  .  B10  .   B3  .           -100.77(3)
   B8  .  B10  .   B4  .   B3  .           -137.91(3)
   B8  .  B10  .  B12  .   B9  .            138.08(3)
   B8  .  B10  .   B9  .  B12  .            -37.40(2)
   B8  .  B10  .   B9  .   B5  .             63.56(4)
   B8  .  B10  .   B9  .   B3  .            100.89(3)
   B8  .  B10  .   B3  .   B9  .           -100.60(3)
   B8  .  B10  .   B3  .   B5  .            -63.17(3)
  B12  .   B7  .  B11  .   B9  .            -37.45(3)
  B12  .   B7  .  B11  .   B5  .           -100.72(3)
  B12  .   B7  .   B6  .   B5  .             -0.35(4)
  B12  .   B7  .   B8  .  B10  .             37.50(3)
  B12  .  B11  .   B6  .   B5  .            100.55(3)
  B12  .  B11  .   B9  .   B5  .           -138.32(3)
  B12  .  B11  .   B9  .   B3  .           -101.28(3)
  B12  .  B11  .   B9  .  B10  .            -37.67(3)
  B12  .  B11  .   B5  .   B9  .             37.17(2)
  B12  .  B11  .   B5  .   B3  .              0.00(3)
  B12  .   B8  .   B4  .   B3  .              0.00(3)
  B12  .   B8  .   B4  .  B10  .            -37.44(3)
  B12  .   B8  .  B10  .   B9  .             37.35(3)
  B12  .   B8  .  B10  .   B3  .            100.79(3)
  B12  .   B9  .  B11  .   B5  .            138.32(3)
  B12  .   B9  .   B5  .   B3  .            101.25(3)
  B12  .   B9  .   B3  .   B5  .           -100.59(3)
  B12  .   B9  .   B3  .  B10  .             37.55(3)
  B12  .   B9  .  B10  .   B3  .           -138.29(3)
  B12  .  B10  .   B4  .   B3  .           -100.64(3)
  B12  .  B10  .   B9  .   B5  .            100.95(3)
  B12  .  B10  .   B9  .   B3  .            138.29(3)
  B12  .  B10  .   B3  .   B9  .            -37.22(2)
  B12  .  B10  .   B3  .   B5  .              0.00(3)
   B9  .  B11  .   B6  .   B5  .             37.29(3)
   B9  .  B11  .  B12  .  B10  .             37.39(2)
   B9  .  B11  .   B5  .   B3  .            -37.22(2)
   B9  .  B12  .  B11  .   B5  .            -37.20(2)
   B9  .  B12  .   B8  .  B10  .            -37.29(2)
   B9  .  B12  .  B10  .   B3  .             37.31(2)
   B9  .   B5  .   B2  .   B3  .             37.43(3)
   B9  .   B5  .   B3  .  B10  .            -37.32(2)
   B9  .   B3  .   B4  .  B10  .             37.16(3)
   B9  .   B3  .   B2  .   B5  .            -37.44(3)
   B9  .  B10  .   B4  .   B3  .            -37.32(3)
   B9  .  B10  .   B3  .   B5  .             37.43(2)
   B5  .  B11  .  B12  .  B10  .              0.00(3)
   B5  .  B11  .   B9  .   B3  .             37.04(3)
   B5  .  B11  .   B9  .  B10  .            100.65(3)
   B5  .   B6  .   B2  .   B3  .            -37.19(3)
   B5  .   B2  .   B4  .   B3  .             37.46(3)
   B5  .   B2  .   B4  .  B10  .              0.00(4)
   B5  .   B2  .   B3  .  B10  .           -100.71(3)
   B5  .   B9  .  B12  .  B10  .           -100.80(3)
   B5  .   B9  .   B3  .  B10  .            138.14(3)
   B5  .   B9  .  B10  .   B3  .            -37.33(3)
   B5  .   B3  .   B4  .  B10  .            100.65(3)
   B5  .   B3  .   B9  .  B10  .           -138.14(3)
   B3  .   B4  .   B8  .  B10  .             37.67(3)
   B3  .   B2  .   B4  .  B10  .            -37.45(3)
   B3  .   B9  .  B12  .  B10  .            -37.46(2)
   B3  .   B5  .   B9  .  B10  .             37.46(3)
   B1  .   B7  .  B11  .  H21  .            -147.6(4)
   B1  .   B7  .   B6  .  H15  .            -111.5(4)
   B1  .   B7  .   B8  .  H18  .             110.4(3)
   B1  .   B7  .  B12  .  H22  .             151.0(4)
   B1  .   B6  .   B7  .  H17  .             110.0(4)
   B1  .   B6  .  B11  .  H21  .             147.3(4)
   B1  .   B6  .   B2  .  H14  .            -108.6(4)
   B1  .   B6  .   B5  .  H11  .            -148.7(3)
   B1  .   B4  .   B2  .  H14  .             109.9(3)
   B1  .   B4  .   B8  .  H18  .            -110.4(3)
   B1  .   B4  .   B3  .  H16  .             147.3(4)
   B1  .   B4  .  B10  .  H20  .            -150.3(4)
   B1  .   B2  .   B6  .  H15  .             110.0(4)
   B1  .   B2  .   B4  .  H12  .            -112.5(4)
   B1  .   B2  .   B5  .  H11  .             148.6(3)
   B1  .   B2  .   B3  .  H16  .            -150.1(4)
   B1  .   B8  .   B7  .  H17  .            -111.0(4)
   B1  .   B8  .   B4  .  H12  .             112.2(4)
   B1  .   B8  .  B12  .  H22  .            -148.0(4)
   B1  .   B8  .  B10  .  H20  .             146.6(4)
   B7  .   B1  .   B6  .  H15  .             108.8(4)
   B7  .   B1  .   B4  .  H12  .            -148.4(4)
   B7  .   B1  .   B2  .  H14  .             150.1(4)
   B7  .   B1  .   B8  .  H18  .            -110.8(3)
   B7  .  B11  .   B6  .  H15  .            -109.1(4)
   B7  .  B11  .  B12  .  H22  .             112.1(3)
   B7  .  B11  .   B9  .  H19  .             149.8(4)
   B7  .  B11  .   B5  .  H11  .            -149.1(3)
   B7  .   B6  .   B1  .  H13  .            -109.3(4)
   B7  .   B6  .  B11  .  H21  .             110.0(4)
   B7  .   B6  .   B2  .  H14  .            -145.9(4)
   B7  .   B6  .   B5  .  H11  .             147.9(3)
   B7  .   B8  .   B1  .  H13  .             109.9(4)
   B7  .   B8  .   B4  .  H12  .             149.4(4)
   B7  .   B8  .  B12  .  H22  .            -110.5(4)
   B7  .   B8  .  B10  .  H20  .            -149.8(4)
   B7  .  B12  .  B11  .  H21  .            -109.6(4)
   B7  .  B12  .   B8  .  H18  .             110.4(3)
   B7  .  B12  .   B9  .  H19  .            -148.3(4)
   B7  .  B12  .  B10  .  H20  .             149.1(4)
  B11  .   B7  .   B1  .  H13  .             149.2(4)
  B11  .   B7  .   B6  .  H15  .             110.2(4)
  B11  .   B7  .   B8  .  H18  .            -149.0(3)
  B11  .   B7  .  B12  .  H22  .            -108.5(4)
  B11  .   B6  .   B1  .  H13  .            -146.6(4)
  B11  .   B6  .   B7  .  H17  .            -111.7(4)
  B11  .   B6  .   B2  .  H14  .             150.7(3)
  B11  .   B6  .   B5  .  H11  .             110.3(3)
  B11  .  B12  .   B7  .  H17  .             112.4(4)
  B11  .  B12  .   B8  .  H18  .             147.9(3)
  B11  .  B12  .   B9  .  H19  .            -110.7(4)
  B11  .  B12  .  B10  .  H20  .            -147.6(4)
  B11  .   B9  .  B12  .  H22  .             109.3(4)
  B11  .   B9  .   B5  .  H11  .            -110.7(3)
  B11  .   B9  .   B3  .  H16  .            -146.6(4)
  B11  .   B9  .  B10  .  H20  .             150.4(4)
  B11  .   B5  .   B6  .  H15  .            -109.2(4)
  B11  .   B5  .   B2  .  H14  .            -148.4(4)
  B11  .   B5  .   B9  .  H19  .             111.6(4)
  B11  .   B5  .   B3  .  H16  .             148.2(4)
   B6  .   B1  .   B7  .  H17  .            -112.3(4)
   B6  .   B1  .   B4  .  H12  .             148.0(4)
   B6  .   B1  .   B2  .  H14  .             112.6(4)
   B6  .   B1  .   B8  .  H18  .            -148.2(3)
   B6  .   B7  .   B1  .  H13  .             112.0(4)
   B6  .   B7  .  B11  .  H21  .            -110.4(4)
   B6  .   B7  .   B8  .  H18  .             147.7(3)
   B6  .   B7  .  B12  .  H22  .            -145.7(4)
   B6  .  B11  .   B7  .  H17  .             111.9(4)
   B6  .  B11  .  B12  .  H22  .             149.6(3)
   B6  .  B11  .   B9  .  H19  .            -146.6(4)
   B6  .  B11  .   B5  .  H11  .            -111.4(3)
   B6  .   B2  .   B1  .  H13  .            -111.2(4)
   B6  .   B2  .   B4  .  H12  .            -149.8(4)
   B6  .   B2  .   B5  .  H11  .             111.3(3)
   B6  .   B2  .   B3  .  H16  .             146.7(4)
   B6  .   B5  .  B11  .  H21  .             109.6(4)
   B6  .   B5  .   B2  .  H14  .            -111.2(4)
   B6  .   B5  .   B9  .  H19  .             149.0(4)
   B6  .   B5  .   B3  .  H16  .            -148.3(4)
   B4  .   B1  .   B7  .  H17  .             146.6(4)
   B4  .   B1  .   B6  .  H15  .            -150.4(4)
   B4  .   B1  .   B2  .  H14  .            -109.3(4)
   B4  .   B1  .   B8  .  H18  .             110.7(3)
   B4  .   B2  .   B1  .  H13  .             110.7(4)
   B4  .   B2  .   B6  .  H15  .             147.6(4)
   B4  .   B2  .   B5  .  H11  .            -147.9(3)
   B4  .   B2  .   B3  .  H16  .            -112.4(4)
   B4  .   B8  .   B1  .  H13  .            -111.6(4)
   B4  .   B8  .   B7  .  H17  .            -148.2(4)
   B4  .   B8  .  B12  .  H22  .             148.4(4)
   B4  .   B8  .  B10  .  H20  .             109.2(4)
   B4  .   B3  .   B2  .  H14  .             108.5(4)
   B4  .   B3  .   B9  .  H19  .            -149.2(4)
   B4  .   B3  .   B5  .  H11  .             149.0(3)
   B4  .   B3  .  B10  .  H20  .            -110.2(4)
   B4  .  B10  .   B8  .  H18  .            -110.3(3)
   B4  .  B10  .  B12  .  H22  .            -150.7(3)
   B4  .  B10  .   B9  .  H19  .             146.6(4)
   B4  .  B10  .   B3  .  H16  .             111.7(4)
   B2  .   B1  .   B7  .  H17  .            -149.9(4)
   B2  .   B1  .   B6  .  H15  .            -112.9(4)
   B2  .   B1  .   B4  .  H12  .             110.4(4)
   B2  .   B1  .   B8  .  H18  .             148.0(3)
   B2  .   B6  .   B1  .  H13  .             112.4(4)
   B2  .   B6  .   B7  .  H17  .             147.2(4)
   B2  .   B6  .  B11  .  H21  .            -149.4(4)
   B2  .   B6  .   B5  .  H11  .            -111.3(3)
   B2  .   B4  .   B1  .  H13  .            -112.3(4)
   B2  .   B4  .   B8  .  H18  .            -147.6(3)
   B2  .   B4  .   B3  .  H16  .             109.9(4)
   B2  .   B4  .  B10  .  H20  .             146.5(4)
   B2  .   B5  .  B11  .  H21  .             147.0(4)
   B2  .   B5  .   B6  .  H15  .             112.5(4)
   B2  .   B5  .   B9  .  H19  .            -147.2(4)
   B2  .   B5  .   B3  .  H16  .            -110.8(4)
   B2  .   B3  .   B4  .  H12  .            -111.3(4)
   B2  .   B3  .   B9  .  H19  .             147.3(4)
   B2  .   B3  .   B5  .  H11  .             111.4(3)
   B2  .   B3  .  B10  .  H20  .            -147.6(4)
   B8  .   B1  .   B7  .  H17  .             109.5(4)
   B8  .   B1  .   B6  .  H15  .             146.1(4)
   B8  .   B1  .   B4  .  H12  .            -111.3(4)
   B8  .   B1  .   B2  .  H14  .            -146.6(4)
   B8  .   B7  .   B1  .  H13  .            -109.9(4)
   B8  .   B7  .  B11  .  H21  .             148.9(4)
   B8  .   B7  .   B6  .  H15  .            -148.9(4)
   B8  .   B7  .  B12  .  H22  .             113.6(4)
   B8  .   B4  .   B1  .  H13  .             109.4(4)
   B8  .   B4  .   B2  .  H14  .             147.1(3)
   B8  .   B4  .   B3  .  H16  .            -149.4(4)
   B8  .   B4  .  B10  .  H20  .            -113.0(4)
   B8  .  B12  .   B7  .  H17  .            -109.6(4)
   B8  .  B12  .  B11  .  H21  .            -147.1(4)
   B8  .  B12  .   B9  .  H19  .             148.5(4)
   B8  .  B12  .  B10  .  H20  .             111.9(4)
   B8  .  B10  .   B4  .  H12  .             112.1(4)
   B8  .  B10  .  B12  .  H22  .            -113.3(4)
   B8  .  B10  .   B9  .  H19  .            -149.8(4)
   B8  .  B10  .   B3  .  H16  .             149.4(4)
  B12  .   B7  .   B1  .  H13  .            -147.3(4)
  B12  .   B7  .  B11  .  H21  .             111.3(4)
  B12  .   B7  .   B6  .  H15  .             147.6(4)
  B12  .   B7  .   B8  .  H18  .            -111.4(3)
  B12  .  B11  .   B7  .  H17  .            -109.9(4)
  B12  .  B11  .   B6  .  H15  .            -146.5(4)
  B12  .  B11  .   B9  .  H19  .             112.3(4)
  B12  .  B11  .   B5  .  H11  .             147.6(3)
  B12  .   B8  .   B1  .  H13  .             147.2(4)
  B12  .   B8  .   B7  .  H17  .             110.8(4)
  B12  .   B8  .   B4  .  H12  .            -147.0(4)
  B12  .   B8  .  B10  .  H20  .            -112.5(4)
  B12  .   B9  .  B11  .  H21  .            -110.4(4)
  B12  .   B9  .   B5  .  H11  .            -148.0(3)
  B12  .   B9  .   B3  .  H16  .             149.9(4)
  B12  .   B9  .  B10  .  H20  .             112.9(4)
  B12  .  B10  .   B4  .  H12  .             149.4(4)
  B12  .  B10  .   B8  .  H18  .             111.3(3)
  B12  .  B10  .   B9  .  H19  .            -112.4(4)
  B12  .  B10  .   B3  .  H16  .            -147.2(4)
   B9  .  B11  .   B7  .  H17  .            -147.3(4)
   B9  .  B11  .   B6  .  H15  .             150.3(4)
   B9  .  B11  .  B12  .  H22  .            -109.9(3)
   B9  .  B11  .   B5  .  H11  .             110.4(3)
   B9  .  B12  .   B7  .  H17  .             150.1(4)
   B9  .  B12  .  B11  .  H21  .             112.5(4)
   B9  .  B12  .   B8  .  H18  .            -148.6(3)
   B9  .  B12  .  B10  .  H20  .            -110.0(4)
   B9  .   B5  .  B11  .  H21  .            -112.2(4)
   B9  .   B5  .   B6  .  H15  .            -146.6(4)
   B9  .   B5  .   B2  .  H14  .             148.0(4)
   B9  .   B5  .   B3  .  H16  .             111.0(4)
   B9  .   B3  .   B4  .  H12  .             147.6(4)
   B9  .   B3  .   B2  .  H14  .            -151.0(4)
   B9  .   B3  .   B5  .  H11  .            -110.4(3)
   B9  .   B3  .  B10  .  H20  .             111.5(4)
   B9  .  B10  .   B4  .  H12  .            -147.3(4)
   B9  .  B10  .   B8  .  H18  .             148.7(3)
   B9  .  B10  .  B12  .  H22  .             108.6(4)
   B9  .  B10  .   B3  .  H16  .            -110.0(4)
   B5  .  B11  .   B7  .  H17  .             149.4(4)
   B5  .  B11  .   B6  .  H15  .             113.0(4)
   B5  .  B11  .  B12  .  H22  .            -147.1(3)
   B5  .  B11  .   B9  .  H19  .            -109.4(4)
   B5  .   B6  .   B1  .  H13  .             149.8(4)
   B5  .   B6  .   B7  .  H17  .            -149.4(4)
   B5  .   B6  .  B11  .  H21  .            -112.1(4)
   B5  .   B6  .   B2  .  H14  .             113.3(4)
   B5  .   B2  .   B1  .  H13  .            -148.5(4)
   B5  .   B2  .   B6  .  H15  .            -111.9(4)
   B5  .   B2  .   B4  .  H12  .             147.1(4)
   B5  .   B2  .   B3  .  H16  .             109.6(4)
   B5  .   B9  .  B11  .  H21  .             111.3(4)
   B5  .   B9  .  B12  .  H22  .             146.6(4)
   B5  .   B9  .   B3  .  H16  .            -109.5(4)
   B5  .   B9  .  B10  .  H20  .            -146.1(4)
   B5  .   B3  .   B4  .  H12  .            -148.9(4)
   B5  .   B3  .   B2  .  H14  .            -113.6(4)
   B5  .   B3  .   B9  .  H19  .             109.9(4)
   B5  .   B3  .  B10  .  H20  .             148.9(4)
   B3  .   B4  .   B1  .  H13  .            -149.8(4)
   B3  .   B4  .   B2  .  H14  .            -112.1(3)
   B3  .   B4  .   B8  .  H18  .             149.1(3)
   B3  .   B4  .  B10  .  H20  .             109.1(4)
   B3  .   B2  .   B1  .  H13  .             148.3(4)
   B3  .   B2  .   B6  .  H15  .            -149.1(4)
   B3  .   B2  .   B4  .  H12  .             109.6(4)
   B3  .   B2  .   B5  .  H11  .            -110.4(3)
   B3  .   B9  .  B11  .  H21  .             148.4(4)
   B3  .   B9  .  B12  .  H22  .            -150.1(4)
   B3  .   B9  .   B5  .  H11  .             110.8(3)
   B3  .   B9  .  B10  .  H20  .            -108.8(4)
   B3  .   B5  .  B11  .  H21  .            -149.4(4)
   B3  .   B5  .   B6  .  H15  .             149.8(4)
   B3  .   B5  .   B2  .  H14  .             110.5(4)
   B3  .   B5  .   B9  .  H19  .            -109.9(4)
   B3  .  B10  .   B4  .  H12  .            -110.0(4)
   B3  .  B10  .   B8  .  H18  .            -147.9(3)
   B3  .  B10  .  B12  .  H22  .             145.9(4)
   B3  .  B10  .   B9  .  H19  .             109.3(4)
  B10  .   B4  .   B1  .  H13  .             146.6(4)
  B10  .   B4  .   B2  .  H14  .            -149.6(3)
  B10  .   B4  .   B8  .  H18  .             111.4(3)
  B10  .   B4  .   B3  .  H16  .            -111.9(4)
  B10  .   B8  .   B1  .  H13  .            -149.0(4)
  B10  .   B8  .   B7  .  H17  .             148.3(4)
  B10  .   B8  .   B4  .  H12  .            -109.6(4)
  B10  .   B8  .  B12  .  H22  .             111.2(4)
  B10  .  B12  .   B7  .  H17  .            -146.7(4)
  B10  .  B12  .  B11  .  H21  .             149.8(4)
  B10  .  B12  .   B8  .  H18  .            -111.3(3)
  B10  .  B12  .   B9  .  H19  .             111.2(4)
  B10  .   B9  .  B11  .  H21  .            -148.0(4)
  B10  .   B9  .  B12  .  H22  .            -112.6(4)
  B10  .   B9  .   B5  .  H11  .             148.2(3)
  B10  .   B9  .   B3  .  H16  .             112.3(4)
  B10  .   B3  .   B4  .  H12  .             110.4(4)
  B10  .   B3  .   B2  .  H14  .             145.7(4)
  B10  .   B3  .   B9  .  H19  .            -112.0(4)
  B10  .   B3  .   B5  .  H11  .            -147.7(3)
   H1  .   C3  .   C5  .   H3  .               1.7(8)
   H2  .   C4  .   C5  .   H3  .               2.7(7)
  H21  .  B11  .   B7  .  H17  .               1.4(5)
  H21  .  B11  .   B6  .  H15  .               0.9(6)
  H21  .  B11  .  B12  .  H22  .               2.5(5)
  H21  .  B11  .   B9  .  H19  .               1.9(6)
  H21  .  B11  .   B5  .  H11  .              -1.8(5)
  H13  .   B1  .   B7  .  H17  .              -0.3(6)
  H13  .   B1  .   B6  .  H15  .              -0.6(6)
  H13  .   B1  .   B4  .  H12  .              -1.9(6)
  H13  .   B1  .   B2  .  H14  .               1.4(5)
  H13  .   B1  .   B8  .  H18  .              -0.9(5)
  H15  .   B6  .   B7  .  H17  .              -1.5(6)
  H15  .   B6  .   B2  .  H14  .               1.4(6)
  H15  .   B6  .   B5  .  H11  .               1.1(5)
  H17  .   B7  .   B8  .  H18  .              -0.7(5)
  H17  .   B7  .  B12  .  H22  .               3.9(5)
  H12  .   B4  .   B2  .  H14  .              -2.5(5)
  H12  .   B4  .   B8  .  H18  .               1.8(5)
  H12  .   B4  .   B3  .  H16  .              -1.4(5)
  H12  .   B4  .  B10  .  H20  .              -0.9(6)
  H14  .   B2  .   B5  .  H11  .               0.0(5)
  H14  .   B2  .   B3  .  H16  .              -3.9(5)
  H18  .   B8  .  B12  .  H22  .               0.0(5)
  H18  .   B8  .  B10  .  H20  .              -1.1(5)
  H22  .  B12  .   B9  .  H19  .              -1.4(5)
  H22  .  B12  .  B10  .  H20  .              -1.4(6)
  H19  .   B9  .   B5  .  H11  .               0.9(5)
  H19  .   B9  .   B3  .  H16  .               0.3(6)
  H19  .   B9  .  B10  .  H20  .               0.6(6)
  H11  .   B5  .   B3  .  H16  .               0.7(5)
  H16  .   B3  .  B10  .  H20  .               1.5(6)

# start Validation Reply Form
_vrf_PLAT703_Bislutidinium_closo-dodecaborate12_pHAR
;
PROBLEM: Torsion Calc    -0.23(7), Rep     0.00(6), Dev..       3.29 Sigma 
RESPONSE: Very small torsion angles are regarded as 0 degree.
        For example, the torsion angle for C1-N-C2-C3 is
        equal to arccos(0.99999265). Considering the significant 
	digit in the cif file, the value 0.99999265 was rounded 
	to be 1.0000, resulting in arccos(1.0) = 0 deg. 
;
_vrf_PLAT097_Bislutidinium_closo-dodecaborate12_pHAR
;
PROBLEM: Large Reported Max.  (Positive) Residual Density       0.80 eA-3  
RESPONSE: Refer to Stefan Mebs, et al., Inorganic Chemistry 2011 50(1), 90-103 
(DOI: 10.1021/ic1013158)
;
# end Validation Reply Form
