# Supplementary material for: Periodic Hirshfeld Atom Refinement
Source: J Phys Chem Lett. 2026 Feb 27;17(11):3170–9. doi: 10.1021/acs.jpclett.5c03918 (PMC13007019; doi:10.1021/acs.jpclett.5c03918)
Supplement: Supplementary file 2 [file jz5c03918_si_002.zip › I_Bis26Luti_closo-dodecaborane(12)/Bis(2,6-lutidinium)_closo-dodecaborate(12)_pHAR.fco]

data_Bislutidinium_closo-dodecaborate12_pHAR
#Bis(2,6-lutidinium)_closo-dodecaborate(12)_pHAR

_audit_creation_date                2025-4-2
_audit_creation_method              'Tonto 25.04.08 github v. 71242092'

# ============
# QCr software
# ============

_QCr_software                       Tonto
_QCr_software_version               '25.04.08 v. 71242092'
_QCr_software_platform              Linux-6.8.0-52-generic
_QCr_software_build_date            '2025.03.27 11:46'
_QCr_software_website               https://github.com/dylan-jayatilaka/tonto

# ========
# Symmetry
# ========

_symmetry_cell_setting              Monoclinic
_symmetry_space_group_name_H-M      'p 1 21/n 1'
_symmetry_space_group_name_Hall     '-p 2yn'
_symmetry_Int_Tables_number         '14'

loop_
    _symmetry_equiv_pos_as_xyz
'+x, +y, +z'
'-x, -y, -z'
'-x+1/2, +y+1/2, -z+1/2'
'+x+1/2, -y+1/2, +z+1/2'

# =========
# Unit cell
# =========

_cell_measurement_temperature       100(2)
_cell_measurement_reflns_used       7599 
_cell_measurement_theta_min         2.2
_cell_measurement_theta_max         40.5 

_cell_length_a                      9.920(2)
_cell_length_b                      9.1900(19)
_cell_length_c                      11.841(2)
_cell_angle_alpha                   90.00
_cell_angle_beta                    95.88(3)
_cell_angle_gamma                   90.00
_cell_volume                        1073.8(4)

_cell_formula_units_Z               2.900763

_exptl_crystal_F_squared_000         144400.0000


# ======================
# XD fco reflection data
# ======================

_shelx_refln_list_code              4

_reflns_d_resolution_high           0.4310
_reflns_d_resolution_low            7.2456
_reflns_limit_h_max                 22
_reflns_limit_h_min                 -22
_reflns_limit_k_max                 21
_reflns_limit_k_min                 0
_reflns_limit_l_max                 27
_reflns_limit_l_min                 0

# NOTE: F_squared_meas is scaled to F_squared_calc
#       and so it is on an absolute scale
_reflns_tonto_F_scale_factor        1.9880

loop_
    _refln_index_h
    _refln_index_k
    _refln_index_l
    _refln_F_squared_calc
    _refln_F_squared_meas
    _refln_F_squared_sigma
    _refln_observed_status
   4   0   0      157.11      198.49     16.41 o
   6   0   0        8.16       10.50      1.52 o
   8   0   0       88.91       88.56      7.47 o
  14   0   0       55.89       56.41      7.25 o
  16   0   0       24.01       25.48      3.17 o
  18   0   0       30.75       32.28      4.23 o
   2   1   0     1007.33     1372.62     77.09 o
   3   1   0     1008.13     1211.26     81.77 o
   4   1   0      500.54      571.94     40.17 o
   5   1   0      443.68      465.68     35.77 o
   6   1   0      477.95      484.09     31.20 o
   7   1   0       32.83       29.13      3.30 o
   8   1   0      111.87      109.80      8.49 o
   9   1   0      195.28      194.83     13.53 o
  11   1   0       34.69       36.28      4.37 o
  12   1   0       38.12       40.77      4.82 o
  13   1   0       12.81       12.89      2.62 o
  15   1   0       59.65       58.35      8.18 o
  16   1   0       19.95       21.00      2.72 o
  17   1   0        4.84        3.45      1.06 o
  18   1   0        2.34        2.56      1.21 o
  19   1   0        2.12        2.16      0.95 o
  22   1   0        8.58        8.02      2.20 o
   0   2   0        2.47        3.83      0.58 o
   3   2   0     1844.61     1948.35    133.85 o
   4   2   0      269.93      280.20     19.34 o
   5   2   0      162.79      178.03     14.93 o
   6   2   0        9.88       13.55      2.13 o
   7   2   0       33.16       37.87      3.90 o
   8   2   0      188.43      186.21     12.64 o
   9   2   0        5.59        5.73      1.31 o
  10   2   0       37.23       38.47      4.20 o
  11   2   0       26.96       28.81      4.09 o
  13   2   0       12.72       13.16      2.61 o
  14   2   0        8.64        8.79      2.69 o
  15   2   0       22.29       21.50      3.66 o
  17   2   0       13.47       13.14      2.14 o
  18   2   0        9.17        7.92      1.54 o
  21   2   0        4.78        3.94      1.08 o
   1   3   0      525.99      569.74     38.65 o
   2   3   0       96.59       94.18      7.76 o
   3   3   0      434.09      451.06     32.75 o
   4   3   0      618.16      636.98     55.29 o
   5   3   0      128.71      140.52     11.64 o
   6   3   0       62.27       68.27      6.43 o
   7   3   0       94.93       98.32      7.90 o
   8   3   0        7.68        6.54      1.89 o
   9   3   0      138.22      145.71     12.86 o
  10   3   0       50.19       55.77      5.70 o
  12   3   0       85.07       90.03      8.08 o
  13   3   0       29.21       30.55      4.24 o
  14   3   0        4.27        3.82      1.35 o
  15   3   0       21.16       22.84      3.18 o
  17   3   0       12.38       11.58      2.15 o
   0   4   0      217.73      227.72     16.37 o
   1   4   0      123.50      136.14      9.98 o
   2   4   0        4.61        4.67      1.03 o
   3   4   0      666.74      665.19     64.41 o
   4   4   0     1402.79     1463.09    102.65 o
   5   4   0      394.82      399.61     26.75 o
   6   4   0      281.50      295.25     20.83 o
   7   4   0        2.21        3.26      1.38 o
   8   4   0       67.08       65.08      5.99 o
   9   4   0       24.01       22.70      3.03 o
  11   4   0       15.75       15.99      3.23 o
  12   4   0       20.62       22.02      3.03 o
  14   4   0        9.06        7.13      2.58 o
  17   4   0        7.28        6.84      1.89 o
  18   4   0        3.12        3.02      0.80 o
   1   5   0       51.81       57.40      4.93 o
   2   5   0      144.13      155.07     12.98 o
   3   5   0      292.16      323.89     25.35 o
   4   5   0       20.88       18.98      2.42 o
   5   5   0      102.72       98.16      8.21 o
   6   5   0        1.91        3.05      1.06 o
   7   5   0       15.63       17.76      2.43 o
   9   5   0      120.70      120.87      9.54 o
  10   5   0        2.46        2.93      0.96 o
  11   5   0      113.30      118.48     10.01 o
  12   5   0        7.56        6.96      1.88 o
  13   5   0       76.01       73.13      9.67 o
  14   5   0        9.13       10.44      2.16 o
  15   5   0        5.73        5.01      1.32 o
  16   5   0        9.36        8.05      1.86 o
  17   5   0        2.30        1.72      0.79 o
  18   5   0        6.78        6.74      1.45 o
  19   5   0        5.25        4.58      1.38 o
  21   5   0        3.21        2.27      0.86 o
   1   6   0      126.59      136.72     10.28 o
   2   6   0       13.22       13.60      2.13 o
   3   6   0       10.78       11.98      1.98 o
   4   6   0       41.45       42.59      4.35 o
   5   6   0       13.30       14.38      1.96 o
   6   6   0      263.29      260.46     17.85 o
   7   6   0       58.90       63.93      6.14 o
   8   6   0       38.03       39.33      4.36 o
  10   6   0       12.65       14.70      2.77 o
  11   6   0       37.85       42.31      5.12 o
  12   6   0      111.58      113.12     12.47 o
  13   6   0        2.61        2.67      1.04 o
  14   6   0        4.03        3.32      1.17 o
  16   6   0       11.31       13.18      2.14 o
  17   6   0        8.18        7.28      2.22 o
  18   6   0        2.61        3.18      1.36 o
  20   6   0        4.04        3.26      1.19 o
   1   7   0        4.13        5.14      1.04 o
   2   7   0       72.26       74.69      6.27 o
   3   7   0      392.22      377.39     25.27 o
   4   7   0      245.39      237.36     16.36 o
   5   7   0        8.41        7.46      1.55 o
   7   7   0       56.26       59.51      5.69 o
   8   7   0      149.15      152.45     11.77 o
   9   7   0       13.51       12.32      2.62 o
  11   7   0       17.61       18.20      2.74 o
  12   7   0        1.69        1.61      0.66 o
  16   7   0       12.49       13.01      2.94 o
  17   7   0        3.15        2.61      1.18 o
   1   8   0      183.00      174.08     12.50 o
   2   8   0        6.20        4.84      1.30 o
   3   8   0        9.63        9.62      2.00 o
   4   8   0       41.42       43.19      4.35 o
   5   8   0       61.14       59.26      5.69 o
   6   8   0       11.79       12.33      2.80 o
   7   8   0      215.88      217.78     14.87 o
   8   8   0        3.91        3.61      1.26 o
   9   8   0      100.42      105.12      9.11 o
  10   8   0       18.66       18.62      3.21 o
  12   8   0       14.37       14.28      2.93 o
  13   8   0        7.13        6.60      1.72 o
  14   8   0       49.89       53.32      6.33 o
  15   8   0       22.03       23.74      3.33 o
  17   8   0       16.60       16.96      2.58 o
   1   9   0      192.54      188.70     12.93 o
   2   9   0      309.81      317.03     20.80 o
   3   9   0      143.76      139.71     10.58 o
   4   9   0        2.26        3.09      1.07 o
   5   9   0      156.46      161.95     12.06 o
   6   9   0        5.61        5.25      1.75 o
   8   9   0       55.38       63.71      6.29 o
   9   9   0        9.32        9.45      2.67 o
  11   9   0       26.27       26.57      6.05 o
  13   9   0        9.72        9.96      1.84 o
  14   9   0        9.99       10.37      2.65 o
  15   9   0        4.46        4.17      1.34 o
  16   9   0       28.80       31.68      4.39 o
  20   9   0        4.35        5.19      1.94 o
   0  10   0      175.75      172.47     12.51 o
   1  10   0       34.23       36.85      4.21 o
   2  10   0       10.69       11.11      2.15 o
   3  10   0        4.40        3.86      1.52 o
   4  10   0       14.41       15.71      2.76 o
   5  10   0       46.68       49.07      4.95 o
  10  10   0        4.85        4.76      1.60 o
  11  10   0        3.23        3.28      1.56 o
  15  10   0       10.87       10.61      1.99 o
   1  11   0      324.96      321.12     20.79 o
   2  11   0       10.49        9.38      2.51 o
   3  11   0       38.67       41.22      4.67 o
   4  11   0        9.67       10.46      2.83 o
   6  11   0       11.47       11.44      2.97 o
   7  11   0       20.68       22.61      3.50 o
  10  11   0        5.17        4.11      1.55 o
  12  11   0        5.27        4.47      1.54 o
  13  11   0        8.96        8.42      1.69 o
  17  11   0        1.89        2.01      0.81 o
   0  12   0       12.88       12.55      2.14 o
   1  12   0        6.05        5.43      1.51 o
   2  12   0       20.65       21.00      3.34 o
   3  12   0       12.38       11.45      3.31 o
   5  12   0       63.16       60.88      6.92 o
   7  12   0        4.27        3.47      1.60 o
   8  12   0        4.13        4.13      1.60 o
  11  12   0        3.31        3.30      1.64 o
  12  12   0       11.95       11.55      2.15 o
  15  12   0        2.43        2.60      1.06 o
   1  13   0       96.85       88.40      8.54 o
   2  13   0       10.49        9.81      2.67 o
   3  13   0        7.20        6.50      2.06 o
   4  13   0       31.47       31.33      5.82 o
   5  13   0       14.68       15.62      3.40 o
   6  13   0       12.86       12.33      2.62 o
   8  13   0        3.38        3.52      1.29 o
   0  14   0       43.58       42.07      5.60 o
   1  14   0        5.95        5.27      2.48 o
   2  14   0       13.03       15.03      3.09 o
   3  14   0       18.09       18.63      3.21 o
   4  14   0        9.83        9.41      1.85 o
   5  14   0       43.30       45.60      5.27 o
   8  14   0       14.27       15.09      2.44 o
  10  14   0       18.60       19.67      3.68 o
  14  14   0        7.14        8.40      2.36 o
   1  15   0       19.68       18.23      3.53 o
   3  15   0       17.94       17.64      2.89 o
   4  15   0        5.73        4.82      1.26 o
   7  15   0       11.40       10.96      3.32 o
   8  15   0        5.65        5.82      1.50 o
   9  15   0       27.70       29.95      4.24 o
  11  15   0        5.47        5.40      1.33 o
   0  16   0        7.13        6.40      2.25 o
   1  16   0        7.25        6.69      2.06 o
   3  16   0        6.37        5.45      2.10 o
   6  16   0       21.30       21.52      4.30 o
  12  16   0        3.65        4.05      1.16 o
   2  17   0        7.55        7.27      2.04 o
   3  17   0        4.99        4.19      1.80 o
   4  17   0        7.07        5.78      1.74 o
   5  17   0        5.38        5.52      1.74 o
   8  17   0        1.41        1.48      0.57 o
   3  18   0        5.21        6.54      1.89 o
   4  18   0       10.65       10.65      3.68 o
   1  19   0        2.52        2.46      0.92 o
   9  19   0        1.59        1.96      0.77 o
   2  20   0        7.96        8.73      3.40 o
   3  20   0        3.07        3.35      1.67 o
   7  20   0        1.60        1.99      0.83 o
 -21   0   1        2.48        3.09      1.02 o
 -19   0   1       16.70       15.48      2.27 o
 -13   0   1       35.63       34.33      5.01 o
 -11   0   1       49.67       50.18      5.10 o
  -9   0   1       39.77       43.66      4.50 o
  -7   0   1     1611.85     1653.10     91.90 o
  -5   0   1     1626.26     1714.49     88.85 o
   5   0   1        0.06        2.14      0.76 o
   7   0   1        2.01        1.53      0.67 o
   9   0   1       51.11       50.63      5.26 o
  11   0   1      167.73      162.09     12.22 o
  13   0   1       48.03       46.26      5.27 o
  15   0   1       43.42       40.80      6.39 o
  17   0   1       14.22       11.47      1.83 o
  19   0   1        3.20        2.37      0.95 o
  21   0   1        3.16        2.42      0.81 o
 -22   1   1        1.03        0.98      0.47 o
 -18   1   1       15.69       15.54      2.27 o
 -15   1   1        7.34        5.78      1.51 o
 -14   1   1       16.93       15.17      2.76 o
 -13   1   1       17.39       17.35      2.75 o
 -12   1   1       43.89       41.10      5.13 o
 -11   1   1        4.47        4.86      1.77 o
 -10   1   1       29.36       28.97      3.78 o
  -9   1   1       69.90       75.88      6.57 o
  -8   1   1       31.54       33.59      3.45 o
  -7   1   1      147.98      163.11     14.04 o
  -6   1   1      575.37      581.14     56.93 o
  -5   1   1        2.71        1.82      0.56 o
  -4   1   1        7.65        5.28      1.34 o
  -3   1   1      343.55      415.10     31.29 o
   0   1   1      315.75      377.54     28.30 o
   1   1   1        2.39        2.91      0.63 o
   2   1   1     1728.41     2207.06    105.03 o
   3   1   1      156.46      176.56     13.56 o
   4   1   1      179.03      183.43     13.40 o
   5   1   1       10.83       13.71      1.82 o
   6   1   1        1.45        1.91      0.71 o
   7   1   1       81.06       81.85      7.18 o
   8   1   1       22.70       23.68      3.18 o
   9   1   1       18.04       19.90      3.04 o
  10   1   1       11.94       10.86      2.31 o
  11   1   1       68.04       66.05      6.44 o
  14   1   1       15.38       14.76      3.25 o
  15   1   1        6.21        5.76      1.92 o
  17   1   1       22.46       21.57      3.34 o
  18   1   1        3.74        3.62      1.01 o
  19   1   1        2.85        2.87      1.07 o
 -22   2   1        2.10        1.22      0.42 o
 -21   2   1        6.92        5.20      1.19 o
 -19   2   1       10.54       10.54      2.49 o
 -18   2   1        1.58        1.56      0.73 o
 -17   2   1        4.53        3.66      1.06 o
 -16   2   1        4.76        5.21      1.19 o
 -14   2   1       45.04       43.47      6.84 o
 -13   2   1        3.10        2.40      0.98 o
 -12   2   1       78.09       80.09      7.33 o
  -9   2   1       20.41       21.41      2.72 o
  -8   2   1      711.30      740.31     47.54 o
  -7   2   1        3.08        3.39      1.17 o
  -6   2   1      441.75      462.46     35.77 o
  -5   2   1      191.97      160.63     14.36 o
  -4   2   1       19.23       21.10      2.56 o
  -3   2   1       10.06        9.85      1.33 o
  -2   2   1      790.55      801.56     67.19 o
   0   2   1      533.61      534.95     35.68 o
   3   2   1      918.73     1041.13     89.63 o
   4   2   1      185.41      187.09     14.91 o
   5   2   1       18.59       19.22      2.57 o
   6   2   1      186.88      178.61     12.19 o
   8   2   1      124.51      140.60     10.58 o
   9   2   1       98.82       97.84      8.37 o
  10   2   1      166.90      167.80     12.36 o
  13   2   1        7.40        5.64      2.28 o
  14   2   1       41.63       42.23      5.75 o
  15   2   1        5.69        5.88      1.40 o
  16   2   1        2.85        1.77      0.76 o
  17   2   1        3.50        3.23      1.02 o
  19   2   1        6.82        6.30      1.53 o
 -21   3   1        3.95        3.79      1.32 o
 -18   3   1       14.64       13.16      2.46 o
 -17   3   1       16.95       17.18      2.43 o
 -16   3   1       18.68       18.62      2.57 o
 -15   3   1        4.54        4.66      1.17 o
 -14   3   1        4.34        4.40      1.50 o
 -13   3   1       20.16       20.28      3.35 o
 -12   3   1       11.16       12.55      2.30 o
 -11   3   1      254.83      253.74     17.85 o
 -10   3   1       55.50       56.23      5.39 o
  -9   3   1       11.38       12.95      2.62 o
  -8   3   1       20.08       19.28      2.57 o
  -7   3   1      293.71      322.44     22.31 o
  -6   3   1        1.75        2.35      0.74 o
  -5   3   1       96.05       94.76      7.30 o
  -4   3   1      561.12      569.01     49.31 o
  -3   3   1       61.26       70.43      6.43 o
  -2   3   1      885.28     1040.83     65.34 o
  -1   3   1      915.09     1043.02     63.83 o
   0   3   1      150.75      177.74     11.73 o
   1   3   1      363.78      394.78     28.28 o
   2   3   1      606.95      661.10     49.15 o
   3   3   1      106.33      111.04      9.10 o
   4   3   1      271.94      312.20     31.49 o
   5   3   1      150.03      169.40     12.96 o
   6   3   1       25.22       28.81      3.31 o
   7   3   1      636.77      636.98     41.61 o
   8   3   1      128.71      126.23      9.38 o
   9   3   1       49.12       46.49      5.42 o
  10   3   1       72.98       76.69      7.03 o
  11   3   1       31.85       33.39      4.07 o
  13   3   1       76.77       75.75      8.42 o
  14   3   1       26.68       24.59      4.27 o
  15   3   1       22.22       22.54      3.18 o
  16   3   1        2.88        2.22      0.87 o
  18   3   1       11.80       10.36      2.65 o
  20   3   1        6.11        6.20      1.31 o
  21   3   1        2.28        2.38      1.12 o
 -19   4   1        3.37        2.07      0.61 o
 -18   4   1       16.02       14.61      2.28 o
 -17   4   1        4.49        4.66      1.30 o
 -16   4   1       28.51       30.27      3.61 o
 -15   4   1       12.35       13.03      2.29 o
 -14   4   1       21.23       20.26      3.20 o
 -12   4   1       71.86       78.14      7.64 o
 -11   4   1       49.48       51.48      5.71 o
 -10   4   1      369.19      357.23     23.78 o
  -9   4   1      152.54      163.99     11.91 o
  -7   4   1        6.11        3.94      1.41 o
  -6   4   1        2.99        2.12      0.75 o
  -5   4   1      228.36      237.95     17.88 o
  -4   4   1      432.79      449.75     37.32 o
  -3   4   1     1234.62     1272.79    109.03 o
  -2   4   1      105.73      107.78      8.80 o
  -1   4   1       74.35       98.32      8.06 o
   0   4   1       49.10       48.22      3.88 o
   1   4   1      276.81      257.83     17.85 o
   2   4   1      127.85      132.53      9.68 o
   3   4   1      938.95      978.56     66.92 o
   4   4   1     1408.67     1382.70    131.77 o
   5   4   1        9.39        7.77      1.70 o
   6   4   1       15.92       14.63      2.13 o
   7   4   1       30.39       27.02      3.31 o
   8   4   1       70.03       62.12      6.30 o
   9   4   1      250.30      253.16     17.86 o
  10   4   1      155.76      166.04     12.52 o
  11   4   1       72.55       72.33      6.89 o
  12   4   1       13.41       13.21      2.61 o
  13   4   1        5.57        4.86      1.42 o
  14   4   1       25.67       23.13      5.11 o
  15   4   1        7.41        6.97      1.88 o
  17   4   1        7.79        6.76      1.72 o
  19   4   1        3.36        2.83      0.89 o
 -21   5   1        2.08        1.84      0.86 o
 -19   5   1        2.32        2.59      1.27 o
 -18   5   1       10.35       10.59      2.99 o
 -15   5   1        2.53        2.40      0.74 o
 -13   5   1        2.39        2.04      0.83 o
 -12   5   1       49.56       50.67      6.49 o
 -11   5   1       63.84       65.51      6.29 o
 -10   5   1       90.71       95.91      8.98 o
  -9   5   1       44.85       47.60      5.10 o
  -8   5   1        9.27        8.80      2.01 o
  -7   5   1        9.64       10.33      2.16 o
  -6   5   1      226.89      226.26     14.86 o
  -5   5   1       26.41       28.18      3.62 o
  -4   5   1        5.22        6.15      1.45 o
  -3   5   1        5.06        4.62      0.99 o
  -2   5   1       49.84       47.34      4.34 o
  -1   5   1      177.20      186.65     14.46 o
   0   5   1        1.33        1.39      0.54 o
   1   5   1       26.77       27.80      2.85 o
   2   5   1       56.71       54.49      5.25 o
   3   5   1      100.62      104.71     10.65 o
   4   5   1      280.77      307.97     20.81 o
   5   5   1       83.38       74.80      6.88 o
   6   5   1     2346.88     2340.07    134.96 o
   9   5   1       64.67       65.06      6.44 o
  10   5   1       95.68       95.78      8.22 o
  11   5   1       67.27       69.82      6.90 o
  12   5   1        3.57        2.56      1.23 o
  13   5   1        4.45        3.63      1.42 o
  14   5   1       19.44       19.89      4.49 o
  17   5   1        3.52        3.50      0.92 o
 -18   6   1       10.96       11.75      3.14 o
 -17   6   1       15.39       14.95      2.92 o
 -16   6   1       36.27       38.47      5.14 o
 -13   6   1        1.54        1.30      0.63 o
 -12   6   1       17.92       19.53      3.20 o
  -9   6   1       18.40       19.33      2.57 o
  -8   6   1        8.55        8.99      1.69 o
  -6   6   1       56.84       51.71      4.95 o
  -5   6   1      344.17      346.99     22.28 o
  -3   6   1      108.95      110.02      9.86 o
  -2   6   1      353.00      353.71     23.79 o
  -1   6   1      120.79      111.13      9.25 o
   0   6   1      166.65      174.66     12.50 o
   1   6   1       29.51       30.19      3.61 o
   2   6   1       18.20       18.39      2.26 o
   3   6   1       62.43       70.59      6.12 o
   4   6   1      243.82      244.38     17.87 o
   5   6   1     1217.06     1269.57     80.19 o
   6   6   1      188.48      190.89     13.84 o
   7   6   1      126.09      128.26     10.44 o
   8   6   1       80.90       91.37      7.92 o
   9   6   1       25.32       26.94      3.47 o
  10   6   1       38.36       38.39      4.52 o
  11   6   1       12.01       13.14      2.29 o
  12   6   1       40.81       41.75      5.44 o
  13   6   1        5.12        4.85      1.77 o
  14   6   1        5.34        5.52      1.51 o
  15   6   1       17.78       18.98      3.36 o
  16   6   1       17.11       17.13      2.58 o
  18   6   1       12.01       10.93      2.16 o
 -17   7   1       65.54       71.55      8.28 o
 -15   7   1       39.71       41.17      5.60 o
 -14   7   1        7.37        7.14      2.22 o
 -11   7   1       57.20       60.57      6.45 o
 -10   7   1       42.07       43.85      5.12 o
  -9   7   1       47.62       52.30      5.40 o
  -6   7   1        3.30        2.83      1.05 o
  -5   7   1       17.73       16.57      2.59 o
  -4   7   1       77.87       72.95      6.27 o
  -3   7   1      180.76      179.63     14.92 o
  -2   7   1       23.48       25.32      3.48 o
  -1   7   1      127.15      138.73      9.97 o
   0   7   1        4.29        3.16      0.91 o
   1   7   1        2.24        2.11      0.80 o
   3   7   1      318.02      310.75     20.81 o
   4   7   1      215.06      210.47     14.88 o
   5   7   1      366.23      370.67     25.28 o
   6   7   1       39.26       40.08      4.36 o
   7   7   1       34.21       33.21      4.07 o
   8   7   1      215.37      230.06     16.37 o
   9   7   1       35.24       37.21      4.37 o
  10   7   1        5.62        7.97      1.70 o
  11   7   1       39.81       42.63      5.28 o
  12   7   1       19.90       20.67      3.35 o
  14   7   1        8.65        8.15      1.69 o
  15   7   1       10.90       10.15      1.68 o
  16   7   1        2.56        2.61      0.98 o
  17   7   1       19.40       19.66      2.88 o
  18   7   1        2.77        3.42      1.33 o
 -20   8   1        7.92        8.13      2.02 o
 -16   8   1       24.33       23.94      3.17 o
  -9   8   1       55.06       55.53      5.55 o
  -7   8   1       17.99       19.95      3.35 o
  -5   8   1       25.64       29.80      3.46 o
  -4   8   1       90.98       91.27      7.16 o
  -3   8   1      205.15      200.97     13.22 o
  -2   8   1       27.63       28.31      3.31 o
  -1   8   1        1.47        1.57      0.69 o
   0   8   1       43.58       42.99      4.19 o
   1   8   1       12.97       10.66      1.99 o
   2   8   1       40.02       39.85      4.20 o
   4   8   1        6.03        6.36      1.72 o
   5   8   1      114.88      111.65      9.10 o
   6   8   1        2.88        2.16      0.75 o
   7   8   1      242.13      250.67     17.86 o
   8   8   1        3.04        3.07      0.93 o
   9   8   1       13.89       15.41      2.59 o
  10   8   1       39.07       41.67      5.12 o
  11   8   1        5.15        5.22      1.40 o
  13   8   1        4.49        3.46      1.07 o
  14   8   1       30.87       32.99      4.39 o
  15   8   1        4.92        4.63      1.22 o
  16   8   1       16.24       15.44      2.76 o
  21   8   1        2.84        3.02      1.06 o
 -11   9   1       21.27       22.08      4.30 o
  -9   9   1       40.15       43.11      5.12 o
  -8   9   1       56.46       61.33      6.45 o
  -7   9   1       19.23       18.26      2.89 o
  -6   9   1        7.60        8.28      1.69 o
  -4   9   1       55.01       54.77      5.24 o
  -2   9   1      246.64      251.69     16.34 o
  -1   9   1        8.04        5.90      1.30 o
   0   9   1        6.64        5.56      1.74 o
   1   9   1       96.74       93.52      7.61 o
   2   9   1      201.47      202.73     14.13 o
   3   9   1      191.73      194.98     14.45 o
   4   9   1       18.84       20.39      2.88 o
   5   9   1       34.98       39.32      4.20 o
   6   9   1       81.56       84.47      7.32 o
   7   9   1        5.05        4.16      1.32 o
   8   9   1        4.29        3.61      1.36 o
   9   9   1      113.27      120.48     11.54 o
  10   9   1       91.17       91.22     10.53 o
  11   9   1       21.13       21.72      5.29 o
  12   9   1       16.69       17.05      2.58 o
  13   9   1       26.09       27.35      3.62 o
  14   9   1        6.75        7.50      1.87 o
  15   9   1       14.37       13.30      2.78 o
  16   9   1        7.33        7.49      1.70 o
  19   9   1        3.08        2.59      1.27 o
 -15  10   1       10.38       12.17      2.14 o
 -12  10   1       18.67       18.22      2.74 o
 -10  10   1       31.09       29.88      5.68 o
  -9  10   1        9.99        9.49      2.17 o
  -7  10   1       85.56       88.00      8.85 o
  -6  10   1        5.36        4.32      1.40 o
  -3  10   1      122.37      120.16      9.39 o
  -2  10   1       41.99       42.27      4.50 o
  -1  10   1        4.59        3.94      1.20 o
   0  10   1       40.82       39.96      4.36 o
   1  10   1       87.44       80.33      7.02 o
   3  10   1        6.55        5.17      1.52 o
   4  10   1       23.59       25.42      3.17 o
   5  10   1       25.24       25.93      3.32 o
   7  10   1        9.89       10.06      3.00 o
   8  10   1       34.58       37.46      4.68 o
   9  10   1      138.78      133.35     14.43 o
  10  10   1       22.25       22.02      3.50 o
  11  10   1        6.10        6.02      1.57 o
  15  10   1       10.42        8.75      2.01 o
  18  10   1        5.53        4.63      1.22 o
 -14  11   1        2.80        2.47      1.05 o
 -11  11   1       12.13       11.76      2.47 o
  -9  11   1        9.75        8.75      2.01 o
  -6  11   1      147.58      153.33     12.07 o
  -4  11   1        3.53        3.24      1.10 o
  -3  11   1       15.29       15.75      2.91 o
  -2  11   1       18.65       19.41      3.36 o
  -1  11   1       21.98       20.83      3.04 o
   0  11   1      400.99      400.05     25.25 o
   1  11   1        6.23        4.48      1.78 o
   2  11   1       12.66       12.80      2.29 o
   4  11   1        6.20        6.11      1.73 o
   5  11   1        5.45        4.66      1.78 o
   6  11   1        3.21        2.80      1.24 o
   8  11   1       20.52       21.95      5.62 o
  12  11   1       67.09       72.74      8.90 o
  16  11   1        5.48        4.93      1.59 o
  18  11   1        5.45        4.31      1.62 o
 -17  12   1        1.72        1.75      0.81 o
 -13  12   1        5.98        5.66      1.43 o
 -11  12   1        8.08        7.24      1.71 o
  -9  12   1       11.54       12.71      2.79 o
  -8  12   1        5.76        6.17      1.73 o
  -7  12   1        9.61        8.94      2.18 o
  -5  12   1       10.75       11.83      2.63 o
  -4  12   1       10.10       11.16      2.31 o
  -3  12   1       94.18       93.17      8.52 o
  -2  12   1      127.20      127.69      9.99 o
  -1  12   1       12.47       13.43      2.61 o
   0  12   1       16.66       15.62      2.91 o
   1  12   1       29.81       31.12      4.08 o
   2  12   1       65.29       64.72      6.44 o
   3  12   1        9.28        9.32      2.34 o
   4  12   1       13.41       14.48      2.92 o
   9  12   1       47.83       53.79      6.02 o
  10  12   1       27.35       28.43      3.78 o
  11  12   1       24.10       26.52      3.79 o
  15  12   1        5.39        5.93      2.82 o
  16  12   1        3.15        3.62      1.36 o
  18  12   1        2.95        2.80      1.12 o
 -14  13   1        5.08        5.10      2.50 o
 -13  13   1        2.75        3.04      1.06 o
 -10  13   1        5.62        5.33      2.30 o
  -8  13   1       52.74       55.96      6.16 o
  -7  13   1       27.78       29.03      3.78 o
  -5  13   1        5.80        5.22      1.59 o
  -4  13   1        3.75        3.84      1.40 o
  -3  13   1       35.14       32.34      4.39 o
  -2  13   1       28.07       26.33      3.95 o
  -1  13   1       52.94       52.21      5.87 o
   1  13   1       54.25       52.73      7.42 o
   2  13   1       44.60       42.00      7.17 o
   3  13   1       76.38       76.99      8.57 o
   5  13   1       20.52       21.43      3.34 o
   7  13   1       11.32       12.57      2.14 o
   8  13   1       14.05       14.76      3.09 o
   9  13   1        8.83        8.39      1.86 o
  10  13   1       10.45       11.33      2.31 o
  11  13   1        3.01        4.48      1.46 o
  13  13   1       12.38       14.11      4.79 o
  15  13   1        2.43        2.09      0.96 o
  16  13   1        2.30        2.16      0.94 o
  17  13   1        1.57        2.45      1.03 o
 -13  14   1        4.61        6.49      1.56 o
 -10  14   1        6.68        5.94      2.27 o
  -9  14   1       44.20       47.02      5.58 o
  -7  14   1        3.83        3.58      1.20 o
  -3  14   1       43.33       43.18      6.53 o
  -2  14   1        8.74        7.76      2.37 o
  -1  14   1        6.44        5.83      1.42 o
   1  14   1        7.59        5.55      2.10 o
   3  14   1        7.04        6.48      2.60 o
   5  14   1       16.92       17.55      2.58 o
   6  14   1       12.39       12.79      2.62 o
   7  14   1       18.62       21.69      3.03 o
   8  14   1       14.18       15.17      2.44 o
  12  14   1        3.46        3.99      1.20 o
  14  14   1        4.84        5.36      1.93 o
  -9  15   1        2.23        1.80      0.89 o
  -8  15   1        8.06        8.62      2.35 o
  -4  15   1        6.83        6.80      1.55 o
  -3  15   1       10.11        9.25      1.68 o
  -2  15   1       12.91       10.97      2.48 o
   0  15   1       19.99       18.50      3.36 o
   2  15   1        9.01        7.19      2.94 o
   3  15   1       23.31       23.49      3.65 o
   4  15   1       37.54       38.41      4.83 o
   5  15   1        3.75        2.94      0.92 o
   6  15   1        3.06        3.19      1.12 o
   8  15   1        7.22        7.95      2.55 o
  11  15   1        2.46        2.44      0.98 o
  12  15   1        4.00        4.19      1.36 o
  -5  16   1       12.15       10.43      1.84 o
  -4  16   1        3.16        2.51      0.75 o
  -2  16   1       17.89       17.73      3.70 o
   2  16   1       22.26       21.88      3.98 o
   4  16   1        6.62        8.02      2.20 o
   5  16   1       19.21       19.56      3.20 o
   7  16   1        3.08        2.68      0.77 o
  13  16   1        1.94        1.99      0.87 o
  -7  17   1        1.82        1.72      0.62 o
  -6  17   1        7.05        5.37      1.75 o
  -4  17   1        7.16        6.59      1.89 o
   1  17   1        8.57        7.96      2.20 o
   5  17   1        7.11        5.54      2.47 o
   6  17   1        9.76        9.53      2.67 o
  11  17   1        3.54        2.97      0.74 o
 -11  18   1        1.57        1.20      0.51 o
 -10  18   1        7.08        5.32      1.51 o
  -4  18   1        3.26        3.72      1.65 o
   3  18   1        2.26        2.41      1.15 o
   4  18   1        9.92       11.79      2.30 o
   7  18   1        4.22        4.99      1.95 o
  10  18   1        2.91        1.94      0.97 o
  -5  19   1        2.72        3.60      1.26 o
   0  19   1        2.94        3.55      1.21 o
   7  19   1        3.03        5.71      2.46 o
  -4  20   1        2.19        2.85      1.37 o
   0  21   1        1.32        2.27      1.12 o
 -22   0   2        2.73        2.79      0.69 o
 -16   0   2        7.19        6.92      1.71 o
 -14   0   2      112.53      104.71     16.74 o
 -12   0   2      110.80      110.71      8.80 o
  -8   0   2       18.94       22.58      3.18 o
  -6   0   2      982.99     1020.36     91.19 o
  -4   0   2       80.54       87.41      6.70 o
  -2   0   2      484.34      563.16     40.18 o
   2   0   2      105.78       92.12      9.60 o
   4   0   2       65.22       66.09      6.13 o
   6   0   2      163.35      175.98     12.95 o
   8   0   2        8.13        9.47      2.34 o
  10   0   2        2.57        2.12      0.88 o
  12   0   2      300.33      289.40     20.83 o
  14   0   2       15.86       14.95      2.92 o
  16   0   2       90.21       93.92      9.90 o
  20   0   2        3.99        3.79      1.21 o
  22   0   2        1.98        2.70      0.85 o
 -22   1   2        4.25        3.83      0.75 o
 -17   1   2       27.38       27.71      3.47 o
 -15   1   2        5.96        5.37      1.52 o
 -13   1   2        4.03        3.93      1.29 o
 -12   1   2       66.17       69.32      7.66 o
 -11   1   2        1.62        1.99      0.92 o
 -10   1   2       51.04       55.83      5.39 o
  -9   1   2       76.13       84.64      7.17 o
  -8   1   2        5.50        8.40      2.19 o
  -6   1   2      232.26      239.12     20.92 o
  -5   1   2      259.15      289.55     26.93 o
  -4   1   2      539.73      585.09     43.19 o
  -3   1   2      184.53      188.41     13.85 o
  -2   1   2      779.68      935.01     74.57 o
  -1   1   2      316.78      410.72     31.29 o
   0   1   2      763.21      858.27     67.09 o
   2   1   2      136.82      140.71     11.03 o
   3   1   2      751.06      774.96     61.14 o
   4   1   2       16.68       18.95      2.11 o
   5   1   2       94.72      100.87      9.43 o
   6   1   2       22.71       29.03      3.16 o
   7   1   2      106.31      111.13      8.80 o
   8   1   2      193.16      192.06     13.84 o
   9   1   2      210.99      211.35     14.87 o
  10   1   2      492.81      489.35     32.70 o
  11   1   2       52.63       54.82      5.70 o
  12   1   2      165.24      166.63     12.82 o
  14   1   2       17.16       17.63      3.06 o
  15   1   2       52.01       51.26      8.23 o
  16   1   2        9.32        8.86      2.18 o
  17   1   2        4.83        4.27      1.19 o
 -20   2   2        3.56        2.79      0.82 o
 -19   2   2       14.31       13.59      2.13 o
 -18   2   2       11.21       10.44      1.84 o
 -17   2   2        4.56        5.13      1.19 o
 -16   2   2       15.84       14.24      2.60 o
 -15   2   2        3.91        4.20      1.28 o
 -14   2   2       64.71       65.16      9.08 o
 -13   2   2       53.22       55.40      6.01 o
 -12   2   2      121.81      125.08      9.99 o
 -11   2   2      296.20      297.29     20.82 o
 -10   2   2       62.53       58.77      6.00 o
  -9   2   2       30.51       30.28      3.46 o
  -8   2   2      316.92      320.68     22.31 o
  -7   2   2      164.29      177.88     12.80 o
  -6   2   2       67.58       67.16      6.13 o
  -5   2   2      909.14      964.24     94.39 o
  -4   2   2     1386.00     1540.56     95.01 o
  -3   2   2      148.65      132.76      9.98 o
  -2   2   2      569.79      660.51     46.12 o
  -1   2   2        7.98       10.04      1.32 o
   0   2   2       21.07       25.29      3.02 o
   1   2   2     1172.62     1358.59     89.16 o
   3   2   2      404.94      412.77     37.39 o
   4   2   2      138.81      144.75     12.25 o
   5   2   2        2.97        1.70      0.83 o
   6   2   2      106.52      108.23      8.65 o
   7   2   2        1.78        2.02      0.74 o
   8   2   2       42.95       40.46      4.20 o
   9   2   2      105.93      104.08      8.66 o
  10   2   2       74.44       71.90      6.73 o
  11   2   2      124.05      117.89      9.54 o
  14   2   2       19.45       17.83      3.54 o
  15   2   2        3.21        3.03      1.09 o
  16   2   2        7.24        5.93      1.45 o
  18   2   2        6.57        5.90      1.53 o
  19   2   2        4.81        3.92      1.29 o
  20   2   2        5.66        4.95      1.33 o
 -20   3   2       15.87       14.21      3.42 o
 -19   3   2        1.66        1.16      0.51 o
 -18   3   2       16.27       15.59      2.76 o
 -17   3   2        2.03        2.27      0.86 o
 -13   3   2      141.70      138.46     12.71 o
 -12   3   2       54.08       55.31      6.01 o
 -11   3   2       56.75       61.71      5.84 o
  -9   3   2        9.63       10.41      1.99 o
  -8   3   2      145.83      153.18     11.01 o
  -7   3   2        3.54        4.30      1.08 o
  -6   3   2       21.10       23.17      3.03 o
  -5   3   2       74.82       68.36      6.90 o
  -4   3   2       47.44       48.42      4.79 o
  -3   3   2       53.98       50.53      4.18 o
  -2   3   2     1029.46     1117.86     81.89 o
  -1   3   2      704.87      826.12     51.97 o
   0   3   2       86.17      106.65      8.50 o
   1   3   2       63.52       54.33      5.55 o
   2   3   2      639.06      622.07     55.32 o
   3   3   2      290.76      287.07     26.94 o
   5   3   2      402.58      408.38     31.30 o
   6   3   2      191.38      195.42     13.39 o
   7   3   2      650.78      640.92     43.12 o
   8   3   2      398.04      389.97     28.28 o
   9   3   2       26.54       25.61      3.63 o
  10   3   2       25.26       25.31      4.44 o
  13   3   2       23.17       23.66      3.49 o
  15   3   2        3.26        2.98      1.46 o
  17   3   2        2.20        1.32      0.63 o
  18   3   2       11.34       11.69      2.15 o
  20   3   2        2.77        3.03      1.00 o
  21   3   2        2.99        2.62      0.82 o
 -22   4   2        4.88        4.20      1.35 o
 -20   4   2        6.17        6.02      1.57 o
 -19   4   2       15.59       15.49      3.24 o
 -15   4   2        3.66        3.32      0.87 o
 -14   4   2       21.53       21.65      4.47 o
 -13   4   2        5.91        6.13      1.73 o
 -12   4   2        9.51        9.78      1.84 o
 -11   4   2       11.45       12.01      2.30 o
  -9   4   2       61.58       61.14      6.45 o
  -8   4   2       90.04       82.54      7.79 o
  -7   4   2       17.82       16.72      2.43 o
  -6   4   2       26.85       27.57      3.47 o
  -5   4   2      388.66      405.02     31.30 o
  -4   4   2       14.48       13.56      1.82 o
  -3   4   2      652.20      636.25     52.23 o
  -2   4   2       24.77       30.58      2.84 o
  -1   4   2       14.32       15.59      1.65 o
   0   4   2       18.22       16.00      2.27 o
   1   4   2      111.37      115.77      9.55 o
   2   4   2      648.58      620.46     52.26 o
   3   4   2      430.27      416.56     41.99 o
   4   4   2     1564.24     1609.26    132.82 o
   5   4   2      447.02      445.50     35.80 o
   6   4   2       48.93       56.62      5.70 o
   7   4   2       33.15       31.41      3.61 o
   8   4   2      112.28      112.69      8.94 o
   9   4   2       93.11       93.97      8.83 o
  10   4   2       19.99       19.95      3.35 o
  12   4   2       31.03       33.08      4.39 o
  13   4   2       26.41       26.20      5.55 o
  15   4   2       28.51       27.50      3.62 o
  16   4   2        2.21        1.74      0.86 o
  18   4   2        5.72        5.55      1.24 o
  19   4   2        2.90        2.63      0.98 o
 -20   5   2        3.15        2.93      1.19 o
 -17   5   2        6.89        6.09      1.43 o
 -16   5   2        3.97        3.42      1.11 o
 -15   5   2        7.58        8.18      1.51 o
 -14   5   2        1.11        0.95      0.47 o
 -11   5   2       49.34       51.36      5.56 o
 -10   5   2       18.72       21.31      3.04 o
  -7   5   2      162.74      166.63     13.73 o
  -6   5   2      150.00      148.21     12.24 o
  -5   5   2        3.59        2.99      0.91 o
  -4   5   2       78.90       81.86      6.41 o
  -3   5   2        0.08        0.82      0.40 o
  -2   5   2       99.02       99.30      8.82 o
  -1   5   2     1418.18     1439.70     96.62 o
   0   5   2      164.98      155.23     13.76 o
   1   5   2        2.53        1.70      0.61 o
   2   5   2       39.25       37.40      4.21 o
   3   5   2      287.21      292.91     26.92 o
   4   5   2      273.76      284.00     20.84 o
   5   5   2       30.68       27.76      3.16 o
   6   5   2      148.65      129.49     10.13 o
   7   5   2      229.45      230.50     16.37 o
   8   5   2        8.82        8.31      2.19 o
   9   5   2       24.68       26.00      3.48 o
  10   5   2       10.37       10.71      2.32 o
  13   5   2       19.01       19.48      3.85 o
  14   5   2       43.36       43.51      6.69 o
  15   5   2        3.92        4.04      1.01 o
  17   5   2        6.93        6.56      1.50 o
 -18   6   2        3.77        4.13      1.62 o
 -17   6   2        4.00        3.56      1.34 o
 -13   6   2       44.60       46.67      7.14 o
 -12   6   2       57.50       57.86      7.25 o
 -10   6   2        4.50        3.57      1.17 o
  -9   6   2       32.94       38.41      4.20 o
  -7   6   2       17.85       17.35      2.90 o
  -6   6   2       81.09       86.53      7.17 o
  -5   6   2       58.50       59.27      5.08 o
  -4   6   2       40.73       38.90      3.75 o
  -3   6   2       66.38       60.46      6.00 o
  -2   6   2      118.46      116.29      8.48 o
  -1   6   2      355.88      384.41     25.27 o
   0   6   2      144.70      141.55     10.88 o
   1   6   2        6.61        8.89      1.53 o
   2   6   2      265.78      274.35     19.35 o
   3   6   2      170.33      154.93     11.17 o
   4   6   2      289.07      293.21     19.32 o
   5   6   2      392.70      404.87     28.26 o
   6   6   2      630.11      647.80     43.11 o
   7   6   2        2.91        2.01      0.91 o
   8   6   2       25.97       25.71      3.48 o
  10   6   2        4.50        5.13      1.52 o
  11   6   2       16.56       16.78      2.90 o
  12   6   2        7.74        8.37      2.19 o
  13   6   2       12.72       13.58      2.61 o
  16   6   2       12.31       11.97      1.83 o
  17   6   2        8.51        8.41      1.42 o
  18   6   2        2.16        1.97      0.67 o
 -15   7   2        8.10        7.40      1.70 o
 -14   7   2        9.99       10.11      2.50 o
 -10   7   2      141.97      142.91     10.88 o
  -8   7   2       73.37       74.08      6.42 o
  -5   7   2      112.68      104.89      7.89 o
  -4   7   2       51.45       53.38      4.78 o
  -3   7   2       44.28       41.61      4.05 o
  -2   7   2      825.33      837.52     48.95 o
   0   7   2      175.31      164.28     12.21 o
   1   7   2      339.82      342.02     23.80 o
   3   7   2      500.44      512.89     34.19 o
   4   7   2      442.04      447.70     29.73 o
   5   7   2       28.52       25.15      3.17 o
   6   7   2        3.14        3.65      1.37 o
   7   7   2        4.90        2.89      1.03 o
   8   7   2      464.66      486.72     32.70 o
   9   7   2        7.45        8.07      2.02 o
  10   7   2       17.09       16.49      2.75 o
  11   7   2       14.49       13.86      2.93 o
  15   7   2        3.48        3.10      0.83 o
  16   7   2       28.47       29.80      3.61 o
  17   7   2        6.34        6.07      1.20 o
 -14   8   2        3.75        3.30      1.31 o
 -13   8   2        7.99        8.16      1.86 o
 -11   8   2       11.41       12.33      2.80 o
 -10   8   2       62.37       65.27      6.75 o
  -9   8   2       60.45       61.65      6.14 o
  -5   8   2       12.67       13.61      2.29 o
  -4   8   2        5.66        6.60      1.89 o
  -3   8   2       37.15       39.91      3.89 o
  -2   8   2       11.31       10.35      1.99 o
  -1   8   2      199.31      206.09     13.22 o
   0   8   2        3.56        2.44      1.05 o
   1   8   2       83.55       81.27      6.87 o
   2   8   2       58.38       58.57      5.24 o
   5   8   2       56.19       57.92      5.85 o
   6   8   2       16.86       18.03      2.89 o
   7   8   2      558.99      577.34     40.16 o
   8   8   2      110.38      109.55      9.56 o
   9   8   2      254.85      260.17     19.37 o
  10   8   2       33.25       35.90      5.47 o
  11   8   2        2.46        2.58      1.13 o
  12   8   2       12.55       12.98      2.62 o
  13   8   2       25.13       27.44      3.31 o
  14   8   2        2.91        2.34      0.74 o
  19   8   2        6.84        6.63      2.06 o
 -17   9   2        7.22        8.34      1.69 o
 -15   9   2       12.70       14.73      2.77 o
 -13   9   2       21.80       23.16      3.18 o
 -12   9   2        3.08        3.55      1.25 o
 -11   9   2        8.63        7.52      2.38 o
  -8   9   2        8.06        6.63      2.06 o
  -7   9   2       24.60       26.28      3.32 o
  -5   9   2       81.27       86.28      7.31 o
  -4   9   2      109.71      112.46      8.65 o
  -2   9   2        5.68        3.81      1.58 o
  -1   9   2       43.81       40.43      4.20 o
   0   9   2        5.62        3.82      1.44 o
   1   9   2       27.17       31.22      3.61 o
   2   9   2       38.06       37.04      4.83 o
   3   9   2      287.45      296.12     20.82 o
   4   9   2      163.81      162.25     12.52 o
   5   9   2       48.48       48.83      5.26 o
   6   9   2        1.28        1.86      0.76 o
   8   9   2       81.71       84.99      8.40 o
   9   9   2        6.51        6.59      1.56 o
  10   9   2        4.80        4.81      1.34 o
  11   9   2        3.90        4.53      1.19 o
  13   9   2        4.01        4.77      1.37 o
  14   9   2        3.34        2.39      1.11 o
 -19  10   2        9.07        9.17      2.01 o
 -18  10   2        2.20        2.04      0.88 o
 -17  10   2        4.33        4.61      1.52 o
 -16  10   2        4.20        4.95      1.18 o
 -12  10   2       20.60       22.51      3.03 o
 -11  10   2       12.07       12.49      2.30 o
 -10  10   2        3.55        3.39      1.46 o
  -9  10   2        3.91        3.62      1.30 o
  -8  10   2       11.49       12.54      2.46 o
  -6  10   2        7.22        7.19      1.88 o
  -5  10   2        7.49        5.71      1.92 o
  -4  10   2        7.08        8.42      2.19 o
  -2  10   2       25.76       26.33      3.16 o
  -1  10   2       31.97       32.31      3.77 o
   0  10   2       25.48       23.58      3.02 o
   2  10   2       76.49       78.53      6.88 o
   3  10   2       30.39       32.02      3.92 o
   4  10   2       18.74       19.11      3.36 o
   5  10   2       95.01       99.98      8.67 o
   6  10   2        8.54        8.20      2.89 o
   9  10   2       12.99       11.41      2.31 o
  10  10   2        4.31        3.77      1.45 o
  11  10   2       38.72       39.45      5.61 o
  12  10   2        4.20        3.98      1.21 o
  13  10   2        5.21        5.75      1.40 o
  15  10   2       10.46        9.74      2.33 o
 -19  11   2        4.48        4.13      1.32 o
 -15  11   2        1.70        2.16      0.84 o
 -13  11   2       31.39       32.92      4.86 o
 -12  11   2        4.06        2.93      1.15 o
 -11  11   2       50.61       53.77      5.87 o
 -10  11   2       17.39       18.19      3.37 o
  -7  11   2       13.17       12.97      3.28 o
  -5  11   2       52.54       50.34      5.72 o
  -3  11   2      217.28      212.37     13.97 o
  -1  11   2       44.99       43.24      4.81 o
   0  11   2       11.76       12.57      2.62 o
   1  11   2       33.36       33.06      4.39 o
   3  11   2       26.38       27.76      3.62 o
   4  11   2       16.85       18.91      2.89 o
   5  11   2        9.76        8.32      2.02 o
   6  11   2       11.16       11.18      2.64 o
   7  11   2       25.57       26.47      4.90 o
  10  11   2        2.22        2.62      1.22 o
  11  11   2       14.17       15.39      4.24 o
 -12  12   2       17.39       15.68      3.57 o
 -11  12   2       17.03       18.72      3.36 o
  -9  12   2        6.70        7.52      1.87 o
  -8  12   2       18.02       18.95      3.05 o
  -5  12   2       30.25       30.40      4.72 o
  -4  12   2        6.12        5.46      1.50 o
  -3  12   2        9.66        9.95      2.17 o
  -2  12   2       37.82       42.30      4.97 o
  -1  12   2        6.85        5.70      1.74 o
   0  12   2       14.69       15.81      3.39 o
   2  12   2       14.59       15.10      2.76 o
   3  12   2        1.10        0.98      0.43 o
   4  12   2        3.61        3.81      0.95 o
   5  12   2        4.65        4.33      1.35 o
   9  12   2       26.34       30.28      3.93 o
  10  12   2       13.89       14.95      3.58 o
  11  12   2       63.50       72.58      7.96 o
  12  12   2        6.02        6.15      2.80 o
  13  12   2       13.35       15.80      3.90 o
  15  12   2        3.25        3.84      1.64 o
 -12  13   2        3.26        3.28      1.21 o
 -11  13   2        3.28        3.82      1.22 o
 -10  13   2        4.49        4.81      1.34 o
  -9  13   2        8.27        8.18      3.06 o
  -7  13   2        3.65        3.29      1.27 o
  -5  13   2       19.25       18.84      4.01 o
  -4  13   2       46.71       46.54      8.42 o
  -3  13   2       17.21       17.16      4.04 o
  -2  13   2       19.17       19.33      3.68 o
  -1  13   2       19.21       18.84      3.68 o
   0  13   2       19.87       20.94      3.34 o
   1  13   2       28.99       29.20      4.24 o
   2  13   2       23.89       23.12      4.46 o
   3  13   2       43.54       41.12      6.39 o
   4  13   2       27.21       26.26      4.43 o
   5  13   2        5.94        6.61      1.72 o
   6  13   2        2.75        2.35      1.07 o
   8  13   2        8.18        6.49      1.89 o
  10  13   2       12.52       14.61      2.45 o
  11  13   2        3.70        4.46      1.46 o
  12  13   2        3.59        3.25      1.23 o
  13  13   2        6.37        7.31      2.74 o
  15  13   2        6.45        7.22      1.71 o
 -16  14   2        3.43        2.86      0.93 o
 -10  14   2       23.93       27.67      3.62 o
  -9  14   2        8.48        8.86      1.69 o
  -2  14   2        2.69        2.75      1.12 o
   0  14   2       10.17        9.58      2.17 o
   1  14   2       41.87       38.90      5.30 o
   4  14   2        6.38        5.62      1.92 o
   5  14   2       15.08       15.32      3.08 o
   6  14   2       10.59        9.95      1.68 o
   7  14   2       26.24       27.66      3.62 o
   8  14   2       10.49       11.53      2.48 o
   9  14   2       22.05       25.41      3.48 o
  14  14   2        2.81        4.04      1.41 o
  16  14   2        3.03        2.81      1.21 o
 -14  15   2        2.74        2.61      0.98 o
 -10  15   2        2.79        3.51      1.22 o
  -9  15   2       18.85       15.87      3.72 o
  -7  15   2        6.28        5.41      1.24 o
  -6  15   2        6.94        6.50      1.49 o
  -5  15   2        8.04        7.18      1.71 o
  -4  15   2        8.95        8.53      1.86 o
  -3  15   2        5.25        5.08      1.23 o
  -2  15   2        4.91        4.49      1.45 o
  -1  15   2        8.12        6.71      1.41 o
   1  15   2        6.91        7.72      1.87 o
   2  15   2        4.96        4.88      1.95 o
   3  15   2       33.75       33.39      4.85 o
   4  15   2       36.34       39.79      5.13 o
   6  15   2        9.20        8.64      2.53 o
   7  15   2       13.00       10.63      1.84 o
   8  15   2        6.89        6.97      1.45 o
  15  15   2        7.34        8.17      1.86 o
 -12  16   2        6.61        5.85      2.27 o
  -8  16   2       11.43       10.93      2.48 o
  -7  16   2        3.78        3.40      1.07 o
  -6  16   2        7.25        6.95      1.71 o
  -5  16   2        3.80        3.28      0.96 o
  -3  16   2        8.75        8.30      1.54 o
   0  16   2        8.31        7.38      2.57 o
   1  16   2        4.82        4.40      2.16 o
   2  16   2        4.26        3.29      1.64 o
   6  16   2       72.66       75.24     11.40 o
  14  16   2        1.97        3.25      0.99 o
 -11  17   2        8.65        8.93      2.87 o
  -7  17   2        3.42        2.70      1.04 o
  -3  17   2        5.08        5.36      1.75 o
   2  17   2        6.68        6.51      2.60 o
   3  17   2        8.17        7.26      2.93 o
   4  17   2       10.72       10.34      2.49 o
   5  17   2        4.53        5.96      2.08 o
   7  17   2       11.54        9.72      4.64 o
  12  17   2        1.05        0.71      0.33 o
 -12  18   2        1.28        1.01      0.36 o
  -5  18   2        4.64        3.62      1.52 o
  -4  18   2        4.38        4.33      1.98 o
  -2  18   2        4.40        3.40      1.60 o
   7  18   2        3.81        5.04      1.94 o
   9  18   2        4.19        5.33      1.58 o
  -3  19   2        7.11        6.72      1.89 o
   3  19   2        6.49        6.82      1.89 o
   2  20   2        7.81        8.09      2.02 o
 -19   0   3      103.25      102.46     10.81 o
 -17   0   3       36.70       36.10      4.37 o
 -15   0   3        5.32        4.39      1.54 o
 -13   0   3       27.60       28.13      4.89 o
 -11   0   3      172.72      168.23     11.75 o
  -9   0   3      182.55      178.61     12.34 o
  -7   0   3      295.26      302.85     19.31 o
  -5   0   3      363.87      399.47     40.49 o
   1   0   3       80.53       85.75      6.70 o
   3   0   3       62.58       72.36      5.66 o
   5   0   3      176.56      181.53     12.64 o
   7   0   3      143.75      161.37     12.22 o
   9   0   3      134.26      132.86     10.74 o
  11   0   3       67.91       67.19      6.74 o
  13   0   3       26.92       24.53      4.12 o
  15   0   3       22.83       21.53      3.51 o
  17   0   3        8.92        7.33      1.51 o
  19   0   3        8.21        5.69      2.09 o
 -22   1   3        2.32        1.73      0.66 o
 -19   1   3        1.91        2.33      0.76 o
 -18   1   3       35.66       34.08      4.22 o
 -17   1   3       15.45       16.33      2.27 o
 -16   1   3       32.55       34.80      4.07 o
 -15   1   3       10.65        9.86      2.00 o
 -14   1   3       13.12       15.13      2.60 o
 -13   1   3       72.56       73.15      7.34 o
 -12   1   3      117.41      120.58      9.54 o
 -11   1   3        1.89        2.76      1.00 o
 -10   1   3        2.70        2.22      0.96 o
  -9   1   3      144.49      153.18     11.32 o
  -7   1   3      450.83      485.55     32.70 o
  -6   1   3      223.35      228.01     22.48 o
  -5   1   3       23.89       22.01      2.41 o
  -4   1   3       25.71       24.88      2.55 o
  -3   1   3      256.09      275.08     22.38 o
  -2   1   3      718.19      801.41     52.00 o
   0   1   3       46.09       59.66      4.93 o
   1   1   3       11.68       23.45      2.25 o
   2   1   3       27.27       26.00      2.71 o
   3   1   3      371.36      401.80     29.78 o
   4   1   3        2.42        2.54      0.81 o
   5   1   3      169.36      176.56     11.89 o
   6   1   3      274.50      281.22     19.34 o
   8   1   3      203.06      203.45     14.74 o
   9   1   3      141.56      138.68     10.89 o
  10   1   3       97.37       93.58      8.07 o
  11   1   3      168.38      168.38     13.43 o
  12   1   3       38.16       37.86      4.68 o
  14   1   3        3.18        3.34      1.50 o
  15   1   3        4.34        3.84      1.64 o
  16   1   3       13.35       13.71      2.13 o
  17   1   3       21.27       19.64      3.52 o
  18   1   3       17.63       17.22      3.06 o
 -22   2   3        4.69        3.31      0.96 o
 -21   2   3       20.02       17.81      2.89 o
 -20   2   3        4.16        3.68      0.83 o
 -19   2   3        4.50        3.71      0.95 o
 -18   2   3       12.33       11.04      1.67 o
 -17   2   3        8.97        8.19      1.54 o
 -16   2   3        4.05        3.73      1.26 o
 -15   2   3       11.41       12.10      2.14 o
 -14   2   3       51.54       49.92      8.39 o
 -12   2   3       15.17       16.49      3.55 o
 -11   2   3       26.19       29.50      3.78 o
 -10   2   3       39.47       41.57      4.50 o
  -9   2   3       39.72       45.41      4.80 o
  -8   2   3      298.86      301.97     19.31 o
  -7   2   3      148.04      156.25     10.86 o
  -6   2   3       21.67       31.36      4.08 o
  -5   2   3      285.23      292.76     28.46 o
  -4   2   3     1215.68     1246.34     92.33 o
  -3   2   3      163.47      171.89     13.26 o
  -2   2   3      368.72      390.69     26.76 o
  -1   2   3        4.12        5.91      1.02 o
   1   2   3      858.24      900.66     68.54 o
   2   2   3        9.96        9.56      1.36 o
   3   2   3       34.12       27.21      3.47 o
   4   2   3      739.95      721.75     65.81 o
   5   2   3       15.51       17.39      3.22 o
   7   2   3       86.10       93.23      7.77 o
   8   2   3      134.66      135.60     10.13 o
   9   2   3       14.30       13.96      2.61 o
  11   2   3        6.49        5.54      1.92 o
  12   2   3       92.93       90.03      8.53 o
  13   2   3       54.48       53.66      6.17 o
  14   2   3      123.47      112.59     16.69 o
  16   2   3        9.60        8.13      2.02 o
  18   2   3        3.65        3.47      1.14 o
  19   2   3        2.58        2.12      0.96 o
 -20   3   3       14.68       12.64      3.12 o
 -17   3   3       12.15       11.87      1.83 o
 -16   3   3       10.02        9.92      2.17 o
 -15   3   3       15.50       15.17      2.60 o
 -14   3   3       48.93       52.92      7.11 o
 -13   3   3       51.04       54.85      6.78 o
 -12   3   3       76.82       80.62      8.10 o
 -11   3   3        9.07       10.11      2.00 o
 -10   3   3        2.22        1.64      0.76 o
  -9   3   3        7.44        8.91      2.01 o
  -8   3   3       56.93       57.63      6.31 o
  -7   3   3       83.19       87.18      7.62 o
  -6   3   3      117.63      118.29     12.77 o
  -4   3   3      296.25      321.12     33.00 o
  -3   3   3       48.18       61.65      5.54 o
  -2   3   3      933.49     1034.83     69.88 o
  -1   3   3       32.41       33.25      3.14 o
   0   3   3      151.96      153.62     11.62 o
   1   3   3     1490.87     1531.79    117.73 o
   2   3   3      738.68      756.10     58.12 o
   3   3   3      124.26      120.14     12.76 o
   4   3   3      327.70      324.19     29.92 o
   5   3   3      105.66      108.78      8.65 o
   6   3   3       29.28       29.46      3.62 o
   7   3   3      151.25      146.31     10.72 o
   8   3   3      227.48      213.11     14.87 o
   9   3   3       62.78       64.53      6.44 o
  11   3   3       17.93       16.47      3.38 o
  12   3   3       40.62       37.84      6.09 o
  13   3   3      249.61      230.21     22.47 o
  14   3   3       32.17       31.66      6.30 o
  15   3   3        8.52        8.59      1.86 o
  16   3   3        4.01        4.13      1.46 o
  17   3   3       16.13       14.85      3.25 o
  18   3   3        2.81        3.12      1.11 o
  19   3   3        6.95        6.84      1.89 o
  21   3   3        1.98        1.47      0.71 o
  22   3   3        1.44        1.41      0.66 o
 -22   4   3        3.14        3.03      1.07 o
 -20   4   3        7.07        6.60      1.50 o
 -19   4   3        4.29        4.01      1.24 o
 -18   4   3       14.04       12.16      3.13 o
 -16   4   3        2.96        2.30      1.06 o
 -15   4   3       67.42       65.82      7.68 o
 -13   4   3       23.83       22.86      4.29 o
 -12   4   3        1.34        1.29      0.62 o
 -11   4   3      154.67      151.28     12.38 o
 -10   4   3       47.13       48.94      5.10 o
  -9   4   3       16.26       15.44      3.08 o
  -8   4   3       39.13       37.83      4.52 o
  -7   4   3       38.11       34.99      4.38 o
  -6   4   3       56.46       62.47      6.61 o
  -5   4   3        9.92       10.48      1.47 o
  -4   4   3        4.04        5.41      1.04 o
  -3   4   3     1119.67     1104.26     81.91 o
  -2   4   3      545.45      568.29     44.73 o
  -1   4   3      201.95      212.96     17.92 o
   0   4   3       38.56       37.14      4.21 o
   1   4   3      473.39      465.97     41.87 o
   2   4   3      132.09      139.78     12.10 o
   3   4   3      162.03      177.58     16.46 o
   4   4   3      582.29      613.74     56.86 o
   5   4   3        6.39        3.96      1.35 o
   6   4   3      346.33      344.80     23.80 o
   7   4   3       83.78       84.77      7.78 o
   8   4   3        3.34        3.08      1.11 o
   9   4   3       40.63       41.78      4.66 o
  10   4   3       54.73       60.34      6.00 o
  12   4   3       11.59       12.03      2.63 o
  13   4   3       12.82       11.54      2.97 o
  14   4   3       15.79       15.46      2.91 o
  15   4   3       34.26       33.42      4.22 o
  16   4   3       47.66       51.61      6.33 o
  17   4   3        9.68       10.17      1.84 o
  18   4   3        6.88        6.79      1.53 o
  21   4   3        2.31        2.51      0.86 o
 -20   5   3        3.95        3.97      1.17 o
 -19   5   3        6.45        6.30      1.72 o
 -18   5   3        7.54        7.19      1.88 o
 -15   5   3        4.57        4.03      1.20 o
 -13   5   3       35.19       36.20      5.63 o
 -12   5   3        3.40        2.82      1.25 o
 -10   5   3       14.38       17.53      2.74 o
  -9   5   3       41.03       46.44      5.58 o
  -8   5   3       19.02       20.58      2.73 o
  -7   5   3      216.19      224.80     17.90 o
  -6   5   3      283.26      263.97     19.36 o
  -5   5   3      419.42      417.88     29.76 o
  -4   5   3       54.01       55.59      4.78 o
  -3   5   3        1.19        0.91      0.44 o
  -2   5   3       28.96       37.97      3.44 o
  -1   5   3      426.07      437.47     31.26 o
   0   5   3     1237.67     1247.79     98.41 o
   1   5   3       39.55       38.15      4.68 o
   2   5   3      252.08      238.39     19.40 o
   3   5   3      129.11      134.25     10.89 o
   5   5   3      234.00      232.10     16.36 o
   6   5   3      503.16      532.62     35.68 o
   7   5   3       43.52       43.74      4.66 o
   8   5   3       15.16       16.59      3.23 o
   9   5   3       39.97       42.31      4.81 o
  11   5   3       28.17       29.76      4.56 o
  13   5   3       11.73       12.39      2.79 o
  14   5   3       36.58       38.26      4.83 o
  16   5   3        8.05        7.22      2.22 o
  17   5   3       16.82       16.92      2.43 o
  18   5   3        6.58        5.58      1.55 o
 -22   6   3        2.21        1.94      0.96 o
 -19   6   3        3.58        3.87      1.16 o
 -17   6   3        6.11        6.17      2.26 o
 -16   6   3        7.19        6.28      2.07 o
 -15   6   3        3.16        2.45      1.14 o
 -14   6   3       13.64       13.14      2.46 o
 -13   6   3       41.58       44.56      7.00 o
 -10   6   3        4.22        3.40      1.11 o
  -9   6   3        4.69        4.02      1.12 o
  -8   6   3        5.86        5.48      1.40 o
  -7   6   3       48.52       46.06      4.34 o
  -6   6   3       39.08       45.44      4.65 o
  -5   6   3      128.44      130.89     10.60 o
  -4   6   3       71.69       65.06      5.22 o
  -3   6   3      223.74      223.63     14.86 o
  -2   6   3       22.36       22.60      2.41 o
  -1   6   3      381.59      370.53     26.79 o
   0   6   3       34.05       35.93      3.90 o
   1   6   3      340.30      347.28     23.80 o
   2   6   3       33.41       30.93      3.30 o
   3   6   3      206.18      216.18     14.87 o
   4   6   3      196.45      202.14     14.59 o
   5   6   3       70.18       78.24      6.57 o
   6   6   3      203.59      215.30     14.58 o
   7   6   3       66.34       67.56      6.28 o
   8   6   3       27.15       28.22      3.62 o
   9   6   3        4.72        4.01      1.59 o
  10   6   3        8.03        6.26      2.25 o
  11   6   3       10.77       12.42      2.30 o
  14   6   3       31.45       32.31      4.08 o
  15   6   3       69.75       72.98      8.27 o
  16   6   3       22.91       26.13      3.48 o
  18   6   3        3.90        3.28      0.92 o
 -17   7   3        8.71        9.36      2.34 o
 -16   7   3        6.82        7.15      1.55 o
 -15   7   3        6.21        6.34      2.79 o
 -14   7   3        3.31        2.77      1.24 o
 -13   7   3       49.37       53.29      8.05 o
 -11   7   3        4.52        5.10      1.76 o
 -10   7   3       23.17       26.14      3.32 o
  -8   7   3      226.79      231.67     16.36 o
  -5   7   3       84.53       83.72      7.32 o
  -4   7   3       41.70       43.39      4.66 o
  -3   7   3       31.60       29.30      3.00 o
  -2   7   3      325.09      324.92     20.79 o
  -1   7   3       13.70       17.55      2.58 o
   0   7   3        4.62        4.08      1.01 o
   1   7   3      135.02      127.34     10.91 o
   2   7   3       19.67       23.19      2.86 o
   3   7   3       18.60       19.79      2.57 o
   4   7   3        5.48        5.22      1.59 o
   5   7   3       86.93       87.84      7.31 o
   7   7   3       40.78       41.00      4.67 o
   8   7   3      117.16      123.64     10.00 o
   9   7   3       14.89       14.72      2.60 o
  10   7   3       11.85       13.71      2.45 o
  12   7   3       13.32       13.29      2.61 o
  13   7   3        2.29        2.05      0.83 o
  14   7   3        1.80        1.98      0.72 o
  15   7   3       31.95       35.04      4.38 o
  16   7   3        6.43        5.99      1.45 o
  17   7   3       17.08       16.73      2.27 o
 -20   8   3        2.59        2.95      1.12 o
 -15   8   3       18.19       20.16      2.88 o
 -14   8   3       59.70       64.24      7.37 o
 -13   8   3       10.44       11.59      2.15 o
 -10   8   3       54.35       58.80      6.31 o
  -9   8   3        9.74       10.05      1.84 o
  -7   8   3      101.24      108.81      8.19 o
  -5   8   3       49.46       51.73      4.95 o
  -3   8   3       20.08       21.40      2.72 o
  -2   8   3       14.37       15.75      2.44 o
  -1   8   3       12.03       11.70      1.83 o
   0   8   3       67.18       65.60      5.84 o
   1   8   3       54.24       55.00      4.94 o
   2   8   3      162.08      156.98     11.76 o
   3   8   3       24.71       22.45      2.87 o
   4   8   3       83.07       85.93      7.31 o
   5   8   3      180.21      182.70     13.40 o
   6   8   3       21.59       23.10      3.18 o
   7   8   3      208.52      222.61     16.38 o
   9   8   3       15.45       15.68      2.59 o
  10   8   3        2.62        2.51      1.15 o
  11   8   3       11.16       11.16      2.31 o
  12   8   3       19.11       20.07      3.04 o
  13   8   3       41.81       46.62      5.42 o
  14   8   3       22.99       26.63      3.48 o
  15   8   3        1.35        1.56      0.74 o
 -20   9   3        2.86        3.16      1.07 o
 -16   9   3        5.04        4.99      1.22 o
 -15   9   3       10.83       10.83      2.16 o
 -13   9   3       18.92       19.66      3.20 o
 -12   9   3        7.24        7.21      1.88 o
 -11   9   3       88.12       87.23     11.80 o
 -10   9   3       11.36       11.79      2.30 o
  -9   9   3      125.93      124.04     11.37 o
  -8   9   3       49.94       53.40      5.40 o
  -7   9   3        2.05        2.06      0.97 o
  -5   9   3       16.96       18.66      2.57 o
  -4   9   3       93.57       95.52      7.76 o
  -3   9   3       46.75       43.09      4.35 o
  -1   9   3        5.84        6.40      1.90 o
   0   9   3       88.43       88.55      6.86 o
   1   9   3        6.31        5.42      1.54 o
   2   9   3        1.69        1.72      0.68 o
   3   9   3       35.58       36.56      4.06 o
   4   9   3        2.71        2.79      0.92 o
   5   9   3       61.88       61.80      5.84 o
   6   9   3        8.48        7.34      2.39 o
   7   9   3       15.34       16.31      3.23 o
   9   9   3       35.52       39.23      5.14 o
  10   9   3       74.82       76.08      9.82 o
  11   9   3        9.73        9.72      2.33 o
  13   9   3       19.07       19.95      2.73 o
  14   9   3       11.67       10.67      1.83 o
  15   9   3        4.31        3.12      0.88 o
  18   9   3        5.02        4.77      1.96 o
 -19  10   3        2.84        3.30      1.15 o
 -14  10   3       27.59       30.25      4.72 o
 -10  10   3       69.57       69.53     10.48 o
  -9  10   3       11.30       11.08      2.15 o
  -8  10   3       57.71       59.52      6.31 o
  -7  10   3       10.57       11.65      1.98 o
  -6  10   3       11.94       12.61      2.30 o
  -4  10   3        5.41        4.84      1.44 o
  -3  10   3       95.65       99.34      7.76 o
  -2  10   3       25.42       26.78      3.31 o
  -1  10   3       25.44       26.37      3.32 o
   0  10   3       55.39       57.03      5.55 o
   1  10   3      140.62      147.33     11.78 o
   3  10   3       16.60       18.00      2.74 o
   4  10   3       99.25      101.10      8.51 o
   5  10   3       11.90       13.64      2.78 o
   6  10   3       28.28       31.33      4.08 o
   7  10   3       17.44       18.10      2.89 o
   8  10   3       44.64       44.53      5.43 o
   9  10   3      102.98      108.41     12.34 o
  10  10   3      110.53      114.98     12.78 o
  11  10   3       24.42       28.19      3.47 o
  12  10   3       26.87       27.92      3.62 o
  13  10   3       17.75       18.79      3.69 o
 -18  11   3        7.27        8.49      2.35 o
 -14  11   3        5.31        5.03      1.30 o
 -12  11   3        5.68        6.02      1.91 o
 -11  11   3        1.69        2.08      0.87 o
 -10  11   3       15.99       17.64      3.06 o
  -8  11   3       28.65       26.86      5.39 o
  -6  11   3      143.56      135.93     14.88 o
  -5  11   3        3.11        3.87      1.22 o
  -4  11   3       81.40       80.55      8.10 o
  -3  11   3        7.08        5.35      2.10 o
  -2  11   3      164.12      167.65     11.75 o
  -1  11   3        8.31        7.41      2.04 o
   0  11   3        2.36        2.62      1.04 o
   1  11   3        3.08        3.75      1.32 o
   2  11   3        7.13        6.47      2.06 o
   3  11   3       16.18       17.04      2.90 o
   4  11   3        3.58        3.68      1.01 o
   5  11   3       40.42       45.85      5.42 o
   8  11   3       23.44       25.09      3.95 o
   9  11   3        1.17        1.02      0.50 o
  12  11   3      125.77      141.14     14.86 o
  16  11   3        3.97        3.93      1.61 o
 -18  12   3        3.13        3.03      1.45 o
 -17  12   3        3.32        4.13      1.80 o
 -14  12   3        6.40        6.28      1.48 o
 -10  12   3        7.76        7.41      1.70 o
  -9  12   3        9.02        9.88      2.17 o
  -8  12   3        9.36        9.79      2.33 o
  -7  12   3       24.58       23.74      5.43 o
  -4  12   3       17.41       18.09      2.74 o
  -3  12   3       60.61       55.46      5.55 o
  -1  12   3       17.36       18.26      2.74 o
   0  12   3       18.27       16.41      3.23 o
   1  12   3       61.36       61.44      7.07 o
   2  12   3        3.16        3.21      1.55 o
   3  12   3       32.07       30.03      4.24 o
   4  12   3       27.73       27.79      3.94 o
   6  12   3        8.97        8.55      2.02 o
   7  12   3       16.51       17.76      2.89 o
   8  12   3        6.53        6.39      2.42 o
   9  12   3       25.16       29.17      3.93 o
  10  12   3       46.43       53.15      6.02 o
  11  12   3       38.41       36.95      4.68 o
  13  12   3       10.64       11.69      2.30 o
  14  12   3        6.31        7.32      1.71 o
 -16  13   3        2.80        3.06      1.00 o
 -15  13   3        7.60        5.66      1.92 o
 -13  13   3        3.25        3.09      1.31 o
 -12  13   3        5.92        5.21      1.56 o
 -11  13   3       11.22       12.35      2.47 o
 -10  13   3        5.25        6.11      1.57 o
  -9  13   3       10.63        9.97      2.17 o
  -6  13   3        6.25        5.34      2.30 o
  -5  13   3       20.88       20.93      3.66 o
  -4  13   3       41.49       38.50      8.84 o
  -3  13   3        8.44        8.37      2.02 o
  -2  13   3       11.37       11.29      2.31 o
  -1  13   3       14.55       13.52      2.78 o
   1  13   3        4.26        4.93      1.49 o
   2  13   3       11.06       12.43      3.45 o
   4  13   3        5.61        5.75      1.74 o
   7  13   3        9.17        7.64      1.51 o
   8  13   3        9.43       10.32      1.99 o
  12  13   3        4.75        3.90      1.60 o
  13  13   3       32.13       34.79      5.48 o
  14  13   3        8.86        9.82      2.33 o
  15  13   3        6.23        6.04      2.44 o
  16  13   3        3.58        3.01      1.49 o
 -15  14   3        3.45        5.94      1.57 o
 -14  14   3        7.82        6.83      2.59 o
 -11  14   3        2.20        1.81      0.90 o
 -10  14   3        3.85        3.83      1.04 o
  -9  14   3       11.35       10.72      1.99 o
  -7  14   3        5.49        5.42      1.75 o
  -2  14   3        8.99        8.69      2.19 o
   0  14   3        5.43        4.29      1.47 o
   1  14   3        4.06        4.56      1.38 o
   2  14   3       18.36       19.41      3.20 o
   3  14   3        7.88        7.00      1.71 o
   4  14   3        7.60        6.34      2.07 o
   5  14   3       21.72       20.99      3.19 o
   6  14   3        7.96        7.88      1.87 o
   7  14   3       33.26       38.69      4.68 o
   8  14   3        3.77        4.36      1.24 o
   9  14   3       15.36       16.21      3.07 o
  12  14   3       12.89       12.31      2.30 o
  13  14   3       13.35       13.50      2.78 o
  14  14   3        8.33        9.36      2.18 o
  15  14   3        3.72        3.75      1.20 o
 -10  15   3       10.25       10.58      1.84 o
  -9  15   3        4.39        4.67      1.12 o
  -8  15   3       24.96       25.62      3.32 o
  -7  15   3       11.69       10.26      2.83 o
  -6  15   3        2.35        1.77      0.76 o
  -5  15   3        2.58        2.19      0.99 o
  -3  15   3        1.98        2.09      0.72 o
  -2  15   3       12.34       11.48      2.64 o
  -1  15   3        5.94        5.91      1.32 o
   1  15   3        1.59        1.29      0.52 o
   4  15   3        4.34        3.77      1.64 o
   7  15   3        7.69        7.22      2.22 o
   8  15   3       23.45       24.28      5.58 o
   9  15   3        3.55        2.29      0.83 o
 -13  16   3        9.50       11.75      3.30 o
  -8  16   3        4.53        5.04      1.23 o
  -7  16   3        2.57        2.00      0.76 o
  -6  16   3        3.34        2.27      0.95 o
  -5  16   3        3.12        3.14      0.91 o
  -1  16   3       21.83       21.34      3.19 o
   1  16   3       19.07       18.35      3.53 o
   3  16   3        8.02        7.50      2.04 o
  14  16   3        3.67        3.41      0.86 o
 -12  17   3        3.81        3.81      1.53 o
  -6  17   3        3.72        3.83      0.89 o
  -1  17   3        5.73        5.14      1.76 o
   0  17   3       13.53       10.66      4.58 o
   5  17   3       14.50       12.46      5.42 o
  -5  18   3        4.55        3.26      0.73 o
   2  18   3        4.64        4.83      1.95 o
 -10  19   3        4.09        4.01      1.81 o
  -6  19   3        1.87        3.23      1.55 o
  -5  19   3        3.48        5.09      1.51 o
  -4  19   3        6.78        6.28      1.90 o
  -5  20   3        1.65        1.85      0.73 o
  -4  20   3        3.96        4.49      1.30 o
   1  20   3        3.48        2.47      1.09 o
 -22   0   4        0.59        0.44      0.19 o
 -20   0   4        4.62        4.58      1.19 o
 -18   0   4       52.13       54.95      6.01 o
 -16   0   4       11.06       12.12      1.66 o
 -14   0   4       78.32       75.93      7.64 o
 -12   0   4       29.38       32.17      4.86 o
 -10   0   4        3.99        3.63      1.54 o
  -8   0   4       65.41       56.90      5.39 o
  -6   0   4      177.34      180.22     14.32 o
  -4   0   4       32.74       30.05      2.70 o
  -2   0   4      586.73      581.73     38.64 o
   2   0   4       18.70       16.40      2.12 o
   4   0   4      406.46      408.68     45.09 o
   6   0   4     1099.19     1097.25     69.81 o
   8   0   4        4.56        3.55      1.66 o
  10   0   4      129.06      125.48     10.75 o
  12   0   4      231.35      219.10     16.38 o
  14   0   4        2.93        2.56      1.23 o
  16   0   4       24.51       24.66      3.32 o
  18   0   4        3.75        3.88      1.31 o
  20   0   4       20.02       19.63      2.88 o
 -20   1   4        2.28        1.37      0.55 o
 -18   1   4        3.97        4.20      1.24 o
 -16   1   4       30.04       32.14      3.77 o
 -15   1   4        6.41        6.42      1.46 o
 -11   1   4        5.87        5.38      1.58 o
 -10   1   4        4.84        4.13      1.39 o
  -9   1   4       38.96       37.71      3.90 o
  -8   1   4       20.58       22.61      2.87 o
  -7   1   4       19.53       23.84      2.71 o
  -6   1   4        3.61        3.26      0.96 o
  -5   1   4      544.35      563.32     53.91 o
  -4   1   4      317.42      295.98     26.92 o
  -3   1   4       52.32       50.60      3.87 o
  -1   1   4      650.88      713.86     46.05 o
   0   1   4      398.24      386.74     29.81 o
   1   1   4      233.91      223.48     19.43 o
   2   1   4      150.49      157.56     12.07 o
   3   1   4     1650.78     1623.87    107.00 o
   4   1   4      395.94      360.87     37.52 o
   5   1   4      257.78      254.18     17.85 o
   6   1   4       63.72       54.42      5.39 o
   7   1   4       79.05       84.05      7.48 o
   8   1   4      119.85      127.54     10.14 o
   9   1   4       60.49       64.37      6.14 o
  10   1   4      605.85      610.96     41.64 o
  11   1   4       57.30       58.76      6.00 o
  12   1   4      287.27      274.93     19.35 o
  13   1   4       73.87       70.57      7.35 o
  14   1   4        7.07        7.50      2.21 o
  15   1   4        5.06        4.23      1.31 o
  17   1   4        3.23        3.08      1.25 o
  21   1   4        8.11        8.28      1.69 o
  22   1   4        3.15        3.46      0.77 o
 -21   2   4        1.76        2.18      1.07 o
 -20   2   4        6.67        6.54      1.56 o
 -19   2   4        5.23        4.40      1.09 o
 -18   2   4        6.77        6.89      1.24 o
 -17   2   4       44.69       46.72      5.11 o
 -16   2   4       24.88       24.34      3.32 o
 -15   2   4       24.20       24.57      3.49 o
 -14   2   4        5.70        5.94      1.50 o
 -12   2   4      141.83      138.50     13.18 o
 -11   2   4       27.14       27.53      3.79 o
 -10   2   4      148.53      150.40     11.77 o
  -9   2   4       74.45       72.91      7.65 o
  -8   2   4       12.97       12.19      1.82 o
  -7   2   4      195.81      197.76     13.69 o
  -6   2   4      185.83      189.86     16.43 o
  -5   2   4        2.69        4.10      1.15 o
  -4   2   4      141.53      146.74     18.10 o
  -3   2   4      120.62      129.98     10.29 o
  -2   2   4      191.35      192.06     14.75 o
  -1   2   4       17.04       14.90      1.50 o
   0   2   4       21.00       16.57      1.81 o
   1   2   4      591.00      627.19     46.16 o
   2   2   4      432.08      474.44     35.75 o
   3   2   4       55.04       53.48      4.78 o
   4   2   4      336.60      335.30     25.33 o
   5   2   4       49.67       50.22      4.95 o
   6   2   4       12.43       13.80      2.61 o
   7   2   4      321.35      320.98     22.31 o
   8   2   4       15.48       16.63      2.43 o
   9   2   4        8.25        9.90      2.50 o
  10   2   4       14.35       15.93      2.59 o
  11   2   4      231.12      231.67     16.36 o
  12   2   4       74.41       73.07      7.50 o
  14   2   4       11.68       10.40      2.65 o
  15   2   4       17.83       16.69      2.58 o
  17   2   4       13.10       11.24      2.15 o
  18   2   4       11.38       11.03      1.99 o
  19   2   4        4.05        3.98      1.63 o
  21   2   4        1.85        1.52      0.67 o
 -22   3   4        2.68        2.51      0.81 o
 -21   3   4       10.06        7.73      2.55 o
 -20   3   4       14.00       12.59      2.62 o
 -18   3   4        4.22        3.86      1.20 o
 -16   3   4        4.74        2.94      0.77 o
 -15   3   4       19.15       19.77      3.20 o
 -14   3   4       16.84       17.60      3.54 o
 -13   3   4       60.00       57.59      7.25 o
 -12   3   4        8.34        9.15      1.68 o
 -11   3   4       34.56       33.77      4.07 o
 -10   3   4       24.00       25.01      3.17 o
  -9   3   4       19.82       21.60      3.34 o
  -8   3   4       49.85       53.28      4.78 o
  -7   3   4       63.06       59.74      6.93 o
  -6   3   4       60.83       63.67      8.94 o
  -5   3   4      254.16      258.71     22.41 o
  -4   3   4      482.55      499.14     38.75 o
  -3   3   4      403.86      424.46     29.75 o
  -2   3   4      116.56      112.22      8.65 o
  -1   3   4       91.02      102.86      7.44 o
   0   3   4       37.38       38.21      3.59 o
   1   3   4      494.62      439.95     32.76 o
   2   3   4      345.53      365.11     29.84 o
   3   3   4      290.22      316.74     25.36 o
   4   3   4      140.45      144.39     11.33 o
   6   3   4      363.78      380.03     26.78 o
   8   3   4      171.10      170.87     12.66 o
   9   3   4       26.07       28.74      3.93 o
  10   3   4        7.59        6.45      1.72 o
  13   3   4       18.69       18.07      3.21 o
  14   3   4       35.44       36.15      5.79 o
  16   3   4       12.53       12.60      2.14 o
  18   3   4        9.78        9.25      1.85 o
  19   3   4        8.50        7.77      1.54 o
 -22   4   4        6.84        6.64      1.24 o
 -20   4   4       12.76       11.18      2.97 o
 -19   4   4       15.85       15.54      3.08 o
 -18   4   4       10.47        9.23      1.85 o
 -16   4   4       18.17       18.36      2.74 o
 -15   4   4       18.14       17.37      2.43 o
 -14   4   4       15.26       15.48      3.57 o
 -13   4   4       49.58       50.69      5.88 o
 -12   4   4       24.50       27.24      4.57 o
 -10   4   4       28.85       29.62      3.61 o
  -9   4   4       52.04       50.57      5.10 o
  -8   4   4       59.66       54.93      5.55 o
  -7   4   4       12.31       16.27      2.59 o
  -6   4   4       80.67       82.00      9.01 o
  -5   4   4      683.79      706.70     61.26 o
  -4   4   4      107.86      113.62      8.65 o
  -3   4   4      878.13      916.88     59.43 o
  -2   4   4      216.94      217.63     19.44 o
  -1   4   4      111.02      101.37      7.75 o
   0   4   4        4.71        4.07      0.98 o
   1   4   4       23.74       22.61      3.03 o
   2   4   4        5.68        5.89      1.27 o
   3   4   4       26.21       23.05      2.72 o
   4   4   4      135.07      134.31     11.20 o
   5   4   4       16.09       18.72      2.74 o
   6   4   4      118.88      121.61      9.39 o
   7   4   4       27.31       29.24      3.62 o
   8   4   4       64.48       69.95      6.12 o
   9   4   4        7.54        4.52      1.39 o
  10   4   4        9.37        8.71      2.01 o
  12   4   4        7.74        6.90      2.05 o
  15   4   4       17.39       17.73      3.22 o
  16   4   4        4.83        3.71      1.26 o
  17   4   4       10.62       11.15      1.83 o
  21   4   4        1.81        1.35      0.58 o
 -21   5   4        7.82        8.32      1.69 o
 -20   5   4        2.22        2.61      1.09 o
 -18   5   4        2.53        2.58      0.98 o
 -14   5   4       24.51       23.30      5.60 o
 -13   5   4      172.62      163.85     18.04 o
 -12   5   4       34.44       35.38      5.96 o
 -11   5   4       13.47       14.44      3.09 o
 -10   5   4       14.52       14.49      2.45 o
  -8   5   4       63.85       65.69      6.75 o
  -7   5   4       14.37       14.95      1.96 o
  -6   5   4       19.38       19.27      2.42 o
  -5   5   4       48.95       51.12      4.33 o
  -4   5   4      362.11      371.11     23.77 o
  -3   5   4       42.11       46.06      4.65 o
  -2   5   4      123.02      135.63     10.28 o
  -1   5   4      209.86      201.42     14.89 o
   0   5   4       44.70       43.42      4.04 o
   1   5   4        0.99        1.96      0.65 o
   2   5   4       35.68       32.57      3.45 o
   3   5   4        2.52        2.29      0.78 o
   5   5   4       13.86       12.45      2.30 o
   6   5   4        8.33        7.20      2.22 o
   7   5   4       34.02       33.77      3.91 o
   8   5   4        5.31        4.29      1.34 o
   9   5   4       69.95       69.03      6.90 o
  10   5   4       38.87       42.17      5.12 o
  14   5   4       57.26       56.10      6.47 o
  15   5   4       30.19       31.09      3.92 o
  16   5   4       26.45       26.07      3.48 o
  17   5   4        3.95        2.78      0.92 o
  18   5   4        7.50        6.72      1.45 o
 -13   6   4       17.81       15.94      4.39 o
 -12   6   4       35.56       36.45      5.15 o
  -9   6   4       73.50       72.65      7.34 o
  -8   6   4       10.08        9.34      2.01 o
  -7   6   4       90.99       92.54      7.91 o
  -6   6   4      143.42      131.84     10.29 o
  -5   6   4       82.61       81.47      7.18 o
  -4   6   4      137.03      130.95      9.22 o
  -3   6   4       61.86       64.39      5.22 o
  -2   6   4        6.51        5.34      0.90 o
  -1   6   4      632.37      621.78     41.62 o
   0   6   4       85.21       84.92      8.09 o
   1   6   4       11.96        9.41      1.85 o
   2   6   4      147.16      152.88     11.77 o
   4   6   4       17.33       18.81      2.57 o
   5   6   4       40.55       37.07      4.21 o
   6   6   4      117.66      129.45     10.14 o
   7   6   4        4.35        3.59      1.05 o
   8   6   4        8.11        7.84      2.37 o
   9   6   4       25.41       27.95      4.10 o
  11   6   4       65.12       64.03      7.37 o
  12   6   4        4.22        4.01      1.63 o
  13   6   4        3.97        3.79      1.21 o
  14   6   4        5.72        5.27      1.21 o
  17   6   4        9.08        9.04      2.01 o
  18   6   4        9.37        8.29      1.69 o
 -16   7   4        4.46        4.65      1.78 o
 -15   7   4       44.32       46.26      5.42 o
 -13   7   4       29.77       29.82      5.52 o
 -12   7   4       12.26       12.88      3.28 o
 -11   7   4       80.66       80.88      7.94 o
 -10   7   4       21.56       24.38      3.49 o
  -9   7   4        3.11        3.49      1.22 o
  -8   7   4       52.16       56.28      5.08 o
  -5   7   4        6.65        7.17      1.38 o
  -4   7   4       35.57       31.43      3.00 o
  -3   7   4       29.15       28.77      2.70 o
  -2   7   4      345.01      358.68     22.27 o
   0   7   4       39.41       44.13      4.97 o
   1   7   4      168.93      163.41     11.46 o
   2   7   4      106.22      105.84      9.57 o
   3   7   4        7.84        9.16      1.53 o
   4   7   4        4.83        5.22      1.41 o
   5   7   4        9.76       10.00      2.17 o
   7   7   4       90.00      100.85      8.36 o
   8   7   4       16.98       19.83      3.84 o
   9   7   4       48.48       49.84      5.57 o
  10   7   4       69.09       74.90      7.81 o
  11   7   4        7.91        7.32      2.74 o
  14   7   4       24.79       29.59      3.78 o
  16   7   4        5.98        5.92      1.30 o
  17   7   4       11.45       11.54      1.98 o
 -21   8   4        2.44        3.32      1.24 o
 -19   8   4        1.69        1.64      0.74 o
 -17   8   4        3.28        2.46      0.94 o
 -16   8   4        2.51        2.57      1.15 o
 -15   8   4        5.35        5.13      1.32 o
 -14   8   4       19.36       20.88      2.87 o
 -13   8   4        4.52        3.97      1.20 o
 -12   8   4        6.28        6.23      2.07 o
 -10   8   4       30.51       33.03      4.07 o
  -9   8   4       49.68       52.49      5.25 o
  -8   8   4       17.56       17.22      3.06 o
  -7   8   4        5.51        4.90      1.38 o
  -6   8   4        6.37        5.22      1.18 o
  -5   8   4       36.62       36.20      3.59 o
  -4   8   4      246.16      245.70     16.35 o
  -1   8   4        9.95       10.79      1.83 o
   1   8   4       79.10       87.57      7.01 o
   2   8   4      120.39      123.64      9.39 o
   4   8   4        2.61        2.33      0.96 o
   5   8   4       30.04       32.26      3.92 o
   6   8   4       30.69       30.17      3.77 o
   7   8   4      158.93      168.96     12.35 o
   8   8   4       13.75       15.62      3.08 o
   9   8   4       29.58       32.44      4.86 o
  11   8   4        3.77        4.11      1.27 o
  13   8   4       59.11       64.72      7.22 o
  14   8   4       13.66       14.15      2.45 o
  15   8   4       21.97       25.94      3.48 o
  19   8   4        9.80       11.40      2.97 o
 -20   9   4        4.19        5.01      1.33 o
 -19   9   4        4.07        4.46      1.61 o
 -18   9   4        5.23        5.64      1.25 o
 -17   9   4       10.20       10.24      2.32 o
 -16   9   4       43.20       45.15      7.63 o
 -15   9   4       10.45       10.70      1.99 o
 -14   9   4       27.76       28.05      3.78 o
 -10   9   4       40.57       41.30      5.60 o
  -9   9   4      155.80      156.54     12.37 o
  -8   9   4        9.99       11.18      1.99 o
  -7   9   4        4.67        4.49      1.07 o
  -6   9   4        2.85        2.79      1.01 o
  -5   9   4       16.44       20.41      2.41 o
  -4   9   4       54.33       49.97      4.79 o
  -3   9   4       23.61       23.40      2.72 o
  -2   9   4       94.25       94.13      7.00 o
  -1   9   4        9.75       10.24      1.99 o
   0   9   4       45.32       47.20      4.49 o
   2   9   4        8.27        8.58      1.86 o
   3   9   4       79.58       83.24      7.32 o
   4   9   4      238.68      240.58     17.87 o
   5   9   4        1.32        1.77      0.77 o
   6   9   4        3.83        4.17      1.27 o
   7   9   4       18.13       18.99      3.05 o
   8   9   4       67.88       68.70      7.36 o
  10   9   4       25.27       24.88      3.96 o
  12   9   4        9.63        9.38      1.85 o
  14   9   4        9.55        8.68      1.86 o
  18   9   4        5.60        6.20      1.73 o
  19   9   4        5.03        4.84      1.60 o
  20   9   4        2.07        2.61      1.08 o
 -18  10   4        7.35        9.51      1.68 o
 -17  10   4        8.23        8.86      2.01 o
 -16  10   4       10.44        9.72      1.68 o
 -15  10   4       21.24       21.99      2.87 o
 -13  10   4        3.71        3.89      1.82 o
 -12  10   4       14.78       16.08      3.39 o
 -11  10   4        2.88        3.98      1.35 o
  -8  10   4        8.44        7.36      2.22 o
  -7  10   4        9.38        9.17      1.68 o
  -6  10   4        6.43        5.67      1.57 o
  -5  10   4       13.75       13.98      2.13 o
  -4  10   4       55.30       54.40      4.78 o
  -3  10   4      249.34      239.41     14.84 o
  -2  10   4       47.36       51.29      4.95 o
  -1  10   4      206.49      207.11     13.82 o
   0  10   4      145.34      149.52     10.71 o
   1  10   4       41.48       40.43      4.51 o
   2  10   4       54.11       55.46      5.24 o
   3  10   4      124.73      126.54      9.69 o
   5  10   4      266.67      268.94     19.35 o
   6  10   4       22.58       22.94      3.33 o
   7  10   4       26.35       29.14      4.73 o
   8  10   4        7.26        7.05      2.05 o
   9  10   4       51.33       52.23      7.90 o
  10  10   4       16.39       17.70      2.74 o
  11  10   4       80.15       89.93      9.77 o
  12  10   4        2.35        2.84      0.77 o
  13  10   4        8.61        8.80      2.01 o
  14  10   4        2.55        2.08      0.60 o
 -19  11   4       10.42       11.14      2.15 o
 -17  11   4       12.83       14.69      2.13 o
 -14  11   4        4.52        4.35      1.47 o
 -13  11   4        2.70        2.32      0.96 o
 -11  11   4       51.73       57.86      6.31 o
 -10  11   4        1.85        1.76      0.78 o
  -9  11   4        8.20        8.45      2.19 o
  -7  11   4       93.74       88.36     11.64 o
  -6  11   4        5.71        5.55      1.92 o
  -5  11   4       12.19       12.04      2.15 o
  -4  11   4       24.23       25.80      4.27 o
  -3  11   4       84.81       83.65      8.09 o
  -2  11   4       19.23       19.08      2.73 o
  -1  11   4       30.97       30.51      3.77 o
   0  11   4        9.35        8.45      2.02 o
   1  11   4       31.69       32.79      3.91 o
   2  11   4        5.00        4.24      1.30 o
   4  11   4       37.78       41.73      4.98 o
   5  11   4      185.83      186.21     14.91 o
   6  11   4       19.29       21.83      3.34 o
   7  11   4       29.82       32.64      5.81 o
   9  11   4        3.31        3.18      0.91 o
  10  11   4        2.33        2.66      0.70 o
  11  11   4        9.82        8.82      1.53 o
  12  11   4        3.17        2.48      0.90 o
 -18  12   4        4.94        4.47      1.61 o
 -17  12   4        9.09        9.40      2.34 o
 -16  12   4        1.47        1.74      0.82 o
 -12  12   4        7.28        7.08      1.88 o
 -11  12   4        4.62        4.14      1.16 o
 -10  12   4        2.92        2.17      0.84 o
  -9  12   4        7.77        7.60      2.21 o
  -8  12   4       26.01       26.20      4.43 o
  -5  12   4        7.55        5.96      1.91 o
  -4  12   4       45.54       45.33      5.27 o
  -3  12   4        4.11        3.88      1.41 o
  -2  12   4      107.54      101.36      8.51 o
  -1  12   4       16.85       15.17      3.08 o
   0  12   4       17.71       16.85      3.22 o
   2  12   4        2.01        2.12      0.99 o
   3  12   4        4.15        3.69      1.33 o
   5  12   4        7.73        7.49      1.70 o
   6  12   4        8.36        7.97      2.55 o
   8  12   4        3.24        3.38      0.92 o
   9  12   4       13.41       14.33      1.97 o
  10  12   4        9.50       10.59      2.16 o
  11  12   4       61.40       69.60      7.51 o
  13  12   4       10.80       11.27      2.31 o
 -16  13   4       13.18       14.12      3.10 o
 -15  13   4        4.26        3.81      1.44 o
 -13  13   4        6.80        7.13      1.71 o
 -10  13   4        7.47        7.31      1.19 o
  -9  13   4       10.95       11.59      1.98 o
  -8  13   4       11.40       12.47      1.82 o
  -7  13   4       28.59       28.78      3.93 o
  -6  13   4        9.51        9.86      2.17 o
  -5  13   4       11.16       11.74      2.30 o
  -3  13   4       17.43       17.15      3.06 o
  -2  13   4       14.94       14.58      3.25 o
  -1  13   4        5.06        4.16      1.44 o
   0  13   4        9.08        7.17      2.39 o
   1  13   4       13.49       13.29      2.61 o
   2  13   4        2.60        2.95      1.42 o
   4  13   4        9.23       10.06      2.66 o
   5  13   4        2.71        3.12      1.02 o
   6  13   4        4.26        2.66      1.18 o
   7  13   4        6.38        5.90      1.36 o
   8  13   4       21.47       24.01      3.49 o
  10  13   4        5.95        5.25      1.51 o
  12  13   4        6.81        6.59      1.72 o
  13  13   4        4.30        4.45      1.61 o
 -10  14   4        2.51        3.37      0.96 o
  -9  14   4        2.39        1.95      0.81 o
  -7  14   4        4.94        5.71      1.13 o
  -6  14   4       15.76       17.74      2.11 o
  -5  14   4       22.24       22.50      2.87 o
  -4  14   4       33.18       36.01      4.06 o
  -2  14   4       11.19       10.27      2.83 o
  -1  14   4        8.34        7.99      2.20 o
   0  14   4        1.90        1.94      0.88 o
   1  14   4       26.25       27.51      4.42 o
   2  14   4       28.90       28.28      3.93 o
   3  14   4        4.33        4.68      1.20 o
   4  14   4        1.33        1.65      0.61 o
   5  14   4        1.98        1.51      0.47 o
   6  14   4       37.95       39.40      4.67 o
   7  14   4       11.34       11.61      2.31 o
   8  14   4        2.54        1.66      0.61 o
   9  14   4        5.69        5.56      1.39 o
 -15  15   4        1.80        2.41      1.20 o
 -11  15   4        6.03        6.83      1.37 o
  -6  15   4        6.87        6.54      1.17 o
  -5  15   4        4.93        3.90      1.52 o
  -4  15   4       11.50       12.28      1.82 o
  -2  15   4       13.19       12.50      2.79 o
   0  15   4        1.73        1.89      0.81 o
   1  15   4       12.23       13.09      2.78 o
   2  15   4        1.37        1.13      0.51 o
   3  15   4        5.73        4.67      1.04 o
   4  15   4        7.64        4.98      2.32 o
   5  15   4        4.12        4.26      1.99 o
   7  15   4       38.93       40.38      5.29 o
   8  15   4        4.53        6.48      2.24 o
  15  15   4        5.22        5.78      1.25 o
 -15  16   4        0.68        1.22      0.60 o
  -6  16   4        2.02        1.52      0.58 o
  -4  16   4        6.27        5.52      1.17 o
  -3  16   4        2.30        1.82      0.78 o
  -1  16   4        4.99        5.39      1.21 o
   2  16   4       20.48       18.33      3.69 o
   4  16   4       12.18       10.24      2.32 o
   6  16   4       10.96        8.24      3.25 o
 -11  17   4        5.02        6.86      1.71 o
  -8  17   4        6.90        7.81      1.54 o
  -4  17   4        7.68        6.97      1.47 o
  -2  17   4        1.60        1.24      0.51 o
   3  17   4        4.47        4.30      1.79 o
   7  17   4        3.98        6.13      2.81 o
 -12  18   4        3.00        3.18      0.57 o
 -10  18   4        4.55        4.95      1.11 o
  -5  18   4       11.39        8.77      2.01 o
  -2  18   4        3.65        2.85      1.42 o
  -8  19   4        0.55        0.78      0.28 o
  -4  19   4        4.75        5.39      1.75 o
   8  19   4        3.31        4.19      1.80 o
  -2  21   4        2.07        3.46      0.94 o
 -21   0   5        3.41        2.84      0.62 o
 -19   0   5       58.35       53.74      8.05 o
 -17   0   5       37.63       39.46      4.51 o
 -15   0   5       80.48       81.46     10.42 o
 -13   0   5        3.40        3.62      1.02 o
 -11   0   5       22.76       21.14      3.34 o
  -9   0   5       33.49       37.70      4.52 o
  -7   0   5     1326.89     1333.89     80.13 o
  -5   0   5      190.71      178.03     16.46 o
  -3   0   5      389.89      425.77     29.75 o
  -1   0   5      159.43      168.23     12.66 o
   1   0   5       53.93       53.51      5.71 o
   3   0   5      201.23      186.65     17.97 o
   5   0   5        2.81        2.36      0.90 o
   7   0   5       12.50       10.83      2.16 o
   9   0   5       15.49       17.29      3.06 o
  11   0   5       14.02       14.48      2.45 o
  13   0   5       12.18       13.05      2.79 o
  17   0   5        2.46        2.92      1.19 o
  21   0   5        7.87        8.90      1.69 o
 -19   1   5        6.35        4.96      1.22 o
 -18   1   5       27.83       28.29      3.62 o
 -16   1   5       55.48       58.41      6.31 o
 -14   1   5       25.66       27.04      4.90 o
 -13   1   5        3.33        3.09      1.02 o
 -11   1   5        1.82        1.79      0.81 o
 -10   1   5       59.54       60.86      6.30 o
  -9   1   5       51.60       60.38      5.38 o
  -8   1   5        4.62        4.75      1.41 o
  -7   1   5       39.76       40.44      3.89 o
  -6   1   5      272.49      294.08     22.35 o
  -5   1   5       26.31       26.09      3.48 o
  -4   1   5        1.91        1.63      0.60 o
  -3   1   5      503.42      505.87     37.23 o
  -2   1   5     1055.77     1108.79     63.77 o
  -1   1   5      599.02      587.72     41.67 o
   0   1   5      959.19      942.32     73.03 o
   3   1   5      826.29      766.05     59.63 o
   4   1   5      128.40      121.46     10.31 o
   5   1   5      939.83      921.12     62.44 o
   7   1   5       39.04       39.80      4.51 o
   8   1   5       50.56       49.43      5.26 o
   9   1   5       11.57       11.13      1.99 o
  10   1   5        9.44        9.00      2.18 o
  12   1   5        5.36        5.11      1.53 o
  14   1   5       27.86       28.34      4.57 o
  15   1   5       11.99       11.21      1.99 o
  17   1   5       10.52        9.44      1.85 o
 -21   2   5        7.76        6.93      2.40 o
 -20   2   5        6.09        5.42      1.40 o
 -19   2   5       22.43       22.61      3.33 o
 -17   2   5       32.47       32.58      4.86 o
 -16   2   5        3.88        4.09      0.86 o
 -15   2   5       83.54       80.27     10.26 o
 -14   2   5        7.04        6.83      1.89 o
 -12   2   5        5.91        6.09      1.51 o
 -11   2   5       33.10       37.87      4.68 o
  -9   2   5      213.21      207.40     13.98 o
  -8   2   5       14.55       13.25      2.78 o
  -7   2   5      110.05      118.73     11.23 o
  -6   2   5       34.63       33.64      3.60 o
  -5   2   5       36.71       45.72      4.80 o
  -4   2   5      136.59      141.71     12.56 o
  -3   2   5        1.62        1.65      0.46 o
  -2   2   5        3.80        5.21      0.79 o
  -1   2   5      207.58      209.59     16.40 o
   0   2   5        1.55        2.09      0.64 o
   1   2   5     1103.50     1101.48     75.85 o
   3   2   5      333.56      333.10     28.37 o
   4   2   5      280.37      295.54     22.35 o
   5   2   5       17.04       17.25      2.75 o
   6   2   5       29.37       28.82      3.93 o
   7   2   5       66.93       71.89      6.73 o
   8   2   5      164.08      167.65     12.66 o
   9   2   5       55.39       56.15      5.70 o
  10   2   5       50.48       50.38      5.72 o
  12   2   5       31.81       31.91      4.54 o
  13   2   5       14.12       13.61      2.93 o
  14   2   5        6.06        4.87      2.13 o
  15   2   5        4.00        3.20      1.19 o
  16   2   5       26.37       26.23      3.63 o
  19   2   5        4.49        4.75      1.77 o
  20   2   5       17.10       17.26      2.75 o
  21   2   5        1.39        2.11      0.88 o
 -20   3   5       11.09        8.60      3.23 o
 -18   3   5        8.74        6.28      2.43 o
 -16   3   5       11.01        9.25      2.01 o
 -15   3   5        8.52        7.66      2.03 o
 -14   3   5       51.10       50.50      9.83 o
 -13   3   5       20.02       19.60      3.68 o
 -12   3   5      144.02      142.29     12.09 o
 -11   3   5      315.37      309.13     20.81 o
 -10   3   5      168.71      172.47     12.35 o
  -9   3   5       66.32       75.42      6.88 o
  -8   3   5       27.32       25.33      3.17 o
  -6   3   5      218.24      234.45     17.88 o
  -5   3   5       21.67       17.13      2.27 o
  -4   3   5      670.44      666.79     44.59 o
  -3   3   5       12.84        9.52      2.00 o
  -2   3   5       38.37       34.30      3.60 o
  -1   3   5        2.87        2.78      0.54 o
   0   3   5      179.39      168.09     13.12 o
   1   3   5       52.47       56.41      5.24 o
   2   3   5     2486.32     2530.09    142.31 o
   3   3   5       30.65       28.45      3.16 o
   4   3   5      204.57      208.14     16.40 o
   5   3   5      123.74      126.20      9.53 o
   6   3   5       30.81       28.32      3.31 o
   8   3   5       14.09       10.20      2.66 o
   9   3   5       29.00       30.06      4.09 o
  10   3   5       20.62       22.01      3.34 o
  11   3   5       22.11       23.64      3.49 o
  12   3   5       23.74       23.98      3.81 o
  13   3   5      109.07      100.88     15.18 o
  14   3   5       38.77       36.28      4.52 o
  17   3   5       14.81       15.93      2.44 o
  18   3   5        9.87       10.06      1.84 o
  19   3   5       19.61       17.37      2.75 o
  21   3   5        7.23        6.49      1.89 o
 -20   4   5        2.52        2.80      1.01 o
 -19   4   5        6.05        6.14      1.53 o
 -17   4   5        4.60        4.63      1.23 o
 -16   4   5       21.78       21.60      2.72 o
 -15   4   5       46.37       49.01      6.18 o
 -14   4   5       21.41       20.57      4.16 o
 -13   4   5       29.25       29.62      4.56 o
 -12   4   5       72.13       72.60      7.65 o
 -11   4   5      164.80      160.20     13.13 o
 -10   4   5      105.89      106.22      9.56 o
  -9   4   5        3.69        2.36      0.90 o
  -8   4   5       12.94       13.06      2.14 o
  -6   4   5      216.46      222.75     16.38 o
  -5   4   5       20.96       19.66      2.26 o
  -4   4   5      131.66      139.97     10.73 o
  -3   4   5      220.80      228.89     16.37 o
  -2   4   5        5.05        2.51      1.05 o
  -1   4   5      218.55      212.52     14.28 o
   0   4   5       19.04       20.71      2.25 o
   1   4   5       17.61       16.18      1.96 o
   2   4   5      438.92      444.78     34.28 o
   3   4   5       45.22       46.00      4.49 o
   4   4   5       29.13       32.50      3.77 o
   5   4   5      186.76      181.53     13.10 o
   6   4   5       25.26       31.81      3.77 o
   7   4   5       13.77       13.51      3.11 o
   8   4   5       28.51       29.23      3.78 o
   9   4   5       27.59       29.72      4.24 o
  10   4   5      113.43      114.96      9.40 o
  11   4   5       41.22       42.14      5.28 o
  12   4   5        3.47        4.51      1.97 o
  13   4   5       10.21       10.58      2.49 o
  16   4   5       64.95       64.25      7.37 o
  17   4   5       23.27       27.93      4.10 o
  18   4   5        6.26        6.66      1.50 o
  19   4   5        4.61        4.67      1.26 o
  20   4   5        5.94        5.18      1.22 o
 -20   5   5        3.10        3.56      0.98 o
 -19   5   5        5.52        6.04      1.50 o
 -15   5   5       11.00        8.99      2.01 o
 -14   5   5       22.15       26.20      4.26 o
 -13   5   5        3.08        3.72      1.41 o
 -12   5   5      196.56      186.79     19.52 o
 -11   5   5        5.01        4.56      1.41 o
 -10   5   5        3.44        4.14      1.20 o
  -8   5   5       14.35       17.24      2.43 o
  -7   5   5       59.42       63.42      6.60 o
  -6   5   5      261.02      270.55     19.35 o
  -5   5   5      191.42      199.66     13.99 o
  -3   5   5       13.94       15.87      2.27 o
  -1   5   5      105.97      106.35      7.59 o
   0   5   5      646.76      662.70     46.11 o
   1   5   5       41.68       43.35      4.19 o
   2   5   5        4.00        5.10      1.41 o
   3   5   5      245.69      237.81     17.88 o
   4   5   5       98.68      106.29      8.35 o
   6   5   5       56.61       53.07      5.25 o
   8   5   5        3.47        2.84      1.20 o
   9   5   5      117.25      118.54      9.70 o
  10   5   5       45.11       45.47      5.42 o
  11   5   5      163.58      155.81     12.98 o
  12   5   5       13.14       12.20      3.46 o
  13   5   5        5.55        5.36      1.58 o
  14   5   5       19.28       19.44      2.88 o
  15   5   5        6.34        5.13      1.94 o
  16   5   5       30.98       33.65      4.22 o
  17   5   5        7.97        7.00      1.48 o
  18   5   5        5.94        4.41      1.08 o
 -22   6   5        3.26        3.67      1.07 o
 -14   6   5       53.14       55.69      8.20 o
 -13   6   5      201.65      182.41     28.92 o
 -12   6   5       18.97       18.06      3.69 o
 -11   6   5       46.71       49.94      5.41 o
 -10   6   5        2.63        2.78      1.20 o
  -8   6   5      121.09      128.29      9.22 o
  -7   6   5       16.28       15.78      2.44 o
  -5   6   5      244.91      254.90     23.95 o
  -4   6   5      140.26      135.10     12.26 o
  -3   6   5        1.92        1.56      0.61 o
  -2   6   5        6.19        4.23      0.93 o
  -1   6   5       90.67       93.92      7.16 o
   0   6   5        4.18        4.55      1.14 o
   1   6   5      398.78      391.43     34.37 o
   2   6   5       15.45       14.24      1.97 o
   3   6   5       52.44       51.73      4.95 o
   4   6   5       60.33       60.43      5.69 o
   5   6   5      117.94      120.38      9.54 o
   6   6   5        3.07        2.46      0.97 o
   9   6   5        8.15        6.75      2.05 o
  10   6   5       13.24       10.79      2.98 o
  11   6   5       47.92       49.06      6.03 o
  14   6   5       37.86       38.81      4.83 o
  15   6   5       46.10       46.72      5.42 o
  16   6   5       43.06       43.21      5.12 o
  18   6   5       12.37       11.90      1.98 o
  21   6   5        2.07        1.61      0.60 o
 -21   7   5        2.33        2.62      1.13 o
 -18   7   5        6.32        6.09      1.91 o
 -16   7   5       16.15       15.83      3.08 o
 -15   7   5       26.26       26.72      3.79 o
 -14   7   5       23.11       25.38      3.48 o
 -13   7   5       30.95       32.44      5.49 o
 -12   7   5        6.23        5.29      1.50 o
 -11   7   5      111.95      110.02     11.40 o
 -10   7   5       85.73       81.20      7.18 o
  -8   7   5       67.49       72.63      5.97 o
  -7   7   5      184.83      191.18     12.63 o
  -6   7   5       15.45       13.87      2.13 o
  -4   7   5        1.49        0.82      0.40 o
  -2   7   5       26.49       24.89      2.71 o
  -1   7   5        2.40        2.20      0.61 o
   0   7   5      102.03      111.14      8.49 o
   2   7   5       10.33        8.08      1.70 o
   3   7   5       16.09       14.21      2.13 o
   4   7   5        6.20        5.94      1.91 o
   5   7   5        7.00        6.12      1.90 o
   6   7   5        7.18        6.81      1.89 o
   7   7   5       18.83       19.02      3.85 o
   8   7   5       20.02       21.62      3.66 o
  10   7   5        3.91        4.45      1.59 o
  11   7   5        4.80        4.47      1.78 o
  12   7   5        3.31        3.13      1.28 o
  14   7   5        7.15        7.16      1.71 o
  15   7   5       36.80       38.67      4.68 o
  17   7   5       33.01       33.61      4.07 o
  18   7   5        4.62        3.90      1.29 o
 -14   8   5       46.50       43.32      6.69 o
 -12   8   5       27.35       29.16      4.09 o
 -11   8   5       28.40       28.64      4.73 o
 -10   8   5      168.12      162.83     16.49 o
  -9   8   5       63.20       64.78      6.60 o
  -8   8   5       22.52       21.39      3.34 o
  -7   8   5      228.37      219.10     14.41 o
  -6   8   5        5.02        6.33      1.16 o
  -5   8   5       15.16       14.60      2.77 o
  -4   8   5       39.68       36.91      5.31 o
  -3   8   5        4.53        4.22      0.90 o
  -1   8   5      169.23      167.06     11.90 o
   0   8   5       32.54       30.05      3.30 o
   1   8   5      294.17      280.20     17.82 o
   2   8   5        7.55        7.16      1.71 o
   3   8   5        8.25        7.28      1.47 o
   4   8   5       25.55       25.45      3.32 o
   5   8   5       13.73       16.43      2.90 o
   6   8   5       10.46       12.90      2.29 o
   7   8   5       13.89       13.78      2.61 o
   8   8   5       26.74       28.02      3.94 o
  10   8   5       30.07       27.71      5.86 o
  11   8   5        5.25        4.40      1.61 o
  12   8   5       26.49       30.15      3.77 o
  13   8   5        2.65        2.62      1.13 o
  15   8   5        9.20        8.98      1.69 o
  16   8   5        7.23        6.65      1.72 o
  19   8   5        2.31        1.57      0.57 o
 -18   9   5        1.79        1.52      0.69 o
 -17   9   5        4.16        4.75      1.15 o
 -16   9   5       20.37       21.89      2.87 o
 -15   9   5        6.53        6.78      1.35 o
 -13   9   5       32.22       33.68      4.54 o
 -12   9   5       11.04       11.85      2.63 o
 -11   9   5       27.64       28.90      6.50 o
 -10   9   5        7.51        7.43      2.21 o
  -7   9   5       52.11       49.56      4.34 o
  -5   9   5       25.42       27.68      2.85 o
  -4   9   5        6.80        6.89      1.16 o
  -3   9   5       20.51       19.37      2.11 o
  -2   9   5       57.32       56.08      4.94 o
  -1   9   5       40.69       43.31      4.04 o
   0   9   5       65.75       68.71      5.98 o
   1   9   5       90.16       92.48      7.61 o
   2   9   5       68.00       66.01      6.13 o
   3   9   5        7.34        6.50      1.89 o
   4   9   5       33.56       34.58      4.07 o
   5   9   5       15.89       17.28      2.75 o
   7   9   5       30.09       31.57      4.71 o
   9   9   5       17.56       20.32      3.51 o
  11   9   5        4.56        4.35      1.35 o
  12   9   5       40.53       44.96      5.27 o
  14   9   5        3.34        3.19      1.12 o
 -14  10   5       19.90       21.11      2.72 o
 -12  10   5        6.18        5.03      2.32 o
  -9  10   5       26.75       24.37      5.58 o
  -8  10   5       26.29       25.78      4.59 o
  -7  10   5       23.71       25.70      2.86 o
  -6  10   5       24.28       24.34      3.49 o
  -5  10   5        6.68        6.88      1.15 o
  -3  10   5        3.69        3.53      0.92 o
   0  10   5       24.83       26.86      4.10 o
   1  10   5       14.48       17.48      3.22 o
   2  10   5       58.80       59.32      5.85 o
   3  10   5       71.64       73.55      6.73 o
   4  10   5        7.23        6.63      2.41 o
   6  10   5        3.17        3.45      1.38 o
   7  10   5        2.62        2.68      1.00 o
   9  10   5        2.28        2.52      1.01 o
  13  10   5       14.18       15.58      2.27 o
  15  10   5        2.47        2.11      0.67 o
 -18  11   5        8.27       10.17      1.84 o
 -14  11   5        5.60        5.39      1.24 o
 -13  11   5       12.34       13.30      2.14 o
 -11  11   5        4.54        4.68      0.99 o
 -10  11   5        4.59        4.45      1.16 o
  -5  11   5       15.53       14.83      2.60 o
  -4  11   5       16.43       16.37      2.27 o
  -3  11   5       63.55       64.38      5.53 o
  -2  11   5        2.80        2.36      1.02 o
  -1  11   5       45.69       44.66      5.90 o
   0  11   5        6.97        6.24      1.90 o
   1  11   5        4.03        3.44      1.43 o
   3  11   5        7.43        5.32      1.93 o
   4  11   5       66.13       66.34      6.75 o
   5  11   5       35.24       33.03      5.02 o
   7  11   5        3.18        3.66      1.22 o
   8  11   5       17.01       17.71      2.89 o
  10  11   5       16.65       17.11      3.55 o
  11  11   5        6.32        6.84      1.32 o
  12  11   5       33.22       34.04      4.22 o
 -14  12   5        2.79        2.74      0.81 o
 -12  12   5        3.27        2.23      0.99 o
 -11  12   5        2.05        2.66      1.30 o
 -10  12   5        4.85        5.46      1.25 o
  -9  12   5       78.98       82.25      9.01 o
  -8  12   5        4.83        5.99      1.13 o
  -7  12   5       24.17       25.33      5.08 o
  -5  12   5       33.42       30.49      5.19 o
  -4  12   5       47.30       42.92      6.69 o
  -3  12   5       18.49       17.44      3.22 o
  -2  12   5       61.44       56.80      5.86 o
  -1  12   5        6.79        6.35      1.72 o
   2  12   5       22.75       23.52      4.28 o
   3  12   5       73.75       75.29      8.27 o
   4  12   5       63.82       65.57      8.61 o
   6  12   5       10.73        9.93      2.33 o
   7  12   5        2.65        3.10      0.90 o
  10  12   5        2.03        2.28      0.66 o
  11  12   5        9.17        8.25      1.54 o
  12  12   5        2.72        2.76      1.14 o
  13  12   5       11.73       11.20      2.48 o
 -18  13   5        3.16        3.48      1.01 o
 -16  13   5        2.25        3.19      0.91 o
 -15  13   5        4.25        4.02      1.32 o
 -14  13   5        4.02        4.11      1.40 o
 -11  13   5       21.13       22.05      2.87 o
 -10  13   5        2.16        2.25      1.04 o
  -9  13   5        2.82        2.74      0.98 o
  -8  13   5       20.68       22.13      2.72 o
  -7  13   5        3.05        2.88      1.12 o
  -6  13   5       29.62       31.49      4.86 o
  -4  13   5        7.76        7.11      1.88 o
  -1  13   5        3.16        2.90      1.24 o
   0  13   5       10.41        9.95      2.50 o
   1  13   5       22.90       21.30      3.51 o
   2  13   5       12.37       12.99      3.28 o
   4  13   5       12.70       14.77      2.60 o
   7  13   5        9.85       11.46      2.48 o
   9  13   5        5.25        4.84      1.08 o
  12  13   5        5.91        5.10      1.56 o
  13  13   5        3.05        3.34      1.35 o
 -15  14   5        7.19        8.54      1.69 o
 -14  14   5        5.13        6.00      1.27 o
 -13  14   5        2.12        2.76      0.88 o
 -12  14   5       14.04       16.26      2.59 o
 -11  14   5        6.53        7.14      1.37 o
 -10  14   5       48.04       47.85      7.77 o
  -6  14   5        2.31        2.52      0.97 o
  -3  14   5       19.78       18.68      2.42 o
  -1  14   5        4.44        3.76      1.38 o
   0  14   5        8.00        7.99      1.70 o
   1  14   5       11.41       11.65      3.14 o
   3  14   5        5.91        5.33      1.93 o
   4  14   5        2.49        2.73      0.81 o
   9  14   5        2.29        1.60      0.63 o
  12  14   5        5.58        5.23      1.55 o
  14  14   5        4.33        4.98      1.44 o
  15  14   5        1.93        2.01      0.81 o
 -16  15   5        3.95        3.26      1.08 o
 -15  15   5        2.56        3.62      1.26 o
 -14  15   5        5.45        7.66      2.56 o
 -11  15   5        7.36        7.22      2.04 o
 -10  15   5       11.69       12.94      1.97 o
  -7  15   5       14.89       14.39      3.09 o
  -6  15   5       13.34       13.20      2.14 o
   0  15   5        9.07        9.10      1.68 o
   2  15   5        9.94        9.70      2.00 o
   3  15   5       18.48       19.92      2.88 o
   4  15   5        2.60        2.15      0.70 o
   5  15   5        1.64        0.81      0.37 o
   8  15   5        6.79        7.31      2.22 o
   9  15   5        6.02        6.68      2.77 o
  15  15   5        2.12        1.70      0.65 o
 -13  16   5       13.24       14.48      2.45 o
 -11  16   5        3.40        3.76      1.32 o
  -8  16   5        6.45        7.04      1.88 o
  -5  16   5       23.65       24.57      4.44 o
   0  16   5        4.95        4.14      1.21 o
   1  16   5       13.05       11.44      1.98 o
   2  16   5        7.58        6.42      1.30 o
   3  16   5       11.48       10.36      2.49 o
   5  16   5        6.80        7.16      2.57 o
   8  16   5       12.24       13.46      3.43 o
  14  16   5        2.00        1.89      0.89 o
 -12  17   5       12.95       13.21      2.94 o
  -6  17   5       17.81       17.34      3.22 o
  -5  17   5        4.17        3.38      1.35 o
  -4  17   5        2.28        2.77      1.01 o
  -1  17   5        7.92        7.41      1.38 o
   0  17   5       14.10       13.25      1.97 o
   2  17   5        9.42        9.07      2.52 o
 -10  18   5        2.54        4.08      1.21 o
  -6  18   5        4.52        5.00      1.11 o
  -4  18   5        6.56        6.11      1.73 o
   2  19   5        5.04        5.59      1.74 o
 -22   0   6        3.75        3.28      1.38 o
 -18   0   6       15.46       12.40      2.62 o
 -16   0   6        4.96        5.25      1.03 o
 -14   0   6       97.69       93.03      8.98 o
 -12   0   6       62.46       65.95      7.68 o
 -10   0   6       91.06       91.98      8.07 o
  -8   0   6       57.59       53.86      4.78 o
  -6   0   6       56.60       47.92      4.34 o
  -4   0   6       69.22       66.21      5.37 o
  -2   0   6      111.07      123.05      9.08 o
   0   0   6      643.31      621.48     46.17 o
   2   0   6       78.15       72.44      7.04 o
   4   0   6       29.93       33.81      4.22 o
   6   0   6      343.90      344.50     23.80 o
   8   0   6       68.31       71.12      6.73 o
  10   0   6      131.38      134.15     13.19 o
  12   0   6       40.52       43.45      5.43 o
  20   0   6       12.87       13.64      2.29 o
 -18   1   6        6.13        5.32      1.16 o
 -17   1   6        5.25        4.73      1.15 o
 -16   1   6       33.25       33.97      3.91 o
 -14   1   6        1.83        1.62      0.70 o
 -13   1   6       19.14       19.73      3.20 o
 -12   1   6       12.12       12.76      2.79 o
 -10   1   6       71.33       74.60      6.42 o
  -9   1   6       86.23       83.73      7.01 o
  -8   1   6      436.70      434.98     28.23 o
  -7   1   6        2.82        1.75      0.57 o
  -6   1   6      127.04      125.82      9.23 o
  -5   1   6      298.34      307.68     20.81 o
  -4   1   6      234.27      247.89     20.90 o
  -3   1   6       81.49       76.56      7.19 o
  -2   1   6     1603.80     1615.11     85.92 o
  -1   1   6      539.58      526.92     40.23 o
   0   1   6      336.58      323.31     26.86 o
   1   1   6       90.47       86.47      7.78 o
   2   1   6      105.00       94.45      8.38 o
   3   1   6        8.21        6.21      1.56 o
   4   1   6       99.18      102.68      8.36 o
   5   1   6      334.07      322.15     23.83 o
   6   1   6       17.42       18.58      2.89 o
   7   1   6        4.70        3.25      1.43 o
   8   1   6        6.18        5.81      1.74 o
   9   1   6       53.50       56.55      6.01 o
  10   1   6       17.31       19.25      3.68 o
  11   1   6        5.29        5.03      1.51 o
  12   1   6       13.77       12.66      2.79 o
  13   1   6       50.70       48.37      6.04 o
  15   1   6        5.20        4.62      1.26 o
  17   1   6        2.63        2.31      0.98 o
  19   1   6        2.01        1.58      0.78 o
  21   1   6        5.08        4.87      1.33 o
 -22   2   6        1.66        1.40      0.54 o
 -17   2   6       65.39       67.26      7.05 o
 -16   2   6        8.78       10.49      1.67 o
 -15   2   6        4.65        3.99      1.12 o
 -14   2   6        8.20        8.09      2.02 o
 -13   2   6       41.15       44.23      6.37 o
 -12   2   6       13.80       13.42      2.13 o
 -11   2   6        8.65        9.10      2.52 o
  -9   2   6        6.85        5.73      1.57 o
  -8   2   6      206.04      202.73     13.98 o
  -7   2   6        2.79        1.81      0.90 o
  -6   2   6      409.42      388.79     35.91 o
  -5   2   6      423.89      417.44     32.80 o
  -4   2   6      225.10      232.25     17.88 o
  -3   2   6      120.48      130.92     10.74 o
  -2   2   6       12.15       12.08      1.51 o
  -1   2   6      504.61      461.73     46.48 o
   1   2   6      101.21      105.28      8.66 o
   2   2   6      201.76      197.76     14.89 o
   4   2   6      154.82      149.09     11.48 o
   5   2   6        9.59       10.35      2.32 o
   6   2   6       16.79       17.12      3.06 o
   8   2   6      204.28      197.47     13.99 o
   9   2   6       38.38       37.18      4.52 o
  10   2   6       35.27       37.46      4.68 o
  11   2   6       44.27       44.74      5.43 o
  12   2   6       81.47       80.16      8.41 o
  14   2   6        3.00        3.86      1.17 o
  15   2   6       14.27       15.13      2.44 o
  16   2   6        8.25        8.12      2.02 o
  17   2   6        4.02        3.41      1.23 o
  18   2   6       15.94       14.92      3.74 o
  20   2   6        8.02        8.66      1.69 o
  21   2   6        2.14        1.64      0.74 o
 -21   3   6        6.02        4.84      1.37 o
 -18   3   6       14.76       14.28      2.13 o
 -17   3   6        2.56        2.53      1.05 o
 -16   3   6       46.48       44.72      4.97 o
 -15   3   6       19.10       20.71      2.88 o
 -14   3   6       45.00       44.26      7.64 o
 -13   3   6       19.08       17.71      4.36 o
 -11   3   6       45.17       45.27      4.65 o
 -10   3   6      116.76      118.61     10.46 o
  -9   3   6       31.76       33.58      4.38 o
  -7   3   6        6.32       10.63      2.32 o
  -6   3   6      196.19      196.00     14.14 o
  -5   3   6      330.36      320.10     22.31 o
  -4   3   6      256.58      258.71     17.85 o
  -2   3   6       15.58       14.79      1.96 o
  -1   3   6      426.37      429.72     38.88 o
   0   3   6      430.86      405.02     29.78 o
   1   3   6      141.10      144.74     11.33 o
   2   3   6      609.92      610.82     46.18 o
   3   3   6      170.53      174.51     13.42 o
   4   3   6       10.57       11.98      1.98 o
   5   3   6      289.98      277.13     19.34 o
   6   3   6       74.72       76.51      6.88 o
   7   3   6      405.91      397.71     25.25 o
   9   3   6       30.53       32.30      4.23 o
  10   3   6        4.44        3.51      1.18 o
  12   3   6       14.85       14.42      2.77 o
  13   3   6       18.93       17.63      3.37 o
  14   3   6       66.96       64.37      7.53 o
  16   3   6       11.34       10.99      1.99 o
  19   3   6        6.48        5.23      1.31 o
 -22   4   6        1.03        0.92      0.37 o
 -20   4   6        5.94        5.69      1.36 o
 -19   4   6        2.84        2.29      0.89 o
 -18   4   6        2.12        2.23      0.95 o
 -17   4   6        5.98        5.23      1.28 o
 -16   4   6       29.62       31.86      3.77 o
 -15   4   6       31.95       33.39      3.91 o
 -14   4   6       40.88       37.68      8.03 o
 -13   4   6      206.19      183.29     19.53 o
 -12   4   6       55.77       57.71      6.93 o
 -10   4   6       87.39       89.14      8.99 o
  -8   4   6       18.75       20.68      2.88 o
  -7   4   6       28.45       27.08      3.31 o
  -5   4   6       75.71       77.92      6.88 o
  -4   4   6       70.76       65.93      6.29 o
  -2   4   6       92.23       93.73      8.07 o
  -1   4   6       14.94       11.95      1.48 o
   0   4   6       10.69       13.24      1.66 o
   1   4   6      240.44      232.69     17.88 o
   2   4   6       32.16       34.36      3.76 o
   3   4   6       99.26       91.72      7.92 o
   4   4   6      476.64      497.83     34.20 o
   5   4   6      182.95      175.10     13.87 o
   7   4   6        4.39        4.79      1.57 o
   8   4   6       11.02       10.71      2.16 o
   9   4   6       18.78       20.01      3.20 o
  10   4   6        9.82        8.64      2.69 o
  13   4   6       14.78       15.45      3.40 o
  14   4   6       17.18       16.72      3.07 o
  17   4   6        3.05        1.78      0.82 o
  18   4   6        1.95        2.33      0.99 o
  19   4   6        7.06        6.62      1.56 o
 -20   5   6        2.07        1.93      0.71 o
 -19   5   6       12.58       12.83      2.46 o
 -14   5   6       63.91       62.73      8.31 o
 -13   5   6       80.08       74.22     12.51 o
 -12   5   6       92.20       86.14     11.49 o
 -11   5   6       36.72       37.84      5.14 o
 -10   5   6       16.94       18.50      3.53 o
  -9   5   6       53.32       53.18      4.94 o
  -8   5   6       67.31       69.63      6.90 o
  -7   5   6       47.41       49.26      4.95 o
  -5   5   6       21.14       20.45      2.73 o
  -4   5   6      109.75      107.27     10.03 o
  -3   5   6        0.81        1.65      0.76 o
  -2   5   6        7.67        5.44      1.52 o
  -1   5   6      980.19      936.47     59.41 o
   0   5   6        8.59        8.01      1.33 o
   2   5   6        3.00        2.51      0.85 o
   3   5   6      486.81      472.84     34.24 o
   4   5   6       68.71       65.20      5.98 o
   5   5   6       18.80       22.37      3.03 o
   6   5   6        7.40        6.10      1.46 o
   7   5   6       19.63       19.15      3.85 o
   8   5   6       23.08       21.23      3.66 o
   9   5   6      195.54      207.40     14.59 o
  12   5   6        4.16        4.21      1.44 o
  15   5   6        6.68        7.03      1.55 o
  18   5   6        3.35        2.99      0.95 o
  20   5   6        2.71        2.22      0.99 o
 -18   6   6       13.62       13.08      2.29 o
 -17   6   6        7.97        7.99      2.03 o
 -15   6   6       64.80       63.51      8.16 o
 -13   6   6       28.34       29.95      5.84 o
 -12   6   6      119.46      112.96     13.40 o
 -10   6   6       17.08       17.83      3.21 o
  -9   6   6       18.71       20.01      2.88 o
  -8   6   6        6.59        6.52      1.34 o
  -7   6   6       77.99       80.61      7.32 o
  -6   6   6        1.06        1.63      0.61 o
  -5   6   6        8.85        8.51      2.02 o
  -4   6   6       50.83       53.11      7.73 o
  -3   6   6       79.72       81.24      8.72 o
  -2   6   6      138.02      142.25     13.63 o
   0   6   6       51.14       54.65      4.94 o
   1   6   6      160.53      157.71     12.68 o
   2   6   6        3.64        2.75      0.84 o
   3   6   6      197.97      184.31     13.85 o
   4   6   6      112.36      106.94      8.80 o
   5   6   6       78.04       77.97      6.88 o
   6   6   6       62.67       65.99      6.29 o
   7   6   6        9.14        9.61      2.00 o
   8   6   6       77.99       75.17      6.88 o
   9   6   6       83.96       85.80      8.40 o
  10   6   6       29.17       29.48      4.88 o
  11   6   6      167.26      161.22     19.60 o
  15   6   6        3.06        2.91      0.97 o
  16   6   6        9.67        9.24      2.01 o
  18   6   6        5.02        3.69      1.20 o
 -21   7   6        3.64        4.33      1.59 o
 -16   7   6       14.37       13.99      2.93 o
 -15   7   6       20.78       20.55      4.65 o
 -14   7   6       67.09       67.88      8.92 o
 -13   7   6       33.66       33.80      6.93 o
 -12   7   6        9.58        8.46      2.70 o
 -11   7   6       22.76       24.03      3.17 o
 -10   7   6        6.15        5.46      1.93 o
  -8   7   6       20.85       21.18      3.04 o
  -6   7   6       36.94       42.34      4.50 o
  -4   7   6       14.14       14.83      2.44 o
  -3   7   6      258.94      260.75     25.47 o
  -2   7   6       15.90       16.50      2.59 o
  -1   7   6        3.68        4.29      0.88 o
   0   7   6       25.22       25.70      3.80 o
   2   7   6       25.72       27.63      3.16 o
   4   7   6       75.22       75.56      6.72 o
   5   7   6       13.59       15.38      2.59 o
   6   7   6       23.32       22.19      3.50 o
   7   7   6       14.60       16.00      2.76 o
   9   7   6       10.37       11.40      3.14 o
  10   7   6      121.30      119.18     12.76 o
  11   7   6       20.84       19.92      3.67 o
  12   7   6        5.31        4.38      1.61 o
  14   7   6       38.64       39.85      4.98 o
  17   7   6        3.35        3.17      1.00 o
  18   7   6        2.48        2.28      1.00 o
 -21   8   6        2.18        2.16      0.71 o
 -17   8   6        4.20        3.93      1.35 o
 -16   8   6        2.96        4.01      1.05 o
 -14   8   6       42.40       42.05      4.98 o
 -12   8   6       53.91       54.48      8.68 o
 -11   8   6       15.20       15.09      2.60 o
 -10   8   6       16.91       15.96      2.59 o
  -9   8   6       18.01       17.76      3.21 o
  -8   8   6       77.87       80.48      8.87 o
  -7   8   6      175.94      176.13     16.46 o
  -6   8   6       35.29       37.46      4.52 o
  -5   8   6      233.77      239.71     17.87 o
  -3   8   6        3.15        2.33      0.96 o
  -2   8   6        3.53        2.16      0.80 o
   0   8   6        5.09        6.04      1.57 o
   2   8   6      127.83      130.54      9.83 o
   3   8   6        8.08        8.79      1.85 o
   4   8   6        8.04        8.11      2.02 o
   6   8   6       79.08       81.38      7.63 o
   7   8   6        4.80        4.30      1.35 o
   8   8   6      122.04      121.58     10.00 o
   9   8   6        3.45        3.13      1.49 o
  10   8   6       14.19       16.76      3.07 o
  11   8   6       17.05       17.80      3.06 o
  13   8   6       31.30       32.26      4.08 o
  15   8   6       14.11       13.49      3.11 o
  16   8   6        4.51        4.23      1.34 o
  19   8   6        1.88        1.65      0.76 o
 -20   9   6        3.56        3.56      1.18 o
 -16   9   6       13.79       13.59      2.13 o
 -15   9   6       19.82       19.93      3.04 o
 -14   9   6        5.85        5.35      1.29 o
 -11   9   6        2.65        2.49      0.94 o
 -10   9   6       11.53       10.94      3.32 o
  -9   9   6      207.55      197.47     24.12 o
  -7   9   6       22.42       22.74      3.97 o
  -6   9   6      146.18      150.55     11.77 o
  -5   9   6       55.41       58.82      6.15 o
  -4   9   6       37.79       39.63      4.51 o
  -2   9   6       90.27       83.78      6.40 o
  -1   9   6       39.58       40.46      4.05 o
   0   9   6       97.93      101.73      8.06 o
   1   9   6       10.50       10.55      1.84 o
   2   9   6       54.52       58.87      5.38 o
   3   9   6       46.04       45.54      4.96 o
   4   9   6        5.19        5.71      2.09 o
   5   9   6        3.39        3.22      1.22 o
   6   9   6       30.64       29.20      3.93 o
   7   9   6       46.30       47.28      5.89 o
  10   9   6       27.12       29.34      4.24 o
  11   9   6        2.51        2.18      0.96 o
  12   9   6        1.61        1.42      0.61 o
  13   9   6        7.40        7.69      1.54 o
  14   9   6        5.97        5.94      1.35 o
  17   9   6        2.94        2.89      1.28 o
  19   9   6        3.49        4.25      1.40 o
 -19  10   6        3.10        3.84      1.05 o
 -18  10   6       10.80       10.32      1.67 o
 -17  10   6        1.93        2.01      0.95 o
 -15  10   6       18.36       17.50      3.22 o
 -13  10   6        6.73        7.14      1.31 o
 -11  10   6        8.05        7.70      2.21 o
 -10  10   6       16.55       18.45      2.57 o
  -9  10   6       59.45       65.26      8.30 o
  -8  10   6       10.18       10.40      2.65 o
  -7  10   6       15.38       17.68      3.37 o
  -6  10   6       50.43       50.43      5.72 o
  -5  10   6       26.11       25.44      3.63 o
  -4  10   6        8.86        8.26      1.69 o
  -3  10   6      140.68      135.20     11.04 o
  -1  10   6      149.28      143.81      9.97 o
   0  10   6      214.24      204.78     13.98 o
   1  10   6       62.64       62.07      5.84 o
   2  10   6       17.09       14.46      2.92 o
   3  10   6        3.52        2.96      1.42 o
   4  10   6       11.30        9.88      3.18 o
   5  10   6       48.76       49.32      6.18 o
   6  10   6       26.45       28.81      3.93 o
   7  10   6        4.05        4.86      1.77 o
  10  10   6        2.31        3.02      0.97 o
  11  10   6        9.35        9.52      1.68 o
  13  10   6        1.71        1.79      0.85 o
  14  10   6        3.55        3.76      1.02 o
  15  10   6        4.39        4.30      1.09 o
  17  10   6        3.94        3.90      1.09 o
 -19  11   6        2.72        2.76      0.94 o
 -17  11   6       16.25       16.24      2.75 o
 -15  11   6        6.63        5.92      1.73 o
 -14  11   6        5.77        6.44      1.24 o
 -12  11   6        4.53        4.31      1.04 o
 -11  11   6        8.01        8.17      2.54 o
 -10  11   6        6.73        7.50      1.70 o
  -8  11   6       21.80       21.57      5.63 o
  -7  11   6      244.71      235.76     33.33 o
  -5  11   6       16.11       15.59      3.40 o
  -4  11   6       12.20       10.78      2.32 o
  -3  11   6       14.95       13.53      2.29 o
  -2  11   6        5.65        6.50      1.52 o
  -1  11   6       11.98       11.26      2.48 o
   0  11   6        7.29        7.42      1.87 o
   1  11   6       40.86       41.19      5.13 o
   2  11   6       12.42       11.79      2.30 o
   3  11   6       11.59       11.29      2.48 o
   5  11   6       30.93       32.96      5.33 o
   6  11   6        1.99        1.64      0.78 o
   7  11   6        7.85        7.55      2.21 o
   9  11   6       14.38       14.77      2.44 o
  10  11   6        7.25        7.31      1.47 o
  11  11   6        6.18        6.39      1.30 o
  12  11   6        3.87        4.09      1.01 o
  13  11   6        1.58        1.30      0.63 o
  14  11   6        2.51        2.54      0.75 o
  15  11   6        4.27        3.83      0.94 o
 -18  12   6        6.82        7.36      1.33 o
 -17  12   6        6.05        6.88      1.89 o
 -15  12   6        2.44        2.39      0.95 o
 -14  12   6        8.24        8.52      2.35 o
 -13  12   6        2.55        2.47      0.83 o
 -11  12   6       16.53       17.80      3.06 o
  -9  12   6       72.19       82.54      8.71 o
  -7  12   6       37.83       40.73      4.98 o
  -6  12   6       60.82       59.88     13.14 o
  -5  12   6        6.25        6.48      1.72 o
  -3  12   6       14.27       12.18      2.63 o
  -1  12   6       63.88       58.58      7.08 o
   0  12   6       81.79       83.65      7.63 o
   1  12   6        3.48        3.41      1.34 o
   2  12   6       18.02       19.57      4.17 o
   4  12   6       17.69       17.28      3.70 o
   5  12   6       21.15       23.24      3.65 o
   6  12   6       29.68       28.66      5.05 o
   7  12   6        7.50        5.81      2.64 o
   8  12   6       13.15       15.04      2.12 o
  10  12   6        4.08        4.50      1.18 o
  14  12   6        4.08        4.42      1.61 o
 -16  13   6       14.27       17.53      2.43 o
 -15  13   6       13.76       16.43      2.43 o
 -13  13   6        1.13        1.44      0.71 o
 -11  13   6        2.69        2.80      1.37 o
 -10  13   6        6.73        6.14      1.12 o
  -9  13   6        9.48       10.63      1.67 o
  -8  13   6       11.24       13.24      2.14 o
  -6  13   6       34.23       35.77      5.79 o
  -5  13   6        7.10        6.78      1.72 o
  -4  13   6       20.98       21.57      3.51 o
  -3  13   6        2.94        3.37      1.50 o
  -2  13   6       19.60       19.27      3.52 o
   0  13   6       17.56       16.57      2.59 o
   3  13   6       20.12       20.97      4.15 o
   6  13   6        9.70        9.40      1.85 o
   7  13   6       20.98       23.39      3.81 o
   9  13   6        2.03        1.70      0.50 o
  14  13   6        2.33        3.08      1.22 o
 -17  14   6        3.76        3.56      1.39 o
 -16  14   6        1.98        2.29      0.91 o
 -15  14   6        2.46        3.37      1.15 o
 -10  14   6        9.41        9.58      2.00 o
  -8  14   6        2.93        2.84      0.84 o
  -5  14   6       16.32       19.09      2.73 o
  -4  14   6        2.08        2.08      0.75 o
   0  14   6        3.32        2.75      1.00 o
   1  14   6       11.95       10.02      2.00 o
   2  14   6       10.12        9.23      2.01 o
   6  14   6       19.13       20.59      2.88 o
   8  14   6       11.63       12.43      2.14 o
  13  14   6        7.15        6.15      1.51 o
 -14  15   6        4.40        5.27      1.58 o
  -4  15   6        4.37        4.97      1.00 o
  -3  15   6       15.29       16.53      2.90 o
   0  15   6        8.08        6.36      1.72 o
   1  15   6        2.91        3.00      1.25 o
   4  15   6        3.54        3.43      1.27 o
   6  15   6        7.43        6.46      1.39 o
  -5  16   6        5.14        5.24      1.10 o
  -4  16   6        4.56        4.85      1.00 o
  -2  16   6        5.85        5.89      1.36 o
  -1  16   6        6.00        5.23      2.49 o
   1  16   6        5.89        5.52      1.24 o
   7  16   6        6.02        5.85      2.27 o
 -13  17   6        2.20        2.64      0.74 o
  -8  17   6        2.41        2.06      0.71 o
  -7  17   6        3.28        3.26      0.91 o
  -5  17   6        3.61        3.44      0.91 o
  -4  17   6        4.96        4.47      0.99 o
  -3  17   6        4.56        4.94      1.95 o
  -2  17   6        4.01        3.53      1.20 o
  -1  17   6        3.32        2.48      0.78 o
   0  17   6        4.24        3.78      1.01 o
   2  17   6        4.59        3.90      0.95 o
   4  17   6        5.50        5.22      2.30 o
   7  17   6        4.36        6.54      2.97 o
   8  17   6        4.31        3.68      1.84 o
  -6  18   6        3.07        2.17      0.76 o
  -5  18   6        3.59        2.96      0.81 o
  -4  18   6        7.01        6.53      1.30 o
  -6  19   6        2.20        1.73      0.47 o
  -4  19   6        4.99        4.66      1.19 o
  -5  20   6        0.53        1.16      0.56 o
 -17   0   7       39.67       38.24      4.37 o
 -15   0   7       10.65       11.19      2.48 o
 -13   0   7       16.27       17.51      3.54 o
 -11   0   7       63.55       62.36      6.61 o
  -9   0   7      287.70      296.57     22.34 o
  -7   0   7      774.66      723.22     44.53 o
  -5   0   7      131.53      140.47     10.58 o
  -3   0   7      663.42      662.41     44.60 o
  -1   0   7       89.44       85.51      8.24 o
   1   0   7      576.37      539.34     60.15 o
   3   0   7      317.39      323.17     22.31 o
   5   0   7      391.05      396.10     26.76 o
   7   0   7       69.76       70.20      7.82 o
   9   0   7      610.53      614.77     40.12 o
  13   0   7       30.92       32.24      6.79 o
  15   0   7       32.90       32.49      4.23 o
 -19   1   7        6.35        5.33      1.36 o
 -18   1   7        7.64        6.80      1.37 o
 -17   1   7        7.22        6.57      1.72 o
 -16   1   7        7.86        7.49      1.33 o
 -14   1   7       21.11       20.71      3.04 o
 -12   1   7       28.49       29.41      4.41 o
 -11   1   7       69.05       68.89      6.90 o
 -10   1   7      165.61      173.79     13.72 o
  -9   1   7      912.12      895.68     53.42 o
  -8   1   7       38.57       40.53      4.05 o
  -7   1   7      816.02      832.99     48.96 o
  -6   1   7     1088.99     1097.68     86.48 o
  -5   1   7        9.01        8.03      1.54 o
  -4   1   7       55.96       53.99      4.94 o
  -3   1   7       27.13       28.34      3.31 o
  -2   1   7      225.35      220.41     17.90 o
  -1   1   7       10.24       10.88      1.49 o
   0   1   7      367.70      362.04     32.90 o
   1   1   7       19.66       13.72      2.13 o
   2   1   7       19.63       16.90      2.43 o
   3   1   7       26.82       21.70      3.03 o
   4   1   7      168.19      172.61     13.26 o
   5   1   7       35.06       31.36      4.23 o
   6   1   7        8.20        8.21      1.86 o
   8   1   7      156.88      155.81     12.07 o
   9   1   7      136.45      132.30     10.74 o
  10   1   7       99.81      102.97      9.12 o
  11   1   7       63.44       64.10      7.53 o
  12   1   7       23.38       22.58      4.14 o
  14   1   7       22.70       22.61      3.33 o
  15   1   7       11.82       11.27      2.31 o
  17   1   7        6.69        5.29      1.75 o
 -20   2   7        3.72        3.34      1.14 o
 -18   2   7       15.23       13.86      2.45 o
 -16   2   7        2.49        2.31      0.96 o
 -15   2   7       75.07       76.69      7.95 o
 -14   2   7        6.44        5.37      1.93 o
 -12   2   7       88.01       87.67      7.47 o
 -10   2   7        4.66        5.71      1.52 o
  -9   2   7      140.32      132.78     11.80 o
  -8   2   7      347.32      346.40     22.28 o
  -7   2   7       11.47       11.71      2.30 o
  -6   2   7       45.57       45.44      4.96 o
  -5   2   7        1.83        1.24      0.48 o
  -4   2   7      799.25      780.22     55.06 o
  -2   2   7       20.54       20.91      2.25 o
  -1   2   7        9.89        9.39      1.85 o
   1   2   7      224.99      204.63     14.88 o
   2   2   7        2.08        3.13      1.22 o
   3   2   7       72.56       72.39      6.73 o
   4   2   7       24.83       23.05      3.03 o
   6   2   7      173.34      172.47     12.35 o
   7   2   7        5.77        3.97      1.81 o
   8   2   7        6.21        6.49      2.60 o
   9   2   7       75.56       76.86      7.49 o
  10   2   7       63.86       64.05      6.29 o
  12   2   7       16.06       16.40      3.07 o
  13   2   7       12.60       11.43      2.97 o
  16   2   7        8.50        7.16      1.55 o
  20   2   7        9.00        7.91      1.54 o
 -16   3   7        3.09        3.34      1.10 o
 -15   3   7        3.17        3.26      0.90 o
 -14   3   7        5.60        5.16      1.59 o
 -13   3   7       63.62       66.33      9.87 o
 -12   3   7       68.85       65.98      8.46 o
 -11   3   7      166.90      160.49     16.50 o
 -10   3   7      154.54      145.52     12.24 o
  -9   3   7        2.19        2.66      0.89 o
  -8   3   7       95.33       97.20      8.97 o
  -6   3   7       19.51       15.55      2.12 o
  -5   3   7      574.58      562.44     37.16 o
  -4   3   7        1.58        1.00      0.44 o
  -3   3   7      197.10      196.00     14.75 o
  -2   3   7       94.74       85.59      7.01 o
  -1   3   7      185.17      178.76     16.45 o
   0   3   7      209.74      207.40     14.88 o
   1   3   7      235.98      215.30     16.39 o
   2   3   7      135.32      132.27     10.59 o
   3   3   7        8.28        8.01      1.86 o
   4   3   7       70.89       69.08      6.28 o
   6   3   7       20.28       21.18      3.34 o
   7   3   7       10.01       10.06      2.00 o
   8   3   7       45.97       43.50      5.59 o
   9   3   7       25.34       25.51      3.63 o
  10   3   7        8.05        7.48      2.73 o
  11   3   7        6.48        6.29      2.80 o
  12   3   7        5.42        4.91      2.13 o
  14   3   7        9.66        8.92      1.69 o
  15   3   7        7.52        7.20      1.88 o
  17   3   7        2.78        2.53      1.06 o
  18   3   7       24.84       25.38      4.76 o
  19   3   7       10.25        9.94      1.68 o
  20   3   7        1.76        1.70      0.76 o
 -17   4   7        4.90        4.91      1.19 o
 -16   4   7        5.94        5.04      1.76 o
 -14   4   7        4.35        4.32      1.23 o
 -12   4   7       32.44       32.63      5.34 o
 -11   4   7        9.06        8.91      2.52 o
 -10   4   7       31.35       33.74      4.85 o
  -9   4   7       10.23       10.15      1.68 o
  -7   4   7       10.91       13.13      2.46 o
  -6   4   7        7.56        7.29      1.48 o
  -5   4   7       15.12       17.31      2.27 o
  -4   4   7      123.47      118.42      9.70 o
  -3   4   7      952.35      953.57     59.39 o
  -2   4   7      332.90      331.50     25.33 o
  -1   4   7       21.16       19.77      2.11 o
   0   4   7      104.80       96.73      7.76 o
   2   4   7      142.50      129.91     10.44 o
   3   4   7      332.80      317.47     23.84 o
   4   4   7      173.24      174.51     13.56 o
   5   4   7      240.18      234.74     16.36 o
   6   4   7       57.19       54.37      5.70 o
   7   4   7        7.99        8.53      2.02 o
   8   4   7       14.16       13.75      3.10 o
   9   4   7        3.02        2.45      1.10 o
  10   4   7       75.60       74.81      7.34 o
  11   4   7       29.01       28.74      4.09 o
  12   4   7      110.43      103.23     13.92 o
  14   4   7       12.48       13.00      1.97 o
  16   4   7        8.39        6.79      1.72 o
  17   4   7        3.52        3.28      1.15 o
  19   4   7        7.76        7.10      2.22 o
  20   4   7        3.02        2.34      1.02 o
 -17   5   7       10.75       12.26      1.98 o
 -16   5   7        2.08        2.28      1.04 o
 -15   5   7       31.23       30.61      4.72 o
 -14   5   7        6.26        5.68      1.52 o
 -12   5   7      159.64      145.90     16.54 o
  -9   5   7       38.46       39.50      4.99 o
  -8   5   7      170.56      159.90     12.37 o
  -7   5   7       39.32       36.59      4.52 o
  -6   5   7       66.26       75.10      7.34 o
  -5   5   7      110.02      111.03      9.10 o
  -4   5   7      113.05      112.47      9.25 o
  -3   5   7      464.81      446.09     29.73 o
  -2   5   7      130.64      142.26     10.88 o
  -1   5   7      147.65      131.75      9.98 o
   0   5   7       11.96       11.62      1.67 o
   1   5   7      203.03      202.73     16.41 o
   2   5   7        9.09        6.60      1.89 o
   3   5   7      171.91      176.42     12.81 o
   4   5   7       14.07       13.84      2.29 o
   5   5   7       11.25       10.91      2.31 o
   6   5   7       35.73       37.87      4.37 o
   7   5   7       24.27       22.29      3.34 o
   8   5   7       21.27       21.34      3.83 o
   9   5   7       12.33       11.84      3.14 o
  10   5   7        3.76        2.85      1.13 o
  11   5   7      105.62       97.99     12.38 o
  13   5   7       14.76       15.35      2.28 o
  14   5   7        3.70        3.22      1.06 o
  16   5   7       10.32        7.96      2.37 o
 -20   6   7        5.92        5.78      1.74 o
 -17   6   7        5.47        5.35      1.93 o
 -16   6   7        8.56        7.63      2.03 o
 -13   6   7       70.50       65.85      9.24 o
 -11   6   7       92.89       89.76     10.85 o
 -10   6   7        2.88        3.28      1.10 o
  -9   6   7        3.55        3.49      1.20 o
  -8   6   7      173.44      169.99     14.34 o
  -7   6   7       63.24       62.39      6.14 o
  -6   6   7       91.87       97.22     10.68 o
  -5   6   7       16.94       14.89      3.58 o
  -4   6   7       22.40       19.93      3.04 o
  -3   6   7      299.13      288.09     26.93 o
  -2   6   7      407.32      389.97     32.84 o
  -1   6   7       27.66       24.88      2.55 o
   0   6   7       98.58       93.84      7.46 o
   1   6   7       18.48       17.22      2.27 o
   4   6   7       52.33       54.24      5.39 o
   5   6   7        4.36        4.27      1.62 o
   7   6   7        5.48        5.36      1.58 o
   8   6   7       51.11       56.41      6.16 o
   9   6   7        6.08        4.86      1.77 o
  14   6   7        1.74        1.56      0.77 o
 -20   7   7        4.15        4.56      1.34 o
 -19   7   7        2.85        3.25      0.91 o
 -18   7   7        3.56        4.02      1.08 o
 -17   7   7       13.05       12.22      3.46 o
 -16   7   7        6.63        5.06      2.12 o
 -15   7   7        2.97        3.05      1.00 o
 -12   7   7       32.76       31.89      5.99 o
 -11   7   7       62.98       59.97      7.24 o
 -10   7   7       43.87       41.32      5.92 o
  -9   7   7       30.43       29.14      4.09 o
  -7   7   7      262.17      268.21     19.35 o
  -6   7   7        1.49        1.22      0.60 o
  -5   7   7        6.71        6.16      1.50 o
  -4   7   7       29.35       29.59      3.93 o
  -3   7   7      102.48       95.68      8.68 o
  -2   7   7       20.91       17.44      3.22 o
  -1   7   7      144.29      138.73     10.43 o
   0   7   7        5.77        5.11      1.25 o
   1   7   7       48.39       43.28      4.35 o
   2   7   7       36.25       34.79      3.91 o
   3   7   7       10.35        9.33      1.85 o
   5   7   7      121.04      120.77      9.70 o
   6   7   7       15.02       14.79      2.44 o
   7   7   7        2.19        2.14      1.01 o
   8   7   7       26.65       26.73      3.94 o
  13   7   7       18.45       18.33      2.58 o
  14   7   7        4.78        4.12      1.20 o
  15   7   7        3.45        3.47      1.17 o
  18   7   7        2.98        2.49      0.95 o
 -16   8   7       17.56       19.37      2.88 o
 -14   8   7        2.85        2.99      1.04 o
 -13   8   7       15.32       14.60      2.60 o
 -12   8   7       81.68       79.08     11.38 o
 -11   8   7       26.07       23.42      5.11 o
 -10   8   7      113.36      108.23     12.65 o
  -9   8   7       50.92       54.77      7.26 o
  -8   8   7       88.58       92.38      8.53 o
  -7   8   7        1.32        1.42      0.51 o
  -5   8   7      114.72      122.98     13.22 o
  -4   8   7      122.56      115.69     10.16 o
  -2   8   7        7.96        7.05      1.88 o
  -1   8   7       25.66       24.61      2.55 o
   0   8   7       89.44       90.27      8.39 o
   1   8   7        6.25        4.73      1.37 o
   2   8   7      168.03      161.37     11.46 o
   5   8   7       10.47       10.47      1.99 o
   6   8   7        2.35        2.54      0.97 o
   7   8   7       10.25       11.12      2.64 o
   9   8   7        6.96        5.02      2.50 o
  11   8   7        7.37        6.51      2.24 o
  13   8   7       17.27       20.29      2.88 o
  14   8   7        5.30        4.37      1.55 o
  15   8   7        6.88        6.35      1.72 o
  17   8   7        3.01        2.30      1.00 o
  18   8   7        4.73        3.49      1.18 o
 -18   9   7        4.55        3.49      1.42 o
 -16   9   7       12.12       13.27      2.61 o
 -11   9   7       46.39       51.88      6.48 o
 -10   9   7       11.85       11.11      2.48 o
  -9   9   7       25.09       24.90      5.41 o
  -8   9   7        3.54        4.73      1.44 o
  -7   9   7      119.58      125.12     13.05 o
  -6   9   7       11.76       12.31      2.80 o
  -5   9   7       33.07       35.32      4.53 o
  -4   9   7       39.06       39.26      4.67 o
  -3   9   7       11.38       10.04      2.33 o
  -2   9   7        4.86        3.93      1.05 o
  -1   9   7        6.32        5.87      1.54 o
   1   9   7       85.97       88.95      7.16 o
   2   9   7       20.29       20.78      3.35 o
   3   9   7       63.49       63.67      6.44 o
   4   9   7       20.43       22.83      3.33 o
   5   9   7       21.55       19.70      3.20 o
   6   9   7       14.14       15.25      3.24 o
   7   9   7       23.83       26.20      3.79 o
   9   9   7       19.63       19.61      4.50 o
  10   9   7        6.38        6.33      1.53 o
  11   9   7       22.60       25.83      3.48 o
  12   9   7        8.12        8.02      1.54 o
  17   9   7        3.86        3.84      1.13 o
  19   9   7        3.09        2.31      0.93 o
 -19  10   7        2.11        2.07      0.63 o
 -15  10   7        2.16        2.43      0.99 o
 -14  10   7        9.86        9.91      1.68 o
 -13  10   7        6.86        7.33      1.40 o
 -12  10   7       15.44       17.95      2.74 o
 -11  10   7        4.25        4.52      1.19 o
 -10  10   7       32.72       38.80      4.83 o
  -9  10   7        3.03        3.97      1.05 o
  -8  10   7      247.23      259.88     28.55 o
  -7  10   7       55.85       58.70      6.93 o
  -6  10   7       96.65       98.15      8.97 o
  -5  10   7        4.81        4.94      1.11 o
  -4  10   7        2.63        3.82      1.25 o
  -3  10   7        6.29        6.55      1.72 o
  -2  10   7        4.76        3.96      1.17 o
  -1  10   7       17.26       16.43      2.43 o
   0  10   7        6.32        6.32      1.36 o
   1  10   7        4.01        3.32      1.22 o
   2  10   7       39.37       41.91      4.81 o
   3  10   7        6.24        4.87      1.77 o
   4  10   7        9.87       10.31      2.49 o
   5  10   7        6.72        6.60      1.89 o
   6  10   7        1.65        1.52      0.66 o
   7  10   7        9.83       10.13      2.50 o
   8  10   7       15.46       15.07      3.24 o
   9  10   7        5.60        6.37      2.07 o
  10  10   7       46.01       52.07      6.02 o
  11  10   7        4.50        4.55      1.78 o
  12  10   7        9.32        9.56      1.85 o
  15  10   7        5.40        5.28      1.26 o
 -14  11   7       15.92       17.08      2.27 o
 -13  11   7        1.90        1.18      0.55 o
 -12  11   7        2.08        1.88      0.73 o
  -6  11   7       23.94       23.82      4.45 o
  -4  11   7       40.59       38.77      5.77 o
  -2  11   7       19.29       17.97      3.37 o
  -1  11   7        2.78        2.53      1.06 o
   0  11   7        4.33        3.75      1.65 o
   2  11   7        5.13        4.13      1.56 o
   3  11   7       13.48       12.40      3.29 o
   4  11   7       94.35       98.79     10.82 o
   5  11   7        5.90        6.05      2.08 o
   6  11   7        8.30        6.79      2.77 o
   7  11   7        5.34        4.80      1.23 o
   8  11   7        2.71        3.23      0.90 o
  11  11   7        2.83        2.42      0.98 o
  14  11   7        2.96        2.39      0.79 o
  15  11   7        1.55        1.88      0.85 o
 -18  12   7        2.43        2.52      1.10 o
 -14  12   7        3.03        3.93      1.24 o
 -13  12   7        2.76        3.29      0.86 o
 -11  12   7        5.32        6.15      1.13 o
 -10  12   7       11.65       13.20      2.61 o
  -9  12   7        8.32        8.27      1.86 o
  -8  12   7       88.42       98.04     10.67 o
  -7  12   7        4.55        5.65      1.25 o
  -6  12   7       15.26       14.45      3.59 o
  -5  12   7        6.49        6.29      2.07 o
  -1  12   7        5.76        5.26      1.47 o
   4  12   7        9.71        8.20      2.71 o
   6  12   7        5.42        4.77      1.60 o
   8  12   7       11.10       11.59      2.81 o
   9  12   7        4.66        4.38      0.97 o
  10  12   7        5.03        5.16      1.11 o
  11  12   7       14.18       14.02      2.13 o
  12  12   7        1.50        1.79      0.85 o
  14  12   7        2.31        1.82      0.62 o
  17  12   7        3.76        4.22      1.03 o
 -15  13   7        3.19        3.23      0.88 o
 -14  13   7        3.02        3.39      0.87 o
 -11  13   7       14.67       16.43      2.43 o
  -8  13   7        8.66        9.18      2.01 o
  -7  13   7        5.80        5.68      1.17 o
  -6  13   7        8.83        8.65      2.19 o
  -5  13   7       38.70       37.20      4.52 o
  -4  13   7        8.33        8.20      2.02 o
  -3  13   7        6.27        5.84      1.57 o
   1  13   7       29.48       27.42      3.79 o
   2  13   7        6.55        5.94      1.73 o
   4  13   7        7.48        6.74      1.89 o
   8  13   7       16.09       16.98      2.75 o
   9  13   7        6.70        6.78      1.72 o
  10  13   7        6.74        5.50      1.25 o
  12  13   7        1.25        0.87      0.41 o
 -15  14   7        1.70        1.91      0.84 o
 -13  14   7        2.50        2.38      0.82 o
 -12  14   7        4.46        4.23      1.11 o
 -11  14   7        3.27        2.98      1.15 o
 -10  14   7       13.63       15.72      2.91 o
  -9  14   7       13.74       14.27      1.97 o
  -6  14   7        8.13        9.18      2.18 o
  -5  14   7        4.59        4.68      1.60 o
  -4  14   7       23.67       26.44      4.90 o
  -3  14   7       15.25       14.21      3.93 o
  -1  14   7       16.97       15.70      2.12 o
   0  14   7       20.61       21.59      2.87 o
   1  14   7        6.68        4.88      1.33 o
   2  14   7       21.63       22.97      3.03 o
   5  14   7        2.39        2.40      1.05 o
   6  14   7        2.12        2.74      0.96 o
   8  14   7        2.61        2.64      0.86 o
   9  14   7        3.95        3.91      1.61 o
 -14  15   7        2.05        2.53      1.09 o
 -12  15   7        4.76        5.17      1.59 o
 -11  15   7        3.78        3.97      1.05 o
 -10  15   7        9.28        8.65      2.35 o
  -9  15   7        1.40        1.16      0.52 o
  -8  15   7        3.88        4.42      0.97 o
  -7  15   7        3.47        3.82      0.95 o
  -4  15   7       16.11       16.21      3.89 o
  -3  15   7       13.05       14.59      1.81 o
  -1  15   7       26.95       27.35      3.62 o
   0  15   7       21.46       19.83      2.73 o
   1  15   7        3.25        2.59      1.11 o
   2  15   7        6.02        6.16      1.56 o
   3  15   7        9.29        8.33      1.86 o
   5  15   7        4.23        4.86      1.26 o
   6  15   7        7.43        8.54      2.70 o
   8  15   7        4.20        3.43      0.87 o
 -11  16   7        3.61        4.50      0.94 o
  -3  16   7        5.74        5.76      1.22 o
  -2  16   7       10.24       10.13      1.84 o
  -1  16   7       22.40       23.08      3.50 o
   0  16   7       28.81       27.70      3.47 o
   2  16   7        8.73        8.75      1.69 o
   3  16   7        4.94        4.60      1.34 o
   4  16   7        1.59        1.61      0.65 o
   6  16   7        1.35        0.93      0.40 o
 -12  17   7        3.63        3.03      1.49 o
  -6  17   7        4.22        3.95      0.97 o
  -5  17   7        7.63        8.18      1.54 o
  -3  17   7       13.00       12.88      1.97 o
  -9  18   7        1.38        1.80      0.68 o
  -7  18   7        1.44        2.18      0.82 o
  -5  18   7        7.37        7.01      1.47 o
  -4  18   7        3.70        3.78      0.98 o
  -2  18   7        3.72        3.59      1.07 o
   0  18   7        1.54        0.87      0.41 o
   7  18   7        4.99        6.38      2.42 o
  -6  19   7        2.09        2.76      1.10 o
  -5  19   7        1.49        1.83      0.62 o
  -4  19   7        3.65        3.64      1.38 o
  -4  20   7        2.97        3.43      0.95 o
   2  20   7        2.79        3.08      1.16 o
 -18   0   8       23.87       22.35      3.03 o
 -16   0   8       13.16       12.84      2.29 o
 -14   0   8        8.82        9.99      1.84 o
 -12   0   8       33.03       36.28      4.37 o
 -10   0   8       14.36       14.56      2.77 o
  -8   0   8        3.14        3.96      1.10 o
  -6   0   8      435.55      405.02     25.24 o
  -4   0   8       47.83       44.27      5.11 o
  -2   0   8      344.26      340.41     23.80 o
   0   0   8        8.77        8.39      1.46 o
   2   0   8     1042.96     1037.61     68.36 o
   4   0   8      210.91      194.10     14.30 o
   6   0   8      103.52       99.98      9.13 o
   8   0   8        2.66        1.71      0.81 o
  10   0   8        9.74        5.89      1.53 o
  14   0   8       11.45        7.44      2.56 o
  16   0   8       17.47       20.32      3.04 o
 -20   1   8        6.77        6.12      1.90 o
 -19   1   8        3.42        2.71      0.85 o
 -18   1   8        4.53        5.38      1.55 o
 -17   1   8       15.88       14.57      2.13 o
 -16   1   8        0.96        1.18      0.59 o
 -15   1   8       27.71       29.98      3.46 o
 -14   1   8       61.01       61.64     10.22 o
 -13   1   8       24.65       23.53      4.61 o
 -12   1   8       16.69       15.86      2.59 o
  -9   1   8       51.11       53.87      6.17 o
  -8   1   8      178.22      179.63     12.64 o
  -7   1   8      156.90      151.57     11.17 o
  -6   1   8      151.28      149.23     11.18 o
  -5   1   8       22.15       23.56      2.86 o
  -4   1   8       54.94       57.62      5.08 o
  -3   1   8       60.82       61.64      5.99 o
  -2   1   8      293.30      293.79     19.32 o
  -1   1   8        6.38        6.08      1.17 o
   0   1   8      154.34      140.11     11.19 o
   1   1   8      276.05      262.21     17.84 o
   2   1   8       96.87       90.19      8.84 o
   3   1   8      685.30      671.19     47.62 o
   4   1   8      385.05      366.58     26.80 o
   5   1   8        5.06        3.76      1.52 o
   6   1   8       28.66       27.24      3.63 o
   7   1   8       16.47       15.48      2.59 o
   9   1   8       38.43       41.38      4.98 o
  10   1   8       17.38       15.41      3.08 o
  11   1   8       21.75       22.16      3.66 o
  13   1   8        7.24        7.64      2.91 o
  15   1   8       13.30       12.30      2.47 o
  16   1   8        8.92        7.42      2.21 o
  17   1   8        3.36        3.00      1.04 o
  18   1   8        3.09        3.47      1.53 o
 -20   2   8        6.43        5.93      1.43 o
 -19   2   8        3.64        2.53      0.90 o
 -17   2   8       10.59        8.62      1.53 o
 -15   2   8        6.65        6.85      1.71 o
 -13   2   8       16.21       16.69      3.23 o
 -12   2   8        4.24        4.15      1.80 o
 -11   2   8      199.86      192.06     13.09 o
 -10   2   8       17.39       18.19      2.89 o
  -9   2   8       98.62      100.97      8.06 o
  -8   2   8        8.06        8.00      1.70 o
  -7   2   8       25.49       25.44      3.02 o
  -6   2   8       16.82       16.44      2.27 o
  -4   2   8      266.89      241.76     17.87 o
  -3   2   8      221.19      213.11     14.87 o
  -2   2   8       48.39       43.09      4.50 o
  -1   2   8      106.71      112.92      8.34 o
   1   2   8      442.06      407.51     37.40 o
   2   2   8       25.78       27.45      3.62 o
   3   2   8       22.03       21.92      2.87 o
   4   2   8       90.76       80.69      7.18 o
   6   2   8       12.46       10.66      2.49 o
   7   2   8      126.97      123.58     10.00 o
   8   2   8      215.11      221.29     16.38 o
  10   2   8       35.06       34.13      4.70 o
  11   2   8       38.39       38.54      5.14 o
  13   2   8        5.56        5.45      1.75 o
  14   2   8        4.90        4.49      1.26 o
  17   2   8        5.19        4.22      1.58 o
  18   2   8        5.44        4.84      1.25 o
  20   2   8        3.24        3.02      1.04 o
 -18   3   8        8.93        9.19      1.68 o
 -17   3   8       11.18       10.65      1.99 o
 -16   3   8       12.30       12.58      1.82 o
 -15   3   8        7.30        7.58      1.70 o
 -14   3   8       57.45       57.60      8.66 o
 -13   3   8        6.20        6.37      1.56 o
 -11   3   8        4.91        6.02      1.91 o
 -10   3   8      296.24      291.31     20.83 o
  -9   3   8       33.71       34.76      3.76 o
  -8   3   8       79.94       81.99      7.94 o
  -7   3   8      110.81      101.26      8.36 o
  -6   3   8      207.47      188.41     13.85 o
  -5   3   8      495.55      483.07     37.26 o
  -4   3   8       74.52       72.69      6.12 o
  -3   3   8        7.40        8.39      1.37 o
  -2   3   8      140.74      135.08      9.67 o
  -1   3   8       97.97       90.22      7.00 o
   0   3   8      283.09      261.78     20.87 o
   1   3   8       26.12       19.09      2.73 o
   2   3   8      707.75      702.61     47.58 o
   3   3   8       40.33       41.00      4.51 o
   4   3   8       30.28       25.59      3.17 o
   5   3   8       19.34       21.20      3.19 o
   6   3   8       14.76       14.26      2.45 o
   8   3   8       92.37       91.95      8.38 o
   9   3   8       28.02       27.71      3.94 o
  11   3   8        4.76        4.12      2.00 o
  13   3   8        9.29        7.98      2.37 o
  15   3   8        6.08        5.13      1.33 o
 -22   4   8        1.40        1.56      0.45 o
 -21   4   8        1.83        1.86      0.80 o
 -18   4   8        8.23        7.78      1.54 o
 -17   4   8       13.19       12.48      2.30 o
 -16   4   8        8.79        8.21      1.54 o
 -14   4   8        8.63        8.57      2.19 o
 -13   4   8       93.26       88.34     12.26 o
 -12   4   8       16.59       16.46      4.05 o
 -11   4   8        3.89        3.89      1.24 o
 -10   4   8      119.63      111.06     11.40 o
  -9   4   8        4.24        3.24      1.47 o
  -8   4   8       61.60       62.97      5.68 o
  -7   4   8       25.50       24.73      2.86 o
  -6   4   8       11.78       11.56      1.42 o
  -4   4   8       12.72       14.07      2.77 o
  -3   4   8      496.87      491.40     34.21 o
  -2   4   8      110.60      112.28     11.85 o
  -1   4   8      406.60      376.22     26.78 o
   0   4   8      628.37      606.43     46.19 o
   1   4   8      153.88      152.01     12.69 o
   2   4   8        4.82        3.90      1.37 o
   4   4   8      103.27      107.84      9.87 o
   5   4   8       32.62       30.70      3.77 o
   6   4   8      112.58      112.07      9.25 o
   7   4   8       43.31       45.54      5.11 o
   8   4   8       14.08       14.10      3.26 o
   9   4   8       18.88       17.63      3.06 o
  12   4   8        5.06        4.41      1.98 o
  14   4   8        7.77        6.49      1.72 o
  15   4   8       10.10        9.53      2.00 o
  17   4   8        4.42        4.58      1.23 o
 -21   5   8        2.12        2.23      0.61 o
 -20   5   8        6.43        5.86      1.47 o
 -19   5   8       24.88       25.15      3.32 o
 -17   5   8        4.26        3.61      1.06 o
 -16   5   8        9.10        8.09      2.36 o
 -15   5   8        5.19        4.58      1.23 o
 -12   5   8        2.30        2.24      1.04 o
 -11   5   8       32.56       33.05      4.70 o
  -9   5   8       95.58       96.20      9.75 o
  -8   5   8      101.45       98.39      9.89 o
  -7   5   8       20.56       20.83      3.67 o
  -6   5   8      131.67      124.40     10.14 o
  -5   5   8       64.47       67.98      6.28 o
  -4   5   8       81.22       71.61      6.42 o
  -3   5   8      192.10      189.86     14.15 o
  -2   5   8      313.36      312.64     22.32 o
  -1   5   8      435.21      426.22     28.24 o
   0   5   8       71.51       66.91      6.59 o
   1   5   8       39.57       37.13      4.37 o
   2   5   8       15.32       15.22      2.60 o
   3   5   8      200.67      197.03     14.60 o
   4   5   8       15.96       16.66      2.75 o
   5   5   8        9.05        9.97      2.00 o
   6   5   8        8.42        9.38      2.34 o
   7   5   8      151.97      150.11     11.48 o
   8   5   8       52.70       56.67      6.46 o
   9   5   8       36.54       37.82      4.83 o
  10   5   8        3.08        3.24      1.38 o
  12   5   8       16.98       18.30      2.74 o
  13   5   8        9.12        9.24      2.34 o
  14   5   8        5.89        4.89      1.32 o
  15   5   8       21.27       22.68      3.18 o
  16   5   8        4.91        4.85      1.35 o
 -20   6   8        5.20        5.21      1.11 o
 -18   6   8       33.34       32.63      5.02 o
 -15   6   8       30.64       31.03      3.77 o
 -14   6   8        2.68        2.41      0.86 o
 -13   6   8       22.96       21.88      3.50 o
 -12   6   8       19.00       18.22      3.21 o
 -11   6   8       11.18       10.16      1.84 o
 -10   6   8       42.61       41.28      6.22 o
  -9   6   8        4.39        3.01      1.32 o
  -8   6   8       15.48       17.50      3.22 o
  -7   6   8       40.52       42.26      5.44 o
  -6   6   8       52.17       49.62      6.49 o
  -5   6   8       86.80       82.28      9.94 o
  -4   6   8       70.70       69.81      7.35 o
  -3   6   8      467.95      473.13     31.21 o
  -1   6   8      143.52      125.96     12.90 o
   0   6   8       98.50       95.91      7.46 o
   2   6   8       54.84       56.31      5.39 o
   4   6   8        8.98        7.19      1.88 o
   6   6   8      269.70      283.12     19.34 o
   7   6   8       42.11       41.86      5.44 o
   8   6   8        8.56        7.41      3.10 o
   9   6   8       23.18       24.56      3.80 o
  10   6   8        6.50        5.64      2.66 o
  11   6   8        6.64        5.94      2.08 o
  12   6   8       20.14       18.66      2.74 o
  14   6   8        9.29        7.55      1.87 o
 -16   7   8       12.66       11.70      1.98 o
 -14   7   8       81.81       79.79      9.95 o
 -13   7   8        2.52        2.34      0.93 o
 -12   7   8       60.15       55.96     10.10 o
  -9   7   8       71.80       69.34      7.66 o
  -8   7   8       44.50       48.64      5.41 o
  -6   7   8      101.31      101.65     10.66 o
  -5   7   8       13.98       16.52      2.75 o
  -4   7   8       40.49       36.72      4.37 o
  -3   7   8        6.05        4.19      1.34 o
  -2   7   8      187.75      182.27     16.45 o
  -1   7   8      114.73      105.94      8.66 o
   0   7   8       15.10       13.88      2.13 o
   1   7   8       16.49       14.66      2.13 o
   2   7   8        4.03        3.47      1.18 o
   3   7   8       24.84       23.20      3.65 o
   4   7   8       25.61       25.73      3.63 o
   5   7   8       60.13       63.50      6.14 o
   6   7   8       25.38       25.97      3.63 o
   7   7   8        8.85        9.43      2.67 o
   8   7   8       28.35       28.21      5.21 o
   9   7   8       12.86       14.19      3.26 o
  11   7   8       24.18       24.50      3.49 o
  14   7   8        4.78        4.00      1.25 o
 -20   8   8        4.62        4.28      1.15 o
 -18   8   8        4.92        5.72      1.74 o
 -15   8   8       12.60       12.12      1.98 o
 -13   8   8       11.91       11.32      1.83 o
 -11   8   8        5.55        5.47      1.44 o
 -10   8   8        3.14        3.00      1.13 o
  -9   8   8       23.28       25.54      3.95 o
  -8   8   8       77.11       77.44      7.64 o
  -7   8   8      122.40      125.58     11.37 o
  -6   8   8       59.78       56.81      7.09 o
  -5   8   8      202.62      194.83     14.45 o
  -4   8   8      154.84      153.76     12.07 o
  -3   8   8       27.55       27.93      3.47 o
  -2   8   8       12.21       10.99      1.99 o
  -1   8   8       71.50       68.92      6.74 o
   0   8   8      127.99      130.67      9.38 o
   1   8   8      170.97      166.77     11.91 o
   2   8   8       14.35       14.37      2.45 o
   6   8   8        6.23        5.53      1.74 o
   7   8   8       18.86       19.06      3.20 o
   8   8   8       51.65       51.80      6.80 o
  10   8   8        6.32        5.76      1.50 o
  13   8   8       10.83       10.24      2.16 o
  14   8   8       18.69       18.48      3.21 o
  16   8   8        7.89        7.36      1.88 o
  17   8   8        9.15        7.97      2.03 o
 -17   9   8        4.60        5.67      1.42 o
 -15   9   8       11.69       12.27      2.63 o
 -14   9   8        1.62        1.66      0.79 o
 -13   9   8        2.33        2.77      0.88 o
 -12   9   8        3.86        3.75      1.02 o
 -11   9   8        1.49        1.57      0.70 o
 -10   9   8        5.09        4.02      1.57 o
  -9   9   8       21.85       20.49      4.65 o
  -8   9   8        7.72        7.48      1.52 o
  -7   9   8        3.32        3.51      0.80 o
  -6   9   8        9.99       10.50      1.99 o
  -5   9   8       21.29       21.81      3.50 o
  -4   9   8       24.55       21.88      3.34 o
  -3   9   8        9.64        8.49      2.19 o
  -2   9   8        9.87        8.86      2.01 o
  -1   9   8        8.94        6.94      1.49 o
   0   9   8       44.28       45.73      4.34 o
   1   9   8       42.45       44.24      4.50 o
   2   9   8       15.05       15.52      2.76 o
   3   9   8       59.47       58.37      5.85 o
   4   9   8       26.54       28.31      3.78 o
   5   9   8       43.68       42.15      5.12 o
   6   9   8       20.08       20.84      3.51 o
   7   9   8       80.97       83.36      8.55 o
   8   9   8        6.47        6.07      2.08 o
   9   9   8       19.50       21.17      3.34 o
  10   9   8        4.87        5.17      1.36 o
  11   9   8       12.95       15.03      2.92 o
  12   9   8       19.34       19.40      2.88 o
  13   9   8        7.76        7.44      1.55 o
  14   9   8        4.67        4.67      1.19 o
  15   9   8        7.20        7.89      1.70 o
  16   9   8       12.95       12.78      2.29 o
  17   9   8        4.02        4.55      1.26 o
  18   9   8        9.14        8.43      1.53 o
 -18  10   8        1.79        1.54      0.65 o
 -15  10   8        2.52        3.24      0.88 o
 -14  10   8        3.07        2.96      0.91 o
 -11  10   8        9.10        9.66      1.68 o
 -10  10   8       22.75       25.17      3.17 o
  -9  10   8       52.54       52.07     10.14 o
  -8  10   8       21.33       21.72      4.63 o
  -7  10   8       40.54       40.34      6.23 o
  -6  10   8      175.08      164.28     19.59 o
  -5  10   8        2.29        1.84      0.60 o
   0  10   8        3.68        3.19      1.19 o
   1  10   8       69.15       66.12      6.29 o
   2  10   8      119.16      115.14      9.10 o
   3  10   8      250.36      246.43     17.86 o
   5  10   8       71.57       73.24      8.74 o
   6  10   8       42.16       39.67      6.23 o
   7  10   8        1.83        1.48      0.70 o
   8  10   8        2.74        2.61      0.89 o
  10  10   8       16.96       16.44      2.43 o
  15  10   8        5.22        5.45      1.39 o
  17  10   8       12.27       12.47      2.14 o
 -17  11   8        3.49        3.27      1.26 o
 -15  11   8        3.35        3.13      0.81 o
 -14  11   8        3.37        4.80      0.93 o
 -13  11   8        8.72       10.06      2.33 o
 -11  11   8        2.80        3.56      1.07 o
  -9  11   8       38.38       43.25      5.12 o
  -7  11   8       46.75       45.30      8.11 o
  -5  11   8       95.11       88.23     13.37 o
  -3  11   8        3.17        3.57      1.66 o
  -2  11   8       16.29       15.58      2.59 o
   2  11   8       15.46       13.39      3.11 o
   3  11   8      123.41      114.93     10.77 o
   5  11   8       19.91       21.49      3.83 o
   6  11   8        7.24        6.19      2.07 o
   9  11   8       84.74       93.07     10.07 o
  10  11   8        4.48        4.89      1.42 o
  11  11   8        6.52        6.94      1.40 o
  15  11   8        8.74       10.07      2.00 o
 -14  12   8        3.52        3.65      0.86 o
 -12  12   8        2.14        2.42      0.98 o
  -9  12   8       20.68       22.40      3.03 o
  -8  12   8        4.26        4.32      1.20 o
  -7  12   8       60.27       64.80      8.30 o
  -6  12   8      105.05      103.39     14.70 o
  -5  12   8        1.64        1.86      0.68 o
  -3  12   8       27.81       25.71      6.22 o
  -1  12   8       45.11       41.25      8.15 o
   0  12   8        3.56        3.02      1.15 o
   1  12   8       15.00       15.68      3.24 o
   2  12   8       41.99       39.03      6.72 o
   3  12   8       33.90       32.20      5.49 o
   6  12   8       11.95       12.49      2.95 o
   7  12   8       20.95       21.68      3.19 o
  10  12   8       24.06       24.93      3.32 o
  11  12   8       10.97       11.41      1.98 o
  13  12   8        3.06        2.92      0.92 o
  17  12   8        1.56        1.34      0.47 o
 -15  13   8        6.69        7.10      1.88 o
 -12  13   8       13.50       15.09      2.12 o
 -10  13   8       10.71        8.59      2.19 o
  -9  13   8        8.07        8.40      1.86 o
  -8  13   8        4.00        4.26      0.89 o
  -7  13   8       13.14       12.52      2.30 o
  -5  13   8        9.70        9.83      1.68 o
  -2  13   8       16.99       15.77      2.44 o
  -1  13   8       12.47       12.23      1.82 o
   1  13   8       60.98       58.37      7.24 o
   4  13   8        3.01        3.19      1.36 o
   5  13   8       12.96       12.69      3.79 o
   6  13   8       32.78       32.64      4.54 o
   7  13   8        5.46        6.17      2.80 o
   8  13   8       18.77       20.19      3.20 o
  12  13   8        4.14        3.69      0.79 o
  13  13   8        1.89        2.13      0.63 o
 -12  14   8        2.25        1.56      0.67 o
 -11  14   8        5.75        6.55      1.08 o
 -10  14   8        4.11        4.00      0.94 o
  -9  14   8        5.02        5.08      1.00 o
  -8  14   8       31.02       32.18      4.39 o
  -7  14   8        3.23        3.42      1.43 o
  -6  14   8       33.16       34.34      4.53 o
  -5  14   8       19.33       22.01      3.34 o
  -4  14   8       36.26       39.43      6.08 o
   0  14   8       28.87       28.87      3.47 o
   1  14   8       13.69       13.96      2.13 o
   2  14   8       14.99       13.33      2.78 o
   7  14   8        8.60        8.10      1.86 o
   8  14   8        3.01        2.63      0.98 o
   9  14   8        2.79        2.69      0.92 o
  -7  15   8       11.73       11.14      2.15 o
  -6  15   8        1.59        1.47      0.53 o
  -5  15   8        8.88        8.92      1.69 o
  -4  15   8       13.90       15.61      2.91 o
  -2  15   8       11.42       12.66      2.30 o
  -1  15   8        2.68        2.64      1.00 o
   1  15   8       18.28       17.50      2.58 o
  14  15   8        1.98        2.63      1.14 o
 -13  16   8        1.49        1.57      0.69 o
 -11  16   8        1.65        1.49      0.57 o
  -8  16   8        3.63        4.39      0.93 o
  -5  16   8        7.79        8.54      1.86 o
  -4  16   8        1.86        2.53      0.79 o
  -3  16   8        6.37        6.97      1.30 o
   2  16   8       14.95       14.92      2.44 o
   4  16   8        2.31        2.54      0.92 o
   6  16   8        7.08        6.14      1.23 o
   7  16   8        4.64        4.19      1.50 o
  10  16   8        3.96        4.50      2.16 o
 -11  17   8        1.82        1.97      0.81 o
  -8  17   8        2.25        2.59      0.81 o
  -3  17   8        4.04        5.01      1.32 o
  -2  17   8       23.34       22.08      2.87 o
  -1  17   8        3.93        4.13      1.44 o
   0  17   8        6.88        7.40      1.70 o
  -6  18   8        2.71        2.73      0.82 o
  -3  18   8        1.36        1.43      0.59 o
  -1  18   8        5.66        4.96      1.40 o
  -4  19   8        1.95        2.05      0.96 o
   0  19   8        4.75        3.74      0.73 o
  -4  20   8        0.75        0.54      0.27 o
 -21   0   9        6.76        7.38      3.10 o
 -17   0   9       22.16       22.83      3.33 o
 -15   0   9        7.01        7.82      1.34 o
 -13   0   9       78.51       71.65     11.42 o
 -11   0   9       36.18       35.48      4.21 o
  -9   0   9      277.67      273.32     17.83 o
  -5   0   9       16.78       16.96      2.43 o
  -3   0   9      258.84      247.75     16.34 o
   1   0   9        8.40        9.92      2.00 o
   3   0   9      566.43      532.03     35.68 o
   5   0   9       79.53       74.69      7.03 o
   7   0   9       14.37       12.53      2.46 o
   9   0   9      142.03      137.13     10.59 o
  13   0   9       12.01       13.29      2.29 o
 -21   1   9        6.50        5.72      1.46 o
 -20   1   9        4.29        4.50      1.45 o
 -17   1   9        8.62        8.94      1.69 o
 -16   1   9       22.73       21.46      2.72 o
 -15   1   9       17.09       17.12      2.27 o
 -14   1   9        4.32        4.25      1.08 o
 -13   1   9       16.74       16.85      2.90 o
 -12   1   9       47.37       46.87      5.27 o
 -11   1   9       42.57       45.86      5.27 o
 -10   1   9       34.83       37.63      4.21 o
  -9   1   9      280.66      270.84     17.83 o
  -8   1   9       95.24       94.02      7.61 o
  -7   1   9      194.94      195.57     13.39 o
  -6   1   9      119.61      115.11      8.79 o
  -5   1   9       18.77       16.17      2.43 o
  -4   1   9      422.21      407.80     26.74 o
  -3   1   9       40.63       43.81      4.19 o
  -2   1   9       62.44       61.06      5.23 o
  -1   1   9       24.06       25.68      3.32 o
   0   1   9      124.94      120.99      9.09 o
   1   1   9       26.96       27.10      3.16 o
   2   1   9        3.38        3.05      0.99 o
   3   1   9      432.73      411.01     28.26 o
   4   1   9       53.46       51.48      5.25 o
   5   1   9      157.07      154.21     11.47 o
   6   1   9      156.87      153.91     11.62 o
   7   1   9        3.92        2.66      1.17 o
  10   1   9       28.36       26.68      4.75 o
  11   1   9       12.11       11.00      2.82 o
  12   1   9       38.15       35.28      7.89 o
  13   1   9       11.21       11.39      2.31 o
  14   1   9        6.69        7.27      1.55 o
  15   1   9        6.88        6.95      1.52 o
 -19   2   9        2.54        2.28      1.02 o
 -18   2   9        3.63        3.11      0.95 o
 -17   2   9       21.42       19.74      2.73 o
 -15   2   9        4.85        4.81      1.60 o
 -14   2   9        3.51        4.04      1.12 o
 -13   2   9        2.29        2.41      1.20 o
 -11   2   9        5.62        6.24      1.46 o
 -10   2   9      125.27      122.31      9.39 o
  -9   2   9        3.20        4.37      1.43 o
  -8   2   9      402.48      403.26     26.75 o
  -6   2   9        6.83        6.25      1.51 o
  -5   2   9       15.15       12.16      1.98 o
  -4   2   9      458.66      449.59     31.24 o
  -3   2   9      109.03      105.91      7.75 o
  -2   2   9      301.20      280.20     17.82 o
  -1   2   9      207.92      197.17     16.42 o
   0   2   9      565.07      542.41     35.67 o
   1   2   9     1146.97     1103.53     74.33 o
   2   2   9       70.96       65.50      5.98 o
   4   2   9       91.84       89.93      7.92 o
   5   2   9      109.09      107.61      8.95 o
   6   2   9        5.91        4.41      1.53 o
  10   2   9       22.56       23.22      3.81 o
  11   2   9        9.34        9.90      3.00 o
  12   2   9        4.21        2.85      1.29 o
  13   2   9        3.23        2.57      0.94 o
  14   2   9        9.16        9.02      2.01 o
  15   2   9       14.80       13.27      3.11 o
  17   2   9        2.33        2.11      0.92 o
  19   2   9        3.89        3.84      1.40 o
 -20   3   9        2.54        2.47      0.74 o
 -19   3   9        2.22        1.48      0.66 o
 -18   3   9        8.72        7.94      1.48 o
 -16   3   9        2.80        2.61      0.81 o
 -15   3   9       16.23       17.01      2.27 o
 -14   3   9       26.23       25.77      3.63 o
 -13   3   9       24.05       25.44      4.59 o
 -10   3   9        3.51        3.95      1.32 o
  -9   3   9       55.39       55.85      5.70 o
  -8   3   9       35.75       37.07      4.21 o
  -7   3   9       49.42       45.67      4.49 o
  -5   3   9      712.86      689.16     44.57 o
  -4   3   9      126.05      115.25      9.10 o
  -3   3   9      113.39      111.42      8.19 o
  -2   3   9       41.33       41.13      4.05 o
  -1   3   9       17.63       13.82      2.29 o
   0   3   9      199.64      194.40     13.99 o
   1   3   9       44.59       44.32      4.66 o
   2   3   9       98.07       94.86      8.07 o
   3   3   9        4.12        4.67      1.08 o
   4   3   9       63.20       61.01      6.30 o
   6   3   9      118.87      125.48      9.84 o
   7   3   9       37.08       39.03      4.67 o
  10   3   9       22.51       23.26      3.65 o
  11   3   9       23.94       22.19      3.98 o
  13   3   9       14.96       14.79      3.74 o
  14   3   9       37.53       35.22      4.53 o
  15   3   9        3.87        3.36      1.50 o
  16   3   9        9.67        8.66      2.19 o
  20   3   9        4.19        4.42      1.45 o
 -19   4   9        2.56        1.92      0.72 o
 -16   4   9       14.24       14.36      2.45 o
 -15   4   9       10.70       11.27      2.31 o
 -14   4   9       35.96       38.91      4.36 o
 -13   4   9        8.35        7.15      2.22 o
 -11   4   9       15.73       17.21      3.06 o
 -10   4   9       70.21       73.02      9.36 o
  -9   4   9       46.67       45.63      5.73 o
  -8   4   9       15.41       14.66      2.28 o
  -7   4   9      104.25      102.80      9.12 o
  -6   4   9       52.94       51.12      5.09 o
  -5   4   9       24.56       29.01      3.62 o
  -4   4   9        9.56        9.08      1.68 o
  -3   4   9        3.69        2.80      0.77 o
  -2   4   9      555.28      522.10     35.69 o
  -1   4   9      211.16      202.14     14.89 o
   0   4   9      186.44      180.22     13.10 o
   2   4   9        5.35        5.11      1.59 o
   3   4   9       17.95       15.06      2.60 o
   4   4   9        8.24        5.93      1.57 o
   8   4   9       45.35       45.70      6.05 o
   9   4   9        3.15        3.14      1.36 o
  11   4   9       26.01       26.26      3.95 o
  12   4   9       54.93       53.02      6.95 o
  13   4   9       27.57       27.58      3.79 o
  15   4   9        6.45        5.67      2.28 o
  17   4   9        2.56        2.77      1.12 o
  19   4   9        4.37        4.23      1.15 o
 -20   5   9        7.91        7.52      1.40 o
 -19   5   9        4.20        4.07      1.01 o
 -15   5   9        2.85        2.58      1.06 o
 -11   5   9       22.44       21.47      4.15 o
 -10   5   9        2.92        3.35      1.15 o
  -9   5   9       20.40       19.41      3.20 o
  -8   5   9       78.87       77.04      8.88 o
  -5   5   9       62.84       61.38      6.14 o
  -4   5   9      168.15      162.54     13.13 o
  -3   5   9      309.39      303.58     20.81 o
  -2   5   9      123.82      115.67     10.01 o
  -1   5   9       81.32       73.89      6.12 o
   0   5   9      287.31      270.99     20.86 o
   1   5   9       13.71       14.00      2.28 o
   4   5   9       37.08       39.04      4.51 o
   6   5   9       32.05       36.79      4.37 o
   7   5   9      120.76      124.20     10.30 o
   8   5   9      178.26      180.22     13.55 o
   9   5   9       81.84       83.02      8.24 o
  13   5   9        6.42        5.39      1.75 o
  14   5   9        1.82        2.21      1.07 o
 -20   6   9        4.78        4.81      1.02 o
 -16   6   9       36.91       34.77      4.38 o
 -14   6   9       28.62       29.93      3.78 o
 -13   6   9        7.01        5.99      1.35 o
 -12   6   9        9.27        8.37      2.02 o
 -11   6   9       10.22        8.90      2.52 o
  -8   6   9      196.02      187.09     16.44 o
  -7   6   9      126.28      128.29     10.60 o
  -6   6   9       67.62       71.61      8.44 o
  -5   6   9       40.35       40.93      5.29 o
  -4   6   9        5.63        5.40      1.39 o
  -3   6   9      244.34      238.39     22.45 o
  -2   6   9      266.03      251.26     22.42 o
  -1   6   9      232.49      228.16     17.89 o
   0   6   9      126.53      125.44      9.39 o
   1   6   9       71.73       71.96      6.12 o
   2   6   9        6.65        6.79      1.55 o
   3   6   9       11.33       10.30      1.99 o
   4   6   9       63.87       61.24      5.99 o
   5   6   9      139.11      139.87     10.88 o
   7   6   9       95.82      101.35      8.67 o
   8   6   9       40.91       44.20      5.74 o
   9   6   9       41.95       39.03      5.93 o
  11   6   9        8.39        7.63      2.56 o
  15   6   9       12.46       10.02      3.00 o
  16   6   9        4.96        3.86      1.82 o
 -21   7   9        2.41        2.17      0.59 o
 -19   7   9       11.53       10.05      2.17 o
 -17   7   9        7.83        8.37      1.54 o
 -16   7   9        3.58        3.41      0.99 o
 -15   7   9       50.48       48.63      5.26 o
 -13   7   9       15.69       15.99      2.27 o
 -11   7   9       20.51       20.99      4.64 o
 -10   7   9        1.56        1.97      0.89 o
  -9   7   9        5.99        6.61      1.39 o
  -8   7   9        9.42       10.46      2.65 o
  -7   7   9       22.55       23.62      3.18 o
  -6   7   9        3.71        4.11      1.15 o
  -5   7   9       67.27       64.38      6.44 o
  -4   7   9        7.24        5.07      1.25 o
  -3   7   9      134.26      134.62     10.59 o
  -2   7   9        5.99        5.58      1.39 o
  -1   7   9      850.08      829.76     53.48 o
   0   7   9      349.41      349.04     22.28 o
   1   7   9       50.20       50.48      5.88 o
   3   7   9       73.59       77.31      8.26 o
   4   7   9       22.42       21.56      3.51 o
   5   7   9       71.37       72.55      7.04 o
   7   7   9       45.41       47.78      5.73 o
   8   7   9        9.88        9.54      3.37 o
   9   7   9       15.05       14.64      3.09 o
  10   7   9       48.67       48.35      7.61 o
  11   7   9       14.12       14.67      2.77 o
  12   7   9       10.47       10.97      2.64 o
  13   7   9       40.22       41.78      4.98 o
  17   7   9       13.18       13.64      2.13 o
 -20   8   9        3.49        3.07      1.32 o
 -18   8   9        1.82        1.81      0.68 o
 -17   8   9        3.51        3.93      1.04 o
 -16   8   9       15.45       14.69      3.41 o
 -14   8   9        6.44        5.97      1.73 o
 -12   8   9       11.20       11.81      2.30 o
 -11   8   9       31.59       32.31      5.49 o
 -10   8   9       41.63       39.50      9.65 o
  -9   8   9        5.39        5.40      1.39 o
  -8   8   9        1.84        2.67      0.88 o
  -6   8   9      118.52      114.18     11.08 o
  -4   8   9      172.54      168.23     14.18 o
  -3   8   9       21.48       21.15      3.34 o
  -2   8   9      126.08      127.11     11.97 o
  -1   8   9        3.49        2.78      1.17 o
   0   8   9        1.61        1.53      0.69 o
   1   8   9       38.22       36.22      3.90 o
   2   8   9       72.46       72.15      6.58 o
   4   8   9       14.09       14.55      2.60 o
   6   8   9       14.18       13.69      2.45 o
   7   8   9       67.38       66.90      7.21 o
   8   8   9       57.41       56.16      9.62 o
   9   8   9       15.40       16.83      3.88 o
  11   8   9        6.08        5.42      1.46 o
  12   8   9       29.04       30.74      3.77 o
  14   8   9        8.64        9.48      2.00 o
  16   8   9       10.21        8.86      2.01 o
  18   8   9        3.30        2.27      0.86 o
 -19   9   9        0.86        1.12      0.46 o
 -18   9   9        1.79        3.53      1.05 o
 -11   9   9       11.13       11.68      1.83 o
 -10   9   9        2.29        2.83      0.92 o
  -8   9   9        3.65        3.06      1.42 o
  -7   9   9       18.18       18.01      2.74 o
  -6   9   9       11.42       12.47      2.30 o
  -5   9   9       42.86       44.81      5.59 o
  -4   9   9       40.56       38.29      5.62 o
  -2   9   9       53.80       54.29      5.86 o
  -1   9   9       15.03       14.82      2.60 o
   0   9   9       60.99       57.36      5.24 o
   1   9   9      147.76      140.13     10.28 o
   2   9   9       39.08       37.86      4.21 o
   3   9   9       11.45       12.25      2.30 o
   4   9   9       18.10       19.30      3.36 o
   5   9   9        9.35        7.47      2.38 o
   7   9   9       11.47        8.87      2.87 o
   9   9   9        2.53        1.89      0.85 o
  12   9   9        4.43        4.67      1.35 o
  13   9   9        5.78        5.40      1.40 o
  17   9   9        3.27        1.64      0.61 o
 -19  10   9        3.79        4.35      1.23 o
 -17  10   9        3.04        3.82      1.19 o
 -16  10   9        1.98        2.10      0.79 o
 -14  10   9       16.41       19.02      2.42 o
 -13  10   9        8.97        8.29      2.54 o
 -12  10   9        8.97       10.41      2.16 o
  -9  10   9        6.47        6.90      1.47 o
  -8  10   9       13.55       13.99      2.45 o
  -5  10   9        5.83        4.80      1.96 o
  -3  10   9        8.24        7.35      1.52 o
  -2  10   9       78.57       77.95      7.80 o
  -1  10   9       13.24       11.91      2.63 o
   0  10   9       20.02       19.40      2.57 o
   1  10   9       11.93       10.79      1.99 o
   3  10   9       30.51       28.88      3.93 o
   4  10   9       16.30       15.72      3.56 o
   7  10   9       27.53       28.08      4.10 o
  10  10   9        3.53        3.81      1.04 o
  11  10   9        9.24        8.52      1.53 o
  15  10   9        2.45        2.02      0.96 o
  16  10   9        2.86        3.49      1.05 o
 -18  11   9        5.59        6.95      1.26 o
 -12  11   9        1.19        1.01      0.44 o
  -9  11   9        2.33        2.58      0.73 o
  -8  11   9        2.95        2.96      0.85 o
  -6  11   9        1.32        1.79      0.56 o
  -5  11   9        2.98        2.81      0.77 o
  -4  11   9       50.37       49.90      8.88 o
  -3  11   9        7.19        6.79      2.05 o
  -2  11   9        6.73        6.59      2.06 o
  -1  11   9       17.91       17.87      3.70 o
   2  11   9       41.17       38.61      6.56 o
   3  11   9       26.11       25.08      4.27 o
   4  11   9       27.85       26.34      4.26 o
   5  11   9       12.03       12.49      3.12 o
   6  11   9       33.22       35.55      4.53 o
   8  11   9        5.39        3.74      1.62 o
  10  11   9        3.62        3.02      0.88 o
  12  11   9       12.39       13.13      2.46 o
 -14  12   9        9.47       10.13      2.66 o
 -13  12   9        1.63        1.97      0.60 o
 -12  12   9       10.05        9.35      1.53 o
 -10  12   9       17.92       19.01      3.36 o
  -9  12   9       11.09       12.34      2.30 o
  -8  12   9       33.55       32.90      6.29 o
  -7  12   9        1.09        1.57      0.53 o
  -6  12   9        3.64        3.40      1.07 o
  -5  12   9       11.02       11.82      2.30 o
  -4  12   9        6.85        5.50      1.54 o
  -3  12   9       13.60       13.15      2.78 o
   0  12   9        7.39        6.29      1.56 o
   1  12   9        5.93        4.45      1.31 o
   3  12   9        3.66        3.12      1.35 o
   4  12   9       61.73       65.70      7.36 o
   5  12   9        4.19        4.06      1.81 o
   6  12   9        7.30        6.32      2.61 o
   9  12   9       15.23       16.46      2.75 o
  10  12   9        3.62        3.22      1.32 o
  11  12   9       13.73       11.92      3.46 o
 -14  13   9        3.13        3.64      0.77 o
 -13  13   9        6.33        6.52      1.01 o
 -12  13   9        9.89       10.20      2.00 o
 -11  13   9        1.53        1.43      0.47 o
 -10  13   9        0.81        0.92      0.44 o
  -9  13   9       12.12       13.04      2.14 o
  -8  13   9       13.60       13.67      1.97 o
  -7  13   9        6.35        6.21      1.90 o
  -6  13   9       10.43       10.37      1.99 o
  -5  13   9       27.87       31.56      3.61 o
  -4  13   9        3.38        3.03      0.97 o
  -3  13   9        7.99        7.89      1.70 o
  -2  13   9       12.03       12.65      2.14 o
  -1  13   9       14.64       14.47      2.13 o
   1  13   9       78.46       74.97      9.51 o
   2  13   9       10.79        9.82      1.84 o
   3  13   9        5.10        4.30      1.36 o
   5  13   9        3.69        3.50      1.38 o
   8  13   9        3.47        3.31      1.37 o
   9  13   9        5.87        4.72      1.77 o
  10  13   9        6.36        5.77      1.74 o
  11  13   9        1.63        2.29      1.10 o
 -13  14   9        3.71        4.02      0.91 o
 -12  14   9        0.74        1.09      0.53 o
 -11  14   9        9.67       11.77      1.83 o
  -9  14   9       14.85       15.20      2.76 o
  -7  14   9        4.85        5.06      0.89 o
  -6  14   9       28.15       28.56      3.62 o
  -5  14   9        2.44        2.67      0.67 o
  -4  14   9       31.95       33.15      4.85 o
  -3  14   9        7.20        7.61      2.03 o
  -2  14   9        7.60        6.63      2.06 o
  -1  14   9        9.27        8.16      2.54 o
   2  14   9       34.75       33.26      4.07 o
   5  14   9        6.82        7.06      1.88 o
   7  14   9       12.09       13.21      2.61 o
  12  14   9        4.79        4.44      1.24 o
 -15  15   9        3.49        3.43      0.84 o
 -12  15   9        2.63        2.59      0.58 o
 -10  15   9        1.76        2.17      0.52 o
  -9  15   9        1.92        2.34      0.71 o
  -8  15   9        5.55        4.54      1.78 o
  -6  15   9        5.93        5.12      1.59 o
  -5  15   9        4.22        3.63      1.14 o
  -4  15   9        9.30        9.03      1.53 o
  -3  15   9       17.06       18.24      2.42 o
  -1  15   9       43.48       44.52      5.28 o
   0  15   9       65.86       64.58      7.06 o
   2  15   9        3.06        2.91      1.43 o
   3  15   9        2.15        2.17      1.03 o
   6  15   9        4.70        4.76      1.96 o
   9  15   9        2.64        2.46      0.95 o
  10  15   9        3.56        2.77      0.82 o
  -6  16   9        1.19        1.00      0.47 o
  -5  16   9       13.37       14.61      2.60 o
  -3  16   9       38.54       40.05      5.29 o
  -2  16   9       15.16       15.51      3.40 o
  -1  16   9       11.04        9.84      1.84 o
   0  16   9       13.18       13.21      2.14 o
   1  16   9       11.84       11.85      2.15 o
 -11  17   9        1.97        2.00      0.87 o
  -9  17   9        1.87        2.52      0.93 o
  -8  17   9        1.07        1.00      0.33 o
  -4  17   9        2.88        2.75      1.29 o
  -3  17   9        4.51        4.84      1.17 o
  -2  17   9        2.51        1.70      0.72 o
   0  17   9       15.61       16.99      3.88 o
  -7  18   9        2.21        2.39      0.76 o
  -6  18   9        2.82        4.11      0.90 o
  -5  18   9        1.86        1.54      0.63 o
  -2  18   9        8.72        9.15      3.03 o
  -7  19   9        0.76        0.72      0.35 o
  -5  19   9        2.74        3.27      0.65 o
  -4  19   9        1.06        0.87      0.40 o
   0  19   9        2.38        1.36      0.51 o
   1  19   9        0.69        0.73      0.34 o
  -1  20   9        1.95        2.52      0.55 o
 -22   0  10        6.61        6.50      1.16 o
 -20   0  10        3.84        4.23      1.36 o
 -18   0  10       65.64       62.46      6.61 o
 -16   0  10       56.54       55.56      6.01 o
 -14   0  10       36.58       37.58      4.52 o
 -12   0  10       11.56       11.04      2.31 o
 -10   0  10       33.23       32.83      3.91 o
  -8   0  10       82.76       83.39      7.17 o
  -6   0  10      163.30      166.04     10.55 o
  -4   0  10       31.79       33.29      3.60 o
  -2   0  10      199.42      181.68     12.49 o
   0   0  10      379.64      349.92     23.79 o
   2   0  10     1069.60      993.61     69.93 o
   4   0  10      298.14      292.33     22.35 o
   6   0  10       16.57       13.68      2.61 o
   8   0  10      126.01      124.25      9.84 o
  10   0  10       58.49       58.42      6.93 o
  14   0  10        5.61        6.16      1.90 o
  16   0  10        7.95        7.11      1.45 o
 -21   1  10        8.49        7.70      1.70 o
 -20   1  10        6.63        6.31      1.72 o
 -17   1  10       33.76       32.28      3.92 o
 -16   1  10        3.23        3.14      1.08 o
 -15   1  10        9.18        8.59      2.02 o
 -14   1  10       19.34       19.35      2.57 o
 -12   1  10        5.76        4.46      1.36 o
 -11   1  10        1.67        1.62      0.77 o
 -10   1  10      177.42      168.82     12.35 o
  -9   1  10       57.68       60.62      5.85 o
  -8   1  10       35.34       34.93      3.76 o
  -6   1  10       20.77       21.47      2.72 o
  -5   1  10       39.63       39.93      4.20 o
  -4   1  10       89.39       77.73      6.57 o
  -3   1  10       27.16       28.56      3.31 o
  -2   1  10      228.85      220.56     14.86 o
  -1   1  10       49.76       44.16      4.50 o
   0   1  10       26.53       28.62      3.31 o
   1   1  10       21.88       23.10      2.86 o
   2   1  10       52.16       46.07      4.96 o
   3   1  10       57.60       51.67      5.25 o
   4   1  10      393.70      383.97     23.76 o
   5   1  10      173.89      169.55     13.42 o
   6   1  10       49.52       49.49      5.72 o
   7   1  10       41.40       41.09      4.98 o
   9   1  10       17.77       15.62      3.08 o
  10   1  10       13.79       12.71      2.62 o
  14   1  10       11.54       12.13      2.30 o
  15   1  10        5.37        5.59      1.29 o
  16   1  10        3.58        2.70      1.18 o
 -22   2  10        3.03        3.14      1.23 o
 -20   2  10        8.31        6.97      2.05 o
 -17   2  10        1.52        1.06      0.49 o
 -16   2  10        5.02        4.93      1.08 o
 -15   2  10       20.58       20.04      2.57 o
 -14   2  10        7.14        6.59      1.52 o
 -13   2  10       26.34       24.59      3.49 o
 -12   2  10       38.67       40.12      5.61 o
 -11   2  10       83.74       79.50      7.64 o
 -10   2  10       41.97       41.64      4.82 o
  -9   2  10      121.93      122.70      9.39 o
  -8   2  10        6.69        8.04      1.70 o
  -6   2  10       28.47       26.75      3.16 o
  -5   2  10       11.34        9.64      1.84 o
  -3   2  10        3.60        2.45      0.89 o
  -2   2  10      150.04      143.90     11.78 o
  -1   2  10        6.35        4.98      1.53 o
   1   2  10      310.88      294.81     20.83 o
   2   2  10      179.87      174.23     12.65 o
   3   2  10       52.31       50.92      5.40 o
   4   2  10      143.25      141.28     10.88 o
   5   2  10      254.27      246.57     16.35 o
   6   2  10       24.70       21.33      3.83 o
   9   2  10       25.31       23.06      3.81 o
  11   2  10       15.06       13.99      2.93 o
  12   2  10       26.00       26.10      3.79 o
  13   2  10       46.67       47.56      6.04 o
  15   2  10       24.54       22.81      3.33 o
  16   2  10        8.37        8.07      1.47 o
  17   2  10        3.86        3.13      1.14 o
 -19   3  10        4.19        3.53      1.05 o
 -18   3  10        9.41        8.38      1.86 o
 -17   3  10        5.63        5.13      1.17 o
 -16   3  10        5.06        4.76      1.23 o
 -15   3  10        8.74        7.57      2.21 o
 -14   3  10        8.63        8.39      1.86 o
 -13   3  10       19.71       19.08      3.85 o
 -12   3  10       12.08       12.14      2.14 o
 -11   3  10      229.95      204.63     21.00 o
 -10   3  10      172.88      163.11     14.66 o
  -8   3  10        4.65        4.84      1.11 o
  -7   3  10       10.07       10.31      2.16 o
  -6   3  10        4.35        3.50      1.10 o
  -5   3  10        6.49        5.41      1.13 o
  -4   3  10       23.08       17.22      2.58 o
  -2   3  10      146.27      136.35      9.82 o
  -1   3  10       25.40       21.56      2.56 o
   0   3  10       26.64       28.02      3.47 o
   2   3  10      247.63      234.74     16.36 o
   5   3  10       10.27        7.43      2.74 o
   6   3  10      123.61      124.59     10.14 o
   7   3  10      142.09      138.14     11.34 o
   8   3  10       72.45       69.19      7.66 o
   9   3  10        6.27        5.42      1.75 o
  10   3  10       58.68       54.62      6.95 o
  14   3  10       26.45       23.39      3.33 o
  15   3  10        3.65        2.38      0.94 o
 -19   4  10        1.86        1.53      0.65 o
 -16   4  10       17.44       18.82      2.57 o
 -15   4  10        3.35        3.04      0.88 o
 -14   4  10        6.10        6.45      1.23 o
 -12   4  10        4.56        4.41      1.38 o
 -11   4  10       16.74       17.12      3.38 o
 -10   4  10       20.93       20.35      4.49 o
  -9   4  10       11.83       11.66      1.98 o
  -8   4  10       12.99       12.43      2.14 o
  -7   4  10      121.09      118.23     10.01 o
  -6   4  10       59.14       56.33      5.86 o
  -4   4  10        3.77        3.51      0.91 o
  -3   4  10       47.03       41.30      3.89 o
  -2   4  10       33.18       31.81      3.15 o
  -1   4  10      200.61      204.19     14.74 o
   0   4  10      168.87      157.42     11.92 o
   1   4  10       10.49       13.09      2.29 o
   2   4  10       66.08       64.05      6.75 o
   3   4  10        1.90        2.04      1.00 o
   4   4  10       28.92       31.23      3.77 o
   5   4  10        2.86        2.34      1.07 o
   6   4  10      224.69      218.08     14.87 o
   7   4  10      143.60      148.65     11.18 o
   9   4  10        4.68        4.24      1.99 o
  10   4  10       21.00       20.28      3.52 o
  11   4  10       52.30       50.67      7.75 o
  12   4  10       17.99       16.46      2.90 o
  13   4  10        5.07        4.82      1.29 o
  16   4  10        5.01        4.84      1.33 o
  17   4  10        4.74        4.24      1.62 o
 -21   5  10        3.24        2.97      0.57 o
 -17   5  10        8.54        7.93      1.41 o
 -16   5  10        4.08        4.10      0.93 o
 -13   5  10        3.72        4.28      1.03 o
  -9   5  10       77.84       80.78      9.95 o
  -8   5  10      110.34      109.00     11.86 o
  -7   5  10        6.87        5.61      1.33 o
  -6   5  10       49.21       51.95      5.40 o
  -5   5  10      106.97      104.85      9.42 o
  -4   5  10       22.52       23.43      3.49 o
  -3   5  10      393.96      394.78     26.76 o
  -2   5  10        8.79        8.62      1.86 o
  -1   5  10        6.78        5.85      1.50 o
   0   5  10       26.93       27.07      3.79 o
   2   5  10        6.64        4.47      1.30 o
   3   5  10        6.70        4.97      1.30 o
   4   5  10       74.39       77.26      7.19 o
   5   5  10       71.69       74.75      7.34 o
   7   5  10        6.60        7.03      2.23 o
   8   5  10       24.11       25.62      3.95 o
   9   5  10      149.47      145.52     14.08 o
  15   5  10       20.26       21.44      3.98 o
 -21   6  10        1.61        1.53      0.42 o
 -19   6  10       11.73        9.91      2.17 o
 -18   6  10        4.99        4.45      1.12 o
 -17   6  10        3.81        4.04      1.04 o
 -16   6  10        3.11        2.68      1.10 o
 -15   6  10        2.72        2.80      1.26 o
 -14   6  10        5.37        4.97      1.18 o
 -12   6  10        3.24        2.89      1.03 o
 -11   6  10       49.06       46.95      9.71 o
 -10   6  10       20.57       20.74      3.19 o
  -9   6  10       61.47       59.78      8.18 o
  -8   6  10       11.96       12.64      1.97 o
  -7   6  10        9.69       10.47      1.84 o
  -5   6  10       36.25       34.53      4.69 o
  -4   6  10       56.49       56.83      6.01 o
  -3   6  10       79.04       76.61      8.42 o
  -2   6  10      256.11      256.52     19.37 o
   1   6  10       43.75       47.07      4.80 o
   2   6  10       61.25       59.05      5.69 o
   3   6  10       31.22       34.26      4.07 o
   4   6  10       63.91       63.61      6.14 o
   5   6  10       23.77       22.83      3.33 o
   6   6  10       84.34       90.45      8.23 o
   7   6  10       28.35       28.31      4.10 o
   8   6  10       74.37       76.94      9.34 o
   9   6  10      101.54       91.86     11.00 o
  10   6  10       11.27        9.69      2.50 o
  11   6  10        6.31        5.36      1.34 o
 -20   7  10        4.38        4.37      1.61 o
 -15   7  10        3.46        3.51      1.18 o
 -14   7  10        5.86        5.91      1.46 o
 -10   7  10       30.24       27.67      6.68 o
  -9   7  10       33.68       32.54      5.81 o
  -8   7  10       51.72       52.18      5.87 o
  -7   7  10       36.60       38.68      4.83 o
  -6   7  10       24.60       27.18      3.63 o
  -5   7  10       38.55       36.33      4.69 o
  -4   7  10      107.48      107.33      9.72 o
  -3   7  10       40.22       38.94      5.61 o
  -2   7  10       82.73       81.07      7.79 o
   0   7  10       16.54       16.79      2.43 o
   1   7  10       59.27       59.33      5.69 o
   2   7  10       68.74       67.42      5.98 o
   3   7  10        5.75        5.36      1.58 o
   4   7  10       75.85       72.29      7.04 o
   5   7  10      111.73      115.28      9.71 o
   6   7  10       77.00       77.10      7.64 o
   7   7  10      116.33      111.66     10.33 o
   8   7  10        8.92        8.12      3.25 o
  10   7  10       74.98       82.86      9.01 o
  11   7  10        8.65        9.11      2.34 o
  13   7  10        3.01        2.45      1.09 o
  19   7  10        1.37        1.40      0.54 o
 -20   8  10        2.39        2.71      0.72 o
 -18   8  10        5.54        6.14      1.12 o
 -17   8  10        8.53        9.61      1.68 o
 -16   8  10        2.31        2.67      0.94 o
 -15   8  10        6.54        7.18      1.37 o
 -14   8  10       27.26       28.77      3.78 o
 -13   8  10        1.67        1.94      0.67 o
 -12   8  10        9.44       10.82      1.67 o
  -9   8  10        3.19        4.04      1.24 o
  -8   8  10        5.39        5.52      1.44 o
  -7   8  10       10.74       10.55      2.16 o
  -6   8  10        3.89        2.95      1.15 o
  -4   8  10      100.40       97.14      8.97 o
  -2   8  10        8.71        8.08      1.48 o
  -1   8  10      101.99      103.03      9.43 o
   1   8  10      226.39      224.94     14.86 o
   2   8  10       41.38       40.60      4.67 o
   3   8  10       14.26       13.04      2.94 o
   4   8  10       19.15       19.20      3.05 o
   5   8  10       38.15       39.53      4.99 o
   6   8  10       19.10       20.36      4.16 o
   7   8  10       51.09       51.33      6.80 o
   9   8  10       18.43       21.24      3.04 o
  11   8  10       21.38       21.41      3.04 o
  12   8  10       12.59       12.42      3.12 o
  14   8  10        5.63        6.04      1.51 o
  16   8  10        3.72        3.69      1.30 o
 -19   9  10        4.22        5.17      0.99 o
 -17   9  10        6.85        8.21      1.54 o
 -16   9  10        5.85        5.97      1.09 o
 -12   9  10        6.29        6.76      1.55 o
 -11   9  10        3.26        3.52      0.86 o
 -10   9  10        2.97        3.17      0.81 o
  -8   9  10       18.97       18.61      5.01 o
  -6   9  10       17.39       15.13      3.40 o
  -3   9  10       74.99       67.94      8.29 o
  -2   9  10      102.74       97.31      9.44 o
  -1   9  10        7.77        6.34      1.90 o
   0   9  10      185.35      172.77     18.01 o
   1   9  10      103.90       97.48      7.76 o
   3   9  10       12.43       12.73      2.46 o
   4   9  10       91.26       90.12      8.53 o
   5   9  10      168.07      163.41     12.97 o
   7   9  10       25.86       26.42      5.07 o
   8   9  10        2.93        2.92      0.87 o
   9   9  10        3.39        2.66      1.02 o
  10   9  10        6.38        6.20      2.07 o
  11   9  10        6.66        7.17      1.53 o
  16   9  10        2.55        1.98      0.91 o
  18   9  10        5.18        5.53      1.22 o
 -19  10  10        4.21        4.19      0.73 o
 -15  10  10        1.70        1.89      0.65 o
 -14  10  10        1.21        1.66      0.60 o
 -13  10  10        4.08        3.93      0.98 o
 -12  10  10       21.42       23.59      3.81 o
 -11  10  10        9.73       10.67      1.83 o
  -8  10  10        4.92        5.50      1.36 o
  -7  10  10       22.00       21.37      5.14 o
  -6  10  10       40.91       38.18      8.68 o
  -5  10  10       31.33       28.84      6.18 o
  -4  10  10       14.66       15.12      3.09 o
  -3  10  10        2.40        2.42      0.86 o
  -2  10  10        4.66        4.98      1.30 o
   0  10  10        8.98        7.92      1.87 o
   1  10  10       13.61       13.21      2.29 o
   2  10  10       32.04       32.46      4.39 o
   3  10  10      151.29      145.59     16.55 o
   5  10  10       32.83       32.86      5.98 o
   6  10  10      123.53      130.27     16.60 o
  10  10  10       22.77       23.52      3.18 o
  12  10  10        3.07        3.07      1.15 o
  13  10  10        4.87        4.81      1.25 o
  17  10  10        3.41        2.95      0.65 o
 -17  11  10        2.14        2.47      0.79 o
 -15  11  10        2.91        3.14      0.77 o
 -13  11  10        7.70        7.91      1.47 o
 -11  11  10        2.72        2.31      0.83 o
 -10  11  10        8.36        9.14      1.68 o
  -9  11  10        4.98        4.33      1.31 o
  -8  11  10        6.12        5.49      1.28 o
  -5  11  10       84.47       76.72     11.71 o
  -3  11  10        7.41        5.98      2.08 o
  -2  11  10       25.48       24.76      4.44 o
  -1  11  10       16.92       16.26      3.07 o
   1  11  10      112.37       98.88     11.13 o
   2  11  10       11.84       11.10      2.31 o
   3  11  10      214.85      200.39     21.01 o
   5  11  10       44.53       43.95      5.59 o
   9  11  10       37.78       41.51      5.29 o
  11  11  10       11.86       10.75      1.83 o
 -17  12  10        2.26        3.06      0.92 o
 -15  12  10        1.55        1.75      0.69 o
 -12  12  10       17.93       18.98      2.26 o
 -11  12  10       23.64       27.15      3.01 o
 -10  12  10        2.78        2.91      0.54 o
  -9  12  10       13.77       14.02      2.45 o
  -8  12  10       13.09       13.05      2.62 o
  -6  12  10       31.33       29.19      6.17 o
  -5  12  10        6.06        5.62      2.09 o
  -3  12  10       20.04       19.43      3.36 o
  -1  12  10        7.70        7.29      1.55 o
   2  12  10        3.43        2.97      1.45 o
   3  12  10       44.26       44.63      5.27 o
   4  12  10        4.83        4.43      1.61 o
   5  12  10       51.11       54.74      6.32 o
   6  12  10       59.38       62.66      7.38 o
  10  12  10       21.48       20.64      3.35 o
 -16  13  10        2.73        3.50      1.10 o
 -13  13  10        1.75        1.87      0.52 o
 -12  13  10        7.99        8.54      1.46 o
 -10  13  10       17.42       15.77      2.91 o
  -6  13  10        3.39        3.01      1.09 o
  -5  13  10       10.11        9.51      2.17 o
  -4  13  10        2.63        2.87      0.65 o
  -3  13  10        4.78        4.49      0.96 o
   0  13  10       11.00       10.19      2.66 o
   1  13  10       24.51       23.09      3.33 o
   2  13  10        3.55        2.49      1.18 o
   4  13  10       73.68       73.92      8.27 o
   5  13  10       27.25       26.53      3.94 o
   8  13  10        4.15        3.73      1.44 o
  13  13  10        4.21        4.68      1.45 o
 -13  14  10        2.13        1.86      0.56 o
 -11  14  10       10.53       11.34      3.15 o
 -10  14  10        2.06        1.80      0.85 o
  -8  14  10       12.15       10.13      1.84 o
  -6  14  10        5.69        5.02      1.19 o
  -5  14  10        2.17        2.40      0.59 o
  -4  14  10       25.10       24.89      3.80 o
  -2  14  10        4.59        4.16      1.01 o
   2  14  10       11.78       11.96      2.47 o
   3  14  10        5.21        4.14      1.24 o
   7  14  10       22.85       26.07      3.63 o
  12  14  10        4.29        6.54      2.78 o
 -13  15  10        3.83        4.01      1.15 o
  -8  15  10        2.78        2.36      0.90 o
  -7  15  10       25.90       26.78      6.21 o
  -5  15  10       16.69       17.13      3.38 o
  -3  15  10       12.41       11.11      2.31 o
   1  15  10        7.33        6.15      1.46 o
   5  15  10        4.46        4.05      1.81 o
   6  15  10        7.09        7.69      1.87 o
   9  15  10        2.78        2.64      1.04 o
 -12  16  10        3.68        2.83      1.21 o
 -10  16  10        3.61        2.55      0.95 o
  -2  16  10        4.17        3.94      1.13 o
   2  16  10        4.19        3.45      1.39 o
   4  16  10        2.27        2.45      1.12 o
   8  16  10       10.54       10.99      2.48 o
  -9  17  10        2.53        1.93      0.88 o
  -8  17  10        5.30        4.56      1.78 o
  -7  18  10        4.43        2.53      1.09 o
  -4  18  10        2.02        1.65      0.69 o
  -1  18  10        4.02        4.57      1.38 o
   0  18  10        2.86        2.91      1.32 o
  -4  19  10        1.38        1.42      0.62 o
  -3  19  10        2.95        3.29      0.76 o
  -1  19  10        1.92        3.15      0.83 o
   0  19  10        1.44        1.38      0.55 o
 -21   0  11        7.45        7.78      1.51 o
 -17   0  11        8.26        6.28      2.99 o
 -15   0  11       16.17       16.57      2.75 o
 -13   0  11       44.48       43.15      7.65 o
 -11   0  11      141.74      136.27     11.80 o
  -9   0  11       15.74       13.40      2.29 o
  -7   0  11       71.70       68.82      5.98 o
  -5   0  11       29.10       28.08      3.47 o
  -3   0  11      470.03      447.70     28.22 o
  -1   0  11       21.98       22.07      2.72 o
   1   0  11      439.76      433.96     34.29 o
   3   0  11     1662.42     1599.03     85.93 o
   5   0  11        7.84        8.08      2.02 o
   7   0  11      161.00      152.59     12.07 o
   9   0  11       41.24       43.39      7.48 o
  11   0  11        9.24        9.14      2.52 o
  13   0  11        5.41        5.22      1.59 o
  15   0  11       44.61       48.99      5.72 o
 -21   1  11        4.40        3.55      1.25 o
 -20   1  11        5.54        6.11      1.42 o
 -19   1  11        7.97        7.47      1.51 o
 -16   1  11       29.65       31.04      4.23 o
 -12   1  11       62.27       63.69      7.37 o
  -9   1  11        6.79        5.61      1.49 o
  -8   1  11       29.70       30.57      3.77 o
  -7   1  11        2.92        3.14      1.03 o
  -6   1  11        2.47        2.07      0.77 o
  -5   1  11       27.15       26.34      3.32 o
  -4   1  11       64.71       60.03      5.23 o
  -3   1  11       72.05       71.65      5.97 o
  -2   1  11        3.08        2.43      0.75 o
   0   1  11       37.08       35.25      3.91 o
   1   1  11       55.41       55.34      5.39 o
   2   1  11       81.04       79.25      7.18 o
   3   1  11       15.97       15.39      3.40 o
   4   1  11      186.79      186.21     12.64 o
   5   1  11       53.34       47.82      5.57 o
   6   1  11      240.89      236.79     16.36 o
   7   1  11       11.48       10.31      2.16 o
   8   1  11       27.50       25.15      3.95 o
   9   1  11       11.70       10.40      2.32 o
  10   1  11       11.83       12.57      2.79 o
  11   1  11        2.96        4.13      1.80 o
  12   1  11       43.64       47.13      6.04 o
  14   1  11       14.62       14.48      2.45 o
  15   1  11       18.72       18.36      2.74 o
  19   1  11        4.26        3.61      1.20 o
 -21   2  11        5.03        4.50      1.45 o
 -20   2  11        2.86        3.12      1.06 o
 -16   2  11        6.91        5.87      1.18 o
 -14   2  11        9.68        8.84      1.69 o
 -13   2  11        5.32        4.49      1.61 o
 -12   2  11       74.62       71.15      8.59 o
 -10   2  11       29.70       31.12      3.92 o
  -8   2  11       24.92       24.11      3.17 o
  -7   2  11        6.53        5.56      1.37 o
  -6   2  11       64.40       60.43      5.69 o
  -5   2  11      131.09      129.88     11.21 o
  -4   2  11       12.60       12.95      1.97 o
  -3   2  11       29.92       31.41      3.46 o
  -1   2  11      104.72       98.23      7.60 o
   0   2  11      131.32      119.03      8.93 o
   1   2  11      159.62      161.80     12.83 o
   2   2  11        3.13        3.21      0.95 o
   4   2  11      216.71      202.88     16.41 o
   5   2  11      110.69      106.33      8.95 o
   7   2  11        9.54        9.70      2.50 o
   8   2  11       53.31       53.11      6.64 o
   9   2  11        8.80        6.93      2.95 o
  10   2  11       13.07       13.25      2.94 o
  11   2  11       21.78       21.26      3.51 o
  12   2  11        7.08        7.25      1.55 o
  13   2  11       27.28       28.98      4.09 o
  14   2  11       17.19       17.53      3.22 o
  16   2  11       23.12       24.31      3.17 o
 -17   3  11        5.81        6.00      1.28 o
 -16   3  11        2.60        2.72      0.77 o
 -15   3  11        4.52        4.39      1.11 o
 -14   3  11       37.64       37.93      4.21 o
 -13   3  11        2.64        2.30      0.91 o
 -12   3  11        3.13        2.63      0.94 o
 -11   3  11       33.91       33.91      5.33 o
  -9   3  11       24.12       22.28      3.82 o
  -8   3  11       77.15       75.01      6.42 o
  -7   3  11        6.16        5.51      1.32 o
  -6   3  11      126.48      121.61     10.61 o
  -5   3  11        4.41        3.28      1.02 o
  -4   3  11        6.59        6.98      1.52 o
  -3   3  11       23.69       19.89      2.88 o
  -2   3  11       58.39       55.25      5.24 o
   0   3  11       34.20       30.90      3.46 o
   1   3  11       84.99       80.98      7.18 o
   2   3  11       71.40       69.98      6.43 o
   3   3  11        5.36        4.23      1.31 o
   4   3  11       23.98       24.22      3.81 o
   5   3  11       14.56       14.72      2.92 o
   6   3  11       18.36       17.19      3.38 o
   7   3  11      108.36      111.11      9.25 o
   8   3  11       66.78       68.20      7.21 o
  10   3  11       30.25       26.82      5.55 o
  14   3  11        3.10        2.31      0.91 o
  15   3  11       29.21       28.32      3.78 o
  16   3  11        3.77        3.01      1.24 o
  19   3  11        3.56        3.18      1.24 o
 -20   4  11        3.77        4.21      1.30 o
 -19   4  11        3.30        2.97      0.85 o
 -18   4  11        3.46        3.15      0.77 o
 -17   4  11        2.50        2.39      0.85 o
 -16   4  11       14.13       14.35      2.60 o
 -15   4  11        6.70        6.93      1.26 o
 -14   4  11       87.19       87.97      9.00 o
 -13   4  11        3.57        3.71      1.02 o
 -12   4  11        6.96        6.78      1.89 o
 -11   4  11        9.41        9.51      2.33 o
 -10   4  11       36.08       35.17      4.53 o
  -9   4  11       16.98       16.73      2.75 o
  -8   4  11        3.83        2.61      1.01 o
  -7   4  11        8.28        5.53      1.55 o
  -6   4  11        3.46        4.16      1.13 o
  -5   4  11        2.68        1.86      0.75 o
  -4   4  11       22.37       23.72      3.33 o
  -3   4  11      128.33      121.90     10.45 o
  -2   4  11      149.03      149.38     10.71 o
  -1   4  11       51.53       52.69      4.94 o
   0   4  11       24.57       23.39      3.03 o
   3   4  11        4.28        3.12      0.96 o
   4   4  11        4.85        3.93      1.08 o
   5   4  11       44.99       44.37      5.11 o
   6   4  11       64.37       62.85      6.45 o
   7   4  11      141.47      136.15     11.20 o
   9   4  11       12.90       11.94      2.80 o
  10   4  11       16.50       15.59      4.92 o
  11   4  11       46.63       44.27      7.96 o
 -20   5  11        1.62        1.25      0.48 o
 -19   5  11        9.62        8.99      1.53 o
 -17   5  11        9.82        9.84      1.68 o
 -16   5  11       10.97       10.77      1.67 o
 -15   5  11       20.75       19.61      2.42 o
 -13   5  11       19.23       19.37      3.20 o
 -12   5  11      116.32      114.00     18.27 o
 -11   5  11        9.26        8.73      1.85 o
 -10   5  11       40.41       43.47      5.43 o
  -9   5  11       13.86       14.52      2.60 o
  -8   5  11       15.28       14.06      2.61 o
  -7   5  11       19.46       19.46      3.20 o
  -6   5  11       21.73       21.85      3.98 o
  -5   5  11        1.96        1.87      0.78 o
  -4   5  11       45.76       46.29      5.58 o
  -3   5  11       65.91       69.09      6.74 o
  -2   5  11       63.44       69.45      5.98 o
  -1   5  11       27.56       27.41      3.16 o
   0   5  11      239.60      236.64     16.36 o
   1   5  11       22.57       21.36      3.04 o
   2   5  11       99.40      100.64      8.82 o
   4   5  11       32.12       28.62      3.47 o
   5   5  11       14.73       13.38      2.46 o
   6   5  11       77.82       78.39      7.33 o
   7   5  11        5.79        4.67      2.14 o
   8   5  11      172.32      163.27     18.04 o
   9   5  11       19.71       18.39      4.02 o
  10   5  11       26.78       26.36      4.90 o
  14   5  11        7.38        7.07      1.71 o
  18   5  11        1.90        1.99      0.89 o
 -20   6  11        1.64        1.78      0.54 o
 -19   6  11        2.27        3.02      1.31 o
 -17   6  11        5.59        4.99      1.15 o
 -16   6  11        3.35        2.99      0.93 o
 -13   6  11       30.98       29.77      4.40 o
 -11   6  11       15.64       15.04      2.60 o
  -9   6  11       10.62        9.88      2.66 o
  -8   6  11       10.49       10.67      2.32 o
  -7   6  11       41.37       42.40      5.60 o
  -6   6  11        7.20        8.43      1.53 o
  -4   6  11      138.29      138.40     11.19 o
  -3   6  11       24.88       22.93      3.03 o
  -1   6  11      118.62      118.28     10.31 o
   0   6  11       66.27       60.31      5.54 o
   1   6  11       35.53       35.55      4.06 o
   2   6  11       62.87       64.31      6.29 o
   3   6  11       67.52       69.72      6.74 o
   4   6  11      168.63      166.18     12.05 o
   5   6  11       82.63       85.56      8.09 o
   7   6  11       68.35       68.93      8.14 o
   8   6  11       51.74       47.41      9.21 o
   9   6  11      130.03      124.36     18.21 o
  13   6  11        7.00        7.15      1.71 o
  14   6  11        4.27        4.70      1.42 o
  15   6  11        7.09        6.79      1.55 o
 -20   7  11        0.75        0.83      0.28 o
 -16   7  11        3.87        3.52      0.95 o
 -15   7  11       23.46       24.07      3.17 o
 -14   7  11        7.15        7.67      1.54 o
 -13   7  11        3.08        3.33      1.24 o
 -12   7  11        4.09        3.22      1.12 o
 -10   7  11       40.43       43.67      6.06 o
  -8   7  11        8.09        7.21      1.48 o
  -7   7  11        6.30        5.52      1.92 o
  -5   7  11       73.73       71.04      7.82 o
  -4   7  11       12.42       10.23      2.32 o
  -1   7  11      186.65      187.82     14.46 o
   0   7  11      233.97      233.86     14.85 o
   1   7  11        8.87        8.17      1.69 o
   3   7  11       44.11       44.22      4.97 o
   4   7  11        4.86        3.18      1.49 o
   5   7  11       30.94       30.18      4.55 o
   6   7  11       15.87       14.39      2.77 o
   7   7  11       52.77       53.67      6.48 o
   8   7  11       20.86       22.55      3.82 o
  10   7  11       34.98       36.23      4.52 o
  11   7  11       15.03       15.12      2.92 o
  12   7  11        7.79        7.24      2.04 o
  13   7  11        4.57        4.36      1.79 o
 -20   8  11        2.22        1.88      0.42 o
 -19   8  11        2.76        2.76      0.67 o
 -18   8  11        8.54        8.99      1.85 o
 -15   8  11        6.31        5.28      2.11 o
 -14   8  11        4.17        4.30      1.11 o
 -12   8  11       23.42       24.03      3.17 o
 -11   8  11       38.72       39.55      4.82 o
 -10   8  11        3.82        4.15      0.86 o
  -8   8  11       21.37       21.63      3.66 o
  -7   8  11        5.22        4.92      1.56 o
  -6   8  11       99.39       95.25      9.44 o
  -5   8  11      145.58      137.95     11.50 o
  -4   8  11       67.77       63.79      7.68 o
  -3   8  11       10.97       10.14      1.68 o
  -2   8  11       76.60       72.94      7.50 o
  -1   8  11        7.25        7.29      1.71 o
   0   8  11        8.15        8.09      1.86 o
   1   8  11       29.74       27.86      3.94 o
   2   8  11       25.16       25.61      3.48 o
   4   8  11       54.68       55.54      6.32 o
   7   8  11       43.56       39.17      9.16 o
   8   8  11       14.78       16.73      3.07 o
   9   8  11        8.85        7.97      1.87 o
  10   8  11       12.65       11.89      2.30 o
  11   8  11       13.88       12.38      3.12 o
  14   8  11        4.47        4.70      1.77 o
  16   8  11        2.69        3.43      1.03 o
 -16   9  11        5.71        6.74      1.55 o
 -15   9  11        1.74        1.58      0.65 o
 -14   9  11        1.33        1.56      0.65 o
 -13   9  11       63.03       63.30      8.62 o
 -12   9  11       12.75       13.08      2.46 o
 -11   9  11       22.65       23.30      3.97 o
 -10   9  11       33.33       35.87      4.06 o
  -9   9  11       35.63       36.26      4.69 o
  -7   9  11       81.33       80.88      8.72 o
  -6   9  11       13.46       13.50      2.61 o
  -5   9  11      120.81      109.43     12.65 o
  -4   9  11       46.56       41.46      6.86 o
  -3   9  11        3.00        2.81      0.96 o
  -2   9  11      173.72      169.70     18.02 o
  -1   9  11       41.89       41.98      5.29 o
   0   9  11       41.46       39.59      6.23 o
   1   9  11       48.89       44.08      4.97 o
   2   9  11       39.18       40.84      5.44 o
   5   9  11       75.49       73.01     11.09 o
   6   9  11        4.77        4.06      1.81 o
   8   9  11        4.51        4.78      1.38 o
  11   9  11        3.44        4.08      1.23 o
  12   9  11        8.47        8.37      1.86 o
  13   9  11       15.63       17.13      2.75 o
  16   9  11        1.81        1.42      0.66 o
 -16  10  11        2.45        3.27      0.81 o
 -15  10  11        2.48        2.93      0.81 o
 -14  10  11        5.01        5.35      1.22 o
 -12  10  11       13.87       14.10      1.81 o
 -10  10  11        2.91        3.45      0.64 o
  -9  10  11        6.08        5.50      1.44 o
  -8  10  11       17.19       17.41      2.74 o
  -7  10  11       25.24       24.61      4.60 o
  -6  10  11        8.08        7.41      2.38 o
  -5  10  11        9.28        7.63      2.56 o
  -4  10  11        5.81        4.86      2.33 o
  -2  10  11       54.70       54.10      7.10 o
  -1  10  11      101.91       95.46     10.06 o
   2  10  11       42.29       38.37      5.30 o
   3  10  11       47.05       42.28      7.81 o
   6  10  11       15.29       13.82      2.78 o
   7  10  11        5.03        4.99      1.76 o
   9  10  11        9.16        8.93      2.01 o
  11  10  11        8.06        7.59      1.43 o
  12  10  11        4.37        4.63      1.26 o
 -15  11  11        1.32        1.15      0.55 o
 -14  11  11        1.93        2.26      0.60 o
 -13  11  11        1.92        2.00      0.60 o
 -12  11  11        2.39        2.95      0.66 o
 -10  11  11       14.56       14.90      2.28 o
  -8  11  11        3.86        3.96      1.12 o
  -6  11  11       55.50       55.64      6.78 o
  -4  11  11       93.26       87.96     14.97 o
   2  11  11       46.08       40.94      7.03 o
   4  11  11       75.74       79.93      8.72 o
   5  11  11        3.49        4.31      1.59 o
   7  11  11        8.16        9.36      2.18 o
  10  11  11        7.71        7.65      2.03 o
  14  11  11       14.56       13.74      2.93 o
 -16  12  11        1.28        1.43      0.63 o
 -13  12  11        2.85        3.07      0.63 o
 -12  12  11        7.80        8.19      1.69 o
  -9  12  11        8.90        9.02      1.69 o
  -8  12  11        7.93        7.64      2.03 o
  -7  12  11       12.25       12.30      2.30 o
  -5  12  11       16.42       15.75      2.91 o
  -4  12  11        5.45        4.81      1.20 o
  -3  12  11        3.74        3.26      1.14 o
  -2  12  11       29.89       28.66      3.62 o
  -1  12  11       46.41       45.21      5.42 o
   1  12  11        8.74        8.71      2.01 o
   2  12  11        5.15        3.58      1.14 o
   7  12  11        2.86        2.91      1.40 o
   9  12  11        6.68        5.68      1.92 o
 -14  13  11        1.84        1.92      0.46 o
 -13  13  11       19.22       21.43      3.04 o
 -12  13  11        5.29        5.70      1.27 o
 -11  13  11       18.40       18.36      3.21 o
  -8  13  11       12.26       12.77      1.97 o
  -7  13  11        8.20        7.07      2.05 o
  -5  13  11        7.25        7.30      1.51 o
  -3  13  11        4.37        3.96      0.98 o
  -2  13  11       13.98       14.32      2.13 o
  -1  13  11        4.89        4.27      1.03 o
   1  13  11       18.37       17.32      2.58 o
   2  13  11       30.24       28.05      4.41 o
   4  13  11        8.19        7.76      1.87 o
   7  13  11        4.29        4.17      1.55 o
 -13  14  11        3.73        3.42      1.03 o
 -12  14  11        5.15        5.59      1.58 o
 -11  14  11       14.45       14.55      3.09 o
  -9  14  11        2.09        1.91      0.89 o
  -5  14  11       10.05        8.04      1.70 o
  -2  14  11       17.54       15.62      2.27 o
   2  14  11       29.62       27.87      4.74 o
   3  14  11        7.84        6.92      1.88 o
   4  14  11        3.74        4.01      1.81 o
   6  14  11        6.74        8.13      1.86 o
   7  14  11       19.71       23.36      3.49 o
   9  14  11        2.99        2.86      1.13 o
  10  14  11        3.43        3.86      1.29 o
  11  14  11       13.73       13.93      2.61 o
  13  14  11        1.95        1.76      0.31 o
 -10  15  11        4.84        6.82      1.55 o
  -4  15  11        4.05        3.91      0.91 o
  -2  15  11        6.28        5.31      1.56 o
  -1  15  11        8.72        8.97      1.69 o
   0  15  11       12.38       12.45      2.79 o
   6  15  11        7.56        7.66      2.21 o
   8  15  11        3.85        3.97      1.81 o
  10  15  11        8.13        8.27      2.02 o
  12  15  11        7.76        6.10      2.63 o
  -3  16  11        4.40        4.15      1.34 o
   3  16  11        6.08        5.49      1.44 o
   9  16  11        5.69        5.98      1.36 o
  -2  17  11        2.64        2.29      0.76 o
   0  17  11        3.10        3.64      1.18 o
   2  17  11        3.47        4.38      1.45 o
   8  17  11        1.52        1.19      0.51 o
   6  18  11        1.29        1.18      0.46 o
   2  19  11        1.18        0.83      0.30 o
 -18   0  12        4.68        5.88      1.57 o
 -16   0  12        5.20        4.88      1.49 o
 -12   0  12        5.94        5.04      1.52 o
 -10   0  12       83.13       83.69     10.10 o
  -8   0  12      120.19      123.45     12.44 o
  -6   0  12      210.68      206.09     13.82 o
  -4   0  12      287.28      275.81     17.83 o
  -2   0  12       22.38       22.81      3.03 o
   0   0  12        5.92        4.62      1.97 o
   2   0  12      175.52      179.20     13.25 o
   4   0  12       22.22       20.39      3.67 o
   6   0  12        6.18        5.19      1.59 o
   8   0  12      313.68      292.91     20.83 o
  10   0  12       26.12       22.77      4.62 o
  12   0  12       10.72        9.76      2.67 o
  14   0  12       68.87       65.45      8.15 o
  16   0  12        5.25        4.62      1.27 o
 -21   1  12        5.69        4.93      1.59 o
 -17   1  12        4.32        4.23      1.35 o
 -16   1  12       25.47       24.24      3.33 o
 -15   1  12       10.14       11.39      1.83 o
 -14   1  12       38.48       39.53      4.36 o
 -13   1  12       30.66       30.21      3.93 o
 -12   1  12        5.54        4.90      2.13 o
 -11   1  12       10.07       11.50      2.64 o
 -10   1  12       28.18       27.66      4.57 o
  -9   1  12       26.59       28.43      3.78 o
  -8   1  12       65.58       66.68      5.83 o
  -7   1  12       17.47       17.51      2.58 o
  -6   1  12       40.95       39.42      4.05 o
  -5   1  12       11.43       11.19      2.31 o
  -4   1  12        1.25        1.49      0.70 o
  -3   1  12       22.94       21.28      2.87 o
  -2   1  12       53.89       46.64      4.80 o
  -1   1  12       98.09       94.08      7.91 o
   0   1  12        9.19        9.82      1.68 o
   1   1  12       31.11       31.98      3.77 o
   3   1  12      132.82      134.58     10.59 o
   4   1  12       51.62       49.06      6.34 o
   5   1  12       32.09       34.50      5.01 o
   6   1  12       40.82       41.03      5.13 o
   7   1  12      110.87      110.55      9.56 o
   8   1  12       17.15       15.70      3.08 o
   9   1  12       16.74       16.14      3.23 o
  10   1  12        6.81        5.64      2.66 o
  12   1  12       44.22       47.33      5.73 o
  14   1  12       47.55       51.83      6.02 o
  15   1  12        4.43        4.03      1.19 o
 -19   2  12        6.83        6.04      2.08 o
 -18   2  12        3.84        3.80      1.32 o
 -17   2  12        8.68        9.20      1.68 o
 -16   2  12        5.79        4.91      1.40 o
 -12   2  12       29.13       27.81      3.94 o
 -10   2  12      118.80      117.93     11.84 o
  -9   2  12       50.04       51.05      5.56 o
  -8   2  12        1.95        2.08      1.01 o
  -7   2  12       71.58       70.36      5.83 o
  -6   2  12       19.39       19.09      3.05 o
  -5   2  12       86.19       86.50      6.86 o
  -4   2  12       19.55       15.49      2.27 o
  -2   2  12       23.86       22.51      3.33 o
  -1   2  12      134.30      127.01      9.69 o
   0   2  12        3.36        2.36      1.07 o
   1   2  12       12.45       11.43      2.31 o
   2   2  12      155.62      145.00     10.72 o
   3   2  12       46.17       45.74      5.11 o
   4   2  12      137.42      140.63     11.19 o
   5   2  12       73.50       74.75      7.19 o
   6   2  12       74.02       76.40      8.73 o
   8   2  12       11.78       11.91      2.63 o
   9   2  12       24.14       23.97      4.45 o
  10   2  12        9.69        9.20      3.38 o
  12   2  12       13.96       12.01      2.15 o
  13   2  12       82.74       86.00      9.93 o
  14   2  12        5.17        3.78      1.17 o
  15   2  12        4.65        4.26      1.24 o
  16   2  12       10.25        9.92      2.00 o
  17   2  12        4.96        5.25      2.11 o
 -18   3  12       20.79       22.67      3.50 o
 -16   3  12        5.97        5.53      1.17 o
 -15   3  12       53.98       52.65      5.71 o
 -13   3  12        5.89        5.40      1.04 o
 -12   3  12       16.83       15.49      2.44 o
 -11   3  12       41.16       38.54      7.05 o
 -10   3  12       26.08       26.31      3.63 o
  -9   3  12       35.81       34.76      4.84 o
  -8   3  12      121.77      116.04      9.55 o
  -7   3  12       30.62       32.14      3.77 o
  -6   3  12       39.22       35.97      3.90 o
  -5   3  12       24.00       23.39      3.18 o
  -4   3  12      114.69      118.67      8.79 o
  -2   3  12       39.63       38.18      4.20 o
  -1   3  12        4.34        3.77      1.48 o
   0   3  12       32.55       31.88      3.77 o
   1   3  12      120.46      114.08      8.65 o
   2   3  12       48.66       46.39      5.27 o
   3   3  12       18.83       18.77      3.21 o
   4   3  12       17.38       20.09      3.04 o
   5   3  12       12.24       10.61      2.49 o
   6   3  12        3.41        3.44      1.57 o
   7   3  12       12.09       11.53      3.82 o
  10   3  12      132.99      137.75     16.57 o
  11   3  12       41.47       46.19      5.73 o
  14   3  12       23.62       24.46      3.17 o
 -21   4  12       17.00       14.92      4.08 o
 -18   4  12        7.00        7.49      1.43 o
 -17   4  12        2.01        1.73      0.60 o
 -16   4  12        5.62        5.45      1.24 o
 -15   4  12        3.71        3.58      1.21 o
 -14   4  12        8.75        8.29      1.40 o
 -13   4  12        4.83        4.91      0.97 o
 -10   4  12      101.20       87.00     11.80 o
  -9   4  12       73.55       67.35      9.07 o
  -8   4  12        2.58        2.51      0.97 o
  -7   4  12      280.44      269.96     19.35 o
  -6   4  12        8.64        8.72      1.85 o
  -4   4  12      104.81      100.24      7.75 o
  -3   4  12      220.27      215.89     14.87 o
  -2   4  12      123.95      120.83      8.93 o
  -1   4  12       43.20       42.66      4.81 o
   0   4  12       69.07       65.85      6.60 o
   1   4  12       50.97       49.42      5.26 o
   2   4  12       29.99       28.79      3.62 o
   4   4  12      147.69      141.81     11.03 o
   6   4  12       30.70       30.51      5.51 o
   7   4  12       73.36       67.91      9.70 o
   9   4  12       10.70        8.00      2.37 o
  11   4  12       46.71       45.53      5.58 o
  12   4  12       57.51       60.40      7.07 o
  13   4  12        7.30        6.36      1.48 o
  18   4  12        3.19        2.48      1.22 o
 -20   5  12        7.04        5.47      1.22 o
 -19   5  12       11.45       11.61      1.83 o
 -10   5  12        5.72        5.88      1.42 o
  -8   5  12       41.19       42.20      5.60 o
  -7   5  12       59.32       55.34      8.04 o
  -6   5  12       17.76       17.25      3.06 o
  -5   5  12       13.94       13.59      2.45 o
  -4   5  12       87.60       88.55     10.23 o
  -3   5  12       13.90       12.84      2.62 o
  -2   5  12       25.07       24.92      2.86 o
  -1   5  12      131.04      135.87     10.13 o
   3   5  12       14.63       12.15      2.63 o
   4   5  12       22.22       21.23      3.83 o
   6   5  12        3.76        3.14      1.31 o
   7   5  12       67.08       64.52      7.68 o
   8   5  12       28.45       28.19      5.05 o
   9   5  12      225.27      207.11     31.93 o
  11   5  12       22.36       23.10      3.33 o
  13   5  12       13.16       13.04      2.29 o
 -20   6  12        0.95        1.10      0.29 o
 -19   6  12        6.20        6.40      1.15 o
 -18   6  12        5.65        4.75      1.41 o
 -16   6  12       10.01        8.90      1.46 o
 -15   6  12       14.18       14.25      1.97 o
 -14   6  12       18.59       19.57      2.57 o
 -13   6  12       34.03       35.73      3.90 o
 -12   6  12        4.00        4.28      1.04 o
  -9   6  12        2.91        2.81      0.82 o
  -8   6  12        8.15        7.22      1.49 o
  -6   6  12       57.49       52.76      5.71 o
  -5   6  12        6.88        6.73      2.05 o
  -3   6  12       13.48       13.00      2.29 o
  -2   6  12       90.21       89.21      7.77 o
   0   6  12       27.53       28.52      3.31 o
   1   6  12       12.98       13.54      2.45 o
   2   6  12       71.65       72.48      6.58 o
   4   6  12       21.45       21.44      4.47 o
   5   6  12       74.27       72.49      7.34 o
   7   6  12       25.82       25.61      4.43 o
   8   6  12       89.45       83.26     11.19 o
  10   6  12       15.60       15.07      3.91 o
  12   6  12       21.63       19.90      4.83 o
 -20   7  12        8.63        8.19      1.29 o
 -19   7  12        9.36        8.38      1.46 o
 -15   7  12        2.45        2.51      0.70 o
 -14   7  12       53.35       51.13      5.71 o
 -13   7  12        2.67        2.83      0.69 o
 -12   7  12       12.32       13.30      1.82 o
 -10   7  12       55.64       57.27      7.71 o
  -8   7  12      109.61       99.44     16.78 o
  -6   7  12      101.52       95.97      8.97 o
  -5   7  12        5.67        4.67      1.78 o
  -4   7  12       11.70       10.71      2.49 o
  -3   7  12        1.10        1.15      0.57 o
  -2   7  12       37.84       39.13      4.82 o
  -1   7  12       18.95       16.93      2.90 o
   0   7  12       39.76       36.30      4.84 o
   1   7  12        4.11        3.32      1.26 o
   2   7  12        5.97        4.79      1.45 o
   3   7  12       11.35       10.97      2.16 o
   4   7  12       23.97       24.34      3.96 o
   5   7  12       88.12       90.77      8.99 o
   6   7  12       94.48       91.21      9.76 o
   7   7  12       37.35       35.22      5.64 o
  10   7  12       30.10       31.72      4.23 o
  11   7  12       28.98       29.85      5.04 o
 -17   8  12       21.66       21.03      3.66 o
 -14   8  12        1.61        1.51      0.66 o
 -13   8  12       27.41       26.85      3.31 o
 -12   8  12        7.52        8.07      1.33 o
 -11   8  12        3.04        3.29      0.98 o
  -9   8  12       34.96       35.91      5.79 o
  -8   8  12        6.32        5.34      1.56 o
  -7   8  12       74.07       67.89     10.65 o
  -5   8  12       41.22       39.69      6.72 o
  -4   8  12       14.43       13.62      2.61 o
  -2   8  12       38.95       39.36      4.82 o
  -1   8  12       29.55       29.39      6.01 o
   0   8  12       12.20       11.83      2.30 o
   1   8  12       12.20       11.77      2.47 o
   2   8  12       19.43       17.90      2.74 o
   5   8  12       12.45       13.39      3.11 o
   7   8  12       19.74       20.46      3.99 o
   8   8  12       24.54       24.79      4.60 o
   9   8  12        9.35        7.67      2.21 o
  10   8  12       10.01        9.14      2.34 o
  11   8  12        2.32        2.71      1.08 o
  15   8  12        2.81        3.49      1.23 o
  17   8  12        3.06        3.32      1.06 o
 -18   9  12        3.75        4.19      0.82 o
 -16   9  12        4.89        4.70      1.19 o
 -14   9  12       10.61       10.62      1.52 o
 -13   9  12        6.72        7.01      1.45 o
 -12   9  12       17.88       19.37      2.42 o
 -10   9  12        4.42        4.68      0.89 o
  -8   9  12        8.84        9.00      2.01 o
  -5   9  12       13.89       14.05      2.61 o
  -4   9  12       10.29        9.27      2.86 o
  -3   9  12       41.11       37.95      7.21 o
  -2   9  12        3.59        3.27      1.05 o
   0   9  12        3.36        3.31      1.21 o
   1   9  12        8.21        6.74      1.55 o
   2   9  12       13.61       13.06      2.94 o
   3   9  12       14.33       13.81      2.78 o
   4   9  12       16.76       16.54      3.38 o
   5   9  12       39.10       40.81      5.44 o
   6   9  12        5.38        4.16      1.62 o
   8   9  12        4.66        4.25      1.53 o
  11   9  12        8.90        8.39      2.02 o
  12   9  12       13.82       12.81      2.46 o
  13   9  12       32.62       35.22      5.79 o
  16   9  12        3.81        4.25      1.04 o
  17   9  12        1.82        1.72      0.50 o
 -16  10  12        1.74        2.08      0.60 o
 -15  10  12        5.74        6.73      1.08 o
 -14  10  12        1.14        1.75      0.62 o
 -13  10  12       31.27       34.86      5.48 o
 -12  10  12        6.68        6.58      1.72 o
 -11  10  12       19.74       18.39      3.69 o
  -9  10  12       14.58       14.43      2.13 o
  -7  10  12        2.11        2.15      1.03 o
  -3  10  12       12.30       10.27      2.99 o
  -2  10  12       16.14       14.67      3.41 o
   3  10  12       12.49       11.37      2.97 o
   6  10  12       32.64       33.03      4.22 o
   8  10  12       10.40        8.87      2.69 o
  12  10  12       11.23        9.34      2.34 o
  13  10  12        2.98        2.57      0.90 o
 -16  11  12        0.96        1.23      0.60 o
 -15  11  12        1.09        1.43      0.51 o
 -13  11  12        1.02        1.10      0.36 o
 -12  11  12        7.10        6.48      1.89 o
 -11  11  12       25.19       24.00      3.33 o
  -9  11  12        4.31        4.47      1.07 o
  -5  11  12        6.34        5.41      1.29 o
  -4  11  12        5.36        4.27      1.28 o
  -3  11  12       52.97       52.52      6.79 o
  -2  11  12        2.74        3.24      0.88 o
   0  11  12       14.82       14.26      2.77 o
   2  11  12       13.88       13.06      2.94 o
   3  11  12       19.39       18.53      3.69 o
   6  11  12        5.05        4.62      1.78 o
   9  11  12       20.14       21.60      3.34 o
  15  11  12       11.08       14.57      2.92 o
 -15  12  12        5.21        5.21      0.82 o
 -11  12  12        2.85        3.55      1.02 o
 -10  12  12        3.18        2.95      0.92 o
  -9  12  12        7.85        7.19      1.27 o
  -7  12  12        1.86        1.99      0.87 o
  -6  12  12       18.79       19.30      3.20 o
  -4  12  12       18.65       16.98      3.22 o
   1  12  12        4.81        3.69      1.32 o
   3  12  12        6.74        6.66      1.56 o
   4  12  12        9.21        7.42      2.56 o
   5  12  12       44.59       44.95      5.74 o
   6  12  12       11.25       10.52      2.99 o
   7  12  12        4.28        4.96      1.76 o
   8  12  12        6.97        7.81      2.21 o
  11  12  12        2.72        3.20      1.32 o
  12  12  12        4.22        4.98      1.76 o
  13  12  12       12.67       13.76      3.10 o
  15  12  12        0.55        0.77      0.28 o
 -16  13  12        3.19        4.11      1.12 o
 -10  13  12        3.82        4.14      1.06 o
  -9  13  12        7.78        7.15      2.22 o
  -8  13  12        2.27        2.56      0.93 o
  -5  13  12       37.50       37.40      6.57 o
  -4  13  12        3.83        2.45      0.79 o
  -3  13  12        1.67        1.29      0.64 o
   2  13  12        6.51        6.27      1.56 o
   4  13  12       42.82       40.54      4.98 o
   5  13  12        9.58        7.05      2.39 o
   6  13  12        6.40        5.97      2.26 o
  11  13  12        3.27        3.60      1.29 o
  12  13  12        3.72        4.51      1.39 o
  13  13  12        7.47        8.67      1.86 o
  14  13  12        1.47        1.53      0.45 o
 -10  14  12        3.16        2.82      0.94 o
  -9  14  12        4.18        4.84      1.26 o
  -7  14  12        8.56        8.68      1.50 o
  -6  14  12        5.42        4.71      1.02 o
  -3  14  12       13.74       13.04      2.79 o
  -2  14  12        9.25        7.10      2.05 o
  -1  14  12        9.42        8.56      2.35 o
   0  14  12       12.96       13.13      2.29 o
   3  14  12        5.06        4.15      1.59 o
   4  14  12        7.66        6.96      2.23 o
   9  14  12        2.75        3.28      1.38 o
  11  14  12        1.52        2.43      0.99 o
  12  14  12        1.95        1.37      0.50 o
  13  14  12        0.55        0.45      0.22 o
  -3  15  12        4.88        4.30      1.04 o
   1  15  12        4.09        4.23      1.55 o
   3  15  12        7.68        7.63      1.87 o
   5  15  12       12.59       11.41      3.14 o
   6  15  12        9.52        8.90      2.01 o
  10  15  12        1.46        1.72      0.70 o
  -8  16  12        3.24        2.29      1.04 o
   1  16  12        1.76        2.72      1.31 o
   5  16  12        8.15        9.69      2.33 o
   7  16  12        1.83        2.05      0.71 o
   8  16  12        7.21        8.37      1.86 o
  10  16  12        3.54        3.55      0.71 o
  -9  17  12        2.56        2.54      0.98 o
  -2  17  12        2.48        1.93      0.64 o
  -1  17  12        3.26        2.60      1.06 o
   4  17  12        4.20        6.27      1.73 o
   8  17  12        2.36        1.50      0.41 o
  -7  18  12        9.21        7.96      2.37 o
  -3  18  12        3.27        3.20      1.03 o
   4  18  12        2.70        1.99      0.34 o
  -1  19  12        0.51        0.99      0.47 o
   1  19  12        1.72        1.28      0.42 o
 -19   0  13        3.38        3.89      1.12 o
 -17   0  13       32.05       33.77      3.91 o
 -15   0  13       30.47       28.88      3.47 o
 -11   0  13      128.49      109.07     21.52 o
  -9   0  13        6.78        8.34      1.86 o
  -7   0  13       47.53       45.15      4.80 o
  -5   0  13        2.84        2.79      1.21 o
  -3   0  13       20.89       22.01      3.66 o
  -1   0  13       32.17       31.66      3.77 o
   1   0  13       48.32       50.12      5.41 o
   3   0  13      210.33      214.28     17.91 o
   7   0  13       41.54       39.13      6.40 o
   9   0  13        3.31        3.57      1.50 o
  15   0  13       36.96       40.22      4.82 o
  17   0  13        4.08        4.37      1.30 o
 -21   1  13        3.04        2.70      1.22 o
 -19   1  13        6.39        6.64      1.89 o
 -17   1  13        2.87        3.78      1.24 o
 -15   1  13       16.33       16.00      3.39 o
 -14   1  13       28.48       27.87      4.25 o
 -13   1  13        6.37        6.63      1.72 o
 -10   1  13        6.33        5.75      2.09 o
  -9   1  13       40.81       41.38      5.60 o
  -7   1  13       36.45       36.12      4.06 o
  -5   1  13       18.05       17.42      3.22 o
  -4   1  13       81.39       80.16      6.87 o
  -3   1  13       52.06       51.10      4.79 o
  -2   1  13        2.21        2.30      0.86 o
  -1   1  13        7.85        7.90      1.70 o
   0   1  13        3.69        3.57      0.95 o
   1   1  13       13.90       15.32      2.59 o
   2   1  13      196.21      193.38     13.54 o
   3   1  13        6.79        6.63      2.24 o
   4   1  13      174.74      171.30     16.47 o
   6   1  13      149.19      142.32     13.17 o
   7   1  13       15.02       17.41      3.22 o
   8   1  13        6.96        6.42      2.61 o
   9   1  13       12.45       13.14      2.78 o
  10   1  13       11.12        8.53      2.53 o
  11   1  13       22.42       22.71      3.03 o
  12   1  13        9.23        8.82      2.01 o
  13   1  13       15.68       17.66      2.74 o
  14   1  13        3.82        4.05      1.25 o
  18   1  13        3.76        3.16      1.41 o
 -19   2  13        5.85        5.73      1.22 o
 -18   2  13        5.73        6.61      1.31 o
 -17   2  13       20.55       20.65      2.88 o
 -16   2  13       12.03       12.96      2.29 o
 -15   2  13       32.67       31.81      3.77 o
 -13   2  13       64.91       63.42      8.16 o
 -12   2  13        4.09        4.24      1.35 o
 -10   2  13       17.93       16.85      4.21 o
  -9   2  13       25.42       22.37      4.30 o
  -8   2  13      137.14      134.05     10.29 o
  -6   2  13       17.80       17.45      3.22 o
  -5   2  13      183.33      171.74     12.05 o
  -4   2  13      292.95      295.25     19.32 o
  -3   2  13       20.92       23.05      3.03 o
  -2   2  13      155.08      146.09     10.42 o
  -1   2  13       44.01       41.89      4.50 o
   1   2  13       33.67       35.38      4.53 o
   2   2  13       14.73       13.04      2.94 o
   3   2  13       30.60       27.34      4.42 o
   4   2  13        3.95        4.35      1.39 o
   6   2  13       39.73       38.26      5.77 o
   7   2  13       28.69       27.34      4.25 o
   8   2  13       32.21       29.14      5.69 o
  13   2  13       26.62       27.05      3.79 o
  14   2  13        5.48        5.16      1.94 o
  16   2  13       13.81       14.01      2.28 o
  17   2  13        8.06        8.26      1.69 o
 -20   3  13        2.92        3.23      1.14 o
 -17   3  13       31.66       30.87      3.92 o
 -16   3  13       20.53       19.20      2.73 o
 -15   3  13       19.79       20.46      2.73 o
 -14   3  13       10.28       11.63      1.83 o
 -13   3  13        8.81        7.80      2.03 o
 -12   3  13       11.01       11.95      1.83 o
 -11   3  13       21.30       20.61      3.04 o
  -9   3  13       31.77       29.44      5.52 o
  -8   3  13       32.75       32.02      4.86 o
  -7   3  13       13.93       15.13      3.08 o
  -6   3  13       74.42       76.72      6.41 o
  -5   3  13      105.66      102.31      7.90 o
  -4   3  13      143.30      131.06      9.07 o
  -3   3  13       16.40       15.54      3.24 o
  -2   3  13        4.87        4.22      1.51 o
  -1   3  13       42.53       42.93      4.66 o
   0   3  13       17.20       19.15      3.05 o
   1   3  13       16.58       14.16      2.60 o
   2   3  13        5.06        3.23      1.60 o
   3   3  13       38.03       36.35      4.52 o
   4   3  13       48.81       51.06      5.71 o
   5   3  13       22.66       22.29      3.50 o
   6   3  13       11.00        9.78      3.19 o
   7   3  13        7.66        6.19      1.90 o
   8   3  13      131.52      119.58     15.09 o
  10   3  13       39.70       40.77      5.29 o
  11   3  13        6.03        6.01      1.51 o
  13   3  13        2.64        2.61      1.15 o
  14   3  13        7.96        7.68      1.70 o
  15   3  13       10.56       10.33      1.99 o
 -20   4  13        8.77        8.49      1.69 o
 -17   4  13        2.35        2.77      1.17 o
 -16   4  13        2.75        1.92      0.60 o
 -15   4  13        5.95        5.67      1.06 o
 -14   4  13        8.37        7.45      1.47 o
 -12   4  13        5.12        4.76      0.99 o
 -11   4  13       19.15       17.76      3.37 o
 -10   4  13       17.80       17.73      4.20 o
  -9   4  13       21.22       17.77      4.19 o
  -8   4  13       79.57       74.91     10.45 o
  -7   4  13      171.80      169.40     16.48 o
  -5   4  13       78.01       78.50      9.50 o
  -4   4  13       29.79       28.15      3.01 o
  -3   4  13       50.77       52.72      4.94 o
  -2   4  13       26.51       23.65      2.86 o
   0   4  13       30.20       29.60      3.61 o
   2   4  13       34.69       33.65      4.07 o
   4   4  13       41.90       42.36      5.28 o
   5   4  13      126.50      120.22     10.15 o
   6   4  13        4.53        4.44      1.98 o
   7   4  13       85.23       80.92      9.64 o
   8   4  13        7.26        6.78      2.40 o
   9   4  13       10.26       10.81      2.98 o
  11   4  13        4.45        4.32      1.49 o
  13   4  13       12.35       11.56      3.65 o
  17   4  13        3.34        2.39      0.98 o
  18   4  13       11.25       11.51      2.15 o
 -19   5  13        3.58        2.94      1.08 o
 -18   5  13        7.37        6.52      2.06 o
 -16   5  13        2.08        1.60      0.60 o
 -15   5  13        4.10        3.72      0.86 o
 -13   5  13       33.49       34.76      3.91 o
 -12   5  13        4.66        4.65      0.90 o
 -11   5  13        8.78        8.59      1.86 o
 -10   5  13       27.60       28.82      4.09 o
  -9   5  13       23.60       24.69      4.76 o
  -8   5  13        7.24        7.43      1.70 o
  -7   5  13       64.52       65.35      6.75 o
  -6   5  13       43.99       45.40      4.96 o
  -5   5  13        4.49        3.44      1.15 o
  -4   5  13      198.22      187.67     16.44 o
  -3   5  13       18.32       18.50      3.21 o
  -2   5  13      136.57      126.52      9.99 o
   0   5  13       38.15       37.40      4.21 o
   1   5  13       29.21       27.58      3.79 o
   2   5  13      268.07      263.97     17.84 o
   3   5  13       12.27       12.03      2.63 o
   4   5  13        4.19        4.48      1.78 o
   5   5  13       13.78       12.06      3.13 o
   6   5  13       11.50       12.28      2.80 o
   7   5  13        9.02        7.90      2.90 o
  10   5  13       32.17       33.28      4.54 o
  12   5  13        7.67        6.40      1.72 o
  14   5  13       13.13       13.68      2.45 o
  17   5  13        5.62        5.72      1.74 o
 -20   6  13        7.79       10.76      1.22 o
 -19   6  13        1.03        1.41      0.42 o
 -13   6  13        3.64        3.94      0.83 o
 -12   6  13        1.95        1.65      0.61 o
 -10   6  13       57.90       60.04      7.55 o
  -9   6  13       10.55        9.76      2.50 o
  -8   6  13        2.33        2.26      0.82 o
  -6   6  13       38.27       35.99      6.75 o
  -5   6  13       51.79       48.63      5.57 o
  -3   6  13      209.36      212.37     17.92 o
  -2   6  13        7.96        7.34      2.04 o
   0   6  13       18.74       17.32      2.75 o
   1   6  13       11.17       11.08      2.31 o
   2   6  13       33.70       33.41      4.22 o
   3   6  13       92.84       91.82      8.84 o
   4   6  13       10.75       11.09      2.64 o
   5   6  13       11.78       12.03      3.81 o
   8   6  13       22.05       23.82      3.33 o
   9   6  13       46.62       48.45      5.88 o
  10   6  13        4.03        4.28      1.51 o
  11   6  13        5.98        6.06      1.73 o
  12   6  13        5.10        4.42      1.24 o
  13   6  13       14.00       13.74      3.10 o
 -19   7  13        4.31        4.34      1.00 o
 -14   7  13       11.35       11.58      1.83 o
 -13   7  13       13.11       13.44      2.94 o
 -12   7  13       16.35       17.77      2.43 o
 -10   7  13        5.69        6.32      1.05 o
  -9   7  13       43.91       44.19      7.32 o
  -8   7  13       27.31       25.57      4.43 o
  -7   7  13        5.26        4.52      1.26 o
  -6   7  13       21.39       21.07      3.51 o
  -4   7  13       50.45       46.65      6.36 o
  -3   7  13       48.05       47.99      5.57 o
  -1   7  13       46.20       44.78      7.15 o
   0   7  13       37.87       34.47      4.22 o
   1   7  13       51.14       49.39      5.57 o
   2   7  13       12.72       12.27      2.95 o
   3   7  13        7.97        5.56      2.09 o
   4   7  13       30.49       30.05      5.19 o
   5   7  13       73.74       69.22     10.64 o
   6   7  13        7.59        5.44      2.29 o
   8   7  13        3.18        3.02      1.03 o
   9   7  13        2.64        2.82      0.85 o
  11   7  13       37.72       38.10      6.56 o
  12   7  13        6.71        6.46      1.50 o
  17   7  13        3.26        2.66      1.31 o
 -19   8  13        3.50        4.32      0.88 o
 -18   8  13        2.62        2.64      0.81 o
 -17   8  13        6.11        6.56      1.20 o
 -15   8  13        5.36        5.19      1.06 o
 -14   8  13       10.00        9.77      1.84 o
 -12   8  13       53.94       56.18      6.16 o
  -9   8  13       14.72       14.43      3.25 o
  -8   8  13        9.39        9.19      1.68 o
  -6   8  13        6.31        5.86      1.54 o
  -5   8  13       85.37       74.11     12.84 o
  -3   8  13       72.98       70.24      8.59 o
  -1   8  13       19.05       18.65      3.05 o
   1   8  13       48.54       45.86      5.90 o
   2   8  13       23.87       22.22      3.50 o
   4   8  13       31.35       28.78      5.53 o
   9   8  13        5.02        4.03      1.36 o
  10   8  13       46.30       46.36      5.73 o
  11   8  13       22.03       21.21      3.66 o
  12   8  13        8.64        8.48      1.86 o
 -18   9  13        5.76        6.18      0.94 o
 -16   9  13        2.45        2.59      0.63 o
 -15   9  13        3.23        3.56      1.06 o
 -14   9  13        7.74        8.15      1.29 o
 -13   9  13       18.56       18.94      2.42 o
 -12   9  13       19.21       19.14      2.73 o
 -11   9  13       26.01       25.57      3.48 o
 -10   9  13       15.29       15.38      2.28 o
  -9   9  13       10.85       11.22      1.83 o
  -7   9  13        9.95        9.53      1.68 o
  -4   9  13       93.28       81.28     13.74 o
  -3   9  13       21.44       20.91      3.19 o
  -2   9  13       21.91       21.21      3.51 o
  -1   9  13       42.14       41.17      7.82 o
   0   9  13        8.08        7.16      2.57 o
   1   9  13       15.12       12.97      2.94 o
   2   9  13        7.61        6.39      2.42 o
   3   9  13       29.31       29.89      5.19 o
   6   9  13       30.44       32.76      4.23 o
   7   9  13        7.69        6.81      1.89 o
  10   9  13        4.56        5.47      1.75 o
  11   9  13       10.06        8.24      1.86 o
 -18  10  13        5.17        5.77      0.74 o
 -16  10  13       15.99       16.82      3.07 o
 -15  10  13        2.63        2.90      0.59 o
 -13  10  13       25.15       25.46      3.95 o
 -12  10  13       17.48       16.20      3.89 o
 -10  10  13       10.02        8.40      2.70 o
  -9  10  13        7.04        5.28      1.75 o
  -7  10  13        4.53        3.41      1.50 o
  -6  10  13        6.60        6.13      1.56 o
  -4  10  13        6.56        6.01      1.31 o
  -1  10  13        3.64        4.39      1.30 o
   1  10  13       12.53       10.20      2.50 o
   2  10  13       38.28       37.15      6.57 o
   5  10  13        3.25        2.52      1.23 o
  12  10  13        3.23        3.92      1.45 o
  14  10  13        3.33        3.86      1.19 o
  15  10  13        4.09        3.86      1.24 o
 -16  11  13       12.89       13.29      1.66 o
 -10  11  13       21.08       21.01      3.34 o
  -9  11  13        7.44        6.70      1.35 o
  -8  11  13       13.26       11.20      2.31 o
  -7  11  13        9.36        8.15      1.86 o
  -6  11  13       67.67       63.20      8.00 o
  -4  11  13       22.55       22.81      3.33 o
  -2  11  13        4.89        5.01      1.51 o
  -1  11  13        5.90        5.67      1.74 o
   1  11  13        6.73        4.41      1.39 o
   8  11  13        5.65        6.44      2.25 o
  14  11  13        6.49        8.31      1.86 o
 -16  12  13        3.03        2.86      0.89 o
 -15  12  13        1.90        1.64      0.76 o
 -14  12  13        5.98        6.01      1.43 o
 -13  12  13        4.50        5.24      1.36 o
  -9  12  13       10.92       10.71      1.67 o
  -8  12  13       22.61       25.12      3.32 o
  -7  12  13        5.04        4.71      1.20 o
  -6  12  13        6.76        6.55      1.38 o
  -5  12  13       17.87       16.98      2.75 o
  -4  12  13        5.32        5.07      1.41 o
  -3  12  13        7.89        7.86      1.54 o
  -2  12  13       32.29       34.36      4.22 o
   0  12  13       13.69       12.06      3.46 o
   1  12  13        9.58       10.90      2.48 o
   4  12  13       11.84       12.10      3.29 o
  12  12  13        2.59        4.50      1.34 o
  14  12  13        2.18        1.65      0.54 o
 -13  13  13        1.73        1.70      0.79 o
 -11  13  13        5.70        4.97      1.76 o
  -9  13  13        6.61        6.42      1.34 o
  -7  13  13        8.24        8.21      1.47 o
  -6  13  13       20.68       19.80      2.73 o
  -5  13  13        4.01        3.07      1.32 o
  -3  13  13       22.16       20.71      3.04 o
  -2  13  13        4.41        4.42      1.26 o
  -1  13  13       34.30       33.06      5.33 o
   3  13  13        9.28        6.30      2.79 o
   4  13  13        7.09        6.14      2.43 o
   5  13  13        5.79        5.72      1.74 o
   6  13  13        9.16       10.05      2.66 o
   7  13  13        9.21        8.43      2.53 o
 -12  14  13        9.16        9.42      1.68 o
  -3  14  13        6.35        6.48      1.50 o
  -1  14  13        7.78        7.76      2.21 o
   1  14  13        2.81        3.25      1.59 o
   3  14  13        5.42        4.74      1.96 o
  10  14  13        2.08        1.95      0.85 o
  11  14  13        6.94        8.20      1.69 o
 -10  15  13        2.39        2.24      1.07 o
  -9  15  13        3.20        3.19      1.59 o
  -2  15  13        2.35        2.14      0.79 o
   3  15  13        2.47        2.66      1.09 o
   5  15  13        5.06        5.97      1.91 o
   7  15  13        2.60        3.30      1.05 o
 -10  16  13        4.49        3.60      1.18 o
  -5  16  13        9.99        9.41      2.00 o
  -3  16  13        5.32        4.84      1.77 o
   3  16  13       15.54       16.69      3.07 o
   4  16  13        6.27        6.46      1.54 o
   9  16  13        3.46        3.84      0.76 o
  -9  17  13        1.02        2.02      0.98 o
  -6  17  13        3.25        3.58      1.25 o
  -4  17  13        5.11        4.66      1.17 o
  -2  17  13        2.87        2.03      0.60 o
   2  17  13        4.14        4.61      1.29 o
   5  17  13        4.30        5.50      1.03 o
 -18   0  14        6.52        7.63      1.26 o
 -16   0  14       89.30       91.08     12.72 o
 -14   0  14       23.40       24.54      3.32 o
 -12   0  14       50.07       50.43      5.57 o
 -10   0  14       24.52       23.98      3.64 o
  -8   0  14      117.36      114.73     12.01 o
  -6   0  14       47.89       50.33      6.18 o
  -2   0  14        1.68        0.97      0.45 o
   0   0  14      194.11      194.98     13.53 o
   2   0  14      484.14      484.97     31.20 o
   4   0  14       53.15       56.23      6.16 o
   6   0  14       97.22      100.13      9.58 o
   8   0  14      196.78      172.18     22.67 o
  10   0  14        5.40        4.49      1.61 o
  14   0  14       16.27       10.90      2.48 o
  16   0  14       11.10       11.30      1.98 o
 -19   1  14        4.10        4.38      1.12 o
 -16   1  14       34.74       34.93      5.32 o
 -15   1  14       42.17       41.25      4.67 o
 -14   1  14       93.51       90.48     11.63 o
 -13   1  14       29.86       32.99      4.07 o
 -10   1  14        4.93        4.26      1.99 o
  -9   1  14       38.50       36.84      5.31 o
  -8   1  14       24.17       23.29      3.49 o
  -7   1  14        2.21        2.69      1.21 o
  -6   1  14       96.28       99.64      8.51 o
  -5   1  14      102.21       98.65      8.06 o
  -4   1  14      101.53       99.39      8.37 o
  -3   1  14       70.54       71.74      6.73 o
  -2   1  14       11.34       10.74      1.99 o
  -1   1  14        9.81       10.07      2.00 o
   0   1  14      228.92      225.09     14.86 o
   1   1  14        6.84        7.08      1.55 o
   2   1  14       40.69       42.41      4.97 o
   3   1  14      235.58      235.17     16.36 o
   4   1  14        3.29        3.40      1.67 o
   6   1  14       12.39       12.90      2.62 o
   7   1  14       13.57       13.32      2.61 o
  11   1  14       22.08       20.77      2.88 o
  12   1  14       20.17       20.65      3.19 o
  14   1  14       23.33       22.12      4.14 o
  15   1  14       12.41       10.44      2.49 o
 -20   2  14        2.22        2.92      1.08 o
 -19   2  14       10.02        9.82      2.00 o
 -18   2  14       11.15       11.86      2.30 o
 -15   2  14       87.73       79.97     11.99 o
 -14   2  14        4.96        4.52      1.11 o
 -13   2  14       22.71       23.40      3.03 o
 -12   2  14        5.12        4.56      1.57 o
 -11   2  14       62.88       60.35     10.87 o
  -9   2  14       14.42       14.16      2.60 o
  -8   2  14        2.67        2.81      1.13 o
  -6   2  14      212.46      202.14     14.29 o
  -5   2  14       26.59       26.84      3.31 o
  -4   2  14        7.93        8.51      1.69 o
  -3   2  14       24.49       24.59      3.17 o
  -2   2  14       49.81       51.83      5.25 o
  -1   2  14      127.42      123.83      9.84 o
   0   2  14       71.11       66.38      6.29 o
   1   2  14       60.04       60.51      5.85 o
   2   2  14       25.73       24.79      3.64 o
   3   2  14       23.99       23.82      3.81 o
   5   2  14       21.09       20.52      3.99 o
   6   2  14       15.39       16.39      3.23 o
   8   2  14        8.17        7.92      2.20 o
   9   2  14       30.76       32.01      4.08 o
  10   2  14       59.16       60.67      7.07 o
  11   2  14       14.66       16.11      2.44 o
  13   2  14       10.55       10.39      2.99 o
  17   2  14        5.76        6.25      1.73 o
 -18   3  14        8.46        7.85      2.37 o
 -17   3  14        4.00        4.03      1.36 o
 -15   3  14       25.97       26.25      3.16 o
 -13   3  14       54.64       55.01      7.26 o
 -12   3  14       93.20       95.24     12.08 o
 -11   3  14       49.51       46.44      9.55 o
 -10   3  14       83.00       78.49     11.22 o
  -8   3  14        5.76        5.29      1.55 o
  -4   3  14       91.07       89.47      7.47 o
  -3   3  14       31.14       32.67      3.76 o
  -2   3  14       28.51       27.50      3.62 o
   0   3  14       26.27       28.85      3.93 o
   1   3  14      276.76      277.56     17.83 o
   3   3  14       24.06       21.81      3.34 o
   4   3  14        3.23        2.96      1.06 o
   5   3  14        6.20        6.16      2.07 o
   7   3  14       27.47       26.78      4.90 o
   9   3  14       24.19       25.75      3.48 o
  10   3  14       20.42       22.50      3.18 o
  16   3  14       16.38       18.30      2.74 o
 -19   4  14        6.18        6.38      2.06 o
 -16   4  14        2.51        2.42      0.89 o
 -15   4  14        3.84        3.47      1.17 o
 -14   4  14       47.41       45.64      4.96 o
 -13   4  14        7.30        7.05      1.55 o
 -12   4  14       78.67       79.41      8.25 o
 -11   4  14       32.97       33.08      5.33 o
 -10   4  14        7.41        7.23      2.04 o
  -9   4  14        5.15        6.17      1.43 o
  -8   4  14       56.75       55.27      7.41 o
  -7   4  14       48.43       51.35      6.02 o
  -5   4  14        6.59        5.96      1.73 o
  -4   4  14       12.57       12.42      2.14 o
  -3   4  14       68.18       67.23      5.83 o
  -1   4  14       31.18       32.36      4.08 o
   0   4  14       55.33       56.28      5.55 o
   1   4  14       55.58       54.42      7.73 o
   2   4  14       93.45       91.93      8.07 o
   3   4  14       12.27       11.58      2.48 o
   5   4  14        8.66        5.41      2.67 o
   6   4  14       53.15       52.06      6.64 o
   7   4  14        8.53        7.95      2.72 o
   8   4  14       30.70       30.70      4.87 o
   9   4  14        4.21        3.83      1.10 o
  10   4  14        3.59        2.78      1.12 o
  12   4  14       47.12       51.84      6.02 o
 -20   5  14        7.03        7.34      1.88 o
 -19   5  14        4.39        4.84      1.11 o
 -18   5  14        2.37        3.16      1.03 o
 -16   5  14        3.90        3.22      0.88 o
 -15   5  14        6.79        5.75      1.01 o
 -13   5  14        4.52        4.11      1.40 o
 -11   5  14       29.97       30.99      3.46 o
 -10   5  14        5.95        5.72      1.74 o
  -9   5  14       95.47       93.65     14.29 o
  -8   5  14       28.80       27.24      3.79 o
  -6   5  14       87.34       83.44      8.55 o
  -5   5  14       20.65       19.99      4.65 o
  -4   5  14        5.11        3.64      1.37 o
  -3   5  14        8.71        8.33      2.70 o
  -2   5  14        3.53        3.65      1.07 o
  -1   5  14       19.86       18.39      3.05 o
   0   5  14       58.64       59.13      6.00 o
   1   5  14        8.79        6.97      1.71 o
   2   5  14      123.91      116.93      9.85 o
   3   5  14       51.71       49.46      5.88 o
   4   5  14        4.43        4.09      2.00 o
   5   5  14        8.84        6.83      2.76 o
   7   5  14       22.72       23.66      4.28 o
   8   5  14        5.65        6.25      2.25 o
   9   5  14        5.92        4.62      1.97 o
  11   5  14       18.51       19.30      3.68 o
  13   5  14        3.84        2.44      0.95 o
 -19   6  14        2.30        2.54      0.82 o
 -18   6  14        5.18        5.24      1.40 o
 -16   6  14       13.34       13.07      2.46 o
 -15   6  14        5.58        5.53      1.11 o
 -14   6  14        5.63        6.08      1.09 o
 -13   6  14        7.92        8.06      1.86 o
 -12   6  14        5.59        5.06      0.89 o
 -11   6  14        5.90        5.46      0.98 o
 -10   6  14       61.00       63.34      6.75 o
  -7   6  14       17.42       18.29      2.74 o
  -6   6  14        8.27        7.20      2.04 o
  -4   6  14        8.24        7.83      2.37 o
  -2   6  14        8.75        9.32      2.01 o
  -1   6  14       15.83       14.23      2.60 o
   0   6  14        8.97        8.71      1.85 o
   1   6  14       12.75       13.70      2.45 o
   2   6  14       11.54       10.75      2.98 o
   3   6  14        5.30        4.71      1.77 o
   4   6  14       25.66       24.35      4.28 o
   5   6  14        9.42        9.10      3.21 o
   6   6  14       16.57       17.60      3.54 o
   7   6  14        3.40        2.77      0.72 o
  11   6  14        4.37        4.74      1.25 o
  12   6  14       14.93       14.80      2.28 o
  17   6  14        1.68        1.64      0.78 o
 -19   7  14        3.83        4.48      0.67 o
 -16   7  14        1.59        1.63      0.58 o
 -14   7  14        3.73        3.50      0.76 o
 -13   7  14        6.56        6.70      1.56 o
 -12   7  14        8.06        8.26      1.33 o
 -11   7  14       47.15       49.64      5.57 o
 -10   7  14       24.81       24.89      2.86 o
  -9   7  14       10.01        9.75      1.42 o
  -8   7  14       16.02       16.68      2.90 o
  -7   7  14       56.47       52.70      7.90 o
  -6   7  14        2.78        2.69      0.78 o
  -5   7  14        7.70        6.47      2.24 o
  -4   7  14        4.75        4.10      1.63 o
  -2   7  14       58.53       57.09      7.09 o
   1   7  14       19.01       18.90      3.21 o
   2   7  14       38.04       36.16      5.47 o
   3   7  14        6.66        4.69      1.77 o
   4   7  14       12.63        9.92      3.18 o
   8   7  14        2.80        3.04      1.46 o
   9   7  14        2.90        2.37      0.71 o
  10   7  14        7.90        8.07      1.70 o
  11   7  14       13.88       13.44      2.13 o
  12   7  14       11.27       12.43      2.14 o
 -18   8  14        1.45        0.92      0.37 o
 -17   8  14       14.26       13.23      2.78 o
 -12   8  14       18.07       19.22      2.73 o
 -11   8  14       43.39       44.40      4.97 o
 -10   8  14        5.05        4.88      0.90 o
  -9   8  14        5.98        5.45      1.22 o
  -7   8  14        3.82        3.59      0.92 o
  -4   8  14       20.71       19.88      4.83 o
  -3   8  14        7.38        8.34      1.86 o
  -1   8  14        3.48        3.25      1.23 o
   1   8  14       30.34       26.92      4.42 o
   2   8  14       12.53       12.23      2.63 o
   3   8  14       16.49       13.70      3.10 o
   4   8  14       14.93       11.93      2.63 o
   8   8  14        7.52        6.99      2.05 o
  11   8  14        3.18        2.38      0.71 o
  13   8  14        1.86        2.09      0.87 o
  14   8  14        8.52       10.14      2.00 o
  15   8  14        7.17        8.31      2.19 o
 -18   9  14        7.00        6.63      1.35 o
 -16   9  14        2.65        2.29      0.60 o
 -14   9  14       25.90       25.67      3.95 o
 -13   9  14        4.39        4.85      1.25 o
 -12   9  14        5.95        5.61      1.33 o
 -11   9  14        6.54        6.03      1.50 o
 -10   9  14        2.71        2.38      0.94 o
  -9   9  14       10.15        8.33      1.54 o
  -8   9  14       12.71       11.61      1.83 o
  -7   9  14       25.21       24.96      3.32 o
  -5   9  14        8.12        6.77      1.72 o
  -3   9  14       23.55       24.47      3.64 o
  -1   9  14        7.25        5.75      2.45 o
   0   9  14       25.79       24.20      3.49 o
   1   9  14        8.92        7.28      2.04 o
   2   9  14        7.88        7.76      3.08 o
   5   9  14        3.44        3.50      1.62 o
   7   9  14        5.26        5.70      1.92 o
   8   9  14        4.09        4.30      1.62 o
  11   9  14        8.75        9.29      2.34 o
  12   9  14       12.05       11.11      2.97 o
  13   9  14       14.08       10.70      1.99 o
 -16  10  14        2.91        3.18      0.80 o
 -15  10  14        2.10        2.41      0.49 o
 -13  10  14       20.42       19.61      3.20 o
 -11  10  14        7.87        6.50      1.48 o
  -9  10  14       18.20       17.02      3.38 o
  -7  10  14       51.66       48.18      6.19 o
  -6  10  14        6.00        4.94      1.18 o
  -5  10  14       14.89       12.00      3.13 o
  -4  10  14        4.27        4.10      1.44 o
  -2  10  14       12.24       11.85      2.47 o
  -1  10  14       15.14       14.93      2.60 o
   0  10  14       24.13       23.06      3.33 o
   1  10  14       35.66       39.92      4.98 o
   2  10  14       14.27       14.79      2.92 o
   3  10  14        5.27        4.13      1.80 o
   8  10  14        8.96        8.39      2.19 o
  11  10  14       12.66       13.54      4.29 o
  12  10  14        4.73        6.19      1.90 o
  13  10  14       13.32       14.38      3.41 o
 -16  11  14        3.17        2.65      0.84 o
 -15  11  14        9.01        8.82      1.69 o
 -13  11  14        4.23        4.15      0.98 o
 -12  11  14        5.32        4.64      1.20 o
 -10  11  14        3.62        3.57      1.05 o
  -8  11  14        7.78        7.54      1.44 o
  -6  11  14        2.62        2.33      0.83 o
  -5  11  14       16.39       16.01      2.44 o
  -4  11  14        2.37        2.47      0.99 o
  -3  11  14        3.72        4.30      1.42 o
  -2  11  14        3.95        4.00      1.63 o
  -1  11  14       39.54       36.53      5.63 o
   1  11  14       59.72       59.19      7.86 o
   3  11  14        4.88        4.71      1.60 o
   5  11  14       22.02       20.72      4.81 o
   7  11  14        9.15        7.44      2.21 o
   9  11  14       11.43       15.09      2.60 o
 -15  12  14       13.03       12.27      2.14 o
 -12  12  14        2.25        2.63      0.92 o
 -11  12  14        2.27        2.63      1.26 o
  -4  12  14        6.68        6.62      1.37 o
  -3  12  14        9.00        8.25      1.86 o
  -2  12  14        3.40        3.69      0.82 o
   0  12  14       16.34       16.52      4.05 o
   1  12  14        2.47        1.91      0.89 o
   4  12  14        5.90        5.37      1.75 o
  13  12  14        3.27        4.13      1.23 o
 -15  13  14        2.06        1.13      0.51 o
 -14  13  14        7.57        7.56      2.92 o
 -13  13  14        5.86        6.45      1.54 o
  -9  13  14        8.11        6.76      1.55 o
  -5  13  14        2.93        2.22      0.94 o
   7  13  14        2.84        2.60      1.02 o
  10  13  14        1.89        3.11      1.16 o
 -11  14  14        4.57        4.54      1.14 o
  -6  14  14        5.19        4.57      1.22 o
  -4  14  14        4.25        3.95      1.61 o
  -3  14  14        2.97        2.82      0.96 o
   2  14  14        7.35        9.57      2.51 o
  -7  15  14       16.61       16.93      2.43 o
  -5  15  14        4.17        3.98      1.13 o
  -3  15  14        3.30        3.87      1.22 o
   1  15  14        2.56        2.59      0.94 o
 -10  16  14        6.35        5.16      1.76 o
   0  16  14        1.86        3.49      1.22 o
   3  16  14        2.04        2.11      1.01 o
   5  16  14        4.52        3.91      1.12 o
  -2  17  14        2.32        1.73      0.81 o
  -1  17  14        2.77        2.95      0.85 o
   4  17  14        2.45        3.04      0.90 o
  -3  18  14        1.57        1.98      0.89 o
  -2  18  14        3.40        4.42      1.26 o
   2  18  14        0.49        1.73      0.53 o
 -17   0  15       19.98       19.06      2.88 o
 -15   0  15       18.82       21.28      2.72 o
 -11   0  15       37.15       36.29      4.37 o
  -5   0  15      221.08      211.94     16.39 o
  -3   0  15      160.81      167.94     11.90 o
  -1   0  15        1.16        1.20      0.55 o
   1   0  15        4.11        5.00      1.22 o
   3   0  15       24.40       26.50      4.11 o
   7   0  15        5.52        6.63      2.41 o
   9   0  15       71.33       72.26     10.62 o
  17   0  15        2.89        3.26      1.30 o
 -19   1  15        2.70        3.33      1.14 o
 -15   1  15        5.95        5.76      1.57 o
 -13   1  15       31.73       29.88      5.52 o
 -11   1  15        7.09        6.25      2.25 o
  -9   1  15        5.76        6.00      2.08 o
  -8   1  15       79.76       74.63     11.08 o
  -7   1  15       21.02       20.42      3.84 o
  -6   1  15       29.99       30.60      4.87 o
  -5   1  15      146.21      147.77     10.87 o
  -4   1  15       64.83       65.80      6.60 o
  -3   1  15       19.82       19.02      3.20 o
  -2   1  15       53.10       51.59      5.71 o
  -1   1  15        3.84        3.70      1.22 o
   1   1  15       20.12       21.01      3.04 o
   2   1  15        4.44        4.72      1.46 o
   3   1  15        5.23        5.52      1.58 o
   4   1  15       13.66       13.00      3.11 o
   5   1  15       50.14       49.55      6.34 o
   6   1  15       33.38       32.20      5.82 o
   7   1  15       33.43       30.51      5.68 o
   8   1  15       10.84        8.91      3.39 o
   9   1  15        5.37        6.29      1.46 o
  10   1  15       21.41       21.66      3.03 o
  13   1  15        5.55        4.94      1.49 o
 -20   2  15        4.82        3.96      1.04 o
 -19   2  15        1.74        2.00      0.87 o
 -17   2  15        6.37        6.32      1.27 o
 -16   2  15        7.65        6.14      1.90 o
 -15   2  15       36.20       32.96      5.49 o
 -14   2  15       11.52       12.09      1.98 o
 -13   2  15       53.91       51.29      6.33 o
  -9   2  15       84.29       75.85     11.23 o
  -7   2  15       61.17       57.36      7.09 o
  -6   2  15      221.89      202.29     16.41 o
  -5   2  15        8.94        8.57      2.19 o
  -4   2  15      108.10      103.85      8.50 o
  -2   2  15       72.25       72.49      6.73 o
   0   2  15       37.50       38.37      4.68 o
   2   2  15        7.02        5.92      2.82 o
   3   2  15        2.76        2.33      1.03 o
   4   2  15       20.86       19.04      3.53 o
   5   2  15        4.38        4.51      1.78 o
   6   2  15        2.38        2.54      1.19 o
   7   2  15       22.35       22.07      3.98 o
   9   2  15       17.75       17.16      2.58 o
  10   2  15        6.28        4.60      1.78 o
  17   2  15        2.33        2.55      1.08 o
 -18   3  15        3.87        3.89      1.16 o
 -17   3  15       35.56       32.18      3.77 o
 -16   3  15        8.44        7.86      1.70 o
 -15   3  15       24.05       24.69      3.17 o
 -14   3  15        6.19        5.83      1.18 o
 -10   3  15        1.95        1.58      0.73 o
  -9   3  15      106.97       92.51     13.35 o
  -8   3  15        5.58        5.17      1.56 o
  -7   3  15       18.61       17.97      3.37 o
  -6   3  15       31.73       30.27      4.24 o
  -5   3  15      123.65      116.46     10.01 o
  -4   3  15       89.85       88.29      7.62 o
  -2   3  15       25.22       25.06      3.48 o
  -1   3  15       88.18       88.72      7.77 o
   0   3  15      137.09      133.47     11.04 o
   2   3  15        6.66        5.53      2.10 o
   3   3  15        8.53        8.13      3.25 o
   4   3  15       20.64       19.92      3.52 o
   5   3  15        9.26        8.72      2.69 o
   7   3  15        8.65        9.02      2.52 o
   8   3  15        3.54        3.15      1.00 o
   9   3  15        4.30        4.08      1.63 o
 -17   4  15       11.33        9.22      2.01 o
 -16   4  15       20.95       17.29      4.03 o
 -14   4  15        4.45        4.76      1.12 o
 -13   4  15        5.92        5.07      1.07 o
 -12   4  15        2.31        2.80      0.73 o
 -11   4  15        7.75        8.11      1.47 o
 -10   4  15       18.37       18.75      2.42 o
  -9   4  15        2.89        3.37      1.22 o
  -8   4  15      168.93      159.90     21.16 o
  -7   4  15      105.49      101.67      9.88 o
  -6   4  15        5.34        5.56      1.27 o
  -4   4  15        6.24        4.89      1.95 o
  -2   4  15       83.53       83.57      7.48 o
  -1   4  15      101.68       99.08      8.21 o
   0   4  15       18.30       17.16      3.55 o
   1   4  15       82.78       82.15      8.25 o
   2   4  15       38.64       39.21      6.24 o
   3   4  15       32.47       31.46      4.71 o
   4   4  15       54.86       50.67      8.23 o
   5   4  15        5.06        4.16      1.35 o
   6   4  15       41.80       44.20      6.05 o
   8   4  15       11.86        9.99      3.00 o
   9   4  15       14.59       15.36      2.59 o
  12   4  15        3.78        4.07      1.43 o
  16   4  15        3.13        3.05      1.27 o
 -18   5  15       12.13       12.55      2.14 o
 -13   5  15        1.37        1.63      0.77 o
 -12   5  15       38.40       40.38      4.51 o
 -11   5  15        4.59        4.77      1.08 o
 -10   5  15      165.18      162.97     16.49 o
  -9   5  15        2.44        2.07      0.71 o
  -8   5  15        6.17        4.84      2.13 o
  -7   5  15       46.91       47.21     11.85 o
  -5   5  15        9.01        9.35      2.51 o
  -4   5  15       46.64       50.70      6.03 o
  -3   5  15       22.40       23.06      3.33 o
  -2   5  15       35.08       30.67      5.35 o
  -1   5  15       38.10       34.04      5.33 o
   0   5  15       73.52       73.66      7.96 o
   1   5  15       10.90       10.45      2.99 o
   3   5  15       53.07       50.54      6.65 o
   5   5  15       10.23        8.55      3.59 o
   6   5  15       32.48       30.87      5.35 o
   7   5  15       11.16       10.60      2.49 o
   8   5  15       18.74       20.99      2.87 o
   9   5  15        4.54        4.65      1.19 o
  10   5  15        4.89        5.14      1.19 o
  14   5  15        6.95        7.59      2.03 o
  15   5  15        3.25        3.35      1.11 o
  17   5  15        7.35        6.36      1.30 o
 -17   6  15        4.90        4.71      1.60 o
 -11   6  15       36.78       35.91      4.06 o
 -10   6  15       32.07       31.68      3.61 o
  -9   6  15      110.49      115.70     11.55 o
  -7   6  15        4.88        4.77      1.29 o
  -6   6  15       83.59       82.31     10.73 o
  -5   6  15       50.22       46.67      6.99 o
  -4   6  15       17.77       19.02      3.85 o
  -3   6  15       58.45       58.29      8.18 o
  -1   6  15       10.95        9.97      2.50 o
   0   6  15       36.32       32.66      5.17 o
   2   6  15       79.42       75.89      9.82 o
   5   6  15       35.54       35.44      6.43 o
   6   6  15       35.05       37.93      5.46 o
  11   6  15        6.03        6.19      1.73 o
  14   6  15        2.99        2.99      1.36 o
 -18   7  15        1.62        1.68      0.78 o
 -14   7  15       21.11       21.30      2.72 o
 -13   7  15        3.37        3.16      0.73 o
 -12   7  15       28.53       29.77      3.46 o
 -11   7  15       13.20       13.91      1.97 o
 -10   7  15       10.40       10.63      1.99 o
  -9   7  15      122.22      126.26     12.74 o
  -8   7  15       18.55       16.90      2.12 o
  -5   7  15       60.00       57.69      8.97 o
  -2   7  15       10.48        8.95      2.01 o
  -1   7  15        6.82        6.25      2.07 o
   0   7  15       66.53       59.06      8.96 o
   1   7  15       14.21       13.42      3.11 o
   5   7  15       48.54       52.57      9.81 o
   7   7  15        6.67        6.68      2.41 o
  10   7  15        5.87        5.13      1.43 o
  12   7  15        6.95        7.24      1.55 o
 -18   8  15        2.10        2.58      0.44 o
 -17   8  15        4.48        4.36      0.68 o
 -15   8  15        2.55        2.29      0.59 o
 -12   8  15        4.45        4.02      0.91 o
 -11   8  15       19.26       18.77      2.42 o
 -10   8  15        8.95        7.49      1.41 o
  -9   8  15        4.10        3.29      1.19 o
  -8   8  15        8.08        6.54      2.24 o
  -7   8  15        5.54        4.97      1.11 o
  -6   8  15       61.25       61.01     10.54 o
  -3   8  15       60.83       57.81      6.46 o
  -2   8  15       15.98       15.55      2.91 o
  -1   8  15       36.77       37.86      4.83 o
   1   8  15        9.54        9.49      2.33 o
   2   8  15        8.60        8.05      1.86 o
   3   8  15       10.54       10.23      2.99 o
   5   8  15       19.18       18.81      3.36 o
   7   8  15        9.63        7.85      3.27 o
   9   8  15        6.14        5.62      2.09 o
  10   8  15       14.41       14.63      2.60 o
  12   8  15        8.18        9.81      2.17 o
  13   8  15        5.45        5.02      1.41 o
 -16   9  15       11.07       11.87      1.51 o
 -15   9  15       16.08       17.31      2.75 o
 -14   9  15        6.32        5.90      1.36 o
 -13   9  15        4.13        3.85      0.71 o
 -12   9  15       12.79       10.43      1.84 o
 -11   9  15        2.89        2.68      1.04 o
  -9   9  15        7.79        5.99      1.49 o
  -8   9  15        7.37        6.96      1.38 o
  -7   9  15       63.30       59.84      7.70 o
  -6   9  15       56.69       55.64      6.32 o
  -5   9  15       37.72       36.00      4.37 o
  -3   9  15        8.40        8.97      2.34 o
  -2   9  15        8.42        9.34      1.68 o
   0   9  15        8.71        7.40      2.04 o
   2   9  15        6.18        6.03      1.73 o
   3   9  15       15.66       14.09      4.97 o
   5   9  15       18.24       18.37      4.86 o
   6   9  15        5.09        5.37      2.10 o
   7   9  15       25.42       25.39      4.76 o
  11   9  15       18.27       22.40      4.14 o
  12   9  15        6.37        5.91      2.64 o
 -16  10  15        6.54        5.73      0.93 o
 -15  10  15        1.15        1.00      0.50 o
 -14  10  15       15.23       15.12      2.28 o
 -13  10  15       10.77       10.32      1.84 o
  -8  10  15       11.63       10.77      2.65 o
  -6  10  15       24.95       23.71      3.18 o
  -2  10  15        5.66        4.97      1.18 o
  -1  10  15       37.30       39.53      6.24 o
   0  10  15       28.79       31.41      5.50 o
   1  10  15        8.64        6.75      2.96 o
   3  10  15       40.96       40.61      6.39 o
   4  10  15       15.93       16.17      3.23 o
   5  10  15        5.21        4.69      1.77 o
   6  10  15       57.20       59.46      8.33 o
   8  10  15       28.10       28.45      7.34 o
   9  10  15        6.54        7.33      2.04 o
 -16  11  15        8.40        8.68      3.77 o
 -14  11  15        6.28        6.53      1.27 o
 -12  11  15        3.85        4.28      1.05 o
 -10  11  15       12.39       10.17      2.83 o
  -9  11  15        5.69        6.05      1.50 o
  -8  11  15       23.59       23.49      3.33 o
  -7  11  15        3.86        3.56      1.13 o
  -6  11  15        4.12        3.55      1.07 o
  -4  11  15       38.06       38.12      4.83 o
  -2  11  15       11.15        8.77      1.69 o
   0  11  15       19.16       16.36      3.07 o
   2  11  15        2.95        2.87      1.19 o
   4  11  15       26.08       25.15      5.74 o
   7  11  15        4.82        5.41      1.58 o
   8  11  15        9.18        9.93      3.00 o
 -15  12  15        5.35        4.91      1.37 o
 -14  12  15        4.92        5.41      1.13 o
  -6  12  15        2.68        2.62      0.93 o
  -5  12  15        8.20        7.15      2.04 o
  -1  12  15       29.69       26.62      3.16 o
   0  12  15        9.16        9.04      1.46 o
   1  12  15       15.37       11.77      3.30 o
   3  12  15       14.04       14.80      3.74 o
   4  12  15        7.86        6.24      2.62 o
   6  12  15        4.91        6.43      1.49 o
 -11  13  15        3.20        2.87      0.99 o
  -7  13  15        4.79        5.95      1.35 o
  -6  13  15       18.72       18.84      2.74 o
  -5  13  15        6.66        6.21      1.51 o
  -3  13  15        5.29        4.57      1.42 o
   0  13  15        6.69        6.24      1.31 o
   2  13  15       13.50       14.77      2.60 o
   5  13  15        3.46        3.99      1.57 o
  11  13  15        2.52        3.84      1.44 o
 -13  14  15        3.11        3.22      1.06 o
 -11  14  15        2.56        2.69      1.09 o
  -8  14  15        2.75        3.12      1.16 o
  -3  14  15       13.56       15.99      5.26 o
  -2  14  15        2.79        2.37      0.87 o
  -1  14  15       12.22       10.77      1.67 o
   1  14  15        4.34        4.49      1.78 o
  -9  15  15        5.43        5.89      1.36 o
  -2  15  15        4.97        4.76      1.37 o
   0  15  15        4.40        4.25      1.23 o
   3  15  15        2.27        1.82      0.84 o
   5  15  15        5.91        7.04      2.05 o
   4  16  15        4.82        6.68      1.49 o
   5  16  15        1.91        1.85      0.80 o
   6  16  15        1.94        3.37      1.11 o
  -4  17  15        5.65        4.82      1.51 o
  -2  17  15        5.11        4.86      2.13 o
 -16   0  16       11.33       10.43      3.34 o
 -14   0  16        1.54        1.35      0.63 o
 -12   0  16       95.64       82.87     13.24 o
 -10   0  16       29.65       30.80      4.40 o
  -8   0  16      106.30       95.95     15.06 o
  -6   0  16      102.19       91.49     11.15 o
  -4   0  16      452.52      414.66     28.25 o
  -2   0  16       41.94       41.91      5.29 o
   2   0  16       12.86       13.09      2.29 o
   4   0  16       20.44       19.06      3.36 o
   6   0  16       22.23       21.92      3.82 o
  10   0  16        4.62        4.03      1.39 o
 -19   1  16        1.94        2.75      0.96 o
 -16   1  16        3.37        4.11      0.89 o
 -15   1  16        5.55        5.60      1.74 o
 -14   1  16       28.42       25.38      3.63 o
 -13   1  16       38.36       35.05      5.01 o
 -11   1  16       21.10       21.23      3.34 o
  -9   1  16        3.08        3.66      1.32 o
  -6   1  16       14.40       14.09      2.77 o
  -3   1  16       90.86       91.93      8.22 o
  -1   1  16       11.57       12.07      2.30 o
   0   1  16      111.49      107.11      9.72 o
   2   1  16       29.56       31.07      4.23 o
   3   1  16       18.46       18.94      3.20 o
   4   1  16        8.61        8.41      2.36 o
   5   1  16       41.39       40.28      7.19 o
   6   1  16       14.02       13.68      3.10 o
   7   1  16        3.23        3.04      1.15 o
   8   1  16        5.83        5.65      1.18 o
  10   1  16        4.63        4.69      1.52 o
  11   1  16        3.05        3.15      1.45 o
  12   1  16        9.94       10.60      2.49 o
 -16   2  16        5.07        5.77      1.17 o
 -15   2  16       19.72       21.07      4.31 o
 -12   2  16       16.84       17.24      2.58 o
 -11   2  16       44.63       43.58      4.81 o
 -10   2  16       22.55       24.04      3.33 o
  -7   2  16        4.86        5.52      1.58 o
  -6   2  16      132.17      122.36     15.08 o
  -5   2  16       18.57       17.61      3.54 o
  -4   2  16       45.87       43.37      5.12 o
  -3   2  16      125.47      115.70      9.70 o
  -2   2  16       54.50       53.70      6.02 o
  -1   2  16        3.64        3.65      1.45 o
   0   2  16       54.02       55.28      6.01 o
   1   2  16       78.48       78.85      7.80 o
   2   2  16      109.31      102.50      9.12 o
   4   2  16       36.02       33.25      5.49 o
   5   2  16        5.13        4.48      1.78 o
   6   2  16       33.43       35.38      5.47 o
   7   2  16        3.79        3.02      0.92 o
   8   2  16       18.09       19.56      2.73 o
  10   2  16       42.59       41.78      5.12 o
  11   2  16        9.14        8.23      2.02 o
  13   2  16        3.43        3.03      1.11 o
 -17   3  16        5.23        4.55      1.14 o
 -16   3  16        6.01        6.65      1.17 o
 -14   3  16        6.03        6.09      1.28 o
 -13   3  16       27.07       28.26      4.25 o
 -12   3  16       31.99       33.19      3.76 o
 -11   3  16      108.87      110.14     11.09 o
  -9   3  16      124.08      117.83     13.86 o
  -8   3  16       65.58       61.70      7.23 o
  -7   3  16       64.29       62.36      7.23 o
  -5   3  16       43.84       41.16      6.54 o
  -1   3  16        5.78        5.59      1.58 o
   0   3  16       67.01       67.78      8.92 o
   1   3  16       75.94       74.82      7.81 o
   2   3  16       11.86       10.89      2.82 o
   3   3  16       44.56       45.54      6.99 o
   4   3  16       53.10       50.57      9.03 o
   5   3  16       23.07       20.91      4.64 o
   7   3  16       19.43       20.35      2.73 o
   8   3  16       11.51        8.74      3.40 o
   9   3  16       41.74       41.46      4.98 o
  11   3  16       23.60       25.57      3.48 o
  16   3  16        6.54        7.03      1.88 o
 -17   4  16        2.98        3.01      0.91 o
 -16   4  16        7.22        7.83      1.54 o
 -15   4  16        7.11        7.47      1.47 o
 -14   4  16       35.95       38.75      4.36 o
 -13   4  16       13.70       14.80      2.13 o
 -12   4  16       48.83       50.44      5.41 o
 -11   4  16       24.89       25.19      3.02 o
 -10   4  16       29.05       29.79      3.30 o
  -9   4  16       38.40       39.20      4.36 o
  -8   4  16       32.29       33.31      3.91 o
  -7   4  16       13.94       13.66      2.13 o
  -6   4  16       11.08       11.14      2.15 o
  -5   4  16       23.35       22.15      3.18 o
  -3   4  16       38.04       38.47      4.99 o
  -2   4  16       19.15       19.99      3.04 o
  -1   4  16       90.52       86.34     10.24 o
   0   4  16       37.55       35.83      4.69 o
   2   4  16       12.28       13.06      4.66 o
   3   4  16       30.33       28.79      4.88 o
   4   4  16       20.46       19.98      4.49 o
   7   4  16        3.01        2.54      0.78 o
   9   4  16       14.98       13.44      3.11 o
  11   4  16       10.13        9.96      2.00 o
  12   4  16        1.30        1.55      0.77 o
  13   4  16        3.71        5.09      1.40 o
 -19   5  16        3.11        3.13      0.72 o
 -17   5  16       19.82       20.03      3.84 o
 -16   5  16        6.60        7.27      1.37 o
 -15   5  16       17.40       16.81      2.43 o
 -12   5  16        6.48        6.43      1.15 o
 -11   5  16       24.17       25.33      3.17 o
 -10   5  16        4.23        3.92      1.82 o
  -9   5  16       76.39       74.47      7.65 o
  -8   5  16        2.30        2.41      0.75 o
  -7   5  16       32.83       33.52      4.54 o
  -6   5  16       13.24       12.40      2.30 o
  -4   5  16       22.34       24.17      3.64 o
  -3   5  16        2.67        1.87      0.85 o
  -2   5  16       31.28       27.04      5.39 o
  -1   5  16        3.67        3.57      1.54 o
   0   5  16        5.67        4.67      1.96 o
   1   5  16       33.76       30.27      6.16 o
   2   5  16       18.70       18.32      3.37 o
   5   5  16       17.74       17.39      2.90 o
   6   5  16       23.13       22.86      3.33 o
   8   5  16        2.43        1.94      0.71 o
   9   5  16       31.87       33.50      4.22 o
  10   5  16        8.92        8.43      2.02 o
  12   5  16        8.19        8.66      2.69 o
 -18   6  16        1.23        1.56      0.61 o
 -16   6  16       17.96       18.23      3.86 o
 -13   6  16        4.81        4.91      1.07 o
 -12   6  16       16.69       17.51      2.26 o
 -11   6  16       53.90       53.97      6.02 o
 -10   6  16       86.81       86.91      8.85 o
  -9   6  16        5.56        6.11      1.07 o
  -8   6  16        9.78        7.68      1.70 o
  -7   6  16       43.72       43.09      6.53 o
  -6   6  16       24.85       23.26      4.29 o
  -5   6  16       12.68       14.36      2.92 o
  -3   6  16       11.07        9.10      2.34 o
  -2   6  16       16.54       17.39      3.54 o
   1   6  16       48.02       44.45      7.64 o
   2   6  16        8.92        8.02      1.86 o
   3   6  16       18.90       20.01      3.20 o
   4   6  16       68.14       74.40      8.12 o
   7   6  16        8.70        7.21      2.75 o
   8   6  16       32.27       36.01      4.84 o
  10   6  16       14.24       17.24      3.70 o
  11   6  16        2.97        2.95      0.99 o
  14   6  16        5.51        6.05      1.51 o
 -18   7  16        1.57        1.84      0.68 o
 -17   7  16        2.10        2.24      0.68 o
 -13   7  16       11.72       11.50      2.97 o
 -12   7  16       38.31       37.89      4.37 o
 -11   7  16        8.24        8.94      1.43 o
 -10   7  16       26.15       25.48      3.17 o
  -8   7  16       57.51       56.71      6.16 o
  -7   7  16       69.04       70.65      7.35 o
  -6   7  16       13.29       13.49      1.97 o
  -5   7  16        7.31        7.52      2.38 o
  -4   7  16        7.35        6.34      1.39 o
  -1   7  16        4.03        4.60      1.61 o
   0   7  16       15.63       15.86      3.23 o
   1   7  16        5.86        4.39      1.61 o
   2   7  16        7.90        6.28      2.25 o
   3   7  16       21.14       20.78      3.04 o
   4   7  16        6.19        6.56      2.41 o
   9   7  16       13.49       15.45      4.40 o
  10   7  16        6.73        7.05      2.75 o
  12   7  16        3.17        2.80      0.94 o
  15   7  16        1.49        2.20      0.71 o
 -17   8  16        1.03        1.13      0.33 o
 -14   8  16        1.12        1.37      0.50 o
 -13   8  16        4.93        4.73      0.89 o
 -12   8  16        5.56        4.67      0.88 o
 -11   8  16       42.19       40.40      4.67 o
 -10   8  16       32.97       33.58      4.22 o
  -9   8  16        4.82        3.35      1.14 o
  -8   8  16       14.10       12.23      2.95 o
  -7   8  16       60.87       61.01      6.61 o
  -6   8  16       10.34        8.41      2.02 o
  -3   8  16        4.47        4.46      1.01 o
  -2   8  16       27.73       25.90      3.17 o
  -1   8  16       10.83       11.43      2.31 o
   2   8  16       21.27       21.65      2.87 o
   3   8  16       15.16       12.48      3.79 o
   8   8  16        6.78        6.75      2.41 o
  10   8  16        6.31        7.00      2.76 o
  15   8  16        3.22        2.91      1.01 o
 -17   9  16        2.19        1.90      0.46 o
 -16   9  16        3.28        3.23      0.51 o
 -13   9  16        4.79        3.99      1.13 o
 -12   9  16        8.11        7.46      1.52 o
 -10   9  16       12.28       11.39      1.98 o
  -9   9  16       12.06       10.86      2.98 o
  -8   9  16       11.16        9.18      2.34 o
  -7   9  16       24.47       23.55      3.65 o
  -5   9  16       23.24       22.67      3.18 o
  -3   9  16        6.43        6.20      1.73 o
  -2   9  16       29.97       29.23      3.47 o
  -1   9  16       29.06       28.68      4.25 o
   1   9  16        3.41        2.79      1.24 o
   3   9  16       12.05       10.49      2.99 o
   5   9  16       25.45       27.42      3.79 o
   6   9  16        5.88        6.04      2.44 o
   7   9  16        4.57        3.71      1.52 o
   8   9  16        6.88        6.10      1.73 o
  11   9  16        2.58        5.73      2.84 o
 -12  10  16        3.68        3.84      1.19 o
  -8  10  16       21.91       20.35      5.49 o
  -5  10  16        7.52        6.39      2.61 o
  -4  10  16       25.41       22.19      3.34 o
   0  10  16        6.35        6.88      2.76 o
   4  10  16        6.79        6.93      2.05 o
   7  10  16        6.94        6.93      2.05 o
 -13  11  16        2.17        2.40      0.90 o
  -6  11  16        6.33        5.48      2.29 o
  -5  11  16       28.54       27.14      5.71 o
  -3  11  16       60.37       60.59      7.38 o
  -2  11  16        1.66        1.99      0.76 o
  -1  11  16        8.68        7.37      2.04 o
   0  11  16       13.03       13.50      2.45 o
   1  11  16       27.86       30.87      3.61 o
   5  11  16        4.35        3.64      1.38 o
   6  11  16        8.93       10.95      3.15 o
   7  11  16        6.51        6.97      2.05 o
   8  11  16        9.99       11.19      3.31 o
 -13  12  16        1.27        1.66      0.83 o
 -12  12  16        4.08        4.26      1.04 o
  -9  12  16        2.89        2.60      1.08 o
  -8  12  16       16.71       17.50      2.90 o
  -6  12  16       10.32        9.36      3.20 o
  -5  12  16        6.21        5.89      1.51 o
  -4  12  16        2.28        3.28      1.28 o
  -1  12  16        5.76        4.56      1.57 o
   0  12  16       33.50       29.47      3.46 o
   1  12  16       13.15       12.19      2.30 o
   2  12  16        6.06        5.61      1.42 o
   7  12  16        1.80        2.92      1.17 o
  12  12  16        1.19        1.42      0.66 o
 -13  13  16        2.54        2.20      0.84 o
  -8  13  16        9.31       10.16      1.68 o
  -7  13  16        4.78        3.85      1.41 o
  -5  13  16       23.10       22.68      3.65 o
  -3  13  16       11.63       10.95      1.50 o
  -2  13  16        4.04        3.86      1.13 o
   3  13  16        2.79        3.81      1.44 o
   5  13  16        3.98        3.11      1.40 o
   7  13  16        3.12        3.59      1.39 o
 -10  14  16        5.47        5.24      1.25 o
  -9  14  16        7.24        8.17      1.54 o
  -7  14  16        7.51        6.42      2.61 o
  -4  14  16        4.94        4.24      1.47 o
  -2  14  16        5.63        6.20      1.90 o
   0  14  16        4.29        3.00      0.92 o
   3  14  16        5.14        5.77      1.50 o
  -7  15  16        6.97        7.52      1.87 o
  -4  15  16        7.21        5.64      1.42 o
   3  15  16        2.83        5.98      2.26 o
   5  15  16        3.76        3.43      1.15 o
   4  16  16        5.57        6.00      1.91 o
 -19   0  17        7.51        8.25      1.50 o
 -15   0  17        5.56        5.14      0.93 o
 -13   0  17       56.35       48.64      5.88 o
 -11   0  17      116.15      107.64     15.15 o
  -9   0  17        6.53        7.12      2.39 o
  -7   0  17        4.35        4.49      2.16 o
  -5   0  17       40.13       35.34      5.64 o
  -3   0  17       48.49       49.81      6.49 o
  -1   0  17       80.42       72.00      8.13 o
   1   0  17       45.91       45.22      5.74 o
   3   0  17       51.22       50.05      6.81 o
   7   0  17        9.95        8.45      2.88 o
   9   0  17       15.06       15.67      2.27 o
 -19   1  17        8.11        7.66      1.29 o
 -14   1  17        3.70        3.43      0.98 o
 -13   1  17        5.12        4.77      1.42 o
 -12   1  17        2.33        1.75      0.85 o
 -10   1  17        8.10        7.93      2.20 o
  -9   1  17       22.35       23.69      3.49 o
  -8   1  17      103.17       99.66     11.29 o
  -7   1  17      164.95      148.79     19.65 o
  -6   1  17       10.52       10.23      2.16 o
  -5   1  17      251.49      229.62     22.47 o
  -4   1  17       16.04       15.52      3.08 o
  -2   1  17       35.17       34.21      5.16 o
  -1   1  17       15.97       16.63      2.90 o
   1   1  17        4.05        4.29      1.30 o
   2   1  17       26.42       26.43      4.26 o
   4   1  17        2.18        2.29      1.04 o
   6   1  17        8.55        7.87      2.20 o
   7   1  17        4.11        4.14      1.23 o
  10   1  17       10.26        7.38      2.57 o
 -18   2  17        1.90        2.67      0.84 o
 -17   2  17        5.91        5.70      1.14 o
 -16   2  17        3.45        3.17      1.02 o
 -13   2  17        3.71        4.38      1.16 o
 -10   2  17        2.71        2.58      0.88 o
  -9   2  17       35.87       36.25      4.21 o
  -7   2  17       64.30       58.57      8.97 o
  -6   2  17       92.94       86.69     11.02 o
  -5   2  17       95.63       86.69     11.49 o
  -4   2  17        3.89        4.27      1.34 o
  -3   2  17       70.99       69.09      8.45 o
  -2   2  17      161.44      149.09     16.53 o
  -1   2  17       88.70       82.73     10.73 o
   0   2  17        4.25        4.04      1.44 o
   1   2  17       30.46       31.94      5.18 o
   2   2  17        2.61        2.87      1.43 o
   3   2  17        8.76        7.32      3.11 o
   4   2  17       16.26       15.61      2.59 o
   7   2  17        7.69        7.83      1.46 o
  10   2  17        4.02        4.35      1.28 o
  15   2  17        4.14        3.75      1.40 o
 -18   3  17        8.85        9.05      1.85 o
 -17   3  17        2.07        1.83      0.72 o
 -16   3  17        4.05        4.18      1.08 o
 -13   3  17        7.60        7.78      1.34 o
 -11   3  17        4.53        4.58      1.46 o
 -10   3  17        9.10        9.63      1.53 o
  -6   3  17        4.33        4.19      1.27 o
  -5   3  17       14.61       14.04      2.45 o
  -4   3  17       40.01       38.59      6.09 o
  -3   3  17       89.79       82.49      9.79 o
  -2   3  17       33.96       31.36      6.31 o
  -1   3  17      113.54      105.22     12.97 o
   0   3  17       40.66       36.45      6.42 o
   2   3  17       14.23       14.89      3.25 o
   3   3  17       40.34       39.11      5.77 o
   4   3  17       45.80       45.94      6.20 o
   5   3  17       17.66       16.66      2.59 o
   6   3  17       22.61       20.59      3.04 o
   7   3  17       17.79       18.46      3.05 o
   8   3  17       14.38       14.28      2.60 o
   9   3  17        2.85        2.17      0.99 o
  14   3  17        3.97        4.74      1.29 o
  16   3  17        5.47        6.48      1.31 o
 -18   4  17        1.77        1.56      0.73 o
 -17   4  17       20.80       20.33      4.49 o
 -16   4  17        2.80        2.22      0.76 o
 -14   4  17        3.50        3.64      1.06 o
 -11   4  17        1.90        1.97      0.81 o
 -10   4  17       11.87       12.59      2.30 o
  -9   4  17        7.61        7.51      1.23 o
  -8   4  17       16.88       16.69      2.12 o
  -7   4  17       60.85       59.71      6.31 o
  -6   4  17        5.84        5.95      1.12 o
  -5   4  17       10.85       10.17      2.16 o
  -3   4  17       18.38       18.36      2.74 o
  -2   4  17       22.82       24.93      3.64 o
  -1   4  17       47.31       41.67      6.38 o
   0   4  17       22.61       21.68      4.30 o
   1   4  17       17.64       18.19      3.69 o
   2   4  17       37.38       40.18      5.61 o
   5   4  17       15.37       13.86      3.94 o
   6   4  17       22.60       22.87      3.18 o
   7   4  17       14.50       12.85      3.12 o
   8   4  17       43.80       46.83      5.42 o
   9   4  17        2.43        2.00      0.92 o
 -18   5  17        2.06        1.95      0.89 o
 -17   5  17        2.11        1.92      0.64 o
 -11   5  17       14.13       14.93      1.96 o
 -10   5  17       27.09       26.00      3.48 o
  -9   5  17        5.46        5.43      1.75 o
  -8   5  17       16.81       17.51      2.26 o
  -7   5  17       17.73       18.35      2.89 o
  -6   5  17        9.14        9.36      1.49 o
  -5   5  17       13.22       13.07      2.62 o
  -4   5  17       20.34       20.35      2.73 o
  -3   5  17        5.30        5.35      1.34 o
   1   5  17       58.50       57.53      8.19 o
   2   5  17      167.85      156.83     21.17 o
   3   5  17       34.36       35.49      5.00 o
   6   5  17       12.97       11.50      2.97 o
   9   5  17        7.17        6.56      1.34 o
 -18   6  17        1.38        1.12      0.44 o
 -13   6  17        1.96        1.89      0.69 o
 -12   6  17        1.68        1.51      0.58 o
 -11   6  17        3.36        3.14      0.77 o
 -10   6  17       20.55       20.39      2.57 o
  -9   6  17       29.42       31.75      4.55 o
  -8   6  17       21.20       21.00      2.56 o
  -7   6  17        2.12        1.86      0.64 o
  -5   6  17       18.34       18.50      2.89 o
  -2   6  17       33.22       36.13      4.06 o
   0   6  17       67.05       63.82      9.09 o
   1   6  17       34.62       33.28      4.70 o
   2   6  17        5.79        4.55      1.35 o
   3   6  17       83.80       84.67      9.16 o
   4   6  17       12.05       13.78      2.45 o
   6   6  17       40.24       39.98      4.82 o
  10   6  17        4.03        5.54      1.58 o
  12   6  17        6.11        6.03      2.26 o
  14   6  17        5.50        4.91      1.95 o
 -15   7  17        3.85        3.78      1.83 o
 -14   7  17        2.56        2.64      0.70 o
 -12   7  17        4.25        4.39      0.94 o
 -10   7  17       10.83        9.69      1.68 o
  -9   7  17       28.85       28.31      3.47 o
  -8   7  17        1.99        2.24      0.64 o
  -7   7  17        2.67        2.74      0.75 o
  -3   7  17        6.40        6.26      2.25 o
  -2   7  17       42.76       45.74      5.11 o
  -1   7  17       22.56       23.78      3.02 o
   0   7  17       75.90       75.06      9.97 o
   1   7  17       29.11       27.55      4.42 o
   2   7  17        8.34        6.91      2.95 o
   5   7  17       18.18       18.24      2.89 o
   7   7  17       24.83       23.78      4.77 o
  10   7  17        4.34        5.91      2.27 o
  13   7  17        6.01        4.72      2.14 o
 -15   8  17        1.69        1.72      0.66 o
 -14   8  17        6.73        5.92      1.57 o
 -11   8  17       15.23       13.49      2.61 o
 -10   8  17       12.27       11.67      2.96 o
  -9   8  17       20.54       17.44      2.74 o
  -8   8  17        7.75        7.50      1.87 o
  -6   8  17        4.03        3.30      1.08 o
  -5   8  17       56.55       54.84      7.26 o
  -4   8  17       31.28       28.98      5.52 o
  -2   8  17       52.77       51.97      5.71 o
  -1   8  17        4.45        3.88      1.49 o
   0   8  17        6.47        7.65      2.21 o
   1   8  17       29.59       29.63      5.04 o
   3   8  17        6.76        5.10      1.76 o
   4   8  17        6.10        6.16      3.00 o
   7   8  17        4.34        3.29      1.64 o
  13   8  17        5.04        7.36      1.88 o
  14   8  17        2.27        2.61      1.01 o
 -12   9  17       11.10        9.49      2.17 o
  -8   9  17        8.65        6.64      1.89 o
  -7   9  17       23.32       22.73      4.46 o
  -6   9  17       36.43       35.55      5.47 o
  -5   9  17        7.35        6.76      1.72 o
  -4   9  17       12.55       10.75      2.16 o
  -3   9  17       51.72       48.58      6.19 o
  -2   9  17        5.37        5.20      1.29 o
   1   9  17       40.50       44.19      5.12 o
   2   9  17        5.59        3.08      1.07 o
   6   9  17       14.22       14.96      2.92 o
   7   9  17       14.82       18.27      3.06 o
   9   9  17       10.72       11.24      2.64 o
 -14  10  17        5.41        6.77      2.59 o
  -8  10  17       29.16       24.64      8.83 o
  -6  10  17       64.10       53.37      8.53 o
  -4  10  17        3.79        3.46      1.34 o
  -3  10  17       17.32       14.56      3.09 o
  -1  10  17       27.54       27.83      4.25 o
   0  10  17       19.07       19.79      2.73 o
   2  10  17       14.32       14.20      3.75 o
   3  10  17       15.66       14.28      3.75 o
   6  10  17        6.52        5.59      1.74 o
   7  10  17        2.84        2.71      1.31 o
   8  10  17        8.49        9.00      3.21 o
   9  10  17        4.44        5.87      1.91 o
  12  10  17        3.06        4.65      1.53 o
 -14  11  17        8.45        7.22      3.31 o
 -10  11  17        8.98        9.48      3.91 o
  -6  11  17       15.71       15.10      2.92 o
  -4  11  17       50.84       52.40     14.79 o
  -1  11  17       12.30       12.10      1.82 o
   0  11  17       22.54       24.37      3.17 o
   4  11  17       21.06       22.73      4.95 o
   7  11  17        6.58        8.01      1.86 o
  10  11  17        2.53        2.73      1.29 o
  -8  12  17       16.34       14.33      3.25 o
  -6  12  17       38.27       36.94      4.68 o
  -3  12  17       12.69       12.25      2.30 o
  -2  12  17       18.30       17.35      5.73 o
  -1  12  17       21.84       19.27      2.42 o
   1  12  17        4.28        3.55      1.39 o
   9  12  17        2.23        3.31      1.37 o
  -7  13  17       12.28       11.18      2.64 o
  -3  13  17       22.07       24.35      3.32 o
  -1  13  17        9.37        7.39      1.26 o
   0  13  17        5.60        4.87      1.22 o
   1  13  17        4.46        5.26      1.41 o
   2  13  17        2.33        3.00      1.32 o
   9  13  17        1.63        2.21      1.03 o
  -6  14  17        1.95        3.08      1.40 o
  -2  14  17       12.32       11.43      2.15 o
  -1  14  17        3.36        3.10      0.80 o
  -6  15  17        2.18        6.78      2.77 o
  -2  15  17       15.30       14.01      2.45 o
  -1  15  17        2.68        2.79      1.07 o
   0  15  17        7.54        7.23      1.31 o
   1  15  17        4.62        4.40      1.26 o
   2  15  17        3.64        5.78      1.74 o
   1  16  17        4.15        4.01      1.81 o
 -18   0  18        3.15        3.83      0.89 o
 -16   0  18        6.35        6.38      1.28 o
 -14   0  18        3.51        2.37      0.82 o
 -12   0  18       29.87       28.62      3.93 o
  -6   0  18       12.10       11.31      2.64 o
  -4   0  18      278.09      262.66     23.93 o
  -2   0  18      166.93      159.61     21.16 o
   0   0  18        8.75        7.84      1.70 o
   4   0  18       13.66       11.25      1.67 o
   8   0  18       24.35       27.57      3.47 o
  10   0  18       19.64       24.21      3.81 o
  12   0  18       28.87       33.87      4.70 o
 -17   1  18        1.06        1.69      0.81 o
 -15   1  18        6.71        7.86      1.70 o
 -14   1  18        7.04        5.96      1.24 o
 -13   1  18       19.96       17.55      2.74 o
 -12   1  18        6.41        6.76      1.89 o
 -11   1  18       34.84       35.28      5.32 o
  -6   1  18       47.65       48.18      5.57 o
  -5   1  18       24.84       25.22      3.80 o
  -4   1  18        6.26        6.57      1.72 o
  -3   1  18      226.94      206.52     28.77 o
  -2   1  18       27.34       29.60      4.24 o
  -1   1  18       13.00       13.60      3.10 o
   1   1  18       15.44       17.34      2.58 o
   2   1  18       11.39       11.27      2.15 o
   3   1  18        3.95        3.83      0.89 o
   4   1  18       31.47       32.49      3.92 o
   5   1  18        6.89        6.39      1.90 o
   6   1  18       60.75       66.30      7.36 o
   7   1  18        1.97        1.36      0.68 o
   8   1  18        7.41        7.49      1.43 o
   9   1  18        1.44        1.44      0.71 o
  10   1  18        2.84        2.33      1.03 o
  11   1  18        7.61        7.56      1.87 o
  12   1  18       17.70       18.65      2.89 o
  13   1  18        4.31        4.77      1.34 o
  14   1  18        4.04        4.34      1.50 o
  15   1  18        5.27        4.67      1.34 o
 -17   2  18        2.52        2.75      1.14 o
 -15   2  18        5.52        6.72      1.23 o
 -13   2  18        5.31        6.21      1.28 o
 -12   2  18       26.56       25.28      3.17 o
 -11   2  18        1.98        1.99      0.91 o
  -9   2  18       68.63       62.39      7.69 o
  -8   2  18        1.76        2.03      0.95 o
  -7   2  18        6.26        5.85      1.40 o
  -6   2  18       14.82       14.95      3.09 o
  -5   2  18       12.69       14.15      2.60 o
  -4   2  18       14.82       16.40      3.07 o
  -3   2  18       28.34       27.12      4.26 o
  -1   2  18       15.95       16.34      2.59 o
   0   2  18       17.64       18.99      2.89 o
   1   2  18        2.17        2.49      1.01 o
   3   2  18        8.80        8.62      1.86 o
   6   2  18       32.73       35.09      4.22 o
   9   2  18       15.86       16.59      2.59 o
  11   2  18        3.51        3.31      1.15 o
  13   2  18       13.97       14.01      3.59 o
 -13   3  18        5.94        6.30      1.23 o
 -12   3  18        2.53        2.75      0.84 o
 -10   3  18       11.36       11.09      2.31 o
  -9   3  18       24.96       24.63      2.86 o
  -8   3  18       50.09       49.84      5.41 o
  -7   3  18        3.28        3.03      1.41 o
  -5   3  18       58.36       54.01      5.87 o
  -4   3  18        5.79        4.98      1.53 o
  -3   3  18        3.11        2.77      1.17 o
  -2   3  18       35.25       34.34      5.16 o
   1   3  18       31.52       34.76      4.69 o
   2   3  18       19.58       21.39      3.04 o
   3   3  18        4.00        4.29      1.21 o
   4   3  18       39.44       40.97      5.29 o
   7   3  18       21.44       21.97      3.03 o
   8   3  18        9.04        8.73      1.85 o
  10   3  18       10.07        8.96      1.85 o
  11   3  18        8.04        7.99      2.37 o
 -18   4  18        3.84        3.22      0.59 o
 -16   4  18        2.46        2.35      0.78 o
 -15   4  18        5.36        5.47      1.36 o
 -10   4  18        6.31        6.56      1.16 o
  -9   4  18       23.52       23.82      3.49 o
  -8   4  18       11.93       12.37      2.47 o
  -7   4  18        1.39        1.45      0.62 o
  -6   4  18       23.67       23.10      2.86 o
  -5   4  18       20.31       22.01      2.72 o
  -3   4  18       30.95       31.63      3.61 o
  -2   4  18       54.34       52.33      8.22 o
  -1   4  18      133.02      128.44     15.05 o
   0   4  18       52.81       52.75      6.02 o
   1   4  18       72.17       74.24      7.81 o
   2   4  18        3.34        2.70      1.09 o
   6   4  18       27.39       29.85      4.40 o
   7   4  18        4.36        4.88      1.77 o
   8   4  18        9.13        8.25      1.86 o
   9   4  18        5.61        6.02      1.23 o
  10   4  18        2.80        2.13      0.84 o
  12   4  18        7.20        7.46      1.70 o
 -17   5  18        5.34        5.11      0.99 o
 -16   5  18        1.44        1.41      0.57 o
 -15   5  18        4.54        4.92      1.53 o
 -13   5  18        3.73        3.79      0.94 o
 -11   5  18        7.51        7.49      1.23 o
 -10   5  18       11.73       12.31      1.82 o
  -9   5  18       21.99       23.75      3.02 o
  -8   5  18       15.93       17.84      2.26 o
  -6   5  18        1.50        1.34      0.62 o
  -5   5  18       18.69       19.31      2.57 o
  -4   5  18       18.13       19.41      3.20 o
  -2   5  18       92.32       88.65      9.30 o
  -1   5  18       35.18       33.94      4.07 o
   0   5  18       98.66       91.79     11.00 o
   1   5  18        5.67        5.34      1.93 o
   3   5  18        5.29        5.65      1.54 o
   5   5  18        4.22        4.77      1.77 o
   6   5  18        9.45        8.05      3.26 o
   7   5  18       18.08       19.44      3.52 o
   9   5  18       14.26       16.62      2.75 o
  11   5  18        2.65        2.36      0.90 o
  14   5  18        1.76        1.35      0.62 o
 -16   6  18        2.83        3.10      0.72 o
 -13   6  18       10.86       10.20      1.68 o
 -12   6  18        3.15        2.94      0.93 o
 -11   6  18        1.03        1.54      0.69 o
 -10   6  18       23.85       23.81      3.02 o
  -9   6  18        7.08        6.03      1.73 o
  -8   6  18       15.94       15.57      2.12 o
  -6   6  18        9.69        9.65      1.53 o
  -5   6  18       23.37       26.36      3.63 o
  -4   6  18        7.21        7.10      1.48 o
  -3   6  18       24.55       25.38      3.32 o
  -2   6  18        8.10        8.04      1.70 o
  -1   6  18       25.85       26.06      3.17 o
   0   6  18       10.76        8.58      2.53 o
   1   6  18       61.36       57.23      9.93 o
   2   6  18       10.71       10.01      2.17 o
   4   6  18        8.80        8.78      2.35 o
   5   6  18       13.92       13.76      3.10 o
   8   6  18       16.13       17.31      4.20 o
  10   6  18        2.92        4.12      1.80 o
  13   6  18        3.33        2.99      1.28 o
 -17   7  18        1.71        1.97      0.49 o
 -14   7  18        6.67        6.94      2.23 o
 -11   7  18        9.63        9.12      1.53 o
 -10   7  18       10.97       10.33      1.84 o
  -9   7  18        1.18        0.90      0.37 o
  -7   7  18       44.98       41.95      4.81 o
  -6   7  18        6.66        5.88      1.40 o
  -5   7  18       18.50       21.28      2.87 o
  -4   7  18       42.03       44.24      4.97 o
  -2   7  18        7.33        6.87      2.05 o
   0   7  18       26.32       22.92      3.82 o
   1   7  18        4.01        3.77      1.40 o
   4   7  18       34.42       36.84      4.68 o
   9   7  18        3.64        3.04      1.37 o
  11   7  18        2.96        3.07      1.48 o
 -16   8  18        9.63        9.71      1.01 o
  -9   8  18        6.35        5.57      2.66 o
  -7   8  18       12.19       10.73      2.32 o
  -6   8  18       15.64       16.68      2.58 o
  -5   8  18       26.32       28.09      5.21 o
  -4   8  18        8.65        7.27      2.74 o
  -2   8  18       27.29       26.52      4.11 o
  -1   8  18       17.83       16.54      3.88 o
   1   8  18        7.24        6.59      1.56 o
   2   8  18        6.02        4.24      1.39 o
   3   8  18       59.94       54.93      6.16 o
   4   8  18       13.83       17.66      4.20 o
   5   8  18       24.58       27.48      7.87 o
   9   8  18        2.74        4.11      1.80 o
 -12   9  18        4.81        4.04      2.00 o
  -8   9  18       20.96       21.62      3.19 o
  -6   9  18        5.05        4.74      2.14 o
  -4   9  18       33.27       31.23      5.03 o
  -3   9  18        4.76        3.30      1.31 o
  -2   9  18        8.41        8.41      1.69 o
  -1   9  18       59.35       54.79      6.01 o
   0   9  18       19.57       19.79      4.00 o
   2   9  18       10.97        9.14      2.01 o
   3   9  18        6.03        5.30      1.55 o
   4   9  18       11.87       14.06      2.93 o
   5   9  18        3.88        4.04      1.63 o
 -11  10  18        6.52        8.44      2.88 o
 -10  10  18        5.65        5.55      2.46 o
  -5  10  18       28.78       20.94      5.64 o
  -4  10  18       11.00        8.53      1.86 o
  -1  10  18       17.53       17.44      2.58 o
   0  10  18        4.46        4.74      1.96 o
   1  10  18        5.24        4.57      1.33 o
   4  10  18        7.58        5.79      2.83 o
   5  10  18       14.78       17.81      4.36 o
   7  10  18       18.74       23.27      4.78 o
   8  10  18       16.99       19.67      4.83 o
 -11  11  18        9.12        9.53      2.85 o
  -5  11  18        2.27        3.23      1.51 o
  -3  11  18       32.70       32.41      7.60 o
   0  11  18        5.54        5.83      1.33 o
   1  11  18        7.70        9.09      2.01 o
   7  11  18       15.00       16.85      3.71 o
  -8  12  18        6.39        7.42      2.21 o
  -5  12  18        9.98        8.69      2.53 o
   7  12  18        7.62        8.94      2.52 o
   8  12  18        7.25        7.90      2.72 o
  -8  13  18       24.75       23.24      3.81 o
  -5  13  18       10.99        8.60      1.86 o
  -3  13  18        8.24        9.22      2.01 o
  -2  13  18        2.75        2.65      1.26 o
  -1  13  18        5.75        5.55      1.02 o
   1  13  18        3.35        3.19      1.19 o
  -7  14  18        6.60        4.47      1.78 o
  -4  14  18        9.66        8.34      2.54 o
  -2  14  18        6.57        6.55      2.06 o
   3  14  18        4.49        7.42      1.87 o
  -4  15  18        3.34        3.41      1.26 o
   0  15  18        4.82        3.63      0.92 o
 -17   0  19        4.84        4.86      1.08 o
 -15   0  19        6.87        6.42      1.16 o
 -13   0  19       18.13       18.27      3.53 o
 -11   0  19       58.82       55.48     10.59 o
  -9   0  19       38.82       35.84      4.84 o
  -5   0  19        4.01        4.40      1.98 o
  -3   0  19        7.04        6.01      2.08 o
  -1   0  19        4.09        3.41      1.18 o
   1   0  19       44.98       45.24      4.96 o
   3   0  19       36.78       39.59      4.51 o
   5   0  19      141.95      145.62     15.00 o
   7   0  19        4.35        5.32      1.13 o
   9   0  19        8.92        9.42      1.68 o
  13   0  19        3.71        3.63      1.52 o
 -17   1  19        7.94        6.44      1.13 o
 -13   1  19        8.35        8.74      1.29 o
 -12   1  19       17.94       18.27      3.37 o
 -11   1  19       17.35       16.90      2.27 o
 -10   1  19       46.77       46.31      6.04 o
  -9   1  19        2.51        2.93      1.08 o
  -6   1  19        4.45        4.77      1.29 o
  -5   1  19       17.67       17.81      2.58 o
  -4   1  19        1.86        2.30      1.13 o
  -3   1  19        8.72        9.12      1.68 o
  -2   1  19       23.74       25.96      3.63 o
  -1   1  19        7.32        6.89      1.71 o
   0   1  19        6.58        7.09      1.35 o
   1   1  19       25.95       26.37      3.63 o
   2   1  19        3.04        3.36      0.92 o
   3   1  19        6.57        6.68      1.35 o
   4   1  19       46.14       47.69      5.41 o
   5   1  19       26.22       26.88      3.48 o
   6   1  19       28.10       27.42      3.62 o
   7   1  19       45.36       46.72      5.42 o
   8   1  19       24.36       26.50      3.63 o
  10   1  19        2.43        2.94      1.03 o
  12   1  19        7.48        7.39      1.71 o
 -18   2  19        8.46        9.11      1.30 o
 -17   2  19        8.08        8.71      1.25 o
 -15   2  19        0.93        1.29      0.64 o
 -12   2  19        2.80        2.52      0.82 o
 -11   2  19        3.96        3.24      1.02 o
 -10   2  19        9.04        8.13      2.02 o
  -9   2  19        3.20        1.80      0.86 o
  -8   2  19        2.13        2.70      0.93 o
  -7   2  19        4.61        5.22      1.44 o
  -6   2  19        2.02        2.10      1.04 o
  -4   2  19        9.51       11.80      1.98 o
  -3   2  19       27.97       28.62      3.78 o
  -2   2  19        2.04        2.33      0.71 o
  -1   2  19       58.06       63.79      6.91 o
   0   2  19        2.15        2.60      0.81 o
   1   2  19       28.03       27.48      3.47 o
   2   2  19        8.68        8.14      1.54 o
   4   2  19       59.80       66.97      7.36 o
  10   2  19       13.16       12.75      2.14 o
 -16   3  19        9.08        9.77      1.32 o
 -13   3  19        2.78        2.73      0.78 o
 -12   3  19        5.25        5.34      1.19 o
 -11   3  19        9.55       10.31      1.67 o
 -10   3  19       14.28       14.09      2.13 o
  -9   3  19        6.29        6.30      1.15 o
  -8   3  19       14.62       15.59      3.24 o
  -7   3  19       13.91       15.45      2.12 o
  -6   3  19       16.68       19.46      2.57 o
  -5   3  19       15.26       14.69      2.60 o
  -4   3  19        5.86        5.68      1.52 o
  -3   3  19       49.24       48.99      5.41 o
  -2   3  19        9.37        9.44      1.68 o
  -1   3  19        7.17        7.09      1.71 o
   1   3  19       14.58       15.33      2.76 o
   2   3  19       16.32       16.46      3.89 o
   3   3  19       42.89       48.37      5.88 o
   4   3  19       32.13       35.34      4.53 o
   5   3  19       48.45       50.11      5.88 o
   6   3  19       10.03       10.03      2.17 o
   9   3  19        6.35        6.42      1.32 o
  10   3  19        7.76        7.75      1.54 o
  11   3  19        9.65        8.72      1.85 o
 -15   4  19        2.92        3.60      0.76 o
 -14   4  19       19.53       19.96      3.20 o
 -12   4  19       11.07       10.70      1.67 o
 -10   4  19       19.93       18.63      2.57 o
  -9   4  19        3.96        3.61      0.94 o
  -8   4  19        5.03        5.32      1.11 o
  -7   4  19       24.58       25.64      3.02 o
  -5   4  19       18.85       19.44      2.42 o
  -1   4  19       14.99       14.12      2.93 o
   0   4  19       75.93       71.21      9.05 o
   1   4  19       17.47       17.45      3.37 o
   2   4  19       43.86       44.33      5.11 o
   3   4  19       20.16       20.36      3.99 o
   4   4  19       14.77       15.39      3.24 o
   5   4  19       61.19       65.85      7.36 o
   7   4  19       14.67       14.80      3.09 o
   8   4  19        6.41        7.38      1.88 o
 -17   5  19        1.43        1.53      0.46 o
 -15   5  19        2.13        2.34      0.59 o
 -13   5  19       27.70       25.52      3.80 o
 -12   5  19       10.83       10.52      1.99 o
 -10   5  19       11.72       10.87      1.83 o
  -9   5  19       10.66       10.86      1.52 o
  -7   5  19        3.81        4.09      0.97 o
  -6   5  19       13.32       13.03      1.82 o
  -5   5  19       10.55        9.95      1.52 o
  -4   5  19        3.51        3.56      1.26 o
  -3   5  19        8.59        8.17      2.89 o
  -2   5  19        5.98        6.65      1.50 o
   0   5  19       10.67       12.29      2.30 o
   1   5  19       30.68       32.43      4.08 o
   2   5  19      132.61      120.25     16.65 o
   5   5  19        6.85        4.72      1.96 o
   6   5  19       23.19       22.37      5.28 o
   9   5  19        4.97        5.55      1.74 o
 -16   6  19        1.41        1.06      0.35 o
 -15   6  19        6.32        6.19      1.09 o
 -13   6  19        5.42        5.36      1.18 o
 -11   6  19       16.74       16.54      2.43 o
  -9   6  19       10.07       10.81      1.67 o
  -2   6  19       13.67       14.03      3.10 o
   0   6  19       61.40       58.68      6.31 o
   1   6  19       41.45       40.48      4.82 o
   2   6  19        6.20        4.18      1.62 o
   3   6  19       98.81      102.70     10.97 o
   5   6  19        7.57        6.12      2.26 o
   6   6  19       11.98       10.81      2.82 o
 -16   7  19        2.30        2.52      0.46 o
 -14   7  19        1.90        1.85      0.57 o
 -10   7  19        7.60        8.27      1.54 o
  -6   7  19        3.93        4.34      1.50 o
  -5   7  19       30.24       32.26      3.92 o
  -4   7  19        7.09        6.46      1.72 o
  -3   7  19       47.05       46.86      5.27 o
  -2   7  19        4.43        3.73      1.49 o
  -1   7  19       24.69       24.96      3.17 o
   1   7  19       70.70       66.54      7.05 o
   2   7  19       11.10        9.37      1.68 o
   5   7  19        4.33        4.76      1.96 o
   7   7  19       13.07       11.64      2.81 o
  -7   8  19        6.27        4.92      1.95 o
  -6   8  19       13.29       12.47      2.46 o
  -5   8  19        8.25        7.19      1.88 o
  -4   8  19       83.74       90.39      9.46 o
  -2   8  19       52.49       50.53      5.88 o
  -1   8  19        6.48        6.03      1.57 o
   0   8  19        6.74        6.63      1.56 o
   1   8  19       40.70       39.40      7.36 o
   3   8  19       14.69       14.23      2.93 o
   4   8  19       11.79       14.09      2.77 o
   5   8  19        2.86        3.63      1.50 o
   7   8  19        5.58        6.05      2.81 o
  10   8  19        5.29        5.71      1.52 o
  -8   9  19        4.50        4.20      1.80 o
  -6   9  19        5.51        4.14      1.80 o
  -4   9  19        7.47        7.39      1.87 o
  -3   9  19       23.71       20.52      3.19 o
   2   9  19       20.54       19.63      4.33 o
   3   9  19        2.75        2.63      1.30 o
   4   9  19        3.99        3.96      1.63 o
   6   9  19        6.31        5.82      1.57 o
  -3  10  19        7.67        5.34      1.93 o
  -1  10  19        2.96        2.75      1.20 o
   0  10  19        7.95        8.03      1.51 o
   2  10  19       10.06       10.99      2.31 o
   4  10  19       12.82       12.78      3.44 o
   5  10  19        7.41        6.90      2.23 o
   6  10  19       18.02       22.40      5.45 o
  -4  11  19        6.96        6.39      2.99 o
  -2  11  19        8.59        7.60      1.54 o
   6  11  19       14.40       16.75      4.71 o
  -1  12  19        7.00        7.78      1.87 o
   0  12  19        2.45        2.24      0.86 o
   2  12  19        4.08        6.72      2.05 o
   6  12  19        4.19        3.67      1.48 o
   4  13  19        4.43        5.28      1.93 o
  -4  14  19        4.25        3.83      1.45 o
  -2  14  19        4.66        3.86      1.31 o
   1  15  19        5.23        4.92      1.49 o
 -10   0  20        2.24        1.65      0.66 o
  -8   0  20        2.18        2.18      1.04 o
  -6   0  20        7.28        7.26      2.74 o
  -4   0  20        4.32        4.39      1.35 o
  -2   0  20       27.14       28.56      8.19 o
   0   0  20       26.42       31.68      4.08 o
   4   0  20        1.32        0.96      0.39 o
   8   0  20       14.61       13.03      3.11 o
  10   0  20        9.26       10.36      2.16 o
  12   0  20       15.89       16.70      2.58 o
 -17   1  20        2.52        2.08      0.84 o
 -14   1  20        8.71        8.37      1.44 o
 -13   1  20        6.67        7.40      1.23 o
 -11   1  20        2.72        2.61      0.82 o
 -10   1  20        5.86        6.36      1.30 o
  -8   1  20       10.80       11.19      2.31 o
  -7   1  20       17.04       17.38      2.58 o
  -5   1  20        5.59        4.69      1.33 o
  -3   1  20        3.18        3.38      1.18 o
  -2   1  20        6.23        6.58      1.42 o
  -1   1  20       15.06       15.20      2.28 o
   2   1  20        5.41        5.25      1.75 o
   3   1  20       18.24       19.28      2.73 o
   4   1  20       27.99       26.73      3.48 o
   5   1  20       20.11       19.33      3.20 o
   6   1  20       74.14       75.45      8.27 o
   7   1  20        5.61        5.29      1.06 o
   8   1  20       15.28       15.22      2.28 o
   9   1  20        3.20        3.77      1.04 o
  11   1  20       16.10       16.66      3.07 o
  12   1  20        3.81        4.30      1.18 o
  13   1  20        2.49        2.60      1.17 o
 -16   2  20        4.83        5.32      0.88 o
 -15   2  20        9.44        9.78      1.30 o
 -14   2  20        8.61        8.69      1.29 o
 -13   2  20        4.84        4.56      0.82 o
 -10   2  20        7.60        7.80      2.03 o
  -8   2  20        3.80        4.65      1.26 o
  -7   2  20        6.46        7.08      2.05 o
  -5   2  20        7.72        7.58      1.43 o
  -3   2  20       42.16       43.57      5.12 o
  -2   2  20        4.95        5.30      1.36 o
  -1   2  20       83.90       82.12      8.71 o
   0   2  20       11.92       11.29      1.83 o
   1   2  20       25.89       27.11      3.63 o
   2   2  20       18.13       18.82      3.05 o
   3   2  20       13.14       11.44      2.15 o
   4   2  20       26.83       25.87      3.63 o
   5   2  20       15.13       13.98      3.26 o
   7   2  20       26.42       25.74      5.23 o
  10   2  20        3.61        3.39      1.37 o
  13   2  20        2.28        2.97      0.97 o
 -16   3  20        3.71        3.70      0.79 o
 -15   3  20        3.50        3.86      0.79 o
 -14   3  20        4.52        4.94      0.85 o
 -12   3  20        2.75        2.54      1.22 o
 -11   3  20       20.97       20.13      3.67 o
 -10   3  20        9.94        9.09      1.68 o
  -9   3  20        1.82        0.99      0.48 o
  -8   3  20        1.27        1.73      0.61 o
  -7   3  20        3.45        3.30      1.17 o
  -6   3  20       25.35       27.64      3.16 o
  -4   3  20        3.64        4.43      1.16 o
  -3   3  20        3.65        3.78      0.80 o
  -2   3  20       59.11       59.03      6.46 o
  -1   3  20        3.70        3.90      0.97 o
   0   3  20        4.57        4.65      1.23 o
   1   3  20        4.30        3.92      1.28 o
   2   3  20        4.04        4.43      1.24 o
   4   3  20        7.98        6.63      2.06 o
   7   3  20       32.37       36.92      4.68 o
   8   3  20       11.61       12.07      2.47 o
   9   3  20        4.80        4.15      1.56 o
  10   3  20       10.17        9.53      1.68 o
  12   3  20        1.87        1.24      0.55 o
 -16   4  20        1.35        1.52      0.61 o
 -15   4  20        1.00        1.45      0.57 o
 -13   4  20        3.25        3.75      0.89 o
 -11   4  20       13.19       13.32      1.97 o
  -7   4  20       43.03       42.82      4.97 o
  -6   4  20        4.49        4.38      1.11 o
  -5   4  20       29.01       31.00      3.61 o
  -4   4  20       40.43       42.60      4.66 o
  -2   4  20        7.32        6.76      1.55 o
  -1   4  20        4.68        3.53      1.66 o
   0   4  20        8.29        7.42      1.87 o
   1   4  20       27.12       27.64      4.25 o
   2   4  20        1.93        2.69      1.24 o
   6   4  20        5.18        5.18      2.31 o
   8   4  20        5.49        6.87      2.05 o
  11   4  20        4.20        5.67      1.92 o
 -16   5  20        4.79        5.08      0.71 o
  -9   5  20        4.40        4.35      0.96 o
  -8   5  20        3.19        3.06      0.74 o
  -7   5  20        3.44        3.88      0.85 o
  -6   5  20       15.46       16.63      2.27 o
  -5   5  20       16.50       16.31      2.12 o
  -2   5  20        3.61        3.15      1.36 o
  -1   5  20       51.64       49.59      5.72 o
   0   5  20       13.18       12.78      2.14 o
   1   5  20       16.48       17.04      2.75 o
   3   5  20       12.88       11.49      5.28 o
   6   5  20        4.68        4.45      1.49 o
   9   5  20        7.48        8.97      2.34 o
  10   5  20        3.32        3.65      1.65 o
  11   5  20       17.25       21.83      4.30 o
 -16   6  20        5.42        4.90      0.68 o
 -15   6  20        1.72        1.76      0.60 o
 -13   6  20       42.45       37.18      4.37 o
 -11   6  20       14.40       14.03      2.45 o
  -9   6  20        5.97        6.42      1.16 o
  -7   6  20       26.85       26.95      3.47 o
  -6   6  20        1.24        1.47      0.71 o
  -5   6  20       50.16       49.01      5.72 o
  -4   6  20       21.70       23.23      3.33 o
  -3   6  20       10.69        9.88      2.00 o
  -2   6  20       12.27       11.27      2.15 o
   0   6  20       13.81       13.45      2.13 o
   1   6  20        8.74        8.66      2.01 o
  10   6  20        7.52        9.04      1.85 o
 -14   7  20       11.29        9.99      1.68 o
 -12   7  20       50.27       45.67      8.27 o
 -11   7  20        5.58        6.22      1.12 o
 -10   7  20        4.50        4.23      0.97 o
  -8   7  20        6.88        7.34      1.71 o
  -6   7  20       36.69       38.15      4.68 o
  -4   7  20       47.74       50.01      5.72 o
  -3   7  20        2.98        3.28      1.38 o
   0   7  20       13.78       16.04      2.59 o
   2   7  20       27.57       27.83      3.79 o
   5   7  20        7.45        7.92      1.87 o
  10   7  20        2.56        3.35      1.46 o
 -13   8  20        4.27        2.96      1.24 o
 -11   8  20        4.77        5.17      2.11 o
 -10   8  20       10.71        9.49      2.67 o
  -6   8  20       20.97       22.50      3.33 o
  -5   8  20       18.48       18.82      3.05 o
  -1   8  20        4.72        4.35      1.43 o
   0   8  20        4.45        5.11      1.55 o
   3   8  20        9.29       10.05      2.66 o
   5   8  20       17.91       21.62      5.97 o
   9   8  20        7.97        9.14      2.01 o
  10   8  20        5.80        7.07      1.88 o
  -8   9  20        7.46        5.69      2.09 o
  -5   9  20        5.46        4.86      1.77 o
  -4   9  20       13.76       11.94      2.96 o
  -1   9  20       16.40       14.79      2.77 o
   4   9  20        7.52        6.59      2.06 o
  -7  10  20       12.56       20.20      4.16 o
  -3  10  20        4.35        6.52      3.16 o
   0  10  20        4.39        2.97      1.36 o
   7  10  20        6.43        8.53      3.59 o
   8  10  20        3.45        4.33      1.79 o
   5  12  20        7.05        9.09      3.38 o
   7  12  20       15.39       19.96      4.00 o
  -2  13  20        4.10        5.21      1.94 o
   0  13  20        5.36        4.76      1.20 o
   2  13  20        4.20        4.50      1.78 o
 -15   0  21       25.24       18.91      2.42 o
 -13   0  21        7.57        8.35      2.54 o
 -11   0  21        2.03        1.17      0.52 o
  -9   0  21       53.78       55.70      6.47 o
  -7   0  21       31.85       30.19      4.09 o
  -5   0  21        8.54        9.46      2.00 o
  -3   0  21       12.70       15.87      2.91 o
   3   0  21       69.58       72.71      8.12 o
   5   0  21      139.17      132.96     14.12 o
   7   0  21        6.20        5.67      1.35 o
   9   0  21       14.50       15.58      2.59 o
 -15   1  21        3.29        2.68      1.00 o
 -14   1  21        7.00        6.34      1.03 o
 -10   1  21        1.91        1.35      0.67 o
  -9   1  21        9.05        9.72      1.52 o
  -8   1  21        8.14        8.85      1.50 o
  -7   1  21       68.66       66.77      8.61 o
  -6   1  21        5.45        6.21      1.35 o
  -5   1  21       10.98       10.48      1.84 o
  -4   1  21        2.02        2.18      0.96 o
  -3   1  21       37.92       39.39      4.67 o
  -1   1  21       84.49       84.11      8.71 o
   0   1  21        4.10        4.52      1.61 o
   1   1  21       35.23       38.80      4.68 o
   2   1  21        9.13        8.42      1.69 o
   4   1  21       54.73       56.26      6.47 o
   6   1  21       13.95       10.75      2.32 o
   7   1  21       15.63       14.64      2.77 o
   8   1  21        7.58        6.74      1.41 o
 -16   2  21        1.22        1.04      0.47 o
 -14   2  21        2.76        2.75      0.70 o
 -12   2  21        9.25        9.67      1.25 o
 -11   2  21        3.83        4.40      0.78 o
 -10   2  21       15.24       14.19      1.97 o
  -9   2  21        5.98        6.34      1.24 o
  -8   2  21       14.49       16.46      2.12 o
  -6   2  21       68.87       67.22      8.29 o
  -5   2  21       31.87       32.43      3.92 o
  -3   2  21        4.65        4.05      1.00 o
  -2   2  21       25.57       25.97      3.48 o
   0   2  21       26.25       25.59      3.95 o
   1   2  21        7.65        7.02      1.26 o
   4   2  21       17.92       18.82      3.53 o
   6   2  21        3.90        4.18      1.40 o
   8   2  21        4.37        5.34      1.75 o
   9   2  21        1.65        1.37      0.64 o
  10   2  21        7.22        5.12      1.59 o
  12   2  21        1.77        1.56      0.53 o
 -15   3  21        5.80        6.90      1.03 o
 -14   3  21        5.52        6.71      1.35 o
 -12   3  21        2.38        2.23      0.83 o
 -11   3  21        2.40        1.91      0.75 o
 -10   3  21       26.90       26.22      3.01 o
  -9   3  21        2.09        2.12      0.83 o
  -8   3  21       20.63       21.04      2.87 o
  -7   3  21       18.05       17.89      2.43 o
  -6   3  21       13.84       15.19      2.12 o
  -4   3  21       32.45       32.40      3.77 o
  -3   3  21        9.32       11.57      1.67 o
  -2   3  21        8.05        7.03      1.26 o
  -1   3  21        7.36        7.52      1.33 o
   0   3  21        4.24        4.74      1.05 o
   1   3  21        4.27        3.88      1.10 o
   3   3  21       22.19       23.53      4.93 o
   5   3  21       25.42       27.10      4.26 o
   6   3  21        5.75        5.98      1.73 o
   9   3  21        8.35        8.39      2.36 o
  10   3  21       10.61       10.69      3.16 o
 -12   4  21       11.49       10.74      1.41 o
  -9   4  21        3.14        3.45      1.02 o
  -7   4  21        9.84        9.81      1.52 o
  -5   4  21        9.57       11.18      1.99 o
  -4   4  21        2.33        2.18      0.59 o
   2   4  21        5.02        5.40      1.24 o
   5   4  21       12.82       12.68      2.95 o
   7   4  21        2.90        3.27      1.30 o
   9   4  21       12.78       14.06      2.77 o
  12   4  21        4.18        5.97      2.63 o
 -14   5  21        1.93        2.19      0.68 o
 -13   5  21       11.37       10.35      1.42 o
 -12   5  21        8.19        6.46      1.42 o
 -11   5  21        5.78        5.52      1.03 o
 -10   5  21       20.60       20.70      2.88 o
  -8   5  21        8.44        9.10      1.53 o
  -6   5  21        7.49        7.45      1.25 o
  -1   5  21        8.33        7.87      2.72 o
   0   5  21        5.44        4.98      1.76 o
   2   5  21        3.79        4.16      1.35 o
   3   5  21        9.41        9.19      2.86 o
   6   5  21        3.28        4.41      1.42 o
   8   5  21        2.42        3.50      1.38 o
 -12   6  21        2.65        2.26      0.60 o
 -11   6  21       12.45       12.72      1.97 o
  -9   6  21       24.50       26.01      3.32 o
  -8   6  21        2.08        1.90      0.88 o
  -4   6  21        6.80        6.74      2.77 o
  -3   6  21        7.00        8.06      2.54 o
   5   6  21        3.82        3.74      1.65 o
   6   6  21        3.15        3.46      1.34 o
   7   6  21        4.46        4.22      1.80 o
  11   6  21        3.72        4.82      1.53 o
 -14   7  21        1.81        1.91      0.81 o
   8   7  21       13.96       14.72      2.60 o
 -11   8  21        9.97        8.46      1.69 o
  -5   8  21        4.94        5.89      2.08 o
  -4   8  21        5.20        5.73      1.92 o
   2   8  21       13.77       10.38      2.32 o
   4   8  21       13.79       13.19      2.46 o
 -10   9  21       11.60        7.52      1.87 o
   2   9  21        7.18        8.58      2.70 o
   3   9  21        7.17        6.56      2.06 o
   7   9  21        6.98        6.41      2.42 o
   8   9  21        2.88        3.19      1.36 o
  -2  10  21        3.84        5.08      2.31 o
   6  10  21        8.26        7.47      2.74 o
  -8  11  21        7.04        8.16      2.89 o
   0  11  21        4.46        3.86      1.31 o
   4  11  21       11.15       12.81      3.28 o
  -6  12  21        6.11        6.93      3.13 o
   0  12  21        8.54        8.07      1.54 o
 -14   0  22       15.59       14.13      2.77 o
 -12   0  22        6.90        7.25      2.39 o
 -10   0  22        4.68        5.17      0.70 o
  -8   0  22        8.64        9.33      1.04 o
  -6   0  22        8.34        8.03      1.54 o
  -4   0  22       53.56       56.91      6.16 o
  -2   0  22       27.39       27.28      4.10 o
   0   0  22       34.16       28.72     10.45 o
   2   0  22        9.71       12.31      2.95 o
   4   0  22       10.55       13.21      3.43 o
 -15   1  22        7.50        7.52      1.11 o
 -14   1  22        4.55        4.47      1.01 o
 -13   1  22       17.99       18.75      2.26 o
 -12   1  22       16.74       16.86      2.27 o
 -11   1  22        1.68        2.17      0.63 o
 -10   1  22        4.41        4.75      0.99 o
  -6   1  22        6.76        6.79      1.55 o
  -5   1  22        9.64        9.68      1.84 o
  -4   1  22       13.32       14.45      2.92 o
  -3   1  22       10.12       10.58      1.84 o
  -2   1  22        3.27        3.55      1.30 o
   3   1  22       18.06       19.51      7.25 o
   5   1  22        3.65        2.80      1.25 o
   6   1  22        4.91        4.49      1.19 o
   8   1  22        3.47        3.43      1.55 o
   9   1  22        3.35        3.18      0.83 o
 -15   2  22        4.81        4.87      0.89 o
 -14   2  22        6.79        6.55      1.02 o
 -12   2  22        8.58        8.62      1.18 o
  -9   2  22       11.84       11.84      1.67 o
  -8   2  22        2.66        3.24      0.90 o
  -7   2  22        4.35        4.81      1.10 o
  -6   2  22        0.63        1.17      0.55 o
  -5   2  22       11.81       12.34      1.82 o
  -3   2  22       26.34       27.44      4.57 o
  -2   2  22        4.91        5.17      1.22 o
  -1   2  22        5.30        4.93      1.59 o
   0   2  22        9.11        8.98      1.85 o
   4   2  22        1.20        1.07      0.52 o
   5   2  22        3.41        3.33      1.19 o
   7   2  22        3.10        2.68      1.09 o
 -14   3  22        3.84        3.68      0.75 o
  -9   3  22        9.05        9.76      1.42 o
  -8   3  22       60.13       60.31      6.30 o
  -6   3  22       43.07       42.83      4.81 o
  -5   3  22        4.66        5.50      1.11 o
  -2   3  22        9.17        9.20      3.02 o
   0   3  22        6.08        6.25      1.15 o
   1   3  22       19.91       21.26      3.66 o
   2   3  22        2.22        2.26      0.82 o
   3   3  22        4.12        4.23      1.21 o
 -14   4  22        3.81        4.26      0.82 o
 -13   4  22        3.25        2.94      0.81 o
 -12   4  22        1.94        1.64      0.61 o
 -11   4  22       15.51       17.57      2.11 o
  -8   4  22        2.20        2.36      0.83 o
  -7   4  22       32.45       33.32      4.07 o
  -6   4  22        1.59        1.50      0.70 o
  -5   4  22       12.63       12.37      2.30 o
  -3   4  22        1.37        1.15      0.40 o
  -2   4  22        1.51        1.70      0.62 o
  -1   4  22        3.26        2.60      1.15 o
   4   4  22        3.36        3.93      1.82 o
   8   4  22        3.19        4.66      1.60 o
   9   4  22        2.69        3.43      1.60 o
  11   4  22        1.27        1.20      0.51 o
 -14   5  22        1.55        1.12      0.44 o
 -13   5  22        6.76        7.24      1.08 o
 -11   5  22        0.69        0.80      0.37 o
 -10   5  22        2.44        2.03      0.63 o
  -9   5  22       14.16       15.45      2.12 o
  -6   5  22        1.95        2.37      0.89 o
  -5   5  22        5.62        5.38      0.99 o
  -4   5  22        1.82        2.02      0.77 o
  -3   5  22       28.82       27.87      3.62 o
   0   5  22        2.73        2.55      0.90 o
   5   5  22        7.41        7.46      2.74 o
   7   5  22        2.99        2.84      1.12 o
   9   5  22       12.84       14.24      3.10 o
 -13   6  22        6.66        6.50      1.05 o
 -11   6  22        9.60       10.80      2.32 o
 -10   6  22        1.87        2.02      0.55 o
  -6   6  22        5.37        5.79      1.40 o
  -4   6  22        8.91       10.25      1.84 o
  -1   6  22       16.29       17.26      2.58 o
   3   6  22       22.28       25.12      3.80 o
   5   6  22        7.61        8.88      1.85 o
   6   6  22       10.57       11.03      2.31 o
  10   6  22        7.60       10.70      1.83 o
 -12   7  22       24.36       24.46      2.55 o
  -8   7  22        3.93        3.36      1.23 o
  -7   7  22        8.18        6.95      1.71 o
  -6   7  22        4.17        4.94      1.76 o
  -4   7  22        6.57        5.71      2.46 o
  -2   7  22        5.74        6.50      1.89 o
   2   7  22        8.86        7.31      1.88 o
   3   7  22        7.85        7.33      2.57 o
   4   7  22        5.58        5.81      1.57 o
 -12   8  22        3.75        3.95      1.43 o
  -9   8  22        8.60        8.47      2.02 o
  -4   8  22        6.71        5.79      2.27 o
  -2   8  22        5.69        6.38      1.56 o
   1   8  22        4.70        5.47      2.67 o
   4   8  22        4.87        4.60      1.97 o
  -6   9  22       20.02       17.90      4.02 o
   2   9  22       10.14       12.07      3.29 o
  -5  10  22       14.38       14.28      3.59 o
   2  10  22        9.84        7.90      3.08 o
  -3  11  22       17.84       18.29      3.53 o
 -13   0  23        0.70        1.25      0.47 o
  -7   0  23       16.48       18.78      1.95 o
  -3   0  23       26.68       28.32      8.71 o
   3   0  23        5.46        9.00      3.56 o
   9   0  23        3.08        2.53      0.74 o
 -14   1  23        3.41        3.82      0.75 o
 -13   1  23       19.65       20.57      3.19 o
 -11   1  23       15.46       16.37      1.65 o
 -10   1  23        7.77        8.33      0.95 o
  -9   1  23        2.24        2.31      0.51 o
  -8   1  23        2.64        2.10      0.52 o
  -7   1  23       18.99       18.50      1.95 o
  -6   1  23        2.85        2.61      0.54 o
  -5   1  23       16.06       18.20      2.26 o
  -3   1  23        1.66        1.29      0.43 o
  -1   1  23        9.20       10.17      2.16 o
  10   1  23        1.73        1.59      0.49 o
 -12   2  23        2.90        2.88      0.66 o
  -9   2  23        8.44        9.55      1.24 o
  -7   2  23        8.22        8.42      1.15 o
  -6   2  23       27.90       28.49      3.78 o
  -4   2  23        3.07        2.82      1.10 o
  -2   2  23       40.30       41.79      5.44 o
  -1   2  23       13.74       14.96      5.11 o
   0   2  23       19.74       18.71      5.69 o
   6   2  23        1.60        1.85      0.80 o
   7   2  23        6.87        6.74      1.72 o
   9   2  23        1.41        1.44      0.51 o
 -14   3  23        1.49        1.30      0.58 o
 -13   3  23       10.89       10.77      1.41 o
 -12   3  23        2.89        2.63      1.02 o
 -11   3  23        5.19        5.42      0.87 o
 -10   3  23        0.73        0.90      0.41 o
  -9   3  23       11.75       12.28      1.66 o
  -8   3  23       16.27       16.93      1.95 o
  -6   3  23        9.52       10.41      1.49 o
  -4   3  23        6.43        7.68      1.43 o
  -3   3  23       21.76       21.40      5.81 o
  -2   3  23        8.58        8.51      2.02 o
   0   3  23        6.30        7.78      2.55 o
   1   3  23        8.09        7.81      1.33 o
   4   3  23        4.51        4.67      1.26 o
   6   3  23        2.86        2.70      1.17 o
   7   3  23        2.62        3.46      1.67 o
 -13   4  23        1.15        1.89      0.64 o
  -9   4  23        7.89        9.21      1.21 o
  -8   4  23        3.99        4.16      0.90 o
  -7   4  23       13.88       15.49      2.12 o
  -6   4  23        7.16        8.29      1.34 o
  -5   4  23       11.55       12.64      3.45 o
  -4   4  23        2.86        4.41      1.27 o
  -3   4  23        5.67        5.79      1.91 o
  -2   4  23        4.31        4.42      1.61 o
  -1   4  23        6.93        6.36      1.39 o
   0   4  23       51.77       52.33      6.33 o
   2   4  23        8.47        8.63      1.86 o
   5   4  23        2.08        2.64      1.32 o
   6   4  23        6.10        6.31      1.54 o
   8   4  23        2.14        2.45      1.20 o
 -11   5  23        2.15        2.28      0.53 o
  -9   5  23        3.91        4.63      0.82 o
  -8   5  23        5.13        5.14      1.03 o
  -7   5  23       11.77       11.86      1.83 o
  -2   5  23       10.57       10.68      1.67 o
  -1   5  23       20.40       19.47      3.20 o
   1   5  23        6.21        5.83      1.21 o
   2   5  23       18.62       18.09      3.06 o
   3   5  23        1.92        2.93      1.09 o
   5   5  23        3.18        4.06      1.27 o
   8   5  23        6.53        7.54      1.70 o
 -12   6  23        0.33        0.56      0.26 o
 -10   6  23        4.63        5.48      0.89 o
  -8   6  23        4.02        3.67      1.65 o
  -5   6  23        2.14        2.07      0.56 o
  -3   6  23        7.83        6.50      1.72 o
  -2   6  23        3.29        3.42      1.47 o
  -1   6  23        2.52        2.43      1.14 o
   1   6  23        3.21        3.55      1.29 o
   2   6  23        7.50        7.93      2.20 o
   3   6  23       11.46       11.59      3.14 o
  -4   7  23        3.46        3.16      1.41 o
  -3   7  23        2.78        3.85      1.82 o
  -1   7  23        2.91        4.33      1.62 o
   1   7  23       26.51       27.80      3.94 o
   3   7  23       13.87       14.31      2.60 o
   8   7  23        7.74        8.26      1.54 o
  -8   8  23        5.35        3.59      1.01 o
  -6   8  23        6.53        4.48      1.78 o
  -4   8  23       11.49       15.10      6.38 o
  -2   8  23        5.47        3.77      1.83 o
   2   8  23        9.95       11.83      4.35 o
  -3   9  23        8.59        6.27      2.99 o
  -1   9  23        5.21        7.01      2.76 o
  -5  10  23        0.13        9.83      3.89 o
 -10   0  24       30.80       34.23      3.29 o
  -6   0  24        0.25        0.96      0.37 o
  -2   0  24        5.99        5.83      0.80 o
 -13   1  24        3.29        3.41      0.72 o
 -12   1  24       17.09       18.65      1.95 o
 -11   1  24        5.55        5.78      1.16 o
 -10   1  24        3.49        3.27      0.65 o
  -9   1  24        2.06        1.96      0.56 o
  -7   1  24        8.03        8.66      1.00 o
  -6   1  24        7.55        7.93      0.97 o
  -5   1  24        1.43        1.13      0.40 o
  -4   1  24       16.30       18.37      1.95 o
  -2   1  24        4.93        5.67      1.25 o
  -1   1  24        2.57        3.49      1.02 o
   1   1  24        9.36       13.70      3.76 o
   9   1  24        1.92        1.74      0.31 o
 -11   2  24        5.24        5.59      0.78 o
  -9   2  24        8.20        9.36      1.07 o
  -8   2  24       15.67       17.76      1.80 o
  -7   2  24        4.77        4.93      0.84 o
  -1   2  24        4.18        5.75      1.22 o
   2   2  24        9.18        8.46      3.41 o
   6   2  24        4.14        3.65      0.82 o
   7   2  24        3.57        3.39      0.77 o
 -12   3  24        1.48        1.04      0.47 o
 -11   3  24        5.91        6.25      1.09 o
 -10   3  24        7.64        7.87      1.09 o
  -9   3  24       23.24       23.53      2.40 o
  -8   3  24       18.07       20.96      2.10 o
  -7   3  24       15.07       14.61      1.50 o
  -5   3  24        2.78        3.18      0.74 o
  -3   3  24        2.54        2.93      1.28 o
  -2   3  24        6.93        9.99      1.68 o
  -1   3  24        3.42        4.55      1.48 o
   3   3  24        1.40        1.33      0.59 o
   5   3  24        7.40        8.40      1.54 o
   7   3  24        2.58        2.73      0.77 o
 -11   4  24        1.20        1.43      0.66 o
 -10   4  24       10.30       10.98      2.48 o
  -8   4  24       20.34       22.18      2.56 o
  -7   4  24        3.43        4.44      0.64 o
  -6   4  24        6.41        6.64      1.56 o
  -5   4  24        9.50        9.82      1.84 o
  -4   4  24       14.83       15.75      6.89 o
  -1   4  24        3.65        3.99      1.61 o
   0   4  24        5.38        5.91      1.91 o
 -10   5  24        6.96        6.90      1.88 o
  -8   5  24        3.02        4.03      0.80 o
  -7   5  24        7.26        8.12      1.52 o
  -3   5  24        2.82        2.70      1.30 o
  -2   5  24        4.04        5.30      1.75 o
  -1   5  24       13.90       13.30      2.14 o
   0   5  24        4.49        4.34      0.89 o
   1   5  24        2.86        3.21      0.91 o
   3   5  24        7.89        8.85      1.69 o
   4   5  24        1.53        2.40      1.02 o
   5   5  24        5.80        6.23      1.56 o
  -8   6  24        5.70        4.52      1.27 o
  -7   6  24       10.35        9.34      1.68 o
  -6   6  24        7.95        8.22      1.54 o
  -2   6  24        7.85        8.28      1.51 o
  -1   6  24        8.17        8.80      2.19 o
   0   6  24        5.58        6.30      1.38 o
   1   6  24        4.81        4.87      1.22 o
   6   6  24        6.81        8.22      1.86 o
 -10   7  24        2.66        4.64      0.96 o
  -6   7  24       21.58       19.70      3.05 o
  -5   7  24        3.20        3.05      0.65 o
  -4   7  24        1.78        1.76      0.60 o
  -3   7  24        4.37        4.04      0.98 o
   0   7  24        8.43        8.61      1.86 o
   4   7  24        2.72        2.86      1.03 o
   6   7  24        2.09        3.42      1.10 o
  -9   8  24       27.22       18.71      2.26 o
  -5   8  24        4.59        5.90      1.91 o
   2   8  24        1.57        7.09      3.32 o
   3   8  24        3.88        5.08      1.23 o
   4   8  24        8.58        9.34      3.02 o
   3   9  24        3.43        4.23      1.18 o
  -9   0  25        5.78        6.91      0.83 o
  -7   0  25        8.42        9.76      1.07 o
  -5   0  25        7.32        7.70      0.90 o
  -3   0  25        2.89        3.46      0.62 o
 -11   1  25       21.90       23.53      2.40 o
  -9   1  25        0.83        1.13      0.42 o
  -5   1  25        0.65        0.95      0.43 o
  -4   1  25        3.14        4.11      0.73 o
  -2   1  25        7.54        9.02      1.04 o
   6   1  25       10.20        8.83      4.14 o
 -11   2  25        2.27        2.36      0.53 o
  -9   2  25        1.50        0.92      0.36 o
  -8   2  25       16.65       17.21      1.80 o
  -7   2  25        2.78        3.07      0.92 o
  -6   2  25        4.96        6.10      0.80 o
  -5   2  25       17.72       18.91      1.95 o
  -4   2  25        9.65       10.47      1.21 o
  -3   2  25       24.50       28.56      2.85 o
  -1   2  25        3.80        4.54      0.72 o
   1   2  25        2.51        5.56      2.46 o
 -11   3  25        0.80        1.71      0.60 o
 -10   3  25        4.49        4.69      0.68 o
  -9   3  25       15.09       16.96      1.80 o
  -7   3  25        1.20        1.21      0.36 o
  -6   3  25        4.63        5.10      0.89 o
  -3   3  25        7.27        8.35      2.36 o
  -1   3  25        3.45        3.80      1.53 o
   0   3  25        6.55       10.47      2.49 o
   4   3  25        3.60        6.23      3.00 o
 -10   4  25        2.05        2.12      0.49 o
  -7   4  25        2.05        1.73      0.54 o
  -6   4  25       11.19       12.81      1.48 o
  -2   4  25        1.46        1.54      0.73 o
   0   4  25       26.67       23.32      3.65 o
  -8   5  25       18.82       19.96      2.11 o
  -7   5  25        2.10        2.42      0.60 o
  -6   5  25        4.45        5.18      0.95 o
  -4   5  25        8.53        9.01      1.19 o
  -1   5  25       12.75       14.08      2.13 o
   1   5  25       14.35       13.15      1.82 o
   3   5  25        1.56        1.56      0.47 o
   4   5  25        2.32        2.46      0.62 o
  -9   6  25        4.42        4.30      0.93 o
  -7   6  25        3.52        3.42      0.92 o
  -4   6  25        2.74        3.92      1.17 o
  -1   6  25        2.57        2.14      0.55 o
  -7   7  25        3.62        4.79      1.00 o
  -5   7  25        6.89        7.13      1.20 o
  -2   7  25        2.31        2.52      0.59 o
   1   7  25        4.38        5.06      0.75 o
   2   7  25        3.94        3.77      0.61 o
  -4   8  25        2.45        2.08      0.37 o
  -3   8  25        2.20        2.41      0.48 o
  -2   8  25        2.21        3.04      0.54 o
   0   8  25        1.88        2.08      0.38 o
   1   8  25        0.20        0.89      0.34 o
  -4   0  26        7.38        8.69      0.98 o
  -9   1  26        4.10        4.36      0.68 o
  -8   1  26        0.98        0.92      0.41 o
  -5   1  26        9.25       11.01      1.20 o
  -4   1  26        1.85        2.39      0.58 o
  -3   1  26        2.11        1.93      0.45 o
  -9   2  26        0.75        0.77      0.37 o
  -8   2  26        2.44        2.33      0.51 o
  -4   2  26        7.28        9.12      1.14 o
  -3   2  26        8.07        7.95      0.98 o
   1   2  26       10.59        9.00      2.86 o
   2   2  26        4.81        6.75      2.59 o
  -7   3  26       20.01       20.38      2.10 o
  -6   3  26       11.44       12.22      1.40 o
  -5   3  26        2.64        3.01      0.78 o
  -3   3  26        1.12        1.85      0.73 o
  -2   3  26       21.67       22.45      4.95 o
  -7   4  26       16.82       17.76      1.95 o
  -6   4  26        1.28        1.38      0.59 o
  -5   4  26       27.28       32.30      3.30 o
  -4   4  26        7.82        9.16      1.21 o
  -1   4  26       12.01       12.10      5.06 o
   2   4  26        9.59        6.51      2.42 o
  -7   5  26       11.17       10.89      1.31 o
  -6   5  26        7.33        8.40      1.15 o
  -4   5  26        9.44       10.30      1.29 o
  -1   5  26        6.73        6.59      1.13 o
  -4   6  26        3.52        4.09      1.00 o
  -3   6  26        2.24        1.84      0.84 o
  -2   6  26        1.61        1.89      0.88 o
  -5   0  27       10.53       11.53      1.23 o
  -6   1  27        1.13        1.16      0.40 o
  -5   2  27        4.77        5.66      0.93 o
  -3   2  27       16.52       15.39      4.58 o
  -1   2  27       17.23       19.59      3.05 o
   0   2  27        7.97        8.35      2.02 o
  -1   3  27        1.62       17.70      2.58 o
