# Supplementary material for: Periodic Hirshfeld Atom Refinement
Source: J Phys Chem Lett. 2026 Feb 27;17(11):3170–9. doi: 10.1021/acs.jpclett.5c03918 (PMC13007019; doi:10.1021/acs.jpclett.5c03918)
Supplement: Supplementary file 2 [file jz5c03918_si_002.zip › I_Bis26Luti_closo-dodecaborane(12)/Bis(2,6-lutidinium)_closo-dodecaborate(12)__IAM.cif]

data_Bislutidinium_closo-dodecaborate12__IAM
#Bis(2,6-lutidinium)_closo-dodecaborate(12)__IAM
_publ_contact_author_name           'PD Dr. Simon Grabowsky'
_publ_contact_author_address
;
    University of Bern
    Department of Chemistry, Biochemistry and Pharmaceutical Sciences
    Freiestrasse 3
    CH - 3012 Bern
    Switzerland
;
_publ_contact_author_email          simon.grabowsky@unibe.ch
_publ_contact_author_phone          '+41 31 684 4281'
loop_
   _publ_author_name
   _publ_author_address
   'Chu, Kanghyun'
;
    University of Bern
    Department of Chemistry, Biochemistry and Pharmaceutical Sciences
    Freiestrasse 3
    CH - 3012 Bern
    Switzerland
;
   'Jayatilaka, Dylan' ''
   'Malaspina, Lorraine A.' ''
   'Genoni, Alessandro' ''
   'Cametti, Georgia' ''
   'Mebs, Stefan' ''
   'Lentz, Dieter' ''
   'B\"urgi, Hans-Beat' ''
   'Churakov, Sergey V.' ''
   'Grabowsky, Simon' ''

_publ_section_title                 'IAM for Bis(2,6-lutidinium)_closo-dodecaborate(12)'

_audit_creation_date                2025-3-31
_audit_creation_method              'Tonto 25.04.08 github v. 71242092'

# ============
# QCr software
# ============

_QCr_software                       Tonto
_QCr_software_version               '25.04.08 v. 71242092'
_QCr_software_platform              Linux-6.8.0-52-generic
_QCr_software_build_date            '2025.03.27 11:46'
_QCr_software_website               https://github.com/dylan-jayatilaka/tonto

# ========
# Chemical
# ========

_chemical_name_common               Bis(2,6-lutidinium)_closo-dodecaborate(12)
_chemical_formula_sum               'B12 C14 H32 N2'
_chemical_formula_moiety            '2(C7 H10 N), B12 H12'
_chemical_formula_weight            358.14
_chemical_compound_source           'see text'
_chemical_absolute_configuration    unk

# =======
# Crystal
# =======

_exptl_crystal_description          block
_exptl_crystal_colour               'colourless'
_exptl_crystal_size_max             0.3
_exptl_crystal_size_mid             0.25
_exptl_crystal_size_min             0.2
_exptl_crystal_density_meas         ?
_exptl_crystal_density_diffrn       1.108(1)
_exptl_crystal_density_method       'not measured'
_exptl_crystal_F_000                380.0

# ==============
# Absortion data
# ==============

_exptl_absorpt_coefficient_mu       0.038
_exptl_absorpt_correction_type      none
_exptl_absorpt_correction_T_min     ?
_exptl_absorpt_correction_T_max     ?
_exptl_absorpt_process_details      ?

# ========
# Symmetry
# ========

_symmetry_cell_setting              Monoclinic
_symmetry_space_group_name_H-M      'p 1 21/n 1'
_symmetry_space_group_name_Hall     '-p 2yn'
_symmetry_Int_Tables_number         '14'

loop_
    _symmetry_equiv_pos_as_xyz
'+x, +y, +z'
'-x, -y, -z'
'-x+1/2, +y+1/2, -z+1/2'
'+x+1/2, -y+1/2, +z+1/2'

# =========
# Unit cell
# =========

_cell_measurement_temperature       100(2)
_cell_measurement_reflns_used       7599
_cell_measurement_theta_min         2.2
_cell_measurement_theta_max         40.5

_cell_length_a                      9.920(2)
_cell_length_b                      9.1900(19)
_cell_length_c                      11.841(2)
_cell_angle_alpha                   90.00
_cell_angle_beta                    95.88(3)
_cell_angle_gamma                   90.00
_cell_volume                        1073.8(4)

_cell_formula_units_Z               2

_atom_sites_solution_hydrogens      HAR

# ===============
# Refinement data
# ===============

_refine_ls_kind                     'IAM'
_refine_ls_method_description
;
   S.C. Capelli, H.-B. Burgi, B. Dittrich, S.Grabowsky
   and Dylan Jayatilaka, IUCrJ (2014). 1, 361-379
;
_refine_QCr_Psi_constraint          'none'

_refine_ls_SVD_threshold            0.1E-02
_refine_ls_coordinate_system        cartesian
_refine_ls_structure_factor_coef    F
_refine_ls_matrix_type              full
_refine_ls_R_factor_gt              0.0442
_refine_ls_R_factor_ref             0.0442
_refine_ls_R_factor_all             0.0442
_refine_ls_wR_factor_gt             0.0611
_refine_ls_wR_factor_ref            0.0611
_refine_ls_wR_factor_all            0.0611
_refine_ls_R_Fsqd_factor            0.0822
_refine_ls_chi2                     0.7385
_refine_ls_goodness_of_fit_gt       0.8594
_refine_ls_goodness_of_fit_ref      0.8594
_refine_ls_goodness_of_fit_all      0.8594
_refine_ls_number_reflns            7599
_refine_ls_number_parameters        191
_refine_ls_number_restraints        0
_refine_ls_number_constraints       80
_refine_ls_hydrogen_treatment       refall
_refine_ls_weighting_scheme         sigma
_refine_ls_weighting_details        'w=1/\s(F)'
_refine_ls_shift/su_conv_tol        0.0100
_refine_ls_shift/su_max             -0.0094
_refine_ls_shift/su_max_par         'H10 Uxx'
_refine_ls_extinction_method        none

_refine_diff_density_max            0.8145
_refine_diff_density_min            -0.2666
_refine_diff_density_rms            0.0619

_refine_special_details
;
. If constraints were applied they are defined by zero
  eigenvalues of the least-squares hessian, see the
  value of _refine_ls_SVD_threshold
;

# ======================
# Fractional coordinates
# ======================

loop_
_atom_site_label
_atom_site_fract_x
_atom_site_fract_y
_atom_site_fract_z
_atom_site_U_iso_or_equiv
_atom_site_adp_type
_atom_site_occupancy
_atom_site_disorder_group
    N  0.39457(5)  0.31645(5)  0.62133(4)  0.01719(14)  Uani  1.000000  0
   C1  0.49368(5)  0.22569(6)  0.59320(4)  0.01787(17)  Uani  1.000000  0
   C2  0.32100(5)  0.40623(6)  0.54863(4)  0.01733(16)  Uani  1.000000  0
   C3  0.34918(6)  0.40617(7)  0.43625(4)  0.02018(19)  Uani  1.000000  0
   C4  0.52472(6)  0.22718(7)  0.48153(4)  0.01975(18)  Uani  1.000000  0
   C5  0.45166(6)  0.31715(7)  0.40310(4)  0.0213(2)    Uani  1.000000  0
   C6  0.21566(6)  0.49776(7)  0.59541(5)  0.0216(2)    Uani  1.000000  0
   C7  0.55969(8)  0.12967(8)  0.68408(5)  0.0254(2)    Uani  1.000000  0
   H1  0.2970(11)  0.4704(12)  0.3826(9)   0.030(3)     Uiso  1.000000  0
   H2  0.5966(11)  0.1671(11)  0.4615(9)   0.026(3)     Uiso  1.000000  0
   H3  0.4702(11)  0.3166(11)  0.3258(9)   0.028(3)     Uiso  1.000000  0
   H4  0.3768(11)  0.3174(12)  0.6939(9)   0.029(3)     Uiso  1.000000  0
   H5  0.2474(13)  0.5471(14)  0.6642(11)  0.043(3)     Uiso  1.000000  0
   H6  0.1822(13)  0.5683(14)  0.5429(11)  0.046(3)     Uiso  1.000000  0
   H7  0.1431(13)  0.4341(14)  0.6155(10)  0.040(3)     Uiso  1.000000  0
   H8  0.6358(13)  0.0752(13)  0.6603(10)  0.041(3)     Uiso  1.000000  0
   H9  0.5788(14)  0.1821(15)  0.7476(12)  0.053(4)     Uiso  1.000000  0
  H10  0.4926(16)  0.0645(16)  0.7045(12)  0.059(4)     Uiso  1.000000  0
   B1  0.54939(6)  0.47004(7)  0.86922(4)  0.01523(17)  Uani  1.000000  0
   B2  0.59559(6)  0.63200(6)  0.94650(4)  0.01529(17)  Uani  1.000000  0
   B3  0.46272(6)  0.67468(6)  1.03170(4)  0.01528(17)  Uani  1.000000  0
   B4  0.42312(6)  0.60244(7)  0.89258(4)  0.01537(17)  Uani  1.000000  0
   B5  0.61254(6)  0.58702(7)  1.09391(4)  0.01531(17)  Uani  1.000000  0
   B6  0.66617(5)  0.46047(7)  0.99373(5)  0.01546(17)  Uani  1.000000  0
  H11  0.6873(8)   0.6469(9)   1.1603(7)   0.0078(16)   Uiso  1.000000  0
  H12  0.3710(10)  0.6702(10)  0.8201(8)   0.020(2)     Uiso  1.000000  0
  H13  0.5823(10)  0.4484(11)  0.7818(8)   0.020(2)     Uiso  1.000000  0
  H14  0.6571(9)   0.7204(10)  0.9063(7)   0.015(2)     Uiso  1.000000  0
  H15  0.7756(11)  0.4296(11)  0.9887(9)   0.027(3)     Uiso  1.000000  0
  H16  0.4421(10)  0.7906(11)  1.0537(8)   0.023(2)     Uiso  1.000000  0
#   B7  0.53728(6)  0.32532(6)  0.96830(4)  0.01528(17)  Uani  1.000000  0
#   B8  0.38746(6)  0.41298(7)  0.90609(4)  0.01531(17)  Uani  1.000000  0
#   B9  0.45061(6)  0.52996(7)  1.13078(4)  0.01523(17)  Uani  1.000000  0
#  B10  0.33383(5)  0.53953(7)  1.00627(5)  0.01546(17)  Uani  1.000000  0
#  B11  0.57688(6)  0.39756(7)  1.10742(4)  0.01537(17)  Uani  1.000000  0
#  B12  0.40441(6)  0.36800(6)  1.05350(4)  0.01529(17)  Uani  1.000000  0
#  H17  0.5579(10)  0.2094(11)  0.9463(8)   0.023(2)     Uiso  1.000000  0
#  H18  0.3127(8)   0.3531(9)   0.8397(7)   0.0078(16)   Uiso  1.000000  0
#  H19  0.4177(10)  0.5516(11)  1.2182(8)   0.020(2)     Uiso  1.000000  0
#  H20  0.2244(11)  0.5704(11)  1.0113(9)   0.027(3)     Uiso  1.000000  0
#  H21  0.6290(10)  0.3298(10)  1.1799(8)   0.020(2)     Uiso  1.000000  0
#  H22  0.3429(9)   0.2796(10)  1.0937(7)   0.015(2)     Uiso  1.000000  0

# ====
# ADPs
# ====

loop_
_atom_site_aniso_label
_atom_site_aniso_U_11
_atom_site_aniso_U_22
_atom_site_aniso_U_33
_atom_site_aniso_U_12
_atom_site_aniso_U_13
_atom_site_aniso_U_23
    N  0.01847(14)  0.02091(17)  0.01260(12)  -0.00042(13)  0.00357(11)  -0.00144(13)
   C1  0.01795(16)  0.0221(2)    0.01399(15)  -0.00049(14)  0.00341(12)  -0.00190(15)
   C2  0.01702(15)  0.01994(18)  0.01516(15)  -0.00259(14)  0.00228(12)  -0.00098(14)
   C3  0.01985(18)  0.0260(2)    0.01472(16)  -0.00306(17)  0.00195(13)   0.00154(16)
   C4  0.01786(16)  0.0268(2)    0.01537(16)  -0.00203(16)  0.00541(13)  -0.00232(16)
   C5  0.02087(18)  0.0300(3)    0.01387(16)  -0.00400(18)  0.00519(14)  -0.00004(17)
   C6  0.0217(2)    0.0221(2)    0.0212(2)     0.00160(17)  0.00253(16)  -0.00208(18)
   C7  0.0311(3)    0.0284(3)    0.01728(19)   0.0085(2)    0.00466(19)   0.00023(19)
   B1  0.01619(16)  0.0186(2)    0.01135(15)   0.00058(14)  0.00380(13)   0.00004(15)
   B2  0.01541(16)  0.01788(19)  0.01303(16)  -0.00088(15)  0.00363(13)   0.00064(15)
   B3  0.01616(17)  0.01712(19)  0.01296(16)   0.00090(15)  0.00339(13)  -0.00020(15)
   B4  0.01586(16)  0.0185(2)    0.01191(15)   0.00107(15)  0.00206(13)   0.00103(15)
   B5  0.01502(16)  0.0187(2)    0.01227(15)  -0.00073(15)  0.00184(13)  -0.00026(15)
   B6  0.01334(15)  0.0194(2)    0.01406(16)   0.00103(14)  0.00338(13)   0.00039(15)
#   B7  0.01616(17)  0.01712(19)  0.01296(16)   0.00090(15)  0.00339(13)  -0.00020(15)
#   B8  0.01502(16)  0.0187(2)    0.01227(15)  -0.00073(15)  0.00184(13)  -0.00026(15)
#   B9  0.01619(16)  0.0186(2)    0.01135(15)   0.00058(14)  0.00380(13)   0.00004(15)
#  B10  0.01334(15)  0.0194(2)    0.01406(16)   0.00103(14)  0.00338(13)   0.00039(15)
#  B11  0.01586(16)  0.0185(2)    0.01191(15)   0.00107(15)  0.00206(13)   0.00103(15)
#  B12  0.01541(16)  0.01788(19)  0.01303(16)  -0.00088(15)  0.00363(13)   0.00064(15)

# ===========
# Reflections
# ===========

_diffrn_ambient_temperature         100(2)
_diffrn_radiation_wavelength        0.5600(2)
_diffrn_radiation_type              synchrotron
_diffrn_radiation_source            'synchrotron'
_diffrn_radiation_monochromator     graphite
_diffrn_measurement_device_type     'Mar165 CCD'
_diffrn_measurement_method          '\w'
_diffrn_measured_fraction_theta_max   0.993
_diffrn_measured_fraction_theta_full   0.993
_diffrn_detector_area_resol_mean    ?
_diffrn_standards_number            ?
_diffrn_standards_interval_count    ?
_diffrn_standards_interval_time     ?
_diffrn_standards_decay_%           ?
_diffrn_reflns_number               133297
_diffrn_reflns_av_R_equivalents     0.0954
_diffrn_reflns_av_sigmaI/netI       0.1127
_diffrn_reflns_limit_h_min          -22
_diffrn_reflns_limit_h_max          22
_diffrn_reflns_limit_k_min          0
_diffrn_reflns_limit_k_max          21
_diffrn_reflns_limit_l_min          0
_diffrn_reflns_limit_l_max          27
_diffrn_reflns_theta_min            2.01
_diffrn_reflns_theta_max            40.51
_diffrn_reflns_theta_full           40.51

_shelx_F_calc_maximum               47.534071

_reflns_d_resolution_low            0.431007
_reflns_d_resolution_high           7.245556
_reflns_limit_h_min                 -22
_reflns_limit_h_max                 22
_reflns_limit_k_min                 0
_reflns_limit_k_max                 21
_reflns_limit_l_min                 0
_reflns_limit_l_max                 27
_reflns_number_gt                   7599
_reflns_number_total                7599
_reflns_threshold_expression        'F>0 & F/u(F)>4.0 & |F_calc|>10^-3'

_reflns_special_details
;
* Specify symmetry and Friedel pair averaging *

. Only reflections which satisfy the threshold expression
  are listed below, and only they are considered observed,
  thus the *_gt, *_all, & *_total data are always the same
;

# ============
# Bond lengths
# ============

loop_
 _geom_bond_atom_site_label_1
 _geom_bond_site_symmetry_1
 _geom_bond_atom_site_label_2
 _geom_bond_site_symmetry_2
 _geom_bond_distance
 _geom_bond_publ_flag
    N  .   C1  .  1.3566(7)   yes
    N  .   C2  .  1.3512(7)   yes
    N  .   H4  .  0.894(11)   yes
   C1  .   C4  .  1.3882(7)   yes
   C1  .   C7  .  1.4903(9)   yes
   C2  .   C3  .  1.3874(7)   yes
   C2  .   C6  .  1.4916(8)   yes
   C3  .   C5  .  1.3923(9)   yes
   C4  .   C5  .  1.3905(9)   yes
   C3  .   H1  .  0.976(11)   yes
   C4  .   H2  .  0.951(11)   yes
   C5  .   H3  .  0.952(11)   yes
   C6  .   H5  .  0.956(13)   yes
   C6  .   H6  .  0.936(13)   yes
   C6  .   H7  .  0.976(12)   yes
   C7  .   H8  .  0.971(12)   yes
   C7  .   H9  .  0.897(14)   yes
   C7  .  H10  .  0.945(15)   yes
   B1  .   B2  .  1.7824(8)   yes
   B1  .   B4  .  1.7880(8)   yes
   B1  .   B6  .  1.7814(8)   yes
   B1  .   B7  .  1.7858(8)   yes
   B1  .   B8  .  1.7860(7)   yes
   B2  .   B3  .  1.7836(7)   yes
   B2  .   B4  .  1.7845(8)   yes
   B2  .   B5  .  1.7848(7)   yes
   B2  .   B6  .  1.7910(8)   yes
   B3  .   B4  .  1.7821(8)   yes
   B3  .   B5  .  1.7822(8)   yes
   B3  .   B9  .  1.7858(8)   yes
   B3  .  B10  .  1.7858(8)   yes
   B4  .   B8  .  1.7872(9)   yes
   B4  .  B10  .  1.7820(7)   yes
   B5  .   B6  .  1.7810(8)   yes
   B5  .   B9  .  1.7860(7)   yes
   B5  .  B11  .  1.7872(9)   yes
   B6  .   B7  .  1.7858(8)   yes
   B6  .  B11  .  1.7820(7)   yes
   B7  .   B8  .  1.7822(8)   yes
   B7  .  B11  .  1.7821(8)   yes
   B7  .  B12  .  1.7836(7)   yes
   B8  .  B10  .  1.7810(8)   yes
   B8  .  B12  .  1.7848(7)   yes
   B9  .  B10  .  1.7814(8)   yes
   B9  .  B11  .  1.7880(8)   yes
   B9  .  B12  .  1.7824(8)   yes
  B10  .  B12  .  1.7910(8)   yes
  B11  .  B12  .  1.7845(8)   yes
   B1  .  H13  .   1.134(9)   yes
   B2  .  H14  .   1.148(9)   yes
   B3  .  H16  .   1.120(10)  yes
   B4  .  H12  .   1.141(10)  yes
   B5  .  H11  .   1.162(8)   yes
   B6  .  H15  .   1.129(11)  yes
   B7  .  H17  .   1.120(10)  yes
   B8  .  H18  .   1.162(8)   yes
   B9  .  H19  .   1.134(9)   yes
  B10  .  H20  .   1.129(11)  yes
  B11  .  H21  .   1.141(10)  yes
  B12  .  H22  .   1.148(9)   yes

# ===========
# Bond Angles
# ===========

loop_
 _geom_angle_atom_site_label_1
 _geom_angle_site_symmetry_1
 _geom_angle_atom_site_label_2
 _geom_angle_site_symmetry_2
 _geom_angle_atom_site_label_3
 _geom_angle_site_symmetry_3
 _geom_angle
 _geom_angle_publ_flag
    N  .   C1  .   C4  .       117.70(5)  yes
    N  .   C1  .   C7  .       117.56(4)  yes
    N  .   C2  .   C3  .       117.52(5)  yes
    N  .   C2  .   C6  .       117.44(5)  yes
   C1  .    N  .   C2  .       125.22(4)  yes
   C1  .    N  .   H4  .        117.4(7)  yes
   C2  .    N  .   H4  .        117.3(7)  yes
   C1  .   C4  .   C5  .      119.39(5)   yes
   C2  .   C3  .   C5  .      119.69(5)   yes
   C3  .   C2  .   C6  .      125.03(5)   yes
   C3  .   C5  .   C4  .      120.44(5)   yes
   C4  .   C1  .   C7  .      124.73(5)   yes
   C1  .   C4  .   H2  .        118.5(6)  yes
   C1  .   C7  .   H8  .        113.1(7)  yes
   C1  .   C7  .   H9  .        109.1(9)  yes
   C1  .   C7  .  H10  .        106.9(9)  yes
   C2  .   C3  .   H1  .        118.6(6)  yes
   C2  .   C6  .   H5  .        113.7(8)  yes
   C2  .   C6  .   H6  .        111.0(8)  yes
   C2  .   C6  .   H7  .        108.3(7)  yes
   C3  .   C5  .   H3  .        119.5(6)  yes
   C4  .   C5  .   H3  .        120.0(6)  yes
   C5  .   C3  .   H1  .        121.7(6)  yes
   C5  .   C4  .   H2  .        122.1(6)  yes
   B1  .   B2  .   B3  .      107.94(4)   yes
   B1  .   B2  .   B4  .       60.17(3)   yes
   B1  .   B2  .   B5  .      107.59(4)   yes
   B1  .   B2  .   B6  .       59.80(3)   yes
   B1  .   B4  .   B2  .       59.86(3)   yes
   B1  .   B4  .   B3  .      107.76(4)   yes
   B1  .   B4  .   B8  .       59.94(3)   yes
   B1  .   B4  .  B10  .      107.85(4)   yes
   B1  .   B6  .   B2  .       59.86(3)   yes
   B1  .   B6  .   B5  .      107.80(4)   yes
   B1  .   B6  .   B7  .       60.08(3)   yes
   B1  .   B6  .  B11  .      108.05(4)   yes
   B1  .   B7  .   B6  .       59.84(3)   yes
   B1  .   B7  .   B8  .       60.08(3)   yes
   B1  .   B7  .  B11  .      107.85(4)   yes
   B1  .   B7  .  B12  .      108.13(4)   yes
   B1  .   B8  .   B4  .       60.05(3)   yes
   B1  .   B8  .   B7  .       60.06(3)   yes
   B1  .   B8  .  B10  .      107.97(4)   yes
   B1  .   B8  .  B12  .      108.06(4)   yes
   B2  .   B1  .   B4  .       59.98(3)   yes
   B2  .   B1  .   B6  .       60.34(3)   yes
   B2  .   B1  .   B7  .      108.40(4)   yes
   B2  .   B1  .   B8  .      108.06(4)   yes
   B2  .   B3  .   B4  .       60.06(3)   yes
   B2  .   B3  .   B5  .       60.07(3)   yes
   B2  .   B3  .   B9  .      108.13(4)   yes
   B2  .   B3  .  B10  .      108.03(4)   yes
   B2  .   B4  .   B3  .       60.01(3)   yes
   B2  .   B4  .   B8  .      107.92(4)   yes
   B2  .   B4  .  B10  .      108.16(4)   yes
   B2  .   B5  .   B3  .       60.00(3)   yes
   B2  .   B5  .   B6  .       60.30(3)   yes
   B2  .   B5  .   B9  .      108.06(4)   yes
   B2  .   B5  .  B11  .      108.27(4)   yes
   B2  .   B6  .   B5  .       59.96(3)   yes
   B2  .   B6  .   B7  .      108.02(4)   yes
   B2  .   B6  .  B11  .      108.23(4)   yes
   B3  .   B2  .   B4  .       59.93(3)   yes
   B3  .   B2  .   B5  .       59.92(3)   yes
   B3  .   B2  .   B6  .      107.75(4)   yes
   B3  .   B4  .   B8  .      107.89(4)   yes
   B3  .   B4  .  B10  .       60.14(3)   yes
   B3  .   B5  .   B6  .      108.25(4)   yes
   B3  .   B5  .   B9  .       60.06(3)   yes
   B3  .   B5  .  B11  .      108.24(4)   yes
   B3  .   B9  .   B5  .       59.86(3)   yes
   B3  .   B9  .  B10  .       60.08(3)   yes
   B3  .   B9  .  B11  .      108.05(3)   yes
   B3  .   B9  .  B12  .      108.40(4)   yes
   B3  .  B10  .   B4  .       59.93(3)   yes
   B3  .  B10  .   B8  .      107.99(3)   yes
   B3  .  B10  .   B9  .       60.08(3)   yes
   B3  .  B10  .  B12  .      108.02(4)   yes
   B4  .   B1  .   B6  .      108.18(4)   yes
   B4  .   B1  .   B7  .      108.05(3)   yes
   B4  .   B1  .   B8  .       60.01(3)   yes
   B4  .   B2  .   B5  .      107.79(3)   yes
   B4  .   B2  .   B6  .      107.91(4)   yes
   B4  .   B3  .   B5  .      108.01(4)   yes
   B4  .   B3  .   B9  .      107.85(4)   yes
   B4  .   B3  .  B10  .       59.93(3)   yes
   B4  .   B8  .   B7  .      108.24(4)   yes
   B4  .   B8  .  B10  .       59.92(3)   yes
   B4  .   B8  .  B12  .      108.27(4)   yes
   B4  .  B10  .   B8  .       60.21(3)   yes
   B4  .  B10  .   B9  .      108.05(4)   yes
   B4  .  B10  .  B12  .      108.23(4)   yes
   B5  .   B2  .   B6  .       59.74(3)   yes
   B5  .   B3  .   B9  .       60.08(3)   yes
   B5  .   B3  .  B10  .      107.92(4)   yes
   B5  .   B6  .   B7  .      107.99(3)   yes
   B5  .   B6  .  B11  .       60.21(3)   yes
   B5  .   B9  .  B10  .      107.94(3)   yes
   B5  .   B9  .  B11  .       60.01(3)   yes
   B5  .   B9  .  B12  .      108.06(4)   yes
   B5  .  B11  .   B6  .       59.87(3)   yes
   B5  .  B11  .   B7  .      107.89(4)   yes
   B5  .  B11  .   B9  .       59.94(3)   yes
   B5  .  B11  .  B12  .      107.92(4)   yes
   B6  .   B1  .   B7  .       60.08(3)   yes
   B6  .   B1  .   B8  .      107.94(3)   yes
   B6  .   B5  .   B9  .      107.97(4)   yes
   B6  .   B5  .  B11  .       59.92(3)   yes
   B6  .   B7  .   B8  .      107.92(4)   yes
   B6  .   B7  .  B11  .       59.93(3)   yes
   B6  .   B7  .  B12  .      108.03(4)   yes
   B6  .  B11  .   B7  .       60.14(3)   yes
   B6  .  B11  .   B9  .      107.85(4)   yes
   B6  .  B11  .  B12  .      108.16(4)   yes
   B7  .   B1  .   B8  .       59.86(3)   yes
   B7  .   B6  .  B11  .       59.93(3)   yes
   B7  .   B8  .  B10  .      108.25(4)   yes
   B7  .   B8  .  B12  .       60.00(3)   yes
   B7  .  B11  .   B9  .      107.76(4)   yes
   B7  .  B11  .  B12  .       60.01(3)   yes
   B7  .  B12  .   B8  .       59.92(3)   yes
   B7  .  B12  .   B9  .      107.94(4)   yes
   B7  .  B12  .  B10  .      107.75(4)   yes
   B7  .  B12  .  B11  .       59.93(3)   yes
   B8  .   B4  .  B10  .       59.87(3)   yes
   B8  .   B7  .  B11  .      108.01(4)   yes
   B8  .   B7  .  B12  .       60.07(3)   yes
   B8  .  B10  .   B9  .      107.80(4)   yes
   B8  .  B10  .  B12  .       59.96(3)   yes
   B8  .  B12  .   B9  .      107.59(4)   yes
   B8  .  B12  .  B10  .       59.74(3)   yes
   B8  .  B12  .  B11  .      107.79(3)   yes
   B9  .   B3  .  B10  .       59.84(3)   yes
   B9  .   B5  .  B11  .       60.05(3)   yes
   B9  .  B10  .  B12  .       59.86(3)   yes
   B9  .  B11  .  B12  .       59.86(3)   yes
   B9  .  B12  .  B10  .       59.80(3)   yes
   B9  .  B12  .  B11  .       60.17(3)   yes
  B10  .   B8  .  B12  .       60.30(3)   yes
  B10  .   B9  .  B11  .      108.18(4)   yes
  B10  .   B9  .  B12  .       60.34(3)   yes
  B10  .  B12  .  B11  .      107.91(4)   yes
  B11  .   B7  .  B12  .       60.06(3)   yes
  B11  .   B9  .  B12  .       59.98(3)   yes
   B1  .   B2  .  H14  .        119.8(5)  yes
   B1  .   B4  .  H12  .        121.7(5)  yes
   B1  .   B6  .  H15  .        121.0(5)  yes
   B1  .   B7  .  H17  .        121.9(5)  yes
   B1  .   B8  .  H18  .        120.1(4)  yes
   B2  .   B1  .  H13  .        122.1(5)  yes
   B2  .   B3  .  H16  .        120.2(5)  yes
   B2  .   B4  .  H12  .        122.0(5)  yes
   B2  .   B5  .  H11  .        122.8(4)  yes
   B2  .   B6  .  H15  .        123.5(5)  yes
   B3  .   B2  .  H14  .        122.3(5)  yes
   B3  .   B4  .  H12  .        122.2(5)  yes
   B3  .   B5  .  H11  .        120.9(4)  yes
   B3  .   B9  .  H19  .        120.9(5)  yes
   B3  .  B10  .  H20  .        119.4(5)  yes
   B4  .   B1  .  H13  .        122.1(5)  yes
   B4  .   B2  .  H14  .        119.4(5)  yes
   B4  .   B3  .  H16  .        122.8(5)  yes
   B4  .   B8  .  H18  .        121.3(4)  yes
   B4  .  B10  .  H20  .        120.9(5)  yes
   B5  .   B2  .  H14  .        124.6(4)  yes
   B5  .   B3  .  H16  .        119.8(5)  yes
   B5  .   B6  .  H15  .        123.6(5)  yes
   B5  .   B9  .  H19  .        121.5(5)  yes
   B5  .  B11  .  H21  .        121.4(5)  yes
   B6  .   B1  .  H13  .        121.5(5)  yes
   B6  .   B2  .  H14  .        123.0(5)  yes
   B6  .   B5  .  H11  .        123.1(4)  yes
   B6  .   B7  .  H17  .        123.8(5)  yes
   B6  .  B11  .  H21  .        121.6(5)  yes
   B7  .   B1  .  H13  .        120.9(5)  yes
   B7  .   B6  .  H15  .        119.4(5)  yes
   B7  .   B8  .  H18  .        120.9(4)  yes
   B7  .  B11  .  H21  .        122.2(5)  yes
   B7  .  B12  .  H22  .        122.3(5)  yes
   B8  .   B1  .  H13  .        121.5(5)  yes
   B8  .   B4  .  H12  .        121.4(5)  yes
   B8  .   B7  .  H17  .        119.8(5)  yes
   B8  .  B10  .  H20  .        123.6(5)  yes
   B8  .  B12  .  H22  .        124.6(4)  yes
   B9  .   B3  .  H16  .        121.9(5)  yes
   B9  .   B5  .  H11  .        120.1(4)  yes
   B9  .  B10  .  H20  .        121.0(5)  yes
   B9  .  B11  .  H21  .        121.7(5)  yes
   B9  .  B12  .  H22  .        119.8(5)  yes
  B10  .   B3  .  H16  .        123.8(5)  yes
  B10  .   B4  .  H12  .        121.6(5)  yes
  B10  .   B8  .  H18  .        123.1(4)  yes
  B10  .   B9  .  H19  .        121.5(5)  yes
  B10  .  B12  .  H22  .        123.0(5)  yes
  B11  .   B5  .  H11  .        121.3(4)  yes
  B11  .   B6  .  H15  .        120.9(5)  yes
  B11  .   B7  .  H17  .        122.8(5)  yes
  B11  .   B9  .  H19  .        122.1(5)  yes
  B11  .  B12  .  H22  .        119.4(5)  yes
  B12  .   B7  .  H17  .        120.2(5)  yes
  B12  .   B8  .  H18  .        122.8(4)  yes
  B12  .   B9  .  H19  .        122.1(5)  yes
  B12  .  B10  .  H20  .        123.5(5)  yes
  B12  .  B11  .  H21  .        122.0(5)  yes
   H5  .   C6  .   H6  .       107.5(10)  yes
   H5  .   C6  .   H7  .       105.3(10)  yes
   H6  .   C6  .   H7  .       110.9(11)  yes
   H8  .   C7  .   H9  .       114.6(11)  yes
   H8  .   C7  .  H10  .       109.6(11)  yes
   H9  .   C7  .  H10  .       102.7(11)  yes

# ==============
# Torsion angles
# ==============

loop_
 _geom_torsion_atom_site_label_1
 _geom_torsion_site_symmetry_1
 _geom_torsion_atom_site_label_2
 _geom_torsion_site_symmetry_2
 _geom_torsion_atom_site_label_3
 _geom_torsion_site_symmetry_3
 _geom_torsion_atom_site_label_4
 _geom_torsion_site_symmetry_4
 _geom_torsion
    N  .   C1  .   C4  .   C5  .             -1.79(8)
    N  .   C2  .   C3  .   C5  .             -0.98(8)
    N  .   C1  .   C4  .   H2  .             177.4(7)
    N  .   C1  .   C7  .   H8  .            -173.9(8)
    N  .   C1  .   C7  .   H9  .             -45.1(9)
    N  .   C1  .   C7  .  H10  .              65.3(9)
    N  .   C2  .   C3  .   H1  .            -180.0(7)
    N  .   C2  .   C6  .   H5  .              47.7(8)
    N  .   C2  .   C6  .   H6  .             169.0(9)
    N  .   C2  .   C6  .   H7  .             -69.0(7)
   C1  .    N  .   C2  .   C3  .              0.00(8)
   C1  .    N  .   C2  .   C6  .            179.74(5)
   C2  .    N  .   C1  .   C4  .              1.64(8)
   C2  .    N  .   C1  .   C7  .           -177.31(6)
   C3  .   C2  .    N  .   H4  .             179.4(8)
   C4  .   C1  .    N  .   H4  .            -178.0(8)
   C6  .   C2  .    N  .   H4  .              -0.7(8)
   C7  .   C1  .    N  .   H4  .               3.1(8)
   C1  .   C4  .   C5  .   C3  .              0.66(9)
   C2  .   C3  .   C5  .   C4  .              0.77(9)
   C5  .   C3  .   C2  .   C6  .            179.04(6)
   C5  .   C4  .   C1  .   C7  .            177.07(6)
   C1  .   C4  .   C5  .   H3  .            -178.0(7)
   C2  .   C3  .   C5  .   H3  .             179.4(7)
   C3  .   C2  .   C6  .   H5  .            -132.3(8)
   C3  .   C2  .   C6  .   H6  .             -11.0(9)
   C3  .   C2  .   C6  .   H7  .             111.0(7)
   C3  .   C5  .   C4  .   H2  .            -178.5(7)
   C4  .   C1  .   C7  .   H8  .               7.2(8)
   C4  .   C1  .   C7  .   H9  .             136.0(9)
   C4  .   C1  .   C7  .  H10  .            -113.6(9)
   C4  .   C5  .   C3  .   H1  .             179.7(8)
   C6  .   C2  .   C3  .   H1  .               0.0(8)
   C7  .   C1  .   C4  .   H2  .              -3.8(7)
   B1  .   B2  .   B3  .   B4  .            -37.66(4)
   B1  .   B2  .   B3  .   B5  .            100.35(4)
   B1  .   B2  .   B3  .   B9  .             62.92(5)
   B1  .   B2  .   B3  .  B10  .             -0.37(5)
   B1  .   B2  .   B4  .   B3  .            137.93(4)
   B1  .   B2  .   B4  .   B8  .             37.21(3)
   B1  .   B2  .   B4  .  B10  .            100.51(4)
   B1  .   B2  .   B5  .   B3  .           -100.94(4)
   B1  .   B2  .   B5  .   B6  .             37.27(4)
   B1  .   B2  .   B5  .   B9  .            -63.54(5)
   B1  .   B2  .   B5  .  B11  .              0.00(5)
   B1  .   B2  .   B6  .   B5  .           -138.09(4)
   B1  .   B2  .   B6  .   B7  .            -37.31(3)
   B1  .   B2  .   B6  .  B11  .           -100.72(4)
   B1  .   B4  .   B2  .   B3  .           -137.93(4)
   B1  .   B4  .   B2  .   B5  .           -100.48(4)
   B1  .   B4  .   B2  .   B6  .            -37.38(3)
   B1  .   B4  .   B3  .   B2  .             37.47(4)
   B1  .   B4  .   B3  .   B5  .              0.00(5)
   B1  .   B4  .   B3  .   B9  .            -63.59(5)
   B1  .   B4  .   B3  .  B10  .           -100.79(4)
   B1  .   B4  .   B8  .   B7  .             37.22(3)
   B1  .   B4  .   B8  .  B10  .            138.18(4)
   B1  .   B4  .   B8  .  B12  .            100.76(4)
   B1  .   B4  .  B10  .   B3  .            100.64(4)
   B1  .   B4  .  B10  .   B8  .            -37.32(4)
   B1  .   B4  .  B10  .   B9  .             63.28(5)
   B1  .   B4  .  B10  .  B12  .              0.00(5)
   B1  .   B6  .   B2  .   B3  .            100.83(4)
   B1  .   B6  .   B2  .   B4  .             37.54(3)
   B1  .   B6  .   B2  .   B5  .            138.09(4)
   B1  .   B6  .   B5  .   B2  .            -37.35(4)
   B1  .   B6  .   B5  .   B3  .              0.00(5)
   B1  .   B6  .   B5  .   B9  .             63.62(5)
   B1  .   B6  .   B5  .  B11  .            101.02(4)
   B1  .   B6  .   B7  .   B8  .            -37.41(3)
   B1  .   B6  .   B7  .  B11  .           -138.27(4)
   B1  .   B6  .   B7  .  B12  .           -100.92(4)
   B1  .   B6  .  B11  .   B5  .           -100.60(4)
   B1  .   B6  .  B11  .   B7  .             37.36(4)
   B1  .   B6  .  B11  .   B9  .            -63.28(5)
   B1  .   B6  .  B11  .  B12  .              0.00(5)
   B1  .   B7  .   B6  .   B2  .             37.21(3)
   B1  .   B7  .   B6  .   B5  .            100.60(4)
   B1  .   B7  .   B6  .  B11  .            138.27(4)
   B1  .   B7  .   B8  .   B4  .            -37.21(3)
   B1  .   B7  .   B8  .  B10  .           -100.66(4)
   B1  .   B7  .   B8  .  B12  .           -138.22(4)
   B1  .   B7  .  B11  .   B5  .              0.28(5)
   B1  .   B7  .  B11  .   B6  .            -37.20(4)
   B1  .   B7  .  B11  .   B9  .             63.59(5)
   B1  .   B7  .  B11  .  B12  .            101.06(4)
   B1  .   B7  .  B12  .   B8  .             37.42(4)
   B1  .   B7  .  B12  .   B9  .            -62.92(5)
   B1  .   B7  .  B12  .  B10  .              0.00(5)
   B1  .   B7  .  B12  .  B11  .           -100.58(4)
   B1  .   B8  .   B4  .   B2  .            -37.17(3)
   B1  .   B8  .   B4  .   B3  .           -100.57(4)
   B1  .   B8  .   B4  .  B10  .           -138.18(4)
   B1  .   B8  .   B7  .   B6  .             37.31(3)
   B1  .   B8  .   B7  .  B11  .            100.65(4)
   B1  .   B8  .   B7  .  B12  .            138.22(4)
   B1  .   B8  .  B10  .   B3  .              0.00(5)
   B1  .   B8  .  B10  .   B4  .             37.40(4)
   B1  .   B8  .  B10  .   B9  .            -63.62(5)
   B1  .   B8  .  B10  .  B12  .           -100.97(4)
   B1  .   B8  .  B12  .   B7  .            -37.40(4)
   B1  .   B8  .  B12  .   B9  .             63.54(5)
   B1  .   B8  .  B12  .  B10  .            100.81(4)
   B1  .   B8  .  B12  .  B11  .              0.00(5)
   B2  .   B1  .   B4  .   B3  .            -37.54(4)
   B2  .   B1  .   B4  .   B8  .           -138.34(4)
   B2  .   B1  .   B4  .  B10  .           -101.05(4)
   B2  .   B1  .   B6  .   B5  .             37.39(3)
   B2  .   B1  .   B6  .   B7  .            138.32(4)
   B2  .   B1  .   B6  .  B11  .            101.02(4)
   B2  .   B1  .   B7  .   B6  .            -37.52(4)
   B2  .   B1  .   B7  .   B8  .            100.64(4)
   B2  .   B1  .   B7  .  B11  .             -0.28(5)
   B2  .   B1  .   B7  .  B12  .             63.22(5)
   B2  .   B1  .   B8  .   B4  .             37.26(4)
   B2  .   B1  .   B8  .   B7  .           -101.22(4)
   B2  .   B1  .   B8  .  B10  .              0.00(5)
   B2  .   B1  .   B8  .  B12  .            -63.85(5)
   B2  .   B3  .   B4  .   B8  .            100.78(4)
   B2  .   B3  .   B4  .  B10  .            138.26(4)
   B2  .   B3  .   B5  .   B6  .            -37.55(4)
   B2  .   B3  .   B5  .   B9  .           -138.22(4)
   B2  .   B3  .   B5  .  B11  .           -101.00(4)
   B2  .   B3  .   B9  .   B5  .             37.42(4)
   B2  .   B3  .   B9  .  B10  .           -100.74(4)
   B2  .   B3  .   B9  .  B11  .              0.28(5)
   B2  .   B3  .   B9  .  B12  .            -63.22(5)
   B2  .   B3  .  B10  .   B4  .            -37.35(4)
   B2  .   B3  .  B10  .   B8  .              0.32(5)
   B2  .   B3  .  B10  .   B9  .            100.92(4)
   B2  .   B3  .  B10  .  B12  .             63.71(5)
   B2  .   B4  .   B1  .   B6  .             37.69(4)
   B2  .   B4  .   B1  .   B7  .            101.26(4)
   B2  .   B4  .   B1  .   B8  .            138.34(4)
   B2  .   B4  .   B3  .   B5  .            -37.57(4)
   B2  .   B4  .   B3  .   B9  .           -101.06(4)
   B2  .   B4  .   B3  .  B10  .           -138.26(4)
   B2  .   B4  .   B8  .   B7  .              0.00(5)
   B2  .   B4  .   B8  .  B10  .            101.01(4)
   B2  .   B4  .   B8  .  B12  .             63.59(5)
   B2  .   B4  .  B10  .   B3  .             37.36(4)
   B2  .   B4  .  B10  .   B8  .           -100.60(4)
   B2  .   B4  .  B10  .   B9  .              0.00(5)
   B2  .   B4  .  B10  .  B12  .            -63.34(5)
   B2  .   B5  .   B3  .   B4  .             37.57(4)
   B2  .   B5  .   B3  .   B9  .            138.22(4)
   B2  .   B5  .   B3  .  B10  .            100.91(4)
   B2  .   B5  .   B6  .   B7  .           -100.82(4)
   B2  .   B5  .   B6  .  B11  .           -138.37(4)
   B2  .   B5  .   B9  .   B3  .            -37.37(4)
   B2  .   B5  .   B9  .  B10  .              0.00(5)
   B2  .   B5  .   B9  .  B11  .            101.11(4)
   B2  .   B5  .   B9  .  B12  .             63.85(5)
   B2  .   B5  .  B11  .   B6  .             37.42(4)
   B2  .   B5  .  B11  .   B7  .              0.00(5)
   B2  .   B5  .  B11  .   B9  .           -100.76(4)
   B2  .   B5  .  B11  .  B12  .            -63.59(5)
   B2  .   B6  .   B1  .   B4  .            -37.52(4)
   B2  .   B6  .   B1  .   B7  .           -138.32(4)
   B2  .   B6  .   B1  .   B8  .           -100.99(4)
   B2  .   B6  .   B5  .   B3  .             37.42(4)
   B2  .   B6  .   B5  .   B9  .            100.97(4)
   B2  .   B6  .   B5  .  B11  .            138.37(4)
   B2  .   B6  .   B7  .   B8  .              0.00(5)
   B2  .   B6  .   B7  .  B11  .           -101.06(4)
   B2  .   B6  .   B7  .  B12  .            -63.71(5)
   B2  .   B6  .  B11  .   B5  .            -37.26(4)
   B2  .   B6  .  B11  .   B7  .            100.70(4)
   B2  .   B6  .  B11  .   B9  .              0.00(5)
   B2  .   B6  .  B11  .  B12  .             63.34(5)
   B3  .   B2  .   B1  .   B4  .             37.55(4)
   B3  .   B2  .   B1  .   B6  .           -100.51(4)
   B3  .   B2  .   B1  .   B7  .            -63.10(5)
   B3  .   B2  .   B1  .   B8  .              0.28(5)
   B3  .   B2  .   B4  .   B8  .           -100.72(4)
   B3  .   B2  .   B4  .  B10  .            -37.42(4)
   B3  .   B2  .   B5  .   B6  .            138.21(4)
   B3  .   B2  .   B5  .   B9  .             37.40(4)
   B3  .   B2  .   B5  .  B11  .            100.96(4)
   B3  .   B2  .   B6  .   B5  .            -37.26(4)
   B3  .   B2  .   B6  .   B7  .             63.52(5)
   B3  .   B2  .   B6  .  B11  .              0.00(5)
   B3  .   B4  .   B1  .   B6  .              0.00(5)
   B3  .   B4  .   B1  .   B7  .             63.71(5)
   B3  .   B4  .   B1  .   B8  .            100.79(4)
   B3  .   B4  .   B2  .   B5  .             37.45(4)
   B3  .   B4  .   B2  .   B6  .            100.55(4)
   B3  .   B4  .   B8  .   B7  .            -63.36(5)
   B3  .   B4  .   B8  .  B10  .             37.61(4)
   B3  .   B4  .   B8  .  B12  .              0.00(5)
   B3  .   B4  .  B10  .   B8  .           -137.96(4)
   B3  .   B4  .  B10  .   B9  .            -37.36(4)
   B3  .   B4  .  B10  .  B12  .           -100.70(4)
   B3  .   B5  .   B2  .   B4  .            -37.45(4)
   B3  .   B5  .   B2  .   B6  .           -138.21(4)
   B3  .   B5  .   B6  .   B7  .            -63.40(5)
   B3  .   B5  .   B6  .  B11  .           -100.95(4)
   B3  .   B5  .   B9  .  B10  .             37.42(4)
   B3  .   B5  .   B9  .  B11  .            138.48(4)
   B3  .   B5  .   B9  .  B12  .            101.22(4)
   B3  .   B5  .  B11  .   B6  .            100.97(4)
   B3  .   B5  .  B11  .   B7  .             63.36(5)
   B3  .   B5  .  B11  .   B9  .            -37.22(3)
   B3  .   B5  .  B11  .  B12  .              0.00(5)
   B3  .   B9  .   B5  .   B6  .           -101.14(4)
   B3  .   B9  .   B5  .  B11  .           -138.48(4)
   B3  .   B9  .  B10  .   B4  .             37.30(4)
   B3  .   B9  .  B10  .   B8  .            100.93(4)
   B3  .   B9  .  B10  .  B12  .            138.32(4)
   B3  .   B9  .  B11  .   B5  .             37.08(4)
   B3  .   B9  .  B11  .   B6  .              0.00(5)
   B3  .   B9  .  B11  .   B7  .            -63.71(5)
   B3  .   B9  .  B11  .  B12  .           -101.26(4)
   B3  .   B9  .  B12  .   B7  .             63.10(5)
   B3  .   B9  .  B12  .   B8  .              0.00(5)
   B3  .   B9  .  B12  .  B10  .            -37.41(3)
   B3  .   B9  .  B12  .  B11  .            100.65(4)
   B3  .  B10  .   B4  .   B8  .            137.96(4)
   B3  .  B10  .   B8  .   B4  .            -37.54(4)
   B3  .  B10  .   B8  .   B7  .             63.40(5)
   B3  .  B10  .   B8  .  B12  .            100.82(4)
   B3  .  B10  .   B9  .   B5  .            -37.33(4)
   B3  .  B10  .   B9  .  B11  .           -100.79(4)
   B3  .  B10  .   B9  .  B12  .           -138.32(4)
   B3  .  B10  .  B12  .   B7  .            -63.52(5)
   B3  .  B10  .  B12  .   B8  .           -100.79(4)
   B3  .  B10  .  B12  .   B9  .             37.31(3)
   B3  .  B10  .  B12  .  B11  .              0.00(4)
   B4  .   B1  .   B2  .   B5  .            100.81(4)
   B4  .   B1  .   B2  .   B6  .            138.06(4)
   B4  .   B1  .   B6  .   B5  .              0.00(5)
   B4  .   B1  .   B6  .   B7  .            100.79(4)
   B4  .   B1  .   B6  .  B11  .             63.50(5)
   B4  .   B1  .   B7  .   B6  .           -101.02(4)
   B4  .   B1  .   B7  .   B8  .             37.14(4)
   B4  .   B1  .   B7  .  B11  .            -63.78(5)
   B4  .   B1  .   B7  .  B12  .             -0.28(5)
   B4  .   B1  .   B8  .   B7  .           -138.48(4)
   B4  .   B1  .   B8  .  B10  .            -37.34(4)
   B4  .   B1  .   B8  .  B12  .           -101.11(4)
   B4  .   B2  .   B1  .   B6  .           -138.06(4)
   B4  .   B2  .   B1  .   B7  .           -100.65(4)
   B4  .   B2  .   B1  .   B8  .            -37.27(4)
   B4  .   B2  .   B3  .   B5  .            138.00(4)
   B4  .   B2  .   B3  .   B9  .            100.58(4)
   B4  .   B2  .   B3  .  B10  .             37.29(4)
   B4  .   B2  .   B5  .   B6  .            100.76(4)
   B4  .   B2  .   B5  .   B9  .              0.00(5)
   B4  .   B2  .   B5  .  B11  .             63.50(5)
   B4  .   B2  .   B6  .   B5  .           -100.55(4)
   B4  .   B2  .   B6  .   B7  .              0.00(4)
   B4  .   B2  .   B6  .  B11  .            -63.18(5)
   B4  .   B3  .   B2  .   B5  .           -138.00(4)
   B4  .   B3  .   B2  .   B6  .           -100.82(4)
   B4  .   B3  .   B5  .   B6  .              0.00(5)
   B4  .   B3  .   B5  .   B9  .           -100.65(4)
   B4  .   B3  .   B5  .  B11  .            -63.44(5)
   B4  .   B3  .   B9  .   B5  .            100.92(4)
   B4  .   B3  .   B9  .  B10  .            -37.24(4)
   B4  .   B3  .   B9  .  B11  .             63.78(5)
   B4  .   B3  .   B9  .  B12  .              0.28(5)
   B4  .   B3  .  B10  .   B8  .             37.67(4)
   B4  .   B3  .  B10  .   B9  .            138.27(4)
   B4  .   B3  .  B10  .  B12  .            101.06(4)
   B4  .   B8  .   B1  .   B6  .            101.06(4)
   B4  .   B8  .   B1  .   B7  .            138.48(4)
   B4  .   B8  .   B7  .   B6  .              0.00(5)
   B4  .   B8  .   B7  .  B11  .             63.44(5)
   B4  .   B8  .   B7  .  B12  .            101.00(4)
   B4  .   B8  .  B10  .   B9  .           -101.02(4)
   B4  .   B8  .  B10  .  B12  .           -138.37(4)
   B4  .   B8  .  B12  .   B7  .           -100.96(4)
   B4  .   B8  .  B12  .   B9  .              0.00(5)
   B4  .   B8  .  B12  .  B10  .             37.26(4)
   B4  .   B8  .  B12  .  B11  .            -63.50(5)
   B4  .  B10  .   B3  .   B5  .           -100.85(4)
   B4  .  B10  .   B3  .   B9  .           -138.27(4)
   B4  .  B10  .   B8  .   B7  .            100.95(4)
   B4  .  B10  .   B8  .  B12  .            138.37(4)
   B4  .  B10  .   B9  .   B5  .              0.00(5)
   B4  .  B10  .   B9  .  B11  .            -63.50(5)
   B4  .  B10  .   B9  .  B12  .           -101.02(4)
   B4  .  B10  .  B12  .   B7  .              0.00(5)
   B4  .  B10  .  B12  .   B8  .            -37.37(4)
   B4  .  B10  .  B12  .   B9  .            100.72(4)
   B4  .  B10  .  B12  .  B11  .             63.18(5)
   B5  .   B2  .   B1  .   B6  .            -37.25(3)
   B5  .   B2  .   B1  .   B7  .              0.00(5)
   B5  .   B2  .   B1  .   B8  .             63.54(5)
   B5  .   B2  .   B3  .   B9  .            -37.42(4)
   B5  .   B2  .   B3  .  B10  .           -100.72(4)
   B5  .   B2  .   B4  .   B8  .            -63.27(5)
   B5  .   B2  .   B4  .  B10  .              0.00(5)
   B5  .   B2  .   B6  .   B7  .            100.79(4)
   B5  .   B2  .   B6  .  B11  .             37.37(4)
   B5  .   B3  .   B2  .   B6  .             37.18(4)
   B5  .   B3  .   B4  .   B8  .             63.21(5)
   B5  .   B3  .   B4  .  B10  .            100.69(4)
   B5  .   B3  .   B9  .  B10  .           -138.16(4)
   B5  .   B3  .   B9  .  B11  .            -37.14(4)
   B5  .   B3  .   B9  .  B12  .           -100.64(4)
   B5  .   B3  .  B10  .   B8  .            -63.18(5)
   B5  .   B3  .  B10  .   B9  .             37.41(3)
   B5  .   B3  .  B10  .  B12  .              0.00(5)
   B5  .   B6  .   B1  .   B7  .           -100.93(4)
   B5  .   B6  .   B1  .   B8  .            -63.60(5)
   B5  .   B6  .   B7  .   B8  .             63.18(5)
   B5  .   B6  .   B7  .  B11  .            -37.67(4)
   B5  .   B6  .   B7  .  B12  .             -0.32(5)
   B5  .   B6  .  B11  .   B7  .            137.96(4)
   B5  .   B6  .  B11  .   B9  .             37.32(4)
   B5  .   B6  .  B11  .  B12  .            100.60(4)
   B5  .   B9  .   B3  .  B10  .            138.16(4)
   B5  .   B9  .  B10  .   B8  .             63.60(5)
   B5  .   B9  .  B10  .  B12  .            100.99(4)
   B5  .   B9  .  B11  .   B6  .            -37.29(4)
   B5  .   B9  .  B11  .   B7  .           -100.79(4)
   B5  .   B9  .  B11  .  B12  .           -138.34(4)
   B5  .   B9  .  B12  .   B7  .             -0.28(5)
   B5  .   B9  .  B12  .   B8  .            -63.54(5)
   B5  .   B9  .  B12  .  B10  .           -100.79(4)
   B5  .   B9  .  B12  .  B11  .             37.27(4)
   B5  .  B11  .   B6  .   B7  .           -137.96(4)
   B5  .  B11  .   B7  .   B6  .             37.49(4)
   B5  .  B11  .   B7  .   B8  .            -63.21(5)
   B5  .  B11  .   B7  .  B12  .           -100.78(4)
   B5  .  B11  .   B9  .  B10  .            100.65(4)
   B5  .  B11  .   B9  .  B12  .            138.34(4)
   B5  .  B11  .  B12  .   B7  .            100.72(4)
   B5  .  B11  .  B12  .   B8  .             63.27(5)
   B5  .  B11  .  B12  .   B9  .            -37.21(3)
   B5  .  B11  .  B12  .  B10  .              0.00(4)
   B6  .   B1  .   B4  .   B8  .           -100.65(4)
   B6  .   B1  .   B4  .  B10  .            -63.36(5)
   B6  .   B1  .   B7  .   B8  .            138.16(4)
   B6  .   B1  .   B7  .  B11  .             37.24(4)
   B6  .   B1  .   B7  .  B12  .            100.74(4)
   B6  .   B1  .   B8  .   B7  .            -37.42(4)
   B6  .   B1  .   B8  .  B10  .             63.71(5)
   B6  .   B1  .   B8  .  B12  .              0.00(5)
   B6  .   B2  .   B1  .   B7  .             37.41(3)
   B6  .   B2  .   B1  .   B8  .            100.79(4)
   B6  .   B2  .   B3  .   B9  .              0.00(5)
   B6  .   B2  .   B3  .  B10  .            -63.53(5)
   B6  .   B2  .   B4  .   B8  .              0.00(4)
   B6  .   B2  .   B4  .  B10  .             63.13(5)
   B6  .   B2  .   B5  .   B9  .           -100.81(4)
   B6  .   B2  .   B5  .  B11  .            -37.26(4)
   B6  .   B5  .   B3  .   B9  .            100.66(4)
   B6  .   B5  .   B3  .  B10  .             63.35(5)
   B6  .   B5  .   B9  .  B10  .            -63.71(5)
   B6  .   B5  .   B9  .  B11  .             37.34(4)
   B6  .   B5  .   B9  .  B12  .              0.00(5)
   B6  .   B5  .  B11  .   B7  .            -37.61(4)
   B6  .   B5  .  B11  .   B9  .           -138.18(4)
   B6  .   B5  .  B11  .  B12  .           -101.01(4)
   B6  .   B7  .   B1  .   B8  .           -138.16(4)
   B6  .   B7  .   B8  .  B10  .            -63.35(5)
   B6  .   B7  .   B8  .  B12  .           -100.91(4)
   B6  .   B7  .  B11  .   B9  .            100.79(4)
   B6  .   B7  .  B11  .  B12  .            138.26(4)
   B6  .   B7  .  B12  .   B8  .            100.72(4)
   B6  .   B7  .  B12  .   B9  .              0.37(5)
   B6  .   B7  .  B12  .  B10  .             63.53(5)
   B6  .   B7  .  B12  .  B11  .            -37.29(4)
   B6  .  B11  .   B5  .   B9  .            138.18(4)
   B6  .  B11  .   B7  .   B8  .           -100.69(4)
   B6  .  B11  .   B7  .  B12  .           -138.26(4)
   B6  .  B11  .   B9  .  B10  .             63.36(5)
   B6  .  B11  .   B9  .  B12  .            101.05(4)
   B6  .  B11  .  B12  .   B7  .             37.42(4)
   B6  .  B11  .  B12  .   B8  .              0.00(5)
   B6  .  B11  .  B12  .   B9  .           -100.51(4)
   B6  .  B11  .  B12  .  B10  .            -63.13(5)
   B7  .   B1  .   B4  .   B8  .            -37.08(4)
   B7  .   B1  .   B4  .  B10  .              0.00(5)
   B7  .   B1  .   B6  .  B11  .            -37.30(4)
   B7  .   B1  .   B8  .  B10  .            101.14(4)
   B7  .   B1  .   B8  .  B12  .             37.37(4)
   B7  .   B6  .   B1  .   B8  .             37.33(4)
   B7  .   B6  .   B5  .   B9  .              0.00(5)
   B7  .   B6  .   B5  .  B11  .             37.54(4)
   B7  .   B6  .  B11  .   B9  .           -100.64(4)
   B7  .   B6  .  B11  .  B12  .            -37.36(4)
   B7  .   B8  .   B4  .  B10  .           -100.97(4)
   B7  .   B8  .  B10  .   B9  .              0.00(5)
   B7  .   B8  .  B10  .  B12  .            -37.42(4)
   B7  .   B8  .  B12  .   B9  .            100.94(4)
   B7  .   B8  .  B12  .  B10  .            138.21(4)
   B7  .   B8  .  B12  .  B11  .             37.45(4)
   B7  .  B11  .   B5  .   B9  .            100.57(4)
   B7  .  B11  .   B9  .  B10  .              0.00(5)
   B7  .  B11  .   B9  .  B12  .             37.54(4)
   B7  .  B11  .  B12  .   B8  .            -37.45(4)
   B7  .  B11  .  B12  .   B9  .           -137.93(4)
   B7  .  B11  .  B12  .  B10  .           -100.55(4)
   B7  .  B12  .   B8  .  B10  .           -138.21(4)
   B7  .  B12  .   B9  .  B10  .            100.51(4)
   B7  .  B12  .   B9  .  B11  .            -37.55(4)
   B7  .  B12  .  B10  .   B8  .             37.26(4)
   B7  .  B12  .  B10  .   B9  .           -100.83(4)
   B7  .  B12  .  B11  .   B9  .            137.93(4)
   B8  .   B1  .   B4  .  B10  .             37.29(4)
   B8  .   B1  .   B6  .  B11  .              0.00(5)
   B8  .   B1  .   B7  .  B11  .           -100.92(4)
   B8  .   B1  .   B7  .  B12  .            -37.42(4)
   B8  .   B4  .   B3  .   B9  .             -0.28(5)
   B8  .   B4  .   B3  .  B10  .            -37.49(4)
   B8  .   B4  .  B10  .   B9  .            100.60(4)
   B8  .   B4  .  B10  .  B12  .             37.26(4)
   B8  .   B7  .   B6  .  B11  .            100.85(4)
   B8  .   B7  .  B11  .   B9  .              0.00(5)
   B8  .   B7  .  B11  .  B12  .             37.57(4)
   B8  .   B7  .  B12  .   B9  .           -100.35(4)
   B8  .   B7  .  B12  .  B10  .            -37.18(4)
   B8  .   B7  .  B12  .  B11  .           -138.00(4)
   B8  .  B10  .   B3  .   B9  .           -100.60(4)
   B8  .  B10  .   B9  .  B11  .              0.00(5)
   B8  .  B10  .   B9  .  B12  .            -37.39(3)
   B8  .  B10  .  B12  .   B9  .            138.09(4)
   B8  .  B10  .  B12  .  B11  .            100.55(4)
   B8  .  B12  .   B7  .  B11  .            138.00(4)
   B8  .  B12  .   B9  .  B10  .             37.25(3)
   B8  .  B12  .   B9  .  B11  .           -100.81(4)
   B8  .  B12  .  B10  .   B9  .           -138.09(4)
   B8  .  B12  .  B11  .   B9  .            100.48(4)
   B9  .   B3  .   B4  .  B10  .             37.20(4)
   B9  .   B3  .   B5  .  B11  .             37.21(3)
   B9  .   B3  .  B10  .  B12  .            -37.21(3)
   B9  .   B5  .   B3  .  B10  .            -37.31(3)
   B9  .   B5  .   B6  .  B11  .            -37.40(4)
   B9  .   B5  .  B11  .  B12  .             37.17(3)
   B9  .  B10  .   B8  .  B12  .             37.35(4)
   B9  .  B10  .  B12  .  B11  .            -37.54(3)
   B9  .  B11  .   B7  .  B12  .            -37.47(4)
   B9  .  B11  .  B12  .  B10  .             37.38(3)
   B9  .  B12  .   B7  .  B11  .             37.66(4)
   B9  .  B12  .   B8  .  B10  .            -37.27(4)
  B10  .   B3  .   B5  .  B11  .              0.00(5)
  B10  .   B3  .   B9  .  B11  .            101.02(4)
  B10  .   B3  .   B9  .  B12  .             37.52(4)
  B10  .   B4  .   B8  .  B12  .            -37.42(4)
  B10  .   B8  .   B7  .  B11  .              0.00(5)
  B10  .   B8  .   B7  .  B12  .             37.55(4)
  B10  .   B8  .  B12  .  B11  .           -100.76(4)
  B10  .   B9  .   B5  .  B11  .           -101.06(4)
  B10  .   B9  .  B11  .  B12  .            -37.69(4)
  B10  .   B9  .  B12  .  B11  .            138.06(4)
  B10  .  B12  .   B7  .  B11  .            100.82(4)
  B10  .  B12  .   B9  .  B11  .           -138.06(4)
  B11  .   B5  .   B9  .  B12  .            -37.26(4)
  B11  .   B6  .   B7  .  B12  .             37.35(4)
  B11  .   B7  .   B8  .  B12  .            -37.57(4)
  B11  .   B9  .  B10  .  B12  .             37.52(4)
   B1  .   B2  .   B3  .  H16  .            -150.4(6)
   B1  .   B2  .   B4  .  H12  .            -110.7(6)
   B1  .   B2  .   B5  .  H11  .             149.6(5)
   B1  .   B2  .   B6  .  H15  .             109.3(6)
   B1  .   B4  .   B2  .  H14  .             109.6(5)
   B1  .   B4  .   B3  .  H16  .             146.2(6)
   B1  .   B4  .   B8  .  H18  .            -109.1(5)
   B1  .   B4  .  B10  .  H20  .            -151.0(6)
   B1  .   B6  .   B2  .  H14  .            -108.0(5)
   B1  .   B6  .   B5  .  H11  .            -149.2(5)
   B1  .   B6  .   B7  .  H17  .             110.3(6)
   B1  .   B6  .  B11  .  H21  .             148.9(6)
   B1  .   B7  .   B6  .  H15  .            -111.0(6)
   B1  .   B7  .   B8  .  H18  .             109.3(5)
   B1  .   B7  .  B11  .  H21  .            -147.8(6)
   B1  .   B7  .  B12  .  H22  .             151.7(5)
   B1  .   B8  .   B4  .  H12  .             111.0(6)
   B1  .   B8  .   B7  .  H17  .            -111.9(6)
   B1  .   B8  .  B10  .  H20  .             146.6(6)
   B1  .   B8  .  B12  .  H22  .            -147.9(6)
   B2  .   B1  .   B4  .  H12  .             111.2(6)
   B2  .   B1  .   B6  .  H15  .            -113.3(6)
   B2  .   B1  .   B7  .  H17  .            -150.8(6)
   B2  .   B1  .   B8  .  H18  .             148.3(5)
   B2  .   B3  .   B4  .  H12  .            -111.1(6)
   B2  .   B3  .   B5  .  H11  .             112.5(5)
   B2  .   B3  .   B9  .  H19  .             148.3(6)
   B2  .   B3  .  B10  .  H20  .            -148.1(6)
   B2  .   B4  .   B1  .  H13  .            -111.2(6)
   B2  .   B4  .   B3  .  H16  .             108.7(6)
   B2  .   B4  .   B8  .  H18  .            -146.3(5)
   B2  .   B4  .  B10  .  H20  .             145.8(6)
   B2  .   B5  .   B3  .  H16  .            -109.9(6)
   B2  .   B5  .   B6  .  H15  .             112.4(6)
   B2  .   B5  .   B9  .  H19  .            -147.4(6)
   B2  .   B5  .  B11  .  H21  .             148.2(6)
   B2  .   B6  .   B1  .  H13  .             111.6(6)
   B2  .   B6  .   B5  .  H11  .            -111.8(5)
   B2  .   B6  .   B7  .  H17  .             147.5(6)
   B2  .   B6  .  B11  .  H21  .            -147.7(6)
   B3  .   B2  .   B1  .  H13  .             148.8(6)
   B3  .   B2  .   B4  .  H12  .             111.4(6)
   B3  .   B2  .   B5  .  H11  .            -109.4(5)
   B3  .   B2  .   B6  .  H15  .            -149.9(6)
   B3  .   B4  .   B1  .  H13  .            -148.8(6)
   B3  .   B4  .   B2  .  H14  .            -112.5(5)
   B3  .   B4  .   B8  .  H18  .             150.3(5)
   B3  .   B4  .  B10  .  H20  .             108.4(6)
   B3  .   B5  .   B2  .  H14  .             110.5(6)
   B3  .   B5  .   B6  .  H15  .             149.8(6)
   B3  .   B5  .   B9  .  H19  .            -110.0(6)
   B3  .   B5  .  B11  .  H21  .            -148.2(6)
   B3  .   B9  .   B5  .  H11  .             110.5(5)
   B3  .   B9  .  B10  .  H20  .            -108.4(6)
   B3  .   B9  .  B11  .  H21  .             147.5(6)
   B3  .   B9  .  B12  .  H22  .            -150.5(5)
   B3  .  B10  .   B4  .  H12  .            -111.6(6)
   B3  .  B10  .   B8  .  H18  .            -147.3(5)
   B3  .  B10  .   B9  .  H19  .             110.1(6)
   B3  .  B10  .  B12  .  H22  .             145.3(5)
   B4  .   B1  .   B2  .  H14  .            -108.8(5)
   B4  .   B1  .   B6  .  H15  .            -150.8(6)
   B4  .   B1  .   B7  .  H17  .             145.7(6)
   B4  .   B1  .   B8  .  H18  .             111.0(5)
   B4  .   B2  .   B1  .  H13  .             111.3(6)
   B4  .   B2  .   B3  .  H16  .            -112.8(6)
   B4  .   B2  .   B5  .  H11  .            -146.9(5)
   B4  .   B2  .   B6  .  H15  .             146.9(6)
   B4  .   B3  .   B2  .  H14  .             107.7(5)
   B4  .   B3  .   B5  .  H11  .             150.1(5)
   B4  .   B3  .   B9  .  H19  .            -148.2(6)
   B4  .   B3  .  B10  .  H20  .            -110.7(6)
   B4  .   B8  .   B1  .  H13  .            -111.5(6)
   B4  .   B8  .   B7  .  H17  .            -149.1(6)
   B4  .   B8  .  B10  .  H20  .             109.2(6)
   B4  .   B8  .  B12  .  H22  .             148.6(6)
   B4  .  B10  .   B3  .  H16  .             111.4(6)
   B4  .  B10  .   B8  .  H18  .            -109.8(5)
   B4  .  B10  .   B9  .  H19  .             147.4(6)
   B4  .  B10  .  B12  .  H22  .            -151.3(5)
   B5  .   B2  .   B1  .  H13  .            -147.9(6)
   B5  .   B2  .   B3  .  H16  .             109.2(6)
   B5  .   B2  .   B4  .  H12  .             148.8(6)
   B5  .   B2  .   B6  .  H15  .            -112.6(6)
   B5  .   B3  .   B2  .  H14  .            -114.3(5)
   B5  .   B3  .   B4  .  H12  .            -148.7(6)
   B5  .   B3  .   B9  .  H19  .             110.8(6)
   B5  .   B3  .  B10  .  H20  .             148.4(6)
   B5  .   B6  .   B1  .  H13  .             149.0(6)
   B5  .   B6  .   B2  .  H14  .             114.0(5)
   B5  .   B6  .   B7  .  H17  .            -149.1(6)
   B5  .   B6  .  B11  .  H21  .            -110.5(6)
   B5  .   B9  .   B3  .  H16  .            -108.5(6)
   B5  .   B9  .  B10  .  H20  .            -145.7(6)
   B5  .   B9  .  B11  .  H21  .             110.5(6)
   B5  .   B9  .  B12  .  H22  .             146.1(5)
   B5  .  B11  .   B6  .  H15  .             113.6(6)
   B5  .  B11  .   B7  .  H17  .             150.5(6)
   B5  .  B11  .   B9  .  H19  .            -110.4(6)
   B5  .  B11  .  B12  .  H22  .            -146.8(5)
   B6  .   B1  .   B2  .  H14  .             113.1(5)
   B6  .   B1  .   B4  .  H12  .             148.9(6)
   B6  .   B1  .   B7  .  H17  .            -113.3(6)
   B6  .   B1  .   B8  .  H18  .            -147.9(5)
   B6  .   B2  .   B1  .  H13  .            -110.7(6)
   B6  .   B2  .   B3  .  H16  .             146.4(6)
   B6  .   B2  .   B4  .  H12  .            -148.1(6)
   B6  .   B2  .   B5  .  H11  .             112.3(5)
   B6  .   B5  .   B2  .  H14  .            -111.3(6)
   B6  .   B5  .   B3  .  H16  .            -147.4(6)
   B6  .   B5  .   B9  .  H19  .             148.9(6)
   B6  .   B5  .  B11  .  H21  .             110.8(6)
   B6  .   B7  .   B1  .  H13  .             111.0(6)
   B6  .   B7  .   B8  .  H18  .             146.6(5)
   B6  .   B7  .  B11  .  H21  .            -110.6(6)
   B6  .   B7  .  B12  .  H22  .            -145.0(5)
   B6  .  B11  .   B5  .  H11  .            -112.7(5)
   B6  .  B11  .   B7  .  H17  .             113.0(6)
   B6  .  B11  .   B9  .  H19  .            -147.7(6)
   B6  .  B11  .  B12  .  H22  .             149.9(5)
   B7  .   B1  .   B8  .  H18  .            -110.5(5)
   B7  .   B6  .  B11  .  H21  .             111.6(6)
   B7  .   B8  .  B10  .  H20  .            -149.8(6)
   B7  .   B8  .  B12  .  H22  .            -110.5(6)
   B7  .  B11  .   B9  .  H19  .             148.8(6)
   B7  .  B11  .  B12  .  H22  .             112.5(5)
   B7  .  B12  .   B8  .  H18  .             109.4(5)
   B7  .  B12  .   B9  .  H19  .            -148.8(6)
   B7  .  B12  .  B10  .  H20  .             149.9(6)
   B7  .  B12  .  B11  .  H21  .            -111.4(6)
   B8  .   B1  .   B7  .  H17  .             108.5(6)
   B8  .   B4  .  B10  .  H20  .            -113.6(6)
   B8  .   B7  .  B11  .  H21  .             148.7(6)
   B8  .   B7  .  B12  .  H22  .             114.3(5)
   B8  .  B10  .   B9  .  H19  .            -149.0(6)
   B8  .  B10  .  B12  .  H22  .            -114.0(5)
   B8  .  B12  .   B7  .  H17  .            -109.2(6)
   B8  .  B12  .   B9  .  H19  .             147.9(6)
   B8  .  B12  .  B10  .  H20  .             112.6(6)
   B8  .  B12  .  B11  .  H21  .            -148.8(6)
   B9  .   B3  .  B10  .  H20  .             111.0(6)
   B9  .   B5  .  B11  .  H21  .            -111.0(6)
   B9  .  B10  .   B8  .  H18  .             149.2(5)
   B9  .  B10  .  B12  .  H22  .             108.0(5)
   B9  .  B11  .   B7  .  H17  .            -146.2(6)
   B9  .  B11  .  B12  .  H22  .            -109.6(5)
   B9  .  B12  .   B7  .  H17  .             150.4(6)
   B9  .  B12  .   B8  .  H18  .            -149.6(5)
   B9  .  B12  .  B10  .  H20  .            -109.3(6)
   B9  .  B12  .  B11  .  H21  .             110.7(6)
  B10  .   B3  .   B9  .  H19  .            -111.0(6)
  B10  .   B4  .   B8  .  H18  .             112.7(5)
  B10  .   B8  .   B7  .  H17  .             147.4(6)
  B10  .   B8  .  B12  .  H22  .             111.3(6)
  B10  .   B9  .  B11  .  H21  .            -148.9(6)
  B10  .   B9  .  B12  .  H22  .            -113.1(5)
  B10  .  B12  .   B7  .  H17  .            -146.4(6)
  B10  .  B12  .   B8  .  H18  .            -112.3(5)
  B10  .  B12  .   B9  .  H19  .             110.7(6)
  B10  .  B12  .  B11  .  H21  .             148.1(6)
  B11  .   B5  .   B9  .  H19  .             111.5(6)
  B11  .   B6  .   B7  .  H17  .            -111.4(6)
  B11  .   B7  .   B8  .  H18  .            -150.1(5)
  B11  .   B7  .  B12  .  H22  .            -107.7(5)
  B11  .   B9  .  B10  .  H20  .             150.8(6)
  B11  .   B9  .  B12  .  H22  .             108.8(5)
  B11  .  B12  .   B7  .  H17  .             112.8(6)
  B11  .  B12  .   B8  .  H18  .             146.9(5)
  B11  .  B12  .   B9  .  H19  .            -111.3(6)
  B11  .  B12  .  B10  .  H20  .            -146.9(6)
  B12  .   B7  .   B8  .  H18  .            -112.5(5)
  B12  .   B7  .  B11  .  H21  .             111.1(6)
  B12  .   B8  .  B10  .  H20  .            -112.4(6)
  B12  .   B9  .  B10  .  H20  .             113.3(6)
  B12  .   B9  .  B11  .  H21  .            -111.2(6)
  B12  .  B10  .   B8  .  H18  .             111.8(5)
  B12  .  B10  .   B9  .  H19  .            -111.6(6)
  B12  .  B11  .   B9  .  H19  .             111.2(6)
   H1  .   C3  .   C5  .   H3  .             -1.6(11)
   H2  .   C4  .   C5  .   H3  .              2.9(10)
  H11  .   B5  .   B3  .   B9  .            -109.3(5)
  H11  .   B5  .   B3  .  B10  .            -146.6(5)
  H11  .   B5  .   B6  .   B7  .             147.3(5)
  H11  .   B5  .   B6  .  B11  .             109.8(5)
  H11  .   B5  .   B9  .  B10  .             147.9(5)
  H11  .   B5  .   B9  .  B11  .            -111.0(5)
  H11  .   B5  .   B9  .  B12  .            -148.3(5)
  H11  .   B5  .  B11  .   B7  .            -150.3(5)
  H11  .   B5  .  B11  .   B9  .             109.1(5)
  H11  .   B5  .  B11  .  B12  .             146.3(5)
  H12  .   B4  .   B1  .   B7  .            -147.5(6)
  H12  .   B4  .   B1  .   B8  .            -110.5(6)
  H12  .   B4  .   B3  .   B9  .             147.8(6)
  H12  .   B4  .   B3  .  B10  .             110.6(6)
  H12  .   B4  .   B8  .   B7  .             148.2(6)
  H12  .   B4  .   B8  .  B10  .            -110.8(6)
  H12  .   B4  .   B8  .  B12  .            -148.2(6)
  H12  .   B4  .  B10  .   B8  .             110.5(6)
  H12  .   B4  .  B10  .   B9  .            -148.9(6)
  H12  .   B4  .  B10  .  B12  .             147.7(6)
  H13  .   B1  .   B4  .   B8  .             110.4(6)
  H13  .   B1  .   B4  .  B10  .             147.7(6)
  H13  .   B1  .   B6  .   B7  .            -110.1(6)
  H13  .   B1  .   B6  .  B11  .            -147.4(6)
  H13  .   B1  .   B7  .   B8  .            -110.8(6)
  H13  .   B1  .   B7  .  B11  .             148.2(6)
  H13  .   B1  .   B7  .  B12  .            -148.3(6)
  H13  .   B1  .   B8  .   B7  .             110.0(6)
  H13  .   B1  .   B8  .  B10  .            -148.9(6)
  H13  .   B1  .   B8  .  B12  .             147.4(6)
  H14  .   B2  .   B1  .   B7  .             150.5(5)
  H14  .   B2  .   B1  .   B8  .            -146.1(5)
  H14  .   B2  .   B3  .   B9  .            -151.7(5)
  H14  .   B2  .   B3  .  B10  .             145.0(5)
  H14  .   B2  .   B4  .   B8  .             146.8(5)
  H14  .   B2  .   B4  .  B10  .            -149.9(5)
  H14  .   B2  .   B5  .   B9  .             147.9(6)
  H14  .   B2  .   B5  .  B11  .            -148.6(6)
  H14  .   B2  .   B6  .   B7  .            -145.3(5)
  H14  .   B2  .   B6  .  B11  .             151.3(5)
  H15  .   B6  .   B1  .   B7  .             108.4(6)
  H15  .   B6  .   B1  .   B8  .             145.7(6)
  H15  .   B6  .   B5  .   B9  .            -146.6(6)
  H15  .   B6  .   B5  .  B11  .            -109.2(6)
  H15  .   B6  .   B7  .   B8  .            -148.4(6)
  H15  .   B6  .   B7  .  B11  .             110.7(6)
  H15  .   B6  .   B7  .  B12  .             148.1(6)
  H15  .   B6  .  B11  .   B7  .            -108.4(6)
  H15  .   B6  .  B11  .   B9  .             151.0(6)
  H15  .   B6  .  B11  .  B12  .            -145.8(6)
  H16  .   B3  .   B4  .   B8  .            -150.5(6)
  H16  .   B3  .   B4  .  B10  .            -113.0(6)
  H16  .   B3  .   B5  .   B9  .             111.9(6)
  H16  .   B3  .   B5  .  B11  .             149.1(6)
  H16  .   B3  .   B9  .  B10  .             113.3(6)
  H16  .   B3  .   B9  .  B11  .            -145.7(6)
  H16  .   B3  .   B9  .  B12  .             150.8(6)
  H16  .   B3  .  B10  .   B8  .             149.1(6)
  H16  .   B3  .  B10  .   B9  .            -110.3(6)
  H16  .   B3  .  B10  .  B12  .            -147.5(6)
  H17  .   B7  .   B8  .  B12  .             109.9(6)
  H17  .   B7  .  B11  .  B12  .            -108.7(6)
  H11  .   B5  .   B2  .  H14  .               1.0(7)
  H11  .   B5  .   B3  .  H16  .               2.7(7)
  H11  .   B5  .   B6  .  H15  .               0.6(8)
  H11  .   B5  .   B9  .  H19  .               0.5(8)
  H11  .   B5  .  B11  .  H21  .              -1.9(7)
  H12  .   B4  .   B1  .  H13  .               0.0(8)
  H12  .   B4  .   B2  .  H14  .              -1.1(8)
  H12  .   B4  .   B3  .  H16  .              -2.4(8)
  H12  .   B4  .   B8  .  H18  .               1.9(7)
  H12  .   B4  .  B10  .  H20  .              -3.2(8)
  H13  .   B1  .   B2  .  H14  .               2.5(8)
  H13  .   B1  .   B6  .  H15  .              -1.7(8)
  H13  .   B1  .   B7  .  H17  .              -2.3(8)
  H13  .   B1  .   B8  .  H18  .              -0.5(8)
  H14  .   B2  .   B3  .  H16  .              -5.1(8)
  H14  .   B2  .   B6  .  H15  .               1.4(8)
  H15  .   B6  .   B7  .  H17  .              -0.7(8)
  H15  .   B6  .  B11  .  H21  .               3.2(8)
  H16  .   B3  .   B9  .  H19  .               2.3(8)
  H16  .   B3  .  B10  .  H20  .               0.7(8)
  H17  .   B7  .   B8  .  H18  .              -2.7(7)
  H17  .   B7  .  B11  .  H21  .               2.4(8)
  H17  .   B7  .  B12  .  H22  .               5.1(8)
  H18  .   B8  .  B10  .  H20  .              -0.6(8)
  H18  .   B8  .  B12  .  H22  .              -1.0(7)
  H19  .   B9  .  B10  .  H20  .               1.7(8)
  H19  .   B9  .  B11  .  H21  .               0.0(8)
  H19  .   B9  .  B12  .  H22  .              -2.5(8)
  H20  .  B10  .  B12  .  H22  .              -1.4(8)
  H21  .  B11  .  B12  .  H22  .               1.1(8)

# start Validation Reply Form
_vrf_PLAT097_Bislutidinium_closo-dodecaborate12__IAM
;
PROBLEM: Large Reported Max.  (Positive) Residual Density       0.81 eA-3
RESPONSE: C-C bonds are poorly modeled in the IAM.
;
_vrf_PLAT703_Bislutidinium_closo-dodecaborate12__IAM
;
PROBLEM: Torsion Calc    -0.23(9), Rep     0.00(8), Dev..       2.56 Sigma
RESPONSE: Very small torsion angles are regarded as 0 degree.
        For example, the torsion angle for C1-N-C2-C3 is
        equal to arccos(0.9999918). Considering the significant
	digit in the cif file, the value 0.9999918 was rounded
	to be 1.0000, resulting in arccos(1.0) = 0 deg.
;
# end Validation Reply Form
