# Supplementary material for: Periodic Hirshfeld Atom Refinement
Source: J Phys Chem Lett. 2026 Feb 27;17(11):3170–9. doi: 10.1021/acs.jpclett.5c03918 (PMC13007019; doi:10.1021/acs.jpclett.5c03918)
Supplement: Supplementary file 2 [file jz5c03918_si_002.zip › I_Bis26Luti_closo-dodecaborane(12)/Bis(2,6-lutidinium)_closo-dodecaborate(12)__IAM.fco]

data_Bislutidinium_closo-dodecaborate12__IAM
#Bis(2,6-lutidinium)_closo-dodecaborate(12)__IAM

_audit_creation_date                2025-3-31
_audit_creation_method              'Tonto 25.04.08 github v. 71242092'

# ============
# QCr software
# ============

_QCr_software                       Tonto
_QCr_software_version               '25.04.08 v. 71242092'
_QCr_software_platform              Linux-6.8.0-52-generic
_QCr_software_build_date            '2025.03.27 11:46'
_QCr_software_website               https://github.com/dylan-jayatilaka/tonto

# ========
# Symmetry
# ========

_symmetry_cell_setting              Monoclinic
_symmetry_space_group_name_H-M      'p 1 21/n 1'
_symmetry_space_group_name_Hall     '-p 2yn'
_symmetry_Int_Tables_number         '14'

loop_
    _symmetry_equiv_pos_as_xyz
'+x, +y, +z'
'-x, -y, -z'
'-x+1/2, +y+1/2, -z+1/2'
'+x+1/2, -y+1/2, +z+1/2'

# =========
# Unit cell
# =========

_cell_measurement_temperature       100(2)
_cell_measurement_reflns_used       7599 
_cell_measurement_theta_min         2.2
_cell_measurement_theta_max         40.5 

_cell_length_a                      9.920(2)
_cell_length_b                      9.1900(19)
_cell_length_c                      11.841(2)
_cell_angle_alpha                   90.00
_cell_angle_beta                    95.88(3)
_cell_angle_gamma                   90.00
_cell_volume                        1073.8(4)

_cell_formula_units_Z               2

_exptl_crystal_F_squared_000         144400.0000


# ======================
# XD fco reflection data
# ======================

_shelx_refln_list_code              4

_reflns_d_resolution_high           0.4310
_reflns_d_resolution_low            7.2456
_reflns_limit_h_max                 22
_reflns_limit_h_min                 -22
_reflns_limit_k_max                 21
_reflns_limit_k_min                 0
_reflns_limit_l_max                 27
_reflns_limit_l_min                 0

# NOTE: F_squared_meas is scaled to F_squared_calc
#       and so it is on an absolute scale
_reflns_tonto_F_scale_factor        2.0118

loop_
    _refln_index_h
    _refln_index_k
    _refln_index_l
    _refln_F_squared_calc
    _refln_F_squared_meas
    _refln_F_squared_sigma
    _refln_observed_status
   4   0   0      144.64      193.82     16.03 o
   6   0   0        3.21       10.25      1.48 o
   8   0   0      102.27       86.48      7.29 o
  14   0   0       54.63       55.08      7.08 o
  16   0   0       22.83       24.88      3.09 o
  18   0   0       29.47       31.52      4.13 o
   2   1   0     1033.69     1340.34     75.28 o
   3   1   0      947.75     1182.77     79.85 o
   4   1   0      435.09      558.49     39.22 o
   5   1   0      382.51      454.73     34.93 o
   6   1   0      454.64      472.71     30.47 o
   7   1   0       30.38       28.45      3.23 o
   8   1   0      108.95      107.21      8.29 o
   9   1   0      194.78      190.25     13.22 o
  11   1   0       36.53       35.43      4.27 o
  12   1   0       37.85       39.81      4.71 o
  13   1   0       13.34       12.59      2.56 o
  15   1   0       57.54       56.97      7.99 o
  16   1   0       19.26       20.51      2.66 o
  17   1   0        4.67        3.37      1.04 o
  18   1   0        2.27        2.50      1.19 o
  19   1   0        1.98        2.11      0.93 o
  22   1   0        8.11        7.83      2.15 o
   0   2   0        3.22        3.74      0.56 o
   3   2   0     1743.42     1902.53    130.70 o
   4   2   0      221.79      273.61     18.88 o
   5   2   0      155.05      173.84     14.57 o
   6   2   0        3.60       13.23      2.08 o
   7   2   0       40.40       36.98      3.81 o
   8   2   0      174.20      181.83     12.34 o
   9   2   0        8.20        5.59      1.28 o
  10   2   0       36.01       37.57      4.11 o
  11   2   0       26.12       28.13      4.00 o
  13   2   0       12.29       12.85      2.55 o
  14   2   0        8.15        8.58      2.63 o
  15   2   0       21.48       20.99      3.57 o
  17   2   0       12.84       12.83      2.09 o
  18   2   0        8.61        7.73      1.50 o
  21   2   0        4.38        3.84      1.06 o
   1   3   0      488.84      556.34     37.74 o
   2   3   0       81.65       91.97      7.58 o
   3   3   0      415.18      440.45     31.98 o
   4   3   0      558.98      622.00     53.99 o
   5   3   0      116.75      137.22     11.37 o
   6   3   0       61.75       66.67      6.28 o
   7   3   0       90.33       96.01      7.72 o
   8   3   0        6.46        6.39      1.85 o
   9   3   0      133.03      142.29     12.55 o
  10   3   0       49.37       54.46      5.57 o
  12   3   0       83.87       87.92      7.89 o
  13   3   0       28.34       29.83      4.14 o
  14   3   0        3.84        3.73      1.32 o
  15   3   0       20.75       22.30      3.11 o
  17   3   0       11.92       11.31      2.10 o
   0   4   0      195.61      222.37     15.98 o
   1   4   0      115.54      132.94      9.74 o
   2   4   0        3.41        4.56      1.00 o
   3   4   0      599.59      649.54     62.90 o
   4   4   0     1287.01     1428.68    100.24 o
   5   4   0      368.06      390.21     26.12 o
   6   4   0      262.82      288.30     20.34 o
   7   4   0        2.62        3.18      1.35 o
   8   4   0       63.15       63.55      5.84 o
   9   4   0       24.87       22.17      2.96 o
  11   4   0       17.28       15.62      3.16 o
  12   4   0       19.49       21.51      2.96 o
  14   4   0        9.07        6.96      2.52 o
  17   4   0        7.10        6.68      1.84 o
  18   4   0        2.92        2.95      0.78 o
   1   5   0       27.08       56.05      4.82 o
   2   5   0      135.30      151.43     12.68 o
   3   5   0      276.34      316.28     24.75 o
   4   5   0       15.02       18.53      2.36 o
   5   5   0       90.31       95.85      8.02 o
   6   5   0        0.60        2.98      1.04 o
   7   5   0       15.34       17.35      2.37 o
   9   5   0      116.23      118.03      9.31 o
  10   5   0        3.07        2.86      0.93 o
  11   5   0      111.39      115.69      9.77 o
  12   5   0        6.85        6.79      1.84 o
  13   5   0       73.29       71.41      9.44 o
  14   5   0        9.31       10.19      2.11 o
  15   5   0        6.04        4.89      1.29 o
  16   5   0        8.94        7.86      1.82 o
  17   5   0        1.99        1.68      0.77 o
  18   5   0        6.34        6.58      1.42 o
  19   5   0        5.02        4.48      1.34 o
  21   5   0        2.95        2.22      0.84 o
   1   6   0      119.62      133.50     10.04 o
   2   6   0       13.12       13.28      2.08 o
   3   6   0       10.48       11.69      1.93 o
   4   6   0       44.27       41.59      4.25 o
   5   6   0        9.43       14.04      1.92 o
   6   6   0      247.74      254.33     17.43 o
   7   6   0       55.85       62.43      5.99 o
   8   6   0       40.09       38.41      4.26 o
  10   6   0       12.09       14.36      2.70 o
  11   6   0       37.48       41.31      5.00 o
  12   6   0      108.20      110.46     12.18 o
  13   6   0        2.43        2.60      1.02 o
  14   6   0        4.01        3.24      1.15 o
  16   6   0       11.05       12.87      2.09 o
  17   6   0        7.69        7.11      2.17 o
  18   6   0        2.60        3.11      1.32 o
  20   6   0        3.88        3.18      1.16 o
   1   7   0        2.91        5.02      1.02 o
   2   7   0       70.24       72.93      6.12 o
   3   7   0      363.03      368.52     24.68 o
   4   7   0      239.52      231.78     15.97 o
   5   7   0       12.33        7.29      1.51 o
   7   7   0       52.57       58.11      5.56 o
   8   7   0      139.62      148.87     11.49 o
   9   7   0       12.80       12.03      2.56 o
  11   7   0       16.07       17.77      2.68 o
  12   7   0        1.51        1.57      0.65 o
  16   7   0       11.99       12.70      2.87 o
  17   7   0        2.70        2.54      1.16 o
   1   8   0      170.24      169.99     12.21 o
   2   8   0        7.91        4.72      1.27 o
   3   8   0       10.14        9.40      1.95 o
   4   8   0       41.69       42.17      4.25 o
   5   8   0       60.59       57.86      5.56 o
   6   8   0       10.72       12.04      2.73 o
   7   8   0      203.37      212.66     14.52 o
   8   8   0        3.74        3.52      1.23 o
   9   8   0      100.50      102.65      8.90 o
  10   8   0       17.72       18.18      3.13 o
  12   8   0       13.21       13.94      2.86 o
  13   8   0        7.06        6.45      1.68 o
  14   8   0       48.69       52.06      6.18 o
  15   8   0       20.53       23.18      3.25 o
  17   8   0       15.92       16.56      2.52 o
   1   9   0      183.77      184.27     12.63 o
   2   9   0      303.75      309.57     20.31 o
   3   9   0      143.91      136.42     10.33 o
   4   9   0        1.77        3.02      1.05 o
   5   9   0      147.87      158.14     11.78 o
   6   9   0        6.22        5.13      1.71 o
   8   9   0       54.80       62.21      6.15 o
   9   9   0        8.46        9.23      2.61 o
  11   9   0       24.70       25.94      5.91 o
  13   9   0        9.92        9.72      1.80 o
  14   9   0        9.43       10.13      2.59 o
  15   9   0        3.89        4.07      1.31 o
  16   9   0       27.43       30.93      4.29 o
  20   9   0        4.01        5.07      1.89 o
   0  10   0      168.19      168.42     12.21 o
   1  10   0       30.95       35.98      4.11 o
   2  10   0       10.28       10.85      2.10 o
   3  10   0        4.89        3.77      1.49 o
   4  10   0       13.24       15.34      2.69 o
   5  10   0       45.54       47.91      4.84 o
  10  10   0        4.68        4.65      1.56 o
  11  10   0        3.19        3.20      1.52 o
  15  10   0       11.04       10.36      1.94 o
   1  11   0      320.67      313.57     20.31 o
   2  11   0        8.88        9.16      2.45 o
   3  11   0       40.22       40.25      4.56 o
   4  11   0        9.52       10.21      2.76 o
   6  11   0       12.50       11.17      2.90 o
   7  11   0       20.00       22.08      3.42 o
  10  11   0        5.04        4.01      1.51 o
  12  11   0        5.14        4.37      1.50 o
  13  11   0        8.63        8.22      1.65 o
  17  11   0        1.99        1.96      0.79 o
   0  12   0       13.16       12.26      2.09 o
   1  12   0        6.18        5.30      1.47 o
   2  12   0       20.39       20.51      3.27 o
   3  12   0       12.44       11.18      3.23 o
   5  12   0       59.90       59.45      6.76 o
   7  12   0        4.34        3.39      1.56 o
   8  12   0        3.74        4.03      1.56 o
  11  12   0        3.37        3.22      1.60 o
  12  12   0       11.39       11.28      2.10 o
  15  12   0        2.34        2.54      1.03 o
   1  13   0       96.13       86.32      8.34 o
   2  13   0       10.19        9.57      2.60 o
   3  13   0        7.19        6.35      2.01 o
   4  13   0       29.92       30.60      5.69 o
   5  13   0       14.53       15.25      3.32 o
   6  13   0       12.22       12.04      2.56 o
   8  13   0        3.48        3.44      1.26 o
   0  14   0       41.30       41.08      5.47 o
   1  14   0        6.03        5.15      2.43 o
   2  14   0       12.91       14.67      3.01 o
   3  14   0       17.85       18.19      3.13 o
   4  14   0        9.98        9.19      1.80 o
   5  14   0       42.33       44.53      5.15 o
   8  14   0       13.46       14.73      2.38 o
  10  14   0       18.70       19.21      3.59 o
  14  14   0        6.54        8.20      2.30 o
   1  15   0       19.30       17.80      3.45 o
   3  15   0       18.02       17.23      2.83 o
   4  15   0        6.13        4.70      1.23 o
   7  15   0       11.10       10.70      3.24 o
   8  15   0        5.27        5.68      1.47 o
   9  15   0       26.86       29.25      4.14 o
  11  15   0        5.73        5.28      1.30 o
   0  16   0        7.14        6.25      2.19 o
   1  16   0        7.04        6.53      2.01 o
   3  16   0        5.85        5.32      2.05 o
   6  16   0       21.07       21.01      4.20 o
  12  16   0        3.79        3.95      1.14 o
   2  17   0        7.25        7.10      1.99 o
   3  17   0        4.91        4.09      1.76 o
   4  17   0        6.87        5.64      1.70 o
   5  17   0        5.61        5.39      1.70 o
   8  17   0        1.36        1.44      0.56 o
   3  18   0        5.14        6.39      1.85 o
   4  18   0       10.16       10.40      3.59 o
   1  19   0        2.39        2.41      0.90 o
   9  19   0        1.55        1.91      0.75 o
   2  20   0        7.65        8.53      3.32 o
   3  20   0        2.87        3.27      1.63 o
   7  20   0        1.39        1.94      0.81 o
 -21   0   1        2.35        3.02      1.00 o
 -19   0   1       16.93       15.12      2.22 o
 -13   0   1       36.04       33.53      4.89 o
 -11   0   1       50.97       49.00      4.98 o
  -9   0   1       38.17       42.64      4.39 o
  -7   0   1     1477.30     1614.23     89.74 o
  -5   0   1     1365.48     1674.17     86.76 o
   5   0   1        1.03        2.09      0.75 o
   7   0   1        2.33        1.49      0.65 o
   9   0   1       44.24       49.44      5.13 o
  11   0   1      157.37      158.28     11.93 o
  13   0   1       49.47       45.17      5.15 o
  15   0   1       41.86       39.84      6.24 o
  17   0   1       13.82       11.20      1.79 o
  19   0   1        3.09        2.32      0.93 o
  21   0   1        3.09        2.37      0.80 o
 -22   1   1        0.98        0.96      0.46 o
 -18   1   1       15.74       15.18      2.22 o
 -15   1   1        7.36        5.64      1.48 o
 -14   1   1       17.21       14.81      2.70 o
 -13   1   1       17.36       16.94      2.68 o
 -12   1   1       42.68       40.13      5.01 o
 -11   1   1        3.46        4.74      1.73 o
 -10   1   1       31.26       28.29      3.69 o
  -9   1   1       66.52       74.09      6.42 o
  -8   1   1       36.57       32.80      3.37 o
  -7   1   1      146.73      159.28     13.71 o
  -6   1   1      518.79      567.47     55.59 o
  -5   1   1        3.85        1.77      0.55 o
  -4   1   1        9.77        5.16      1.31 o
  -3   1   1      285.82      405.34     30.55 o
   0   1   1      250.81      368.67     27.64 o
   1   1   1        1.54        2.84      0.61 o
   2   1   1     1662.75     2155.16    102.56 o
   3   1   1      146.96      172.41     13.24 o
   4   1   1      161.01      179.12     13.09 o
   5   1   1       15.13       13.39      1.77 o
   6   1   1        0.25        1.86      0.69 o
   7   1   1       87.78       79.93      7.01 o
   8   1   1       17.62       23.12      3.10 o
   9   1   1       16.21       19.44      2.97 o
  10   1   1       12.16       10.60      2.26 o
  11   1   1       67.89       64.50      6.29 o
  14   1   1       14.76       14.42      3.17 o
  15   1   1        6.23        5.62      1.87 o
  17   1   1       22.43       21.06      3.26 o
  18   1   1        3.57        3.53      0.99 o
  19   1   1        2.85        2.80      1.04 o
 -22   2   1        1.94        1.19      0.41 o
 -21   2   1        6.68        5.08      1.16 o
 -19   2   1       10.12       10.29      2.43 o
 -18   2   1        1.51        1.52      0.71 o
 -17   2   1        4.25        3.57      1.03 o
 -16   2   1        4.44        5.09      1.16 o
 -14   2   1       45.79       42.45      6.68 o
 -13   2   1        2.93        2.35      0.95 o
 -12   2   1       73.75       78.20      7.15 o
  -9   2   1       16.24       20.90      2.66 o
  -8   2   1      706.05      722.90     46.42 o
  -7   2   1        0.10        3.31      1.14 o
  -6   2   1      441.22      451.58     34.93 o
  -5   2   1      179.11      156.85     14.02 o
  -4   2   1       17.26       20.60      2.50 o
  -3   2   1        9.39        9.61      1.30 o
  -2   2   1      751.84      782.71     65.61 o
   0   2   1      526.61      522.37     34.84 o
   3   2   1      844.66     1016.64     87.52 o
   4   2   1      176.33      182.69     14.56 o
   5   2   1       16.57       18.76      2.51 o
   6   2   1      168.10      174.41     11.91 o
   8   2   1      126.78      137.29     10.33 o
   9   2   1       91.50       95.54      8.17 o
  10   2   1      167.90      163.85     12.06 o
  13   2   1        7.32        5.50      2.23 o
  14   2   1       40.36       41.24      5.61 o
  15   2   1        5.60        5.74      1.36 o
  16   2   1        2.50        1.72      0.74 o
  17   2   1        3.25        3.16      1.00 o
  19   2   1        6.76        6.15      1.49 o
 -21   3   1        3.73        3.70      1.29 o
 -18   3   1       14.00       12.85      2.40 o
 -17   3   1       16.67       16.77      2.37 o
 -16   3   1       18.06       18.18      2.51 o
 -15   3   1        4.55        4.55      1.15 o
 -14   3   1        3.85        4.30      1.47 o
 -13   3   1       20.54       19.80      3.27 o
 -12   3   1       10.53       12.26      2.24 o
 -11   3   1      244.44      247.78     17.43 o
 -10   3   1       51.92       54.90      5.26 o
  -9   3   1       11.23       12.64      2.56 o
  -8   3   1       20.96       18.82      2.51 o
  -7   3   1      307.87      314.86     21.78 o
  -6   3   1        2.77        2.30      0.73 o
  -5   3   1       82.84       92.53      7.13 o
  -4   3   1      484.55      555.63     48.15 o
  -3   3   1       54.69       68.78      6.28 o
  -2   3   1      786.90     1016.36     63.80 o
  -1   3   1      808.26     1018.50     62.33 o
   0   3   1      141.96      173.56     11.46 o
   1   3   1      318.92      385.50     27.61 o
   2   3   1      560.16      645.55     48.00 o
   3   3   1       93.32      108.43      8.89 o
   4   3   1      215.27      304.86     30.75 o
   5   3   1      127.40      165.42     12.66 o
   6   3   1       25.21       28.13      3.23 o
   7   3   1      618.62      622.00     40.63 o
   8   3   1      135.93      123.26      9.16 o
   9   3   1       48.64       45.40      5.29 o
  10   3   1       75.08       74.89      6.86 o
  11   3   1       31.34       32.61      3.98 o
  13   3   1       74.37       73.96      8.23 o
  14   3   1       25.81       24.01      4.17 o
  15   3   1       22.48       22.01      3.11 o
  16   3   1        2.62        2.17      0.85 o
  18   3   1       11.43       10.12      2.59 o
  20   3   1        5.79        6.05      1.28 o
  21   3   1        2.07        2.33      1.09 o
 -19   4   1        3.23        2.02      0.59 o
 -18   4   1       15.66       14.27      2.23 o
 -17   4   1        4.26        4.55      1.27 o
 -16   4   1       27.75       29.56      3.53 o
 -15   4   1       12.73       12.72      2.24 o
 -14   4   1       19.50       19.78      3.12 o
 -12   4   1       69.56       76.30      7.46 o
 -11   4   1       50.15       50.27      5.58 o
 -10   4   1      355.95      348.83     23.22 o
  -9   4   1      139.33      160.13     11.63 o
  -7   4   1        6.39        3.84      1.38 o
  -6   4   1        1.36        2.07      0.73 o
  -5   4   1      243.87      232.35     17.46 o
  -4   4   1      407.18      439.17     36.44 o
  -3   4   1     1024.04     1242.86    106.47 o
  -2   4   1       87.45      105.24      8.60 o
  -1   4   1       58.74       96.01      7.87 o
   0   4   1       29.49       47.08      3.78 o
   1   4   1      223.14      251.77     17.43 o
   2   4   1      117.95      129.41      9.45 o
   3   4   1      755.22      955.55     65.35 o
   4   4   1     1260.42     1350.18    128.67 o
   5   4   1       18.51        7.58      1.66 o
   6   4   1       14.76       14.29      2.08 o
   7   4   1       26.63       26.39      3.23 o
   8   4   1       78.82       60.66      6.15 o
   9   4   1      237.04      247.20     17.44 o
  10   4   1      155.75      162.14     12.22 o
  11   4   1       73.39       70.63      6.73 o
  12   4   1       12.69       12.90      2.55 o
  13   4   1        5.58        4.74      1.38 o
  14   4   1       23.73       22.59      4.99 o
  15   4   1        6.98        6.80      1.84 o
  17   4   1        7.34        6.60      1.68 o
  19   4   1        3.29        2.76      0.87 o
 -21   5   1        1.92        1.79      0.84 o
 -19   5   1        2.09        2.53      1.24 o
 -18   5   1        9.92       10.34      2.92 o
 -15   5   1        2.55        2.35      0.73 o
 -13   5   1        2.80        1.99      0.81 o
 -12   5   1       47.79       49.48      6.34 o
 -11   5   1       60.75       63.96      6.14 o
 -10   5   1       89.09       93.65      8.76 o
  -9   5   1       45.80       46.48      4.98 o
  -8   5   1        9.36        8.59      1.97 o
  -7   5   1       10.53       10.09      2.11 o
  -6   5   1      211.24      220.93     14.51 o
  -5   5   1       30.41       27.52      3.54 o
  -4   5   1        5.66        6.00      1.42 o
  -3   5   1        7.31        4.51      0.97 o
  -2   5   1       45.30       46.23      4.24 o
  -1   5   1      163.03      182.26     14.12 o
   0   5   1        1.65        1.36      0.53 o
   1   5   1       18.88       27.15      2.78 o
   2   5   1       62.69       53.21      5.12 o
   3   5   1       83.75      102.24     10.40 o
   4   5   1      288.41      300.73     20.32 o
   5   5   1      101.36       73.04      6.72 o
   6   5   1     2239.15     2285.04    131.78 o
   9   5   1       64.99       63.53      6.29 o
  10   5   1       91.56       93.53      8.02 o
  11   5   1       65.35       68.18      6.73 o
  12   5   1        3.67        2.50      1.20 o
  13   5   1        4.67        3.54      1.39 o
  14   5   1       18.52       19.43      4.39 o
  17   5   1        3.48        3.42      0.90 o
 -18   6   1       10.93       11.48      3.06 o
 -17   6   1       14.98       14.60      2.85 o
 -16   6   1       35.55       37.57      5.02 o
 -13   6   1        1.27        1.27      0.62 o
 -12   6   1       19.21       19.07      3.13 o
  -9   6   1       17.01       18.87      2.51 o
  -8   6   1        7.90        8.78      1.65 o
  -6   6   1       64.65       50.50      4.83 o
  -5   6   1      307.11      338.83     21.76 o
  -3   6   1       99.24      107.43      9.63 o
  -2   6   1      359.10      345.40     23.23 o
  -1   6   1      100.41      108.51      9.03 o
   0   6   1      156.43      170.56     12.21 o
   1   6   1       26.46       29.48      3.53 o
   2   6   1       19.17       17.96      2.21 o
   3   6   1       63.39       68.93      5.98 o
   4   6   1      229.71      238.64     17.45 o
   5   6   1     1148.87     1239.72     78.31 o
   6   6   1      160.56      186.40     13.52 o
   7   6   1      120.97      125.24     10.20 o
   8   6   1       75.82       89.22      7.73 o
   9   6   1       23.28       26.31      3.39 o
  10   6   1       34.67       37.49      4.41 o
  11   6   1       11.89       12.83      2.24 o
  12   6   1       43.43       40.76      5.31 o
  13   6   1        4.91        4.73      1.73 o
  14   6   1        5.21        5.39      1.47 o
  15   6   1       17.16       18.53      3.28 o
  16   6   1       16.38       16.72      2.52 o
  18   6   1       11.63       10.67      2.11 o
 -17   7   1       64.52       69.86      8.08 o
 -15   7   1       38.37       40.20      5.47 o
 -14   7   1        7.63        6.97      2.17 o
 -11   7   1       56.67       59.14      6.30 o
 -10   7   1       38.91       42.81      5.00 o
  -9   7   1       43.90       51.07      5.27 o
  -6   7   1        3.67        2.76      1.02 o
  -5   7   1       15.77       16.18      2.52 o
  -4   7   1       81.26       71.23      6.13 o
  -3   7   1      190.28      175.41     14.57 o
  -2   7   1       21.39       24.72      3.40 o
  -1   7   1      130.27      135.46      9.74 o
   0   7   1        5.14        3.09      0.89 o
   1   7   1        2.87        2.06      0.78 o
   3   7   1      333.30      303.44     20.32 o
   4   7   1      217.22      205.52     14.53 o
   5   7   1      355.13      361.95     24.69 o
   6   7   1       39.13       39.14      4.26 o
   7   7   1       34.19       32.43      3.98 o
   8   7   1      211.84      224.65     15.98 o
   9   7   1       35.99       36.34      4.27 o
  10   7   1        5.74        7.78      1.66 o
  11   7   1       38.47       41.63      5.16 o
  12   7   1       18.44       20.18      3.27 o
  14   7   1        9.48        7.96      1.66 o
  15   7   1       10.91        9.91      1.64 o
  16   7   1        2.60        2.54      0.96 o
  17   7   1       18.82       19.20      2.81 o
  18   7   1        2.80        3.34      1.30 o
 -20   8   1        8.03        7.94      1.98 o
 -16   8   1       23.58       23.38      3.10 o
  -9   8   1       52.89       54.22      5.42 o
  -7   8   1       16.95       19.49      3.27 o
  -5   8   1       26.48       29.10      3.38 o
  -4   8   1       88.47       89.12      6.99 o
  -3   8   1      199.78      196.24     12.91 o
  -2   8   1       31.90       27.65      3.23 o
  -1   8   1        0.91        1.53      0.67 o
   0   8   1       43.00       41.98      4.09 o
   1   8   1       12.96       10.41      1.94 o
   2   8   1       35.70       38.91      4.10 o
   4   8   1        6.71        6.21      1.68 o
   5   8   1      109.07      109.03      8.89 o
   6   8   1        2.18        2.11      0.73 o
   7   8   1      233.97      244.78     17.44 o
   8   8   1        3.69        3.00      0.91 o
   9   8   1       14.55       15.05      2.53 o
  10   8   1       38.58       40.69      5.00 o
  11   8   1        5.24        5.10      1.36 o
  13   8   1        3.64        3.38      1.05 o
  14   8   1       30.28       32.21      4.28 o
  15   8   1        5.09        4.52      1.19 o
  16   8   1       15.21       15.08      2.70 o
  21   8   1        2.79        2.95      1.04 o
 -11   9   1       20.56       21.57      4.20 o
  -9   9   1       39.53       42.10      5.00 o
  -8   9   1       53.48       59.88      6.30 o
  -7   9   1       17.25       17.83      2.82 o
  -6   9   1        5.96        8.08      1.65 o
  -4   9   1       55.18       53.48      5.12 o
  -2   9   1      233.36      245.77     15.96 o
  -1   9   1        7.20        5.76      1.27 o
   0   9   1        5.88        5.43      1.70 o
   1   9   1       94.77       91.32      7.43 o
   2   9   1      197.57      197.96     13.80 o
   3   9   1      194.56      190.40     14.11 o
   4   9   1       19.30       19.91      2.81 o
   5   9   1       35.92       38.40      4.10 o
   6   9   1       78.93       82.48      7.14 o
   7   9   1        4.52        4.06      1.29 o
   8   9   1        4.50        3.52      1.33 o
   9   9   1      113.91      117.65     11.26 o
  10   9   1       90.59       89.07     10.29 o
  11   9   1       20.80       21.21      5.16 o
  12   9   1       16.52       16.65      2.52 o
  13   9   1       25.63       26.70      3.54 o
  14   9   1        6.35        7.33      1.83 o
  15   9   1       12.51       12.99      2.72 o
  16   9   1        7.27        7.32      1.66 o
  19   9   1        2.87        2.53      1.24 o
 -15  10   1       10.75       11.88      2.09 o
 -12  10   1       17.85       17.79      2.68 o
 -10  10   1       28.40       29.18      5.55 o
  -9  10   1        8.52        9.27      2.12 o
  -7  10   1       84.35       85.93      8.64 o
  -6  10   1        4.97        4.22      1.36 o
  -3  10   1      117.55      117.33      9.17 o
  -2  10   1       42.71       41.28      4.40 o
  -1  10   1        4.51        3.84      1.17 o
   0  10   1       39.51       39.02      4.26 o
   1  10   1       81.22       78.44      6.86 o
   3  10   1        6.55        5.05      1.48 o
   4  10   1       24.50       24.82      3.09 o
   5  10   1       24.53       25.32      3.24 o
   7  10   1       10.04        9.82      2.93 o
   8  10   1       34.15       36.58      4.57 o
   9  10   1      138.07      130.22     14.09 o
  10  10   1       22.79       21.51      3.42 o
  11  10   1        5.64        5.88      1.53 o
  15  10   1       10.38        8.55      1.97 o
  18  10   1        4.81        4.52      1.19 o
 -14  11   1        2.81        2.42      1.03 o
 -11  11   1       10.96       11.49      2.41 o
  -9  11   1        9.47        8.55      1.97 o
  -6  11   1      148.70      149.72     11.79 o
  -4  11   1        3.49        3.17      1.08 o
  -3  11   1       15.71       15.38      2.84 o
  -2  11   1       18.40       18.95      3.28 o
  -1  11   1       21.35       20.34      2.97 o
   0  11   1      389.32      390.64     24.66 o
   1  11   1        6.44        4.38      1.74 o
   2  11   1       12.49       12.50      2.24 o
   4  11   1        5.92        5.96      1.69 o
   5  11   1        4.89        4.55      1.73 o
   6  11   1        3.37        2.73      1.21 o
   8  11   1       20.45       21.44      5.49 o
  12  11   1       66.99       71.03      8.69 o
  16  11   1        5.13        4.81      1.56 o
  18  11   1        5.04        4.21      1.58 o
 -17  12   1        1.83        1.70      0.79 o
 -13  12   1        5.15        5.52      1.40 o
 -11  12   1        7.49        7.07      1.67 o
  -9  12   1       11.85       12.41      2.72 o
  -8  12   1        6.05        6.02      1.69 o
  -7  12   1        8.95        8.73      2.13 o
  -5  12   1       10.49       11.56      2.57 o
  -4  12   1       10.49       10.90      2.26 o
  -3  12   1       93.79       90.98      8.32 o
  -2  12   1      126.22      124.69      9.76 o
  -1  12   1       12.48       13.12      2.55 o
   0  12   1       16.32       15.25      2.84 o
   1  12   1       30.25       30.39      3.99 o
   2  12   1       65.07       63.20      6.29 o
   3  12   1        8.80        9.10      2.28 o
   4  12   1       13.12       14.14      2.85 o
   9  12   1       45.91       52.53      5.87 o
  10  12   1       26.23       27.76      3.69 o
  11  12   1       25.20       25.89      3.70 o
  15  12   1        5.41        5.79      2.75 o
  16  12   1        3.18        3.53      1.33 o
  18  12   1        3.11        2.73      1.10 o
 -14  13   1        4.52        4.98      2.44 o
 -13  13   1        2.61        2.97      1.04 o
 -10  13   1        5.77        5.21      2.24 o
  -8  13   1       53.40       54.65      6.01 o
  -7  13   1       27.73       28.35      3.69 o
  -5  13   1        5.30        5.10      1.55 o
  -4  13   1        3.60        3.75      1.37 o
  -3  13   1       33.74       31.58      4.29 o
  -2  13   1       28.24       25.71      3.85 o
  -1  13   1       51.47       50.98      5.73 o
   1  13   1       55.30       51.49      7.24 o
   2  13   1       42.98       41.01      7.00 o
   3  13   1       75.83       75.18      8.37 o
   5  13   1       19.94       20.92      3.26 o
   7  13   1       11.13       12.28      2.09 o
   8  13   1       14.37       14.42      3.02 o
   9  13   1        8.29        8.19      1.82 o
  10  13   1        9.67       11.06      2.25 o
  11  13   1        2.98        4.38      1.43 o
  13  13   1       12.68       13.77      4.68 o
  15  13   1        2.48        2.04      0.93 o
  16  13   1        2.25        2.11      0.92 o
  17  13   1        1.57        2.40      1.00 o
 -13  14   1        4.59        6.34      1.52 o
 -10  14   1        6.91        5.80      2.21 o
  -9  14   1       41.56       45.91      5.45 o
  -7  14   1        4.03        3.49      1.17 o
  -3  14   1       43.20       42.16      6.37 o
  -2  14   1        8.91        7.57      2.32 o
  -1  14   1        5.83        5.69      1.39 o
   1  14   1        6.93        5.42      2.05 o
   3  14   1        7.25        6.33      2.54 o
   5  14   1       16.83       17.14      2.52 o
   6  14   1       11.64       12.49      2.56 o
   7  14   1       17.92       21.18      2.96 o
   8  14   1       13.35       14.81      2.38 o
  12  14   1        3.57        3.89      1.17 o
  14  14   1        4.96        5.24      1.88 o
  -9  15   1        2.32        1.75      0.87 o
  -8  15   1        7.78        8.42      2.30 o
  -4  15   1        6.73        6.64      1.52 o
  -3  15   1        9.92        9.03      1.64 o
  -2  15   1       12.70       10.71      2.43 o
   0  15   1       19.02       18.06      3.28 o
   2  15   1        8.88        7.02      2.87 o
   3  15   1       23.58       22.94      3.56 o
   4  15   1       37.15       37.51      4.71 o
   5  15   1        3.74        2.87      0.90 o
   6  15   1        3.11        3.12      1.09 o
   8  15   1        7.08        7.76      2.49 o
  11  15   1        2.40        2.39      0.95 o
  12  15   1        4.00        4.09      1.33 o
  -5  16   1       11.84       10.18      1.79 o
  -4  16   1        3.04        2.45      0.73 o
  -2  16   1       17.51       17.32      3.61 o
   2  16   1       21.47       21.37      3.89 o
   4  16   1        6.42        7.83      2.15 o
   5  16   1       19.09       19.10      3.12 o
   7  16   1        3.03        2.61      0.75 o
  13  16   1        1.96        1.94      0.85 o
  -7  17   1        1.77        1.68      0.61 o
  -6  17   1        6.86        5.25      1.71 o
  -4  17   1        7.05        6.44      1.85 o
   1  17   1        8.20        7.77      2.15 o
   5  17   1        7.28        5.41      2.41 o
   6  17   1        9.79        9.31      2.61 o
  11  17   1        3.39        2.90      0.72 o
 -11  18   1        1.39        1.17      0.50 o
 -10  18   1        6.70        5.20      1.48 o
  -4  18   1        3.12        3.63      1.61 o
   3  18   1        2.29        2.36      1.12 o
   4  18   1        9.62       11.52      2.25 o
   7  18   1        4.17        4.87      1.90 o
  10  18   1        2.55        1.89      0.95 o
  -5  19   1        2.62        3.51      1.23 o
   0  19   1        2.69        3.46      1.19 o
   7  19   1        3.11        5.57      2.40 o
  -4  20   1        2.18        2.78      1.33 o
   0  21   1        1.33        2.22      1.09 o
 -22   0   2        2.66        2.72      0.67 o
 -16   0   2        7.02        6.76      1.67 o
 -14   0   2      112.16      102.24     16.35 o
 -12   0   2      112.15      108.11      8.59 o
  -8   0   2       25.76       22.05      3.11 o
  -6   0   2      906.55      996.37     89.05 o
  -4   0   2       67.27       85.35      6.54 o
  -2   0   2      420.97      549.92     39.23 o
   2   0   2      112.29       89.96      9.37 o
   4   0   2       75.38       64.54      5.99 o
   6   0   2      159.08      171.84     12.65 o
   8   0   2        7.46        9.25      2.28 o
  10   0   2        2.41        2.07      0.86 o
  12   0   2      289.35      282.59     20.34 o
  14   0   2       14.51       14.60      2.85 o
  16   0   2       87.59       91.71      9.67 o
  20   0   2        3.73        3.70      1.18 o
  22   0   2        1.97        2.63      0.83 o
 -22   1   2        4.08        3.74      0.74 o
 -17   1   2       26.85       27.06      3.39 o
 -15   1   2        5.66        5.25      1.49 o
 -13   1   2        3.29        3.83      1.26 o
 -12   1   2       62.93       67.69      7.48 o
 -11   1   2        2.09        1.94      0.90 o
 -10   1   2       49.65       54.52      5.26 o
  -9   1   2       78.86       82.65      7.00 o
  -8   1   2       10.41        8.20      2.14 o
  -6   1   2      241.18      233.50     20.42 o
  -5   1   2      227.69      282.74     26.30 o
  -4   1   2      457.81      571.33     42.17 o
  -3   1   2      158.06      183.98     13.52 o
  -2   1   2      721.49      913.02     72.81 o
  -1   1   2      267.12      401.06     30.56 o
   0   1   2      790.32      838.09     65.51 o
   2   1   2      103.36      137.41     10.77 o
   3   1   2      661.40      756.74     59.70 o
   4   1   2       20.16       18.51      2.06 o
   5   1   2       89.63       98.50      9.21 o
   6   1   2       18.65       28.35      3.08 o
   7   1   2       97.26      108.51      8.59 o
   8   1   2      191.11      187.54     13.52 o
   9   1   2      206.62      206.38     14.52 o
  10   1   2      469.28      477.84     31.93 o
  11   1   2       49.21       53.53      5.57 o
  12   1   2      161.47      162.71     12.52 o
  14   1   2       17.80       17.22      2.99 o
  15   1   2       50.05       50.05      8.03 o
  16   1   2        9.28        8.65      2.13 o
  17   1   2        4.72        4.17      1.17 o
 -20   2   2        3.62        2.72      0.80 o
 -19   2   2       13.99       13.27      2.08 o
 -18   2   2       10.81       10.19      1.79 o
 -17   2   2        4.39        5.01      1.16 o
 -16   2   2       15.73       13.90      2.54 o
 -15   2   2        3.65        4.10      1.25 o
 -14   2   2       62.22       63.63      8.87 o
 -13   2   2       52.86       54.09      5.87 o
 -12   2   2      117.85      122.14      9.76 o
 -11   2   2      296.33      290.30     20.33 o
 -10   2   2       65.20       57.39      5.86 o
  -9   2   2       28.51       29.57      3.38 o
  -8   2   2      306.16      313.14     21.79 o
  -7   2   2      166.85      173.69     12.50 o
  -6   2   2       50.30       65.58      5.99 o
  -5   2   2      811.31      941.56     92.17 o
  -4   2   2     1180.85     1504.33     92.78 o
  -3   2   2      168.18      129.64      9.75 o
  -2   2   2      463.54      644.98     45.03 o
  -1   2   2        7.66        9.80      1.28 o
   0   2   2       20.92       24.69      2.95 o
   1   2   2     1122.40     1326.64     87.07 o
   3   2   2      366.12      403.06     36.51 o
   4   2   2       97.60      141.34     11.96 o
   5   2   2        1.39        1.66      0.81 o
   6   2   2      103.70      105.69      8.45 o
   7   2   2        0.96        1.97      0.73 o
   8   2   2       38.53       39.51      4.10 o
   9   2   2       99.43      101.63      8.46 o
  10   2   2       72.85       70.21      6.57 o
  11   2   2      117.52      115.12      9.32 o
  14   2   2       19.14       17.41      3.46 o
  15   2   2        3.27        2.96      1.06 o
  16   2   2        7.23        5.79      1.42 o
  18   2   2        6.33        5.76      1.50 o
  19   2   2        4.66        3.82      1.26 o
  20   2   2        5.57        4.83      1.30 o
 -20   3   2       15.58       13.87      3.34 o
 -19   3   2        1.60        1.13      0.50 o
 -18   3   2       15.70       15.23      2.69 o
 -17   3   2        1.83        2.22      0.84 o
 -13   3   2      136.12      135.21     12.41 o
 -12   3   2       51.39       54.01      5.87 o
 -11   3   2       56.01       60.26      5.71 o
  -9   3   2       13.97       10.17      1.95 o
  -8   3   2      163.42      149.57     10.75 o
  -7   3   2        4.41        4.20      1.05 o
  -6   3   2       24.41       22.62      2.96 o
  -5   3   2       61.43       66.76      6.74 o
  -4   3   2       49.24       47.28      4.68 o
  -3   3   2       55.10       49.34      4.08 o
  -2   3   2      908.85     1091.57     79.97 o
  -1   3   2      579.73      806.69     50.75 o
   0   3   2       68.49      104.14      8.30 o
   1   3   2       54.76       53.05      5.42 o
   2   3   2      560.70      607.44     54.01 o
   3   3   2      264.85      280.32     26.30 o
   5   3   2      396.52      398.78     30.56 o
   6   3   2      171.93      190.82     13.07 o
   7   3   2      668.77      625.85     42.10 o
   8   3   2      376.47      380.80     27.62 o
   9   3   2       26.91       25.01      3.55 o
  10   3   2       26.64       24.71      4.33 o
  13   3   2       22.26       23.10      3.41 o
  15   3   2        2.96        2.91      1.43 o
  17   3   2        2.28        1.29      0.61 o
  18   3   2       11.37       11.42      2.10 o
  20   3   2        2.79        2.96      0.98 o
  21   3   2        2.90        2.55      0.80 o
 -22   4   2        4.99        4.10      1.32 o
 -20   4   2        6.04        5.88      1.53 o
 -19   4   2       15.25       15.13      3.16 o
 -15   4   2        3.63        3.24      0.85 o
 -14   4   2       21.08       21.14      4.37 o
 -13   4   2        5.48        5.98      1.69 o
 -12   4   2        9.49        9.55      1.80 o
 -11   4   2       11.33       11.72      2.25 o
  -9   4   2       65.84       59.71      6.30 o
  -8   4   2       98.34       80.60      7.60 o
  -7   4   2       18.99       16.33      2.37 o
  -6   4   2       21.80       26.92      3.39 o
  -5   4   2      357.92      395.50     30.57 o
  -4   4   2       19.90       13.24      1.77 o
  -3   4   2      589.81      621.28     51.00 o
  -2   4   2       17.97       29.86      2.77 o
  -1   4   2       16.33       15.23      1.61 o
   0   4   2       17.79       15.63      2.22 o
   1   4   2      107.30      113.05      9.32 o
   2   4   2      560.87      605.87     51.03 o
   3   4   2      385.17      406.77     41.00 o
   4   4   2     1418.44     1571.41    129.70 o
   5   4   2      382.81      435.03     34.96 o
   6   4   2       42.44       55.29      5.56 o
   7   4   2       32.19       30.68      3.52 o
   8   4   2      110.44      110.04      8.73 o
   9   4   2       92.09       91.76      8.62 o
  10   4   2       18.72       19.49      3.27 o
  12   4   2       31.04       32.30      4.28 o
  13   4   2       25.10       25.59      5.42 o
  15   4   2       28.17       26.85      3.54 o
  16   4   2        2.23        1.69      0.84 o
  18   4   2        5.80        5.42      1.21 o
  19   4   2        2.82        2.56      0.96 o
 -20   5   2        3.10        2.86      1.16 o
 -17   5   2        6.48        5.94      1.39 o
 -16   5   2        4.01        3.34      1.08 o
 -15   5   2        7.53        7.99      1.48 o
 -14   5   2        0.96        0.93      0.46 o
 -11   5   2       45.67       50.15      5.43 o
 -10   5   2       17.72       20.81      2.96 o
  -7   5   2      157.48      162.71     13.41 o
  -6   5   2      154.66      144.72     11.95 o
  -5   5   2        3.20        2.92      0.88 o
  -4   5   2       82.41       79.94      6.25 o
  -3   5   2        0.29        0.80      0.39 o
  -2   5   2       85.37       96.97      8.61 o
  -1   5   2     1257.23     1405.85     94.35 o
   0   5   2      163.44      151.58     13.43 o
   1   5   2        0.45        1.66      0.59 o
   2   5   2       38.11       36.52      4.11 o
   3   5   2      266.59      286.02     26.29 o
   4   5   2      254.37      277.32     20.35 o
   5   5   2       32.01       27.11      3.08 o
   6   5   2      157.72      126.44      9.90 o
   7   5   2      223.98      225.08     15.98 o
   8   5   2        9.05        8.11      2.14 o
   9   5   2       24.36       25.39      3.40 o
  10   5   2       10.03       10.46      2.26 o
  13   5   2       18.65       19.02      3.76 o
  14   5   2       43.10       42.49      6.53 o
  15   5   2        3.79        3.94      0.99 o
  17   5   2        6.57        6.41      1.46 o
 -18   6   2        3.88        4.03      1.59 o
 -17   6   2        3.82        3.47      1.31 o
 -13   6   2       42.89       45.57      6.97 o
 -12   6   2       54.00       56.50      7.08 o
 -10   6   2        3.80        3.48      1.14 o
  -9   6   2       29.54       37.51      4.11 o
  -7   6   2       20.42       16.94      2.83 o
  -6   6   2       73.61       84.50      7.00 o
  -5   6   2       56.27       57.87      4.96 o
  -4   6   2       42.59       37.98      3.66 o
  -3   6   2       55.85       59.04      5.86 o
  -2   6   2      121.88      113.55      8.29 o
  -1   6   2      348.52      375.37     24.67 o
   0   6   2      112.21      138.23     10.63 o
   1   6   2        6.48        8.68      1.50 o
   2   6   2      285.35      267.90     18.89 o
   3   6   2      148.31      151.29     10.91 o
   4   6   2      299.00      286.31     18.87 o
   5   6   2      360.15      395.35     27.60 o
   6   6   2      600.30      632.56     42.09 o
   7   6   2        3.84        1.96      0.89 o
   8   6   2       25.82       25.11      3.40 o
  10   6   2        4.09        5.01      1.48 o
  11   6   2       16.07       16.39      2.83 o
  12   6   2        8.30        8.17      2.14 o
  13   6   2       11.86       13.26      2.55 o
  16   6   2       12.48       11.68      1.78 o
  17   6   2        8.39        8.21      1.39 o
  18   6   2        2.23        1.92      0.66 o
 -15   7   2        7.95        7.23      1.66 o
 -14   7   2        9.43        9.87      2.44 o
 -10   7   2      134.63      139.55     10.62 o
  -8   7   2       69.45       72.34      6.27 o
  -5   7   2      115.81      102.42      7.71 o
  -4   7   2       53.84       52.12      4.67 o
  -3   7   2       31.83       40.64      3.95 o
  -2   7   2      806.04      817.82     47.80 o
   0   7   2      179.95      160.42     11.93 o
   1   7   2      307.27      333.98     23.24 o
   3   7   2      480.86      500.83     33.38 o
   4   7   2      432.38      437.17     29.03 o
   5   7   2       35.94       24.56      3.09 o
   6   7   2        2.91        3.56      1.34 o
   7   7   2        5.19        2.82      1.01 o
   8   7   2      452.12      475.28     31.93 o
   9   7   2        7.85        7.88      1.98 o
  10   7   2       16.94       16.10      2.69 o
  11   7   2       14.50       13.54      2.86 o
  15   7   2        3.27        3.03      0.81 o
  16   7   2       27.83       29.10      3.53 o
  17   7   2        6.70        5.93      1.17 o
 -14   8   2        3.64        3.22      1.28 o
 -13   8   2        8.10        7.97      1.82 o
 -11   8   2       11.03       12.04      2.73 o
 -10   8   2       58.22       63.74      6.59 o
  -9   8   2       57.90       60.20      6.00 o
  -5   8   2        9.92       13.29      2.23 o
  -4   8   2        4.82        6.45      1.85 o
  -3   8   2       35.12       38.97      3.80 o
  -2   8   2        7.29       10.11      1.95 o
  -1   8   2      189.53      201.24     12.91 o
   0   8   2        3.75        2.39      1.03 o
   1   8   2       74.34       79.36      6.71 o
   2   8   2       57.64       57.19      5.11 o
   5   8   2       59.40       56.56      5.72 o
   6   8   2       17.18       17.60      2.82 o
   7   8   2      547.73      563.77     39.22 o
   8   8   2      107.48      106.98      9.33 o
   9   8   2      256.59      254.06     18.91 o
  10   8   2       34.32       35.05      5.34 o
  11   8   2        2.46        2.52      1.11 o
  12   8   2       12.36       12.67      2.56 o
  13   8   2       24.01       26.79      3.23 o
  14   8   2        3.29        2.29      0.73 o
  19   8   2        6.60        6.48      2.01 o
 -17   9   2        6.96        8.14      1.65 o
 -15   9   2       12.27       14.39      2.70 o
 -13   9   2       21.65       22.61      3.10 o
 -12   9   2        3.43        3.46      1.22 o
 -11   9   2        8.04        7.35      2.32 o
  -8   9   2        6.34        6.48      2.01 o
  -7   9   2       23.36       25.66      3.24 o
  -5   9   2       79.28       84.25      7.14 o
  -4   9   2      108.44      109.82      8.44 o
  -2   9   2        5.26        3.72      1.54 o
  -1   9   2       41.94       39.48      4.10 o
   0   9   2        4.85        3.73      1.40 o
   1   9   2       25.40       30.49      3.52 o
   2   9   2       38.34       36.17      4.72 o
   3   9   2      278.49      289.16     20.33 o
   4   9   2      155.44      158.43     12.23 o
   5   9   2       47.83       47.68      5.14 o
   6   9   2        1.56        1.81      0.75 o
   8   9   2       81.12       83.00      8.20 o
   9   9   2        6.28        6.44      1.52 o
  10   9   2        4.83        4.69      1.30 o
  11   9   2        3.48        4.43      1.16 o
  13   9   2        3.80        4.66      1.34 o
  14   9   2        3.13        2.34      1.08 o
 -19  10   2        8.19        8.95      1.96 o
 -18  10   2        2.25        1.99      0.86 o
 -17  10   2        4.40        4.50      1.48 o
 -16  10   2        4.38        4.83      1.15 o
 -12  10   2       19.06       21.98      2.96 o
 -11  10   2       10.76       12.20      2.24 o
 -10  10   2        3.83        3.31      1.43 o
  -9  10   2        3.96        3.53      1.27 o
  -8  10   2       10.83       12.25      2.41 o
  -6  10   2        7.06        7.02      1.83 o
  -5  10   2        6.63        5.57      1.87 o
  -4  10   2        7.65        8.22      2.14 o
  -2  10   2       23.85       25.71      3.09 o
  -1  10   2       29.67       31.55      3.68 o
   0  10   2       26.44       23.02      2.95 o
   2  10   2       72.44       76.68      6.71 o
   3  10   2       27.70       31.27      3.83 o
   4  10   2       19.08       18.66      3.28 o
   5  10   2       94.16       97.63      8.47 o
   6  10   2        8.15        8.01      2.82 o
   9  10   2       13.49       11.14      2.25 o
  10  10   2        5.08        3.68      1.42 o
  11  10   2       38.04       38.53      5.48 o
  12  10   2        3.60        3.88      1.18 o
  13  10   2        4.84        5.61      1.37 o
  15  10   2       10.36        9.52      2.28 o
 -19  11   2        4.47        4.03      1.29 o
 -15  11   2        1.55        2.11      0.82 o
 -13  11   2       29.78       32.15      4.74 o
 -12  11   2        4.00        2.86      1.13 o
 -11  11   2       47.71       52.51      5.73 o
 -10  11   2       16.80       17.76      3.29 o
  -7  11   2       11.57       12.66      3.20 o
  -5  11   2       50.78       49.15      5.58 o
  -3  11   2      212.71      207.38     13.64 o
  -1  11   2       43.30       42.22      4.70 o
   0  11   2       11.04       12.28      2.56 o
   1  11   2       32.07       32.28      4.28 o
   3  11   2       26.21       27.11      3.54 o
   4  11   2       16.72       18.47      2.82 o
   5  11   2        8.89        8.12      1.97 o
   6  11   2       11.17       10.92      2.58 o
   7  11   2       24.70       25.84      4.79 o
  10  11   2        2.14        2.55      1.19 o
  11  11   2       14.17       15.03      4.14 o
 -12  12   2       16.24       15.31      3.48 o
 -11  12   2       17.23       18.28      3.28 o
  -9  12   2        6.55        7.35      1.83 o
  -8  12   2       18.56       18.51      2.98 o
  -5  12   2       29.99       29.69      4.61 o
  -4  12   2        6.08        5.33      1.46 o
  -3  12   2        9.86        9.71      2.12 o
  -2  12   2       37.45       41.30      4.86 o
  -1  12   2        6.68        5.56      1.70 o
   0  12   2       15.18       15.44      3.31 o
   2  12   2       14.82       14.74      2.70 o
   3  12   2        1.12        0.96      0.42 o
   4  12   2        3.70        3.72      0.92 o
   5  12   2        4.49        4.23      1.32 o
   9  12   2       24.57       29.57      3.83 o
  10  12   2       12.36       14.60      3.49 o
  11  12   2       63.90       70.87      7.78 o
  12  12   2        5.41        6.00      2.74 o
  13  12   2       14.07       15.43      3.80 o
  15  12   2        3.48        3.75      1.60 o
 -12  13   2        3.04        3.20      1.18 o
 -11  13   2        3.17        3.73      1.19 o
 -10  13   2        4.37        4.69      1.30 o
  -9  13   2        7.80        7.99      2.99 o
  -7  13   2        3.87        3.21      1.24 o
  -5  13   2       17.95       18.40      3.92 o
  -4  13   2       45.76       45.45      8.22 o
  -3  13   2       17.18       16.75      3.94 o
  -2  13   2       19.51       18.87      3.59 o
  -1  13   2       19.14       18.40      3.60 o
   0  13   2       20.09       20.45      3.27 o
   1  13   2       28.04       28.52      4.14 o
   2  13   2       23.82       22.58      4.35 o
   3  13   2       42.98       40.15      6.24 o
   4  13   2       26.41       25.65      4.32 o
   5  13   2        5.80        6.46      1.68 o
   6  13   2        2.55        2.30      1.05 o
   8  13   2        8.21        6.34      1.85 o
  10  13   2       12.04       14.27      2.39 o
  11  13   2        3.14        4.36      1.43 o
  12  13   2        3.45        3.18      1.20 o
  13  13   2        6.91        7.14      2.68 o
  15  13   2        6.51        7.05      1.67 o
 -16  14   2        2.95        2.79      0.91 o
 -10  14   2       23.58       27.02      3.54 o
  -9  14   2        8.32        8.65      1.65 o
  -2  14   2        2.57        2.68      1.10 o
   0  14   2        9.54        9.36      2.12 o
   1  14   2       40.53       37.98      5.17 o
   4  14   2        6.53        5.49      1.87 o
   5  14   2       15.03       14.96      3.01 o
   6  14   2       10.05        9.71      1.64 o
   7  14   2       25.50       27.01      3.54 o
   8  14   2        9.73       11.26      2.42 o
   9  14   2       20.29       24.81      3.40 o
  14  14   2        2.61        3.94      1.37 o
  16  14   2        3.18        2.74      1.18 o
 -14  15   2        2.52        2.54      0.96 o
 -10  15   2        2.73        3.43      1.19 o
  -9  15   2       18.49       15.50      3.64 o
  -7  15   2        6.06        5.29      1.21 o
  -6  15   2        6.87        6.35      1.45 o
  -5  15   2        7.79        7.01      1.67 o
  -4  15   2        8.44        8.33      1.81 o
  -3  15   2        5.15        4.96      1.20 o
  -2  15   2        4.81        4.39      1.42 o
  -1  15   2        7.90        6.55      1.37 o
   1  15   2        7.16        7.53      1.83 o
   2  15   2        4.71        4.76      1.91 o
   3  15   2       33.87       32.61      4.74 o
   4  15   2       36.88       38.85      5.01 o
   6  15   2        9.09        8.44      2.47 o
   7  15   2       12.56       10.38      1.79 o
   8  15   2        6.21        6.80      1.42 o
  15  15   2        7.74        7.98      1.82 o
 -12  16   2        6.68        5.71      2.22 o
  -8  16   2       11.51       10.67      2.43 o
  -7  16   2        3.59        3.32      1.05 o
  -6  16   2        7.07        6.78      1.67 o
  -5  16   2        3.59        3.20      0.94 o
  -3  16   2        8.02        8.10      1.50 o
   0  16   2        8.35        7.21      2.51 o
   1  16   2        4.70        4.30      2.11 o
   2  16   2        3.86        3.21      1.60 o
   6  16   2       70.93       73.47     11.13 o
  14  16   2        2.00        3.18      0.97 o
 -11  17   2        8.22        8.72      2.80 o
  -7  17   2        3.41        2.63      1.01 o
  -3  17   2        4.94        5.24      1.71 o
   2  17   2        6.46        6.36      2.54 o
   3  17   2        7.82        7.09      2.86 o
   4  17   2       10.72       10.10      2.43 o
   5  17   2        4.75        5.82      2.03 o
   7  17   2       11.35        9.50      4.53 o
  12  17   2        1.05        0.69      0.32 o
 -12  18   2        1.21        0.99      0.35 o
  -5  18   2        4.36        3.53      1.49 o
  -4  18   2        4.15        4.23      1.94 o
  -2  18   2        4.30        3.32      1.57 o
   7  18   2        3.71        4.92      1.90 o
   9  18   2        4.12        5.21      1.55 o
  -3  19   2        6.78        6.56      1.84 o
   3  19   2        6.04        6.66      1.84 o
   2  20   2        7.24        7.90      1.98 o
 -19   0   3      102.10      100.05     10.55 o
 -17   0   3       35.61       35.25      4.27 o
 -15   0   3        5.17        4.29      1.50 o
 -13   0   3       29.50       27.47      4.77 o
 -11   0   3      170.57      164.28     11.47 o
  -9   0   3      196.48      174.41     12.05 o
  -7   0   3      275.50      295.73     18.86 o
  -5   0   3      284.57      390.07     39.54 o
   1   0   3       67.79       83.74      6.55 o
   3   0   3       55.37       70.66      5.53 o
   5   0   3      133.57      177.26     12.34 o
   7   0   3      152.30      157.57     11.93 o
   9   0   3      126.96      129.74     10.49 o
  11   0   3       65.38       65.61      6.58 o
  13   0   3       27.39       23.95      4.02 o
  15   0   3       21.97       21.02      3.42 o
  17   0   3        9.15        7.16      1.48 o
  19   0   3        7.91        5.55      2.04 o
 -22   1   3        2.29        1.69      0.64 o
 -19   1   3        1.93        2.28      0.74 o
 -18   1   3       35.14       33.28      4.12 o
 -17   1   3       15.63       15.94      2.22 o
 -16   1   3       32.53       33.98      3.97 o
 -15   1   3       11.18        9.62      1.95 o
 -14   1   3       13.07       14.77      2.54 o
 -13   1   3       74.64       71.43      7.17 o
 -12   1   3      119.10      117.75      9.31 o
 -11   1   3        1.70        2.69      0.98 o
 -10   1   3        3.12        2.17      0.94 o
  -9   1   3      145.60      149.57     11.05 o
  -7   1   3      438.92      474.13     31.93 o
  -6   1   3      201.07      222.65     21.95 o
  -5   1   3       22.80       21.50      2.35 o
  -4   1   3       25.63       24.30      2.49 o
  -3   1   3      248.40      268.61     21.85 o
  -2   1   3      671.55      782.56     50.78 o
   0   1   3       39.79       58.25      4.81 o
   1   1   3        5.87       22.90      2.19 o
   2   1   3       18.32       25.39      2.64 o
   3   1   3      322.33      392.35     29.08 o
   4   1   3        2.18        2.48      0.79 o
   5   1   3      149.34      172.41     11.61 o
   6   1   3      279.97      274.61     18.88 o
   8   1   3      192.46      198.67     14.39 o
   9   1   3      138.55      135.41     10.63 o
  10   1   3       95.51       91.38      7.88 o
  11   1   3      165.13      164.42     13.11 o
  12   1   3       36.00       36.97      4.57 o
  14   1   3        3.15        3.26      1.47 o
  15   1   3        4.75        3.75      1.60 o
  16   1   3       13.19       13.39      2.08 o
  17   1   3       21.63       19.18      3.44 o
  18   1   3       17.52       16.81      2.99 o
 -22   2   3        4.50        3.23      0.93 o
 -21   2   3       19.53       17.39      2.83 o
 -20   2   3        4.21        3.59      0.81 o
 -19   2   3        4.58        3.62      0.93 o
 -18   2   3       12.06       10.78      1.63 o
 -17   2   3        8.79        8.00      1.50 o
 -16   2   3        3.73        3.64      1.23 o
 -15   2   3       11.03       11.81      2.09 o
 -14   2   3       51.83       48.75      8.19 o
 -12   2   3       12.73       16.10      3.47 o
 -11   2   3       22.45       28.80      3.69 o
 -10   2   3       44.34       40.60      4.40 o
  -9   2   3       47.91       44.34      4.69 o
  -8   2   3      291.06      294.87     18.86 o
  -7   2   3      122.07      152.57     10.61 o
  -6   2   3       21.01       30.63      3.98 o
  -5   2   3      251.15      285.88     27.79 o
  -4   2   3     1052.24     1217.03     90.16 o
  -3   2   3      152.69      167.85     12.95 o
  -2   2   3      341.58      381.50     26.13 o
  -1   2   3        1.63        5.77      1.00 o
   1   2   3      810.89      879.48     66.93 o
   2   2   3       10.05        9.34      1.33 o
   3   2   3       35.65       26.57      3.39 o
   4   2   3      638.37      704.78     64.27 o
   5   2   3       19.49       16.98      3.14 o
   7   2   3       81.58       91.03      7.58 o
   8   2   3      127.20      132.41      9.89 o
   9   2   3       13.42       13.64      2.55 o
  11   2   3        7.21        5.41      1.88 o
  12   2   3       92.70       87.92      8.33 o
  13   2   3       53.09       52.40      6.02 o
  14   2   3      122.20      109.94     16.30 o
  16   2   3        9.28        7.94      1.98 o
  18   2   3        3.48        3.39      1.12 o
  19   2   3        2.37        2.07      0.93 o
 -20   3   3       14.43       12.34      3.05 o
 -17   3   3       11.79       11.60      1.78 o
 -16   3   3       10.42        9.68      2.12 o
 -15   3   3       15.61       14.81      2.53 o
 -14   3   3       48.10       51.68      6.94 o
 -13   3   3       49.56       53.56      6.62 o
 -12   3   3       72.35       78.73      7.91 o
 -11   3   3        8.33        9.87      1.95 o
 -10   3   3        2.75        1.61      0.75 o
  -9   3   3        5.99        8.70      1.96 o
  -8   3   3       58.50       56.27      6.16 o
  -7   3   3       80.76       85.13      7.44 o
  -6   3   3      104.48      115.51     12.47 o
  -4   3   3      293.71      313.57     32.22 o
  -3   3   3       38.76       60.20      5.41 o
  -2   3   3      791.49     1010.50     68.23 o
  -1   3   3       30.82       32.47      3.07 o
   0   3   3      138.44      150.01     11.35 o
   1   3   3     1301.34     1495.76    114.96 o
   2   3   3      582.17      738.32     56.75 o
   3   3   3      104.42      117.31     12.46 o
   4   3   3      299.64      316.56     29.22 o
   5   3   3       93.18      106.22      8.45 o
   6   3   3       22.81       28.76      3.53 o
   7   3   3      142.51      142.87     10.47 o
   8   3   3      230.99      208.10     14.52 o
   9   3   3       65.06       63.01      6.29 o
  11   3   3       16.49       16.08      3.31 o
  12   3   3       39.76       36.95      5.95 o
  13   3   3      248.15      224.79     21.94 o
  14   3   3       30.32       30.91      6.15 o
  15   3   3        8.67        8.39      1.81 o
  16   3   3        4.00        4.03      1.43 o
  17   3   3       15.08       14.50      3.17 o
  18   3   3        2.88        3.05      1.08 o
  19   3   3        7.09        6.68      1.84 o
  21   3   3        1.94        1.43      0.69 o
  22   3   3        1.41        1.38      0.65 o
 -22   4   3        3.18        2.96      1.05 o
 -20   4   3        7.02        6.45      1.46 o
 -19   4   3        4.22        3.91      1.21 o
 -18   4   3       13.89       11.87      3.06 o
 -16   4   3        2.98        2.25      1.04 o
 -15   4   3       66.42       64.27      7.50 o
 -13   4   3       23.39       22.32      4.19 o
 -12   4   3        1.20        1.26      0.61 o
 -11   4   3      154.56      147.72     12.09 o
 -10   4   3       50.19       47.79      4.98 o
  -9   4   3       20.95       15.08      3.01 o
  -8   4   3       45.93       36.94      4.41 o
  -7   4   3       40.40       34.17      4.27 o
  -6   4   3       60.47       61.00      6.45 o
  -5   4   3       12.19       10.23      1.43 o
  -4   4   3        6.75        5.29      1.01 o
  -3   4   3      989.24     1078.29     79.98 o
  -2   4   3      461.86      554.92     43.67 o
  -1   4   3      166.51      207.95     17.50 o
   0   4   3       33.62       36.27      4.11 o
   1   4   3      402.55      455.01     40.88 o
   2   4   3      109.88      136.49     11.81 o
   3   4   3      126.22      173.41     16.07 o
   4   4   3      513.88      599.30     55.52 o
   5   4   3        6.48        3.86      1.32 o
   6   4   3      341.06      336.69     23.24 o
   7   4   3       73.74       82.78      7.60 o
   8   4   3        2.36        3.01      1.08 o
   9   4   3       39.36       40.79      4.55 o
  10   4   3       50.70       58.92      5.86 o
  12   4   3       11.76       11.74      2.57 o
  13   4   3       12.28       11.27      2.90 o
  14   4   3       15.13       15.10      2.84 o
  15   4   3       33.97       32.64      4.12 o
  16   4   3       46.55       50.40      6.18 o
  17   4   3        9.03        9.93      1.80 o
  18   4   3        6.65        6.63      1.50 o
  21   4   3        2.34        2.45      0.84 o
 -20   5   3        3.77        3.87      1.14 o
 -19   5   3        6.12        6.15      1.68 o
 -18   5   3        7.44        7.02      1.83 o
 -15   5   3        4.62        3.93      1.17 o
 -13   5   3       33.59       35.35      5.50 o
 -12   5   3        3.64        2.75      1.22 o
 -10   5   3       12.25       17.12      2.68 o
  -9   5   3       41.06       45.35      5.45 o
  -8   5   3       17.51       20.10      2.66 o
  -7   5   3      181.13      219.52     17.48 o
  -6   5   3      299.93      257.76     18.91 o
  -5   5   3      402.49      408.05     29.06 o
  -4   5   3       56.52       54.28      4.67 o
  -3   5   3        0.67        0.89      0.43 o
  -2   5   3       21.34       37.07      3.36 o
  -1   5   3      389.99      427.18     30.52 o
   0   5   3     1166.40     1218.45     96.09 o
   1   5   3       28.84       37.25      4.57 o
   2   5   3      264.95      232.79     18.94 o
   3   5   3      123.30      131.10     10.64 o
   5   5   3      247.86      226.64     15.98 o
   6   5   3      492.57      520.09     34.84 o
   7   5   3       48.08       42.72      4.55 o
   8   5   3       14.35       16.20      3.15 o
   9   5   3       34.35       41.31      4.70 o
  11   5   3       28.90       29.06      4.45 o
  13   5   3       11.33       12.10      2.73 o
  14   5   3       36.01       37.36      4.71 o
  16   5   3        8.04        7.05      2.17 o
  17   5   3       16.57       16.52      2.37 o
  18   5   3        6.10        5.45      1.52 o
 -22   6   3        2.08        1.89      0.93 o
 -19   6   3        3.58        3.78      1.13 o
 -17   6   3        6.13        6.02      2.20 o
 -16   6   3        6.90        6.13      2.02 o
 -15   6   3        3.13        2.40      1.12 o
 -14   6   3       13.24       12.83      2.40 o
 -13   6   3       40.32       43.51      6.84 o
 -10   6   3        3.77        3.32      1.08 o
  -9   6   3        4.03        3.92      1.09 o
  -8   6   3        7.42        5.35      1.37 o
  -7   6   3       58.40       44.97      4.24 o
  -6   6   3       32.25       44.37      4.54 o
  -5   6   3      131.21      127.81     10.35 o
  -4   6   3       59.77       63.53      5.10 o
  -3   6   3      236.69      218.37     14.51 o
  -2   6   3       33.05       22.07      2.35 o
  -1   6   3      325.57      361.81     26.16 o
   0   6   3       36.58       35.08      3.81 o
   1   6   3      303.54      339.11     23.24 o
   2   6   3       26.87       30.20      3.22 o
   3   6   3      193.32      211.09     14.52 o
   4   6   3      180.66      197.39     14.25 o
   5   6   3       58.91       76.40      6.42 o
   6   6   3      178.12      210.24     14.23 o
   7   6   3       61.78       65.97      6.14 o
   8   6   3       25.10       27.56      3.54 o
   9   6   3        4.20        3.91      1.56 o
  10   6   3        7.35        6.11      2.20 o
  11   6   3        9.97       12.13      2.24 o
  14   6   3       30.21       31.55      3.98 o
  15   6   3       67.92       71.26      8.08 o
  16   6   3       22.12       25.52      3.40 o
  18   6   3        3.89        3.20      0.90 o
 -17   7   3        8.45        9.14      2.28 o
 -16   7   3        6.58        6.98      1.51 o
 -15   7   3        6.46        6.19      2.73 o
 -14   7   3        3.83        2.70      1.21 o
 -13   7   3       47.51       52.03      7.86 o
 -11   7   3        5.38        4.98      1.72 o
 -10   7   3       23.36       25.53      3.24 o
  -8   7   3      216.61      226.22     15.98 o
  -5   7   3       96.09       81.75      7.15 o
  -4   7   3       41.45       42.37      4.55 o
  -3   7   3       28.75       28.61      2.93 o
  -2   7   3      319.75      317.28     20.30 o
  -1   7   3       20.82       17.14      2.52 o
   0   7   3        4.10        3.98      0.99 o
   1   7   3      128.74      124.34     10.65 o
   2   7   3       20.19       22.64      2.80 o
   3   7   3       15.34       19.33      2.51 o
   4   7   3        6.57        5.10      1.55 o
   5   7   3       84.04       85.78      7.14 o
   7   7   3       39.11       40.03      4.56 o
   8   7   3      113.80      120.73      9.76 o
   9   7   3       15.16       14.38      2.54 o
  10   7   3       11.92       13.39      2.40 o
  12   7   3       12.81       12.98      2.55 o
  13   7   3        2.43        2.00      0.81 o
  14   7   3        1.87        1.93      0.70 o
  15   7   3       31.19       34.22      4.27 o
  16   7   3        5.97        5.85      1.42 o
  17   7   3       17.12       16.34      2.21 o
 -20   8   3        2.59        2.88      1.09 o
 -15   8   3       17.37       19.68      2.81 o
 -14   8   3       58.39       62.73      7.20 o
 -13   8   3        9.95       11.32      2.10 o
 -10   8   3       55.79       57.42      6.16 o
  -9   8   3       11.14        9.81      1.80 o
  -7   8   3       98.41      106.25      8.00 o
  -5   8   3       51.28       50.52      4.83 o
  -3   8   3       23.24       20.89      2.66 o
  -2   8   3       15.92       15.38      2.38 o
  -1   8   3       12.09       11.43      1.78 o
   0   8   3       66.79       64.05      5.70 o
   1   8   3       49.80       53.71      4.82 o
   2   8   3      155.46      153.29     11.48 o
   3   8   3       24.44       21.92      2.80 o
   4   8   3       73.27       83.91      7.14 o
   5   8   3      179.81      178.41     13.09 o
   6   8   3       19.73       22.56      3.10 o
   7   8   3      205.21      217.38     15.99 o
   9   8   3       14.65       15.31      2.53 o
  10   8   3        2.69        2.45      1.13 o
  11   8   3       10.18       10.90      2.26 o
  12   8   3       18.39       19.59      2.97 o
  13   8   3       39.02       45.53      5.29 o
  14   8   3       22.24       26.00      3.39 o
  15   8   3        1.14        1.52      0.73 o
 -20   9   3        2.65        3.09      1.04 o
 -16   9   3        5.29        4.87      1.19 o
 -15   9   3        9.77       10.58      2.11 o
 -13   9   3       19.12       19.20      3.12 o
 -12   9   3        7.35        7.04      1.83 o
 -11   9   3       87.15       85.17     11.52 o
 -10   9   3       10.60       11.52      2.25 o
  -9   9   3      124.11      121.13     11.10 o
  -8   9   3       47.79       52.14      5.27 o
  -7   9   3        1.43        2.01      0.95 o
  -5   9   3       16.06       18.22      2.51 o
  -4   9   3       87.60       93.27      7.58 o
  -3   9   3       48.49       42.08      4.25 o
  -1   9   3        6.18        6.25      1.85 o
   0   9   3       85.91       86.47      6.70 o
   1   9   3        6.47        5.30      1.51 o
   2   9   3        1.44        1.68      0.67 o
   3   9   3       33.87       35.70      3.96 o
   4   9   3        2.92        2.72      0.90 o
   5   9   3       58.68       60.35      5.71 o
   6   9   3        7.86        7.17      2.33 o
   7   9   3       13.92       15.92      3.15 o
   9   9   3       36.20       38.31      5.01 o
  10   9   3       75.92       74.29      9.59 o
  11   9   3        9.69        9.50      2.28 o
  13   9   3       18.05       19.49      2.67 o
  14   9   3       10.74       10.42      1.79 o
  15   9   3        3.68        3.05      0.86 o
  18   9   3        5.03        4.66      1.91 o
 -19  10   3        2.76        3.22      1.12 o
 -14  10   3       27.51       29.54      4.61 o
 -10  10   3       67.58       67.90     10.24 o
  -9  10   3       11.46       10.82      2.10 o
  -8  10   3       56.12       58.12      6.16 o
  -7  10   3       10.49       11.38      1.94 o
  -6  10   3       12.72       12.31      2.24 o
  -4  10   3        4.69        4.72      1.41 o
  -3  10   3       89.48       97.01      7.57 o
  -2  10   3       24.30       26.15      3.24 o
  -1  10   3       24.55       25.75      3.24 o
   0  10   3       56.96       55.69      5.42 o
   1  10   3      133.70      143.86     11.50 o
   3  10   3       17.13       17.57      2.68 o
   4  10   3      100.79       98.72      8.31 o
   5  10   3       11.90       13.32      2.71 o
   6  10   3       28.66       30.60      3.98 o
   7  10   3       17.12       17.68      2.82 o
   8  10   3       43.75       43.48      5.30 o
   9  10   3      103.32      105.86     12.05 o
  10  10   3      110.58      112.27     12.48 o
  11  10   3       22.55       27.53      3.39 o
  12  10   3       25.25       27.26      3.54 o
  13  10   3       16.42       18.35      3.60 o
 -18  11   3        7.39        8.29      2.30 o
 -14  11   3        5.18        4.91      1.27 o
 -12  11   3        5.98        5.88      1.86 o
 -11  11   3        1.43        2.03      0.85 o
 -10  11   3       15.42       17.23      2.99 o
  -8  11   3       28.36       26.23      5.26 o
  -6  11   3      138.64      132.73     14.53 o
  -5  11   3        3.43        3.78      1.19 o
  -4  11   3       78.95       78.66      7.91 o
  -3  11   3        5.31        5.23      2.06 o
  -2  11   3      164.16      163.71     11.47 o
  -1  11   3        7.76        7.24      1.99 o
   0  11   3        1.91        2.55      1.02 o
   1  11   3        3.12        3.66      1.29 o
   2  11   3        6.49        6.32      2.01 o
   3  11   3       15.88       16.64      2.83 o
   4  11   3        3.11        3.59      0.98 o
   5  11   3       40.65       44.78      5.29 o
   8  11   3       21.74       24.50      3.86 o
   9  11   3        1.23        1.00      0.48 o
  12  11   3      124.11      137.82     14.51 o
  16  11   3        3.67        3.83      1.57 o
 -18  12   3        3.34        2.96      1.41 o
 -17  12   3        3.28        4.03      1.76 o
 -14  12   3        6.03        6.13      1.45 o
 -10  12   3        7.81        7.24      1.66 o
  -9  12   3        8.78        9.64      2.12 o
  -8  12   3        8.39        9.56      2.28 o
  -7  12   3       22.99       23.18      5.30 o
  -4  12   3       16.39       17.67      2.68 o
  -3  12   3       58.27       54.15      5.42 o
  -1  12   3       17.55       17.83      2.67 o
   0  12   3       17.57       16.02      3.15 o
   1  12   3       62.56       59.99      6.90 o
   2  12   3        3.07        3.14      1.51 o
   3  12   3       30.13       29.33      4.14 o
   4  12   3       26.34       27.14      3.84 o
   6  12   3        8.68        8.35      1.97 o
   7  12   3       15.73       17.35      2.83 o
   8  12   3        6.47        6.24      2.36 o
   9  12   3       23.14       28.49      3.84 o
  10  12   3       45.05       51.90      5.88 o
  11  12   3       39.81       36.08      4.57 o
  13  12   3       11.02       11.42      2.25 o
  14  12   3        6.41        7.15      1.67 o
 -16  13   3        2.68        2.99      0.98 o
 -15  13   3        6.97        5.52      1.87 o
 -13  13   3        3.45        3.02      1.28 o
 -12  13   3        5.57        5.09      1.53 o
 -11  13   3       10.98       12.06      2.41 o
 -10  13   3        4.96        5.96      1.53 o
  -9  13   3        9.91        9.73      2.12 o
  -6  13   3        6.05        5.22      2.24 o
  -5  13   3       20.79       20.44      3.58 o
  -4  13   3       40.16       37.60      8.63 o
  -3  13   3        8.73        8.17      1.97 o
  -2  13   3       11.07       11.02      2.26 o
  -1  13   3       13.58       13.20      2.71 o
   1  13   3        4.50        4.81      1.45 o
   2  13   3       10.69       12.14      3.37 o
   4  13   3        5.47        5.61      1.70 o
   7  13   3        8.68        7.46      1.47 o
   8  13   3        9.02       10.08      1.95 o
  12  13   3        4.71        3.81      1.56 o
  13  13   3       33.37       33.97      5.35 o
  14  13   3        9.57        9.58      2.27 o
  15  13   3        6.76        5.90      2.38 o
  16  13   3        3.36        2.94      1.45 o
 -15  14   3        3.09        5.80      1.53 o
 -14  14   3        7.12        6.67      2.53 o
 -11  14   3        2.19        1.76      0.88 o
 -10  14   3        3.82        3.74      1.02 o
  -9  14   3       10.55       10.47      1.94 o
  -7  14   3        5.41        5.30      1.71 o
  -2  14   3        8.48        8.49      2.14 o
   0  14   3        5.53        4.19      1.43 o
   1  14   3        3.89        4.46      1.34 o
   2  14   3       17.61       18.95      3.13 o
   3  14   3        8.23        6.83      1.67 o
   4  14   3        7.45        6.19      2.02 o
   5  14   3       20.94       20.50      3.12 o
   6  14   3        7.81        7.69      1.82 o
   7  14   3       32.11       37.78      4.57 o
   8  14   3        3.56        4.26      1.21 o
   9  14   3       13.96       15.83      3.00 o
  12  14   3       12.93       12.02      2.24 o
  13  14   3       14.08       13.18      2.71 o
  14  14   3        9.02        9.14      2.12 o
  15  14   3        3.89        3.66      1.17 o
 -10  15   3        9.47       10.33      1.79 o
  -9  15   3        4.14        4.56      1.09 o
  -8  15   3       23.71       25.02      3.24 o
  -7  15   3       10.95       10.02      2.77 o
  -6  15   3        2.33        1.72      0.74 o
  -5  15   3        2.29        2.14      0.97 o
  -3  15   3        2.12        2.04      0.70 o
  -2  15   3       11.98       11.21      2.57 o
  -1  15   3        6.30        5.77      1.28 o
   1  15   3        1.64        1.26      0.51 o
   4  15   3        4.35        3.68      1.61 o
   7  15   3        7.37        7.05      2.17 o
   8  15   3       22.57       23.71      5.45 o
   9  15   3        3.59        2.24      0.81 o
 -13  16   3       10.03       11.48      3.22 o
  -8  16   3        4.50        4.92      1.20 o
  -7  16   3        2.53        1.95      0.74 o
  -6  16   3        3.21        2.22      0.92 o
  -5  16   3        3.07        3.07      0.89 o
  -1  16   3       21.45       20.84      3.11 o
   1  16   3       18.26       17.92      3.45 o
   3  16   3        7.42        7.33      1.99 o
  14  16   3        3.78        3.33      0.84 o
 -12  17   3        3.61        3.72      1.49 o
  -6  17   3        3.61        3.74      0.87 o
  -1  17   3        5.56        5.02      1.72 o
   0  17   3       13.37       10.41      4.47 o
   5  17   3       14.41       12.17      5.29 o
  -5  18   3        4.48        3.18      0.71 o
   2  18   3        4.60        4.71      1.91 o
 -10  19   3        3.93        3.91      1.77 o
  -6  19   3        1.77        3.16      1.51 o
  -5  19   3        3.29        4.97      1.47 o
  -4  19   3        6.55        6.13      1.86 o
  -5  20   3        1.59        1.80      0.71 o
  -4  20   3        3.81        4.39      1.26 o
   1  20   3        3.27        2.42      1.06 o
 -22   0   4        0.61        0.42      0.19 o
 -20   0   4        4.51        4.48      1.16 o
 -18   0   4       51.02       53.66      5.87 o
 -16   0   4       10.88       11.83      1.62 o
 -14   0   4       75.53       74.14      7.46 o
 -12   0   4       30.40       31.42      4.75 o
 -10   0   4        3.41        3.54      1.50 o
  -8   0   4       69.38       55.56      5.26 o
  -6   0   4      150.14      175.98     13.98 o
  -4   0   4       31.77       29.35      2.63 o
  -2   0   4      494.60      568.05     37.73 o
   2   0   4       18.79       16.01      2.07 o
   4   0   4      428.14      399.07     44.03 o
   6   0   4      989.06     1071.45     68.16 o
   8   0   4        5.09        3.46      1.62 o
  10   0   4      121.53      122.53     10.50 o
  12   0   4      232.07      213.94     16.00 o
  14   0   4        2.87        2.50      1.20 o
  16   0   4       25.04       24.08      3.24 o
  18   0   4        3.53        3.79      1.28 o
  20   0   4       19.30       19.17      2.81 o
 -20   1   4        2.17        1.34      0.54 o
 -18   1   4        3.87        4.10      1.21 o
 -16   1   4       28.98       31.39      3.68 o
 -15   1   4        6.11        6.27      1.42 o
 -11   1   4        5.53        5.26      1.54 o
 -10   1   4        6.55        4.03      1.36 o
  -9   1   4       40.29       36.82      3.81 o
  -8   1   4       20.88       22.08      2.80 o
  -7   1   4       15.60       23.28      2.65 o
  -6   1   4        5.04        3.18      0.94 o
  -5   1   4      542.76      550.07     52.64 o
  -4   1   4      307.79      289.02     26.28 o
  -3   1   4       47.08       49.41      3.78 o
  -1   1   4      593.90      697.07     44.97 o
   0   1   4      369.69      377.65     29.11 o
   1   1   4      202.97      218.22     18.97 o
   2   1   4      130.83      153.85     11.78 o
   3   1   4     1422.46     1585.68    104.49 o
   4   1   4      324.15      352.39     36.64 o
   5   1   4      243.73      248.20     17.43 o
   6   1   4       47.72       53.14      5.27 o
   7   1   4       77.71       82.07      7.30 o
   8   1   4      112.81      124.54      9.90 o
   9   1   4       61.50       62.86      5.99 o
  10   1   4      583.96      596.59     40.66 o
  11   1   4       56.75       57.38      5.86 o
  12   1   4      285.54      268.46     18.89 o
  13   1   4       73.53       68.91      7.18 o
  14   1   4        6.95        7.33      2.16 o
  15   1   4        5.09        4.13      1.28 o
  17   1   4        3.19        3.01      1.22 o
  21   1   4        7.61        8.08      1.65 o
  22   1   4        3.07        3.38      0.75 o
 -21   2   4        1.72        2.13      1.04 o
 -20   2   4        6.72        6.39      1.52 o
 -19   2   4        5.27        4.30      1.06 o
 -18   2   4        6.54        6.73      1.21 o
 -17   2   4       43.24       45.62      4.99 o
 -16   2   4       24.15       23.76      3.25 o
 -15   2   4       23.36       23.99      3.40 o
 -14   2   4        5.93        5.80      1.46 o
 -12   2   4      141.15      135.25     12.87 o
 -11   2   4       29.47       26.88      3.70 o
 -10   2   4      154.69      146.86     11.49 o
  -9   2   4       67.43       71.19      7.47 o
  -8   2   4       11.35       11.90      1.78 o
  -7   2   4      191.50      193.11     13.37 o
  -6   2   4      184.17      185.40     16.04 o
  -5   2   4        3.95        4.00      1.12 o
  -4   2   4      107.40      143.29     17.67 o
  -3   2   4       95.59      126.92     10.05 o
  -2   2   4      187.06      187.54     14.41 o
  -1   2   4       16.27       14.55      1.47 o
   0   2   4       19.27       16.18      1.76 o
   1   2   4      556.72      612.44     45.07 o
   2   2   4      326.83      463.29     34.91 o
   3   2   4       55.76       52.22      4.67 o
   4   2   4      286.63      327.41     24.73 o
   5   2   4       66.98       49.04      4.83 o
   6   2   4        9.04       13.48      2.55 o
   7   2   4      303.84      313.43     21.79 o
   8   2   4       17.14       16.24      2.37 o
   9   2   4        8.26        9.66      2.44 o
  10   2   4       14.60       15.56      2.53 o
  11   2   4      228.98      226.22     15.98 o
  12   2   4       72.44       71.35      7.33 o
  14   2   4       11.47       10.16      2.59 o
  15   2   4       17.82       16.30      2.52 o
  17   2   4       12.35       10.98      2.10 o
  18   2   4       10.90       10.77      1.94 o
  19   2   4        3.98        3.88      1.59 o
  21   2   4        1.70        1.48      0.65 o
 -22   3   4        2.57        2.45      0.79 o
 -21   3   4        9.65        7.54      2.49 o
 -20   3   4       13.65       12.29      2.56 o
 -18   3   4        4.16        3.77      1.18 o
 -16   3   4        4.70        2.87      0.75 o
 -15   3   4       19.01       19.31      3.12 o
 -14   3   4       16.43       17.19      3.46 o
 -13   3   4       60.86       56.23      7.08 o
 -12   3   4        8.45        8.93      1.64 o
 -11   3   4       37.03       32.97      3.97 o
 -10   3   4       27.28       24.42      3.10 o
  -9   3   4       16.18       21.09      3.26 o
  -8   3   4       59.03       52.02      4.67 o
  -7   3   4       69.28       58.33      6.76 o
  -6   3   4       65.11       62.17      8.73 o
  -5   3   4      210.48      252.63     21.88 o
  -4   3   4      483.49      487.41     37.84 o
  -3   3   4      348.31      414.48     29.05 o
  -2   3   4       93.16      109.58      8.44 o
  -1   3   4       89.38      100.44      7.27 o
   0   3   4       40.04       37.31      3.50 o
   1   3   4      462.59      429.60     31.99 o
   2   3   4      293.92      356.53     29.14 o
   3   3   4      287.43      309.29     24.76 o
   4   3   4      149.23      141.00     11.06 o
   6   3   4      363.71      371.09     26.15 o
   8   3   4      165.38      166.85     12.36 o
   9   3   4       25.21       28.06      3.84 o
  10   3   4        6.58        6.30      1.68 o
  13   3   4       18.64       17.65      3.14 o
  14   3   4       35.94       35.30      5.65 o
  16   3   4       12.31       12.30      2.09 o
  18   3   4        9.74        9.03      1.80 o
  19   3   4        7.70        7.58      1.51 o
 -22   4   4        6.95        6.49      1.21 o
 -20   4   4       12.60       10.92      2.90 o
 -19   4   4       15.46       15.18      3.01 o
 -18   4   4       10.18        9.01      1.81 o
 -16   4   4       17.83       17.93      2.67 o
 -15   4   4       17.09       16.96      2.37 o
 -14   4   4       14.91       15.12      3.48 o
 -13   4   4       48.79       49.50      5.74 o
 -12   4   4       25.30       26.60      4.47 o
 -10   4   4       30.40       28.92      3.53 o
  -9   4   4       58.76       49.38      4.98 o
  -8   4   4       75.90       53.64      5.42 o
  -7   4   4       13.81       15.89      2.53 o
  -6   4   4       71.69       80.07      8.80 o
  -5   4   4      641.33      690.08     59.82 o
  -4   4   4       93.59      110.95      8.44 o
  -3   4   4      780.79      895.32     58.03 o
  -2   4   4      218.43      212.51     18.98 o
  -1   4   4       98.85       98.99      7.57 o
   0   4   4        2.21        3.97      0.95 o
   1   4   4       22.51       22.08      2.96 o
   2   4   4        4.77        5.75      1.24 o
   3   4   4       24.30       22.51      2.65 o
   4   4   4      143.13      131.15     10.94 o
   5   4   4       18.44       18.28      2.67 o
   6   4   4      119.04      118.75      9.17 o
   7   4   4       23.99       28.56      3.53 o
   8   4   4       64.84       68.30      5.98 o
   9   4   4        7.96        4.42      1.36 o
  10   4   4        9.63        8.51      1.97 o
  12   4   4        7.25        6.74      2.00 o
  15   4   4       17.91       17.32      3.14 o
  16   4   4        5.30        3.62      1.23 o
  17   4   4       10.44       10.89      1.79 o
  21   4   4        1.85        1.32      0.56 o
 -21   5   4        7.47        8.12      1.65 o
 -20   5   4        2.08        2.54      1.07 o
 -18   5   4        2.55        2.52      0.96 o
 -14   5   4       23.32       22.75      5.47 o
 -13   5   4      170.52      160.00     17.61 o
 -12   5   4       34.41       34.55      5.82 o
 -11   5   4       12.50       14.10      3.02 o
 -10   5   4       14.69       14.15      2.39 o
  -8   5   4       60.39       64.14      6.59 o
  -7   5   4       16.57       14.60      1.92 o
  -6   5   4       32.83       18.81      2.36 o
  -5   5   4       41.07       49.91      4.23 o
  -4   5   4      359.18      362.39     23.21 o
  -3   5   4       47.90       44.97      4.54 o
  -2   5   4      112.24      132.44     10.04 o
  -1   5   4      180.63      196.68     14.54 o
   0   5   4       34.72       42.40      3.95 o
   1   5   4        2.27        1.91      0.63 o
   2   5   4       39.40       31.80      3.37 o
   3   5   4        0.49        2.24      0.76 o
   5   5   4       11.67       12.16      2.24 o
   6   5   4        8.38        7.03      2.17 o
   7   5   4       37.29       32.97      3.82 o
   8   5   4        4.70        4.19      1.30 o
   9   5   4       68.39       67.41      6.74 o
  10   5   4       40.19       41.18      5.00 o
  14   5   4       56.93       54.78      6.31 o
  15   5   4       30.47       30.36      3.83 o
  16   5   4       26.60       25.46      3.40 o
  17   5   4        3.46        2.71      0.90 o
  18   5   4        7.00        6.56      1.42 o
 -13   6   4       17.01       15.57      4.29 o
 -12   6   4       33.80       35.60      5.03 o
  -9   6   4       71.46       70.94      7.17 o
  -8   6   4       12.94        9.12      1.96 o
  -7   6   4      107.58       90.36      7.73 o
  -6   6   4      144.41      128.74     10.05 o
  -5   6   4       98.78       79.56      7.01 o
  -4   6   4      147.29      127.87      9.00 o
  -3   6   4       55.10       62.88      5.10 o
  -2   6   4        6.79        5.22      0.87 o
  -1   6   4      602.16      607.15     40.65 o
   0   6   4       69.11       82.93      7.90 o
   1   6   4       11.46        9.19      1.80 o
   2   6   4      152.76      149.29     11.49 o
   4   6   4       17.62       18.37      2.51 o
   5   6   4       38.15       36.20      4.11 o
   6   6   4      109.89      126.40      9.90 o
   7   6   4        5.22        3.50      1.02 o
   8   6   4        8.07        7.65      2.31 o
   9   6   4       23.68       27.29      4.00 o
  11   6   4       64.77       62.52      7.20 o
  12   6   4        4.03        3.91      1.59 o
  13   6   4        3.89        3.70      1.18 o
  14   6   4        5.68        5.15      1.18 o
  17   6   4        9.34        8.83      1.96 o
  18   6   4        9.36        8.09      1.65 o
 -16   7   4        4.54        4.54      1.73 o
 -15   7   4       43.59       45.17      5.29 o
 -13   7   4       29.64       29.12      5.39 o
 -12   7   4       12.01       12.58      3.20 o
 -11   7   4       79.79       78.98      7.75 o
 -10   7   4       22.04       23.80      3.41 o
  -9   7   4        3.65        3.41      1.19 o
  -8   7   4       51.25       54.95      4.96 o
  -5   7   4        9.97        7.00      1.35 o
  -4   7   4       36.59       30.70      2.93 o
  -3   7   4       33.70       28.09      2.64 o
  -2   7   4      330.63      350.25     21.74 o
   0   7   4       44.89       43.09      4.85 o
   1   7   4      162.69      159.56     11.19 o
   2   7   4      107.07      103.35      9.34 o
   3   7   4        5.31        8.94      1.49 o
   4   7   4        3.65        5.10      1.38 o
   5   7   4        8.74        9.76      2.12 o
   7   7   4       89.77       98.48      8.17 o
   8   7   4       17.57       19.37      3.75 o
   9   7   4       47.11       48.67      5.44 o
  10   7   4       68.79       73.14      7.62 o
  11   7   4        7.22        7.15      2.68 o
  14   7   4       24.85       28.89      3.69 o
  16   7   4        5.89        5.78      1.27 o
  17   7   4       12.53       11.27      1.94 o
 -21   8   4        2.35        3.24      1.21 o
 -19   8   4        1.61        1.60      0.72 o
 -17   8   4        3.26        2.41      0.91 o
 -16   8   4        2.43        2.51      1.12 o
 -15   8   4        4.97        5.01      1.29 o
 -14   8   4       19.21       20.39      2.81 o
 -13   8   4        4.04        3.87      1.17 o
 -12   8   4        6.23        6.08      2.02 o
 -10   8   4       29.07       32.25      3.98 o
  -9   8   4       49.87       51.26      5.13 o
  -8   8   4       17.99       16.81      2.99 o
  -7   8   4        5.82        4.78      1.35 o
  -6   8   4        6.58        5.10      1.15 o
  -5   8   4       43.38       35.35      3.51 o
  -4   8   4      251.14      239.93     15.96 o
  -1   8   4        9.66       10.54      1.79 o
   1   8   4       66.74       85.51      6.84 o
   2   8   4      114.11      120.73      9.17 o
   4   8   4        1.86        2.28      0.93 o
   5   8   4       29.19       31.51      3.82 o
   6   8   4       27.07       29.46      3.69 o
   7   8   4      151.96      164.99     12.06 o
   8   8   4       15.00       15.25      3.01 o
   9   8   4       27.77       31.68      4.74 o
  11   8   4        3.51        4.01      1.24 o
  13   8   4       57.39       63.20      7.05 o
  14   8   4       12.21       13.81      2.39 o
  15   8   4       21.54       25.33      3.40 o
  19   8   4       10.15       11.13      2.90 o
 -20   9   4        3.85        4.89      1.30 o
 -19   9   4        3.88        4.36      1.57 o
 -18   9   4        5.17        5.50      1.22 o
 -17   9   4       10.35       10.00      2.27 o
 -16   9   4       42.56       44.09      7.45 o
 -15   9   4       10.07       10.45      1.94 o
 -14   9   4       27.32       27.39      3.69 o
 -10   9   4       40.63       40.33      5.47 o
  -9   9   4      156.33      152.86     12.08 o
  -8   9   4        9.94       10.92      1.94 o
  -7   9   4        4.91        4.39      1.05 o
  -6   9   4        3.12        2.72      0.99 o
  -5   9   4       17.18       19.93      2.36 o
  -4   9   4       52.17       48.80      4.68 o
  -3   9   4       26.95       22.85      2.65 o
  -2   9   4       88.22       91.92      6.83 o
  -1   9   4       10.34       10.00      1.95 o
   0   9   4       41.81       46.09      4.38 o
   2   9   4        8.30        8.38      1.81 o
   3   9   4       75.15       81.28      7.15 o
   4   9   4      233.51      234.93     17.45 o
   5   9   4        1.14        1.72      0.75 o
   6   9   4        3.98        4.07      1.24 o
   7   9   4       18.18       18.54      2.98 o
   8   9   4       65.02       67.08      7.18 o
  10   9   4       24.75       24.30      3.86 o
  12   9   4        8.99        9.16      1.80 o
  14   9   4        8.81        8.48      1.81 o
  18   9   4        6.08        6.05      1.69 o
  19   9   4        5.45        4.72      1.56 o
  20   9   4        2.24        2.54      1.06 o
 -18  10   4        6.91        9.29      1.64 o
 -17  10   4        7.68        8.65      1.96 o
 -16  10   4       10.44        9.50      1.64 o
 -15  10   4       21.68       21.48      2.80 o
 -13  10   4        3.81        3.80      1.78 o
 -12  10   4       14.61       15.70      3.31 o
 -11  10   4        2.65        3.88      1.31 o
  -8  10   4        7.79        7.19      2.16 o
  -7  10   4        8.55        8.95      1.64 o
  -6  10   4        5.71        5.53      1.54 o
  -5  10   4       13.07       13.65      2.08 o
  -4  10   4       55.34       53.12      4.67 o
  -3  10   4      243.31      233.78     14.49 o
  -2  10   4       47.43       50.08      4.83 o
  -1  10   4      202.63      202.24     13.50 o
   0  10   4      144.98      146.00     10.46 o
   1  10   4       39.65       39.48      4.40 o
   2  10   4       54.14       54.15      5.12 o
   3  10   4      119.75      123.56      9.46 o
   5  10   4      258.29      262.62     18.90 o
   6  10   4       21.33       22.40      3.25 o
   7  10   4       25.11       28.46      4.61 o
   8  10   4        6.33        6.88      2.00 o
   9  10   4       51.78       51.00      7.72 o
  10  10   4       17.31       17.29      2.68 o
  11  10   4       78.01       87.82      9.54 o
  12  10   4        2.03        2.77      0.75 o
  13  10   4        8.03        8.59      1.97 o
  14  10   4        2.57        2.03      0.58 o
 -19  11   4       10.24       10.88      2.10 o
 -17  11   4       12.98       14.35      2.08 o
 -14  11   4        4.36        4.25      1.43 o
 -13  11   4        2.81        2.27      0.93 o
 -11  11   4       51.69       56.50      6.16 o
 -10  11   4        1.85        1.71      0.76 o
  -9  11   4        8.16        8.25      2.14 o
  -7  11   4       91.98       86.28     11.37 o
  -6  11   4        5.51        5.42      1.88 o
  -5  11   4       11.29       11.75      2.09 o
  -4  11   4       24.73       25.19      4.17 o
  -3  11   4       82.11       81.69      7.90 o
  -2  11   4       17.79       18.63      2.67 o
  -1  11   4       32.13       29.79      3.68 o
   0  11   4       10.37        8.25      1.97 o
   1  11   4       31.23       32.02      3.82 o
   2  11   4        4.34        4.14      1.27 o
   4  11   4       38.73       40.74      4.86 o
   5  11   4      185.67      181.83     14.56 o
   6  11   4       18.26       21.32      3.26 o
   7  11   4       29.51       31.87      5.68 o
   9  11   4        3.41        3.11      0.89 o
  10  11   4        2.34        2.59      0.69 o
  11  11   4        9.05        8.61      1.50 o
  12  11   4        3.48        2.43      0.88 o
 -18  12   4        5.21        4.37      1.57 o
 -17  12   4        9.24        9.18      2.28 o
 -16  12   4        1.33        1.69      0.80 o
 -12  12   4        7.37        6.91      1.84 o
 -11  12   4        4.69        4.04      1.13 o
 -10  12   4        2.95        2.12      0.82 o
  -9  12   4        7.42        7.42      2.16 o
  -8  12   4       24.17       25.59      4.32 o
  -5  12   4        7.08        5.82      1.86 o
  -4  12   4       44.90       44.27      5.15 o
  -3  12   4        3.70        3.79      1.38 o
  -2  12   4      102.62       98.98      8.31 o
  -1  12   4       16.93       14.81      3.01 o
   0  12   4       16.77       16.46      3.15 o
   2  12   4        1.96        2.07      0.97 o
   3  12   4        3.90        3.60      1.30 o
   5  12   4        7.47        7.32      1.66 o
   6  12   4        8.73        7.78      2.49 o
   8  12   4        3.18        3.30      0.90 o
   9  12   4       13.14       13.99      1.92 o
  10  12   4        8.25       10.34      2.11 o
  11  12   4       60.19       67.97      7.34 o
  13  12   4       10.68       11.01      2.26 o
 -16  13   4       12.34       13.78      3.02 o
 -15  13   4        4.13        3.72      1.41 o
 -13  13   4        6.64        6.96      1.67 o
 -10  13   4        7.35        7.14      1.16 o
  -9  13   4       10.41       11.32      1.94 o
  -8  13   4       10.77       12.18      1.78 o
  -7  13   4       27.98       28.10      3.84 o
  -6  13   4        9.57        9.62      2.12 o
  -5  13   4       10.13       11.47      2.25 o
  -3  13   4       17.37       16.74      2.99 o
  -2  13   4       14.60       14.24      3.17 o
  -1  13   4        4.68        4.06      1.40 o
   0  13   4        9.10        7.00      2.33 o
   1  13   4       13.52       12.98      2.55 o
   2  13   4        2.42        2.88      1.39 o
   4  13   4        9.43        9.82      2.60 o
   5  13   4        2.78        3.05      1.00 o
   6  13   4        4.25        2.59      1.15 o
   7  13   4        6.33        5.76      1.33 o
   8  13   4       22.13       23.45      3.41 o
  10  13   4        5.60        5.13      1.48 o
  12  13   4        6.20        6.44      1.68 o
  13  13   4        4.55        4.35      1.57 o
 -10  14   4        2.18        3.29      0.93 o
  -9  14   4        2.16        1.90      0.79 o
  -7  14   4        5.02        5.57      1.10 o
  -6  14   4       15.65       17.33      2.06 o
  -5  14   4       21.96       21.97      2.80 o
  -4  14   4       31.54       35.16      3.97 o
  -2  14   4       10.55       10.03      2.77 o
  -1  14   4        8.01        7.80      2.15 o
   0  14   4        1.83        1.89      0.86 o
   1  14   4       25.63       26.86      4.31 o
   2  14   4       27.74       27.62      3.84 o
   3  14   4        4.20        4.57      1.17 o
   4  14   4        1.29        1.62      0.60 o
   5  14   4        1.96        1.47      0.46 o
   6  14   4       37.85       38.48      4.56 o
   7  14   4       11.81       11.34      2.25 o
   8  14   4        2.76        1.63      0.60 o
   9  14   4        5.55        5.43      1.36 o
 -15  15   4        1.69        2.36      1.17 o
 -11  15   4        5.75        6.67      1.34 o
  -6  15   4        6.76        6.39      1.15 o
  -5  15   4        4.81        3.81      1.49 o
  -4  15   4       11.43       11.99      1.78 o
  -2  15   4       12.86       12.21      2.73 o
   0  15   4        1.75        1.84      0.79 o
   1  15   4       12.37       12.78      2.72 o
   2  15   4        1.35        1.10      0.50 o
   3  15   4        5.54        4.56      1.01 o
   4  15   4        7.43        4.86      2.27 o
   5  15   4        4.00        4.16      1.94 o
   7  15   4       38.23       39.43      5.17 o
   8  15   4        4.44        6.33      2.19 o
  15  15   4        5.33        5.64      1.22 o
 -15  16   4        0.65        1.19      0.59 o
  -6  16   4        2.08        1.48      0.57 o
  -4  16   4        6.07        5.39      1.15 o
  -3  16   4        2.10        1.77      0.76 o
  -1  16   4        4.76        5.27      1.18 o
   2  16   4       19.60       17.90      3.60 o
   4  16   4       12.11       10.00      2.27 o
   6  16   4       10.48        8.05      3.17 o
 -11  17   4        4.33        6.70      1.67 o
  -8  17   4        6.46        7.62      1.50 o
  -4  17   4        7.59        6.80      1.44 o
  -2  17   4        1.57        1.21      0.50 o
   3  17   4        4.17        4.20      1.75 o
   7  17   4        4.05        5.98      2.74 o
 -12  18   4        2.68        3.11      0.56 o
 -10  18   4        4.38        4.83      1.09 o
  -5  18   4       10.72        8.56      1.97 o
  -2  18   4        3.53        2.78      1.39 o
  -8  19   4        0.60        0.76      0.27 o
  -4  19   4        4.36        5.27      1.71 o
   8  19   4        3.28        4.09      1.76 o
  -2  21   4        1.91        3.38      0.92 o
 -21   0   5        3.43        2.77      0.60 o
 -19   0   5       56.80       52.48      7.86 o
 -17   0   5       37.11       38.54      4.41 o
 -15   0   5       76.24       79.55     10.18 o
 -13   0   5        3.37        3.53      1.00 o
 -11   0   5       27.46       20.64      3.26 o
  -9   0   5       30.88       36.81      4.41 o
  -7   0   5     1329.58     1302.52     78.25 o
  -5   0   5      199.53      173.84     16.07 o
  -3   0   5      315.12      415.76     29.05 o
  -1   0   5      126.16      164.28     12.36 o
   1   0   5       42.99       52.25      5.57 o
   3   0   5      190.11      182.26     17.55 o
   5   0   5        0.89        2.31      0.88 o
   7   0   5       13.99       10.58      2.11 o
   9   0   5       16.68       16.88      2.99 o
  11   0   5       13.89       14.14      2.39 o
  13   0   5       11.46       12.74      2.72 o
  17   0   5        2.40        2.85      1.16 o
  21   0   5        7.83        8.69      1.65 o
 -19   1   5        6.10        4.84      1.19 o
 -18   1   5       26.71       27.63      3.54 o
 -16   1   5       54.26       57.03      6.16 o
 -14   1   5       25.18       26.41      4.78 o
 -13   1   5        3.51        3.02      1.00 o
 -11   1   5        1.77        1.74      0.79 o
 -10   1   5       58.37       59.43      6.15 o
  -9   1   5       49.18       58.96      5.25 o
  -8   1   5        6.74        4.64      1.37 o
  -7   1   5       42.06       39.49      3.80 o
  -6   1   5      291.11      287.17     21.82 o
  -5   1   5       29.31       25.48      3.40 o
  -4   1   5        0.67        1.59      0.59 o
  -3   1   5      438.49      493.97     36.36 o
  -2   1   5      877.02     1082.72     62.27 o
  -1   1   5      554.70      573.90     40.69 o
   0   1   5      906.37      920.16     71.31 o
   3   1   5      732.98      748.03     58.23 o
   4   1   5      114.18      118.60     10.06 o
   5   1   5      859.54      899.46     60.98 o
   7   1   5       38.22       38.86      4.40 o
   8   1   5       46.78       48.27      5.14 o
   9   1   5       11.11       10.87      1.94 o
  10   1   5        8.68        8.79      2.13 o
  12   1   5        5.14        4.99      1.49 o
  14   1   5       27.23       27.68      4.46 o
  15   1   5       11.69       10.95      1.94 o
  17   1   5       10.42        9.22      1.80 o
 -21   2   5        7.49        6.77      2.34 o
 -20   2   5        5.88        5.30      1.37 o
 -19   2   5       22.16       22.08      3.26 o
 -17   2   5       32.07       31.81      4.74 o
 -16   2   5        3.47        3.99      0.84 o
 -15   2   5       82.35       78.38     10.02 o
 -14   2   5        6.64        6.67      1.84 o
 -12   2   5        5.97        5.94      1.47 o
 -11   2   5       31.27       36.98      4.57 o
  -9   2   5      214.59      202.52     13.65 o
  -8   2   5       14.30       12.94      2.72 o
  -7   2   5      119.67      115.94     10.97 o
  -6   2   5       40.27       32.84      3.52 o
  -5   2   5       36.36       44.65      4.69 o
  -4   2   5      137.99      138.37     12.26 o
  -3   2   5        0.54        1.62      0.45 o
  -2   2   5        4.61        5.09      0.77 o
  -1   2   5      178.39      204.66     16.01 o
   0   2   5        0.59        2.04      0.63 o
   1   2   5      930.20     1075.58     74.07 o
   3   2   5      288.16      325.27     27.71 o
   4   2   5      250.86      288.59     21.82 o
   5   2   5       18.67       16.84      2.68 o
   6   2   5       35.37       28.14      3.84 o
   7   2   5       60.67       70.20      6.57 o
   8   2   5      152.08      163.71     12.36 o
   9   2   5       54.27       54.83      5.56 o
  10   2   5       49.64       49.19      5.58 o
  12   2   5       31.30       31.16      4.44 o
  13   2   5       14.69       13.29      2.86 o
  14   2   5        5.96        4.75      2.08 o
  15   2   5        4.17        3.13      1.16 o
  16   2   5       25.38       25.62      3.54 o
  19   2   5        4.31        4.64      1.73 o
  20   2   5       15.87       16.85      2.68 o
  21   2   5        1.30        2.06      0.86 o
 -20   3   5       10.56        8.40      3.15 o
 -18   3   5        8.36        6.13      2.37 o
 -16   3   5       10.85        9.03      1.96 o
 -15   3   5        8.22        7.48      1.98 o
 -14   3   5       49.98       49.31      9.60 o
 -13   3   5       20.96       19.14      3.59 o
 -12   3   5      142.73      138.94     11.81 o
 -11   3   5      317.92      301.86     20.32 o
 -10   3   5      160.33      168.42     12.06 o
  -9   3   5       61.82       73.65      6.72 o
  -8   3   5       27.07       24.73      3.09 o
  -6   3   5      196.43      228.93     17.46 o
  -5   3   5       12.43       16.72      2.21 o
  -4   3   5      590.24      651.11     43.54 o
  -3   3   5       13.05        9.30      1.96 o
  -2   3   5       35.70       33.50      3.51 o
  -1   3   5        2.92        2.71      0.53 o
   0   3   5      134.51      164.14     12.81 o
   1   3   5       43.74       55.08      5.12 o
   2   3   5     2259.49     2470.59    138.97 o
   3   3   5       26.98       27.78      3.08 o
   4   3   5      227.28      203.25     16.01 o
   5   3   5      112.28      123.23      9.31 o
   6   3   5       26.62       27.66      3.23 o
   8   3   5       11.88        9.96      2.60 o
   9   3   5       28.34       29.36      3.99 o
  10   3   5       20.53       21.50      3.26 o
  11   3   5       21.46       23.08      3.41 o
  12   3   5       23.71       23.42      3.72 o
  13   3   5      108.31       98.51     14.83 o
  14   3   5       39.92       35.43      4.42 o
  17   3   5       14.08       15.56      2.38 o
  18   3   5        9.55        9.82      1.80 o
  19   3   5       19.01       16.96      2.68 o
  21   3   5        6.68        6.34      1.85 o
 -20   4   5        2.45        2.73      0.99 o
 -19   4   5        5.75        5.99      1.49 o
 -17   4   5        4.61        4.52      1.20 o
 -16   4   5       20.53       21.09      2.66 o
 -15   4   5       44.15       47.85      6.04 o
 -14   4   5       20.28       20.09      4.06 o
 -13   4   5       28.90       28.92      4.45 o
 -12   4   5       71.39       70.89      7.47 o
 -11   4   5      163.74      156.43     12.82 o
 -10   4   5       96.28      103.72      9.34 o
  -9   4   5        5.34        2.31      0.88 o
  -8   4   5       22.04       12.75      2.09 o
  -6   4   5      216.95      217.51     15.99 o
  -5   4   5       21.96       19.20      2.20 o
  -4   4   5      147.51      136.68     10.47 o
  -3   4   5      223.64      223.51     15.98 o
  -2   4   5        2.39        2.45      1.02 o
  -1   4   5      216.66      207.53     13.94 o
   0   4   5       10.80       20.22      2.20 o
   1   4   5       19.83       15.80      1.91 o
   2   4   5      386.13      434.32     33.47 o
   3   4   5       47.01       44.91      4.39 o
   4   4   5       26.81       31.74      3.68 o
   5   4   5      207.27      177.26     12.79 o
   6   4   5       29.39       31.06      3.68 o
   7   4   5       10.86       13.19      3.03 o
   8   4   5       26.94       28.55      3.69 o
   9   4   5       26.34       29.02      4.14 o
  10   4   5      107.97      112.25      9.18 o
  11   4   5       38.49       41.15      5.16 o
  12   4   5        3.29        4.41      1.92 o
  13   4   5        9.70       10.33      2.43 o
  16   4   5       63.51       62.74      7.20 o
  17   4   5       21.95       27.27      4.00 o
  18   4   5        5.89        6.51      1.46 o
  19   4   5        4.50        4.56      1.23 o
  20   4   5        5.54        5.06      1.19 o
 -20   5   5        3.05        3.47      0.95 o
 -19   5   5        5.10        5.90      1.46 o
 -15   5   5       10.65        8.78      1.96 o
 -14   5   5       22.54       25.59      4.16 o
 -13   5   5        2.79        3.63      1.37 o
 -12   5   5      192.62      182.40     19.06 o
 -11   5   5        5.20        4.46      1.38 o
 -10   5   5        4.69        4.04      1.17 o
  -8   5   5       11.03       16.83      2.37 o
  -7   5   5       51.80       61.92      6.45 o
  -6   5   5      273.94      264.18     18.90 o
  -5   5   5      197.38      194.96     13.66 o
  -3   5   5       15.73       15.50      2.22 o
  -1   5   5       95.95      103.85      7.41 o
   0   5   5      602.13      647.12     45.03 o
   1   5   5       42.94       42.33      4.09 o
   2   5   5        2.30        4.98      1.38 o
   3   5   5      223.76      232.22     17.46 o
   4   5   5      107.73      103.79      8.16 o
   6   5   5       61.93       51.83      5.13 o
   8   5   5        3.53        2.77      1.17 o
   9   5   5      112.35      115.75      9.47 o
  10   5   5       45.02       44.40      5.29 o
  11   5   5      161.65      152.15     12.68 o
  12   5   5       11.91       11.91      3.37 o
  13   5   5        5.08        5.24      1.54 o
  14   5   5       19.09       18.98      2.81 o
  15   5   5        6.57        5.01      1.89 o
  16   5   5       30.42       32.85      4.12 o
  17   5   5        7.84        6.83      1.45 o
  18   5   5        5.52        4.31      1.05 o
 -22   6   5        2.86        3.58      1.04 o
 -14   6   5       51.81       54.38      8.01 o
 -13   6   5      195.64      178.12     28.24 o
 -12   6   5       18.50       17.63      3.61 o
 -11   6   5       46.62       48.77      5.28 o
 -10   6   5        2.69        2.71      1.17 o
  -8   6   5      124.28      125.27      9.01 o
  -7   6   5       22.91       15.41      2.38 o
  -5   6   5      256.82      248.91     23.39 o
  -4   6   5      147.54      131.93     11.98 o
  -3   6   5        3.27        1.52      0.59 o
  -2   6   5        5.10        4.13      0.91 o
  -1   6   5       85.46       91.71      6.99 o
   0   6   5        3.32        4.45      1.12 o
   1   6   5      361.79      382.22     33.56 o
   2   6   5       12.63       13.90      1.92 o
   3   6   5       50.64       50.52      4.83 o
   4   6   5       55.69       59.01      5.55 o
   5   6   5      114.76      117.55      9.31 o
   6   6   5        3.58        2.41      0.95 o
   9   6   5        6.48        6.59      2.01 o
  10   6   5       14.61       10.54      2.91 o
  11   6   5       46.85       47.90      5.89 o
  14   6   5       36.21       37.90      4.71 o
  15   6   5       44.09       45.62      5.29 o
  16   6   5       40.42       42.19      5.00 o
  18   6   5       12.25       11.62      1.93 o
  21   6   5        1.98        1.57      0.59 o
 -21   7   5        1.98        2.55      1.11 o
 -18   7   5        6.23        5.94      1.86 o
 -16   7   5       16.76       15.46      3.00 o
 -15   7   5       26.64       26.09      3.70 o
 -14   7   5       23.72       24.78      3.40 o
 -13   7   5       29.77       31.68      5.36 o
 -12   7   5        6.45        5.17      1.47 o
 -11   7   5      110.75      107.43     11.14 o
 -10   7   5       82.88       79.29      7.01 o
  -8   7   5       63.30       70.92      5.83 o
  -7   7   5      187.19      186.69     12.33 o
  -6   7   5       15.60       13.55      2.08 o
  -4   7   5        1.93        0.80      0.39 o
  -2   7   5       28.00       24.31      2.65 o
  -1   7   5        4.86        2.15      0.59 o
   0   7   5      101.93      108.52      8.29 o
   2   7   5       10.66        7.89      1.66 o
   3   7   5       19.66       13.87      2.08 o
   4   7   5        8.87        5.80      1.86 o
   5   7   5        7.84        5.97      1.86 o
   6   7   5        5.96        6.65      1.84 o
   7   7   5       18.85       18.57      3.76 o
   8   7   5       18.77       21.11      3.57 o
  10   7   5        4.08        4.35      1.55 o
  11   7   5        5.11        4.37      1.74 o
  12   7   5        3.39        3.06      1.25 o
  14   7   5        7.04        6.99      1.67 o
  15   7   5       35.77       37.76      4.57 o
  17   7   5       32.85       32.82      3.97 o
  18   7   5        4.86        3.81      1.26 o
 -14   8   5       45.64       42.30      6.53 o
 -12   8   5       26.58       28.48      3.99 o
 -11   8   5       26.27       27.96      4.62 o
 -10   8   5      163.41      159.00     16.11 o
  -9   8   5       62.51       63.26      6.45 o
  -8   8   5       20.10       20.88      3.26 o
  -7   8   5      222.96      213.94     14.08 o
  -6   8   5        3.52        6.18      1.14 o
  -5   8   5       22.67       14.26      2.70 o
  -4   8   5       42.27       36.04      5.18 o
  -3   8   5        4.40        4.12      0.87 o
  -1   8   5      159.62      163.13     11.62 o
   0   8   5       32.11       29.35      3.22 o
   1   8   5      280.33      273.61     17.40 o
   2   8   5        8.82        6.99      1.67 o
   3   8   5        8.27        7.11      1.43 o
   4   8   5       22.16       24.85      3.24 o
   5   8   5       13.84       16.04      2.84 o
   6   8   5        8.63       12.60      2.24 o
   7   8   5       13.87       13.46      2.55 o
   8   8   5       23.94       27.36      3.84 o
  10   8   5       27.76       27.06      5.73 o
  11   8   5        5.01        4.30      1.57 o
  12   8   5       26.02       29.44      3.69 o
  13   8   5        2.59        2.55      1.11 o
  15   8   5        8.77        8.77      1.65 o
  16   8   5        7.53        6.50      1.68 o
  19   8   5        2.52        1.53      0.55 o
 -18   9   5        1.99        1.48      0.68 o
 -17   9   5        4.47        4.64      1.12 o
 -16   9   5       20.68       21.38      2.80 o
 -15   9   5        5.71        6.62      1.32 o
 -13   9   5       31.31       32.88      4.43 o
 -12   9   5       11.40       11.58      2.57 o
 -11   9   5       28.06       28.22      6.35 o
 -10   9   5        7.89        7.26      2.16 o
  -7   9   5       48.21       48.40      4.23 o
  -5   9   5       26.61       27.03      2.78 o
  -4   9   5        7.73        6.73      1.13 o
  -3   9   5       17.21       18.91      2.06 o
  -2   9   5       58.47       54.77      4.82 o
  -1   9   5       40.43       42.29      3.95 o
   0   9   5       66.96       67.09      5.84 o
   1   9   5       92.71       90.30      7.43 o
   2   9   5       73.14       64.46      5.99 o
   3   9   5        7.40        6.35      1.85 o
   4   9   5       33.61       33.77      3.97 o
   5   9   5       16.21       16.87      2.68 o
   7   9   5       29.04       30.82      4.60 o
   9   9   5       17.04       19.84      3.43 o
  11   9   5        4.08        4.25      1.31 o
  12   9   5       39.93       43.90      5.15 o
  14   9   5        2.97        3.12      1.09 o
 -14  10   5       19.68       20.61      2.66 o
 -12  10   5        6.04        4.91      2.26 o
  -9  10   5       24.86       23.79      5.45 o
  -8  10   5       25.08       25.17      4.48 o
  -7  10   5       22.88       25.10      2.79 o
  -6  10   5       24.14       23.76      3.41 o
  -5  10   5        6.41        6.72      1.12 o
  -3  10   5        3.34        3.45      0.90 o
   0  10   5       24.67       26.23      4.01 o
   1  10   5       14.29       17.07      3.14 o
   2  10   5       55.75       57.92      5.71 o
   3  10   5       71.49       71.82      6.57 o
   4  10   5        6.39        6.48      2.35 o
   6  10   5        2.54        3.37      1.35 o
   7  10   5        3.04        2.61      0.98 o
   9  10   5        2.40        2.46      0.99 o
  13  10   5       13.52       15.22      2.22 o
  15  10   5        2.66        2.06      0.65 o
 -18  11   5        8.35        9.93      1.80 o
 -14  11   5        5.75        5.27      1.21 o
 -13  11   5       12.92       12.99      2.09 o
 -11  11   5        4.50        4.57      0.97 o
 -10  11   5        4.62        4.35      1.13 o
  -5  11   5       15.74       14.48      2.54 o
  -4  11   5       15.28       15.98      2.22 o
  -3  11   5       60.29       62.87      5.40 o
  -2  11   5        2.60        2.31      0.99 o
  -1  11   5       44.34       43.61      5.76 o
   0  11   5        7.24        6.09      1.86 o
   1  11   5        3.69        3.36      1.40 o
   3  11   5        6.95        5.20      1.89 o
   4  11   5       64.01       64.78      6.59 o
   5  11   5       35.13       32.25      4.90 o
   7  11   5        3.29        3.57      1.19 o
   8  11   5       16.57       17.30      2.83 o
  10  11   5       16.55       16.70      3.46 o
  11  11   5        6.49        6.68      1.28 o
  12  11   5       32.37       33.24      4.12 o
 -14  12   5        3.00        2.67      0.79 o
 -12  12   5        3.43        2.18      0.96 o
 -11  12   5        2.21        2.59      1.27 o
 -10  12   5        4.46        5.33      1.22 o
  -9  12   5       77.56       80.31      8.80 o
  -8  12   5        5.06        5.85      1.11 o
  -7  12   5       24.00       24.73      4.96 o
  -5  12   5       32.80       29.77      5.07 o
  -4  12   5       45.90       41.91      6.54 o
  -3  12   5       17.81       17.03      3.14 o
  -2  12   5       62.48       55.47      5.72 o
  -1  12   5        6.76        6.20      1.68 o
   2  12   5       22.55       22.97      4.18 o
   3  12   5       69.51       73.52      8.07 o
   4  12   5       60.36       64.02      8.41 o
   6  12   5       10.75        9.69      2.27 o
   7  12   5        2.49        3.03      0.88 o
  10  12   5        2.08        2.23      0.65 o
  11  12   5        9.55        8.05      1.50 o
  12  12   5        2.94        2.69      1.11 o
  13  12   5       11.39       10.94      2.42 o
 -18  13   5        3.19        3.40      0.99 o
 -16  13   5        2.09        3.12      0.89 o
 -15  13   5        4.67        3.92      1.29 o
 -14  13   5        3.92        4.01      1.37 o
 -11  13   5       20.79       21.54      2.80 o
 -10  13   5        2.11        2.20      1.01 o
  -9  13   5        2.50        2.67      0.95 o
  -8  13   5       20.49       21.60      2.66 o
  -7  13   5        3.00        2.81      1.09 o
  -6  13   5       28.51       30.74      4.75 o
  -4  13   5        7.71        6.94      1.84 o
  -1  13   5        2.69        2.83      1.22 o
   0  13   5       10.12        9.71      2.44 o
   1  13   5       22.63       20.80      3.42 o
   2  13   5       12.15       12.68      3.20 o
   4  13   5       12.02       14.42      2.54 o
   7  13   5        9.83       11.19      2.42 o
   9  13   5        5.33        4.72      1.05 o
  12  13   5        5.35        4.98      1.53 o
  13  13   5        2.94        3.26      1.32 o
 -15  14   5        7.21        8.34      1.65 o
 -14  14   5        5.12        5.86      1.24 o
 -13  14   5        2.04        2.69      0.86 o
 -12  14   5       13.93       15.88      2.53 o
 -11  14   5        6.67        6.97      1.34 o
 -10  14   5       46.54       46.73      7.58 o
  -6  14   5        2.22        2.46      0.95 o
  -3  14   5       20.22       18.24      2.36 o
  -1  14   5        4.19        3.67      1.35 o
   0  14   5        7.98        7.80      1.66 o
   1  14   5       11.34       11.38      3.07 o
   3  14   5        6.40        5.21      1.89 o
   4  14   5        2.36        2.66      0.79 o
   9  14   5        2.04        1.56      0.61 o
  12  14   5        5.55        5.11      1.51 o
  14  14   5        4.38        4.86      1.40 o
  15  14   5        1.83        1.96      0.79 o
 -16  15   5        4.08        3.18      1.05 o
 -15  15   5        2.46        3.53      1.23 o
 -14  15   5        5.22        7.48      2.50 o
 -11  15   5        6.89        7.05      1.99 o
 -10  15   5       11.14       12.63      1.93 o
  -7  15   5       14.48       14.05      3.02 o
  -6  15   5       12.98       12.89      2.09 o
   0  15   5        8.75        8.89      1.65 o
   2  15   5        9.67        9.48      1.95 o
   3  15   5       18.07       19.46      2.81 o
   4  15   5        2.66        2.10      0.69 o
   5  15   5        1.46        0.79      0.36 o
   8  15   5        6.84        7.14      2.17 o
   9  15   5        6.12        6.52      2.71 o
  15  15   5        2.06        1.66      0.63 o
 -13  16   5       13.19       14.14      2.39 o
 -11  16   5        3.13        3.67      1.29 o
  -8  16   5        6.46        6.87      1.84 o
  -5  16   5       23.13       23.99      4.34 o
   0  16   5        4.71        4.04      1.18 o
   1  16   5       12.40       11.17      1.94 o
   2  16   5        7.44        6.27      1.27 o
   3  16   5       10.77       10.12      2.43 o
   5  16   5        6.79        6.99      2.51 o
   8  16   5       12.50       13.14      3.35 o
  14  16   5        1.95        1.84      0.87 o
 -12  17   5       11.65       12.90      2.87 o
  -6  17   5       17.34       16.93      3.14 o
  -5  17   5        3.91        3.30      1.31 o
  -4  17   5        2.22        2.70      0.99 o
  -1  17   5        7.80        7.24      1.34 o
   0  17   5       14.02       12.94      1.92 o
   2  17   5        9.30        8.86      2.46 o
 -10  18   5        2.35        3.98      1.18 o
  -6  18   5        4.20        4.88      1.09 o
  -4  18   5        6.33        5.96      1.69 o
   2  19   5        4.83        5.46      1.70 o
 -22   0   6        3.50        3.20      1.34 o
 -18   0   6       15.13       12.11      2.56 o
 -16   0   6        5.02        5.13      1.01 o
 -14   0   6       98.54       90.85      8.77 o
 -12   0   6       63.65       64.40      7.49 o
 -10   0   6       82.90       89.82      7.88 o
  -8   0   6       51.56       52.60      4.67 o
  -6   0   6       58.07       46.80      4.24 o
  -4   0   6       69.31       64.65      5.24 o
  -2   0   6      102.39      120.15      8.87 o
   0   0   6      566.52      606.87     45.08 o
   2   0   6      102.16       70.74      6.87 o
   4   0   6       30.79       33.01      4.12 o
   6   0   6      316.34      336.40     23.24 o
   8   0   6       60.67       69.45      6.57 o
  10   0   6      132.44      131.00     12.88 o
  12   0   6       40.71       42.43      5.30 o
  20   0   6       12.60       13.32      2.23 o
 -18   1   6        5.99        5.20      1.14 o
 -17   1   6        5.24        4.62      1.12 o
 -16   1   6       31.94       33.17      3.82 o
 -14   1   6        1.87        1.58      0.68 o
 -13   1   6       18.65       19.27      3.12 o
 -12   1   6       12.19       12.46      2.72 o
 -10   1   6       69.29       72.85      6.27 o
  -9   1   6       85.53       81.76      6.85 o
  -8   1   6      445.05      424.75     27.56 o
  -7   1   6        3.44        1.70      0.56 o
  -6   1   6      128.13      122.86      9.01 o
  -5   1   6      282.24      300.44     20.32 o
  -4   1   6      216.66      242.07     20.41 o
  -3   1   6       71.76       74.76      7.02 o
  -2   1   6     1413.81     1577.12     83.90 o
  -1   1   6      444.27      514.52     39.29 o
   0   1   6      286.30      315.71     26.23 o
   1   1   6       72.72       84.44      7.60 o
   2   1   6      104.15       92.23      8.18 o
   3   1   6       11.11        6.06      1.53 o
   4   1   6       84.73      100.26      8.16 o
   5   1   6      312.40      314.57     23.27 o
   6   1   6       13.01       18.14      2.82 o
   7   1   6        4.24        3.18      1.40 o
   8   1   6        5.55        5.67      1.70 o
   9   1   6       54.16       55.22      5.87 o
  10   1   6       18.09       18.79      3.59 o
  11   1   6        4.72        4.91      1.47 o
  12   1   6       13.43       12.36      2.72 o
  13   1   6       49.36       47.23      5.89 o
  15   1   6        5.14        4.51      1.23 o
  17   1   6        2.60        2.26      0.96 o
  19   1   6        1.97        1.54      0.76 o
  21   1   6        4.78        4.75      1.30 o
 -22   2   6        1.60        1.37      0.52 o
 -17   2   6       63.48       65.68      6.89 o
 -16   2   6        8.31       10.24      1.63 o
 -15   2   6        4.30        3.89      1.09 o
 -14   2   6        7.60        7.90      1.98 o
 -13   2   6       40.30       43.19      6.22 o
 -12   2   6       13.46       13.11      2.08 o
 -11   2   6        9.85        8.89      2.46 o
  -9   2   6        5.26        5.59      1.54 o
  -8   2   6      194.11      197.96     13.65 o
  -7   2   6        1.42        1.76      0.88 o
  -6   2   6      398.22      379.65     35.07 o
  -5   2   6      401.68      407.63     32.03 o
  -4   2   6      246.20      226.79     17.46 o
  -3   2   6      108.46      127.84     10.49 o
  -2   2   6       14.77       11.79      1.48 o
  -1   2   6      443.62      450.87     45.39 o
   1   2   6       98.93      102.81      8.46 o
   2   2   6      179.98      193.11     14.54 o
   4   2   6      149.98      145.58     11.21 o
   5   2   6       12.35       10.11      2.27 o
   6   2   6       20.03       16.71      2.99 o
   8   2   6      191.25      192.82     13.66 o
   9   2   6       39.22       36.31      4.41 o
  10   2   6       35.39       36.58      4.57 o
  11   2   6       44.24       43.69      5.30 o
  12   2   6       78.91       78.27      8.21 o
  14   2   6        2.74        3.77      1.14 o
  15   2   6       13.73       14.77      2.38 o
  16   2   6        8.00        7.93      1.98 o
  17   2   6        3.78        3.33      1.20 o
  18   2   6       15.47       14.57      3.65 o
  20   2   6        7.59        8.46      1.65 o
  21   2   6        1.94        1.60      0.72 o
 -21   3   6        5.66        4.72      1.34 o
 -18   3   6       14.51       13.94      2.08 o
 -17   3   6        2.91        2.47      1.02 o
 -16   3   6       46.25       43.67      4.85 o
 -15   3   6       19.12       20.22      2.81 o
 -14   3   6       42.50       43.22      7.46 o
 -13   3   6       18.46       17.30      4.25 o
 -11   3   6       43.15       44.21      4.54 o
 -10   3   6      117.87      115.82     10.21 o
  -9   3   6       28.18       32.79      4.28 o
  -7   3   6        6.43       10.38      2.26 o
  -6   3   6      198.96      191.39     13.81 o
  -5   3   6      358.59      312.57     21.79 o
  -4   3   6      240.11      252.63     17.43 o
  -2   3   6       12.28       14.44      1.92 o
  -1   3   6      435.01      419.61     37.96 o
   0   3   6      395.36      395.50     29.08 o
   1   3   6      128.87      141.33     11.06 o
   2   3   6      589.17      596.45     45.10 o
   3   3   6      179.86      170.41     13.10 o
   4   3   6       11.82       11.69      1.93 o
   5   3   6      298.63      270.61     18.89 o
   6   3   6       67.03       74.71      6.72 o
   7   3   6      402.69      388.36     24.66 o
   9   3   6       28.67       31.54      4.13 o
  10   3   6        4.77        3.43      1.15 o
  12   3   6       14.39       14.08      2.70 o
  13   3   6       18.03       17.22      3.29 o
  14   3   6       66.89       62.86      7.35 o
  16   3   6       10.66       10.73      1.94 o
  19   3   6        6.00        5.11      1.28 o
 -22   4   6        1.06        0.90      0.36 o
 -20   4   6        5.69        5.55      1.33 o
 -19   4   6        2.82        2.24      0.87 o
 -18   4   6        2.06        2.18      0.93 o
 -17   4   6        6.01        5.11      1.25 o
 -16   4   6       29.19       31.11      3.68 o
 -15   4   6       30.66       32.61      3.82 o
 -14   4   6       38.51       36.79      7.84 o
 -13   4   6      206.03      178.98     19.07 o
 -12   4   6       55.03       56.35      6.77 o
 -10   4   6       83.91       87.04      8.78 o
  -8   4   6       21.14       20.19      2.81 o
  -7   4   6       26.03       26.45      3.23 o
  -5   4   6       88.35       76.08      6.72 o
  -4   4   6       68.49       64.38      6.14 o
  -2   4   6       84.02       91.52      7.88 o
  -1   4   6       13.16       11.66      1.45 o
   0   4   6       13.41       12.93      1.62 o
   1   4   6      242.02      227.22     17.46 o
   2   4   6       35.43       33.56      3.67 o
   3   4   6       80.72       89.56      7.73 o
   4   4   6      469.59      486.12     33.40 o
   5   4   6      192.91      170.98     13.54 o
   7   4   6        4.20        4.67      1.54 o
   8   4   6       11.44       10.46      2.11 o
   9   4   6       17.88       19.54      3.12 o
  10   4   6       10.42        8.44      2.63 o
  13   4   6       15.01       15.09      3.32 o
  14   4   6       16.29       16.33      3.00 o
  17   4   6        3.03        1.73      0.80 o
  18   4   6        1.89        2.28      0.97 o
  19   4   6        6.57        6.47      1.52 o
 -20   5   6        1.98        1.88      0.69 o
 -19   5   6       12.55       12.53      2.40 o
 -14   5   6       63.29       61.25      8.12 o
 -13   5   6       78.28       72.47     12.22 o
 -12   5   6       93.88       84.11     11.22 o
 -11   5   6       34.51       36.95      5.02 o
 -10   5   6       16.15       18.06      3.45 o
  -9   5   6       51.68       51.92      4.83 o
  -8   5   6       76.28       68.00      6.73 o
  -7   5   6       47.82       48.10      4.84 o
  -5   5   6       21.58       19.97      2.66 o
  -4   5   6      102.45      104.75      9.79 o
  -3   5   6        0.54        1.62      0.75 o
  -2   5   6        9.01        5.31      1.48 o
  -1   5   6      964.73      914.45     58.01 o
   0   5   6        8.02        7.82      1.30 o
   2   5   6        5.76        2.45      0.83 o
   3   5   6      466.03      461.72     33.43 o
   4   5   6       74.22       63.67      5.84 o
   5   5   6       13.00       21.84      2.96 o
   6   5   6       10.89        5.95      1.43 o
   7   5   6       19.97       18.70      3.76 o
   8   5   6       22.51       20.73      3.58 o
   9   5   6      191.32      202.52     14.24 o
  12   5   6        4.14        4.11      1.40 o
  15   5   6        7.23        6.86      1.51 o
  18   5   6        3.10        2.92      0.93 o
  20   5   6        2.58        2.17      0.96 o
 -18   6   6       13.37       12.77      2.24 o
 -17   6   6        7.74        7.80      1.98 o
 -15   6   6       64.17       62.01      7.97 o
 -13   6   6       26.21       29.25      5.70 o
 -12   6   6      115.87      110.30     13.09 o
 -10   6   6       16.29       17.41      3.14 o
  -9   6   6       18.14       19.54      2.81 o
  -8   6   6        4.65        6.37      1.31 o
  -7   6   6       69.60       78.72      7.15 o
  -6   6   6        0.29        1.59      0.60 o
  -5   6   6       10.95        8.31      1.97 o
  -4   6   6       57.25       51.87      7.55 o
  -3   6   6       77.65       79.33      8.51 o
  -2   6   6      130.05      138.91     13.31 o
   0   6   6       48.60       53.37      4.82 o
   1   6   6      144.85      154.00     12.38 o
   2   6   6        7.77        2.68      0.82 o
   3   6   6      214.84      179.98     13.53 o
   4   6   6      133.41      104.42      8.60 o
   5   6   6       77.61       76.13      6.72 o
   6   6   6       62.25       64.44      6.14 o
   7   6   6        8.61        9.39      1.95 o
   8   6   6       71.39       73.40      6.72 o
   9   6   6       78.29       83.79      8.20 o
  10   6   6       25.88       28.78      4.76 o
  11   6   6      163.69      157.42     19.14 o
  15   6   6        2.88        2.84      0.95 o
  16   6   6        9.06        9.02      1.96 o
  18   6   6        4.96        3.60      1.17 o
 -21   7   6        3.60        4.23      1.55 o
 -16   7   6       14.81       13.66      2.86 o
 -15   7   6       21.53       20.07      4.54 o
 -14   7   6       66.86       66.28      8.71 o
 -13   7   6       34.49       33.00      6.77 o
 -12   7   6        8.90        8.26      2.64 o
 -11   7   6       22.17       23.47      3.10 o
 -10   7   6        5.13        5.33      1.88 o
  -8   7   6       19.89       20.68      2.97 o
  -6   7   6       30.03       41.34      4.40 o
  -4   7   6       13.64       14.48      2.39 o
  -3   7   6      263.43      254.62     24.87 o
  -2   7   6       15.06       16.11      2.53 o
  -1   7   6        3.87        4.19      0.86 o
   0   7   6       24.31       25.10      3.71 o
   2   7   6       27.22       26.98      3.09 o
   4   7   6       79.73       73.79      6.57 o
   5   7   6       11.99       15.02      2.53 o
   6   7   6       23.11       21.66      3.42 o
   7   7   6       11.90       15.63      2.69 o
   9   7   6       10.80       11.13      3.07 o
  10   7   6      117.99      116.37     12.46 o
  11   7   6       21.30       19.46      3.59 o
  12   7   6        5.43        4.28      1.58 o
  14   7   6       36.65       38.91      4.87 o
  17   7   6        3.68        3.10      0.97 o
  18   7   6        2.59        2.23      0.97 o
 -21   8   6        1.98        2.11      0.70 o
 -17   8   6        4.21        3.83      1.32 o
 -16   8   6        2.98        3.91      1.02 o
 -14   8   6       41.76       41.06      4.86 o
 -12   8   6       51.59       53.20      8.47 o
 -11   8   6       14.80       14.73      2.54 o
 -10   8   6       16.14       15.59      2.53 o
  -9   8   6       16.89       17.35      3.14 o
  -8   8   6       71.71       78.59      8.66 o
  -7   8   6      169.19      171.99     16.07 o
  -6   8   6       31.07       36.58      4.41 o
  -5   8   6      240.00      234.07     17.45 o
  -3   8   6        3.85        2.28      0.93 o
  -2   8   6        4.49        2.11      0.78 o
   0   8   6        4.85        5.90      1.53 o
   2   8   6      133.71      127.47      9.60 o
   3   8   6        5.84        8.58      1.81 o
   4   8   6        8.08        7.92      1.98 o
   6   8   6       71.09       79.47      7.45 o
   7   8   6        3.62        4.20      1.32 o
   8   8   6      117.20      118.72      9.77 o
   9   8   6        3.67        3.06      1.46 o
  10   8   6       13.56       16.37      3.00 o
  11   8   6       17.00       17.38      2.99 o
  13   8   6       30.60       31.51      3.98 o
  15   8   6       13.82       13.17      3.03 o
  16   8   6        4.31        4.13      1.31 o
  19   8   6        1.95        1.62      0.75 o
 -20   9   6        3.29        3.47      1.15 o
 -16   9   6       13.79       13.27      2.08 o
 -15   9   6       19.22       19.47      2.97 o
 -14   9   6        5.49        5.23      1.26 o
 -11   9   6        2.82        2.44      0.91 o
 -10   9   6       10.71       10.68      3.24 o
  -9   9   6      200.66      192.82     23.56 o
  -7   9   6       21.53       22.21      3.88 o
  -6   9   6      143.33      147.01     11.49 o
  -5   9   6       53.40       57.44      6.01 o
  -4   9   6       38.10       38.69      4.40 o
  -2   9   6       88.47       81.81      6.25 o
  -1   9   6       37.11       39.51      3.95 o
   0   9   6      101.05       99.34      7.87 o
   1   9   6        9.10       10.30      1.79 o
   2   9   6       47.37       57.49      5.26 o
   3   9   6       48.10       44.47      4.85 o
   4   9   6        5.33        5.57      2.04 o
   5   9   6        3.23        3.15      1.19 o
   6   9   6       27.31       28.52      3.84 o
   7   9   6       47.83       46.17      5.75 o
  10   9   6       26.33       28.65      4.14 o
  11   9   6        2.15        2.13      0.94 o
  12   9   6        1.59        1.39      0.60 o
  13   9   6        7.88        7.51      1.51 o
  14   9   6        6.14        5.80      1.32 o
  17   9   6        2.98        2.82      1.25 o
  19   9   6        3.79        4.15      1.36 o
 -19  10   6        3.02        3.75      1.03 o
 -18  10   6        9.54       10.08      1.64 o
 -17  10   6        1.66        1.96      0.93 o
 -15  10   6       18.03       17.09      3.14 o
 -13  10   6        6.16        6.97      1.28 o
 -11  10   6        7.53        7.52      2.16 o
 -10  10   6       15.63       18.01      2.51 o
  -9  10   6       56.60       63.73      8.11 o
  -8  10   6        9.61       10.16      2.59 o
  -7  10   6       15.19       17.27      3.29 o
  -6  10   6       49.65       49.24      5.58 o
  -5  10   6       26.48       24.84      3.55 o
  -4  10   6        9.34        8.06      1.65 o
  -3  10   6      144.86      132.02     10.78 o
  -1  10   6      149.90      140.42      9.73 o
   0  10   6      216.25      199.96     13.65 o
   1  10   6       62.81       60.61      5.71 o
   2  10   6       16.34       14.12      2.85 o
   3  10   6        2.72        2.89      1.39 o
   4  10   6       10.79        9.64      3.11 o
   5  10   6       46.26       48.16      6.04 o
   6  10   6       23.93       28.13      3.84 o
   7  10   6        3.81        4.74      1.73 o
  10  10   6        2.11        2.95      0.94 o
  11  10   6        8.81        9.30      1.64 o
  13  10   6        1.66        1.74      0.83 o
  14  10   6        3.56        3.67      0.99 o
  15  10   6        4.48        4.20      1.06 o
  17  10   6        3.90        3.81      1.06 o
 -19  11   6        2.48        2.69      0.92 o
 -17  11   6       15.24       15.86      2.69 o
 -15  11   6        6.43        5.78      1.69 o
 -14  11   6        5.83        6.29      1.21 o
 -12  11   6        4.27        4.21      1.02 o
 -11  11   6        7.90        7.98      2.48 o
 -10  11   6        6.71        7.33      1.66 o
  -8  11   6       22.01       21.06      5.50 o
  -7  11   6      240.48      230.22     32.55 o
  -5  11   6       15.35       15.23      3.32 o
  -4  11   6       12.12       10.53      2.26 o
  -3  11   6       15.36       13.21      2.23 o
  -2  11   6        5.34        6.35      1.49 o
  -1  11   6       12.07       11.00      2.42 o
   0  11   6        7.55        7.25      1.83 o
   1  11   6       40.53       40.22      5.01 o
   2  11   6       11.94       11.52      2.25 o
   3  11   6       11.44       11.02      2.42 o
   5  11   6       30.03       32.19      5.21 o
   6  11   6        1.84        1.60      0.76 o
   7  11   6        7.45        7.38      2.16 o
   9  11   6       14.30       14.42      2.39 o
  10  11   6        6.64        7.14      1.43 o
  11  11   6        6.08        6.24      1.27 o
  12  11   6        3.78        3.99      0.99 o
  13  11   6        1.52        1.27      0.62 o
  14  11   6        2.66        2.48      0.73 o
  15  11   6        4.26        3.74      0.91 o
 -18  12   6        6.43        7.19      1.30 o
 -17  12   6        5.68        6.72      1.84 o
 -15  12   6        2.22        2.34      0.93 o
 -14  12   6        8.85        8.32      2.30 o
 -13  12   6        2.52        2.42      0.81 o
 -11  12   6       15.98       17.38      2.99 o
  -9  12   6       69.88       80.60      8.51 o
  -7  12   6       37.12       39.77      4.86 o
  -6  12   6       58.94       58.47     12.83 o
  -5  12   6        6.07        6.33      1.68 o
  -3  12   6       13.81       11.89      2.56 o
  -1  12   6       64.03       57.20      6.91 o
   0  12   6       79.20       81.69      7.45 o
   1  12   6        3.58        3.33      1.31 o
   2  12   6       18.28       19.11      4.07 o
   4  12   6       17.41       16.87      3.62 o
   5  12   6       19.79       22.69      3.56 o
   6  12   6       29.62       27.98      4.93 o
   7  12   6        7.17        5.67      2.58 o
   8  12   6       13.74       14.68      2.07 o
  10  12   6        3.98        4.40      1.15 o
  14  12   6        3.85        4.32      1.57 o
 -16  13   6       14.40       17.12      2.37 o
 -15  13   6       14.34       16.04      2.38 o
 -13  13   6        1.11        1.41      0.70 o
 -11  13   6        2.81        2.73      1.34 o
 -10  13   6        6.25        5.99      1.10 o
  -9  13   6        9.29       10.38      1.63 o
  -8  13   6       11.25       12.93      2.09 o
  -6  13   6       34.39       34.93      5.65 o
  -5  13   6        7.02        6.62      1.67 o
  -4  13   6       20.68       21.06      3.42 o
  -3  13   6        3.09        3.29      1.47 o
  -2  13   6       19.67       18.81      3.44 o
   0  13   6       16.44       16.18      2.52 o
   3  13   6       19.22       20.48      4.06 o
   6  13   6        9.24        9.18      1.80 o
   7  13   6       19.86       22.84      3.72 o
   9  13   6        1.91        1.66      0.49 o
  14  13   6        2.15        3.01      1.19 o
 -17  14   6        4.21        3.47      1.36 o
 -16  14   6        1.92        2.24      0.89 o
 -15  14   6        2.72        3.29      1.12 o
 -10  14   6        9.88        9.36      1.96 o
  -8  14   6        2.74        2.77      0.82 o
  -5  14   6       15.96       18.64      2.67 o
  -4  14   6        2.20        2.03      0.74 o
   0  14   6        3.18        2.68      0.98 o
   1  14   6       12.51        9.78      1.95 o
   2  14   6        9.78        9.01      1.96 o
   6  14   6       18.50       20.11      2.81 o
   8  14   6       11.70       12.14      2.09 o
  13  14   6        6.89        6.00      1.47 o
 -14  15   6        4.49        5.15      1.55 o
  -4  15   6        4.28        4.85      0.98 o
  -3  15   6       15.44       16.14      2.83 o
   0  15   6        7.90        6.21      1.68 o
   1  15   6        2.76        2.93      1.22 o
   4  15   6        3.69        3.35      1.24 o
   6  15   6        7.24        6.31      1.36 o
  -5  16   6        5.02        5.12      1.07 o
  -4  16   6        4.35        4.73      0.98 o
  -2  16   6        5.75        5.75      1.33 o
  -1  16   6        5.79        5.11      2.43 o
   1  16   6        5.48        5.39      1.21 o
   7  16   6        5.52        5.71      2.22 o
 -13  17   6        2.04        2.57      0.72 o
  -8  17   6        2.41        2.01      0.69 o
  -7  17   6        3.18        3.18      0.89 o
  -5  17   6        3.47        3.36      0.89 o
  -4  17   6        4.82        4.37      0.97 o
  -3  17   6        4.49        4.82      1.90 o
  -2  17   6        4.06        3.45      1.17 o
  -1  17   6        3.32        2.43      0.76 o
   0  17   6        4.24        3.69      0.98 o
   2  17   6        4.41        3.81      0.92 o
   4  17   6        5.44        5.10      2.25 o
   7  17   6        3.95        6.39      2.90 o
   8  17   6        3.99        3.59      1.79 o
  -6  18   6        2.97        2.12      0.74 o
  -5  18   6        3.48        2.89      0.79 o
  -4  18   6        7.01        6.38      1.27 o
  -6  19   6        2.15        1.69      0.46 o
  -4  19   6        4.87        4.55      1.16 o
  -5  20   6        0.55        1.13      0.55 o
 -17   0   7       40.00       37.34      4.26 o
 -15   0   7        9.78       10.93      2.42 o
 -13   0   7       15.17       17.10      3.46 o
 -11   0   7       61.83       60.89      6.45 o
  -9   0   7      289.56      289.59     21.82 o
  -7   0   7      760.45      706.21     43.48 o
  -5   0   7      141.71      137.17     10.33 o
  -3   0   7      599.12      646.83     43.55 o
  -1   0   7       78.64       83.50      8.04 o
   1   0   7      578.63      526.66     58.73 o
   3   0   7      317.45      315.57     21.78 o
   5   0   7      370.81      386.79     26.13 o
   7   0   7       67.13       68.55      7.64 o
   9   0   7      601.57      600.31     39.17 o
  13   0   7       27.93       31.49      6.63 o
  15   0   7       31.34       31.73      4.13 o
 -19   1   7        6.27        5.21      1.33 o
 -18   1   7        7.30        6.64      1.34 o
 -17   1   7        7.30        6.42      1.68 o
 -16   1   7        7.45        7.32      1.30 o
 -14   1   7       21.19       20.22      2.97 o
 -12   1   7       27.83       28.71      4.30 o
 -11   1   7       70.83       67.27      6.74 o
 -10   1   7      166.77      169.70     13.40 o
  -9   1   7      898.64      874.62     52.16 o
  -8   1   7       35.52       39.58      3.95 o
  -7   1   7      791.99      813.40     47.81 o
  -6   1   7     1114.68     1071.87     84.44 o
  -5   1   7       11.08        7.84      1.50 o
  -4   1   7       58.75       52.73      4.82 o
  -3   1   7       30.87       27.68      3.23 o
  -2   1   7      197.46      215.23     17.48 o
  -1   1   7        4.50       10.62      1.45 o
   0   1   7      348.52      353.53     32.13 o
   1   1   7       14.17       13.40      2.08 o
   2   1   7       19.46       16.50      2.37 o
   3   1   7       27.71       21.19      2.96 o
   4   1   7      153.91      168.56     12.95 o
   5   1   7       30.14       30.63      4.13 o
   6   1   7        6.94        8.02      1.82 o
   8   1   7      156.26      152.15     11.78 o
   9   1   7      141.94      129.19     10.49 o
  10   1   7      100.73      100.55      8.90 o
  11   1   7       63.68       62.59      7.35 o
  12   1   7       22.50       22.05      4.04 o
  14   1   7       22.12       22.08      3.26 o
  15   1   7       11.25       11.01      2.26 o
  17   1   7        6.64        5.17      1.71 o
 -20   2   7        3.50        3.26      1.11 o
 -18   2   7       15.19       13.54      2.39 o
 -16   2   7        2.40        2.26      0.93 o
 -15   2   7       74.57       74.89      7.76 o
 -14   2   7        6.75        5.25      1.88 o
 -12   2   7       87.56       85.61      7.29 o
 -10   2   7        4.27        5.57      1.48 o
  -9   2   7      137.01      129.66     11.53 o
  -8   2   7      346.32      338.25     21.76 o
  -7   2   7       10.31       11.44      2.25 o
  -6   2   7       53.12       44.37      4.85 o
  -5   2   7        5.54        1.21      0.47 o
  -4   2   7      788.87      761.87     53.76 o
  -2   2   7       25.69       20.42      2.20 o
  -1   2   7       13.42        9.17      1.80 o
   1   2   7      245.03      199.81     14.53 o
   2   2   7        2.58        3.06      1.19 o
   3   2   7       78.04       70.69      6.57 o
   4   2   7       25.09       22.51      2.96 o
   6   2   7      182.57      168.42     12.06 o
   7   2   7        8.78        3.87      1.77 o
   8   2   7        6.34        6.34      2.54 o
   9   2   7       71.32       75.05      7.32 o
  10   2   7       62.81       62.54      6.15 o
  12   2   7       14.44       16.01      3.00 o
  13   2   7       11.79       11.16      2.90 o
  16   2   7        8.45        6.99      1.51 o
  20   2   7        8.52        7.72      1.50 o
 -16   3   7        3.00        3.26      1.07 o
 -15   3   7        3.15        3.18      0.88 o
 -14   3   7        5.47        5.04      1.55 o
 -13   3   7       63.75       64.77      9.64 o
 -12   3   7       69.40       64.43      8.26 o
 -11   3   7      165.91      156.71     16.11 o
 -10   3   7      149.66      142.10     11.96 o
  -9   3   7        2.21        2.59      0.87 o
  -8   3   7       93.73       94.92      8.76 o
  -6   3   7       19.90       15.19      2.07 o
  -5   3   7      587.39      549.21     36.29 o
  -4   3   7        2.79        0.98      0.43 o
  -3   3   7      207.10      191.39     14.40 o
  -2   3   7      100.82       83.58      6.85 o
  -1   3   7      180.24      174.55     16.07 o
   0   3   7      216.88      202.52     14.53 o
   1   3   7      207.02      210.24     16.00 o
   2   3   7      119.72      129.16     10.34 o
   3   3   7        6.14        7.82      1.82 o
   4   3   7       79.13       67.46      6.13 o
   6   3   7       18.34       20.68      3.26 o
   7   3   7        5.26        9.82      1.95 o
   8   3   7       51.00       42.48      5.46 o
   9   3   7       24.43       24.91      3.55 o
  10   3   7        7.95        7.31      2.67 o
  11   3   7        6.32        6.14      2.73 o
  12   3   7        5.58        4.79      2.08 o
  14   3   7        9.01        8.71      1.65 o
  15   3   7        7.65        7.03      1.83 o
  17   3   7        2.98        2.47      1.04 o
  18   3   7       24.43       24.78      4.65 o
  19   3   7        9.78        9.70      1.64 o
  20   3   7        1.70        1.66      0.74 o
 -17   4   7        4.71        4.79      1.17 o
 -16   4   7        5.72        4.92      1.72 o
 -14   4   7        4.34        4.22      1.20 o
 -12   4   7       30.46       31.86      5.21 o
 -11   4   7        9.20        8.70      2.46 o
 -10   4   7       32.28       32.94      4.74 o
  -9   4   7       11.11        9.91      1.64 o
  -7   4   7       10.37       12.82      2.40 o
  -6   4   7        5.12        7.12      1.44 o
  -5   4   7       12.34       16.90      2.21 o
  -4   4   7      130.28      115.64      9.47 o
  -3   4   7      933.76      931.14     58.00 o
  -2   4   7      329.08      323.70     24.74 o
  -1   4   7       19.81       19.31      2.06 o
   0   4   7      108.41       94.46      7.58 o
   2   4   7      140.37      126.86     10.19 o
   3   4   7      365.06      310.01     23.27 o
   4   4   7      180.95      170.41     13.24 o
   5   4   7      280.12      229.22     15.98 o
   6   4   7       63.72       53.09      5.57 o
   7   4   7        7.39        8.33      1.97 o
   8   4   7       15.35       13.43      3.03 o
   9   4   7        3.14        2.40      1.08 o
  10   4   7       73.05       73.05      7.17 o
  11   4   7       26.30       28.06      4.00 o
  12   4   7      104.12      100.81     13.59 o
  14   4   7       12.15       12.69      1.93 o
  16   4   7        8.56        6.63      1.67 o
  17   4   7        3.53        3.20      1.12 o
  19   4   7        7.85        6.93      2.17 o
  20   4   7        2.93        2.29      1.00 o
 -17   5   7       10.88       11.97      1.93 o
 -16   5   7        1.89        2.23      1.01 o
 -15   5   7       30.56       29.89      4.61 o
 -14   5   7        6.69        5.54      1.48 o
 -12   5   7      156.83      142.47     16.16 o
  -9   5   7       38.59       38.57      4.87 o
  -8   5   7      159.95      156.14     12.08 o
  -7   5   7       35.21       35.73      4.42 o
  -6   5   7       68.97       73.33      7.17 o
  -5   5   7      113.85      108.42      8.89 o
  -4   5   7      102.30      109.83      9.03 o
  -3   5   7      462.68      435.60     29.03 o
  -2   5   7      131.25      138.92     10.63 o
  -1   5   7      145.90      128.65      9.75 o
   0   5   7       10.33       11.35      1.63 o
   1   5   7      218.66      197.96     16.02 o
   2   5   7        4.46        6.45      1.85 o
   3   5   7      166.02      172.27     12.50 o
   4   5   7        7.08       13.52      2.23 o
   5   5   7       15.39       10.65      2.26 o
   6   5   7       41.44       36.98      4.26 o
   7   5   7       24.03       21.76      3.26 o
   8   5   7       20.99       20.84      3.74 o
   9   5   7       12.98       11.57      3.06 o
  10   5   7        3.52        2.78      1.11 o
  11   5   7      102.58       95.69     12.09 o
  13   5   7       14.26       14.99      2.22 o
  14   5   7        3.74        3.15      1.03 o
  16   5   7       10.50        7.77      2.31 o
 -20   6   7        5.71        5.64      1.70 o
 -17   6   7        5.35        5.23      1.88 o
 -16   6   7        8.31        7.45      1.99 o
 -13   6   7       68.61       64.30      9.02 o
 -11   6   7       93.63       87.65     10.59 o
 -10   6   7        2.38        3.20      1.08 o
  -9   6   7        3.77        3.41      1.18 o
  -8   6   7      171.45      165.99     14.00 o
  -7   6   7       62.23       60.92      6.00 o
  -6   6   7       95.81       94.94     10.42 o
  -5   6   7       17.57       14.54      3.49 o
  -4   6   7       19.77       19.47      2.97 o
  -3   6   7      287.13      281.31     26.30 o
  -2   6   7      393.85      380.80     32.07 o
  -1   6   7       25.99       24.30      2.49 o
   0   6   7       95.26       91.63      7.28 o
   1   6   7       21.23       16.81      2.21 o
   4   6   7       58.51       52.96      5.27 o
   5   6   7        2.04        4.17      1.58 o
   7   6   7        6.01        5.24      1.54 o
   8   6   7       48.91       55.08      6.01 o
   9   6   7        5.39        4.74      1.73 o
  14   6   7        1.45        1.52      0.75 o
 -20   7   7        4.17        4.46      1.31 o
 -19   7   7        2.79        3.18      0.89 o
 -18   7   7        3.63        3.92      1.06 o
 -17   7   7       12.47       11.93      3.37 o
 -16   7   7        6.75        4.94      2.07 o
 -15   7   7        2.99        2.98      0.98 o
 -12   7   7       31.66       31.14      5.85 o
 -11   7   7       61.08       58.56      7.07 o
 -10   7   7       42.30       40.35      5.78 o
  -9   7   7       31.18       28.46      3.99 o
  -7   7   7      261.47      261.91     18.90 o
  -6   7   7        1.27        1.19      0.59 o
  -5   7   7        6.75        6.01      1.46 o
  -4   7   7       31.12       28.89      3.84 o
  -3   7   7       93.27       93.43      8.47 o
  -2   7   7       18.68       17.03      3.14 o
  -1   7   7      134.99      135.46     10.18 o
   0   7   7        7.05        4.99      1.22 o
   1   7   7       47.94       42.26      4.25 o
   2   7   7       32.11       33.97      3.82 o
   3   7   7       12.00        9.11      1.80 o
   5   7   7      119.87      117.93      9.47 o
   6   7   7       15.12       14.44      2.39 o
   7   7   7        2.28        2.09      0.98 o
   8   7   7       24.84       26.10      3.85 o
  13   7   7       17.06       17.90      2.51 o
  14   7   7        4.86        4.02      1.17 o
  15   7   7        3.10        3.39      1.14 o
  18   7   7        2.76        2.44      0.93 o
 -16   8   7       17.62       18.91      2.82 o
 -14   8   7        2.78        2.92      1.01 o
 -13   8   7       14.90       14.26      2.54 o
 -12   8   7       79.21       77.22     11.11 o
 -11   8   7       24.38       22.87      4.99 o
 -10   8   7      109.51      105.69     12.35 o
  -9   8   7       50.16       53.48      7.09 o
  -8   8   7       82.93       90.21      8.33 o
  -7   8   7        1.12        1.39      0.50 o
  -5   8   7      108.15      120.09     12.91 o
  -4   8   7      124.02      112.97      9.92 o
  -2   8   7        6.69        6.88      1.84 o
  -1   8   7       26.76       24.03      2.49 o
   0   8   7       91.65       88.14      8.19 o
   1   8   7        4.00        4.62      1.34 o
   2   8   7      170.01      157.57     11.19 o
   5   8   7       10.71       10.22      1.95 o
   6   8   7        2.36        2.48      0.95 o
   7   8   7        8.82       10.86      2.58 o
   9   8   7        7.35        4.90      2.44 o
  11   8   7        7.12        6.36      2.19 o
  13   8   7       16.76       19.81      2.81 o
  14   8   7        4.80        4.27      1.52 o
  15   8   7        6.35        6.20      1.68 o
  17   8   7        2.73        2.25      0.97 o
  18   8   7        4.14        3.41      1.15 o
 -18   9   7        4.65        3.41      1.38 o
 -16   9   7       11.98       12.96      2.55 o
 -11   9   7       44.14       50.66      6.33 o
 -10   9   7       11.25       10.85      2.42 o
  -9   9   7       25.12       24.32      5.29 o
  -8   9   7        3.76        4.62      1.41 o
  -7   9   7      115.02      122.17     12.75 o
  -6   9   7       12.08       12.02      2.73 o
  -5   9   7       33.39       34.49      4.42 o
  -4   9   7       34.97       38.34      4.56 o
  -3   9   7        8.90        9.80      2.27 o
  -2   9   7        4.18        3.83      1.02 o
  -1   9   7        6.39        5.73      1.50 o
   1   9   7       87.63       86.86      6.99 o
   2   9   7       20.57       20.29      3.27 o
   3   9   7       62.22       62.17      6.29 o
   4   9   7       20.17       22.29      3.25 o
   5   9   7       19.84       19.24      3.12 o
   6   9   7       14.30       14.89      3.17 o
   7   9   7       23.88       25.59      3.70 o
   9   9   7       18.71       19.15      4.39 o
  10   9   7        6.23        6.18      1.49 o
  11   9   7       21.87       25.22      3.40 o
  12   9   7        8.34        7.83      1.50 o
  17   9   7        3.93        3.75      1.11 o
  19   9   7        3.19        2.26      0.91 o
 -19  10   7        1.98        2.02      0.62 o
 -15  10   7        1.97        2.38      0.97 o
 -14  10   7        9.28        9.67      1.64 o
 -13  10   7        7.03        7.16      1.37 o
 -12  10   7       14.89       17.52      2.68 o
 -11  10   7        4.07        4.42      1.16 o
 -10  10   7       31.82       37.89      4.71 o
  -9  10   7        2.64        3.87      1.02 o
  -8  10   7      244.51      253.77     27.88 o
  -7  10   7       54.33       57.32      6.77 o
  -6  10   7       99.34       95.84      8.76 o
  -5  10   7        5.18        4.82      1.09 o
  -4  10   7        2.56        3.73      1.22 o
  -3  10   7        6.77        6.40      1.68 o
  -2  10   7        5.14        3.86      1.14 o
  -1  10   7       15.43       16.04      2.38 o
   0  10   7        4.86        6.17      1.32 o
   1  10   7        4.61        3.24      1.19 o
   2  10   7       39.06       40.92      4.70 o
   3  10   7        5.95        4.75      1.73 o
   4  10   7        9.78       10.07      2.44 o
   5  10   7        6.78        6.45      1.85 o
   6  10   7        1.18        1.48      0.64 o
   7  10   7        9.72        9.89      2.44 o
   8  10   7       15.98       14.71      3.17 o
   9  10   7        5.61        6.22      2.02 o
  10  10   7       45.79       50.85      5.88 o
  11  10   7        4.34        4.45      1.74 o
  12  10   7        9.22        9.34      1.80 o
  15  10   7        5.45        5.16      1.23 o
 -14  11   7       15.29       16.68      2.21 o
 -13  11   7        1.87        1.15      0.54 o
 -12  11   7        2.06        1.83      0.71 o
  -6  11   7       22.53       23.26      4.34 o
  -4  11   7       41.94       37.86      5.63 o
  -2  11   7       20.21       17.54      3.29 o
  -1  11   7        2.48        2.47      1.04 o
   0  11   7        5.22        3.66      1.61 o
   2  11   7        5.32        4.03      1.53 o
   3  11   7       14.04       12.11      3.21 o
   4  11   7       92.96       96.47     10.56 o
   5  11   7        5.99        5.91      2.03 o
   6  11   7        8.09        6.63      2.70 o
   7  11   7        4.90        4.68      1.20 o
   8  11   7        2.56        3.16      0.88 o
  11  11   7        2.64        2.37      0.95 o
  14  11   7        2.92        2.34      0.77 o
  15  11   7        1.23        1.83      0.83 o
 -18  12   7        2.05        2.46      1.07 o
 -14  12   7        3.07        3.83      1.21 o
 -13  12   7        2.47        3.21      0.84 o
 -11  12   7        5.14        6.00      1.11 o
 -10  12   7       11.81       12.89      2.55 o
  -9  12   7        8.79        8.07      1.82 o
  -8  12   7       88.10       95.73     10.42 o
  -7  12   7        4.03        5.51      1.22 o
  -6  12   7       14.54       14.11      3.50 o
  -5  12   7        5.92        6.14      2.02 o
  -1  12   7        5.93        5.14      1.43 o
   4  12   7        9.78        8.01      2.64 o
   6  12   7        5.20        4.66      1.56 o
   8  12   7       10.69       11.32      2.74 o
   9  12   7        4.61        4.28      0.95 o
  10  12   7        4.87        5.04      1.08 o
  11  12   7       14.19       13.69      2.08 o
  12  12   7        1.42        1.74      0.83 o
  14  12   7        2.11        1.77      0.60 o
  17  12   7        3.90        4.12      1.01 o
 -15  13   7        3.12        3.16      0.86 o
 -14  13   7        2.70        3.31      0.85 o
 -11  13   7       14.19       16.04      2.38 o
  -8  13   7        9.11        8.96      1.96 o
  -7  13   7        5.75        5.54      1.14 o
  -6  13   7        8.59        8.45      2.14 o
  -5  13   7       38.04       36.33      4.41 o
  -4  13   7        7.75        8.01      1.97 o
  -3  13   7        6.36        5.70      1.53 o
   1  13   7       27.95       26.77      3.70 o
   2  13   7        6.87        5.80      1.69 o
   4  13   7        7.55        6.58      1.84 o
   8  13   7       15.20       16.58      2.68 o
   9  13   7        6.50        6.62      1.67 o
  10  13   7        7.09        5.37      1.22 o
  12  13   7        1.10        0.85      0.40 o
 -15  14   7        1.77        1.86      0.82 o
 -13  14   7        2.37        2.33      0.80 o
 -12  14   7        4.35        4.13      1.09 o
 -11  14   7        3.57        2.91      1.12 o
 -10  14   7       13.76       15.35      2.84 o
  -9  14   7       13.79       13.93      1.92 o
  -6  14   7        7.77        8.96      2.13 o
  -5  14   7        4.39        4.57      1.56 o
  -4  14   7       23.76       25.82      4.79 o
  -3  14   7       14.92       13.87      3.84 o
  -1  14   7       16.57       15.33      2.07 o
   0  14   7       20.39       21.08      2.80 o
   1  14   7        6.67        4.76      1.30 o
   2  14   7       21.00       22.43      2.96 o
   5  14   7        2.01        2.35      1.03 o
   6  14   7        1.96        2.67      0.94 o
   8  14   7        2.75        2.57      0.84 o
   9  14   7        3.85        3.81      1.57 o
 -14  15   7        1.83        2.47      1.06 o
 -12  15   7        4.20        5.05      1.55 o
 -11  15   7        3.61        3.87      1.02 o
 -10  15   7        9.33        8.45      2.30 o
  -9  15   7        1.39        1.13      0.51 o
  -8  15   7        3.85        4.32      0.95 o
  -7  15   7        3.58        3.73      0.92 o
  -4  15   7       15.67       15.83      3.80 o
  -3  15   7       12.68       14.25      1.77 o
  -1  15   7       25.81       26.70      3.54 o
   0  15   7       20.45       19.37      2.67 o
   1  15   7        3.00        2.53      1.08 o
   2  15   7        5.90        6.01      1.53 o
   3  15   7        9.35        8.13      1.82 o
   5  15   7        4.24        4.74      1.23 o
   6  15   7        6.87        8.34      2.63 o
   8  15   7        3.85        3.35      0.85 o
 -11  16   7        3.40        4.40      0.91 o
  -3  16   7        5.58        5.62      1.19 o
  -2  16   7        9.85        9.89      1.80 o
  -1  16   7       21.86       22.54      3.41 o
   0  16   7       27.14       27.05      3.39 o
   2  16   7        8.41        8.55      1.65 o
   3  16   7        4.95        4.49      1.31 o
   4  16   7        1.60        1.57      0.64 o
   6  16   7        1.40        0.91      0.39 o
 -12  17   7        3.47        2.96      1.45 o
  -6  17   7        4.12        3.85      0.94 o
  -5  17   7        7.45        7.99      1.50 o
  -3  17   7       12.67       12.58      1.93 o
  -9  18   7        1.48        1.75      0.66 o
  -7  18   7        1.37        2.13      0.80 o
  -5  18   7        7.13        6.84      1.44 o
  -4  18   7        3.51        3.69      0.96 o
  -2  18   7        3.55        3.50      1.04 o
   0  18   7        1.58        0.85      0.40 o
   7  18   7        4.60        6.23      2.36 o
  -6  19   7        2.10        2.69      1.07 o
  -5  19   7        1.57        1.78      0.60 o
  -4  19   7        3.56        3.55      1.35 o
  -4  20   7        2.87        3.35      0.93 o
   2  20   7        2.59        3.01      1.13 o
 -18   0   8       23.57       21.82      2.96 o
 -16   0   8       12.44       12.54      2.24 o
 -14   0   8        8.42        9.75      1.80 o
 -12   0   8       31.53       35.43      4.27 o
 -10   0   8       12.27       14.22      2.70 o
  -8   0   8        3.17        3.86      1.07 o
  -6   0   8      448.31      395.50     24.65 o
  -4   0   8       53.78       43.23      4.99 o
  -2   0   8      341.79      332.41     23.24 o
   0   0   8       13.44        8.19      1.42 o
   2   0   8     1055.23     1013.21     66.75 o
   4   0   8      203.36      189.54     13.96 o
   6   0   8       99.35       97.63      8.91 o
   8   0   8        3.80        1.67      0.79 o
  10   0   8       10.68        5.75      1.50 o
  14   0   8       10.74        7.27      2.50 o
  16   0   8       16.86       19.84      2.97 o
 -20   1   8        6.33        5.97      1.86 o
 -19   1   8        3.30        2.64      0.83 o
 -18   1   8        4.25        5.26      1.51 o
 -17   1   8       15.26       14.23      2.08 o
 -16   1   8        0.99        1.15      0.58 o
 -15   1   8       27.41       29.28      3.38 o
 -14   1   8       59.63       60.19      9.98 o
 -13   1   8       23.08       22.97      4.50 o
 -12   1   8       17.09       15.48      2.53 o
  -9   1   8       51.90       52.61      6.02 o
  -8   1   8      182.72      175.41     12.35 o
  -7   1   8      157.66      148.01     10.91 o
  -6   1   8      157.30      145.72     10.91 o
  -5   1   8       26.98       23.00      2.80 o
  -4   1   8       56.45       56.26      4.96 o
  -3   1   8       61.10       60.19      5.85 o
  -2   1   8      301.34      286.88     18.87 o
  -1   1   8        5.25        5.93      1.14 o
   0   1   8      144.46      136.82     10.93 o
   1   1   8      280.46      256.05     17.42 o
   2   1   8      101.37       88.07      8.63 o
   3   1   8      681.58      655.40     46.50 o
   4   1   8      379.58      357.96     26.16 o
   5   1   8        5.67        3.67      1.48 o
   6   1   8       29.21       26.60      3.54 o
   7   1   8       15.85       15.12      2.53 o
   9   1   8       34.68       40.41      4.86 o
  10   1   8       18.37       15.05      3.01 o
  11   1   8       21.16       21.63      3.57 o
  13   1   8        6.60        7.46      2.85 o
  15   1   8       12.93       12.01      2.41 o
  16   1   8        8.46        7.25      2.16 o
  17   1   8        3.27        2.93      1.01 o
  18   1   8        2.87        3.39      1.50 o
 -20   2   8        6.16        5.79      1.40 o
 -19   2   8        3.70        2.47      0.88 o
 -17   2   8       10.11        8.42      1.50 o
 -15   2   8        6.26        6.69      1.67 o
 -13   2   8       14.93       16.30      3.15 o
 -12   2   8        3.72        4.05      1.76 o
 -11   2   8      194.64      187.54     12.78 o
 -10   2   8       17.09       17.76      2.82 o
  -9   2   8       96.18       98.60      7.87 o
  -8   2   8        7.33        7.81      1.66 o
  -7   2   8       30.35       24.84      2.95 o
  -6   2   8       16.96       16.05      2.22 o
  -4   2   8      258.50      236.07     17.45 o
  -3   2   8      217.77      208.10     14.52 o
  -2   2   8       50.72       42.08      4.39 o
  -1   2   8       95.26      110.26      8.15 o
   1   2   8      437.28      397.92     36.52 o
   2   2   8       22.00       26.80      3.54 o
   3   2   8       24.25       21.41      2.80 o
   4   2   8       95.47       78.79      7.01 o
   6   2   8       16.67       10.41      2.43 o
   7   2   8      135.13      120.67      9.76 o
   8   2   8      214.51      216.08     15.99 o
  10   2   8       35.34       33.33      4.59 o
  11   2   8       37.35       37.64      5.02 o
  13   2   8        5.08        5.32      1.71 o
  14   2   8        4.40        4.39      1.23 o
  17   2   8        4.95        4.12      1.55 o
  18   2   8        5.22        4.72      1.22 o
  20   2   8        3.14        2.95      1.01 o
 -18   3   8        8.92        8.97      1.64 o
 -17   3   8       11.05       10.40      1.94 o
 -16   3   8       12.25       12.29      1.78 o
 -15   3   8        7.19        7.41      1.66 o
 -14   3   8       55.26       56.24      8.45 o
 -13   3   8        6.74        6.22      1.52 o
 -11   3   8        4.61        5.88      1.86 o
 -10   3   8      296.53      284.46     20.34 o
  -9   3   8       33.19       33.94      3.67 o
  -8   3   8       76.36       80.06      7.75 o
  -7   3   8      101.45       98.88      8.17 o
  -6   3   8      222.49      183.98     13.52 o
  -5   3   8      475.08      471.71     36.39 o
  -4   3   8       82.50       70.98      5.97 o
  -3   3   8        5.62        8.19      1.34 o
  -2   3   8      153.81      131.91      9.45 o
  -1   3   8       87.16       88.10      6.84 o
   0   3   8      281.81      255.63     20.38 o
   1   3   8       39.64       18.64      2.67 o
   2   3   8      694.95      686.09     46.46 o
   3   3   8       49.18       40.03      4.40 o
   4   3   8       26.50       24.99      3.09 o
   5   3   8       20.38       20.70      3.11 o
   6   3   8       14.25       13.92      2.39 o
   8   3   8       98.03       89.79      8.18 o
   9   3   8       27.13       27.06      3.85 o
  11   3   8        4.46        4.02      1.95 o
  13   3   8        9.39        7.79      2.31 o
  15   3   8        5.77        5.01      1.30 o
 -22   4   8        1.45        1.52      0.44 o
 -21   4   8        1.75        1.81      0.78 o
 -18   4   8        7.78        7.59      1.51 o
 -17   4   8       12.63       12.19      2.24 o
 -16   4   8        8.60        8.02      1.50 o
 -14   4   8        8.22        8.37      2.14 o
 -13   4   8       91.52       86.26     11.97 o
 -12   4   8       14.90       16.07      3.95 o
 -11   4   8        3.84        3.80      1.21 o
 -10   4   8      113.73      108.45     11.13 o
  -9   4   8        4.93        3.17      1.44 o
  -8   4   8       56.20       61.49      5.55 o
  -7   4   8       27.90       24.15      2.79 o
  -6   4   8       10.72       11.29      1.38 o
  -4   4   8       11.34       13.74      2.71 o
  -3   4   8      527.35      479.84     33.41 o
  -2   4   8      116.09      109.64     11.57 o
  -1   4   8      405.75      367.37     26.15 o
   0   4   8      635.33      592.17     45.10 o
   1   4   8      142.28      148.43     12.39 o
   2   4   8        5.48        3.81      1.34 o
   4   4   8       90.06      105.30      9.64 o
   5   4   8       45.85       29.98      3.68 o
   6   4   8      119.40      109.43      9.03 o
   7   4   8       36.72       44.47      4.99 o
   8   4   8       13.29       13.77      3.18 o
   9   4   8       17.79       17.22      2.99 o
  12   4   8        4.56        4.31      1.93 o
  14   4   8        7.44        6.34      1.68 o
  15   4   8       10.29        9.31      1.96 o
  17   4   8        4.41        4.48      1.21 o
 -21   5   8        2.19        2.18      0.59 o
 -20   5   8        6.37        5.72      1.43 o
 -19   5   8       24.27       24.56      3.24 o
 -17   5   8        4.14        3.52      1.03 o
 -16   5   8        8.77        7.90      2.31 o
 -15   5   8        4.82        4.48      1.21 o
 -12   5   8        2.47        2.19      1.01 o
 -11   5   8       32.38       32.27      4.59 o
  -9   5   8       91.54       93.94      9.52 o
  -8   5   8      106.21       96.08      9.66 o
  -7   5   8       18.75       20.34      3.58 o
  -6   5   8      124.31      121.47      9.90 o
  -5   5   8       60.41       66.38      6.14 o
  -4   5   8       87.90       69.92      6.27 o
  -3   5   8      207.16      185.40     13.81 o
  -2   5   8      326.26      305.29     21.80 o
  -1   5   8      437.96      416.19     27.57 o
   0   5   8       63.32       65.34      6.44 o
   1   5   8       34.96       36.26      4.27 o
   2   5   8       19.93       14.86      2.53 o
   3   5   8      209.38      192.40     14.26 o
   4   5   8       14.03       16.27      2.69 o
   5   5   8        9.72        9.73      1.95 o
   6   5   8        5.26        9.16      2.28 o
   7   5   8      150.52      146.58     11.21 o
   8   5   8       50.18       55.34      6.31 o
   9   5   8       34.16       36.93      4.72 o
  10   5   8        2.81        3.17      1.35 o
  12   5   8       16.97       17.87      2.67 o
  13   5   8        8.88        9.02      2.28 o
  14   5   8        6.24        4.77      1.29 o
  15   5   8       21.10       22.15      3.11 o
  16   5   8        5.09        4.73      1.31 o
 -20   6   8        4.95        5.09      1.08 o
 -18   6   8       32.37       31.86      4.90 o
 -15   6   8       29.80       30.30      3.68 o
 -14   6   8        2.54        2.36      0.84 o
 -13   6   8       21.81       21.37      3.42 o
 -12   6   8       18.73       17.79      3.14 o
 -11   6   8       11.21        9.92      1.80 o
 -10   6   8       42.25       40.31      6.08 o
  -9   6   8        4.12        2.94      1.28 o
  -8   6   8       15.97       17.09      3.14 o
  -7   6   8       43.12       41.27      5.31 o
  -6   6   8       49.30       48.46      6.34 o
  -5   6   8       83.32       80.34      9.71 o
  -4   6   8       70.54       68.17      7.18 o
  -3   6   8      458.00      462.01     30.48 o
  -1   6   8      150.57      123.00     12.60 o
   0   6   8       91.97       93.65      7.28 o
   2   6   8       63.07       54.98      5.26 o
   4   6   8       12.24        7.02      1.83 o
   6   6   8      265.84      276.46     18.88 o
   7   6   8       39.26       40.87      5.31 o
   8   6   8        7.41        7.24      3.03 o
   9   6   8       23.41       23.98      3.71 o
  10   6   8        6.26        5.50      2.59 o
  11   6   8        6.02        5.80      2.03 o
  12   6   8       19.96       18.22      2.67 o
  14   6   8        9.11        7.38      1.83 o
 -16   7   8       13.31       11.43      1.94 o
 -14   7   8       81.78       77.92      9.72 o
 -13   7   8        2.49        2.29      0.91 o
 -12   7   8       59.21       54.65      9.86 o
  -9   7   8       71.28       67.71      7.48 o
  -8   7   8       44.78       47.50      5.28 o
  -6   7   8       95.96       99.26     10.41 o
  -5   7   8       14.38       16.13      2.69 o
  -4   7   8       34.16       35.85      4.27 o
  -3   7   8        6.08        4.09      1.31 o
  -2   7   8      188.30      177.98     16.06 o
  -1   7   8      112.69      103.45      8.46 o
   0   7   8       14.23       13.56      2.08 o
   1   7   8       14.28       14.32      2.08 o
   2   7   8        5.95        3.39      1.15 o
   3   7   8       24.30       22.65      3.56 o
   4   7   8       28.25       25.12      3.55 o
   5   7   8       56.77       62.00      5.99 o
   6   7   8       25.03       25.36      3.55 o
   7   7   8        8.26        9.21      2.61 o
   8   7   8       26.70       27.55      5.08 o
   9   7   8       12.36       13.85      3.18 o
  11   7   8       24.01       23.92      3.40 o
  14   7   8        4.56        3.90      1.22 o
 -20   8   8        4.73        4.18      1.12 o
 -18   8   8        4.98        5.58      1.70 o
 -15   8   8       13.14       11.83      1.93 o
 -13   8   8       11.84       11.05      1.79 o
 -11   8   8        5.44        5.34      1.40 o
 -10   8   8        2.96        2.93      1.10 o
  -9   8   8       22.56       24.94      3.86 o
  -8   8   8       74.27       75.62      7.46 o
  -7   8   8      121.08      122.63     11.10 o
  -6   8   8       58.41       55.48      6.92 o
  -5   8   8      200.79      190.25     14.11 o
  -4   8   8      157.03      150.15     11.79 o
  -3   8   8       27.80       27.27      3.39 o
  -2   8   8       11.02       10.73      1.94 o
  -1   8   8       69.06       67.30      6.58 o
   0   8   8      119.92      127.60      9.16 o
   1   8   8      175.31      162.85     11.63 o
   2   8   8        9.73       14.03      2.39 o
   6   8   8        5.93        5.40      1.70 o
   7   8   8       18.51       18.61      3.13 o
   8   8   8       51.52       50.59      6.64 o
  10   8   8        5.78        5.62      1.47 o
  13   8   8       10.62       10.00      2.11 o
  14   8   8       17.93       18.04      3.13 o
  16   8   8        7.31        7.19      1.83 o
  17   8   8        7.99        7.78      1.98 o
 -17   9   8        4.44        5.53      1.39 o
 -15   9   8       10.95       11.98      2.56 o
 -14   9   8        1.68        1.63      0.77 o
 -13   9   8        2.39        2.70      0.86 o
 -12   9   8        3.35        3.66      0.99 o
 -11   9   8        1.36        1.53      0.69 o
 -10   9   8        4.94        3.92      1.53 o
  -9   9   8       21.06       20.01      4.54 o
  -8   9   8        7.04        7.31      1.49 o
  -7   9   8        3.16        3.43      0.78 o
  -6   9   8        9.14       10.25      1.95 o
  -5   9   8       19.95       21.30      3.42 o
  -4   9   8       24.05       21.37      3.26 o
  -3   9   8        9.53        8.29      2.14 o
  -2   9   8        8.76        8.65      1.96 o
  -1   9   8        8.40        6.78      1.46 o
   0   9   8       41.25       44.66      4.24 o
   1   9   8       41.33       43.20      4.39 o
   2   9   8       13.20       15.16      2.69 o
   3   9   8       61.41       56.99      5.71 o
   4   9   8       25.90       27.65      3.69 o
   5   9   8       43.10       41.16      5.00 o
   6   9   8       20.43       20.35      3.43 o
   7   9   8       80.81       81.40      8.35 o
   8   9   8        6.65        5.93      2.03 o
   9   9   8       19.18       20.67      3.26 o
  10   9   8        4.87        5.05      1.33 o
  11   9   8       12.50       14.67      2.85 o
  12   9   8       18.69       18.94      2.82 o
  13   9   8        7.64        7.27      1.51 o
  14   9   8        5.01        4.56      1.16 o
  15   9   8        6.77        7.70      1.66 o
  16   9   8       11.87       12.48      2.24 o
  17   9   8        3.63        4.45      1.23 o
  18   9   8        7.80        8.23      1.50 o
 -18  10   8        1.57        1.50      0.64 o
 -15  10   8        2.39        3.17      0.86 o
 -14  10   8        2.76        2.89      0.89 o
 -11  10   8        8.77        9.44      1.64 o
 -10  10   8       22.17       24.58      3.09 o
  -9  10   8       50.68       50.85      9.90 o
  -8  10   8       20.38       21.21      4.52 o
  -7  10   8       39.37       39.39      6.08 o
  -6  10   8      170.83      160.42     19.13 o
  -5  10   8        2.30        1.79      0.59 o
   0  10   8        3.78        3.12      1.16 o
   1  10   8       68.97       64.57      6.14 o
   2  10   8      115.90      112.43      8.88 o
   3  10   8      249.82      240.64     17.44 o
   5  10   8       69.30       71.52      8.54 o
   6  10   8       40.35       38.73      6.09 o
   7  10   8        1.75        1.44      0.68 o
   8  10   8        2.62        2.54      0.87 o
  10  10   8       16.65       16.05      2.38 o
  15  10   8        5.18        5.32      1.36 o
  17  10   8       11.85       12.18      2.09 o
 -17  11   8        3.10        3.19      1.23 o
 -15  11   8        3.21        3.06      0.79 o
 -14  11   8        3.29        4.68      0.91 o
 -13  11   8        8.18        9.82      2.27 o
 -11  11   8        2.85        3.47      1.04 o
  -9  11   8       38.27       42.23      5.00 o
  -7  11   8       45.47       44.24      7.92 o
  -5  11   8       93.25       86.15     13.06 o
  -3  11   8        3.39        3.48      1.62 o
  -2  11   8       15.87       15.22      2.53 o
   2  11   8       15.46       13.08      3.03 o
   3  11   8      119.79      112.22     10.52 o
   5  11   8       20.11       20.98      3.74 o
   6  11   8        6.80        6.04      2.02 o
   9  11   8       82.95       90.88      9.83 o
  10  11   8        4.07        4.77      1.38 o
  11  11   8        6.24        6.78      1.37 o
  15  11   8        8.73        9.83      1.95 o
 -14  12   8        3.49        3.56      0.84 o
 -12  12   8        1.99        2.37      0.95 o
  -9  12   8       20.95       21.87      2.96 o
  -8  12   8        4.56        4.22      1.18 o
  -7  12   8       58.09       63.28      8.11 o
  -6  12   8      102.06      100.96     14.35 o
  -5  12   8        1.57        1.81      0.66 o
  -3  12   8       27.75       25.11      6.08 o
  -1  12   8       44.99       40.28      7.96 o
   0  12   8        3.82        2.95      1.12 o
   1  12   8       14.70       15.31      3.16 o
   2  12   8       41.58       38.11      6.56 o
   3  12   8       32.39       31.45      5.37 o
   6  12   8       11.94       12.20      2.88 o
   7  12   8       20.13       21.17      3.11 o
  10  12   8       22.01       24.35      3.24 o
  11  12   8       11.00       11.14      1.94 o
  13  12   8        3.17        2.85      0.90 o
  17  12   8        1.59        1.31      0.45 o
 -15  13   8        6.32        6.93      1.84 o
 -12  13   8       13.21       14.73      2.07 o
 -10  13   8       10.49        8.39      2.14 o
  -9  13   8        8.56        8.20      1.82 o
  -8  13   8        4.10        4.16      0.87 o
  -7  13   8       13.00       12.23      2.24 o
  -5  13   8        9.17        9.59      1.64 o
  -2  13   8       16.62       15.40      2.38 o
  -1  13   8       12.12       11.94      1.78 o
   1  13   8       58.13       56.99      7.07 o
   4  13   8        2.96        3.12      1.32 o
   5  13   8       12.94       12.39      3.70 o
   6  13   8       32.72       31.87      4.43 o
   7  13   8        5.10        6.02      2.74 o
   8  13   8       17.71       19.71      3.12 o
  12  13   8        4.08        3.60      0.77 o
  13  13   8        1.83        2.08      0.62 o
 -12  14   8        2.26        1.52      0.65 o
 -11  14   8        5.93        6.40      1.06 o
 -10  14   8        4.37        3.90      0.92 o
  -9  14   8        5.09        4.96      0.97 o
  -8  14   8       30.77       31.43      4.29 o
  -7  14   8        2.94        3.34      1.40 o
  -6  14   8       31.21       33.54      4.43 o
  -5  14   8       18.84       21.50      3.26 o
  -4  14   8       35.21       38.51      5.94 o
   0  14   8       27.88       28.19      3.39 o
   1  14   8       13.44       13.64      2.08 o
   2  14   8       14.18       13.02      2.72 o
   7  14   8        8.12        7.91      1.82 o
   8  14   8        2.72        2.56      0.96 o
   9  14   8        2.54        2.62      0.89 o
  -7  15   8       11.24       10.88      2.10 o
  -6  15   8        1.61        1.43      0.52 o
  -5  15   8        8.23        8.71      1.65 o
  -4  15   8       13.71       15.25      2.84 o
  -2  15   8       11.51       12.36      2.24 o
  -1  15   8        2.54        2.57      0.98 o
   1  15   8       17.95       17.09      2.52 o
  14  15   8        1.94        2.56      1.12 o
 -13  16   8        1.47        1.53      0.67 o
 -11  16   8        1.68        1.45      0.56 o
  -8  16   8        3.46        4.29      0.91 o
  -5  16   8        7.37        8.34      1.81 o
  -4  16   8        1.87        2.47      0.77 o
  -3  16   8        6.19        6.80      1.27 o
   2  16   8       15.05       14.57      2.39 o
   4  16   8        2.37        2.48      0.90 o
   6  16   8        6.63        5.99      1.20 o
   7  16   8        4.12        4.09      1.46 o
  10  16   8        3.88        4.40      2.10 o
 -11  17   8        2.00        1.92      0.79 o
  -8  17   8        2.26        2.53      0.79 o
  -3  17   8        3.88        4.89      1.29 o
  -2  17   8       22.58       21.57      2.80 o
  -1  17   8        4.03        4.03      1.40 o
   0  17   8        6.87        7.23      1.66 o
  -6  18   8        2.43        2.66      0.80 o
  -3  18   8        1.38        1.40      0.57 o
  -1  18   8        5.47        4.84      1.37 o
  -4  19   8        1.94        2.00      0.94 o
   0  19   8        4.59        3.65      0.71 o
  -4  20   8        0.74        0.52      0.26 o
 -21   0   9        6.59        7.21      3.03 o
 -17   0   9       21.25       22.29      3.25 o
 -15   0   9        7.47        7.63      1.31 o
 -13   0   9       76.16       69.96     11.15 o
 -11   0   9       35.75       34.64      4.12 o
  -9   0   9      271.54      266.89     17.41 o
  -5   0   9       11.74       16.56      2.37 o
  -3   0   9      326.42      241.92     15.96 o
   1   0   9        6.67        9.68      1.95 o
   3   0   9      577.78      519.52     34.84 o
   5   0   9       67.91       72.93      6.87 o
   7   0   9       15.99       12.24      2.41 o
   9   0   9      147.60      133.91     10.34 o
  13   0   9       11.50       12.98      2.24 o
 -21   1   9        6.19        5.58      1.42 o
 -20   1   9        4.10        4.40      1.42 o
 -17   1   9        8.56        8.73      1.65 o
 -16   1   9       22.55       20.95      2.66 o
 -15   1   9       16.42       16.71      2.21 o
 -14   1   9        4.27        4.15      1.05 o
 -13   1   9       15.28       16.46      2.83 o
 -12   1   9       45.02       45.77      5.14 o
 -11   1   9       44.17       44.79      5.15 o
 -10   1   9       36.07       36.74      4.11 o
  -9   1   9      285.35      264.47     17.41 o
  -8   1   9       90.37       91.81      7.43 o
  -7   1   9      201.39      190.97     13.07 o
  -6   1   9      121.32      112.40      8.58 o
  -5   1   9       16.99       15.79      2.38 o
  -4   1   9      463.89      398.21     26.11 o
  -3   1   9       32.94       42.78      4.09 o
  -2   1   9       71.25       59.63      5.11 o
  -1   1   9       16.26       25.08      3.24 o
   0   1   9      122.67      118.15      8.87 o
   1   1   9       29.92       26.47      3.09 o
   2   1   9        4.87        2.98      0.97 o
   3   1   9      441.50      401.34     27.59 o
   4   1   9       50.54       50.27      5.13 o
   5   1   9      154.07      150.58     11.20 o
   6   1   9      147.42      150.29     11.35 o
   7   1   9        3.74        2.59      1.14 o
  10   1   9       29.10       26.05      4.63 o
  11   1   9       12.56       10.74      2.75 o
  12   1   9       38.31       34.45      7.71 o
  13   1   9       11.72       11.12      2.25 o
  14   1   9        6.41        7.10      1.51 o
  15   1   9        6.61        6.78      1.48 o
 -19   2   9        2.49        2.23      1.00 o
 -18   2   9        3.40        3.04      0.93 o
 -17   2   9       20.58       19.28      2.67 o
 -15   2   9        4.95        4.69      1.56 o
 -14   2   9        3.55        3.94      1.09 o
 -13   2   9        2.10        2.36      1.17 o
 -11   2   9        4.74        6.09      1.42 o
 -10   2   9      127.27      119.43      9.17 o
  -9   2   9        3.84        4.27      1.40 o
  -8   2   9      392.43      393.78     26.12 o
  -6   2   9        8.55        6.10      1.47 o
  -5   2   9       13.22       11.87      1.93 o
  -4   2   9      486.73      439.02     30.51 o
  -3   2   9      111.23      103.42      7.56 o
  -2   2   9      294.64      273.61     17.40 o
  -1   2   9      202.71      192.54     16.03 o
   0   2   9      588.43      529.66     34.83 o
   1   2   9     1132.28     1077.58     72.58 o
   2   2   9       74.23       63.96      5.84 o
   4   2   9       85.68       87.82      7.73 o
   5   2   9      109.68      105.07      8.74 o
   6   2   9        6.70        4.31      1.49 o
  10   2   9       21.35       22.67      3.72 o
  11   2   9        9.66        9.66      2.93 o
  12   2   9        4.57        2.78      1.26 o
  13   2   9        2.91        2.51      0.92 o
  14   2   9        8.67        8.81      1.96 o
  15   2   9       13.44       12.96      3.04 o
  17   2   9        2.12        2.06      0.90 o
  19   2   9        3.61        3.75      1.37 o
 -20   3   9        2.39        2.42      0.72 o
 -19   3   9        2.04        1.44      0.64 o
 -18   3   9        8.27        7.75      1.45 o
 -16   3   9        2.62        2.54      0.79 o
 -15   3   9       16.18       16.61      2.21 o
 -14   3   9       26.21       25.16      3.55 o
 -13   3   9       23.89       24.84      4.48 o
 -10   3   9        4.11        3.85      1.29 o
  -9   3   9       50.68       54.54      5.57 o
  -8   3   9       35.63       36.20      4.11 o
  -7   3   9       48.98       44.60      4.39 o
  -5   3   9      733.96      672.95     43.52 o
  -4   3   9      126.22      112.54      8.88 o
  -3   3   9      123.25      108.80      8.00 o
  -2   3   9       44.35       40.16      3.95 o
  -1   3   9       18.49       13.50      2.23 o
   0   3   9      185.07      189.82     13.67 o
   1   3   9       51.37       43.28      4.55 o
   2   3   9       94.04       92.63      7.88 o
   3   3   9        4.04        4.56      1.06 o
   4   3   9       66.41       59.58      6.15 o
   6   3   9      113.43      122.53      9.60 o
   7   3   9       38.94       38.11      4.56 o
  10   3   9       22.12       22.71      3.56 o
  11   3   9       24.23       21.66      3.88 o
  13   3   9       14.71       14.44      3.65 o
  14   3   9       36.36       34.39      4.42 o
  15   3   9        3.43        3.28      1.47 o
  16   3   9        9.10        8.46      2.14 o
  20   3   9        3.91        4.32      1.42 o
 -19   4   9        2.48        1.87      0.71 o
 -16   4   9       14.12       14.02      2.39 o
 -15   4   9       10.37       11.01      2.26 o
 -14   4   9       35.22       37.99      4.26 o
 -13   4   9        8.44        6.98      2.17 o
 -11   4   9       16.29       16.80      2.99 o
 -10   4   9       69.27       71.30      9.14 o
  -9   4   9       44.32       44.56      5.60 o
  -8   4   9       15.54       14.32      2.23 o
  -7   4   9      105.93      100.38      8.90 o
  -6   4   9       45.38       49.91      4.97 o
  -5   4   9       27.86       28.33      3.53 o
  -4   4   9       10.17        8.87      1.65 o
  -3   4   9        3.12        2.73      0.75 o
  -2   4   9      562.83      509.82     34.85 o
  -1   4   9      208.33      197.39     14.54 o
   0   4   9      189.09      175.98     12.79 o
   2   4   9        8.77        4.99      1.55 o
   3   4   9       21.60       14.70      2.54 o
   4   4   9       10.54        5.79      1.53 o
   8   4   9       42.59       44.63      5.91 o
   9   4   9        2.72        3.07      1.33 o
  11   4   9       25.48       25.65      3.85 o
  12   4   9       54.01       51.77      6.79 o
  13   4   9       27.28       26.93      3.70 o
  15   4   9        6.48        5.53      2.23 o
  17   4   9        2.51        2.70      1.10 o
  19   4   9        4.37        4.13      1.12 o
 -20   5   9        7.76        7.35      1.37 o
 -19   5   9        3.91        3.97      0.99 o
 -15   5   9        2.79        2.52      1.03 o
 -11   5   9       22.11       20.96      4.05 o
 -10   5   9        2.13        3.27      1.12 o
  -9   5   9       18.05       18.95      3.13 o
  -8   5   9       76.80       75.23      8.67 o
  -5   5   9       60.73       59.93      6.00 o
  -4   5   9      170.29      158.71     12.82 o
  -3   5   9      303.04      296.44     20.33 o
  -2   5   9      123.70      112.95      9.78 o
  -1   5   9       78.73       72.15      5.97 o
   0   5   9      277.31      264.62     20.37 o
   1   5   9       13.75       13.67      2.23 o
   4   5   9       37.41       38.12      4.41 o
   6   5   9       29.80       35.92      4.27 o
   7   5   9      117.61      121.28     10.06 o
   8   5   9      171.97      175.98     13.24 o
   9   5   9       82.49       81.06      8.05 o
  13   5   9        6.30        5.27      1.71 o
  14   5   9        1.91        2.16      1.04 o
 -20   6   9        4.49        4.69      1.00 o
 -16   6   9       34.73       33.95      4.28 o
 -14   6   9       27.24       29.23      3.69 o
 -13   6   9        7.10        5.85      1.32 o
 -12   6   9        8.69        8.17      1.97 o
 -11   6   9       10.19        8.69      2.46 o
  -8   6   9      190.28      182.69     16.05 o
  -7   6   9      119.82      125.27     10.35 o
  -6   6   9       68.28       69.92      8.24 o
  -5   6   9       41.69       39.97      5.17 o
  -4   6   9        6.70        5.28      1.36 o
  -3   6   9      241.05      232.79     21.92 o
  -2   6   9      259.66      245.35     21.90 o
  -1   6   9      225.08      222.80     17.47 o
   0   6   9      129.07      122.49      9.17 o
   1   6   9       68.09       70.27      5.98 o
   2   6   9        7.62        6.63      1.52 o
   3   6   9       13.03       10.06      1.95 o
   4   6   9       63.45       59.80      5.85 o
   5   6   9      135.11      136.58     10.63 o
   7   6   9       89.14       98.97      8.46 o
   8   6   9       38.04       43.16      5.61 o
   9   6   9       40.25       38.11      5.79 o
  11   6   9        8.31        7.45      2.50 o
  15   6   9       12.23        9.78      2.93 o
  16   6   9        4.77        3.77      1.78 o
 -21   7   9        2.30        2.12      0.57 o
 -19   7   9       10.88        9.81      2.12 o
 -17   7   9        7.42        8.17      1.50 o
 -16   7   9        3.17        3.33      0.97 o
 -15   7   9       48.31       47.49      5.14 o
 -13   7   9       15.54       15.62      2.22 o
 -11   7   9       20.68       20.50      4.53 o
 -10   7   9        1.41        1.92      0.87 o
  -9   7   9        5.29        6.46      1.35 o
  -8   7   9        8.73       10.21      2.59 o
  -7   7   9       19.44       23.06      3.10 o
  -6   7   9        3.89        4.01      1.12 o
  -5   7   9       61.79       62.87      6.29 o
  -4   7   9        7.03        4.95      1.22 o
  -3   7   9      136.94      131.45     10.34 o
  -2   7   9        6.78        5.45      1.36 o
  -1   7   9      821.61      810.25     52.23 o
   0   7   9      347.50      340.83     21.75 o
   1   7   9       45.97       49.29      5.74 o
   3   7   9       73.48       75.49      8.07 o
   4   7   9       23.88       21.05      3.42 o
   5   7   9       70.85       70.85      6.87 o
   7   7   9       42.72       46.66      5.59 o
   8   7   9       10.18        9.32      3.29 o
   9   7   9       14.51       14.30      3.02 o
  10   7   9       47.53       47.21      7.43 o
  11   7   9       13.64       14.33      2.70 o
  12   7   9       10.54       10.71      2.58 o
  13   7   9       38.68       40.79      4.86 o
  17   7   9       12.40       13.32      2.08 o
 -20   8   9        3.53        3.00      1.29 o
 -18   8   9        1.94        1.76      0.66 o
 -17   8   9        3.29        3.83      1.01 o
 -16   8   9       15.54       14.35      3.33 o
 -14   8   9        6.80        5.83      1.69 o
 -12   8   9       11.35       11.54      2.25 o
 -11   8   9       32.60       31.55      5.36 o
 -10   8   9       41.52       38.57      9.42 o
  -9   8   9        5.82        5.28      1.36 o
  -8   8   9        1.70        2.60      0.86 o
  -6   8   9      116.57      111.49     10.82 o
  -4   8   9      174.95      164.28     13.85 o
  -3   8   9       22.06       20.65      3.26 o
  -2   8   9      126.29      124.12     11.69 o
  -1   8   9        2.94        2.71      1.15 o
   0   8   9        1.83        1.49      0.68 o
   1   8   9       36.01       35.37      3.81 o
   2   8   9       73.03       70.45      6.43 o
   4   8   9       13.75       14.21      2.54 o
   6   8   9       14.03       13.37      2.40 o
   7   8   9       65.74       65.33      7.04 o
   8   8   9       56.30       54.84      9.40 o
   9   8   9       14.25       16.44      3.79 o
  11   8   9        6.00        5.30      1.43 o
  12   8   9       28.17       30.02      3.68 o
  14   8   9        7.95        9.26      1.96 o
  16   8   9        9.41        8.65      1.96 o
  18   8   9        2.79        2.22      0.84 o
 -19   9   9        0.99        1.09      0.45 o
 -18   9   9        1.87        3.45      1.02 o
 -11   9   9       10.96       11.41      1.78 o
 -10   9   9        2.27        2.76      0.90 o
  -8   9   9        3.85        2.99      1.38 o
  -7   9   9       19.28       17.58      2.68 o
  -6   9   9       10.10       12.18      2.24 o
  -5   9   9       42.40       43.76      5.46 o
  -4   9   9       39.92       37.39      5.49 o
  -2   9   9       55.25       53.01      5.73 o
  -1   9   9       16.10       14.47      2.54 o
   0   9   9       61.74       56.01      5.12 o
   1   9   9      144.87      136.83     10.04 o
   2   9   9       36.71       36.97      4.11 o
   3   9   9       12.55       11.96      2.25 o
   4   9   9       16.35       18.84      3.28 o
   5   9   9        8.42        7.30      2.32 o
   7   9   9       11.76        8.66      2.80 o
   9   9   9        2.56        1.84      0.83 o
  12   9   9        4.29        4.56      1.32 o
  13   9   9        5.48        5.28      1.37 o
  17   9   9        2.68        1.61      0.60 o
 -19  10   9        4.01        4.25      1.20 o
 -17  10   9        2.98        3.73      1.17 o
 -16  10   9        1.83        2.05      0.77 o
 -14  10   9       16.10       18.57      2.36 o
 -13  10   9        8.89        8.09      2.48 o
 -12  10   9        9.06       10.17      2.11 o
  -9  10   9        6.75        6.74      1.44 o
  -8  10   9       14.09       13.66      2.39 o
  -5  10   9        5.61        4.68      1.91 o
  -3  10   9        8.58        7.18      1.49 o
  -2  10   9       79.03       76.11      7.62 o
  -1  10   9       12.63       11.63      2.57 o
   0  10   9       19.41       18.94      2.51 o
   1  10   9       12.12       10.54      1.94 o
   3  10   9       31.66       28.20      3.84 o
   4  10   9       16.10       15.35      3.48 o
   7  10   9       27.19       27.42      4.00 o
  10  10   9        3.52        3.72      1.02 o
  11  10   9        8.53        8.32      1.50 o
  15  10   9        2.33        1.97      0.94 o
  16  10   9        2.57        3.41      1.02 o
 -18  11   9        5.34        6.78      1.23 o
 -12  11   9        1.17        0.99      0.43 o
  -9  11   9        2.37        2.52      0.71 o
  -8  11   9        2.75        2.89      0.83 o
  -6  11   9        1.64        1.74      0.55 o
  -5  11   9        3.07        2.74      0.75 o
  -4  11   9       49.66       48.73      8.67 o
  -3  11   9        6.98        6.63      2.00 o
  -2  11   9        6.17        6.44      2.01 o
  -1  11   9       16.90       17.45      3.61 o
   2  11   9       40.05       37.70      6.40 o
   3  11   9       23.61       24.49      4.17 o
   4  11   9       26.79       25.72      4.16 o
   5  11   9       12.11       12.20      3.05 o
   6  11   9       32.73       34.71      4.42 o
   8  11   9        5.80        3.65      1.58 o
  10  11   9        3.23        2.95      0.86 o
  12  11   9       11.91       12.82      2.40 o
 -14  12   9        9.00        9.89      2.60 o
 -13  12   9        1.42        1.92      0.59 o
 -12  12   9        9.46        9.13      1.49 o
 -10  12   9       18.00       18.56      3.28 o
  -9  12   9       10.66       12.05      2.24 o
  -8  12   9       33.24       32.13      6.14 o
  -7  12   9        1.06        1.53      0.52 o
  -6  12   9        3.57        3.32      1.05 o
  -5  12   9       10.32       11.55      2.25 o
  -4  12   9        6.51        5.37      1.51 o
  -3  12   9       13.26       12.84      2.72 o
   0  12   9        7.04        6.14      1.53 o
   1  12   9        5.99        4.35      1.28 o
   3  12   9        3.30        3.05      1.32 o
   4  12   9       59.95       64.15      7.19 o
   5  12   9        4.72        3.96      1.77 o
   6  12   9        7.59        6.17      2.55 o
   9  12   9       14.97       16.07      2.69 o
  10  12   9        3.74        3.15      1.29 o
  11  12   9       14.21       11.64      3.38 o
 -14  13   9        3.15        3.55      0.75 o
 -13  13   9        5.81        6.37      0.98 o
 -12  13   9        9.44        9.96      1.95 o
 -11  13   9        1.57        1.40      0.46 o
 -10  13   9        0.86        0.90      0.43 o
  -9  13   9       11.99       12.73      2.09 o
  -8  13   9       12.44       13.35      1.92 o
  -7  13   9        6.23        6.06      1.86 o
  -6  13   9       10.05       10.13      1.95 o
  -5  13   9       27.65       30.81      3.52 o
  -4  13   9        3.27        2.96      0.94 o
  -3  13   9        7.89        7.70      1.66 o
  -2  13   9       11.17       12.35      2.09 o
  -1  13   9       14.16       14.13      2.08 o
   1  13   9       76.54       73.20      9.29 o
   2  13   9        9.98        9.58      1.80 o
   3  13   9        4.80        4.20      1.33 o
   5  13   9        3.88        3.42      1.35 o
   8  13   9        3.24        3.23      1.34 o
   9  13   9        5.71        4.61      1.73 o
  10  13   9        6.60        5.63      1.70 o
  11  13   9        1.61        2.24      1.08 o
 -13  14   9        3.53        3.92      0.89 o
 -12  14   9        0.72        1.06      0.52 o
 -11  14   9        9.30       11.50      1.78 o
  -9  14   9       14.40       14.84      2.70 o
  -7  14   9        4.24        4.94      0.87 o
  -6  14   9       26.87       27.89      3.53 o
  -5  14   9        2.26        2.60      0.65 o
  -4  14   9       31.66       32.37      4.74 o
  -3  14   9        6.39        7.43      1.99 o
  -2  14   9        7.43        6.48      2.01 o
  -1  14   9        9.36        7.97      2.48 o
   2  14   9       33.23       32.48      3.98 o
   5  14   9        6.82        6.89      1.84 o
   7  14   9       12.17       12.90      2.55 o
  12  14   9        5.11        4.34      1.21 o
 -15  15   9        3.16        3.35      0.82 o
 -12  15   9        2.39        2.53      0.57 o
 -10  15   9        1.79        2.12      0.50 o
  -9  15   9        1.84        2.29      0.69 o
  -8  15   9        5.05        4.44      1.74 o
  -6  15   9        5.43        5.00      1.55 o
  -5  15   9        4.13        3.54      1.11 o
  -4  15   9        9.30        8.82      1.49 o
  -3  15   9       16.60       17.81      2.37 o
  -1  15   9       42.46       43.47      5.15 o
   0  15   9       63.79       63.06      6.89 o
   2  15   9        2.92        2.84      1.39 o
   3  15   9        2.00        2.12      1.01 o
   6  15   9        4.80        4.65      1.91 o
   9  15   9        2.55        2.41      0.93 o
  10  15   9        3.28        2.70      0.80 o
  -6  16   9        1.15        0.98      0.46 o
  -5  16   9       13.38       14.27      2.54 o
  -3  16   9       38.88       39.11      5.17 o
  -2  16   9       14.91       15.15      3.32 o
  -1  16   9       10.62        9.60      1.80 o
   0  16   9       12.74       12.90      2.09 o
   1  16   9       11.31       11.58      2.10 o
 -11  17   9        2.09        1.95      0.85 o
  -9  17   9        1.97        2.46      0.91 o
  -8  17   9        0.98        0.98      0.32 o
  -4  17   9        2.92        2.68      1.26 o
  -3  17   9        4.50        4.72      1.14 o
  -2  17   9        2.42        1.66      0.71 o
   0  17   9       15.77       16.59      3.79 o
  -7  18   9        2.02        2.34      0.74 o
  -6  18   9        2.77        4.01      0.88 o
  -5  18   9        1.81        1.50      0.61 o
  -2  18   9        8.59        8.93      2.95 o
  -7  19   9        0.68        0.70      0.34 o
  -5  19   9        2.71        3.19      0.63 o
  -4  19   9        1.05        0.85      0.39 o
   0  19   9        2.38        1.33      0.50 o
   1  19   9        0.78        0.71      0.34 o
  -1  20   9        1.85        2.46      0.53 o
 -22   0  10        6.42        6.35      1.14 o
 -20   0  10        3.56        4.13      1.33 o
 -18   0  10       64.46       60.99      6.45 o
 -16   0  10       55.54       54.25      5.87 o
 -14   0  10       36.38       36.69      4.41 o
 -12   0  10       11.03       10.78      2.26 o
 -10   0  10       32.91       32.06      3.82 o
  -8   0  10       77.45       81.43      7.00 o
  -6   0  10      152.10      162.14     10.30 o
  -4   0  10       22.26       32.51      3.52 o
  -2   0  10      181.33      177.41     12.20 o
   0   0  10      381.67      341.69     23.23 o
   2   0  10     1090.04      970.25     68.28 o
   4   0  10      303.18      285.45     21.82 o
   6   0  10       16.39       13.36      2.55 o
   8   0  10      132.57      121.33      9.61 o
  10   0  10       59.00       57.04      6.77 o
  14   0  10        5.98        6.01      1.86 o
  16   0  10        7.82        6.94      1.41 o
 -21   1  10        8.07        7.52      1.66 o
 -20   1  10        6.33        6.16      1.68 o
 -17   1  10       33.03       31.52      3.82 o
 -16   1  10        3.11        3.07      1.06 o
 -15   1  10        9.17        8.39      1.97 o
 -14   1  10       18.92       18.89      2.51 o
 -12   1  10        5.32        4.36      1.32 o
 -11   1  10        1.65        1.58      0.75 o
 -10   1  10      169.58      164.85     12.06 o
  -9   1  10       54.97       59.19      5.71 o
  -8   1  10       32.24       34.11      3.67 o
  -6   1  10       20.62       20.96      2.66 o
  -5   1  10       38.71       38.99      4.10 o
  -4   1  10       97.37       75.91      6.42 o
  -3   1  10       25.39       27.89      3.23 o
  -2   1  10      269.39      215.37     14.51 o
  -1   1  10       64.36       43.12      4.39 o
   0   1  10       30.00       27.95      3.23 o
   1   1  10       22.49       22.56      2.80 o
   2   1  10       51.17       44.98      4.84 o
   3   1  10       60.88       50.46      5.13 o
   4   1  10      381.77      374.94     23.20 o
   5   1  10      172.02      165.56     13.11 o
   6   1  10       47.85       48.33      5.58 o
   7   1  10       40.32       40.12      4.86 o
   9   1  10       17.52       15.25      3.01 o
  10   1  10       14.84       12.41      2.56 o
  14   1  10       11.12       11.84      2.25 o
  15   1  10        5.16        5.46      1.26 o
  16   1  10        3.40        2.63      1.15 o
 -22   2  10        2.88        3.07      1.20 o
 -20   2  10        7.73        6.80      2.00 o
 -17   2  10        1.55        1.04      0.48 o
 -16   2  10        4.96        4.81      1.05 o
 -15   2  10       19.81       19.56      2.51 o
 -14   2  10        7.02        6.44      1.49 o
 -13   2  10       25.52       24.01      3.40 o
 -12   2  10       38.53       39.18      5.48 o
 -11   2  10       80.98       77.63      7.46 o
 -10   2  10       40.74       40.67      4.70 o
  -9   2  10      122.59      119.82      9.17 o
  -8   2  10        7.84        7.85      1.66 o
  -6   2  10       36.57       26.12      3.09 o
  -5   2  10       15.93        9.42      1.80 o
  -3   2  10        5.39        2.40      0.87 o
  -2   2  10      164.59      140.51     11.50 o
  -1   2  10        4.25        4.86      1.50 o
   1   2  10      319.76      287.88     20.34 o
   2   2  10      189.02      170.13     12.35 o
   3   2  10       51.50       49.73      5.28 o
   4   2  10      137.72      137.96     10.63 o
   5   2  10      237.60      240.78     15.96 o
   6   2  10       26.01       20.83      3.74 o
   9   2  10       25.72       22.52      3.72 o
  11   2  10       15.35       13.66      2.86 o
  12   2  10       26.34       25.49      3.70 o
  13   2  10       45.33       46.44      5.90 o
  15   2  10       22.57       22.27      3.25 o
  16   2  10        7.82        7.88      1.44 o
  17   2  10        3.59        3.06      1.12 o
 -19   3  10        3.94        3.45      1.02 o
 -18   3  10        8.83        8.18      1.82 o
 -17   3  10        5.40        5.01      1.14 o
 -16   3  10        4.92        4.65      1.20 o
 -15   3  10        8.97        7.40      2.16 o
 -14   3  10        8.74        8.19      1.82 o
 -13   3  10       18.74       18.63      3.76 o
 -12   3  10       12.48       11.85      2.09 o
 -11   3  10      221.69      199.81     20.50 o
 -10   3  10      171.22      159.28     14.31 o
  -8   3  10        4.77        4.72      1.09 o
  -7   3  10       12.30       10.07      2.11 o
  -6   3  10        6.01        3.42      1.07 o
  -5   3  10        6.97        5.29      1.10 o
  -4   3  10       26.15       16.81      2.52 o
  -2   3  10      153.21      133.15      9.59 o
  -1   3  10       25.75       21.05      2.50 o
   0   3  10       33.90       27.36      3.39 o
   2   3  10      246.50      229.22     15.98 o
   5   3  10       12.01        7.26      2.67 o
   6   3  10      117.92      121.66      9.90 o
   7   3  10      136.47      134.89     11.07 o
   8   3  10       74.67       67.56      7.48 o
   9   3  10        6.72        5.30      1.71 o
  10   3  10       58.23       53.34      6.78 o
  14   3  10       25.11       22.84      3.25 o
  15   3  10        3.08        2.33      0.92 o
 -19   4  10        1.73        1.49      0.64 o
 -16   4  10       17.67       18.38      2.51 o
 -15   4  10        3.28        2.97      0.86 o
 -14   4  10        6.40        6.30      1.20 o
 -12   4  10        4.49        4.31      1.35 o
 -11   4  10       16.07       16.71      3.30 o
 -10   4  10       21.72       19.87      4.38 o
  -9   4  10       11.49       11.39      1.94 o
  -8   4  10       15.31       12.14      2.09 o
  -7   4  10      126.65      115.45      9.77 o
  -6   4  10       60.98       55.00      5.72 o
  -4   4  10        3.18        3.43      0.88 o
  -3   4  10       47.24       40.33      3.80 o
  -2   4  10       29.23       31.06      3.07 o
  -1   4  10      216.12      199.39     14.39 o
   0   4  10      170.76      153.72     11.64 o
   1   4  10        9.70       12.78      2.24 o
   2   4  10       64.65       62.54      6.59 o
   3   4  10        1.95        1.99      0.98 o
   4   4  10       29.73       30.50      3.68 o
   5   4  10        2.51        2.29      1.05 o
   6   4  10      225.79      212.95     14.52 o
   7   4  10      137.07      145.16     10.91 o
   9   4  10        4.04        4.14      1.94 o
  10   4  10       20.70       19.80      3.43 o
  11   4  10       50.17       49.48      7.57 o
  12   4  10       17.83       16.07      2.84 o
  13   4  10        5.07        4.70      1.26 o
  16   4  10        4.67        4.72      1.30 o
  17   4  10        4.41        4.14      1.58 o
 -21   5  10        3.11        2.90      0.56 o
 -17   5  10        7.86        7.74      1.37 o
 -16   5  10        3.73        4.00      0.91 o
 -13   5  10        3.32        4.18      1.01 o
  -9   5  10       77.18       78.88      9.72 o
  -8   5  10      105.35      106.43     11.58 o
  -7   5  10        6.81        5.48      1.30 o
  -6   5  10       53.35       50.72      5.27 o
  -5   5  10      104.53      102.38      9.20 o
  -4   5  10       21.33       22.88      3.41 o
  -3   5  10      392.74      385.50     26.13 o
  -2   5  10        9.13        8.42      1.81 o
  -1   5  10        4.94        5.71      1.47 o
   0   5  10       27.56       26.44      3.70 o
   2   5  10        6.87        4.37      1.27 o
   3   5  10        5.19        4.85      1.27 o
   4   5  10       68.62       75.44      7.02 o
   5   5  10       72.27       72.99      7.17 o
   7   5  10        7.03        6.86      2.17 o
   8   5  10       23.51       25.02      3.86 o
   9   5  10      145.95      142.10     13.75 o
  15   5  10       20.88       20.93      3.89 o
 -21   6  10        1.60        1.49      0.41 o
 -19   6  10       10.73        9.67      2.12 o
 -18   6  10        4.70        4.35      1.09 o
 -17   6  10        3.62        3.94      1.01 o
 -16   6  10        3.18        2.61      1.08 o
 -15   6  10        2.78        2.73      1.23 o
 -14   6  10        5.26        4.85      1.15 o
 -12   6  10        3.27        2.82      1.01 o
 -11   6  10       49.80       45.84      9.48 o
 -10   6  10       20.27       20.25      3.12 o
  -9   6  10       63.86       58.37      7.98 o
  -8   6  10       13.07       12.34      1.93 o
  -7   6  10        8.30       10.22      1.79 o
  -5   6  10       33.96       33.72      4.58 o
  -4   6  10       57.42       55.49      5.87 o
  -3   6  10       79.45       74.81      8.22 o
  -2   6  10      258.98      250.49     18.92 o
   1   6  10       45.43       45.96      4.69 o
   2   6  10       54.30       57.66      5.56 o
   3   6  10       30.12       33.46      3.97 o
   4   6  10       61.53       62.11      5.99 o
   5   6  10       20.84       22.29      3.25 o
   6   6  10       83.00       88.32      8.03 o
   7   6  10       27.63       27.65      4.00 o
   8   6  10       71.86       75.13      9.12 o
   9   6  10       98.01       89.70     10.74 o
  10   6  10       10.64        9.47      2.45 o
  11   6  10        6.05        5.24      1.30 o
 -20   7  10        3.96        4.27      1.58 o
 -15   7  10        3.56        3.43      1.15 o
 -14   7  10        5.97        5.77      1.43 o
 -10   7  10       28.05       27.02      6.53 o
  -9   7  10       33.63       31.77      5.68 o
  -8   7  10       50.33       50.95      5.73 o
  -7   7  10       34.90       37.77      4.71 o
  -6   7  10       24.45       26.54      3.54 o
  -5   7  10       40.41       35.48      4.58 o
  -4   7  10      106.34      104.81      9.49 o
  -3   7  10       39.28       38.02      5.48 o
  -2   7  10       85.60       79.16      7.61 o
   0   7  10       15.94       16.40      2.37 o
   1   7  10       57.31       57.93      5.56 o
   2   7  10       68.36       65.84      5.84 o
   3   7  10        6.11        5.24      1.54 o
   4   7  10       67.92       70.59      6.87 o
   5   7  10      106.14      112.57      9.48 o
   6   7  10       73.12       75.29      7.46 o
   7   7  10      111.67      109.04     10.08 o
   8   7  10        9.33        7.93      3.18 o
  10   7  10       73.80       80.91      8.80 o
  11   7  10        8.90        8.90      2.29 o
  13   7  10        3.13        2.40      1.06 o
  19   7  10        1.32        1.37      0.52 o
 -20   8  10        2.26        2.64      0.71 o
 -18   8  10        5.53        5.99      1.10 o
 -17   8  10        8.66        9.39      1.64 o
 -16   8  10        2.27        2.60      0.92 o
 -15   8  10        6.18        7.01      1.34 o
 -14   8  10       26.56       28.09      3.69 o
 -13   8  10        1.81        1.89      0.66 o
 -12   8  10        9.17       10.57      1.63 o
  -9   8  10        2.91        3.94      1.21 o
  -8   8  10        5.92        5.39      1.40 o
  -7   8  10       10.52       10.30      2.11 o
  -6   8  10        3.51        2.88      1.13 o
  -4   8  10      101.34       94.86      8.76 o
  -2   8  10        8.89        7.89      1.45 o
  -1   8  10      100.25      100.61      9.20 o
   1   8  10      222.46      219.65     14.51 o
   2   8  10       42.37       39.65      4.56 o
   3   8  10       13.60       12.73      2.87 o
   4   8  10       18.23       18.74      2.98 o
   5   8  10       39.00       38.60      4.87 o
   6   8  10       18.06       19.88      4.06 o
   7   8  10       49.64       50.12      6.64 o
   9   8  10       18.23       20.74      2.96 o
  11   8  10       21.49       20.90      2.96 o
  12   8  10       12.39       12.13      3.05 o
  14   8  10        5.36        5.90      1.47 o
  16   8  10        3.73        3.60      1.27 o
 -19   9  10        4.38        5.05      0.96 o
 -17   9  10        7.15        8.02      1.50 o
 -16   9  10        6.39        5.83      1.06 o
 -12   9  10        6.20        6.60      1.52 o
 -11   9  10        3.10        3.44      0.84 o
 -10   9  10        3.04        3.10      0.79 o
  -8   9  10       19.10       18.17      4.90 o
  -6   9  10       18.04       14.77      3.32 o
  -3   9  10       74.79       66.34      8.10 o
  -2   9  10      104.21       95.03      9.22 o
  -1   9  10        7.46        6.19      1.85 o
   0   9  10      186.13      168.70     17.59 o
   1   9  10      103.18       95.18      7.58 o
   3   9  10       12.01       12.43      2.40 o
   4   9  10       87.61       88.00      8.33 o
   5   9  10      162.32      159.56     12.66 o
   7   9  10       25.29       25.80      4.95 o
   8   9  10        2.66        2.85      0.85 o
   9   9  10        3.49        2.59      0.99 o
  10   9  10        6.50        6.05      2.02 o
  11   9  10        6.84        7.00      1.49 o
  16   9  10        2.27        1.93      0.89 o
  18   9  10        4.73        5.40      1.19 o
 -19  10  10        4.62        4.09      0.71 o
 -15  10  10        1.74        1.84      0.64 o
 -14  10  10        1.07        1.63      0.59 o
 -13  10  10        3.78        3.83      0.96 o
 -12  10  10       20.59       23.03      3.72 o
 -11  10  10        9.35       10.42      1.79 o
  -8  10  10        4.77        5.37      1.32 o
  -7  10  10       21.88       20.86      5.02 o
  -6  10  10       39.19       37.28      8.48 o
  -5  10  10       31.38       28.16      6.03 o
  -4  10  10       14.66       14.76      3.01 o
  -3  10  10        1.94        2.37      0.84 o
  -2  10  10        4.63        4.86      1.27 o
   0  10  10        9.61        7.73      1.82 o
   1  10  10       12.77       12.90      2.24 o
   2  10  10       31.41       31.70      4.29 o
   3  10  10      149.13      142.17     16.16 o
   5  10  10       31.02       32.09      5.84 o
   6  10  10      117.32      127.21     16.21 o
  10  10  10       22.46       22.97      3.10 o
  12  10  10        3.09        3.00      1.12 o
  13  10  10        4.53        4.69      1.22 o
  17  10  10        3.11        2.88      0.64 o
 -17  11  10        2.19        2.42      0.77 o
 -15  11  10        2.69        3.07      0.76 o
 -13  11  10        7.34        7.72      1.44 o
 -11  11  10        2.56        2.26      0.81 o
 -10  11  10        7.92        8.92      1.64 o
  -9  11  10        5.01        4.23      1.28 o
  -8  11  10        6.14        5.36      1.25 o
  -5  11  10       85.89       74.92     11.43 o
  -3  11  10        6.87        5.84      2.03 o
  -2  11  10       23.65       24.18      4.34 o
  -1  11  10       16.59       15.88      3.00 o
   1  11  10      110.27       96.56     10.87 o
   2  11  10       11.79       10.84      2.26 o
   3  11  10      208.54      195.67     20.51 o
   5  11  10       43.52       42.91      5.46 o
   9  11  10       37.11       40.54      5.16 o
  11  11  10       11.38       10.50      1.79 o
 -17  12  10        2.27        2.99      0.89 o
 -15  12  10        1.59        1.70      0.68 o
 -12  12  10       17.55       18.53      2.21 o
 -11  12  10       22.90       26.51      2.94 o
 -10  12  10        2.60        2.84      0.53 o
  -9  12  10       13.13       13.69      2.39 o
  -8  12  10       12.92       12.74      2.55 o
  -6  12  10       31.28       28.51      6.03 o
  -5  12  10        5.94        5.49      2.04 o
  -3  12  10       19.00       18.97      3.28 o
  -1  12  10        6.96        7.12      1.51 o
   2  12  10        3.17        2.90      1.42 o
   3  12  10       42.58       43.58      5.15 o
   4  12  10        5.14        4.33      1.57 o
   5  12  10       50.59       53.45      6.17 o
   6  12  10       60.81       61.19      7.20 o
  10  12  10       19.85       20.15      3.27 o
 -16  13  10        2.54        3.42      1.07 o
 -13  13  10        1.60        1.82      0.51 o
 -12  13  10        7.59        8.34      1.42 o
 -10  13  10       16.82       15.40      2.84 o
  -6  13  10        3.35        2.94      1.06 o
  -5  13  10       10.28        9.29      2.12 o
  -4  13  10        2.67        2.80      0.64 o
  -3  13  10        4.76        4.39      0.94 o
   0  13  10       10.48        9.95      2.60 o
   1  13  10       23.48       22.55      3.25 o
   2  13  10        3.48        2.44      1.15 o
   4  13  10       71.95       72.18      8.08 o
   5  13  10       28.15       25.90      3.85 o
   8  13  10        4.05        3.64      1.41 o
  13  13  10        3.77        4.57      1.41 o
 -13  14  10        1.98        1.81      0.54 o
 -11  14  10       10.46       11.07      3.07 o
 -10  14  10        2.06        1.75      0.83 o
  -8  14  10       11.56        9.89      1.80 o
  -6  14  10        5.46        4.90      1.16 o
  -5  14  10        2.00        2.35      0.58 o
  -4  14  10       25.42       24.31      3.71 o
  -2  14  10        4.52        4.06      0.99 o
   2  14  10       10.83       11.67      2.41 o
   3  14  10        4.79        4.04      1.22 o
   7  14  10       23.42       25.46      3.55 o
  12  14  10        3.76        6.39      2.71 o
 -13  15  10        3.73        3.91      1.13 o
  -8  15  10        2.62        2.31      0.88 o
  -7  15  10       24.18       26.15      6.06 o
  -5  15  10       16.76       16.72      3.30 o
  -3  15  10       11.91       10.85      2.26 o
   1  15  10        7.23        6.00      1.43 o
   5  15  10        4.63        3.95      1.77 o
   6  15  10        7.62        7.51      1.83 o
   9  15  10        2.58        2.57      1.02 o
 -12  16  10        3.84        2.76      1.18 o
 -10  16  10        3.62        2.49      0.92 o
  -2  16  10        4.17        3.84      1.10 o
   2  16  10        4.20        3.37      1.36 o
   4  16  10        2.15        2.40      1.09 o
   8  16  10       10.28       10.73      2.43 o
  -9  17  10        2.39        1.88      0.86 o
  -8  17  10        4.83        4.46      1.74 o
  -7  18  10        3.91        2.47      1.06 o
  -4  18  10        1.98        1.62      0.67 o
  -1  18  10        4.11        4.47      1.34 o
   0  18  10        2.96        2.84      1.29 o
  -4  19  10        1.34        1.39      0.61 o
  -3  19  10        2.60        3.21      0.74 o
  -1  19  10        1.80        3.08      0.81 o
   0  19  10        1.41        1.35      0.54 o
 -21   0  11        6.99        7.59      1.47 o
 -17   0  11        8.05        6.13      2.92 o
 -15   0  11       16.32       16.18      2.69 o
 -13   0  11       43.80       42.14      7.47 o
 -11   0  11      141.70      133.07     11.52 o
  -9   0  11       14.41       13.09      2.24 o
  -7   0  11       67.77       67.20      5.84 o
  -5   0  11       34.80       27.42      3.39 o
  -3   0  11      547.29      437.17     27.55 o
  -1   0  11       22.12       21.56      2.66 o
   1   0  11      438.03      423.76     33.49 o
   3   0  11     1642.04     1561.43     83.91 o
   5   0  11        7.36        7.89      1.98 o
   7   0  11      159.34      149.00     11.79 o
   9   0  11       37.28       42.37      7.30 o
  11   0  11        8.11        8.92      2.46 o
  13   0  11        5.21        5.10      1.55 o
  15   0  11       44.71       47.84      5.59 o
 -21   1  11        4.20        3.46      1.22 o
 -20   1  11        5.13        5.96      1.38 o
 -19   1  11        7.90        7.30      1.48 o
 -16   1  11       29.07       30.31      4.13 o
 -12   1  11       60.13       62.19      7.20 o
  -9   1  11        5.87        5.48      1.46 o
  -8   1  11       28.70       29.85      3.68 o
  -7   1  11        2.51        3.07      1.01 o
  -6   1  11        1.43        2.02      0.75 o
  -5   1  11       23.98       25.72      3.24 o
  -4   1  11       75.40       58.62      5.11 o
  -3   1  11       80.56       69.96      5.83 o
  -2   1  11        2.26        2.38      0.74 o
   0   1  11       42.09       34.42      3.81 o
   1   1  11       54.68       54.03      5.27 o
   2   1  11       78.96       77.39      7.01 o
   3   1  11       16.45       15.03      3.32 o
   4   1  11      185.10      181.83     12.34 o
   5   1  11       54.83       46.70      5.44 o
   6   1  11      240.20      231.22     15.97 o
   7   1  11       11.24       10.07      2.11 o
   8   1  11       28.39       24.56      3.86 o
   9   1  11       11.55       10.16      2.27 o
  10   1  11       10.55       12.28      2.73 o
  11   1  11        2.49        4.03      1.76 o
  12   1  11       42.52       46.02      5.90 o
  14   1  11       14.44       14.14      2.39 o
  15   1  11       18.75       17.93      2.67 o
  19   1  11        4.09        3.52      1.17 o
 -21   2  11        4.57        4.40      1.42 o
 -20   2  11        2.75        3.05      1.03 o
 -16   2  11        6.96        5.73      1.15 o
 -14   2  11        9.65        8.63      1.65 o
 -13   2  11        5.56        4.39      1.57 o
 -12   2  11       72.37       69.48      8.39 o
 -10   2  11       29.74       30.39      3.83 o
  -8   2  11       24.76       23.55      3.10 o
  -7   2  11        7.88        5.43      1.33 o
  -6   2  11       66.92       59.01      5.55 o
  -5   2  11      139.65      126.83     10.94 o
  -4   2  11       17.34       12.64      1.93 o
  -3   2  11       24.96       30.68      3.38 o
  -1   2  11      116.22       95.92      7.42 o
   0   2  11      124.37      116.24      8.72 o
   1   2  11      159.59      158.00     12.53 o
   2   2  11        3.83        3.14      0.93 o
   4   2  11      216.39      198.11     16.02 o
   5   2  11      113.06      103.83      8.74 o
   7   2  11       10.00        9.48      2.45 o
   8   2  11       53.36       51.87      6.48 o
   9   2  11        8.63        6.77      2.88 o
  10   2  11       11.84       12.94      2.87 o
  11   2  11       21.49       20.76      3.43 o
  12   2  11        6.36        7.08      1.51 o
  13   2  11       26.60       28.30      4.00 o
  14   2  11       16.72       17.12      3.14 o
  16   2  11       22.27       23.73      3.10 o
 -17   3  11        5.73        5.86      1.25 o
 -16   3  11        2.64        2.65      0.75 o
 -15   3  11        4.65        4.29      1.08 o
 -14   3  11       36.50       37.04      4.11 o
 -13   3  11        2.44        2.25      0.89 o
 -12   3  11        3.09        2.56      0.92 o
 -11   3  11       34.68       33.11      5.20 o
  -9   3  11       23.03       21.75      3.73 o
  -8   3  11       72.79       73.24      6.27 o
  -7   3  11        5.41        5.38      1.29 o
  -6   3  11      124.20      118.75     10.36 o
  -5   3  11        5.40        3.20      0.99 o
  -4   3  11        5.57        6.81      1.48 o
  -3   3  11       18.96       19.43      2.81 o
  -2   3  11       59.08       53.95      5.12 o
   0   3  11       40.50       30.17      3.38 o
   1   3  11       92.34       79.07      7.01 o
   2   3  11       66.82       68.33      6.28 o
   3   3  11        5.68        4.13      1.28 o
   4   3  11       21.72       23.65      3.72 o
   5   3  11       14.25       14.38      2.85 o
   6   3  11       17.60       16.78      3.30 o
   7   3  11      105.83      108.49      9.03 o
   8   3  11       65.35       66.60      7.04 o
  10   3  11       28.41       26.19      5.42 o
  14   3  11        3.14        2.26      0.88 o
  15   3  11       27.44       27.66      3.69 o
  16   3  11        3.43        2.94      1.21 o
  19   3  11        2.99        3.11      1.21 o
 -20   4  11        3.57        4.11      1.27 o
 -19   4  11        3.32        2.90      0.83 o
 -18   4  11        3.46        3.08      0.76 o
 -17   4  11        2.60        2.34      0.83 o
 -16   4  11       14.32       14.01      2.54 o
 -15   4  11        6.81        6.77      1.23 o
 -14   4  11       86.80       85.91      8.78 o
 -13   4  11        3.76        3.62      0.99 o
 -12   4  11        6.66        6.62      1.84 o
 -11   4  11        9.18        9.29      2.28 o
 -10   4  11       37.58       34.34      4.42 o
  -9   4  11       15.66       16.34      2.68 o
  -8   4  11        3.55        2.54      0.98 o
  -7   4  11        8.45        5.40      1.52 o
  -6   4  11        2.80        4.06      1.10 o
  -5   4  11        2.63        1.81      0.73 o
  -4   4  11       22.30       23.16      3.25 o
  -3   4  11      120.30      119.04     10.21 o
  -2   4  11      153.83      145.87     10.46 o
  -1   4  11       56.56       51.45      4.83 o
   0   4  11       20.74       22.84      2.95 o
   3   4  11        5.45        3.05      0.94 o
   4   4  11        4.73        3.83      1.06 o
   5   4  11       41.33       43.33      4.99 o
   6   4  11       64.38       61.37      6.29 o
   7   4  11      140.32      132.95     10.93 o
   9   4  11       12.30       11.65      2.74 o
  10   4  11       16.07       15.23      4.81 o
  11   4  11       44.82       43.23      7.77 o
 -20   5  11        1.64        1.22      0.47 o
 -19   5  11        9.06        8.78      1.49 o
 -17   5  11        9.46        9.60      1.64 o
 -16   5  11       10.77       10.52      1.63 o
 -15   5  11       20.66       19.15      2.36 o
 -13   5  11       19.74       18.91      3.13 o
 -12   5  11      116.36      111.32     17.84 o
 -11   5  11        8.68        8.53      1.81 o
 -10   5  11       39.00       42.45      5.30 o
  -9   5  11       13.04       14.18      2.54 o
  -8   5  11       15.26       13.73      2.54 o
  -7   5  11       18.04       19.00      3.13 o
  -6   5  11       20.92       21.34      3.89 o
  -5   5  11        2.35        1.82      0.76 o
  -4   5  11       43.15       45.20      5.45 o
  -3   5  11       67.55       67.47      6.58 o
  -2   5  11       61.82       67.81      5.84 o
  -1   5  11       29.92       26.76      3.09 o
   0   5  11      233.33      231.07     15.97 o
   1   5  11       21.20       20.85      2.96 o
   2   5  11       99.27       98.27      8.61 o
   4   5  11       30.84       27.95      3.39 o
   5   5  11       13.85       13.07      2.40 o
   6   5  11       75.07       76.55      7.16 o
   7   5  11        6.25        4.56      2.09 o
   8   5  11      167.28      159.43     17.61 o
   9   5  11       21.20       17.96      3.92 o
  10   5  11       26.15       25.74      4.79 o
  14   5  11        7.50        6.90      1.67 o
  18   5  11        1.85        1.94      0.86 o
 -20   6  11        1.59        1.73      0.52 o
 -19   6  11        2.03        2.95      1.28 o
 -17   6  11        5.62        4.87      1.12 o
 -16   6  11        3.16        2.92      0.91 o
 -13   6  11       30.68       29.07      4.30 o
 -11   6  11       15.52       14.68      2.54 o
  -9   6  11       10.50        9.64      2.60 o
  -8   6  11       10.75       10.42      2.26 o
  -7   6  11       40.00       41.40      5.47 o
  -6   6  11        7.81        8.23      1.50 o
  -4   6  11      133.10      135.15     10.93 o
  -3   6  11       21.58       22.39      2.96 o
  -1   6  11      120.92      115.50     10.07 o
   0   6  11       65.64       58.89      5.41 o
   1   6  11       34.58       34.71      3.97 o
   2   6  11       58.09       62.80      6.14 o
   3   6  11       64.26       68.08      6.58 o
   4   6  11      160.96      162.27     11.77 o
   5   6  11       77.52       83.55      7.90 o
   7   6  11       67.35       67.31      7.95 o
   8   6  11       52.36       46.30      9.00 o
   9   6  11      128.79      121.43     17.78 o
  13   6  11        6.93        6.98      1.67 o
  14   6  11        4.54        4.59      1.39 o
  15   6  11        7.12        6.63      1.52 o
 -20   7  11        0.74        0.81      0.27 o
 -16   7  11        3.33        3.44      0.93 o
 -15   7  11       22.26       23.51      3.10 o
 -14   7  11        6.34        7.49      1.51 o
 -13   7  11        3.16        3.25      1.21 o
 -12   7  11        3.69        3.15      1.09 o
 -10   7  11       39.09       42.65      5.92 o
  -8   7  11        7.01        7.04      1.45 o
  -7   7  11        5.67        5.39      1.88 o
  -5   7  11       71.89       69.37      7.63 o
  -4   7  11       12.09        9.99      2.27 o
  -1   7  11      186.42      183.41     14.12 o
   0   7  11      230.92      228.36     14.50 o
   1   7  11        9.36        7.98      1.65 o
   3   7  11       43.88       43.18      4.85 o
   4   7  11        5.08        3.11      1.45 o
   5   7  11       30.99       29.47      4.45 o
   6   7  11       14.84       14.05      2.70 o
   7   7  11       50.49       52.41      6.32 o
   8   7  11       19.55       22.02      3.73 o
  10   7  11       35.66       35.38      4.42 o
  11   7  11       14.99       14.76      2.85 o
  12   7  11        8.11        7.07      1.99 o
  13   7  11        4.45        4.26      1.75 o
 -20   8  11        2.10        1.83      0.41 o
 -19   8  11        2.38        2.69      0.65 o
 -18   8  11        8.04        8.78      1.81 o
 -15   8  11        6.03        5.16      2.06 o
 -14   8  11        3.77        4.20      1.09 o
 -12   8  11       22.45       23.47      3.10 o
 -11   8  11       38.53       38.62      4.71 o
 -10   8  11        3.93        4.05      0.84 o
  -8   8  11       20.64       21.12      3.57 o
  -7   8  11        5.31        4.80      1.52 o
  -6   8  11      100.32       93.01      9.22 o
  -5   8  11      139.55      134.71     11.23 o
  -4   8  11       67.01       62.29      7.50 o
  -3   8  11       10.65        9.90      1.64 o
  -2   8  11       78.85       71.22      7.33 o
  -1   8  11        6.20        7.12      1.67 o
   0   8  11        8.59        7.90      1.82 o
   1   8  11       26.31       27.21      3.84 o
   2   8  11       24.19       25.01      3.40 o
   4   8  11       54.75       54.23      6.17 o
   7   8  11       40.48       38.25      8.94 o
   8   8  11       13.66       16.34      3.00 o
   9   8  11        8.40        7.78      1.82 o
  10   8  11       12.54       11.61      2.25 o
  11   8  11       13.80       12.09      3.05 o
  14   8  11        4.27        4.59      1.73 o
  16   8  11        2.59        3.35      1.00 o
 -16   9  11        5.76        6.58      1.52 o
 -15   9  11        1.59        1.54      0.64 o
 -14   9  11        1.18        1.52      0.64 o
 -13   9  11       60.81       61.82      8.42 o
 -12   9  11       12.50       12.77      2.40 o
 -11   9  11       21.87       22.75      3.87 o
 -10   9  11       33.44       35.02      3.97 o
  -9   9  11       35.12       35.41      4.58 o
  -7   9  11       79.66       78.98      8.51 o
  -6   9  11       12.29       13.18      2.55 o
  -5   9  11      119.65      106.86     12.35 o
  -4   9  11       45.72       40.49      6.70 o
  -3   9  11        2.33        2.74      0.94 o
  -2   9  11      174.07      165.71     17.59 o
  -1   9  11       39.85       40.99      5.16 o
   0   9  11       40.44       38.66      6.09 o
   1   9  11       48.10       43.04      4.85 o
   2   9  11       38.85       39.88      5.31 o
   5   9  11       73.54       71.29     10.83 o
   6   9  11        4.69        3.96      1.77 o
   8   9  11        4.21        4.66      1.35 o
  11   9  11        3.63        3.98      1.21 o
  12   9  11        8.88        8.17      1.82 o
  13   9  11       15.60       16.72      2.68 o
  16   9  11        1.67        1.39      0.65 o
 -16  10  11        2.44        3.19      0.79 o
 -15  10  11        2.49        2.86      0.79 o
 -14  10  11        5.06        5.23      1.19 o
 -12  10  11       13.97       13.77      1.77 o
 -10  10  11        2.94        3.37      0.63 o
  -9  10  11        5.75        5.37      1.40 o
  -8  10  11       16.43       17.00      2.68 o
  -7  10  11       25.39       24.03      4.49 o
  -6  10  11        7.75        7.24      2.33 o
  -5  10  11        8.83        7.45      2.50 o
  -4  10  11        5.73        4.74      2.27 o
  -2  10  11       52.80       52.82      6.93 o
  -1  10  11       97.11       93.21      9.82 o
   2  10  11       41.12       37.47      5.18 o
   3  10  11       48.00       41.29      7.63 o
   6  10  11       14.23       13.50      2.71 o
   7  10  11        5.28        4.87      1.72 o
   9  10  11        8.41        8.72      1.96 o
  11  10  11        7.95        7.41      1.40 o
  12  10  11        4.47        4.52      1.23 o
 -15  11  11        1.38        1.12      0.54 o
 -14  11  11        1.90        2.21      0.59 o
 -13  11  11        2.08        1.95      0.58 o
 -12  11  11        2.37        2.88      0.65 o
 -10  11  11       14.59       14.55      2.22 o
  -8  11  11        3.94        3.86      1.09 o
  -6  11  11       54.32       54.33      6.62 o
  -4  11  11       89.52       85.90     14.61 o
   2  11  11       46.41       39.98      6.86 o
   4  11  11       73.42       78.05      8.51 o
   5  11  11        3.42        4.21      1.55 o
   7  11  11        8.15        9.14      2.12 o
  10  11  11        7.34        7.47      1.98 o
  14  11  11       14.29       13.42      2.86 o
 -16  12  11        1.29        1.40      0.62 o
 -13  12  11        2.76        3.00      0.61 o
 -12  12  11        7.55        8.00      1.65 o
  -9  12  11        8.86        8.81      1.65 o
  -8  12  11        7.92        7.46      1.99 o
  -7  12  11       11.75       12.01      2.24 o
  -5  12  11       16.25       15.38      2.84 o
  -4  12  11        5.49        4.69      1.17 o
  -3  12  11        3.30        3.18      1.11 o
  -2  12  11       28.27       27.98      3.53 o
  -1  12  11       48.13       44.15      5.30 o
   1  12  11        8.79        8.51      1.97 o
   2  12  11        5.15        3.49      1.11 o
   7  12  11        2.83        2.84      1.37 o
   9  12  11        6.51        5.54      1.87 o
 -14  13  11        1.80        1.87      0.45 o
 -13  13  11       18.79       20.92      2.96 o
 -12  13  11        5.31        5.56      1.24 o
 -11  13  11       18.61       17.93      3.13 o
  -8  13  11       11.36       12.47      1.93 o
  -7  13  11        8.15        6.90      2.00 o
  -5  13  11        7.32        7.13      1.48 o
  -3  13  11        4.24        3.86      0.96 o
  -2  13  11       13.10       13.98      2.08 o
  -1  13  11        4.67        4.17      1.01 o
   1  13  11       17.53       16.91      2.52 o
   2  13  11       29.42       27.39      4.31 o
   4  13  11        8.41        7.57      1.82 o
   7  13  11        4.23        4.07      1.51 o
 -13  14  11        3.76        3.34      1.00 o
 -12  14  11        5.29        5.46      1.54 o
 -11  14  11       14.31       14.21      3.02 o
  -9  14  11        1.73        1.86      0.87 o
  -5  14  11        9.90        7.85      1.66 o
  -2  14  11       16.48       15.25      2.22 o
   2  14  11       27.91       27.22      4.62 o
   3  14  11        7.26        6.76      1.84 o
   4  14  11        3.54        3.91      1.77 o
   6  14  11        7.18        7.94      1.82 o
   7  14  11       20.32       22.81      3.41 o
   9  14  11        2.85        2.79      1.11 o
  10  14  11        3.08        3.77      1.26 o
  11  14  11       12.46       13.61      2.55 o
  13  14  11        1.99        1.71      0.30 o
 -10  15  11        4.70        6.66      1.52 o
  -4  15  11        4.12        3.81      0.89 o
  -2  15  11        5.76        5.19      1.52 o
  -1  15  11        8.53        8.76      1.65 o
   0  15  11       12.03       12.16      2.73 o
   6  15  11        7.95        7.48      2.16 o
   8  15  11        3.79        3.87      1.77 o
  10  15  11        7.19        8.07      1.97 o
  12  15  11        7.27        5.95      2.56 o
  -3  16  11        4.34        4.05      1.31 o
   3  16  11        5.61        5.36      1.40 o
   9  16  11        5.70        5.84      1.33 o
  -2  17  11        2.57        2.24      0.74 o
   0  17  11        3.15        3.55      1.15 o
   2  17  11        3.20        4.28      1.42 o
   8  17  11        1.56        1.16      0.50 o
   6  18  11        1.24        1.15      0.45 o
   2  19  11        1.21        0.81      0.29 o
 -18   0  12        4.70        5.74      1.53 o
 -16   0  12        4.74        4.76      1.45 o
 -12   0  12        5.56        4.92      1.48 o
 -10   0  12       82.65       81.73      9.86 o
  -8   0  12      113.35      120.54     12.15 o
  -6   0  12      216.95      201.24     13.50 o
  -4   0  12      321.56      269.32     17.41 o
  -2   0  12       30.42       22.27      2.96 o
   0   0  12        7.46        4.51      1.92 o
   2   0  12      162.27      174.98     12.94 o
   4   0  12       19.79       19.91      3.58 o
   6   0  12        5.89        5.07      1.55 o
   8   0  12      313.11      286.02     20.34 o
  10   0  12       23.74       22.24      4.51 o
  12   0  12        9.81        9.53      2.60 o
  14   0  12       67.13       63.92      7.96 o
  16   0  12        5.28        4.51      1.24 o
 -21   1  12        5.40        4.81      1.56 o
 -17   1  12        4.44        4.13      1.32 o
 -16   1  12       24.80       23.67      3.25 o
 -15   1  12        9.87       11.12      1.79 o
 -14   1  12       37.41       38.60      4.26 o
 -13   1  12       29.68       29.50      3.83 o
 -12   1  12        5.31        4.78      2.08 o
 -11   1  12       10.25       11.23      2.57 o
 -10   1  12       26.51       27.01      4.46 o
  -9   1  12       26.65       27.76      3.69 o
  -8   1  12       65.28       65.11      5.70 o
  -7   1  12       17.33       17.10      2.52 o
  -6   1  12       41.24       38.50      3.96 o
  -5   1  12       10.56       10.93      2.26 o
  -4   1  12        0.68        1.45      0.68 o
  -3   1  12       25.90       20.78      2.81 o
  -2   1  12       60.54       45.54      4.69 o
  -1   1  12      103.18       91.87      7.73 o
   0   1  12        9.14        9.58      1.64 o
   1   1  12       29.93       31.23      3.68 o
   3   1  12      127.79      131.41     10.34 o
   4   1  12       54.48       47.90      6.19 o
   5   1  12       31.73       33.69      4.89 o
   6   1  12       40.57       40.06      5.01 o
   7   1  12      111.24      107.95      9.33 o
   8   1  12       17.26       15.33      3.01 o
   9   1  12       16.58       15.76      3.16 o
  10   1  12        6.91        5.50      2.59 o
  12   1  12       42.46       46.22      5.59 o
  14   1  12       46.99       50.62      5.88 o
  15   1  12        4.35        3.93      1.16 o
 -19   2  12        6.66        5.90      2.03 o
 -18   2  12        3.78        3.71      1.28 o
 -17   2  12        8.37        8.98      1.64 o
 -16   2  12        5.52        4.79      1.37 o
 -12   2  12       28.75       27.16      3.84 o
 -10   2  12      116.42      115.16     11.56 o
  -9   2  12       50.31       49.85      5.43 o
  -8   2  12        2.03        2.03      0.99 o
  -7   2  12       72.59       68.71      5.69 o
  -6   2  12       15.61       18.64      2.98 o
  -5   2  12       89.97       84.47      6.70 o
  -4   2  12       22.34       15.13      2.22 o
  -2   2  12       27.04       21.98      3.26 o
  -1   2  12      143.46      124.03      9.46 o
   0   2  12        1.48        2.31      1.04 o
   1   2  12        9.89       11.16      2.25 o
   2   2  12      153.26      141.59     10.47 o
   3   2  12       47.93       44.67      4.99 o
   4   2  12      131.51      137.33     10.93 o
   5   2  12       75.15       72.99      7.02 o
   6   2  12       72.54       74.60      8.53 o
   8   2  12       12.54       11.63      2.57 o
   9   2  12       23.76       23.41      4.34 o
  10   2  12        9.71        8.98      3.30 o
  12   2  12       13.59       11.72      2.09 o
  13   2  12       81.92       83.98      9.70 o
  14   2  12        4.86        3.69      1.14 o
  15   2  12        4.73        4.16      1.21 o
  16   2  12       10.21        9.68      1.95 o
  17   2  12        4.85        5.13      2.06 o
 -18   3  12       20.24       22.14      3.42 o
 -16   3  12        6.09        5.40      1.15 o
 -15   3  12       52.19       51.41      5.57 o
 -13   3  12        5.67        5.28      1.01 o
 -12   3  12       15.63       15.13      2.38 o
 -11   3  12       39.98       37.64      6.88 o
 -10   3  12       25.36       25.69      3.54 o
  -9   3  12       36.57       33.94      4.73 o
  -8   3  12      121.00      113.31      9.32 o
  -7   3  12       32.48       31.39      3.68 o
  -6   3  12       37.44       35.12      3.81 o
  -5   3  12       25.39       22.84      3.10 o
  -4   3  12      117.31      115.88      8.58 o
  -2   3  12       38.02       37.28      4.11 o
  -1   3  12        5.41        3.68      1.44 o
   0   3  12       34.24       31.13      3.68 o
   1   3  12      118.24      111.40      8.44 o
   2   3  12       51.54       45.30      5.14 o
   3   3  12       18.27       18.33      3.13 o
   4   3  12       17.18       19.61      2.97 o
   5   3  12       11.62       10.36      2.43 o
   6   3  12        3.63        3.36      1.54 o
   7   3  12       12.01       11.26      3.73 o
  10   3  12      129.11      134.51     16.18 o
  11   3  12       40.62       45.10      5.60 o
  14   3  12       22.92       23.88      3.10 o
 -21   4  12       16.36       14.57      3.98 o
 -18   4  12        7.12        7.32      1.40 o
 -17   4  12        1.98        1.69      0.58 o
 -16   4  12        5.79        5.32      1.21 o
 -15   4  12        3.82        3.49      1.19 o
 -14   4  12        8.43        8.09      1.37 o
 -13   4  12        4.70        4.79      0.94 o
 -10   4  12       98.07       84.95     11.52 o
  -9   4  12       73.72       65.77      8.86 o
  -8   4  12        3.29        2.45      0.95 o
  -7   4  12      284.95      263.61     18.90 o
  -6   4  12       10.09        8.52      1.81 o
  -4   4  12      101.86       97.88      7.57 o
  -3   4  12      221.26      210.81     14.52 o
  -2   4  12      118.20      117.99      8.72 o
  -1   4  12       43.47       41.66      4.70 o
   0   4  12       74.24       64.30      6.44 o
   1   4  12       52.72       48.26      5.14 o
   2   4  12       29.09       28.11      3.53 o
   4   4  12      140.03      138.47     10.77 o
   6   4  12       28.59       29.79      5.38 o
   7   4  12       72.35       66.31      9.47 o
   9   4  12        9.85        7.81      2.31 o
  11   4  12       44.49       44.46      5.45 o
  12   4  12       55.20       58.98      6.91 o
  13   4  12        7.42        6.21      1.45 o
  18   4  12        3.04        2.43      1.19 o
 -20   5  12        6.96        5.34      1.19 o
 -19   5  12       11.46       11.34      1.79 o
 -10   5  12        5.82        5.74      1.39 o
  -8   5  12       41.54       41.21      5.47 o
  -7   5  12       59.18       54.03      7.85 o
  -6   5  12       19.48       16.84      2.99 o
  -5   5  12       14.51       13.27      2.40 o
  -4   5  12       87.81       86.47      9.99 o
  -3   5  12       14.74       12.54      2.56 o
  -2   5  12       25.31       24.34      2.79 o
  -1   5  12      125.13      132.67      9.89 o
   3   5  12       12.85       11.86      2.57 o
   4   5  12       22.49       20.73      3.74 o
   6   5  12        3.69        3.07      1.28 o
   7   5  12       65.48       63.00      7.50 o
   8   5  12       27.41       27.53      4.94 o
   9   5  12      219.25      202.24     31.18 o
  11   5  12       20.84       22.56      3.25 o
  13   5  12       12.02       12.73      2.24 o
 -20   6  12        0.77        1.07      0.29 o
 -19   6  12        5.61        6.25      1.13 o
 -18   6  12        5.29        4.64      1.37 o
 -16   6  12       10.14        8.69      1.43 o
 -15   6  12       14.09       13.91      1.92 o
 -14   6  12       18.51       19.11      2.51 o
 -13   6  12       33.81       34.89      3.81 o
 -12   6  12        3.93        4.18      1.02 o
  -9   6  12        3.04        2.74      0.80 o
  -8   6  12        8.58        7.05      1.46 o
  -6   6  12       56.58       51.52      5.57 o
  -5   6  12        7.02        6.57      2.01 o
  -3   6  12       13.73       12.69      2.24 o
  -2   6  12       87.90       87.12      7.59 o
   0   6  12       25.77       27.85      3.23 o
   1   6  12       11.84       13.22      2.40 o
   2   6  12       66.99       70.78      6.43 o
   4   6  12       22.12       20.93      4.37 o
   5   6  12       73.93       70.79      7.17 o
   7   6  12       26.18       25.01      4.33 o
   8   6  12       87.74       81.30     10.93 o
  10   6  12       14.97       14.71      3.82 o
  12   6  12       20.67       19.44      4.71 o
 -20   7  12        7.85        8.00      1.26 o
 -19   7  12        7.92        8.18      1.42 o
 -15   7  12        2.54        2.45      0.69 o
 -14   7  12       51.55       49.92      5.58 o
 -13   7  12        2.61        2.76      0.67 o
 -12   7  12       12.00       12.99      1.78 o
 -10   7  12       55.27       55.92      7.53 o
  -8   7  12      108.03       97.11     16.39 o
  -6   7  12       99.69       93.71      8.76 o
  -5   7  12        5.30        4.56      1.73 o
  -4   7  12       12.34       10.46      2.43 o
  -3   7  12        1.06        1.12      0.55 o
  -2   7  12       37.01       38.21      4.71 o
  -1   7  12       18.53       16.53      2.83 o
   0   7  12       36.34       35.45      4.72 o
   1   7  12        2.97        3.24      1.23 o
   2   7  12        5.44        4.67      1.42 o
   3   7  12       11.02       10.71      2.10 o
   4   7  12       24.99       23.76      3.87 o
   5   7  12       87.37       88.64      8.78 o
   6   7  12       92.45       89.06      9.53 o
   7   7  12       36.54       34.39      5.51 o
  10   7  12       30.34       30.97      4.13 o
  11   7  12       29.56       29.15      4.92 o
 -17   8  12       20.05       20.54      3.58 o
 -14   8  12        1.48        1.47      0.64 o
 -13   8  12       26.62       26.22      3.24 o
 -12   8  12        7.16        7.88      1.30 o
 -11   8  12        2.86        3.21      0.96 o
  -9   8  12       33.69       35.06      5.65 o
  -8   8  12        6.56        5.22      1.52 o
  -7   8  12       74.14       66.29     10.40 o
  -5   8  12       42.28       38.75      6.56 o
  -4   8  12       13.54       13.30      2.55 o
  -2   8  12       37.63       38.44      4.71 o
  -1   8  12       28.41       28.70      5.87 o
   0   8  12       11.51       11.56      2.25 o
   1   8  12       10.74       11.50      2.41 o
   2   8  12       21.97       17.48      2.68 o
   5   8  12       12.49       13.08      3.03 o
   7   8  12       19.40       19.98      3.90 o
   8   8  12       23.37       24.21      4.49 o
   9   8  12        9.97        7.49      2.16 o
  10   8  12       10.54        8.92      2.29 o
  11   8  12        2.67        2.64      1.05 o
  15   8  12        2.77        3.41      1.20 o
  17   8  12        3.05        3.24      1.04 o
 -18   9  12        3.43        4.09      0.80 o
 -16   9  12        4.68        4.59      1.16 o
 -14   9  12       10.51       10.37      1.48 o
 -13   9  12        6.55        6.84      1.41 o
 -12   9  12       17.68       18.91      2.36 o
 -10   9  12        4.62        4.57      0.87 o
  -8   9  12        8.45        8.79      1.96 o
  -5   9  12       13.20       13.72      2.54 o
  -4   9  12        9.93        9.05      2.79 o
  -3   9  12       39.92       37.06      7.04 o
  -2   9  12        3.24        3.19      1.03 o
   0   9  12        2.79        3.23      1.18 o
   1   9  12        7.96        6.58      1.52 o
   2   9  12       13.23       12.75      2.87 o
   3   9  12       14.06       13.49      2.71 o
   4   9  12       16.45       16.15      3.30 o
   5   9  12       37.69       39.85      5.31 o
   6   9  12        6.01        4.06      1.59 o
   8   9  12        4.78        4.15      1.50 o
  11   9  12        8.88        8.19      1.97 o
  12   9  12       14.38       12.51      2.40 o
  13   9  12       32.69       34.39      5.66 o
  16   9  12        3.54        4.15      1.02 o
  17   9  12        1.74        1.68      0.49 o
 -16  10  12        1.66        2.03      0.58 o
 -15  10  12        5.29        6.57      1.06 o
 -14  10  12        1.16        1.70      0.60 o
 -13  10  12       30.57       34.04      5.35 o
 -12  10  12        6.44        6.43      1.68 o
 -11  10  12       19.14       17.96      3.60 o
  -9  10  12       14.64       14.09      2.08 o
  -7  10  12        1.96        2.10      1.01 o
  -3  10  12       11.79       10.03      2.92 o
  -2  10  12       15.85       14.33      3.33 o
   3  10  12       12.55       11.10      2.90 o
   6  10  12       31.85       32.25      4.12 o
   8  10  12       10.03        8.66      2.63 o
  12  10  12       11.63        9.12      2.28 o
  13  10  12        3.03        2.51      0.87 o
 -16  11  12        1.09        1.20      0.59 o
 -15  11  12        1.14        1.40      0.50 o
 -13  11  12        1.02        1.07      0.36 o
 -12  11  12        6.68        6.33      1.85 o
 -11  11  12       24.51       23.44      3.25 o
  -9  11  12        4.11        4.37      1.05 o
  -5  11  12        6.00        5.29      1.26 o
  -4  11  12        5.28        4.17      1.25 o
  -3  11  12       52.40       51.28      6.63 o
  -2  11  12        3.04        3.17      0.86 o
   0  11  12       14.66       13.92      2.71 o
   2  11  12       13.95       12.75      2.87 o
   3  11  12       19.38       18.09      3.60 o
   6  11  12        4.85        4.51      1.74 o
   9  11  12       19.77       21.09      3.26 o
  15  11  12       10.74       14.23      2.85 o
 -15  12  12        5.07        5.09      0.80 o
 -11  12  12        2.80        3.46      1.00 o
 -10  12  12        2.84        2.88      0.90 o
  -9  12  12        7.74        7.02      1.24 o
  -7  12  12        1.93        1.94      0.85 o
  -6  12  12       19.28       18.84      3.13 o
  -4  12  12       18.23       16.58      3.15 o
   1  12  12        4.85        3.60      1.29 o
   3  12  12        6.57        6.51      1.52 o
   4  12  12        8.68        7.25      2.50 o
   5  12  12       43.82       43.89      5.60 o
   6  12  12       11.11       10.27      2.92 o
   7  12  12        4.39        4.84      1.72 o
   8  12  12        6.83        7.62      2.15 o
  11  12  12        2.39        3.13      1.29 o
  12  12  12        3.76        4.86      1.72 o
  13  12  12       12.07       13.44      3.03 o
  15  12  12        0.58        0.75      0.27 o
 -16  13  12        3.18        4.01      1.09 o
 -10  13  12        3.50        4.04      1.03 o
  -9  13  12        7.23        6.98      2.17 o
  -8  13  12        2.27        2.50      0.91 o
  -5  13  12       37.57       36.52      6.41 o
  -4  13  12        3.46        2.40      0.77 o
  -3  13  12        1.62        1.26      0.63 o
   2  13  12        6.46        6.12      1.53 o
   4  13  12       40.99       39.59      4.86 o
   5  13  12        9.49        6.88      2.34 o
   6  13  12        6.70        5.83      2.21 o
  11  13  12        3.10        3.51      1.26 o
  12  13  12        3.27        4.41      1.36 o
  13  13  12        6.71        8.47      1.81 o
  14  13  12        1.28        1.49      0.44 o
 -10  14  12        3.19        2.75      0.91 o
  -9  14  12        3.91        4.72      1.23 o
  -7  14  12        8.58        8.48      1.46 o
  -6  14  12        5.65        4.60      1.00 o
  -3  14  12       12.72       12.73      2.72 o
  -2  14  12        8.70        6.93      2.00 o
  -1  14  12        9.09        8.36      2.30 o
   0  14  12       12.94       12.82      2.24 o
   3  14  12        4.42        4.05      1.55 o
   4  14  12        6.80        6.79      2.18 o
   9  14  12        2.53        3.20      1.34 o
  11  14  12        1.36        2.38      0.97 o
  12  14  12        1.71        1.34      0.49 o
  13  14  12        0.56        0.43      0.21 o
  -3  15  12        4.36        4.20      1.02 o
   1  15  12        4.09        4.13      1.51 o
   3  15  12        6.84        7.45      1.83 o
   5  15  12       12.31       11.14      3.07 o
   6  15  12       10.04        8.69      1.96 o
  10  15  12        1.32        1.68      0.68 o
  -8  16  12        2.92        2.24      1.01 o
   1  16  12        1.83        2.65      1.28 o
   5  16  12        7.57        9.47      2.28 o
   7  16  12        1.70        2.00      0.69 o
   8  16  12        7.52        8.17      1.82 o
  10  16  12        3.39        3.46      0.69 o
  -9  17  12        2.25        2.48      0.96 o
  -2  17  12        2.27        1.88      0.62 o
  -1  17  12        3.05        2.54      1.03 o
   4  17  12        3.74        6.12      1.68 o
   8  17  12        2.64        1.46      0.40 o
  -7  18  12        9.03        7.77      2.31 o
  -3  18  12        3.00        3.13      1.01 o
   4  18  12        2.67        1.94      0.33 o
  -1  19  12        0.48        0.97      0.46 o
   1  19  12        1.66        1.25      0.41 o
 -19   0  13        3.44        3.80      1.09 o
 -17   0  13       31.51       32.97      3.82 o
 -15   0  13       28.77       28.20      3.39 o
 -11   0  13      126.22      106.50     21.01 o
  -9   0  13        5.94        8.14      1.82 o
  -7   0  13       48.29       44.09      4.69 o
  -5   0  13        2.39        2.72      1.18 o
  -3   0  13       26.98       21.50      3.57 o
  -1   0  13       31.99       30.91      3.68 o
   1   0  13       48.76       48.94      5.28 o
   3   0  13      214.10      209.24     17.49 o
   7   0  13       43.99       38.21      6.25 o
   9   0  13        2.60        3.48      1.47 o
  15   0  13       35.94       39.27      4.71 o
  17   0  13        4.17        4.27      1.27 o
 -21   1  13        3.08        2.63      1.19 o
 -19   1  13        6.31        6.49      1.85 o
 -17   1  13        2.94        3.69      1.21 o
 -15   1  13       16.07       15.63      3.31 o
 -14   1  13       27.88       27.22      4.15 o
 -13   1  13        5.85        6.48      1.68 o
 -10   1  13        6.10        5.61      2.04 o
  -9   1  13       40.36       40.41      5.47 o
  -7   1  13       34.83       35.27      3.97 o
  -5   1  13       15.82       17.01      3.14 o
  -4   1  13       77.17       78.27      6.71 o
  -3   1  13       50.63       49.89      4.68 o
  -2   1  13        2.10        2.25      0.84 o
  -1   1  13       10.48        7.71      1.66 o
   0   1  13        2.19        3.48      0.93 o
   1   1  13       12.90       14.96      2.53 o
   2   1  13      196.50      188.83     13.22 o
   3   1  13        6.79        6.48      2.19 o
   4   1  13      173.33      167.27     16.08 o
   6   1  13      147.66      138.97     12.86 o
   7   1  13       14.22       17.00      3.14 o
   8   1  13        6.86        6.27      2.55 o
   9   1  13       12.12       12.83      2.72 o
  10   1  13       11.01        8.33      2.47 o
  11   1  13       21.56       22.18      2.96 o
  12   1  13        8.99        8.61      1.97 o
  13   1  13       15.35       17.25      2.68 o
  14   1  13        3.82        3.95      1.22 o
  18   1  13        3.78        3.09      1.38 o
 -19   2  13        5.65        5.59      1.19 o
 -18   2  13        5.42        6.46      1.28 o
 -17   2  13       19.65       20.16      2.81 o
 -16   2  13       11.19       12.65      2.24 o
 -15   2  13       29.99       31.06      3.68 o
 -13   2  13       62.79       61.92      7.97 o
 -12   2  13        4.12        4.14      1.32 o
 -10   2  13       18.23       16.46      4.11 o
  -9   2  13       24.95       21.84      4.19 o
  -8   2  13      135.82      130.90     10.04 o
  -6   2  13       16.25       17.04      3.14 o
  -5   2  13      187.09      167.70     11.76 o
  -4   2  13      283.34      288.30     18.87 o
  -3   2  13       23.11       22.51      2.96 o
  -2   2  13      162.05      142.65     10.17 o
  -1   2  13       47.93       40.90      4.40 o
   1   2  13       32.81       34.55      4.42 o
   2   2  13       14.78       12.73      2.87 o
   3   2  13       28.65       26.69      4.32 o
   4   2  13        2.92        4.25      1.36 o
   6   2  13       37.69       37.36      5.64 o
   7   2  13       25.40       26.69      4.15 o
   8   2  13       30.59       28.46      5.56 o
  13   2  13       26.09       26.42      3.70 o
  14   2  13        5.86        5.04      1.89 o
  16   2  13       14.15       13.68      2.23 o
  17   2  13        8.01        8.06      1.65 o
 -20   3  13        2.76        3.16      1.11 o
 -17   3  13       30.42       30.14      3.83 o
 -16   3  13       19.32       18.74      2.67 o
 -15   3  13       18.99       19.98      2.66 o
 -14   3  13        9.31       11.36      1.78 o
 -13   3  13        8.83        7.61      1.98 o
 -12   3  13       10.12       11.66      1.78 o
 -11   3  13       20.83       20.12      2.97 o
  -9   3  13       31.33       28.74      5.39 o
  -8   3  13       32.16       31.27      4.75 o
  -7   3  13       14.24       14.77      3.01 o
  -6   3  13       74.97       74.92      6.26 o
  -5   3  13       99.49       99.91      7.71 o
  -4   3  13      140.50      127.98      8.86 o
  -3   3  13       16.96       15.18      3.16 o
  -2   3  13        5.80        4.12      1.47 o
  -1   3  13       40.07       41.92      4.55 o
   0   3  13       17.06       18.70      2.98 o
   1   3  13       19.09       13.82      2.54 o
   2   3  13        4.62        3.16      1.57 o
   3   3  13       35.95       35.50      4.42 o
   4   3  13       46.82       49.86      5.58 o
   5   3  13       21.41       21.76      3.42 o
   6   3  13       11.29        9.55      3.11 o
   7   3  13        8.32        6.04      1.86 o
   8   3  13      129.50      116.77     14.73 o
  10   3  13       38.30       39.81      5.17 o
  11   3  13        5.86        5.87      1.47 o
  13   3  13        2.65        2.54      1.12 o
  14   3  13        7.92        7.50      1.66 o
  15   3  13       10.78       10.09      1.95 o
 -20   4  13        8.66        8.29      1.65 o
 -17   4  13        2.34        2.70      1.15 o
 -16   4  13        2.81        1.87      0.59 o
 -15   4  13        5.58        5.53      1.03 o
 -14   4  13        8.35        7.28      1.43 o
 -12   4  13        5.18        4.65      0.97 o
 -11   4  13       18.07       17.35      3.29 o
 -10   4  13       16.96       17.32      4.10 o
  -9   4  13       20.69       17.36      4.10 o
  -8   4  13       77.58       73.15     10.21 o
  -7   4  13      168.45      165.42     16.09 o
  -5   4  13       78.01       76.66      9.27 o
  -4   4  13       28.63       27.49      2.94 o
  -3   4  13       51.01       51.48      4.83 o
  -2   4  13       25.96       23.09      2.80 o
   0   4  13       32.61       28.90      3.53 o
   2   4  13       32.75       32.85      3.97 o
   4   4  13       39.16       41.36      5.16 o
   5   4  13      124.07      117.39      9.91 o
   6   4  13        6.32        4.34      1.93 o
   7   4  13       84.19       79.01      9.41 o
   8   4  13        7.48        6.62      2.35 o
   9   4  13        9.35       10.56      2.91 o
  11   4  13        4.36        4.22      1.46 o
  13   4  13       11.95       11.29      3.57 o
  17   4  13        3.20        2.34      0.95 o
  18   4  13       10.10       11.24      2.10 o
 -19   5  13        3.76        2.87      1.05 o
 -18   5  13        7.28        6.37      2.01 o
 -16   5  13        1.90        1.56      0.59 o
 -15   5  13        4.14        3.63      0.84 o
 -13   5  13       33.00       33.94      3.82 o
 -12   5  13        4.44        4.54      0.88 o
 -11   5  13        8.49        8.39      1.81 o
 -10   5  13       26.54       28.14      4.00 o
  -9   5  13       23.46       24.11      4.65 o
  -8   5  13        7.01        7.26      1.66 o
  -7   5  13       63.71       63.82      6.59 o
  -6   5  13       42.72       44.33      4.85 o
  -5   5  13        4.38        3.36      1.12 o
  -4   5  13      190.77      183.26     16.05 o
  -3   5  13       18.75       18.06      3.13 o
  -2   5  13      132.98      123.54      9.76 o
   0   5  13       35.94       36.52      4.11 o
   1   5  13       29.45       26.93      3.70 o
   2   5  13      268.24      257.76     17.42 o
   3   5  13       14.11       11.74      2.57 o
   4   5  13        3.97        4.38      1.74 o
   5   5  13       13.45       11.77      3.06 o
   6   5  13       11.01       11.99      2.73 o
   7   5  13        8.84        7.71      2.84 o
  10   5  13       31.81       32.50      4.43 o
  12   5  13        6.87        6.25      1.68 o
  14   5  13       12.29       13.36      2.40 o
  17   5  13        5.16        5.58      1.70 o
 -20   6  13        7.61       10.51      1.19 o
 -19   6  13        0.91        1.38      0.41 o
 -13   6  13        3.73        3.84      0.81 o
 -12   6  13        2.09        1.62      0.60 o
 -10   6  13       57.50       58.63      7.37 o
  -9   6  13       10.03        9.53      2.44 o
  -8   6  13        1.88        2.21      0.80 o
  -6   6  13       36.66       35.14      6.59 o
  -5   6  13       52.99       47.49      5.44 o
  -3   6  13      206.98      207.38     17.50 o
  -2   6  13        7.94        7.17      1.99 o
   0   6  13       19.90       16.91      2.68 o
   1   6  13       11.11       10.82      2.26 o
   2   6  13       35.35       32.63      4.12 o
   3   6  13       88.44       89.66      8.63 o
   4   6  13        9.42       10.83      2.58 o
   5   6  13       11.91       11.74      3.72 o
   8   6  13       22.96       23.26      3.25 o
   9   6  13       46.41       47.31      5.75 o
  10   6  13        3.72        4.18      1.47 o
  11   6  13        5.50        5.92      1.69 o
  12   6  13        5.01        4.32      1.21 o
  13   6  13       13.37       13.42      3.03 o
 -19   7  13        3.91        4.24      0.97 o
 -14   7  13       11.07       11.31      1.79 o
 -13   7  13       13.17       13.13      2.87 o
 -12   7  13       16.22       17.36      2.37 o
 -10   7  13        5.56        6.17      1.03 o
  -9   7  13       42.78       43.15      7.15 o
  -8   7  13       26.97       24.97      4.33 o
  -7   7  13        5.43        4.42      1.23 o
  -6   7  13       20.64       20.57      3.43 o
  -4   7  13       49.82       45.55      6.21 o
  -3   7  13       45.54       46.86      5.44 o
  -1   7  13       45.32       43.73      6.98 o
   0   7  13       38.20       33.66      4.12 o
   1   7  13       49.69       48.23      5.44 o
   2   7  13       11.96       11.98      2.88 o
   3   7  13        7.79        5.43      2.05 o
   4   7  13       30.79       29.35      5.07 o
   5   7  13       74.39       67.59     10.39 o
   6   7  13        6.89        5.31      2.24 o
   8   7  13        3.14        2.95      1.00 o
   9   7  13        2.73        2.75      0.83 o
  11   7  13       38.13       37.20      6.41 o
  12   7  13        6.66        6.31      1.47 o
  17   7  13        3.04        2.59      1.28 o
 -19   8  13        3.02        4.22      0.86 o
 -18   8  13        2.34        2.57      0.79 o
 -17   8  13        5.23        6.41      1.17 o
 -15   8  13        4.98        5.07      1.04 o
 -14   8  13        9.66        9.54      1.80 o
 -12   8  13       52.42       54.86      6.01 o
  -9   8  13       15.10       14.09      3.18 o
  -8   8  13        8.91        8.97      1.64 o
  -6   8  13        6.11        5.72      1.50 o
  -5   8  13       84.20       72.37     12.53 o
  -3   8  13       71.09       68.59      8.39 o
  -1   8  13       19.44       18.21      2.98 o
   1   8  13       46.92       44.79      5.76 o
   2   8  13       21.51       21.69      3.42 o
   4   8  13       31.48       28.10      5.40 o
   9   8  13        5.49        3.93      1.32 o
  10   8  13       45.32       45.27      5.60 o
  11   8  13       22.34       20.71      3.58 o
  12   8  13        8.66        8.28      1.81 o
 -18   9  13        4.94        6.03      0.92 o
 -16   9  13        2.33        2.53      0.62 o
 -15   9  13        3.19        3.47      1.03 o
 -14   9  13        7.67        7.96      1.26 o
 -13   9  13       17.22       18.50      2.36 o
 -12   9  13       18.47       18.69      2.67 o
 -11   9  13       25.29       24.97      3.40 o
 -10   9  13       14.94       15.02      2.22 o
  -9   9  13       10.80       10.96      1.79 o
  -7   9  13        9.94        9.31      1.64 o
  -4   9  13       90.92       79.37     13.42 o
  -3   9  13       20.88       20.42      3.12 o
  -2   9  13       21.55       20.71      3.43 o
  -1   9  13       40.33       40.20      7.64 o
   0   9  13        8.34        6.99      2.51 o
   1   9  13       14.08       12.66      2.87 o
   2   9  13        7.13        6.24      2.36 o
   3   9  13       29.44       29.19      5.07 o
   6   9  13       29.62       31.99      4.13 o
   7   9  13        7.67        6.65      1.84 o
  10   9  13        4.24        5.34      1.70 o
  11   9  13        9.12        8.05      1.82 o
 -18  10  13        4.97        5.63      0.72 o
 -16  10  13       14.67       16.43      3.00 o
 -15  10  13        2.33        2.83      0.58 o
 -13  10  13       24.95       24.86      3.86 o
 -12  10  13       16.78       15.82      3.80 o
 -10  10  13        9.74        8.20      2.64 o
  -9  10  13        6.96        5.16      1.71 o
  -7  10  13        4.51        3.33      1.46 o
  -6  10  13        6.76        5.98      1.53 o
  -4  10  13        6.46        5.87      1.28 o
  -1  10  13        3.42        4.29      1.27 o
   1  10  13       12.77        9.96      2.44 o
   2  10  13       37.97       36.28      6.42 o
   5  10  13        3.09        2.46      1.20 o
  12  10  13        3.34        3.82      1.41 o
  14  10  13        3.12        3.77      1.16 o
  15  10  13        3.91        3.77      1.21 o
 -16  11  13       12.58       12.98      1.62 o
 -10  11  13       20.76       20.52      3.27 o
  -9  11  13        7.48        6.54      1.32 o
  -8  11  13       13.17       10.94      2.26 o
  -7  11  13        9.10        7.96      1.82 o
  -6  11  13       66.43       61.72      7.81 o
  -4  11  13       21.82       22.27      3.25 o
  -2  11  13        4.74        4.89      1.47 o
  -1  11  13        5.32        5.53      1.70 o
   1  11  13        6.28        4.31      1.36 o
   8  11  13        5.40        6.29      2.19 o
  14  11  13        6.55        8.11      1.82 o
 -16  12  13        3.17        2.79      0.87 o
 -15  12  13        2.00        1.60      0.75 o
 -14  12  13        5.94        5.87      1.39 o
 -13  12  13        4.23        5.12      1.33 o
  -9  12  13       10.91       10.46      1.63 o
  -8  12  13       22.82       24.53      3.24 o
  -7  12  13        4.99        4.60      1.17 o
  -6  12  13        6.57        6.40      1.34 o
  -5  12  13       17.12       16.58      2.68 o
  -4  12  13        5.32        4.95      1.38 o
  -3  12  13        7.67        7.67      1.50 o
  -2  12  13       31.82       33.56      4.12 o
   0  12  13       13.31       11.77      3.38 o
   1  12  13        8.94       10.64      2.43 o
   4  12  13       10.80       11.81      3.22 o
  12  12  13        2.51        4.40      1.31 o
  14  12  13        2.30        1.62      0.53 o
 -13  13  13        1.74        1.66      0.77 o
 -11  13  13        5.59        4.85      1.72 o
  -9  13  13        6.31        6.27      1.31 o
  -7  13  13        8.31        8.02      1.44 o
  -6  13  13       20.62       19.34      2.67 o
  -5  13  13        3.88        3.00      1.29 o
  -3  13  13       21.66       20.22      2.97 o
  -2  13  13        4.22        4.32      1.23 o
  -1  13  13       34.70       32.28      5.21 o
   3  13  13        8.71        6.15      2.73 o
   4  13  13        6.80        5.99      2.37 o
   5  13  13        5.09        5.58      1.70 o
   6  13  13        8.89        9.81      2.60 o
   7  13  13        8.74        8.23      2.47 o
 -12  14  13        8.84        9.20      1.64 o
  -3  14  13        5.89        6.33      1.47 o
  -1  14  13        7.59        7.57      2.15 o
   1  14  13        2.73        3.18      1.55 o
   3  14  13        5.06        4.63      1.91 o
  10  14  13        2.03        1.90      0.83 o
  11  14  13        6.29        8.01      1.65 o
 -10  15  13        2.26        2.19      1.04 o
  -9  15  13        2.96        3.12      1.56 o
  -2  15  13        2.07        2.09      0.77 o
   3  15  13        2.11        2.59      1.07 o
   5  15  13        4.25        5.83      1.86 o
   7  15  13        2.86        3.22      1.03 o
 -10  16  13        3.90        3.51      1.15 o
  -5  16  13        9.80        9.19      1.96 o
  -3  16  13        5.05        4.72      1.73 o
   3  16  13       13.94       16.30      3.00 o
   4  16  13        5.47        6.31      1.50 o
   9  16  13        3.50        3.75      0.75 o
  -9  17  13        0.97        1.97      0.95 o
  -6  17  13        3.18        3.49      1.22 o
  -4  17  13        4.96        4.55      1.15 o
  -2  17  13        2.50        1.98      0.58 o
   2  17  13        3.85        4.50      1.26 o
   5  17  13        4.10        5.37      1.00 o
 -18   0  14        6.37        7.45      1.23 o
 -16   0  14       87.22       88.94     12.42 o
 -14   0  14       23.48       23.96      3.25 o
 -12   0  14       48.75       49.24      5.44 o
 -10   0  14       23.69       23.42      3.56 o
  -8   0  14      116.42      112.04     11.72 o
  -6   0  14       48.64       49.14      6.03 o
  -2   0  14        2.41        0.95      0.44 o
   0   0  14      194.52      190.40     13.22 o
   2   0  14      467.59      473.56     30.47 o
   4   0  14       54.08       54.90      6.01 o
   6   0  14       90.24       97.78      9.35 o
   8   0  14      189.69      168.13     22.14 o
  10   0  14        5.89        4.39      1.57 o
  14   0  14       14.55       10.64      2.43 o
  16   0  14       10.60       11.03      1.94 o
 -19   1  14        3.90        4.28      1.10 o
 -16   1  14       33.81       34.11      5.20 o
 -15   1  14       41.72       40.28      4.56 o
 -14   1  14       92.78       88.35     11.36 o
 -13   1  14       29.35       32.21      3.98 o
 -10   1  14        5.18        4.16      1.94 o
  -9   1  14       38.60       35.97      5.19 o
  -8   1  14       22.32       22.74      3.41 o
  -7   1  14        2.14        2.62      1.18 o
  -6   1  14       94.37       97.29      8.31 o
  -5   1  14       98.05       96.33      7.87 o
  -4   1  14      101.01       97.06      8.17 o
  -3   1  14       73.97       70.05      6.57 o
  -2   1  14       11.77       10.49      1.94 o
  -1   1  14        9.35        9.83      1.95 o
   0   1  14      224.41      219.80     14.51 o
   1   1  14        6.92        6.91      1.51 o
   2   1  14       39.04       41.41      4.86 o
   3   1  14      231.05      229.64     15.98 o
   4   1  14        2.91        3.32      1.63 o
   6   1  14       11.01       12.60      2.56 o
   7   1  14       13.11       13.01      2.55 o
  11   1  14       21.61       20.28      2.81 o
  12   1  14       19.54       20.16      3.12 o
  14   1  14       22.44       21.60      4.04 o
  15   1  14       11.90       10.19      2.43 o
 -20   2  14        2.14        2.85      1.05 o
 -19   2  14        9.56        9.58      1.95 o
 -18   2  14       10.50       11.59      2.25 o
 -15   2  14       83.05       78.09     11.71 o
 -14   2  14        4.97        4.42      1.08 o
 -13   2  14       22.11       22.85      2.95 o
 -12   2  14        4.96        4.46      1.53 o
 -11   2  14       61.98       58.93     10.62 o
  -9   2  14       14.24       13.82      2.54 o
  -8   2  14        2.46        2.74      1.11 o
  -6   2  14      203.20      197.39     13.95 o
  -5   2  14       26.60       26.21      3.24 o
  -4   2  14        7.08        8.31      1.65 o
  -3   2  14       21.80       24.01      3.10 o
  -2   2  14       49.31       50.62      5.13 o
  -1   2  14      129.56      120.92      9.61 o
   0   2  14       68.61       64.82      6.14 o
   1   2  14       59.16       59.09      5.71 o
   2   2  14       26.88       24.21      3.55 o
   3   2  14       22.66       23.26      3.72 o
   5   2  14       20.00       20.04      3.90 o
   6   2  14       14.60       16.00      3.15 o
   8   2  14        6.88        7.73      2.15 o
   9   2  14       29.61       31.26      3.98 o
  10   2  14       57.38       59.24      6.91 o
  11   2  14       14.79       15.73      2.38 o
  13   2  14       10.90       10.15      2.92 o
  17   2  14        5.99        6.10      1.69 o
 -18   3  14        8.14        7.66      2.31 o
 -17   3  14        3.99        3.93      1.32 o
 -15   3  14       24.06       25.64      3.09 o
 -13   3  14       53.42       53.72      7.09 o
 -12   3  14       91.47       93.00     11.79 o
 -11   3  14       49.36       45.35      9.32 o
 -10   3  14       79.65       76.65     10.95 o
  -8   3  14        5.73        5.17      1.51 o
  -4   3  14       90.13       87.36      7.29 o
  -3   3  14       30.85       31.90      3.68 o
  -2   3  14       26.52       26.85      3.54 o
   0   3  14       25.85       28.17      3.84 o
   1   3  14      277.68      271.04     17.41 o
   3   3  14       22.18       21.30      3.26 o
   4   3  14        2.87        2.89      1.04 o
   5   3  14        4.82        6.01      2.02 o
   7   3  14       26.65       26.15      4.78 o
   9   3  14       22.64       25.14      3.40 o
  10   3  14       19.80       21.97      3.11 o
  16   3  14       16.53       17.87      2.67 o
 -19   4  14        6.30        6.23      2.02 o
 -16   4  14        2.38        2.37      0.87 o
 -15   4  14        3.57        3.39      1.14 o
 -14   4  14       45.31       44.57      4.85 o
 -13   4  14        6.71        6.88      1.51 o
 -12   4  14       75.60       77.54      8.06 o
 -11   4  14       31.36       32.30      5.21 o
 -10   4  14        7.43        7.06      1.99 o
  -9   4  14        5.38        6.02      1.39 o
  -8   4  14       55.91       53.97      7.23 o
  -7   4  14       50.00       50.14      5.88 o
  -5   4  14        6.14        5.82      1.69 o
  -4   4  14       11.98       12.13      2.09 o
  -3   4  14       69.22       65.65      5.70 o
  -1   4  14       33.02       31.60      3.98 o
   0   4  14       57.58       54.95      5.42 o
   1   4  14       58.56       53.14      7.54 o
   2   4  14       94.74       89.77      7.88 o
   3   4  14       12.91       11.31      2.42 o
   5   4  14        7.50        5.29      2.61 o
   6   4  14       54.64       50.84      6.49 o
   7   4  14        8.30        7.76      2.65 o
   8   4  14       30.58       29.98      4.75 o
   9   4  14        3.99        3.74      1.07 o
  10   4  14        3.70        2.71      1.10 o
  12   4  14       45.86       50.62      5.88 o
 -20   5  14        7.53        7.17      1.83 o
 -19   5  14        4.50        4.72      1.09 o
 -18   5  14        2.61        3.09      1.01 o
 -16   5  14        3.74        3.15      0.86 o
 -15   5  14        6.83        5.61      0.99 o
 -13   5  14        4.58        4.01      1.37 o
 -11   5  14       29.88       30.26      3.38 o
 -10   5  14        5.56        5.58      1.70 o
  -9   5  14       93.01       91.45     13.95 o
  -8   5  14       29.26       26.60      3.70 o
  -6   5  14       85.65       81.48      8.35 o
  -5   5  14       19.31       19.52      4.54 o
  -4   5  14        5.15        3.55      1.34 o
  -3   5  14        8.51        8.13      2.64 o
  -2   5  14        3.52        3.56      1.04 o
  -1   5  14       19.15       17.96      2.98 o
   0   5  14       59.55       57.74      5.86 o
   1   5  14        9.11        6.80      1.67 o
   2   5  14      120.83      114.18      9.62 o
   3   5  14       49.42       48.30      5.74 o
   4   5  14        3.74        3.99      1.95 o
   5   5  14        8.47        6.67      2.70 o
   7   5  14       22.59       23.10      4.18 o
   8   5  14        5.10        6.10      2.20 o
   9   5  14        6.14        4.51      1.92 o
  11   5  14       17.48       18.84      3.59 o
  13   5  14        3.62        2.39      0.93 o
 -19   6  14        2.23        2.48      0.80 o
 -18   6  14        5.13        5.12      1.36 o
 -16   6  14       13.72       12.76      2.40 o
 -15   6  14        5.75        5.40      1.08 o
 -14   6  14        5.88        5.93      1.06 o
 -13   6  14        7.71        7.87      1.82 o
 -12   6  14        5.31        4.94      0.87 o
 -11   6  14        5.69        5.33      0.96 o
 -10   6  14       58.83       61.85      6.60 o
  -7   6  14       16.64       17.86      2.67 o
  -6   6  14        8.30        7.03      1.99 o
  -4   6  14        8.18        7.64      2.32 o
  -2   6  14        8.42        9.10      1.96 o
  -1   6  14       16.34       13.89      2.54 o
   0   6  14        9.35        8.51      1.81 o
   1   6  14       12.70       13.38      2.40 o
   2   6  14       11.98       10.50      2.91 o
   3   6  14        4.40        4.60      1.73 o
   4   6  14       24.04       23.77      4.18 o
   5   6  14        9.68        8.89      3.14 o
   6   6  14       15.20       17.19      3.46 o
   7   6  14        3.42        2.70      0.71 o
  11   6  14        3.99        4.63      1.23 o
  12   6  14       13.87       14.45      2.23 o
  17   6  14        1.50        1.61      0.76 o
 -19   7  14        3.56        4.38      0.65 o
 -16   7  14        1.47        1.59      0.56 o
 -14   7  14        3.57        3.42      0.74 o
 -13   7  14        6.45        6.54      1.52 o
 -12   7  14        8.18        8.06      1.29 o
 -11   7  14       47.19       48.48      5.44 o
 -10   7  14       24.70       24.31      2.79 o
  -9   7  14        9.57        9.53      1.38 o
  -8   7  14       16.11       16.29      2.83 o
  -7   7  14       54.26       51.46      7.71 o
  -6   7  14        2.69        2.62      0.76 o
  -5   7  14        7.50        6.32      2.19 o
  -4   7  14        4.26        4.00      1.59 o
  -2   7  14       57.29       55.75      6.92 o
   1   7  14       17.65       18.46      3.13 o
   2   7  14       37.95       35.31      5.34 o
   3   7  14        6.64        4.58      1.73 o
   4   7  14       12.28        9.68      3.11 o
   8   7  14        2.68        2.97      1.42 o
   9   7  14        2.78        2.32      0.69 o
  10   7  14        7.06        7.88      1.66 o
  11   7  14       13.77       13.13      2.08 o
  12   7  14       10.58       12.14      2.09 o
 -18   8  14        1.36        0.90      0.36 o
 -17   8  14       13.16       12.92      2.72 o
 -12   8  14       17.82       18.76      2.67 o
 -11   8  14       42.83       43.36      4.85 o
 -10   8  14        5.01        4.76      0.88 o
  -9   8  14        6.20        5.32      1.19 o
  -7   8  14        3.78        3.50      0.89 o
  -4   8  14       21.64       19.42      4.71 o
  -3   8  14        7.10        8.14      1.82 o
  -1   8  14        3.46        3.18      1.20 o
   1   8  14       29.98       26.29      4.32 o
   2   8  14       11.91       11.94      2.56 o
   3   8  14       16.79       13.38      3.03 o
   4   8  14       14.68       11.65      2.57 o
   8   8  14        7.60        6.82      2.00 o
  11   8  14        3.15        2.33      0.69 o
  13   8  14        2.02        2.04      0.85 o
  14   8  14        8.01        9.90      1.95 o
  15   8  14        6.92        8.11      2.14 o
 -18   9  14        5.99        6.48      1.32 o
 -16   9  14        2.27        2.24      0.59 o
 -14   9  14       25.22       25.07      3.86 o
 -13   9  14        4.37        4.73      1.22 o
 -12   9  14        5.91        5.48      1.30 o
 -11   9  14        6.58        5.89      1.46 o
 -10   9  14        2.85        2.33      0.92 o
  -9   9  14       10.04        8.13      1.50 o
  -8   9  14       12.06       11.34      1.79 o
  -7   9  14       24.71       24.37      3.24 o
  -5   9  14        7.91        6.61      1.68 o
  -3   9  14       22.68       23.89      3.55 o
  -1   9  14        6.98        5.61      2.40 o
   0   9  14       24.73       23.63      3.41 o
   1   9  14        9.05        7.11      1.99 o
   2   9  14        7.72        7.57      3.01 o
   5   9  14        3.21        3.42      1.58 o
   7   9  14        5.20        5.56      1.87 o
   8   9  14        3.62        4.20      1.58 o
  11   9  14        8.50        9.07      2.28 o
  12   9  14       12.54       10.85      2.91 o
  13   9  14       13.84       10.45      1.94 o
 -16  10  14        2.66        3.11      0.78 o
 -15  10  14        1.98        2.36      0.48 o
 -13  10  14       20.30       19.15      3.12 o
 -11  10  14        7.59        6.35      1.44 o
  -9  10  14       17.67       16.62      3.30 o
  -7  10  14       51.45       47.04      6.04 o
  -6  10  14        5.92        4.82      1.15 o
  -5  10  14       14.71       11.71      3.06 o
  -4  10  14        3.97        4.00      1.41 o
  -2  10  14       12.36       11.58      2.41 o
  -1  10  14       15.04       14.58      2.54 o
   0  10  14       22.42       22.52      3.25 o
   1  10  14       34.15       38.98      4.87 o
   2  10  14       14.05       14.44      2.85 o
   3  10  14        5.15        4.03      1.76 o
   8  10  14        8.35        8.19      2.14 o
  11  10  14       12.43       13.22      4.19 o
  12  10  14        4.84        6.04      1.86 o
  13  10  14       13.01       14.04      3.33 o
 -16  11  14        3.36        2.58      0.82 o
 -15  11  14        8.77        8.61      1.65 o
 -13  11  14        4.03        4.05      0.95 o
 -12  11  14        5.24        4.53      1.17 o
 -10  11  14        3.40        3.48      1.02 o
  -8  11  14        7.55        7.37      1.41 o
  -6  11  14        2.51        2.28      0.81 o
  -5  11  14       15.27       15.64      2.38 o
  -4  11  14        2.41        2.42      0.96 o
  -3  11  14        3.56        4.20      1.39 o
  -2  11  14        3.79        3.90      1.59 o
  -1  11  14       37.68       35.67      5.50 o
   1  11  14       57.39       57.80      7.68 o
   3  11  14        4.94        4.60      1.56 o
   5  11  14       20.69       20.23      4.70 o
   7  11  14        8.81        7.27      2.16 o
   9  11  14       11.22       14.73      2.54 o
 -15  12  14       12.81       11.98      2.09 o
 -12  12  14        2.15        2.56      0.90 o
 -11  12  14        2.16        2.56      1.23 o
  -4  12  14        6.20        6.47      1.34 o
  -3  12  14        8.71        8.05      1.82 o
  -2  12  14        3.47        3.60      0.80 o
   0  12  14       14.81       16.13      3.95 o
   1  12  14        2.40        1.86      0.87 o
   4  12  14        6.06        5.25      1.71 o
  13  12  14        3.17        4.03      1.20 o
 -15  13  14        1.89        1.10      0.50 o
 -14  13  14        7.25        7.39      2.85 o
 -13  13  14        5.53        6.30      1.50 o
  -9  13  14        7.57        6.60      1.52 o
  -5  13  14        2.76        2.17      0.91 o
   7  13  14        2.57        2.54      0.99 o
  10  13  14        2.00        3.04      1.13 o
 -11  14  14        4.29        4.44      1.12 o
  -6  14  14        5.35        4.47      1.19 o
  -4  14  14        4.34        3.85      1.57 o
  -3  14  14        2.85        2.75      0.94 o
   2  14  14        7.16        9.35      2.45 o
  -7  15  14       16.62       16.53      2.37 o
  -5  15  14        3.93        3.88      1.10 o
  -3  15  14        3.07        3.78      1.19 o
   1  15  14        2.58        2.53      0.92 o
 -10  16  14        6.07        5.04      1.71 o
   0  16  14        1.78        3.41      1.19 o
   3  16  14        1.68        2.06      0.98 o
   5  16  14        3.58        3.81      1.09 o
  -2  17  14        2.13        1.69      0.79 o
  -1  17  14        2.69        2.88      0.83 o
   4  17  14        1.94        2.97      0.88 o
  -3  18  14        1.39        1.93      0.87 o
  -2  18  14        3.09        4.32      1.23 o
   2  18  14        0.44        1.69      0.51 o
 -17   0  15       19.61       18.61      2.82 o
 -15   0  15       17.82       20.78      2.66 o
 -11   0  15       35.04       35.44      4.27 o
  -5   0  15      222.08      206.95     16.01 o
  -3   0  15      160.53      163.99     11.62 o
  -1   0  15        1.10        1.17      0.54 o
   1   0  15        4.40        4.88      1.19 o
   3   0  15       26.26       25.87      4.01 o
   7   0  15        5.21        6.48      2.35 o
   9   0  15       67.90       70.56     10.37 o
  17   0  15        2.65        3.18      1.27 o
 -19   1  15        2.46        3.25      1.11 o
 -15   1  15        5.69        5.62      1.54 o
 -13   1  15       31.00       29.18      5.39 o
 -11   1  15        7.19        6.10      2.20 o
  -9   1  15        5.76        5.86      2.03 o
  -8   1  15       79.25       72.88     10.82 o
  -7   1  15       21.48       19.94      3.75 o
  -6   1  15       29.81       29.88      4.76 o
  -5   1  15      144.87      144.30     10.62 o
  -4   1  15       63.24       64.25      6.44 o
  -3   1  15       18.79       18.57      3.13 o
  -2   1  15       50.96       50.38      5.58 o
  -1   1  15        3.52        3.61      1.19 o
   1   1  15       19.92       20.52      2.97 o
   2   1  15        3.78        4.61      1.42 o
   3   1  15        4.65        5.39      1.54 o
   4   1  15       14.36       12.69      3.04 o
   5   1  15       47.97       48.39      6.19 o
   6   1  15       31.84       31.45      5.68 o
   7   1  15       31.73       29.79      5.54 o
   8   1  15       10.54        8.70      3.31 o
   9   1  15        5.17        6.14      1.42 o
  10   1  15       21.04       21.15      2.96 o
  13   1  15        5.35        4.82      1.45 o
 -20   2  15        4.27        3.86      1.01 o
 -19   2  15        1.62        1.95      0.85 o
 -17   2  15        6.09        6.17      1.24 o
 -16   2  15        7.24        5.99      1.86 o
 -15   2  15       35.31       32.19      5.36 o
 -14   2  15       10.60       11.80      1.93 o
 -13   2  15       52.87       50.08      6.19 o
  -9   2  15       82.38       74.06     10.97 o
  -7   2  15       58.80       56.01      6.92 o
  -6   2  15      221.64      197.54     16.02 o
  -5   2  15        9.22        8.37      2.14 o
  -4   2  15      106.42      101.41      8.30 o
  -2   2  15       70.88       70.79      6.57 o
   0   2  15       37.39       37.47      4.57 o
   2   2  15        6.63        5.78      2.75 o
   3   2  15        3.10        2.28      1.01 o
   4   2  15       20.68       18.59      3.44 o
   5   2  15        4.83        4.41      1.74 o
   6   2  15        2.58        2.48      1.16 o
   7   2  15       21.22       21.56      3.88 o
   9   2  15       17.48       16.75      2.52 o
  10   2  15        5.96        4.49      1.74 o
  17   2  15        2.40        2.49      1.06 o
 -18   3  15        3.36        3.80      1.13 o
 -17   3  15       31.90       31.43      3.68 o
 -16   3  15        8.09        7.67      1.66 o
 -15   3  15       23.25       24.11      3.10 o
 -14   3  15        6.07        5.69      1.15 o
 -10   3  15        1.94        1.54      0.71 o
  -9   3  15      103.12       90.33     13.03 o
  -8   3  15        5.63        5.05      1.53 o
  -7   3  15       18.19       17.54      3.29 o
  -6   3  15       30.59       29.56      4.14 o
  -5   3  15      121.82      113.72      9.77 o
  -4   3  15       85.76       86.21      7.44 o
  -2   3  15       25.20       24.47      3.40 o
  -1   3  15       87.86       86.63      7.59 o
   0   3  15      138.21      130.33     10.78 o
   2   3  15        6.64        5.40      2.05 o
   3   3  15        8.59        7.94      3.18 o
   4   3  15       20.57       19.46      3.44 o
   5   3  15        8.76        8.52      2.63 o
   7   3  15        8.00        8.81      2.46 o
   8   3  15        3.48        3.08      0.97 o
   9   3  15        4.15        3.98      1.59 o
 -17   4  15       10.28        9.00      1.96 o
 -16   4  15       19.17       16.88      3.94 o
 -14   4  15        4.25        4.65      1.09 o
 -13   4  15        5.32        4.95      1.04 o
 -12   4  15        2.09        2.73      0.72 o
 -11   4  15        7.44        7.92      1.44 o
 -10   4  15       17.88       18.31      2.36 o
  -9   4  15        2.79        3.29      1.19 o
  -8   4  15      167.20      156.14     20.66 o
  -7   4  15      102.94       99.28      9.65 o
  -6   4  15        5.92        5.43      1.24 o
  -4   4  15        5.34        4.77      1.90 o
  -2   4  15       81.10       81.61      7.30 o
  -1   4  15      100.68       96.75      8.02 o
   0   4  15       18.67       16.75      3.46 o
   1   4  15       81.51       80.22      8.05 o
   2   4  15       37.61       38.29      6.09 o
   3   4  15       32.17       30.72      4.60 o
   4   4  15       55.26       49.48      8.04 o
   5   4  15        4.89        4.06      1.32 o
   6   4  15       40.79       43.16      5.91 o
   8   4  15       11.83        9.75      2.93 o
   9   4  15       13.98       15.00      2.53 o
  12   4  15        3.57        3.97      1.39 o
  16   4  15        2.97        2.98      1.24 o
 -18   5  15       11.79       12.26      2.09 o
 -13   5  15        1.30        1.59      0.75 o
 -12   5  15       37.88       39.43      4.40 o
 -11   5  15        4.59        4.66      1.06 o
 -10   5  15      159.66      159.14     16.10 o
  -9   5  15        2.44        2.02      0.69 o
  -8   5  15        6.09        4.72      2.08 o
  -7   5  15       47.09       46.10     11.57 o
  -5   5  15        9.14        9.13      2.45 o
  -4   5  15       45.18       49.51      5.88 o
  -3   5  15       22.70       22.52      3.25 o
  -2   5  15       35.75       29.95      5.23 o
  -1   5  15       37.54       33.24      5.20 o
   0   5  15       70.64       71.92      7.77 o
   1   5  15       10.84       10.20      2.92 o
   3   5  15       52.62       49.35      6.49 o
   5   5  15       10.48        8.35      3.50 o
   6   5  15       31.28       30.14      5.22 o
   7   5  15       11.04       10.35      2.43 o
   8   5  15       18.26       20.50      2.81 o
   9   5  15        4.62        4.54      1.16 o
  10   5  15        4.73        5.02      1.16 o
  14   5  15        6.45        7.41      1.99 o
  15   5  15        2.94        3.27      1.09 o
  17   5  15        6.80        6.21      1.27 o
 -17   6  15        5.01        4.60      1.56 o
 -11   6  15       35.28       35.06      3.97 o
 -10   6  15       32.28       30.93      3.52 o
  -9   6  15      107.67      112.98     11.28 o
  -7   6  15        4.70        4.66      1.26 o
  -6   6  15       80.50       80.37     10.48 o
  -5   6  15       49.10       45.57      6.82 o
  -4   6  15       17.74       18.57      3.76 o
  -3   6  15       57.39       56.92      7.99 o
  -1   6  15       11.14        9.73      2.44 o
   0   6  15       36.46       31.89      5.05 o
   2   6  15       78.25       74.10      9.59 o
   5   6  15       34.94       34.61      6.28 o
   6   6  15       34.03       37.04      5.33 o
  11   6  15        5.92        6.04      1.69 o
  14   6  15        2.68        2.92      1.32 o
 -18   7  15        1.73        1.64      0.76 o
 -14   7  15       20.92       20.80      2.66 o
 -13   7  15        3.60        3.09      0.71 o
 -12   7  15       28.05       29.07      3.38 o
 -11   7  15       13.42       13.59      1.92 o
 -10   7  15       10.15       10.38      1.94 o
  -9   7  15      120.71      123.29     12.44 o
  -8   7  15       17.60       16.50      2.07 o
  -5   7  15       59.26       56.33      8.76 o
  -2   7  15        9.75        8.74      1.96 o
  -1   7  15        6.82        6.10      2.02 o
   0   7  15       64.89       57.67      8.75 o
   1   7  15       14.27       13.11      3.03 o
   5   7  15       48.80       51.33      9.58 o
   7   7  15        6.46        6.52      2.35 o
  10   7  15        5.85        5.01      1.40 o
  12   7  15        6.71        7.07      1.51 o
 -18   8  15        1.98        2.52      0.43 o
 -17   8  15        4.17        4.26      0.67 o
 -15   8  15        2.63        2.24      0.58 o
 -12   8  15        4.40        3.92      0.89 o
 -11   8  15       18.90       18.33      2.36 o
 -10   8  15        8.52        7.32      1.38 o
  -9   8  15        3.82        3.21      1.16 o
  -8   8  15        7.69        6.39      2.19 o
  -7   8  15        5.43        4.85      1.09 o
  -6   8  15       60.43       59.58     10.30 o
  -3   8  15       58.92       56.45      6.31 o
  -2   8  15       15.90       15.19      2.84 o
  -1   8  15       36.16       36.97      4.72 o
   1   8  15       10.17        9.27      2.28 o
   2   8  15        7.82        7.86      1.82 o
   3   8  15       10.76        9.99      2.92 o
   5   8  15       19.14       18.37      3.28 o
   7   8  15        9.17        7.66      3.19 o
   9   8  15        5.72        5.49      2.04 o
  10   8  15       13.67       14.29      2.54 o
  12   8  15        7.93        9.57      2.12 o
  13   8  15        5.15        4.90      1.38 o
 -16   9  15       10.74       11.60      1.48 o
 -15   9  15       15.21       16.90      2.68 o
 -14   9  15        6.49        5.76      1.33 o
 -13   9  15        4.17        3.76      0.69 o
 -12   9  15       12.24       10.18      1.79 o
 -11   9  15        2.83        2.61      1.02 o
  -9   9  15        7.73        5.85      1.45 o
  -8   9  15        7.32        6.79      1.35 o
  -7   9  15       62.27       58.43      7.52 o
  -6   9  15       55.78       54.33      6.17 o
  -5   9  15       36.60       35.15      4.27 o
  -3   9  15        8.13        8.76      2.29 o
  -2   9  15        7.94        9.12      1.64 o
   0   9  15        8.83        7.23      1.99 o
   2   9  15        6.33        5.89      1.69 o
   3   9  15       15.14       13.76      4.86 o
   5   9  15       17.64       17.94      4.74 o
   6   9  15        5.13        5.25      2.05 o
   7   9  15       25.52       24.79      4.65 o
  11   9  15       17.08       21.87      4.04 o
  12   9  15        6.10        5.77      2.58 o
 -16  10  15        5.83        5.59      0.90 o
 -15  10  15        1.00        0.98      0.49 o
 -14  10  15       14.80       14.76      2.22 o
 -13  10  15       10.50       10.08      1.79 o
  -8  10  15       10.98       10.52      2.59 o
  -6  10  15       23.86       23.15      3.10 o
  -2  10  15        5.97        4.85      1.15 o
  -1  10  15       36.39       38.60      6.09 o
   0  10  15       28.78       30.68      5.37 o
   1  10  15        8.55        6.59      2.89 o
   3  10  15       40.44       39.66      6.24 o
   4  10  15       15.80       15.79      3.15 o
   5  10  15        5.26        4.58      1.73 o
   6  10  15       54.87       58.06      8.13 o
   8  10  15       27.31       27.78      7.17 o
   9  10  15        6.08        7.16      1.99 o
 -16  11  15        8.00        8.48      3.68 o
 -14  11  15        6.06        6.38      1.24 o
 -12  11  15        3.80        4.18      1.03 o
 -10  11  15       11.91        9.93      2.77 o
  -9  11  15        5.54        5.91      1.46 o
  -8  11  15       23.52       22.94      3.25 o
  -7  11  15        3.68        3.47      1.10 o
  -6  11  15        4.21        3.46      1.04 o
  -4  11  15       37.55       37.22      4.72 o
  -2  11  15       11.17        8.56      1.65 o
   0  11  15       17.07       15.97      3.00 o
   2  11  15        3.09        2.80      1.17 o
   4  11  15       25.23       24.56      5.60 o
   7  11  15        4.52        5.29      1.54 o
   8  11  15        8.97        9.69      2.93 o
 -15  12  15        5.39        4.79      1.34 o
 -14  12  15        4.84        5.29      1.10 o
  -6  12  15        2.45        2.55      0.91 o
  -5  12  15        7.89        6.98      2.00 o
  -1  12  15       27.58       25.99      3.09 o
   0  12  15        9.30        8.83      1.43 o
   1  12  15       13.23       11.50      3.22 o
   3  12  15       13.84       14.45      3.65 o
   4  12  15        7.47        6.09      2.56 o
   6  12  15        4.79        6.28      1.46 o
 -11  13  15        2.99        2.80      0.97 o
  -7  13  15        4.70        5.81      1.32 o
  -6  13  15       17.97       18.40      2.67 o
  -5  13  15        5.98        6.06      1.47 o
  -3  13  15        5.46        4.47      1.39 o
   0  13  15        5.66        6.09      1.28 o
   2  13  15       13.57       14.42      2.54 o
   5  13  15        3.37        3.89      1.53 o
  11  13  15        2.66        3.75      1.40 o
 -13  14  15        3.00        3.15      1.03 o
 -11  14  15        2.39        2.62      1.06 o
  -8  14  15        2.75        3.05      1.13 o
  -3  14  15       13.92       15.62      5.14 o
  -2  14  15        2.74        2.32      0.85 o
  -1  14  15       11.90       10.52      1.63 o
   1  14  15        4.24        4.39      1.74 o
  -9  15  15        5.30        5.75      1.33 o
  -2  15  15        5.07        4.65      1.34 o
   0  15  15        4.41        4.15      1.20 o
   3  15  15        2.15        1.77      0.82 o
   5  15  15        5.38        6.87      2.00 o
   4  16  15        4.39        6.52      1.45 o
   5  16  15        1.63        1.80      0.78 o
   6  16  15        1.75        3.29      1.09 o
  -4  17  15        4.89        4.70      1.48 o
  -2  17  15        4.89        4.74      2.08 o
 -16   0  16       11.32       10.18      3.26 o
 -14   0  16        1.77        1.32      0.61 o
 -12   0  16       87.29       80.92     12.93 o
 -10   0  16       28.22       30.08      4.29 o
  -8   0  16      105.55       93.69     14.71 o
  -6   0  16      101.35       89.34     10.89 o
  -4   0  16      446.72      404.91     27.59 o
  -2   0  16       42.74       40.92      5.16 o
   2   0  16       12.07       12.78      2.24 o
   4   0  16       20.76       18.61      3.28 o
   6   0  16       21.28       21.41      3.73 o
  10   0  16        4.76        3.93      1.36 o
 -19   1  16        1.81        2.68      0.94 o
 -16   1  16        3.54        4.01      0.86 o
 -15   1  16        5.39        5.47      1.70 o
 -14   1  16       27.42       24.78      3.55 o
 -13   1  16       35.78       34.23      4.89 o
 -11   1  16       20.88       20.73      3.26 o
  -9   1  16        2.77        3.57      1.29 o
  -6   1  16       14.47       13.76      2.71 o
  -3   1  16       90.42       89.77      8.03 o
  -1   1  16       10.85       11.78      2.25 o
   0   1  16      108.88      104.59      9.49 o
   2   1  16       28.93       30.34      4.13 o
   3   1  16       18.10       18.50      3.13 o
   4   1  16        8.11        8.21      2.30 o
   5   1  16       40.22       39.33      7.02 o
   6   1  16       14.10       13.36      3.03 o
   7   1  16        3.24        2.97      1.12 o
   8   1  16        5.64        5.51      1.16 o
  10   1  16        4.76        4.58      1.48 o
  11   1  16        3.14        3.08      1.42 o
  12   1  16        9.82       10.35      2.43 o
 -16   2  16        4.95        5.63      1.14 o
 -15   2  16       19.47       20.57      4.21 o
 -12   2  16       16.89       16.83      2.52 o
 -11   2  16       43.91       42.56      4.70 o
 -10   2  16       22.17       23.48      3.25 o
  -7   2  16        4.71        5.39      1.54 o
  -6   2  16      129.93      119.48     14.72 o
  -5   2  16       18.87       17.20      3.46 o
  -4   2  16       44.53       42.35      5.00 o
  -3   2  16      123.11      112.98      9.48 o
  -2   2  16       53.24       52.44      5.87 o
  -1   2  16        3.85        3.56      1.41 o
   0   2  16       53.39       53.98      5.87 o
   1   2  16       77.34       76.99      7.61 o
   2   2  16      109.27      100.09      8.91 o
   4   2  16       34.76       32.47      5.36 o
   5   2  16        5.16        4.38      1.74 o
   6   2  16       33.42       34.55      5.34 o
   7   2  16        3.83        2.95      0.90 o
   8   2  16       16.97       19.10      2.67 o
  10   2  16       40.85       40.79      5.00 o
  11   2  16        8.91        8.04      1.97 o
  13   2  16        3.25        2.96      1.09 o
 -17   3  16        4.69        4.45      1.12 o
 -16   3  16        5.68        6.50      1.15 o
 -14   3  16        5.89        5.94      1.25 o
 -13   3  16       27.25       27.60      4.15 o
 -12   3  16       32.30       32.41      3.67 o
 -11   3  16      107.15      107.55     10.83 o
  -9   3  16      122.34      115.06     13.53 o
  -8   3  16       63.59       60.25      7.06 o
  -7   3  16       63.12       60.89      7.06 o
  -5   3  16       44.30       40.19      6.39 o
  -1   3  16        5.85        5.46      1.54 o
   0   3  16       66.79       66.18      8.71 o
   1   3  16       75.37       73.06      7.62 o
   2   3  16       11.52       10.63      2.75 o
   3   3  16       44.08       44.47      6.83 o
   4   3  16       51.86       49.38      8.81 o
   5   3  16       23.50       20.42      4.53 o
   7   3  16       19.11       19.87      2.66 o
   8   3  16       11.15        8.54      3.32 o
   9   3  16       40.72       40.49      4.86 o
  11   3  16       22.58       24.97      3.40 o
  16   3  16        6.74        6.86      1.84 o
 -17   4  16        2.79        2.94      0.88 o
 -16   4  16        6.50        7.64      1.50 o
 -15   4  16        6.73        7.30      1.43 o
 -14   4  16       35.10       37.84      4.26 o
 -13   4  16       13.10       14.45      2.08 o
 -12   4  16       46.69       49.25      5.28 o
 -11   4  16       24.19       24.60      2.95 o
 -10   4  16       27.89       29.09      3.22 o
  -9   4  16       37.04       38.28      4.26 o
  -8   4  16       32.21       32.53      3.82 o
  -7   4  16       14.08       13.34      2.08 o
  -6   4  16       10.58       10.88      2.10 o
  -5   4  16       22.18       21.62      3.11 o
  -3   4  16       38.35       37.57      4.87 o
  -2   4  16       18.81       19.52      2.97 o
  -1   4  16       88.33       84.31     10.00 o
   0   4  16       37.25       34.98      4.58 o
   2   4  16       12.25       12.75      4.55 o
   3   4  16       28.60       28.11      4.77 o
   4   4  16       20.49       19.51      4.39 o
   7   4  16        2.97        2.48      0.76 o
   9   4  16       14.65       13.13      3.03 o
  11   4  16        9.35        9.72      1.95 o
  12   4  16        1.38        1.51      0.75 o
  13   4  16        3.44        4.97      1.37 o
 -19   5  16        3.21        3.06      0.70 o
 -17   5  16       18.33       19.55      3.75 o
 -16   5  16        6.01        7.10      1.34 o
 -15   5  16       15.89       16.42      2.37 o
 -12   5  16        6.26        6.28      1.13 o
 -11   5  16       23.80       24.73      3.09 o
 -10   5  16        3.91        3.82      1.77 o
  -9   5  16       74.65       72.72      7.47 o
  -8   5  16        2.30        2.36      0.74 o
  -7   5  16       31.92       32.74      4.43 o
  -6   5  16       11.91       12.11      2.24 o
  -4   5  16       21.47       23.61      3.56 o
  -3   5  16        2.48        1.82      0.83 o
  -2   5  16       31.16       26.41      5.26 o
  -1   5  16        3.66        3.48      1.50 o
   0   5  16        5.18        4.56      1.92 o
   1   5  16       33.01       29.56      6.02 o
   2   5  16       18.77       17.89      3.29 o
   5   5  16       17.39       16.98      2.83 o
   6   5  16       22.82       22.32      3.25 o
   8   5  16        2.44        1.89      0.69 o
   9   5  16       31.59       32.72      4.12 o
  10   5  16        9.21        8.23      1.97 o
  12   5  16        7.61        8.46      2.63 o
 -18   6  16        1.28        1.52      0.59 o
 -16   6  16       17.08       17.80      3.77 o
 -13   6  16        4.69        4.79      1.04 o
 -12   6  16       15.96       17.10      2.21 o
 -11   6  16       51.40       52.71      5.87 o
 -10   6  16       84.57       84.87      8.64 o
  -9   6  16        5.46        5.96      1.04 o
  -8   6  16        9.80        7.50      1.66 o
  -7   6  16       42.29       42.08      6.37 o
  -6   6  16       24.36       22.71      4.19 o
  -5   6  16       12.53       14.02      2.86 o
  -3   6  16       11.14        8.89      2.29 o
  -2   6  16       16.50       16.98      3.46 o
   1   6  16       46.34       43.41      7.46 o
   2   6  16        8.62        7.83      1.82 o
   3   6  16       19.26       19.54      3.12 o
   4   6  16       67.44       72.65      7.93 o
   7   6  16        8.85        7.04      2.68 o
   8   6  16       31.49       35.16      4.72 o
  10   6  16       13.99       16.83      3.62 o
  11   6  16        2.63        2.88      0.97 o
  14   6  16        5.17        5.91      1.47 o
 -18   7  16        1.70        1.79      0.66 o
 -17   7  16        2.24        2.19      0.66 o
 -13   7  16       11.50       11.23      2.90 o
 -12   7  16       37.71       37.00      4.26 o
 -11   7  16        8.23        8.73      1.40 o
 -10   7  16       25.47       24.88      3.09 o
  -8   7  16       56.12       55.38      6.01 o
  -7   7  16       66.22       68.99      7.18 o
  -6   7  16       13.52       13.17      1.92 o
  -5   7  16        7.41        7.35      2.32 o
  -4   7  16        7.07        6.19      1.36 o
  -1   7  16        3.82        4.49      1.57 o
   0   7  16       14.18       15.48      3.16 o
   1   7  16        5.44        4.29      1.58 o
   2   7  16        7.20        6.13      2.20 o
   3   7  16       20.79       20.29      2.97 o
   4   7  16        5.93        6.41      2.36 o
   9   7  16       12.88       15.09      4.30 o
  10   7  16        6.40        6.88      2.69 o
  12   7  16        3.08        2.73      0.91 o
  15   7  16        1.41        2.15      0.70 o
 -17   8  16        0.97        1.10      0.32 o
 -14   8  16        1.00        1.34      0.49 o
 -13   8  16        5.16        4.62      0.87 o
 -12   8  16        5.76        4.56      0.86 o
 -11   8  16       42.11       39.45      4.56 o
 -10   8  16       32.20       32.79      4.12 o
  -9   8  16        4.44        3.27      1.11 o
  -8   8  16       13.47       11.94      2.88 o
  -7   8  16       59.51       59.58      6.46 o
  -6   8  16       10.63        8.21      1.97 o
  -3   8  16        4.13        4.36      0.98 o
  -2   8  16       26.83       25.29      3.09 o
  -1   8  16       10.17       11.16      2.25 o
   2   8  16       20.97       21.14      2.80 o
   3   8  16       14.30       12.19      3.70 o
   8   8  16        6.47        6.59      2.35 o
  10   8  16        6.19        6.83      2.69 o
  15   8  16        3.07        2.84      0.98 o
 -17   9  16        2.06        1.85      0.45 o
 -16   9  16        3.17        3.16      0.49 o
 -13   9  16        4.76        3.89      1.10 o
 -12   9  16        7.90        7.29      1.49 o
 -10   9  16       12.24       11.12      1.94 o
  -9   9  16       11.84       10.60      2.91 o
  -8   9  16       10.77        8.96      2.29 o
  -7   9  16       23.56       22.99      3.56 o
  -5   9  16       22.76       22.14      3.11 o
  -3   9  16        6.31        6.05      1.69 o
  -2   9  16       29.03       28.55      3.38 o
  -1   9  16       28.03       28.00      4.15 o
   1   9  16        3.42        2.72      1.21 o
   3   9  16       11.46       10.24      2.92 o
   5   9  16       24.39       26.77      3.70 o
   6   9  16        5.88        5.90      2.38 o
   7   9  16        4.57        3.62      1.48 o
   8   9  16        6.23        5.95      1.69 o
  11   9  16        2.31        5.59      2.77 o
 -12  10  16        3.46        3.75      1.17 o
  -8  10  16       21.69       19.87      5.36 o
  -5  10  16        7.49        6.24      2.55 o
  -4  10  16       24.24       21.66      3.26 o
   0  10  16        6.41        6.72      2.70 o
   4  10  16        6.14        6.77      2.00 o
   7  10  16        7.01        6.77      2.00 o
 -13  11  16        1.99        2.35      0.88 o
  -6  11  16        6.37        5.35      2.23 o
  -5  11  16       27.34       26.50      5.58 o
  -3  11  16       59.81       59.16      7.21 o
  -2  11  16        1.87        1.94      0.74 o
  -1  11  16        7.91        7.20      1.99 o
   0  11  16       12.25       13.18      2.40 o
   1  11  16       26.82       30.14      3.53 o
   5  11  16        3.91        3.55      1.35 o
   6  11  16        8.54       10.69      3.08 o
   7  11  16        6.36        6.80      2.00 o
   8  11  16        9.94       10.93      3.24 o
 -13  12  16        1.15        1.63      0.81 o
 -12  12  16        4.02        4.16      1.02 o
  -9  12  16        2.92        2.54      1.06 o
  -8  12  16       16.29       17.09      2.83 o
  -6  12  16       10.03        9.14      3.13 o
  -5  12  16        6.11        5.75      1.48 o
  -4  12  16        2.26        3.20      1.25 o
  -1  12  16        5.13        4.46      1.53 o
   0  12  16       28.94       28.77      3.38 o
   1  12  16       12.26       11.90      2.25 o
   2  12  16        6.01        5.48      1.39 o
   7  12  16        1.68        2.85      1.14 o
  12  12  16        1.08        1.39      0.65 o
 -13  13  16        2.37        2.15      0.82 o
  -8  13  16        9.09        9.92      1.64 o
  -7  13  16        4.54        3.76      1.38 o
  -5  13  16       22.02       22.15      3.57 o
  -3  13  16       12.05       10.69      1.46 o
  -2  13  16        4.14        3.77      1.11 o
   3  13  16        3.07        3.72      1.41 o
   5  13  16        4.07        3.04      1.37 o
   7  13  16        2.84        3.50      1.35 o
 -10  14  16        5.41        5.12      1.22 o
  -9  14  16        6.93        7.98      1.50 o
  -7  14  16        7.24        6.27      2.55 o
  -4  14  16        4.90        4.14      1.44 o
  -2  14  16        5.74        6.05      1.86 o
   0  14  16        3.87        2.93      0.90 o
   3  14  16        5.39        5.63      1.47 o
  -7  15  16        6.75        7.35      1.83 o
  -4  15  16        6.82        5.50      1.39 o
   3  15  16        3.04        5.84      2.21 o
   5  15  16        3.57        3.35      1.12 o
   4  16  16        5.36        5.86      1.86 o
 -19   0  17        7.41        8.05      1.47 o
 -15   0  17        5.14        5.02      0.91 o
 -13   0  17       50.69       47.50      5.75 o
 -11   0  17      114.83      105.10     14.79 o
  -9   0  17        6.34        6.95      2.34 o
  -7   0  17        4.30        4.39      2.11 o
  -5   0  17       38.43       34.51      5.50 o
  -3   0  17       48.56       48.64      6.34 o
  -1   0  17       78.42       70.31      7.94 o
   1   0  17       44.57       44.16      5.60 o
   3   0  17       50.07       48.87      6.65 o
   7   0  17       10.22        8.25      2.81 o
   9   0  17       14.42       15.30      2.22 o
 -19   1  17        7.98        7.48      1.26 o
 -14   1  17        3.44        3.35      0.96 o
 -13   1  17        4.79        4.66      1.39 o
 -12   1  17        2.21        1.70      0.83 o
 -10   1  17        7.97        7.74      2.15 o
  -9   1  17       21.51       23.13      3.41 o
  -8   1  17      100.45       97.31     11.02 o
  -7   1  17      161.79      145.30     19.19 o
  -6   1  17       10.06        9.99      2.11 o
  -5   1  17      249.51      224.22     21.94 o
  -4   1  17       15.78       15.16      3.01 o
  -2   1  17       34.11       33.41      5.04 o
  -1   1  17       17.33       16.24      2.83 o
   1   1  17        3.86        4.19      1.27 o
   2   1  17       25.27       25.81      4.16 o
   4   1  17        2.32        2.24      1.01 o
   6   1  17        8.46        7.68      2.15 o
   7   1  17        3.83        4.04      1.20 o
  10   1  17        9.96        7.21      2.51 o
 -18   2  17        1.88        2.60      0.82 o
 -17   2  17        5.74        5.56      1.11 o
 -16   2  17        3.41        3.10      1.00 o
 -13   2  17        3.62        4.28      1.13 o
 -10   2  17        2.49        2.52      0.86 o
  -9   2  17       34.90       35.40      4.11 o
  -7   2  17       61.10       57.19      8.76 o
  -6   2  17       92.27       84.65     10.76 o
  -5   2  17       93.50       84.65     11.22 o
  -4   2  17        4.15        4.17      1.31 o
  -3   2  17       71.47       67.47      8.25 o
  -2   2  17      158.20      145.58     16.14 o
  -1   2  17       88.68       80.79     10.48 o
   0   2  17        4.81        3.94      1.41 o
   1   2  17       30.04       31.19      5.06 o
   2   2  17        2.56        2.80      1.40 o
   3   2  17        8.26        7.15      3.03 o
   4   2  17       16.04       15.25      2.53 o
   7   2  17        7.65        7.64      1.43 o
  10   2  17        3.81        4.25      1.25 o
  15   2  17        3.98        3.66      1.37 o
 -18   3  17        8.08        8.84      1.81 o
 -17   3  17        1.84        1.78      0.70 o
 -16   3  17        3.89        4.08      1.05 o
 -13   3  17        7.81        7.59      1.31 o
 -11   3  17        4.26        4.48      1.43 o
 -10   3  17        8.94        9.41      1.49 o
  -6   3  17        4.28        4.09      1.24 o
  -5   3  17       14.68       13.71      2.39 o
  -4   3  17       40.26       37.68      5.94 o
  -3   3  17       87.63       80.55      9.56 o
  -2   3  17       34.83       30.63      6.16 o
  -1   3  17      110.95      102.75     12.67 o
   0   3  17       39.88       35.60      6.27 o
   2   3  17       13.74       14.54      3.17 o
   3   3  17       39.93       38.19      5.63 o
   4   3  17       43.98       44.86      6.05 o
   5   3  17       16.92       16.27      2.52 o
   6   3  17       22.07       20.11      2.97 o
   7   3  17       17.59       18.02      2.98 o
   8   3  17       14.45       13.94      2.54 o
   9   3  17        2.67        2.12      0.97 o
  14   3  17        3.91        4.63      1.26 o
  16   3  17        5.71        6.33      1.28 o
 -18   4  17        1.52        1.52      0.71 o
 -17   4  17       18.31       19.85      4.38 o
 -16   4  17        2.48        2.17      0.74 o
 -14   4  17        3.31        3.55      1.03 o
 -11   4  17        1.90        1.92      0.79 o
 -10   4  17       11.58       12.29      2.24 o
  -9   4  17        7.23        7.34      1.20 o
  -8   4  17       15.92       16.30      2.07 o
  -7   4  17       60.08       58.30      6.16 o
  -6   4  17        5.73        5.81      1.10 o
  -5   4  17       10.47        9.93      2.11 o
  -3   4  17       18.52       17.93      2.67 o
  -2   4  17       21.53       24.35      3.55 o
  -1   4  17       46.34       40.69      6.23 o
   0   4  17       22.27       21.17      4.20 o
   1   4  17       17.89       17.76      3.61 o
   2   4  17       36.07       39.23      5.48 o
   5   4  17       15.00       13.54      3.84 o
   6   4  17       23.00       22.33      3.11 o
   7   4  17       14.44       12.55      3.04 o
   8   4  17       44.71       45.73      5.29 o
   9   4  17        2.41        1.95      0.90 o
 -18   5  17        1.68        1.90      0.87 o
 -17   5  17        1.98        1.87      0.62 o
 -11   5  17       13.57       14.58      1.92 o
 -10   5  17       26.01       25.39      3.40 o
  -9   5  17        5.39        5.30      1.71 o
  -8   5  17       16.57       17.10      2.21 o
  -7   5  17       18.51       17.92      2.82 o
  -6   5  17        8.50        9.14      1.46 o
  -5   5  17       13.04       12.76      2.55 o
  -4   5  17       19.31       19.87      2.66 o
  -3   5  17        5.33        5.23      1.30 o
   1   5  17       57.13       56.17      8.00 o
   2   5  17      161.70      153.14     20.67 o
   3   5  17       32.57       34.65      4.89 o
   6   5  17       12.63       11.23      2.90 o
   9   5  17        7.35        6.41      1.31 o
 -18   6  17        1.35        1.09      0.43 o
 -13   6  17        1.93        1.84      0.67 o
 -12   6  17        1.67        1.47      0.57 o
 -11   6  17        3.11        3.07      0.76 o
 -10   6  17       21.14       19.91      2.51 o
  -9   6  17       28.56       31.00      4.44 o
  -8   6  17       20.41       20.51      2.50 o
  -7   6  17        1.94        1.81      0.62 o
  -5   6  17       18.34       18.06      2.82 o
  -2   6  17       32.20       35.28      3.97 o
   0   6  17       67.17       62.32      8.87 o
   1   6  17       34.75       32.50      4.59 o
   2   6  17        5.85        4.45      1.32 o
   3   6  17       82.08       82.68      8.95 o
   4   6  17       12.26       13.46      2.39 o
   6   6  17       39.42       39.04      4.71 o
  10   6  17        3.93        5.41      1.54 o
  12   6  17        5.79        5.89      2.21 o
  14   6  17        4.96        4.79      1.90 o
 -15   7  17        3.74        3.69      1.78 o
 -14   7  17        2.38        2.57      0.69 o
 -12   7  17        4.30        4.29      0.92 o
 -10   7  17       10.77        9.47      1.64 o
  -9   7  17       28.18       27.65      3.39 o
  -8   7  17        1.78        2.19      0.63 o
  -7   7  17        2.70        2.67      0.73 o
  -3   7  17        6.76        6.11      2.20 o
  -2   7  17       41.34       44.67      4.99 o
  -1   7  17       22.13       23.22      2.95 o
   0   7  17       74.02       73.29      9.74 o
   1   7  17       27.42       26.90      4.31 o
   2   7  17        8.42        6.75      2.88 o
   5   7  17       18.14       17.81      2.82 o
   7   7  17       24.24       23.22      4.66 o
  10   7  17        4.46        5.77      2.21 o
  13   7  17        5.77        4.61      2.09 o
 -15   8  17        1.66        1.68      0.64 o
 -14   8  17        6.40        5.78      1.53 o
 -11   8  17       15.21       13.17      2.55 o
 -10   8  17       11.73       11.40      2.89 o
  -9   8  17       19.48       17.03      2.68 o
  -8   8  17        7.25        7.33      1.83 o
  -6   8  17        4.05        3.22      1.05 o
  -5   8  17       56.13       53.55      7.09 o
  -4   8  17       30.53       28.30      5.39 o
  -2   8  17       49.95       50.74      5.58 o
  -1   8  17        4.38        3.79      1.45 o
   0   8  17        6.32        7.47      2.16 o
   1   8  17       28.82       28.93      4.92 o
   3   8  17        6.65        4.98      1.72 o
   4   8  17        6.20        6.01      2.93 o
   7   8  17        4.19        3.21      1.60 o
  13   8  17        4.85        7.19      1.83 o
  14   8  17        2.22        2.54      0.98 o
 -12   9  17       10.54        9.27      2.12 o
  -8   9  17        8.43        6.49      1.85 o
  -7   9  17       23.51       22.20      4.35 o
  -6   9  17       35.74       34.71      5.34 o
  -5   9  17        7.41        6.60      1.68 o
  -4   9  17       12.31       10.50      2.11 o
  -3   9  17       47.95       47.44      6.04 o
  -2   9  17        5.29        5.08      1.26 o
   1   9  17       40.40       43.15      4.99 o
   2   9  17        5.31        3.01      1.05 o
   6   9  17       14.18       14.61      2.85 o
   7   9  17       15.27       17.84      2.98 o
   9   9  17       10.22       10.98      2.58 o
 -14  10  17        5.23        6.61      2.53 o
  -8  10  17       28.63       24.06      8.62 o
  -6  10  17       62.06       52.11      8.33 o
  -4  10  17        3.74        3.38      1.31 o
  -3  10  17       16.53       14.22      3.02 o
  -1  10  17       26.96       27.18      4.15 o
   0  10  17       19.42       19.33      2.67 o
   2  10  17       13.95       13.86      3.66 o
   3  10  17       14.76       13.94      3.66 o
   6  10  17        6.31        5.46      1.70 o
   7  10  17        3.04        2.64      1.28 o
   8  10  17        8.38        8.79      3.14 o
   9  10  17        4.37        5.73      1.87 o
  12  10  17        3.10        4.54      1.49 o
 -14  11  17        8.09        7.05      3.23 o
 -10  11  17        8.38        9.26      3.82 o
  -6  11  17       15.18       14.74      2.85 o
  -4  11  17       49.11       51.17     14.44 o
  -1  11  17       11.40       11.81      1.78 o
   0  11  17       21.69       23.79      3.10 o
   4  11  17       20.50       22.20      4.83 o
   7  11  17        6.26        7.82      1.82 o
  10  11  17        2.49        2.66      1.26 o
  -8  12  17       15.85       13.99      3.18 o
  -6  12  17       35.88       36.07      4.57 o
  -3  12  17       12.86       11.96      2.25 o
  -2  12  17       18.08       16.94      5.60 o
  -1  12  17       20.37       18.81      2.36 o
   1  12  17        3.87        3.46      1.36 o
   9  12  17        2.19        3.23      1.34 o
  -7  13  17       11.36       10.92      2.58 o
  -3  13  17       23.35       23.77      3.25 o
  -1  13  17        8.83        7.22      1.23 o
   0  13  17        4.74        4.75      1.19 o
   1  13  17        4.07        5.14      1.37 o
   2  13  17        2.48        2.93      1.28 o
   9  13  17        1.53        2.16      1.00 o
  -6  14  17        1.82        3.01      1.37 o
  -2  14  17       12.09       11.16      2.10 o
  -1  14  17        3.02        3.03      0.78 o
  -6  15  17        2.00        6.62      2.70 o
  -2  15  17       15.50       13.68      2.39 o
  -1  15  17        2.58        2.72      1.05 o
   0  15  17        7.03        7.06      1.28 o
   1  15  17        4.19        4.30      1.23 o
   2  15  17        3.54        5.64      1.70 o
   1  16  17        3.96        3.91      1.77 o
 -18   0  18        2.96        3.74      0.87 o
 -16   0  18        6.24        6.23      1.25 o
 -14   0  18        2.56        2.32      0.80 o
 -12   0  18       27.55       27.95      3.84 o
  -6   0  18       11.65       11.04      2.58 o
  -4   0  18      270.02      256.48     23.37 o
  -2   0  18      164.56      155.86     20.66 o
   0   0  18        8.31        7.65      1.66 o
   4   0  18       14.23       10.99      1.63 o
   8   0  18       23.12       26.92      3.39 o
  10   0  18       19.75       23.64      3.72 o
  12   0  18       30.00       33.07      4.59 o
 -17   1  18        1.09        1.65      0.80 o
 -15   1  18        6.52        7.67      1.66 o
 -14   1  18        6.50        5.82      1.21 o
 -13   1  18       18.25       17.14      2.68 o
 -12   1  18        6.05        6.60      1.84 o
 -11   1  18       35.40       34.45      5.19 o
  -6   1  18       45.90       47.04      5.44 o
  -5   1  18       24.04       24.63      3.71 o
  -4   1  18        5.78        6.42      1.68 o
  -3   1  18      222.98      201.67     28.10 o
  -2   1  18       26.93       28.90      4.14 o
  -1   1  18       12.36       13.28      3.03 o
   1   1  18       14.86       16.93      2.52 o
   2   1  18       10.46       11.01      2.10 o
   3   1  18        3.88        3.74      0.87 o
   4   1  18       30.48       31.73      3.82 o
   5   1  18        6.59        6.24      1.85 o
   6   1  18       58.66       64.74      7.19 o
   7   1  18        1.91        1.33      0.66 o
   8   1  18        7.17        7.32      1.40 o
   9   1  18        1.31        1.41      0.70 o
  10   1  18        2.77        2.28      1.01 o
  11   1  18        7.65        7.39      1.83 o
  12   1  18       18.32       18.21      2.82 o
  13   1  18        4.27        4.66      1.30 o
  14   1  18        4.06        4.24      1.47 o
  15   1  18        4.67        4.56      1.31 o
 -17   2  18        2.45        2.68      1.11 o
 -15   2  18        5.52        6.56      1.20 o
 -13   2  18        5.53        6.06      1.25 o
 -12   2  18       26.81       24.68      3.09 o
 -11   2  18        2.17        1.94      0.89 o
  -9   2  18       65.92       60.92      7.51 o
  -8   2  18        1.64        1.98      0.93 o
  -7   2  18        6.22        5.71      1.36 o
  -6   2  18       14.63       14.60      3.01 o
  -5   2  18       12.15       13.81      2.54 o
  -4   2  18       14.43       16.01      3.00 o
  -3   2  18       27.78       26.48      4.16 o
  -1   2  18       15.55       15.95      2.53 o
   0   2  18       17.67       18.54      2.82 o
   1   2  18        2.10        2.44      0.99 o
   3   2  18        8.27        8.42      1.81 o
   6   2  18       32.01       34.27      4.12 o
   9   2  18       15.45       16.20      2.52 o
  11   2  18        3.25        3.23      1.12 o
  13   2  18       13.98       13.68      3.51 o
 -13   3  18        6.11        6.15      1.20 o
 -12   3  18        2.61        2.68      0.82 o
 -10   3  18       10.49       10.83      2.26 o
  -9   3  18       24.55       24.05      2.79 o
  -8   3  18       48.33       48.67      5.28 o
  -7   3  18        3.21        2.96      1.37 o
  -5   3  18       58.47       52.74      5.73 o
  -4   3  18        5.58        4.86      1.50 o
  -3   3  18        3.07        2.70      1.15 o
  -2   3  18       33.98       33.54      5.04 o
   1   3  18       30.93       33.94      4.58 o
   2   3  18       18.07       20.88      2.96 o
   3   3  18        3.72        4.19      1.18 o
   4   3  18       37.21       40.01      5.17 o
   7   3  18       20.70       21.46      2.96 o
   8   3  18        8.83        8.53      1.81 o
  10   3  18        9.55        8.75      1.81 o
  11   3  18        7.43        7.80      2.31 o
 -18   4  18        3.45        3.15      0.58 o
 -16   4  18        2.23        2.30      0.76 o
 -15   4  18        5.15        5.34      1.32 o
 -10   4  18        6.25        6.41      1.13 o
  -9   4  18       22.46       23.26      3.41 o
  -8   4  18       12.13       12.08      2.41 o
  -7   4  18        1.33        1.42      0.61 o
  -6   4  18       22.93       22.56      2.80 o
  -5   4  18       19.79       21.50      2.66 o
  -3   4  18       29.81       30.88      3.52 o
  -2   4  18       53.15       51.10      8.03 o
  -1   4  18      129.21      125.42     14.70 o
   0   4  18       52.15       51.51      5.88 o
   1   4  18       70.65       72.49      7.63 o
   2   4  18        3.06        2.63      1.06 o
   6   4  18       26.31       29.15      4.30 o
   7   4  18        4.52        4.76      1.73 o
   8   4  18        9.11        8.05      1.82 o
   9   4  18        5.59        5.88      1.21 o
  10   4  18        2.60        2.08      0.82 o
  12   4  18        6.42        7.29      1.66 o
 -17   5  18        4.77        4.99      0.96 o
 -16   5  18        1.30        1.38      0.56 o
 -15   5  18        4.12        4.80      1.50 o
 -13   5  18        3.51        3.70      0.91 o
 -11   5  18        7.38        7.32      1.20 o
 -10   5  18       11.57       12.02      1.78 o
  -9   5  18       21.90       23.19      2.95 o
  -8   5  18       15.96       17.42      2.21 o
  -6   5  18        1.29        1.31      0.60 o
  -5   5  18       17.86       18.85      2.51 o
  -4   5  18       17.46       18.95      3.13 o
  -2   5  18       90.06       86.57      9.08 o
  -1   5  18       34.82       33.14      3.97 o
   0   5  18       96.35       89.63     10.74 o
   1   5  18        5.96        5.22      1.89 o
   3   5  18        5.04        5.51      1.50 o
   5   5  18        4.18        4.66      1.73 o
   6   5  18        9.11        7.86      3.18 o
   7   5  18       17.14       18.98      3.44 o
   9   5  18       14.66       16.23      2.69 o
  11   5  18        2.45        2.31      0.88 o
  14   5  18        1.51        1.32      0.60 o
 -16   6  18        2.53        3.03      0.70 o
 -13   6  18       10.15        9.96      1.64 o
 -12   6  18        3.17        2.87      0.91 o
 -11   6  18        0.93        1.50      0.68 o
 -10   6  18       23.91       23.25      2.95 o
  -9   6  18        7.00        5.89      1.69 o
  -8   6  18       15.94       15.21      2.07 o
  -6   6  18        8.98        9.43      1.49 o
  -5   6  18       22.62       25.74      3.54 o
  -4   6  18        7.27        6.93      1.45 o
  -3   6  18       24.20       24.78      3.24 o
  -2   6  18        7.70        7.85      1.66 o
  -1   6  18       24.83       25.45      3.09 o
   0   6  18       10.17        8.38      2.47 o
   1   6  18       59.54       55.88      9.70 o
   2   6  18       10.81        9.77      2.12 o
   4   6  18        8.76        8.57      2.29 o
   5   6  18       13.41       13.44      3.03 o
   8   6  18       15.91       16.90      4.10 o
  10   6  18        2.99        4.02      1.76 o
  13   6  18        3.05        2.92      1.25 o
 -17   7  18        1.67        1.92      0.47 o
 -14   7  18        6.10        6.78      2.18 o
 -11   7  18        9.60        8.90      1.49 o
 -10   7  18       10.62       10.09      1.79 o
  -9   7  18        1.14        0.88      0.36 o
  -7   7  18       43.48       40.96      4.70 o
  -6   7  18        6.12        5.74      1.36 o
  -5   7  18       18.66       20.78      2.81 o
  -4   7  18       41.34       43.20      4.85 o
  -2   7  18        6.95        6.71      2.00 o
   0   7  18       25.41       22.38      3.73 o
   1   7  18        3.40        3.68      1.37 o
   4   7  18       34.19       35.97      4.57 o
   9   7  18        3.32        2.97      1.33 o
  11   7  18        3.02        3.00      1.45 o
 -16   8  18        9.27        9.49      0.98 o
  -9   8  18        5.98        5.44      2.60 o
  -7   8  18       11.61       10.48      2.26 o
  -6   8  18       16.58       16.29      2.52 o
  -5   8  18       26.40       27.43      5.09 o
  -4   8  18        8.38        7.10      2.68 o
  -2   8  18       25.86       25.89      4.01 o
  -1   8  18       17.02       16.15      3.79 o
   1   8  18        7.00        6.44      1.52 o
   2   8  18        5.96        4.14      1.35 o
   3   8  18       58.01       53.64      6.02 o
   4   8  18       14.12       17.25      4.10 o
   5   8  18       25.39       26.83      7.69 o
   9   8  18        2.70        4.01      1.76 o
 -12   9  18        4.75        3.94      1.96 o
  -8   9  18       19.92       21.11      3.11 o
  -6   9  18        5.23        4.63      2.09 o
  -4   9  18       32.94       30.50      4.91 o
  -3   9  18        4.47        3.22      1.28 o
  -2   9  18        7.75        8.21      1.65 o
  -1   9  18       57.22       53.50      5.87 o
   0   9  18       18.50       19.33      3.91 o
   2   9  18       10.43        8.92      1.96 o
   3   9  18        5.25        5.18      1.51 o
   4   9  18       11.44       13.73      2.86 o
   5   9  18        3.87        3.94      1.59 o
 -11  10  18        6.25        8.24      2.81 o
 -10  10  18        5.40        5.42      2.41 o
  -5  10  18       27.88       20.45      5.51 o
  -4  10  18       10.45        8.33      1.81 o
  -1  10  18       17.63       17.03      2.52 o
   0  10  18        4.52        4.63      1.91 o
   1  10  18        5.40        4.47      1.30 o
   4  10  18        7.27        5.65      2.76 o
   5  10  18       14.66       17.39      4.25 o
   7  10  18       18.92       22.72      4.67 o
   8  10  18       16.28       19.21      4.72 o
 -11  11  18        8.62        9.31      2.78 o
  -5  11  18        2.22        3.16      1.47 o
  -3  11  18       32.15       31.65      7.43 o
   0  11  18        5.76        5.69      1.30 o
   1  11  18        7.75        8.88      1.96 o
   7  11  18       14.83       16.46      3.62 o
  -8  12  18        6.23        7.25      2.16 o
  -5  12  18        9.65        8.49      2.47 o
   7  12  18        7.26        8.73      2.46 o
   8  12  18        7.31        7.71      2.65 o
  -8  13  18       23.29       22.69      3.72 o
  -5  13  18       10.77        8.40      1.81 o
  -3  13  18        8.45        9.00      1.96 o
  -2  13  18        2.71        2.58      1.23 o
  -1  13  18        5.41        5.42      0.99 o
   1  13  18        3.03        3.12      1.16 o
  -7  14  18        6.03        4.37      1.74 o
  -4  14  18        9.99        8.14      2.48 o
  -2  14  18        6.42        6.40      2.01 o
   3  14  18        4.40        7.25      1.83 o
  -4  15  18        3.57        3.33      1.23 o
   0  15  18        4.68        3.54      0.89 o
 -17   0  19        4.38        4.74      1.05 o
 -15   0  19        6.11        6.27      1.14 o
 -13   0  19       17.05       17.84      3.45 o
 -11   0  19       59.57       54.17     10.35 o
  -9   0  19       37.30       34.99      4.73 o
  -5   0  19        3.69        4.30      1.93 o
  -3   0  19        6.83        5.87      2.03 o
  -1   0  19        3.64        3.33      1.16 o
   1   0  19       45.33       44.18      4.85 o
   3   0  19       36.48       38.66      4.40 o
   5   0  19      137.30      142.20     14.65 o
   7   0  19        4.27        5.20      1.10 o
   9   0  19        8.18        9.20      1.64 o
  13   0  19        3.89        3.54      1.49 o
 -17   1  19        7.87        6.29      1.10 o
 -13   1  19        7.91        8.54      1.26 o
 -12   1  19       18.34       17.84      3.29 o
 -11   1  19       17.22       16.50      2.21 o
 -10   1  19       46.00       45.22      5.90 o
  -9   1  19        2.33        2.86      1.05 o
  -6   1  19        4.36        4.66      1.26 o
  -5   1  19       16.81       17.39      2.52 o
  -4   1  19        1.91        2.25      1.10 o
  -3   1  19        8.46        8.90      1.64 o
  -2   1  19       23.21       25.35      3.55 o
  -1   1  19        6.99        6.73      1.67 o
   0   1  19        6.32        6.92      1.32 o
   1   1  19       24.35       25.75      3.54 o
   2   1  19        2.99        3.28      0.90 o
   3   1  19        6.14        6.52      1.32 o
   4   1  19       45.38       46.57      5.29 o
   5   1  19       25.55       26.25      3.39 o
   6   1  19       26.75       26.77      3.54 o
   7   1  19       43.68       45.62      5.29 o
   8   1  19       24.07       25.87      3.54 o
  10   1  19        2.33        2.87      1.00 o
  12   1  19        7.49        7.22      1.67 o
 -18   2  19        8.98        8.90      1.27 o
 -17   2  19        8.21        8.51      1.22 o
 -15   2  19        0.96        1.26      0.63 o
 -12   2  19        2.70        2.46      0.80 o
 -11   2  19        3.73        3.17      0.99 o
 -10   2  19        8.43        7.94      1.98 o
  -9   2  19        3.10        1.75      0.84 o
  -8   2  19        2.00        2.63      0.91 o
  -7   2  19        4.42        5.10      1.41 o
  -6   2  19        1.92        2.05      1.01 o
  -4   2  19        9.49       11.53      1.93 o
  -3   2  19       27.65       27.95      3.69 o
  -2   2  19        1.78        2.28      0.69 o
  -1   2  19       58.39       62.29      6.75 o
   0   2  19        2.08        2.54      0.79 o
   1   2  19       27.06       26.83      3.39 o
   2   2  19        8.75        7.95      1.50 o
   4   2  19       58.33       65.40      7.19 o
  10   2  19       12.24       12.45      2.09 o
 -16   3  19        9.27        9.54      1.29 o
 -13   3  19        2.80        2.66      0.76 o
 -12   3  19        5.18        5.22      1.16 o
 -11   3  19        9.06       10.07      1.64 o
 -10   3  19       13.36       13.76      2.08 o
  -9   3  19        6.10        6.15      1.13 o
  -8   3  19       14.34       15.23      3.16 o
  -7   3  19       13.34       15.09      2.07 o
  -6   3  19       16.57       19.00      2.51 o
  -5   3  19       14.76       14.35      2.54 o
  -4   3  19        5.57        5.54      1.48 o
  -3   3  19       47.77       47.84      5.28 o
  -2   3  19        9.26        9.22      1.64 o
  -1   3  19        6.41        6.92      1.67 o
   1   3  19       14.77       14.97      2.70 o
   2   3  19       16.38       16.07      3.79 o
   3   3  19       41.36       47.23      5.75 o
   4   3  19       31.24       34.51      4.42 o
   5   3  19       45.68       48.93      5.74 o
   6   3  19        9.25        9.79      2.12 o
   9   3  19        6.17        6.27      1.29 o
  10   3  19        7.21        7.56      1.51 o
  11   3  19        8.83        8.52      1.81 o
 -15   4  19        2.82        3.51      0.74 o
 -14   4  19       19.08       19.49      3.12 o
 -12   4  19       10.47       10.45      1.63 o
 -10   4  19       19.47       18.19      2.51 o
  -9   4  19        4.06        3.52      0.92 o
  -8   4  19        5.16        5.20      1.08 o
  -7   4  19       24.34       25.04      2.95 o
  -5   4  19       18.29       18.98      2.36 o
  -1   4  19       14.48       13.78      2.86 o
   0   4  19       73.42       69.54      8.84 o
   1   4  19       16.53       17.04      3.29 o
   2   4  19       43.43       43.29      4.99 o
   3   4  19       18.87       19.88      3.90 o
   4   4  19       14.01       15.03      3.16 o
   5   4  19       59.35       64.30      7.19 o
   7   4  19       14.58       14.45      3.02 o
   8   4  19        6.54        7.21      1.83 o
 -17   5  19        1.33        1.49      0.45 o
 -15   5  19        1.94        2.29      0.58 o
 -13   5  19       26.04       24.92      3.71 o
 -12   5  19       10.08       10.27      1.95 o
 -10   5  19       11.65       10.61      1.79 o
  -9   5  19       10.90       10.60      1.48 o
  -7   5  19        3.42        3.99      0.94 o
  -6   5  19       12.49       12.72      1.78 o
  -5   5  19        9.90        9.71      1.49 o
  -4   5  19        3.22        3.47      1.23 o
  -3   5  19        7.86        7.98      2.82 o
  -2   5  19        6.33        6.50      1.46 o
   0   5  19       10.31       12.00      2.24 o
   1   5  19       29.34       31.67      3.98 o
   2   5  19      127.29      117.42     16.26 o
   5   5  19        6.66        4.61      1.91 o
   6   5  19       22.33       21.84      5.15 o
   9   5  19        5.16        5.42      1.70 o
 -16   6  19        1.38        1.04      0.35 o
 -15   6  19        5.88        6.04      1.06 o
 -13   6  19        4.96        5.24      1.15 o
 -11   6  19       16.66       16.15      2.38 o
  -9   6  19       10.32       10.56      1.63 o
  -2   6  19       13.15       13.70      3.03 o
   0   6  19       60.15       57.30      6.16 o
   1   6  19       41.19       39.53      4.71 o
   2   6  19        6.04        4.08      1.58 o
   3   6  19       97.09      100.28     10.71 o
   5   6  19        7.06        5.97      2.20 o
   6   6  19       11.30       10.56      2.75 o
 -16   7  19        2.13        2.46      0.45 o
 -14   7  19        1.80        1.80      0.56 o
 -10   7  19        7.80        8.07      1.50 o
  -6   7  19        3.68        4.24      1.47 o
  -5   7  19       31.86       31.51      3.82 o
  -4   7  19        7.18        6.31      1.68 o
  -3   7  19       46.54       45.76      5.14 o
  -2   7  19        4.06        3.64      1.46 o
  -1   7  19       23.72       24.37      3.10 o
   1   7  19       68.22       64.97      6.89 o
   2   7  19       11.18        9.15      1.64 o
   5   7  19        4.17        4.65      1.91 o
   7   7  19       12.36       11.37      2.74 o
  -7   8  19        5.96        4.80      1.90 o
  -6   8  19       13.45       12.18      2.41 o
  -5   8  19        8.23        7.02      1.83 o
  -4   8  19       83.95       88.26      9.24 o
  -2   8  19       49.69       49.34      5.74 o
  -1   8  19        6.41        5.89      1.53 o
   0   8  19        6.53        6.48      1.52 o
   1   8  19       39.40       38.48      7.19 o
   3   8  19       15.02       13.89      2.86 o
   4   8  19       11.68       13.76      2.71 o
   5   8  19        3.02        3.54      1.46 o
   7   8  19        5.14        5.91      2.75 o
  10   8  19        5.06        5.57      1.48 o
  -8   9  19        4.23        4.10      1.76 o
  -6   9  19        5.47        4.04      1.76 o
  -4   9  19        7.40        7.22      1.83 o
  -3   9  19       21.35       20.04      3.12 o
   2   9  19       19.35       19.17      4.23 o
   3   9  19        2.71        2.56      1.27 o
   4   9  19        3.98        3.86      1.60 o
   6   9  19        6.84        5.68      1.53 o
  -3  10  19        6.83        5.22      1.89 o
  -1  10  19        2.97        2.68      1.17 o
   0  10  19        8.06        7.84      1.47 o
   2  10  19        9.59       10.73      2.26 o
   4  10  19       12.16       12.48      3.36 o
   5  10  19        7.49        6.74      2.18 o
   6  10  19       18.26       21.87      5.32 o
  -4  11  19        6.70        6.24      2.91 o
  -2  11  19        8.58        7.42      1.51 o
   6  11  19       13.49       16.36      4.60 o
  -1  12  19        6.86        7.59      1.82 o
   0  12  19        2.29        2.19      0.84 o
   2  12  19        4.09        6.56      2.01 o
   6  12  19        3.96        3.58      1.45 o
   4  13  19        4.33        5.16      1.89 o
  -4  14  19        4.39        3.74      1.42 o
  -2  14  19        4.64        3.77      1.28 o
   1  15  19        4.92        4.80      1.45 o
 -10   0  20        2.30        1.62      0.65 o
  -8   0  20        2.18        2.13      1.02 o
  -6   0  20        6.74        7.09      2.68 o
  -4   0  20        4.50        4.29      1.31 o
  -2   0  20       26.78       27.89      8.00 o
   0   0  20       25.47       30.93      3.98 o
   4   0  20        1.24        0.94      0.39 o
   8   0  20       14.42       12.72      3.04 o
  10   0  20        9.06       10.12      2.11 o
  12   0  20       15.77       16.31      2.52 o
 -17   1  20        2.25        2.03      0.82 o
 -14   1  20        7.98        8.17      1.40 o
 -13   1  20        6.33        7.23      1.20 o
 -11   1  20        2.92        2.54      0.80 o
 -10   1  20        5.89        6.21      1.27 o
  -8   1  20       10.46       10.93      2.26 o
  -7   1  20       16.89       16.97      2.52 o
  -5   1  20        5.32        4.58      1.29 o
  -3   1  20        3.18        3.30      1.16 o
  -2   1  20        6.31        6.43      1.39 o
  -1   1  20       14.51       14.84      2.22 o
   2   1  20        5.03        5.13      1.71 o
   3   1  20       17.81       18.82      2.67 o
   4   1  20       26.34       26.10      3.39 o
   5   1  20       19.52       18.87      3.13 o
   6   1  20       71.04       73.68      8.07 o
   7   1  20        5.70        5.17      1.04 o
   8   1  20       14.64       14.86      2.22 o
   9   1  20        3.08        3.68      1.02 o
  11   1  20       15.14       16.27      3.00 o
  12   1  20        3.80        4.20      1.15 o
  13   1  20        2.56        2.54      1.14 o
 -16   2  20        4.54        5.20      0.86 o
 -15   2  20        8.99        9.55      1.26 o
 -14   2  20        8.47        8.49      1.26 o
 -13   2  20        4.96        4.46      0.80 o
 -10   2  20        7.47        7.61      1.98 o
  -8   2  20        3.64        4.54      1.23 o
  -7   2  20        6.55        6.91      2.00 o
  -5   2  20        7.48        7.41      1.40 o
  -3   2  20       41.31       42.55      5.00 o
  -2   2  20        4.71        5.18      1.33 o
  -1   2  20       81.44       80.19      8.51 o
   0   2  20       12.02       11.02      1.79 o
   1   2  20       25.15       26.48      3.54 o
   2   2  20       17.10       18.38      2.98 o
   3   2  20       12.92       11.17      2.10 o
   4   2  20       25.81       25.26      3.55 o
   5   2  20       14.57       13.65      3.18 o
   7   2  20       25.96       25.13      5.11 o
  10   2  20        3.35        3.31      1.34 o
  13   2  20        2.29        2.90      0.94 o
 -16   3  20        3.74        3.61      0.77 o
 -15   3  20        3.54        3.77      0.77 o
 -14   3  20        4.57        4.82      0.83 o
 -12   3  20        2.61        2.48      1.19 o
 -11   3  20       19.91       19.65      3.59 o
 -10   3  20        9.38        8.88      1.65 o
  -9   3  20        1.55        0.97      0.47 o
  -8   3  20        1.28        1.69      0.59 o
  -7   3  20        3.29        3.22      1.15 o
  -6   3  20       24.73       26.99      3.09 o
  -4   3  20        3.40        4.33      1.13 o
  -3   3  20        3.48        3.69      0.78 o
  -2   3  20       56.47       57.64      6.31 o
  -1   3  20        3.46        3.81      0.95 o
   0   3  20        4.17        4.54      1.20 o
   1   3  20        3.99        3.82      1.25 o
   2   3  20        3.69        4.33      1.21 o
   4   3  20        7.41        6.48      2.01 o
   7   3  20       31.55       36.05      4.57 o
   8   3  20       11.44       11.78      2.41 o
   9   3  20        4.86        4.05      1.52 o
  10   3  20        9.88        9.31      1.64 o
  12   3  20        1.57        1.21      0.53 o
 -16   4  20        1.45        1.48      0.59 o
 -15   4  20        1.06        1.42      0.56 o
 -13   4  20        3.11        3.66      0.87 o
 -11   4  20       12.73       13.01      1.92 o
  -7   4  20       42.20       41.81      4.86 o
  -6   4  20        4.39        4.28      1.08 o
  -5   4  20       27.91       30.27      3.52 o
  -4   4  20       39.08       41.60      4.55 o
  -2   4  20        7.34        6.60      1.52 o
  -1   4  20        4.82        3.45      1.62 o
   0   4  20        8.31        7.25      1.83 o
   1   4  20       26.27       26.99      4.15 o
   2   4  20        2.03        2.62      1.22 o
   6   4  20        4.93        5.06      2.25 o
   8   4  20        5.55        6.71      2.00 o
  11   4  20        3.90        5.53      1.87 o
 -16   5  20        4.75        4.96      0.69 o
  -9   5  20        4.16        4.25      0.94 o
  -8   5  20        2.95        2.99      0.72 o
  -7   5  20        3.48        3.79      0.83 o
  -6   5  20       14.46       16.24      2.22 o
  -5   5  20       15.94       15.92      2.07 o
  -2   5  20        3.28        3.08      1.33 o
  -1   5  20       50.58       48.43      5.58 o
   0   5  20       12.54       12.48      2.09 o
   1   5  20       16.22       16.64      2.68 o
   3   5  20       12.34       11.22      5.16 o
   6   5  20        4.38        4.35      1.45 o
   9   5  20        7.44        8.76      2.29 o
  10   5  20        3.58        3.56      1.61 o
  11   5  20       17.02       21.32      4.20 o
 -16   6  20        4.68        4.78      0.66 o
 -15   6  20        1.50        1.71      0.58 o
 -13   6  20       39.35       36.31      4.27 o
 -11   6  20       14.29       13.70      2.39 o
  -9   6  20        6.06        6.27      1.14 o
  -7   6  20       25.52       26.32      3.39 o
  -6   6  20        1.29        1.43      0.69 o
  -5   6  20       47.94       47.85      5.59 o
  -4   6  20       21.67       22.68      3.25 o
  -3   6  20       10.21        9.64      1.95 o
  -2   6  20       12.00       11.01      2.10 o
   0   6  20       13.31       13.13      2.08 o
   1   6  20        8.62        8.46      1.97 o
  10   6  20        7.49        8.83      1.81 o
 -14   7  20       10.64        9.75      1.64 o
 -12   7  20       49.47       44.60      8.08 o
 -11   7  20        5.69        6.07      1.09 o
 -10   7  20        4.66        4.13      0.95 o
  -8   7  20        6.46        7.17      1.67 o
  -6   7  20       35.20       37.25      4.57 o
  -4   7  20       46.57       48.84      5.58 o
  -3   7  20        3.10        3.20      1.34 o
   0   7  20       13.42       15.67      2.53 o
   2   7  20       26.74       27.18      3.70 o
   5   7  20        7.52        7.73      1.82 o
  10   7  20        2.43        3.27      1.43 o
 -13   8  20        4.24        2.89      1.21 o
 -11   8  20        4.79        5.05      2.06 o
 -10   8  20       10.23        9.27      2.61 o
  -6   8  20       21.57       21.97      3.26 o
  -5   8  20       19.48       18.38      2.98 o
  -1   8  20        4.45        4.25      1.40 o
   0   8  20        4.20        4.99      1.52 o
   3   8  20        9.18        9.81      2.60 o
   5   8  20       18.35       21.11      5.83 o
   9   8  20        7.04        8.92      1.96 o
  10   8  20        4.97        6.90      1.84 o
  -8   9  20        6.89        5.55      2.04 o
  -5   9  20        5.70        4.74      1.73 o
  -4   9  20       13.65       11.65      2.89 o
  -1   9  20       16.08       14.44      2.70 o
   4   9  20        7.37        6.44      2.01 o
  -7  10  20       12.89       19.72      4.06 o
  -3  10  20        4.25        6.37      3.08 o
   0  10  20        4.53        2.90      1.33 o
   7  10  20        6.50        8.33      3.50 o
   8  10  20        3.07        4.23      1.75 o
   5  12  20        6.18        8.88      3.30 o
   7  12  20       14.94       19.49      3.90 o
  -2  13  20        4.16        5.09      1.89 o
   0  13  20        5.00        4.65      1.17 o
   2  13  20        4.24        4.40      1.74 o
 -15   0  21       20.99       18.47      2.36 o
 -13   0  21        7.83        8.15      2.48 o
 -11   0  21        2.16        1.14      0.51 o
  -9   0  21       53.55       54.39      6.32 o
  -7   0  21       31.92       29.48      3.99 o
  -5   0  21        8.69        9.24      1.96 o
  -3   0  21       12.44       15.50      2.84 o
   3   0  21       68.33       71.00      7.93 o
   5   0  21      135.09      129.83     13.79 o
   7   0  21        5.98        5.53      1.32 o
   9   0  21       14.29       15.22      2.53 o
 -15   1  21        2.95        2.61      0.98 o
 -14   1  21        6.83        6.19      1.01 o
 -10   1  21        1.89        1.32      0.65 o
  -9   1  21        8.60        9.50      1.49 o
  -8   1  21        7.91        8.64      1.46 o
  -7   1  21       66.20       65.20      8.40 o
  -6   1  21        5.32        6.06      1.31 o
  -5   1  21       10.60       10.23      1.79 o
  -4   1  21        1.94        2.13      0.94 o
  -3   1  21       36.86       38.47      4.56 o
  -1   1  21       81.49       82.13      8.50 o
   0   1  21        4.20        4.42      1.57 o
   1   1  21       32.63       37.89      4.57 o
   2   1  21        8.96        8.22      1.65 o
   4   1  21       53.59       54.93      6.31 o
   6   1  21       13.57       10.50      2.26 o
   7   1  21       15.00       14.30      2.70 o
   8   1  21        7.41        6.58      1.37 o
 -16   2  21        1.19        1.02      0.46 o
 -14   2  21        2.69        2.68      0.68 o
 -12   2  21        9.34        9.45      1.22 o
 -11   2  21        3.56        4.30      0.76 o
 -10   2  21       14.49       13.85      1.92 o
  -9   2  21        5.78        6.19      1.21 o
  -8   2  21       14.13       16.07      2.07 o
  -6   2  21       66.43       65.64      8.10 o
  -5   2  21       30.41       31.67      3.82 o
  -3   2  21        4.27        3.95      0.98 o
  -2   2  21       25.13       25.36      3.40 o
   0   2  21       25.47       24.99      3.86 o
   1   2  21        7.29        6.85      1.23 o
   4   2  21       17.16       18.38      3.45 o
   6   2  21        3.95        4.08      1.37 o
   8   2  21        4.35        5.22      1.71 o
   9   2  21        1.45        1.34      0.62 o
  10   2  21        6.64        5.00      1.55 o
  12   2  21        1.48        1.52      0.52 o
 -15   3  21        5.88        6.74      1.00 o
 -14   3  21        5.47        6.55      1.32 o
 -12   3  21        2.12        2.18      0.81 o
 -11   3  21        2.08        1.86      0.73 o
 -10   3  21       24.95       25.61      2.94 o
  -9   3  21        1.93        2.07      0.81 o
  -8   3  21       20.06       20.55      2.81 o
  -7   3  21       17.71       17.47      2.37 o
  -6   3  21       13.13       14.83      2.07 o
  -4   3  21       31.39       31.64      3.68 o
  -3   3  21        9.35       11.30      1.63 o
  -2   3  21        7.53        6.86      1.23 o
  -1   3  21        7.61        7.35      1.30 o
   0   3  21        4.38        4.63      1.02 o
   1   3  21        4.31        3.79      1.07 o
   3   3  21       21.22       22.97      4.82 o
   5   3  21       24.30       26.47      4.16 o
   6   3  21        5.63        5.84      1.69 o
   9   3  21        8.19        8.19      2.30 o
  10   3  21       10.27       10.44      3.09 o
 -12   4  21       10.76       10.49      1.38 o
  -9   4  21        3.30        3.37      1.00 o
  -7   4  21        9.69        9.57      1.49 o
  -5   4  21        9.58       10.92      1.94 o
  -4   4  21        2.25        2.13      0.58 o
   2   4  21        5.01        5.28      1.21 o
   5   4  21       12.73       12.38      2.88 o
   7   4  21        2.69        3.19      1.27 o
   9   4  21       12.71       13.73      2.71 o
  12   4  21        3.86        5.83      2.57 o
 -14   5  21        1.79        2.14      0.66 o
 -13   5  21       10.32       10.11      1.39 o
 -12   5  21        7.50        6.31      1.39 o
 -11   5  21        5.66        5.39      1.00 o
 -10   5  21       20.41       20.21      2.81 o
  -8   5  21        8.38        8.89      1.49 o
  -6   5  21        7.31        7.28      1.23 o
  -1   5  21        8.32        7.68      2.66 o
   0   5  21        5.29        4.86      1.72 o
   2   5  21        3.74        4.06      1.32 o
   3   5  21        9.22        8.97      2.79 o
   6   5  21        3.04        4.31      1.38 o
   8   5  21        2.38        3.42      1.35 o
 -12   6  21        2.64        2.21      0.59 o
 -11   6  21       12.51       12.42      1.93 o
  -9   6  21       24.66       25.40      3.24 o
  -8   6  21        1.96        1.85      0.86 o
  -4   6  21        6.86        6.58      2.70 o
  -3   6  21        6.85        7.87      2.48 o
   5   6  21        3.41        3.65      1.61 o
   6   6  21        2.84        3.38      1.31 o
   7   6  21        4.24        4.12      1.76 o
  11   6  21        3.81        4.70      1.49 o
 -14   7  21        1.65        1.86      0.79 o
   8   7  21       12.20       14.38      2.54 o
 -11   8  21        9.64        8.26      1.65 o
  -5   8  21        4.77        5.75      2.03 o
  -4   8  21        5.34        5.59      1.87 o
   2   8  21       13.10       10.14      2.27 o
   4   8  21       13.72       12.88      2.40 o
 -10   9  21       10.60        7.35      1.83 o
   2   9  21        6.62        8.38      2.63 o
   3   9  21        6.91        6.41      2.01 o
   7   9  21        6.89        6.26      2.36 o
   8   9  21        2.58        3.12      1.32 o
  -2  10  21        3.53        4.96      2.26 o
   6  10  21        8.57        7.30      2.67 o
  -8  11  21        6.96        7.97      2.82 o
   0  11  21        4.29        3.77      1.28 o
   4  11  21       10.01       12.51      3.20 o
  -6  12  21        5.71        6.77      3.06 o
   0  12  21        8.66        7.88      1.50 o
 -14   0  22       15.06       13.79      2.71 o
 -12   0  22        6.95        7.08      2.33 o
 -10   0  22        4.34        5.05      0.68 o
  -8   0  22        8.47        9.11      1.01 o
  -6   0  22        7.96        7.84      1.50 o
  -4   0  22       51.19       55.57      6.01 o
  -2   0  22       26.38       26.64      4.01 o
   0   0  22       32.72       28.04     10.21 o
   2   0  22        9.56       12.02      2.88 o
   4   0  22       10.43       12.90      3.35 o
 -15   1  22        6.80        7.35      1.09 o
 -14   1  22        4.40        4.37      0.98 o
 -13   1  22       18.13       18.31      2.21 o
 -12   1  22       15.86       16.47      2.21 o
 -11   1  22        1.57        2.12      0.62 o
 -10   1  22        3.99        4.64      0.97 o
  -6   1  22        6.33        6.63      1.52 o
  -5   1  22        9.11        9.46      1.80 o
  -4   1  22       13.22       14.11      2.85 o
  -3   1  22        9.73       10.33      1.79 o
  -2   1  22        3.45        3.46      1.27 o
   3   1  22       17.32       19.05      7.08 o
   5   1  22        3.50        2.73      1.22 o
   6   1  22        4.79        4.39      1.16 o
   8   1  22        3.50        3.35      1.51 o
   9   1  22        3.23        3.11      0.81 o
 -15   2  22        4.67        4.75      0.87 o
 -14   2  22        7.04        6.40      0.99 o
 -12   2  22        8.23        8.42      1.15 o
  -9   2  22       11.35       11.57      1.63 o
  -8   2  22        2.44        3.17      0.88 o
  -7   2  22        4.31        4.69      1.08 o
  -6   2  22        0.67        1.14      0.54 o
  -5   2  22       11.62       12.05      1.78 o
  -3   2  22       26.20       26.79      4.47 o
  -2   2  22        4.59        5.05      1.19 o
  -1   2  22        5.11        4.81      1.56 o
   0   2  22        8.94        8.77      1.81 o
   4   2  22        1.13        1.05      0.51 o
   5   2  22        3.45        3.25      1.16 o
   7   2  22        3.09        2.61      1.06 o
 -14   3  22        3.57        3.59      0.74 o
  -9   3  22        8.59        9.53      1.38 o
  -8   3  22       59.16       58.89      6.16 o
  -6   3  22       42.22       41.82      4.70 o
  -5   3  22        4.38        5.37      1.08 o
  -2   3  22        8.85        8.98      2.95 o
   0   3  22        5.63        6.10      1.13 o
   1   3  22       19.46       20.76      3.58 o
   2   3  22        2.17        2.21      0.80 o
   3   3  22        3.85        4.13      1.18 o
 -14   4  22        3.59        4.16      0.80 o
 -13   4  22        2.96        2.87      0.79 o
 -12   4  22        1.71        1.60      0.60 o
 -11   4  22       14.74       17.16      2.06 o
  -8   4  22        2.40        2.31      0.81 o
  -7   4  22       32.64       32.54      3.98 o
  -6   4  22        1.53        1.46      0.68 o
  -5   4  22       12.50       12.08      2.24 o
  -3   4  22        1.31        1.12      0.39 o
  -2   4  22        1.60        1.66      0.61 o
  -1   4  22        3.00        2.54      1.12 o
   4   4  22        3.08        3.83      1.77 o
   8   4  22        3.06        4.55      1.57 o
   9   4  22        2.84        3.35      1.56 o
  11   4  22        1.08        1.17      0.50 o
 -14   5  22        1.32        1.09      0.43 o
 -13   5  22        6.10        7.07      1.05 o
 -11   5  22        0.62        0.78      0.36 o
 -10   5  22        2.59        1.98      0.62 o
  -9   5  22       14.65       15.09      2.07 o
  -6   5  22        1.93        2.32      0.87 o
  -5   5  22        5.65        5.26      0.97 o
  -4   5  22        1.74        1.97      0.75 o
  -3   5  22       27.73       27.22      3.54 o
   0   5  22        2.68        2.49      0.88 o
   5   5  22        6.91        7.29      2.67 o
   7   5  22        2.68        2.77      1.09 o
   9   5  22       12.91       13.90      3.02 o
 -13   6  22        6.34        6.35      1.03 o
 -11   6  22        9.74       10.55      2.26 o
 -10   6  22        1.82        1.97      0.54 o
  -6   6  22        5.00        5.65      1.36 o
  -4   6  22        8.83       10.01      1.80 o
  -1   6  22       15.32       16.85      2.52 o
   3   6  22       20.92       24.53      3.71 o
   5   6  22        7.11        8.67      1.81 o
   6   6  22        9.36       10.77      2.26 o
  10   6  22        7.69       10.45      1.79 o
 -12   7  22       24.72       23.88      2.49 o
  -8   7  22        3.65        3.28      1.21 o
  -7   7  22        7.50        6.78      1.67 o
  -6   7  22        4.12        4.82      1.72 o
  -4   7  22        6.46        5.57      2.40 o
  -2   7  22        5.38        6.35      1.85 o
   2   7  22        8.64        7.14      1.83 o
   3   7  22        7.22        7.16      2.51 o
   4   7  22        5.41        5.67      1.53 o
 -12   8  22        3.75        3.85      1.40 o
  -9   8  22        7.73        8.27      1.97 o
  -4   8  22        6.73        5.65      2.22 o
  -2   8  22        5.35        6.23      1.52 o
   1   8  22        4.56        5.34      2.61 o
   4   8  22        4.50        4.49      1.92 o
  -6   9  22       20.33       17.48      3.93 o
   2   9  22        9.19       11.78      3.22 o
  -5  10  22       13.69       13.94      3.50 o
   2  10  22        8.53        7.71      3.00 o
  -3  11  22       16.19       17.86      3.45 o
 -13   0  23        0.94        1.22      0.46 o
  -7   0  23       16.11       18.34      1.90 o
  -3   0  23       26.16       27.66      8.50 o
   3   0  23        5.36        8.79      3.48 o
   9   0  23        2.92        2.47      0.72 o
 -14   1  23        3.87        3.73      0.74 o
 -13   1  23       19.57       20.09      3.12 o
 -11   1  23       14.05       15.98      1.61 o
 -10   1  23        7.00        8.13      0.92 o
  -9   1  23        2.12        2.26      0.50 o
  -8   1  23        2.56        2.05      0.51 o
  -7   1  23       18.41       18.06      1.90 o
  -6   1  23        2.81        2.54      0.53 o
  -5   1  23       15.74       17.77      2.21 o
  -3   1  23        1.54        1.26      0.42 o
  -1   1  23        8.91        9.93      2.11 o
  10   1  23        1.74        1.55      0.48 o
 -12   2  23        2.66        2.81      0.65 o
  -9   2  23        8.29        9.33      1.21 o
  -7   2  23        8.20        8.22      1.12 o
  -6   2  23       26.98       27.82      3.69 o
  -4   2  23        2.89        2.75      1.07 o
  -2   2  23       38.96       40.80      5.31 o
  -1   2  23       13.26       14.61      4.99 o
   0   2  23       19.48       18.27      5.56 o
   6   2  23        1.47        1.80      0.78 o
   7   2  23        6.17        6.58      1.68 o
   9   2  23        1.23        1.41      0.50 o
 -14   3  23        1.41        1.27      0.57 o
 -13   3  23        9.86       10.52      1.38 o
 -12   3  23        2.69        2.56      0.99 o
 -11   3  23        4.66        5.30      0.85 o
 -10   3  23        0.71        0.88      0.40 o
  -9   3  23       10.78       11.99      1.62 o
  -8   3  23       16.41       16.53      1.91 o
  -6   3  23        9.46       10.17      1.45 o
  -4   3  23        6.34        7.50      1.40 o
  -3   3  23       21.32       20.89      5.67 o
  -2   3  23        8.48        8.31      1.97 o
   0   3  23        6.33        7.59      2.49 o
   1   3  23        7.73        7.62      1.30 o
   4   3  23        4.14        4.56      1.23 o
   6   3  23        2.81        2.63      1.14 o
   7   3  23        2.34        3.38      1.63 o
 -13   4  23        1.06        1.84      0.62 o
  -9   4  23        8.25        8.99      1.18 o
  -8   4  23        4.06        4.06      0.87 o
  -7   4  23       13.40       15.13      2.07 o
  -6   4  23        6.60        8.09      1.31 o
  -5   4  23       11.19       12.34      3.36 o
  -4   4  23        2.95        4.31      1.24 o
  -3   4  23        5.55        5.65      1.87 o
  -2   4  23        4.10        4.32      1.57 o
  -1   4  23        6.79        6.21      1.36 o
   0   4  23       50.24       51.10      6.18 o
   2   4  23        8.15        8.43      1.81 o
   5   4  23        1.85        2.57      1.28 o
   6   4  23        5.63        6.16      1.50 o
   8   4  23        1.86        2.40      1.17 o
 -11   5  23        2.04        2.23      0.51 o
  -9   5  23        3.87        4.52      0.80 o
  -8   5  23        4.78        5.02      1.01 o
  -7   5  23       11.05       11.59      1.78 o
  -2   5  23       10.33       10.43      1.63 o
  -1   5  23       19.58       19.01      3.13 o
   1   5  23        5.95        5.69      1.19 o
   2   5  23       17.23       17.67      2.98 o
   3   5  23        1.93        2.86      1.07 o
   5   5  23        3.18        3.96      1.24 o
   8   5  23        6.18        7.37      1.66 o
 -12   6  23        0.31        0.55      0.26 o
 -10   6  23        4.79        5.35      0.87 o
  -8   6  23        3.90        3.58      1.61 o
  -5   6  23        2.07        2.02      0.55 o
  -3   6  23        7.63        6.35      1.68 o
  -2   6  23        3.18        3.34      1.44 o
  -1   6  23        2.44        2.38      1.12 o
   1   6  23        2.99        3.46      1.26 o
   2   6  23        7.11        7.74      2.15 o
   3   6  23       10.70       11.32      3.07 o
  -4   7  23        3.33        3.09      1.38 o
  -3   7  23        2.62        3.76      1.78 o
  -1   7  23        2.77        4.23      1.58 o
   1   7  23       25.47       27.15      3.84 o
   3   7  23       12.83       13.97      2.54 o
   8   7  23        6.75        8.06      1.50 o
  -8   8  23        4.86        3.50      0.99 o
  -6   8  23        6.48        4.38      1.74 o
  -4   8  23       11.02       14.74      6.23 o
  -2   8  23        5.01        3.68      1.79 o
   2   8  23        9.41       11.56      4.24 o
  -3   9  23        7.75        6.12      2.92 o
  -1   9  23        4.96        6.84      2.69 o
  -5  10  23        0.09        9.59      3.80 o
 -10   0  24       29.98       33.43      3.21 o
  -6   0  24        0.25        0.94      0.36 o
  -2   0  24        5.49        5.69      0.79 o
 -13   1  24        3.34        3.33      0.71 o
 -12   1  24       15.99       18.21      1.90 o
 -11   1  24        5.18        5.64      1.13 o
 -10   1  24        3.16        3.19      0.63 o
  -9   1  24        1.91        1.91      0.54 o
  -7   1  24        7.60        8.46      0.97 o
  -6   1  24        7.25        7.74      0.95 o
  -5   1  24        1.32        1.10      0.39 o
  -4   1  24       16.11       17.94      1.90 o
  -2   1  24        4.83        5.53      1.22 o
  -1   1  24        2.37        3.41      1.00 o
   1   1  24        9.10       13.38      3.67 o
   9   1  24        1.92        1.69      0.30 o
 -11   2  24        4.74        5.46      0.77 o
  -9   2  24        7.65        9.14      1.05 o
  -8   2  24       14.88       17.35      1.76 o
  -7   2  24        4.49        4.81      0.82 o
  -1   2  24        4.01        5.61      1.19 o
   2   2  24        8.76        8.26      3.33 o
   6   2  24        3.90        3.56      0.80 o
   7   2  24        3.27        3.31      0.75 o
 -12   3  24        1.38        1.02      0.46 o
 -11   3  24        5.39        6.10      1.06 o
 -10   3  24        6.96        7.68      1.06 o
  -9   3  24       22.01       22.97      2.35 o
  -8   3  24       16.87       20.47      2.05 o
  -7   3  24       13.86       14.27      1.47 o
  -5   3  24        2.67        3.11      0.72 o
  -3   3  24        2.63        2.86      1.25 o
  -2   3  24        6.46        9.75      1.64 o
  -1   3  24        3.56        4.45      1.45 o
   3   3  24        1.26        1.30      0.58 o
   5   3  24        7.05        8.20      1.50 o
   7   3  24        2.33        2.66      0.75 o
 -11   4  24        1.15        1.40      0.65 o
 -10   4  24        9.66       10.72      2.43 o
  -8   4  24       19.86       21.65      2.50 o
  -7   4  24        3.08        4.34      0.62 o
  -6   4  24        6.05        6.49      1.52 o
  -5   4  24        8.61        9.58      1.80 o
  -4   4  24       13.97       15.38      6.73 o
  -1   4  24        3.56        3.89      1.57 o
   0   4  24        5.33        5.77      1.87 o
 -10   5  24        7.25        6.74      1.84 o
  -8   5  24        2.85        3.93      0.78 o
  -7   5  24        6.61        7.93      1.48 o
  -3   5  24        2.88        2.63      1.27 o
  -2   5  24        3.87        5.18      1.71 o
  -1   5  24       13.62       12.99      2.09 o
   0   5  24        4.34        4.24      0.87 o
   1   5  24        2.91        3.14      0.89 o
   3   5  24        7.43        8.64      1.65 o
   4   5  24        1.47        2.35      0.99 o
   5   5  24        5.66        6.08      1.53 o
  -8   6  24        5.02        4.42      1.24 o
  -7   6  24        9.36        9.12      1.64 o
  -6   6  24        7.06        8.03      1.50 o
  -2   6  24        7.49        8.08      1.48 o
  -1   6  24        7.57        8.59      2.13 o
   0   6  24        5.36        6.15      1.35 o
   1   6  24        4.67        4.75      1.19 o
   6   6  24        6.18        8.03      1.82 o
 -10   7  24        2.72        4.53      0.94 o
  -6   7  24       19.88       19.24      2.97 o
  -5   7  24        3.11        2.98      0.63 o
  -4   7  24        1.57        1.71      0.58 o
  -3   7  24        4.15        3.94      0.95 o
   0   7  24        8.16        8.41      1.81 o
   4   7  24        2.56        2.79      1.01 o
   6   7  24        2.06        3.34      1.07 o
  -9   8  24       23.02       18.27      2.21 o
  -5   8  24        4.62        5.76      1.87 o
   2   8  24        1.47        6.92      3.24 o
   3   8  24        3.76        4.96      1.20 o
   4   8  24        8.41        9.12      2.95 o
   3   9  24        3.43        4.13      1.16 o
  -9   0  25        5.62        6.75      0.81 o
  -7   0  25        7.72        9.53      1.04 o
  -5   0  25        7.14        7.52      0.88 o
  -3   0  25        2.57        3.38      0.61 o
 -11   1  25       20.62       22.97      2.35 o
  -9   1  25        0.86        1.10      0.41 o
  -5   1  25        0.61        0.93      0.42 o
  -4   1  25        2.91        4.01      0.71 o
  -2   1  25        7.48        8.81      1.02 o
   6   1  25        9.69        8.62      4.04 o
 -11   2  25        2.18        2.31      0.51 o
  -9   2  25        1.39        0.90      0.35 o
  -8   2  25       15.45       16.80      1.76 o
  -7   2  25        2.41        3.00      0.89 o
  -6   2  25        4.72        5.95      0.78 o
  -5   2  25       16.51       18.47      1.90 o
  -4   2  25        8.97       10.22      1.18 o
  -3   2  25       22.61       27.89      2.78 o
  -1   2  25        3.37        4.44      0.71 o
   1   2  25        2.31        5.43      2.41 o
 -11   3  25        0.80        1.67      0.59 o
 -10   3  25        4.30        4.58      0.66 o
  -9   3  25       14.23       16.56      1.76 o
  -7   3  25        1.06        1.18      0.35 o
  -6   3  25        4.30        4.98      0.87 o
  -3   3  25        6.84        8.15      2.30 o
  -1   3  25        3.29        3.71      1.49 o
   0   3  25        6.51       10.22      2.43 o
   4   3  25        3.44        6.08      2.93 o
 -10   4  25        2.11        2.07      0.48 o
  -7   4  25        1.95        1.69      0.53 o
  -6   4  25       10.33       12.51      1.44 o
  -2   4  25        1.28        1.50      0.72 o
   0   4  25       25.95       22.77      3.56 o
  -8   5  25       17.81       19.49      2.06 o
  -7   5  25        1.98        2.37      0.59 o
  -6   5  25        4.19        5.06      0.93 o
  -4   5  25        8.03        8.80      1.16 o
  -1   5  25       12.33       13.75      2.08 o
   1   5  25       13.89       12.84      1.78 o
   3   5  25        1.49        1.52      0.46 o
   4   5  25        2.21        2.41      0.61 o
  -9   6  25        4.17        4.20      0.91 o
  -7   6  25        3.05        3.34      0.90 o
  -4   6  25        2.47        3.82      1.14 o
  -1   6  25        2.41        2.09      0.54 o
  -7   7  25        3.43        4.67      0.98 o
  -5   7  25        6.45        6.96      1.17 o
  -2   7  25        2.09        2.46      0.57 o
   1   7  25        4.24        4.94      0.74 o
   2   7  25        3.72        3.68      0.59 o
  -4   8  25        2.31        2.03      0.36 o
  -3   8  25        2.05        2.36      0.47 o
  -2   8  25        2.08        2.97      0.53 o
   0   8  25        1.78        2.03      0.37 o
   1   8  25        0.20        0.87      0.33 o
  -4   0  26        6.91        8.49      0.95 o
  -9   1  26        3.94        4.26      0.67 o
  -8   1  26        0.97        0.90      0.40 o
  -5   1  26        8.93       10.75      1.18 o
  -4   1  26        1.81        2.34      0.57 o
  -3   1  26        2.04        1.88      0.44 o
  -9   2  26        0.64        0.75      0.36 o
  -8   2  26        2.45        2.28      0.50 o
  -4   2  26        6.57        8.90      1.11 o
  -3   2  26        7.25        7.76      0.96 o
   1   2  26        9.96        8.79      2.80 o
   2   2  26        4.43        6.59      2.53 o
  -7   3  26       18.98       19.90      2.05 o
  -6   3  26       10.56       11.93      1.37 o
  -5   3  26        2.58        2.94      0.76 o
  -3   3  26        1.04        1.80      0.71 o
  -2   3  26       19.96       21.92      4.83 o
  -7   4  26       15.75       17.35      1.91 o
  -6   4  26        1.17        1.35      0.58 o
  -5   4  26       26.20       31.54      3.22 o
  -4   4  26        7.22        8.94      1.18 o
  -1   4  26       11.67       11.81      4.95 o
   2   4  26        9.09        6.36      2.36 o
  -7   5  26       10.37       10.63      1.28 o
  -6   5  26        7.17        8.20      1.12 o
  -4   5  26        9.34       10.06      1.26 o
  -1   5  26        6.42        6.44      1.10 o
  -4   6  26        3.38        3.99      0.98 o
  -3   6  26        2.06        1.79      0.82 o
  -2   6  26        1.45        1.84      0.86 o
  -5   0  27       10.06       11.26      1.21 o
  -6   1  27        1.05        1.13      0.39 o
  -5   2  27        4.26        5.52      0.90 o
  -3   2  27       15.12       15.03      4.47 o
  -1   2  27       16.20       19.13      2.97 o
   0   2  27        7.51        8.15      1.97 o
  -1   3  27        1.50       17.29      2.52 o
