# Supplementary material for: Periodic Hirshfeld Atom Refinement
Source: J Phys Chem Lett. 2026 Feb 27;17(11):3170–9. doi: 10.1021/acs.jpclett.5c03918 (PMC13007019; doi:10.1021/acs.jpclett.5c03918)
Supplement: Supplementary file 2 [file jz5c03918_si_002.zip › Supple_HMA-Mg/HMA-Mg_pHAR.cif]

data_HMA-Mg_pHAR
_publ_contact_author_name           'PD Dr. Simon Grabowsky'
_publ_contact_author_address
;
    University of Bern
    Department of Chemistry, Biochemistry and Pharmaceutical Sciences
    Freiestrasse 3
    CH - 3012 Bern
    Switzerland
;
_publ_contact_author_email          simon.grabowsky@unibe.ch
_publ_contact_author_phone          '+41 31 684 4281'
loop_
   _publ_author_name
   _publ_author_address
   'Chu, Kanghyun'
;
    University of Bern
    Department of Chemistry, Biochemistry and Pharmaceutical Sciences
    Freiestrasse 3
    CH - 3012 Bern
    Switzerland
;
   'Jayatilaka, Dylan' ''
   'Malaspina, Lorraine A.' ''
   'Genoni, Alessandro' ''
   'Cametti, Georgia' ''
   'Mebs, Stefan' ''
   'Lentz, Dieter' ''
   'B\"urgi, Hans-Beat' ''
   'Churakov, Sergey V.' ''
   'Grabowsky, Simon' ''

_publ_section_title                 'Periodic Hirshfeld atom-refinement (pHAR) for HMA-Mg'


_audit_creation_date                2025-4-4
_audit_creation_method              'Tonto 25.04.08 github v. 71242092'

# ============
# QCr software
# ============

_QCr_software                       'Tonto'
_QCr_software_version               '25.04.08 v. 71242092'
_QCr_software_platform              'Linux-6.8.0-52-generic'
_QCr_software_build_date            '2025.03.27 11:46'
_QCr_software_website               'https://github.com/dylan-jayatilaka/tonto'

# ========
# Chemical
# ========

_chemical_name_common               'Magnesium bis(hydrogen maleate) hexahydrate'
_chemical_formula_moiety            '2(C4 H3 O4), H12 Mg O6'
_chemical_formula_sum               'C8 H18 Mg O14'
_chemical_formula_weight            362.5363
_chemical_compound_source           'see text'
_chemical_absolute_configuration    unk

# ==========
# QCr method
# ==========

_QCr_calc_method                    'Hartree-Fock'
_QCr_calc_spinorbital_genre          'r'
_QCr_calc_gaussian_basis_set        'pob-TZVP-rev2'
_QCr_calc_gaussian_basis_set_kind   'spherical-harmonic'
_QCr_calc_basis_max_l               '2'

_QCr_calc_unit                      'See _atom_site_* in tonto.cif2'
_QCr_calc_unit_spin_multiplicity    1
_QCr_calc_unit_n_electrons          380
_QCr_calc_unit_n_alpha_electrons    190
_QCr_calc_unit_n_beta_electrons     190

# =======
# Crystal
# =======

_exptl_crystal_description          block
_exptl_crystal_colour               colorless
_exptl_crystal_size_max             0.15
_exptl_crystal_size_mid             0.13
_exptl_crystal_size_min             0.1
_exptl_crystal_density_diffrn       1.561
_exptl_crystal_density_method       'not measured'
_exptl_crystal_F_000                380

# ==============
# Absortion data
# ==============

_exptl_absorpt_coefficient_mu       0.049
_exptl_absorpt_correction_type      'none'
_exptl_absorpt_process_details      ?
_exptl_absorpt_correction_T_min     ?
_exptl_absorpt_correction_T_max     ?

# ========
# Symmetry
# ========

_symmetry_cell_setting              Monoclinic
_symmetry_space_group_name_H-M      'p 1 21/c 1'
_symmetry_space_group_name_Hall     '-p 2ybc'
_symmetry_Int_Tables_number         '14'

loop_
    _symmetry_equiv_pos_as_xyz
'+x, +y, +z'
'-x, -y, -z'
'-x, +y+1/2, -z+1/2'
'+x, -y+1/2, +z+1/2'

# =========
# Unit cell
# =========
_cell_measurement_temperature       14.9(2)
_cell_measurement_reflns_used       256398
_cell_measurement_theta_min         0.86
_cell_measurement_theta_max         36.06
_cell_measurement_wavelength        0.3532

_cell_length_a                      10.195(2)
_cell_length_b                      11.759(2)
_cell_length_c                      6.6206(13)
_cell_angle_alpha                   90.00
_cell_angle_beta                    103.67(3)
_cell_angle_gamma                   90.00
_cell_volume                        771.2(3)

_cell_formula_units_Z               2

_atom_sites_solution_hydrogens      HAR

# ===============
# Refinement data
# ===============

_refine_ls_kind                     'periodic Hirshfeld atom refinement (pHAR)'
_refine_ls_method_description
;
   S.C. Capelli, H.-B. Burgi, B. Dittrich, S.Grabowsky
   and Dylan Jayatilaka, IUCrJ (2014). 1, 361-379
;
_refine_QCr_Psi_constraint          'none'

_refine_ls_SVD_threshold            0.1E-02
_refine_ls_coordinate_system        cartesian
_refine_ls_structure_factor_coef    F
_refine_ls_matrix_type              full
_refine_ls_R_factor_gt              0.0162
_refine_ls_R_factor_ref             0.0162
_refine_ls_R_factor_all             0.0162
_refine_ls_wR_factor_gt             0.0172
_refine_ls_wR_factor_ref            0.0172
_refine_ls_wR_factor_all            0.0172
_refine_ls_R_Fsqd_factor            0.0219
_refine_ls_chi2                     9.8632
_refine_ls_goodness_of_fit_gt       3.1406
_refine_ls_goodness_of_fit_ref      3.1406
_refine_ls_goodness_of_fit_all      3.1406
_refine_ls_number_reflns            11647
_refine_ls_number_parameters        187
_refine_ls_number_restraints        0
_refine_ls_number_constraints       3
_refine_ls_hydrogen_treatment       refall
_refine_ls_weighting_scheme         sigma
_refine_ls_weighting_details        'w=1/\s(F)'
_refine_ls_shift/su_conv_tol        0.0100
_refine_ls_shift/su_max             -0.0023
_refine_ls_shift/su_max_mean        ?
_refine_ls_shift/su_max_par         'H1 Uzz'
_refine_ls_extinction_method        none

_refine_diff_density_max            0.6486
_refine_diff_density_min            -0.5646
_refine_diff_density_rms            0.0366

_refine_special_details
;
. If constraints were applied they are defined by zero
  eigenvalues of the least-squares hessian, see the
  value of _refine_ls_SVD_threshold
;
# ======================
# Fractional coordinates
# ======================

loop_
_atom_site_label
_atom_site_fract_x
_atom_site_fract_y
_atom_site_fract_z
_atom_site_U_iso_or_equiv
_atom_site_adp_type
_atom_site_occupancy
_atom_site_disorder_group
   Mg   0.500000(0)   0.500000(0)   0.000000(0)   0.005095(17)  Uani  1.000000  0
   O1   0.097292(8)   0.092026(6)  -0.127528(14)  0.00790(2)    Uani  1.000000  0
   O2  -0.138399(8)   0.140672(6)  -0.216631(14)  0.00887(2)    Uani  1.000000  0
   O3   0.292723(8)   0.179944(6)  -0.081378(14)  0.00821(2)    Uani  1.000000  0
   O4  -0.264740(8)   0.295318(7)  -0.282976(14)  0.00876(2)    Uani  1.000000  0
   O5   0.350299(10)  0.492187(8)  -0.270051(15)  0.01190(3)    Uani  1.000000  0
#  O6   0.649701(10)  0.507813(8)   0.270051(15)  0.01190(3)    Uani  1.000000  0
   O7   0.509564(8)   0.326538(6)   0.013049(14)  0.00915(3)    Uani  1.000000  0
   O8   0.350537(10)  0.500312(7)   0.165255(15)  0.01018(3)    Uani  1.000000  0
#  O9   0.490436(8)   0.673462(6)  -0.013049(14)  0.00915(3)    Uani  1.000000  0
#  O10   0.649463(10)  0.499688(7)  -0.165255(15)  0.01018(3)    Uani  1.000000  0
   C1   0.167213(9)   0.183297(7)  -0.112686(15)  0.00578(2)    Uani  1.000000  0
   C2   0.101210(10)  0.297796(7)  -0.130490(16)  0.00662(3)    Uani  1.000000  0
   C3  -0.030913(10)  0.324906(7)  -0.177489(16)  0.00681(3)    Uani  1.000000  0
   C4  -0.152903(9)   0.249367(8)  -0.228841(14)  0.00605(3)    Uani  1.000000  0
   H1  -0.0208(4)     0.1123(3)    -0.1669(6)     0.024(2)      Uani  1.000000  0
   H2   0.1735(2)     0.3661(2)    -0.1024(5)     0.0214(15)    Uani  1.000000  0
   H3  -0.0579(3)     0.4129(2)    -0.1863(5)     0.0232(16)    Uani  1.000000  0
   H4   0.4352(3)     0.2791(3)    -0.0209(6)     0.0221(17)    Uani  1.000000  0
   H5   0.3400(3)     0.4432(3)     0.2564(5)     0.0230(17)    Uani  1.000000  0
   H6   0.3394(3)     0.4414(3)    -0.3775(5)     0.0243(17)    Uani  1.000000  0
   H7   0.2751(3)     0.5392(3)    -0.2939(5)     0.0231(17)    Uani  1.000000  0
#  H8   0.6606(3)     0.5586(3)     0.3775(5)     0.0243(17)    Uani  1.000000  0
#  H9   0.7249(3)     0.4608(3)     0.2939(5)     0.0231(17)    Uani  1.000000  0
  H10   0.5835(3)     0.2854(3)     0.0843(6)     0.0220(17)    Uani  1.000000  0
  H11   0.3179(3)     0.5678(3)     0.2107(6)     0.0203(16)    Uani  1.000000  0
# H12   0.4165(3)     0.7146(3)    -0.0843(6)     0.0220(17)    Uani  1.000000  0
# H13   0.5648(3)     0.7209(3)     0.0209(6)     0.0221(17)    Uani  1.000000  0
# H14   0.6600(3)     0.5568(3)    -0.2564(5)     0.0230(17)    Uani  1.000000  0
# H15   0.6821(3)     0.4322(3)    -0.2107(6)     0.0203(16)    Uani  1.000000  0

# ====
# ADPs
# ====

loop_
_atom_site_aniso_label
_atom_site_aniso_U_11
_atom_site_aniso_U_22
_atom_site_aniso_U_33
_atom_site_aniso_U_12
_atom_site_aniso_U_13
_atom_site_aniso_U_23
   Mg  0.003938(18)  0.004772(15)  0.006694(18)  -0.000144(12)   0.001495(13)  -0.000379(13)
   O1  0.00505(2)    0.005312(18)  0.01326(3)    -0.000280(15)   0.001992(18)   0.000070(18)
   O2  0.00497(2)    0.005888(19)  0.01552(3)    -0.000506(16)   0.001975(19)  -0.000005(19)
   O3  0.00448(2)    0.00702(2)    0.01302(3)    -0.000299(16)   0.001830(18)   0.000174(18)
   O4  0.00504(2)    0.00775(2)    0.01308(3)     0.000868(17)   0.001326(19)  -0.000821(19)
   O5  0.00971(3)    0.01210(3)    0.01132(3)     0.00408(2)    -0.00266(2)    -0.00429(2)
#  O6  0.00971(3)    0.01210(3)    0.01132(3)     0.00408(2)    -0.00266(2)    -0.00429(2)
#  O7  0.00651(3)    0.005613(19)  0.01476(3)    -0.000260(16)   0.00134(2)     0.000255(19)
   O8  0.01068(3)    0.00838(2)    0.01390(3)     0.001631(18)   0.00776(2)     0.00156(2)
   O9  0.00651(3)    0.005613(19)  0.01476(3)    -0.000260(16)   0.00134(2)     0.000255(19)
# O10  0.01068(3)    0.00838(2)    0.01390(3)     0.001631(18)   0.00776(2)     0.00156(2)
   C1  0.00437(3)    0.00552(2)    0.00748(3)    -0.000119(18)   0.001423(19)   0.000075(19)
   C2  0.00504(3)    0.00532(2)    0.00942(3)    -0.000332(19)   0.00156(2)    -0.00005(2)
   C3  0.00524(3)    0.00531(2)    0.00982(3)     0.000028(19)   0.00161(2)    -0.00004(2)
   C4  0.00447(3)    0.00612(2)    0.00768(3)     0.000113(19)   0.00169(2)    -0.00030(2)
   H1  0.047(3)      0.0097(17)    0.017(2)      -0.0059(19)     0.011(2)      -0.0030(16)
   H2  0.0140(14)    0.0143(13)    0.0340(17)    -0.0058(11)     0.0019(12)    -0.0049(12)
   H3  0.0168(14)    0.0131(13)    0.0377(18)     0.0055(11)     0.0027(13)    -0.0010(12)
   H4  0.0126(15)    0.0208(15)    0.032(2)      -0.0064(12)     0.0033(13)     0.0013(14)
   H5  0.0281(17)    0.0189(15)    0.028(2)      -0.0003(13)     0.0182(14)     0.0053(15)
   H6  0.0215(17)    0.0262(17)    0.0244(17)    -0.0010(13)     0.0037(13)    -0.0133(14)
   H7  0.0223(17)    0.0196(16)    0.0256(18)     0.0105(14)     0.0020(13)    -0.0001(14)
#  H8  0.0215(17)    0.0262(17)    0.0244(17)    -0.0010(13)     0.0037(13)    -0.0133(14)
#  H9  0.0223(17)    0.0196(16)    0.0256(18)     0.0105(14)     0.0020(13)    -0.0001(14)
  H10  0.0143(16)    0.0193(16)    0.0297(18)     0.0019(12)    -0.0001(13)    -0.0003(14)
  H11  0.0173(15)    0.0183(14)    0.0273(18)     0.0006(12)     0.0094(13)     0.0004(14)
# H12  0.0143(16)    0.0193(16)    0.0297(18)     0.0019(12)    -0.0001(13)    -0.0003(14)
# H13  0.0126(15)    0.0208(15)    0.032(2)      -0.0064(12)     0.0033(13)     0.0013(14)
# H14  0.0281(17)    0.0189(15)    0.028(2)      -0.0003(13)     0.0182(14)     0.0053(15)
# H15  0.0173(15)    0.0183(14)    0.0273(18)     0.0006(12)     0.0094(13)     0.0004(14)

# ===========
# Reflections
# ===========

_diffrn_source                      SPring-8
_diffrn_ambient_temperature         14.9(2)
_diffrn_radiation_wavelength        0.3532
_diffrn_radiation_type              synchrotron
_diffrn_radiation_monochromator     graphite
_diffrn_radiation_probe             x-ray
_diffrn_detector                    'SPring-8 BL02B1 Curved Imaging Plate'
_diffrn_detector_area_resol_mean    10
_diffrn_orient_matrix_type          fs_process
_diffrn_orient_matrix_ub_11         -0.103165
_diffrn_orient_matrix_ub_12         0.06297
_diffrn_orient_matrix_ub_13         -0.00545
_diffrn_orient_matrix_ub_21         0.007052
_diffrn_orient_matrix_ub_22         -0.008616
_diffrn_orient_matrix_ub_23         0.098566
_diffrn_orient_matrix_ub_31         0.116059
_diffrn_orient_matrix_ub_32         0.056498
_diffrn_orient_matrix_ub_33         0.021106
_diffrn_measurement_device          'quarter \C-circle diffractometer'
_diffrn_measurement_device_type     IPDSC-Q
_diffrn_measurement_method          'phi or omega oscillation scans'
_diffrn_reflns_av_R_equivalents     0.0265
_diffrn_reflns_av_unetI/netI        0.0088
_diffrn_reflns_number               155955
_diffrn_reflns_limit_h_min          -25
_diffrn_reflns_limit_h_max          23
_diffrn_reflns_limit_k_min          -29
_diffrn_reflns_limit_k_max          29
_diffrn_reflns_limit_l_min          -16
_diffrn_reflns_limit_l_max          16
_diffrn_reflns_theta_min            1.021
_diffrn_reflns_theta_max            26.199
_diffrn_reflns_theta_full           12.235
_diffrn_measured_fraction_theta_full   1
_diffrn_measured_fraction_theta_max   0.997
_diffrn_reflns_Laue_measured_fraction_full   1
_diffrn_reflns_Laue_measured_fraction_max   0.997
_diffrn_reflns_point_group_measured_fraction_full   1
_diffrn_reflns_point_group_measured_fraction_max   0.997

_shelx_F_calc_maximum               118.601568

_reflns_d_resolution_low            0.400010
_reflns_d_resolution_high           9.906206
_reflns_limit_h_min                 -25
_reflns_limit_h_max                 24
_reflns_limit_k_min                 0
_reflns_limit_k_max                 29
_reflns_limit_l_min                 0
_reflns_limit_l_max                 16
_reflns_number_gt                   11647
_reflns_number_total                11647
_reflns_threshold_expression        'F>0 & F/u(F)>4.0 & |F_calc|>10^-3'

_reflns_special_details
;
* Specify symmetry and Friedel pair averaging *

. Only reflections which satisfy the threshold expression
  are listed below, and only they are considered observed,
  thus the *_gt, *_all, & *_total data are always the same
;

# ============
# Bond lengths
# ============

loop_
 _geom_bond_atom_site_label_1
 _geom_bond_site_symmetry_1
 _geom_bond_atom_site_label_2
 _geom_bond_site_symmetry_2
 _geom_bond_distance
 _geom_bond_publ_flag
   Mg  .   O5  .  2.06024(8)  yes
   Mg  .   O6  .  2.06024(8)  yes
   Mg  .   O7  .  2.04292(8)  yes
   Mg  .   O8  .  2.07531(9)  yes
   Mg  .   O9  .  2.04292(8)  yes
   Mg  .  O10  .  2.07531(9)  yes
   O1  .   C1  .  1.27929(11)  yes
   O2  .   C4  .  1.28701(11)  yes
   O3  .   C1  .  1.24758(12)  yes
   O4  .   C4  .  1.23583(12)  yes
   O1  .   H1  .     1.194(4)  yes
   O2  .   H1  .     1.213(4)  yes
   O5  .   H6  .     0.915(3)  yes
   O5  .   H7  .     0.928(3)  yes
   O6  .   H8  .     0.915(3)  yes
   O6  .   H9  .     0.928(3)  yes
   O7  .   H4  .     0.925(3)  yes
   O7  .  H10  .     0.925(3)  yes
   O8  .   H5  .     0.926(3)  yes
   O8  .  H11  .     0.937(3)  yes
   O9  .  H12  .     0.925(3)  yes
   O9  .  H13  .     0.925(3)  yes
  O10  .  H14  .     0.926(3)  yes
  O10  .  H15  .     0.937(3)  yes
   C1  .   C2  .  1.49733(13)  yes
   C2  .   C3  .  1.34713(14)  yes
   C3  .   C4  .  1.50049(13)  yes
   C2  .   H2  .     1.076(2)  yes
   C3  .   H3  .     1.069(3)  yes

# ===========
# Bond Angles
# ===========

loop_
 _geom_angle_atom_site_label_1
 _geom_angle_site_symmetry_1
 _geom_angle_atom_site_label_2
 _geom_angle_site_symmetry_2
 _geom_angle_atom_site_label_3
 _geom_angle_site_symmetry_3
 _geom_angle
 _geom_angle_publ_flag
   Mg  .   O5  .   H6  .        129.2(2)  yes
   Mg  .   O5  .   H7  .        122.3(2)  yes
   Mg  .   O6  .   H8  .        129.2(2)  yes
   Mg  .   O6  .   H9  .        122.3(2)  yes
   Mg  .   O7  .   H4  .        124.3(2)  yes
   Mg  .   O7  .  H10  .        124.6(2)  yes
   Mg  .   O8  .   H5  .        123.7(2)  yes
   Mg  .   O8  .  H11  .        122.1(2)  yes
   Mg  .   O9  .  H12  .        124.6(2)  yes
   Mg  .   O9  .  H13  .        124.3(2)  yes
   Mg  .  O10  .  H14  .        123.7(2)  yes
   Mg  .  O10  .  H15  .        122.1(2)  yes
   O5  .   Mg  .   O6  .      180.00(0)   yes
   O5  .   Mg  .   O7  .       90.592(3)  yes
   O5  .   Mg  .   O8  .       88.393(4)  yes
   O5  .   Mg  .   O9  .       89.408(3)  yes
   O5  .   Mg  .  O10  .       91.607(4)  yes
   O6  .   Mg  .   O7  .       89.408(3)  yes
   O6  .   Mg  .   O8  .       91.607(4)  yes
   O6  .   Mg  .   O9  .       90.592(3)  yes
   O6  .   Mg  .  O10  .       88.393(4)  yes
   O7  .   Mg  .   O8  .       90.752(3)  yes
   O7  .   Mg  .   O9  .      180.000(0)  yes
   O7  .   Mg  .  O10  .       89.248(3)  yes
   O8  .   Mg  .   O9  .       89.248(3)  yes
   O8  .   Mg  .  O10  .      180.000(0)  yes
   O9  .   Mg  .  O10  .       90.752(3)  yes
   O1  .   C1  .   O3  .     121.149(8)   yes
   O2  .   C4  .   O4  .     122.470(9)   yes
   O1  .   C1  .   C2  .      121.094(9)  yes
   O2  .   C4  .   C3  .      119.795(8)  yes
   O3  .   C1  .   C2  .      117.755(8)  yes
   O4  .   C4  .   C3  .      117.734(8)  yes
   O1  .   H1  .   O2  .        174.4(4)  yes
   C1  .   O1  .   H1  .      111.35(17)  yes
   C4  .   O2  .   H1  .      112.44(17)  yes
   C1  .   C2  .   C3  .     129.583(8)   yes
   C2  .   C3  .   C4  .     129.959(8)   yes
   C1  .   C2  .   H2  .      112.41(14)  yes
   C2  .   C3  .   H3  .      118.16(14)  yes
   C3  .   C2  .   H2  .      118.01(14)  yes
   C4  .   C3  .   H3  .      111.85(14)  yes
   H4  .   O7  .  H10  .        109.3(3)  yes
   H5  .   O8  .  H11  .        107.5(3)  yes
   H6  .   O5  .   H7  .        108.3(3)  yes
   H8  .   O6  .   H9  .        108.3(3)  yes
  H12  .   O9  .  H13  .        109.3(3)  yes
  H14  .  O10  .  H15  .        107.5(3)  yes

# ==============
# Torsion angles
# ==============

loop_
 _geom_torsion_atom_site_label_1
 _geom_torsion_site_symmetry_1
 _geom_torsion_atom_site_label_2
 _geom_torsion_site_symmetry_2
 _geom_torsion_atom_site_label_3
 _geom_torsion_site_symmetry_3
 _geom_torsion_atom_site_label_4
 _geom_torsion_site_symmetry_4
 _geom_torsion
   O5  .  Mg  .   O6  .   H8  .        -57.295780(0)
   O5  .  Mg  .   O6  .   H9  .        -57.295780(0)
   O5  .  Mg  .   O7  .   H4  .        -39.2(3)
   O5  .  Mg  .   O7  .  H10  .        157.5(3)
   O5  .  Mg  .   O8  .   H5  .        116.6(3)
   O5  .  Mg  .   O8  .  H11  .        -95.7(2)
   O5  .  Mg  .   O9  .  H12  .         22.5(3)
   O5  .  Mg  .   O9  .  H13  .       -140.8(3)
   O5  .  Mg  .  O10  .  H14  .         63.4(3)
   O5  .  Mg  .  O10  .  H15  .        -84.3(2)
   O6  .  Mg  .   O5  .   H6  .        -57.295780(0)
   O6  .  Mg  .   O5  .   H7  .        -57.295780(0)
   O6  .  Mg  .   O7  .   H4  .        140.8(3)
   O6  .  Mg  .   O7  .  H10  .        -22.5(3)
   O6  .  Mg  .   O8  .   H5  .        -63.4(3)
   O6  .  Mg  .   O8  .  H11  .         84.3(2)
   O6  .  Mg  .   O9  .  H12  .       -157.5(3)
   O6  .  Mg  .   O9  .  H13  .         39.2(3)
   O6  .  Mg  .  O10  .  H14  .       -116.6(3)
   O6  .  Mg  .  O10  .  H15  .         95.7(2)
   O7  .  Mg  .   O5  .   H6  .        -35.6(3)
   O7  .  Mg  .   O5  .   H7  .        137.8(3)
   O7  .  Mg  .   O6  .   H8  .       -144.4(3)
   O7  .  Mg  .   O6  .   H9  .         42.2(3)
   O7  .  Mg  .   O8  .   H5  .         26.1(3)
   O7  .  Mg  .   O8  .  H11  .        173.7(2)
   O7  .  Mg  .   O9  .  H12  .        -57.295780(0)
   O7  .  Mg  .   O9  .  H13  .        -57.295780(0)
   O7  .  Mg  .  O10  .  H14  .        153.9(3)
   O7  .  Mg  .  O10  .  H15  .          6.3(2)
   O8  .  Mg  .   O5  .   H6  .       -126.4(3)
   O8  .  Mg  .   O5  .   H7  .         47.0(3)
   O8  .  Mg  .   O6  .   H8  .        -53.6(3)
   O8  .  Mg  .   O6  .   H9  .        133.0(3)
   O8  .  Mg  .   O7  .   H4  .         49.2(3)
   O8  .  Mg  .   O7  .  H10  .       -114.1(3)
   O8  .  Mg  .   O9  .  H12  .        -65.9(3)
   O8  .  Mg  .   O9  .  H13  .        130.8(3)
   O8  .  Mg  .  O10  .  H14  .        -57.295780(0)
   O8  .  Mg  .  O10  .  H15  .        -57.295780(0)
   O9  .  Mg  .   O5  .   H6  .        144.4(3)
   O9  .  Mg  .   O5  .   H7  .        -42.2(3)
   O9  .  Mg  .   O6  .   H8  .         35.6(3)
   O9  .  Mg  .   O6  .   H9  .       -137.8(3)
   O9  .  Mg  .   O7  .   H4  .        -57.295780(0)
   O9  .  Mg  .   O7  .  H10  .        -57.295780(0)
   O9  .  Mg  .   O8  .   H5  .       -153.9(3)
   O9  .  Mg  .   O8  .  H11  .         -6.3(2)
   O9  .  Mg  .  O10  .  H14  .        -26.1(3)
   O9  .  Mg  .  O10  .  H15  .       -173.7(2)
  O10  .  Mg  .   O5  .   H6  .         53.6(3)
  O10  .  Mg  .   O5  .   H7  .       -133.0(3)
  O10  .  Mg  .   O6  .   H8  .        126.4(3)
  O10  .  Mg  .   O6  .   H9  .        -47.0(3)
  O10  .  Mg  .   O7  .   H4  .       -130.8(3)
  O10  .  Mg  .   O7  .  H10  .         65.9(3)
  O10  .  Mg  .   O8  .   H5  .        -57.295780(0)
  O10  .  Mg  .   O8  .  H11  .        -57.295780(0)
  O10  .  Mg  .   O9  .  H12  .        114.1(3)
  O10  .  Mg  .   O9  .  H13  .        -49.2(3)
   O3  .  C1  .   O1  .   H1  .       -176.8(2)
   O4  .  C4  .   O2  .   H1  .        177.9(2)
   O1  .  C1  .   C2  .   C3  .         -5.535(17)
   O2  .  C4  .   C3  .   C2  .          5.238(16)
   O3  .  C1  .   C2  .   C3  .        174.981(11)
   O4  .  C4  .   C3  .   C2  .       -174.388(11)
   O1  .  C1  .   C2  .   H2  .        175.33(19)
   O2  .  C4  .   C3  .   H3  .       -177.0(2)
   O3  .  C1  .   C2  .   H2  .         -4.15(19)
   O4  .  C4  .   C3  .   H3  .          3.4(2)
   O1  .  H1  .   O2  .   C4  .        -35(4)
   O2  .  H1  .   O1  .   C1  .         34(4)
   C2  .  C1  .   O1  .   H1  .          3.7(2)
   C3  .  C4  .   O2  .   H1  .         -1.7(2)
   C1  .  C2  .   C3  .   C4  .         -0.760(19)
   C1  .  C2  .   C3  .   H3  .       -178.5(2)
   C4  .  C3  .   C2  .   H2  .        178.3(2)
   H2  .  C2  .   C3  .   H3  .          0.6(3)

# start Validation Reply Form
_vrf_PLAT925_HMA-Mg_pHAR
;
PROBLEM: The Reported and Calculated Rho(max) Differ by .       3.89 eA-3  
RESPONSE: The pHAR involves non-spherical scattering factors, so the atom-
in-molecule (AIM) model is not applicable.
;
_vrf_PLAT971_HMA-Mg_pHAR
;
PROBLEM: Check Calcd Resid. Dens.  0.24Ang From O7              4.54 eA-3  
RESPONSE: The pHAR involves non-spherical scattering factors, so the atom-
in-molecule (AIM) model is not applicable.
;
# end Validation Reply Form
