# Supplementary material for: Periodic Hirshfeld Atom Refinement
Source: J Phys Chem Lett. 2026 Feb 27;17(11):3170–9. doi: 10.1021/acs.jpclett.5c03918 (PMC13007019; doi:10.1021/acs.jpclett.5c03918)
Supplement: Supplementary file 2 [file jz5c03918_si_002.zip › Supple_HMA-Mg/HMA-Mg_pHAR.fco]

data_HMA-Mg_pHAR

_audit_creation_date                2025-4-4
_audit_creation_method              'Tonto 25.04.08 github v. 71242092'


# ============
# QCr software
# ============

_QCr_software                       'Tonto'
_QCr_software_version               '25.04.08 v. 71242092'
_QCr_software_platform              'Linux-6.8.0-52-generic'
_QCr_software_build_date            '2025.03.27 11:46'
_QCr_software_website               'https://github.com/dylan-jayatilaka/tonto'

# ========
# Symmetry
# ========

_symmetry_cell_setting              Monoclinic
_symmetry_space_group_name_H-M      'p 1 21/c 1'
_symmetry_space_group_name_Hall     '-p 2ybc'
_symmetry_Int_Tables_number         '14'

loop_
    _symmetry_equiv_pos_as_xyz
'+x, +y, +z'
'-x, -y, -z'
'-x, +y+1/2, -z+1/2'
'+x, -y+1/2, +z+1/2'

# =========
# Unit cell
# =========

_cell_measurement_temperature       14.9(2)
_cell_measurement_reflns_used       256398
_cell_measurement_theta_min         0.86
_cell_measurement_theta_max         36.06
_cell_measurement_wavelength        0.3532

_cell_length_a                      10.195(2)
_cell_length_b                      11.759(2)
_cell_length_c                      6.6206(13)
_cell_angle_alpha                   90.00
_cell_angle_beta                    103.67(3)
_cell_angle_gamma                   90.00
_cell_volume                        771.2(3)

_cell_formula_units_Z               2

_exptl_crystal_F_squared_000         144400.0000


# ======================
# XD fco reflection data
# ======================

_shelx_refln_list_code              4

_reflns_d_resolution_high           0.4000
_reflns_d_resolution_low            9.9062
_reflns_limit_h_max                 24
_reflns_limit_h_min                 -25
_reflns_limit_k_max                 29
_reflns_limit_k_min                 0
_reflns_limit_l_max                 16
_reflns_limit_l_min                 0

# NOTE: F_squared_meas is scaled to F_squared_calc
#       and so it is on an absolute scale
_reflns_tonto_F_scale_factor        1.0016

loop_
    _refln_index_h
    _refln_index_k
    _refln_index_l
    _refln_F_squared_calc
    _refln_F_squared_meas
    _refln_F_squared_sigma
    _refln_observed_status
 -25   0   2       51.96       51.34      4.50 o
 -25   1   2       47.92       39.77      0.65 o
 -25   1   3        6.31        5.25      0.42 o
 -25   1   4       13.31       11.87      0.66 o
 -25   2   1        5.66        6.13      0.34 o
 -25   2   2        2.74        2.23      0.24 o
 -25   2   3        1.97        1.65      0.23 o
 -25   2   4        3.05        2.95      0.55 o
 -25   2   5       12.16       10.77      1.94 o
 -25   2   6        4.43        3.72      0.35 o
 -25   3   2        0.84        0.85      0.25 o
 -25   3   3       58.52       47.29      0.67 o
 -25   3   5        8.01        6.13      0.55 o
 -25   3   6        2.19        1.85      0.33 o
 -25   4   2       17.76       14.19      0.82 o
 -25   4   3       12.71        9.58      0.61 o
 -25   4   4        3.26        3.00      0.38 o
 -25   4   5       25.47       23.17      2.12 o
 -25   4   6       27.05       22.81      2.11 o
 -25   5   3       11.12       11.37      2.13 o
 -25   5   4        9.96        8.64      0.74 o
 -25   5   5       18.56       15.81      2.08 o
 -24   0   2       31.95       31.59      1.82 o
 -24   0   4        2.27        1.84      0.30 o
 -24   1   2       19.92       19.92      1.56 o
 -24   1   3       38.97       36.73      1.74 o
 -24   1   4        2.02        2.16      0.27 o
 -24   1   5        5.01        4.67      0.32 o
 -24   1   6       10.03        9.31      0.37 o
 -24   2   2        8.27        6.99      0.44 o
 -24   2   3       19.09       18.97      1.08 o
 -24   2   4        0.81        1.07      0.31 o
 -24   2   5       44.36       41.08      1.32 o
 -24   2   6       26.05       22.51      0.59 o
 -24   3   1       57.72       58.26      1.99 o
 -24   3   2        0.52        0.73      0.28 o
 -24   3   3        1.47        1.17      0.24 o
 -24   3   4       12.58       11.20      0.48 o
 -24   3   5       77.56       73.19      4.72 o
 -24   3   7       12.95       11.52      1.59 o
 -24   4   1        0.69        1.07      0.19 o
 -24   4   2       27.89       25.33      1.14 o
 -24   4   3       87.14       85.97      0.84 o
 -24   4   4        8.00        6.71      0.80 o
 -24   4   5       32.02       29.95      2.33 o
 -24   4   6        8.88        7.37      0.70 o
 -24   4   7       28.22       25.40      2.64 o
 -24   4   8       43.47       35.20      5.02 o
 -24   5   1       14.86       13.29      0.50 o
 -24   5   2       60.87       57.62      1.52 o
 -24   5   3       11.41       10.18      0.37 o
 -24   5   5      152.76      140.99      7.49 o
 -24   5   6        4.46        3.73      0.36 o
 -24   5   8        7.35        5.44      0.52 o
 -24   6   1       15.97       15.62      0.70 o
 -24   6   2       58.11       61.67      0.88 o
 -24   6   3        7.73        7.30      0.67 o
 -24   6   4        3.19        3.45      0.59 o
 -24   6   6        2.60        2.41      0.36 o
 -24   6   7       22.80       21.85      2.04 o
 -24   7   1        5.56        5.25      0.28 o
 -24   7   2       63.42       62.17      2.60 o
 -24   7   3       40.53       37.24      1.94 o
 -24   7   4        9.12        8.33      0.44 o
 -24   7   5        2.94        2.60      0.49 o
 -24   7   6       10.94       10.30      0.60 o
 -24   7   7       10.37        9.04      0.99 o
 -24   8   1       13.19       12.41      0.63 o
 -24   8   2       41.56       38.30      2.00 o
 -24   8   3       16.60       16.36      0.67 o
 -24   8   4        1.71        1.88      0.24 o
 -24   8   5        2.69        2.48      0.47 o
 -24   8   6       30.18       26.56      2.38 o
 -24   9   2       14.05       13.06      0.71 o
 -24   9   4       13.41       13.57      0.74 o
 -24   9   5       10.86       11.05      0.50 o
 -23   0   2       49.94       50.21      7.05 o
 -23   0   4        0.78        1.16      0.30 o
 -23   1   1       25.51       25.34      1.12 o
 -23   1   2       14.17       12.68      0.53 o
 -23   1   3        2.24        2.07      0.26 o
 -23   1   4        3.79        3.04      0.25 o
 -23   1   5       39.69       35.39      1.14 o
 -23   1   6        2.20        2.12      0.19 o
 -23   2   2       26.80       25.12      0.66 o
 -23   2   3       43.54       42.65      1.56 o
 -23   2   4       43.35       39.70      1.93 o
 -23   2   5        3.95        3.53      0.26 o
 -23   2   6        2.97        3.86      0.32 o
 -23   2   7       34.06       26.53      0.67 o
 -23   2   8        2.49        1.58      0.46 o
 -23   3   1       58.85       55.27      1.58 o
 -23   3   2       13.38       12.43      0.61 o
 -23   3   3        3.57        2.84      0.16 o
 -23   3   4       30.96       27.50      0.84 o
 -23   3   5        2.00        2.04      0.19 o
 -23   3   6        4.50        4.71      0.39 o
 -23   3   8        1.74        1.63      0.44 o
 -23   4   1       33.20       27.19      0.44 o
 -23   4   2        2.03        1.76      0.18 o
 -23   4   3      144.32      153.43      2.05 o
 -23   4   4        9.73        8.74      0.31 o
 -23   4   5        7.09        6.01      0.90 o
 -23   4   6        4.00        3.45      0.33 o
 -23   4   7        1.43        1.35      0.45 o
 -23   4   9        1.03        1.19      0.31 o
 -23   5   1       73.75       79.51      1.85 o
 -23   5   3       93.76       97.71      1.29 o
 -23   5   4        8.61        7.71      0.45 o
 -23   5   6       25.17       23.36      0.72 o
 -23   5   7       13.58       13.27      0.43 o
 -23   5   8       34.02       33.38      1.77 o
 -23   5   9       82.42       74.54      0.81 o
 -23   6   1       38.09       36.08      0.88 o
 -23   6   2        4.24        4.49      0.19 o
 -23   6   3       58.32       58.82      1.64 o
 -23   6   4        1.91        2.13      0.29 o
 -23   6   5        1.28        1.36      0.20 o
 -23   6   6       46.89       42.74      3.75 o
 -23   6   7        2.12        1.90      0.55 o
 -23   6   8       34.16       34.47      0.85 o
 -23   7   1       23.39       22.76      0.69 o
 -23   7   2       23.31       22.33      0.63 o
 -23   7   3        0.92        0.88      0.24 o
 -23   7   4        4.44        4.19      0.23 o
 -23   7   5       26.90       25.33      1.17 o
 -23   7   6       11.80       10.59      0.74 o
 -23   7   7        0.18        0.82      0.38 o
 -23   7   8       23.94       23.44      0.53 o
 -23   7   9        7.75        6.98      0.40 o
 -23   8   3        4.74        4.58      0.48 o
 -23   8   4      121.42      124.34      1.00 o
 -23   8   5        9.42        8.74      0.28 o
 -23   8   6       28.73       30.32      0.88 o
 -23   8   7        3.44        3.42      0.23 o
 -23   9   1       13.18       12.24      0.60 o
 -23   9   2       22.22       21.07      1.14 o
 -23   9   4        0.58        0.67      0.25 o
 -23   9   5        7.13        6.65      0.52 o
 -23   9   6        3.53        3.33      0.25 o
 -23   9   7        3.56        3.20      0.23 o
 -23   9   8        1.99        1.87      0.27 o
 -23  10   1        0.69        0.67      0.33 o
 -23  10   2       99.09       97.78      0.94 o
 -23  10   3        5.09        4.92      0.28 o
 -23  10   4       12.52       12.49      0.66 o
 -23  10   5       17.90       17.63      0.51 o
 -23  10   6        3.38        3.66      0.25 o
 -23  10   7        1.95        1.41      0.47 o
 -23  11   1        9.42        9.31      0.57 o
 -23  11   2        1.96        2.25      0.33 o
 -23  11   3       41.75       38.52      2.07 o
 -23  11   5        7.87        7.74      0.29 o
 -23  12   2        0.69        0.88      0.34 o
 -23  12   3       13.61       13.85      0.35 o
 -23  12   4       33.15       32.44      1.21 o
 -23  12   5        3.24        3.03      0.26 o
 -22   0   2       26.25       24.05      1.38 o
 -22   0   4       52.22       48.85      0.85 o
 -22   0   6      138.98      128.83      8.99 o
 -22   1   1        1.10        0.92      0.13 o
 -22   1   2        2.51        2.62      0.12 o
 -22   1   3       46.66       42.84      0.76 o
 -22   1   4        9.52        8.39      0.26 o
 -22   1   5       12.74       11.30      0.57 o
 -22   1   6       10.62       10.17      0.31 o
 -22   1   7        1.95        1.57      0.16 o
 -22   1   8        5.26        4.89      0.28 o
 -22   2   2        0.61        0.66      0.16 o
 -22   2   3       19.56       19.13      0.73 o
 -22   2   4       17.00       16.42      0.56 o
 -22   2   5       14.34       13.13      0.61 o
 -22   2   6       19.62       17.72      0.43 o
 -22   2   7        1.66        1.16      0.37 o
 -22   2   8       27.04       24.11      1.65 o
 -22   2   9        2.39        1.72      0.32 o
 -22   3   1       38.42       37.71      1.03 o
 -22   3   2       22.53       23.50      0.96 o
 -22   3   3       14.80       14.78      0.26 o
 -22   3   4       14.78       13.66      0.35 o
 -22   3   5       76.11       68.83      1.14 o
 -22   3   7       16.78       13.72      0.53 o
 -22   3   8        1.83        1.84      0.29 o
 -22   3   9       11.43        9.21      0.68 o
 -22   4   1       87.69       78.55      1.80 o
 -22   4   2       38.79       39.31      1.01 o
 -22   4   3        4.99        4.52      0.22 o
 -22   4   4        0.85        0.75      0.14 o
 -22   4   5        1.44        1.14      0.15 o
 -22   4   6       11.90       10.77      0.63 o
 -22   4   7       12.72       12.25      1.59 o
 -22   4   8        9.69        9.90      0.37 o
 -22   4   9        1.42        1.25      0.30 o
 -22   4  10       21.63       19.90      0.76 o
 -22   5   1        1.13        1.22      0.45 o
 -22   5   2        2.43        2.38      0.18 o
 -22   5   5       37.36       31.88      1.24 o
 -22   5   6       27.36       25.58      1.12 o
 -22   5   7        8.11        8.01      0.37 o
 -22   5   8       11.14       10.46      0.40 o
 -22   5   9        8.99        7.12      0.37 o
 -22   5  10       10.57       10.91      0.41 o
 -22   6   1       61.66       58.20      1.77 o
 -22   6   2        1.36        1.41      0.16 o
 -22   6   3        1.77        1.82      0.22 o
 -22   6   4      220.87      231.28      2.55 o
 -22   6   5        6.72        6.29      0.52 o
 -22   6   6        2.18        1.94      0.23 o
 -22   6   7       16.09       16.48      0.53 o
 -22   6   8        6.88        6.26      0.84 o
 -22   6   9        1.10        1.25      0.45 o
 -22   6  10       48.05       43.50      0.95 o
 -22   7   1       18.56       16.86      0.85 o
 -22   7   2       41.91       41.57      1.24 o
 -22   7   3        2.60        2.41      0.16 o
 -22   7   4       10.11       10.18      0.37 o
 -22   7   5       18.61       17.23      0.65 o
 -22   7   6       19.66       19.58      1.14 o
 -22   7   8        2.16        1.74      0.22 o
 -22   7   9        8.56        7.89      0.54 o
 -22   7  10        4.14        4.26      0.45 o
 -22   8   1        1.37        1.16      0.26 o
 -22   8   2       12.65       11.42      0.34 o
 -22   8   3       12.12       12.72      0.97 o
 -22   8   6        0.26        0.56      0.23 o
 -22   8   7        3.38        3.64      0.23 o
 -22   8   8        1.82        1.51      0.23 o
 -22   8   9       11.06       10.44      0.48 o
 -22   8  10       11.25       11.00      0.44 o
 -22   9   1        0.13        0.43      0.14 o
 -22   9   2       49.12       43.56      0.82 o
 -22   9   3        2.70        2.70      0.26 o
 -22   9   4        6.15        5.67      0.26 o
 -22   9   5       16.99       16.31      0.40 o
 -22   9   6       17.31       15.72      0.65 o
 -22   9   8       32.49       31.56      0.73 o
 -22  10   1       19.26       18.64      0.48 o
 -22  10   2       13.21       13.44      0.44 o
 -22  10   3        4.75        4.92      0.34 o
 -22  10   4       17.11       16.98      0.73 o
 -22  10   5       39.99       39.59      0.87 o
 -22  10   6       18.88       16.79      0.34 o
 -22  10   8        5.12        4.14      0.29 o
 -22  10   9        1.76        1.99      0.27 o
 -22  11   1       19.54       18.26      0.62 o
 -22  11   2       12.00       11.64      0.61 o
 -22  11   3        7.09        6.46      0.28 o
 -22  11   5       46.63       46.23      1.23 o
 -22  11   6        8.11        8.74      0.29 o
 -22  11   7       33.82       32.64      0.92 o
 -22  11   8        4.32        4.65      0.26 o
 -22  12   1       16.36       15.35      0.47 o
 -22  12   2        7.97        8.20      0.61 o
 -22  12   3        0.84        0.95      0.19 o
 -22  12   4       23.39       25.25      0.44 o
 -22  12   5        5.25        4.63      0.22 o
 -22  12   6        6.15        6.33      0.28 o
 -22  12   7        2.15        2.34      0.27 o
 -22  12   8       12.87       13.40      0.45 o
 -22  13   1        6.88        6.46      0.42 o
 -22  13   2        6.16        5.98      0.29 o
 -22  13   3       14.12       13.46      0.38 o
 -22  13   4        1.74        1.41      0.22 o
 -22  13   5       13.24       12.88      0.54 o
 -22  13   6        2.89        2.92      0.21 o
 -22  13   7        1.77        2.15      0.23 o
 -22  14   1       13.66       13.22      0.53 o
 -22  14   2       10.76        9.97      0.61 o
 -22  14   3        0.90        1.35      0.24 o
 -22  14   4       10.07       10.34      0.29 o
 -22  14   5       39.07       37.20      0.98 o
 -21   0   2       30.59       30.54      1.49 o
 -21   0   4      116.56      110.61      2.67 o
 -21   0   6       16.08       14.30      0.35 o
 -21   0   8        1.78        1.72      0.29 o
 -21   1   1       28.60       29.31      0.78 o
 -21   1   2        3.05        2.88      0.13 o
 -21   1   3        5.12        4.73      0.13 o
 -21   1   4       76.52       72.82      1.89 o
 -21   1   5       29.50       26.35      0.47 o
 -21   1   6        7.14        6.63      0.28 o
 -21   1   7       14.27       13.79      0.40 o
 -21   1   8       58.56       53.81      1.20 o
 -21   1   9        2.09        2.01      0.37 o
 -21   1  12       20.65       19.29      0.67 o
 -21   2   1      106.90      102.41      2.33 o
 -21   2   2        6.05        6.20      0.13 o
 -21   2   4        6.92        6.14      0.22 o
 -21   2   5        6.70        5.70      0.25 o
 -21   2   6       17.39       16.64      0.59 o
 -21   2   7        4.31        4.10      0.18 o
 -21   2   8       11.09       11.17      0.51 o
 -21   2   9        1.86        1.38      0.26 o
 -21   2  10        9.75        8.54      0.32 o
 -21   2  12        9.32        6.83      0.37 o
 -21   3   1        2.30        1.82      0.12 o
 -21   3   2        0.51        0.53      0.09 o
 -21   3   4       16.81       15.53      0.29 o
 -21   3   5       35.60       32.17      0.95 o
 -21   3   6       28.39       26.08      0.66 o
 -21   3   7        0.66        0.78      0.16 o
 -21   3   8        8.81        7.98      0.55 o
 -21   4   1       15.98       16.29      0.43 o
 -21   4   2       45.26       44.98      1.17 o
 -21   4   3        0.90        0.89      0.17 o
 -21   4   4       70.98       65.52      1.84 o
 -21   4   5       53.48       51.05      0.94 o
 -21   4   6        8.88        7.95      0.18 o
 -21   4   7        0.80        0.82      0.17 o
 -21   4   8       22.91       21.48      0.50 o
 -21   4   9       16.21       15.85      0.45 o
 -21   4  11        2.02        1.36      0.30 o
 -21   4  12       14.41       10.58      0.64 o
 -21   5   1       15.84       14.87      0.50 o
 -21   5   2       43.72       38.92      0.72 o
 -21   5   3       28.42       26.82      0.91 o
 -21   5   4        0.93        1.03      0.13 o
 -21   5   5       24.25       21.58      0.51 o
 -21   5   7        1.31        1.60      0.23 o
 -21   5   8       15.80       14.85      0.50 o
 -21   5   9       13.39       13.84      0.80 o
 -21   5  11      165.75      151.93      1.31 o
 -21   6   1        1.31        1.31      0.13 o
 -21   6   2        9.22        9.24      0.26 o
 -21   6   4        0.19        0.23      0.11 o
 -21   6   5       12.54       11.34      0.38 o
 -21   6   6      116.31      116.96      2.04 o
 -21   6   7        0.35        0.44      0.20 o
 -21   6   8        6.74        6.13      0.22 o
 -21   6   9        9.43        8.60      0.28 o
 -21   6  10        7.69        7.73      0.70 o
 -21   6  11        0.61        0.72      0.23 o
 -21   7   1        1.55        1.06      0.17 o
 -21   7   2       86.39       89.80      1.25 o
 -21   7   3        0.79        0.69      0.10 o
 -21   7   4        1.18        1.13      0.10 o
 -21   7   5       92.39       89.13      2.08 o
 -21   7   6        0.48        0.79      0.28 o
 -21   7   7        1.36        1.01      0.20 o
 -21   7   8       10.98       10.44      0.26 o
 -21   7   9       11.29       10.52      0.26 o
 -21   7  10        8.74        8.20      0.40 o
 -21   7  11        2.42        2.67      0.27 o
 -21   8   1        3.16        2.84      0.18 o
 -21   8   2        1.69        1.96      0.13 o
 -21   8   3        0.79        0.89      0.13 o
 -21   8   4        0.31        0.41      0.18 o
 -21   8   5        1.40        0.94      0.13 o
 -21   8   6        4.25        4.24      0.22 o
 -21   8   7        3.61        3.91      0.19 o
 -21   8  10        0.36        0.43      0.18 o
 -21   8  11        5.05        4.70      0.22 o
 -21   9   1        3.91        3.51      0.23 o
 -21   9   2        2.07        2.03      0.13 o
 -21   9   3        2.45        2.38      0.13 o
 -21   9   4        3.97        4.14      0.16 o
 -21   9   5        7.30        7.11      0.19 o
 -21   9   6       22.66       23.56      0.41 o
 -21   9   7        1.09        1.11      0.17 o
 -21   9   8        3.52        3.47      0.22 o
 -21   9   9        0.29        0.60      0.24 o
 -21  10   1       11.11       11.33      0.51 o
 -21  10   2       12.83       13.07      0.70 o
 -21  10   3       52.77       48.52      1.86 o
 -21  10   4      145.27      149.51      2.16 o
 -21  10   5       19.97       20.33      0.40 o
 -21  10   6        3.46        3.60      0.18 o
 -21  10   7       10.80       10.31      0.32 o
 -21  10   8        3.72        3.83      0.19 o
 -21  10  10       33.34       30.09      0.37 o
 -21  11   1       37.49       32.83      0.67 o
 -21  11   3        7.61        8.04      0.40 o
 -21  11   4        1.23        1.35      0.16 o
 -21  11   5        6.36        6.07      0.28 o
 -21  11   6        2.29        2.18      0.19 o
 -21  11   7       49.21       51.39      0.66 o
 -21  11   8       12.74       12.25      0.28 o
 -21  11   9        2.98        2.97      0.19 o
 -21  11  10        0.52        0.73      0.17 o
 -21  12   1        2.75        2.60      0.16 o
 -21  12   2        4.26        4.23      0.22 o
 -21  12   3       18.13       20.42      0.45 o
 -21  12   4       25.56       26.34      0.53 o
 -21  12   5        4.18        4.76      0.21 o
 -21  12   6       41.02       44.18      0.44 o
 -21  12   7        0.79        1.07      0.22 o
 -21  12   8        4.33        4.01      0.21 o
 -21  13   1        8.28        7.59      0.23 o
 -21  13   3        4.49        4.73      0.21 o
 -21  13   4        0.27        0.45      0.22 o
 -21  13   5       34.08       34.45      0.53 o
 -21  13   6       14.24       13.53      0.25 o
 -21  13   7        4.33        5.28      0.28 o
 -21  13   8        3.72        4.57      0.22 o
 -21  14   1       13.21       10.63      0.38 o
 -21  14   2        3.21        3.39      0.21 o
 -21  14   3       21.57       22.89      0.53 o
 -21  14   4        4.63        4.64      0.25 o
 -21  14   5       33.67       32.64      0.44 o
 -21  14   8        7.59        7.12      0.22 o
 -21  15   1        3.21        3.83      0.22 o
 -21  15   3       33.23       34.27      0.98 o
 -21  15   4        3.13        3.58      0.22 o
 -21  15   5       11.46       11.62      0.53 o
 -21  15   6        5.57        4.51      0.29 o
 -21  15   7        8.53        8.23      0.28 o
 -21  16   3       66.18       72.76      1.26 o
 -21  16   4        1.15        1.06      0.22 o
 -21  16   5       37.19       35.65      0.70 o
 -20   0   2        5.24        5.19      0.22 o
 -20   0   4      108.51      104.60      0.81 o
 -20   0   6        1.93        1.51      0.09 o
 -20   0   8      156.34      150.29      1.13 o
 -20   0  10       20.96       18.04      0.54 o
 -20   1   1       16.76       16.51      0.48 o
 -20   1   2       47.25       47.92      0.89 o
 -20   1   5       45.36       42.66      0.91 o
 -20   1   6       27.25       26.12      0.81 o
 -20   1   7       31.20       28.72      1.04 o
 -20   1   8        2.56        2.13      0.15 o
 -20   1   9        0.26        0.35      0.11 o
 -20   1  10       38.75       35.60      0.79 o
 -20   1  11       40.86       37.15      3.04 o
 -20   2   1        0.98        1.04      0.09 o
 -20   2   2        6.99        6.82      0.19 o
 -20   2   3        0.48        0.40      0.10 o
 -20   2   4       19.59       19.49      0.67 o
 -20   2   5        0.93        0.87      0.12 o
 -20   2   6       54.16       53.80      1.19 o
 -20   2   8        2.10        1.87      0.07 o
 -20   2  10       13.72       12.11      0.34 o
 -20   2  11        8.18        6.99      0.32 o
 -20   2  12       17.41       15.70      0.44 o
 -20   3   1        0.49        0.73      0.09 o
 -20   3   2       11.97       11.12      0.54 o
 -20   3   3       27.48       24.08      0.56 o
 -20   3   4       42.01       42.57      1.06 o
 -20   3   5        1.03        0.69      0.13 o
 -20   3   6       52.14       49.16      1.07 o
 -20   3   7       14.13       12.12      0.45 o
 -20   3   8        1.15        0.76      0.10 o
 -20   3   9       70.97       66.39      0.94 o
 -20   3  11        1.00        0.76      0.19 o
 -20   3  12        5.37        4.71      0.35 o
 -20   4   1       21.99       22.27      0.35 o
 -20   4   2        9.97        9.68      0.13 o
 -20   4   3       31.95       28.49      0.63 o
 -20   4   4        5.53        4.55      0.19 o
 -20   4   5        0.21        0.26      0.08 o
 -20   4   6       42.45       42.04      0.59 o
 -20   4   7       57.92       52.87      1.17 o
 -20   4   8        0.10        0.21      0.08 o
 -20   4   9       16.58       15.73      0.56 o
 -20   4  11       32.73       28.68      0.66 o
 -20   4  12       16.39       13.60      0.37 o
 -20   5   1       94.28       93.36      1.22 o
 -20   5   2       49.08       49.17      1.52 o
 -20   5   3       16.33       15.22      0.51 o
 -20   5   4       65.22       64.17      1.36 o
 -20   5   6        1.57        1.41      0.12 o
 -20   5   7       86.30       78.55      3.16 o
 -20   5   8        6.67        5.73      0.18 o
 -20   5   9       48.97       45.60      0.59 o
 -20   5  10        1.15        0.91      0.12 o
 -20   5  11       11.18        8.89      0.37 o
 -20   5  12        1.73        1.58      0.22 o
 -20   6   1       21.34       20.73      0.44 o
 -20   6   2        5.16        4.38      0.19 o
 -20   6   4      132.99      131.82      1.48 o
 -20   6   5        8.78        7.59      0.26 o
 -20   6   6       23.80       22.92      0.50 o
 -20   6   7       86.50       85.25      1.66 o
 -20   6   8        1.45        1.29      0.12 o
 -20   6   9       42.25       42.70      0.54 o
 -20   6  10        3.70        3.16      0.13 o
 -20   6  12       44.57       38.81      0.95 o
 -20   7   1       15.70       14.19      0.25 o
 -20   7   2        3.35        3.20      0.15 o
 -20   7   3       10.11       10.61      0.31 o
 -20   7   4       16.11       15.82      0.35 o
 -20   7   5        5.09        3.80      0.25 o
 -20   7   6       21.49       21.48      0.43 o
 -20   7   7       36.21       36.70      0.66 o
 -20   7   8       24.91       23.89      0.32 o
 -20   7   9        2.25        2.29      0.12 o
 -20   7  10        9.19        8.45      0.16 o
 -20   7  11       20.93       21.00      0.37 o
 -20   7  12        1.45        1.25      0.13 o
 -20   8   1        3.88        3.61      0.12 o
 -20   8   2       19.76       21.19      0.56 o
 -20   8   3       18.40       17.91      0.47 o
 -20   8   4        3.18        2.79      0.12 o
 -20   8   5        1.14        0.94      0.12 o
 -20   8   6        3.88        3.86      0.15 o
 -20   8   8        1.12        1.04      0.16 o
 -20   8   9        3.97        3.55      0.12 o
 -20   8  10        5.10        5.52      0.18 o
 -20   8  11       22.75       22.10      0.37 o
 -20   8  12       17.60       15.54      0.23 o
 -20   9   1       30.76       28.84      0.82 o
 -20   9   2       61.88       58.69      1.19 o
 -20   9   3        8.46        8.39      0.29 o
 -20   9   5       19.27       18.39      0.23 o
 -20   9   6        3.57        3.72      0.15 o
 -20   9   7       13.37       13.13      0.18 o
 -20   9   8       17.56       16.34      0.21 o
 -20   9   9       56.05       53.86      0.69 o
 -20   9  11        3.57        3.63      0.16 o
 -20  10   1        1.36        1.38      0.13 o
 -20  10   2        9.72        9.52      0.34 o
 -20  10   3        0.26        0.29      0.10 o
 -20  10   4       20.80       21.01      0.45 o
 -20  10   5       15.51       15.63      0.34 o
 -20  10   6       39.13       40.65      0.59 o
 -20  10   7        3.49        3.44      0.15 o
 -20  10   8       22.70       20.89      0.31 o
 -20  10   9        0.84        0.63      0.13 o
 -20  10  10        5.11        4.60      0.22 o
 -20  10  11       14.62       14.96      0.29 o
 -20  11   1       14.89       15.88      0.41 o
 -20  11   2       23.84       23.92      0.59 o
 -20  11   3       37.13       39.16      0.72 o
 -20  11   4       14.18       14.47      0.23 o
 -20  11   5        8.25        8.49      0.16 o
 -20  11   6       21.69       21.44      0.31 o
 -20  11   7       23.46       24.30      0.50 o
 -20  11   8       13.93       13.06      0.26 o
 -20  11   9       15.55       12.59      0.41 o
 -20  11  10        3.93        3.48      0.16 o
 -20  11  11       23.64       22.43      0.38 o
 -20  12   1       12.57       11.72      0.25 o
 -20  12   2        5.12        4.64      0.16 o
 -20  12   3       11.80       12.53      0.26 o
 -20  12   4       24.53       24.58      0.44 o
 -20  12   5       25.46       25.17      0.56 o
 -20  12   6       23.05       23.42      0.40 o
 -20  12   7       30.95       31.62      0.57 o
 -20  12   9        6.69        6.79      0.19 o
 -20  12  10       23.77       22.36      0.38 o
 -20  13   2        6.21        6.24      0.18 o
 -20  13   3       14.39       14.91      0.34 o
 -20  13   4       15.79       16.73      0.31 o
 -20  13   5       22.44       21.30      0.40 o
 -20  13   6       16.33       16.22      0.32 o
 -20  13   7       11.42       12.49      0.22 o
 -20  13   8        1.51        1.87      0.16 o
 -20  13   9       21.53       21.00      0.38 o
 -20  13  10        4.48        3.73      0.18 o
 -20  14   1        1.16        1.10      0.17 o
 -20  14   2        3.44        4.19      0.19 o
 -20  14   3       15.09       15.50      0.32 o
 -20  14   4        4.11        4.68      0.16 o
 -20  14   5       16.31       16.25      0.31 o
 -20  14   6        3.72        3.57      0.16 o
 -20  14   7       13.68       14.22      0.34 o
 -20  14   8       21.04       22.20      0.26 o
 -20  14   9        3.81        3.44      0.19 o
 -20  15   1      131.74      120.77      2.93 o
 -20  15   2        3.62        3.82      0.16 o
 -20  15   3       50.73       58.51      0.84 o
 -20  15   6       58.12       54.97      0.98 o
 -20  15   7       24.05       25.27      0.35 o
 -20  16   2        3.45        4.38      0.18 o
 -20  16   4       49.70       53.87      1.16 o
 -20  16   5       10.64       10.80      0.32 o
 -20  16   6       20.34       18.73      0.44 o
 -20  17   1        6.26        7.56      0.32 o
 -20  17   2        0.64        0.69      0.17 o
 -20  17   3       40.57       47.58      1.09 o
 -20  17   4        3.95        4.42      0.21 o
 -20  17   5        2.87        3.01      0.19 o
 -20  17   6        2.17        2.23      0.19 o
 -20  18   2       23.04       25.37      0.54 o
 -20  18   3        1.74        1.78      0.19 o
 -20  18   4        2.55        3.03      0.21 o
 -19   0   2      109.46      111.80      2.72 o
 -19   0   4        3.45        3.79      0.21 o
 -19   0   6      225.09      221.20      5.79 o
 -19   0   8       66.10       58.22      6.02 o
 -19   0  10       23.10       22.04      0.65 o
 -19   1   1       21.01       21.42      0.56 o
 -19   1   2       65.67       66.93      0.79 o
 -19   1   3       34.05       34.07      0.57 o
 -19   1   4        9.07        8.51      0.13 o
 -19   1   5        1.34        1.25      0.07 o
 -19   1   6      119.58      115.20      0.92 o
 -19   1   7      147.15      145.53      3.85 o
 -19   1   8        4.02        3.79      0.09 o
 -19   1   9        2.53        2.45      0.09 o
 -19   1  10       51.69       47.10      0.50 o
 -19   1  11        0.50        0.37      0.14 o
 -19   1  12        1.40        1.39      0.44 o
 -19   2   1        1.63        1.48      0.09 o
 -19   2   2       33.00       34.83      1.23 o
 -19   2   3       16.18       15.81      0.28 o
 -19   2   4       27.31       27.62      0.53 o
 -19   2   5        6.57        6.02      0.16 o
 -19   2   6        1.18        0.87      0.07 o
 -19   2   7        1.40        1.31      0.06 o
 -19   2   8      103.92      102.37      0.65 o
 -19   2   9       37.81       34.35      0.87 o
 -19   2  10       18.65       17.70      0.41 o
 -19   2  11        0.70        0.60      0.14 o
 -19   2  12        4.09        4.23      0.28 o
 -19   2  13        2.41        2.67      0.27 o
 -19   3   1       51.20       50.99      0.67 o
 -19   3   2        4.15        4.08      0.10 o
 -19   3   3       11.41       10.31      0.35 o
 -19   3   4       11.72       11.58      0.23 o
 -19   3   5       63.23       64.08      1.33 o
 -19   3   6        0.16        0.16      0.04 o
 -19   3   7        0.34        0.40      0.06 o
 -19   3   8        6.36        5.88      0.16 o
 -19   3  10        1.84        1.45      0.12 o
 -19   3  11        7.41        6.57      0.21 o
 -19   3  12        3.92        3.45      0.16 o
 -19   3  13        8.21        7.90      0.35 o
 -19   4   1        0.47        0.51      0.07 o
 -19   4   2      112.93      109.11      1.61 o
 -19   4   3        6.68        6.21      0.22 o
 -19   4   4       20.75       21.07      0.41 o
 -19   4   5       30.46       28.75      0.66 o
 -19   4   6       26.20       24.49      0.48 o
 -19   4   7      102.33      100.90      1.42 o
 -19   4   8       12.77       11.48      0.34 o
 -19   4   9       30.74       29.85      0.40 o
 -19   4  11       14.65       13.02      0.25 o
 -19   4  12        2.13        1.79      0.18 o
 -19   4  13        2.07        2.04      0.16 o
 -19   5   1        3.47        3.69      0.10 o
 -19   5   2       92.21       89.94      1.33 o
 -19   5   5      206.05      212.68      2.00 o
 -19   5   6       18.82       17.17      0.45 o
 -19   5   7       94.49       90.88      1.16 o
 -19   5   8       12.22       10.85      0.28 o
 -19   5   9        2.81        2.41      0.12 o
 -19   5  11        0.47        0.75      0.14 o
 -19   5  13       34.98       34.10      0.69 o
 -19   6   1        0.29        0.31      0.07 o
 -19   6   2       55.69       57.66      0.94 o
 -19   6   3        6.44        6.71      0.22 o
 -19   6   5       15.89       14.88      0.41 o
 -19   6   6        1.17        1.17      0.07 o
 -19   6   7       51.39       51.17      0.70 o
 -19   6   8       21.57       20.98      0.40 o
 -19   6  10       14.11       13.56      0.18 o
 -19   6  11        0.75        0.75      0.12 o
 -19   6  12       62.21       56.46      0.35 o
 -19   7   1        2.75        2.50      0.12 o
 -19   7   2       44.82       43.91      1.03 o
 -19   7   3       65.25       63.45      0.94 o
 -19   7   4       49.67       48.29      0.75 o
 -19   7   5       29.33       29.00      0.57 o
 -19   7   6        8.60        8.26      0.35 o
 -19   7   7      179.49      180.01      2.17 o
 -19   7   8       15.60       15.68      0.38 o
 -19   7   9       11.27       10.15      0.28 o
 -19   7  10        8.20        8.02      0.19 o
 -19   7  11        7.59        6.52      0.15 o
 -19   7  12        0.27        0.45      0.14 o
 -19   8   1       30.80       28.87      0.35 o
 -19   8   2        0.27        0.25      0.10 o
 -19   8   3       13.85       13.40      0.26 o
 -19   8   4       10.81       11.26      0.26 o
 -19   8   5        0.35        0.32      0.06 o
 -19   8   6       64.98       65.61      0.87 o
 -19   8   7        3.67        3.51      0.10 o
 -19   8   8       16.13       15.29      0.34 o
 -19   8   9       17.99       18.64      0.21 o
 -19   8  10        1.05        1.17      0.13 o
 -19   8  11        3.42        3.11      0.15 o
 -19   8  12       51.03       50.46      0.66 o
 -19   9   1        6.31        5.39      0.09 o
 -19   9   2       13.84       13.69      0.22 o
 -19   9   3       20.27       20.73      0.35 o
 -19   9   4        0.77        0.69      0.09 o
 -19   9   5       20.53       21.98      0.48 o
 -19   9   6       47.23       46.25      0.87 o
 -19   9   7        2.67        2.73      0.10 o
 -19   9   8        2.92        2.62      0.12 o
 -19   9   9        5.08        4.95      0.15 o
 -19   9  10       10.23       10.62      0.25 o
 -19   9  11        0.43        0.31      0.15 o
 -19   9  12       10.95       10.36      0.25 o
 -19  10   1       26.30       25.65      0.47 o
 -19  10   2        6.46        6.65      0.19 o
 -19  10   3        1.84        1.81      0.13 o
 -19  10   4       23.52       23.14      0.43 o
 -19  10   5       17.82       17.51      0.37 o
 -19  10   6        8.08        7.87      0.16 o
 -19  10   7       17.78       18.54      0.22 o
 -19  10   8        2.91        2.40      0.13 o
 -19  10   9       14.76       14.47      0.28 o
 -19  10  10       21.22       20.45      0.53 o
 -19  10  11        6.04        6.20      0.19 o
 -19  10  12       75.58       73.66      1.06 o
 -19  11   1       90.34       91.75      1.10 o
 -19  11   2       60.17       62.32      1.13 o
 -19  11   3        4.66        4.13      0.32 o
 -19  11   4        1.22        1.26      0.10 o
 -19  11   5       27.61       28.40      0.48 o
 -19  11   6       11.48       12.03      0.21 o
 -19  11   7      124.17      129.00      1.79 o
 -19  11   8        7.47        7.55      0.19 o
 -19  11   9        8.85        7.96      0.19 o
 -19  11  10        1.21        1.39      0.19 o
 -19  12   1        9.81        9.08      0.19 o
 -19  12   2       22.46       21.86      0.23 o
 -19  12   3        0.26        0.40      0.07 o
 -19  12   4        3.03        2.82      0.13 o
 -19  12   5       12.13       11.18      0.35 o
 -19  12   6       60.29       61.19      0.92 o
 -19  12   7       10.33       10.43      0.31 o
 -19  12   8        4.65        4.46      0.21 o
 -19  12   9        5.00        4.74      0.16 o
 -19  12  10        6.31        5.28      0.18 o
 -19  12  11        5.84        5.26      0.39 o
 -19  13   1       29.53       28.50      0.69 o
 -19  13   2       10.66       10.74      0.23 o
 -19  13   3       40.69       40.93      0.53 o
 -19  13   4       43.85       42.65      1.46 o
 -19  13   5       44.77       47.47      0.45 o
 -19  13   6       14.71       13.38      0.38 o
 -19  13   7       32.25       33.95      0.44 o
 -19  13   8       37.54       37.77      0.45 o
 -19  13   9        0.71        0.78      0.16 o
 -19  13  10       52.89       49.28      0.79 o
 -19  14   1       19.75       20.66      0.47 o
 -19  14   2        1.38        1.53      0.16 o
 -19  14   3       13.42       14.25      0.38 o
 -19  14   4        2.81        2.26      0.15 o
 -19  14   5        5.54        5.50      0.19 o
 -19  14   6       16.82       16.82      0.41 o
 -19  14   7       13.81       13.79      0.31 o
 -19  14   8       10.83       10.00      0.28 o
 -19  14  10        3.47        3.26      0.16 o
 -19  15   1       25.36       26.37      0.51 o
 -19  15   2       36.74       39.84      0.87 o
 -19  15   3       13.89       15.44      0.25 o
 -19  15   4       35.72       36.83      0.40 o
 -19  15   5        0.92        0.63      0.14 o
 -19  15   6        1.94        2.00      0.15 o
 -19  15   7        1.77        1.81      0.15 o
 -19  15   8        0.67        1.00      0.16 o
 -19  15   9        1.92        1.90      0.19 o
 -19  16   1       46.09       49.44      0.53 o
 -19  16   2       79.74       87.27      1.39 o
 -19  16   4       15.29       16.97      0.26 o
 -19  16   5        4.30        4.42      0.21 o
 -19  16   6        2.56        1.97      0.15 o
 -19  16   7       13.04       13.02      0.41 o
 -19  16   9        1.86        1.88      0.16 o
 -19  17   1       19.38       22.46      0.63 o
 -19  17   2        0.58        0.62      0.17 o
 -19  17   3        1.20        1.68      0.18 o
 -19  17   4        1.12        0.98      0.17 o
 -19  17   5       29.54       29.98      0.34 o
 -19  17   6        0.87        1.20      0.15 o
 -19  17   7      135.53      137.55      1.89 o
 -19  17   8        2.33        2.81      0.16 o
 -19  18   1       36.96       41.55      1.00 o
 -19  18   2       10.13       10.65      0.22 o
 -19  18   3       17.24       19.05      0.51 o
 -19  18   5        3.34        3.42      0.16 o
 -19  18   6        2.77        3.06      0.16 o
 -19  18   7        9.27        8.24      0.23 o
 -19  19   1        9.74       10.19      0.40 o
 -19  19   2       10.67       10.56      0.26 o
 -19  19   3        7.42        6.73      0.22 o
 -19  19   4       66.40       71.69      1.17 o
 -19  19   5        0.40        0.56      0.17 o
 -18   0   2      399.00      409.70      5.09 o
 -18   0   4       78.69       82.56      1.45 o
 -18   0   6        4.41        3.91      0.38 o
 -18   0   8      280.75      280.69      6.33 o
 -18   0  10      121.79      116.93      1.95 o
 -18   0  12        0.96        0.88      0.25 o
 -18   1   1        0.20        0.28      0.11 o
 -18   1   2        5.14        5.72      0.15 o
 -18   1   3      101.63      104.06      1.86 o
 -18   1   4      285.01      279.05      2.33 o
 -18   1   5       17.85       16.70      0.59 o
 -18   1   6      188.02      184.39      5.08 o
 -18   1   7       27.30       23.24      0.54 o
 -18   1   8       13.39       12.28      0.21 o
 -18   1   9       19.93       19.82      0.43 o
 -18   1  10       34.51       33.47      0.47 o
 -18   1  11       13.89       14.37      0.23 o
 -18   1  12       18.20       17.48      0.31 o
 -18   1  13       44.92       40.84      0.82 o
 -18   2   1        4.19        4.33      0.09 o
 -18   2   2       55.56       51.65      1.16 o
 -18   2   3       10.19       10.31      0.25 o
 -18   2   4       15.56       13.72      0.63 o
 -18   2   5       40.72       40.84      0.92 o
 -18   2   6       24.16       20.80      0.53 o
 -18   2   7       33.85       31.47      0.66 o
 -18   2   8        6.36        6.19      0.10 o
 -18   2  10        1.93        1.76      0.07 o
 -18   2  11        0.12        0.21      0.10 o
 -18   2  12        0.28        0.38      0.13 o
 -18   2  13       26.33       24.34      0.32 o
 -18   2  14       41.83       35.70      0.60 o
 -18   3   1       12.69       12.56      0.34 o
 -18   3   2        6.31        6.60      0.09 o
 -18   3   3       35.94       35.48      0.88 o
 -18   3   4        2.23        2.34      0.10 o
 -18   3   5       40.62       37.73      0.51 o
 -18   3   6       16.36       15.00      0.41 o
 -18   3   7       91.32       86.00      1.31 o
 -18   3   8        0.45        0.51      0.06 o
 -18   3   9        0.85        0.89      0.09 o
 -18   3  10        9.19        8.32      0.26 o
 -18   3  11        7.08        5.42      0.13 o
 -18   3  12        2.92        2.40      0.12 o
 -18   3  13        0.49        0.35      0.13 o
 -18   3  14        0.83        0.91      0.25 o
 -18   4   1       49.11       50.43      0.79 o
 -18   4   2        4.49        4.45      0.12 o
 -18   4   3       31.44       32.63      0.81 o
 -18   4   4        4.04        4.24      0.16 o
 -18   4   5      102.61      103.70      1.76 o
 -18   4   6        8.93        8.55      0.15 o
 -18   4   7        7.24        6.95      0.19 o
 -18   4   8       19.26       17.68      0.43 o
 -18   4   9        8.12        7.30      0.31 o
 -18   4  10        1.34        1.25      0.10 o
 -18   4  11        4.90        4.36      0.12 o
 -18   4  13       11.61       11.83      0.26 o
 -18   5   1       19.24       19.74      0.19 o
 -18   5   2       36.68       35.17      0.67 o
 -18   5   3      548.92      578.58      8.29 o
 -18   5   4        0.04        0.19      0.07 o
 -18   5   5       31.39       31.35      0.40 o
 -18   5   6        4.93        4.43      0.09 o
 -18   5   7       11.78       10.40      0.25 o
 -18   5   8        0.32        0.35      0.10 o
 -18   5   9       46.68       46.88      0.54 o
 -18   5  10        5.21        4.58      0.21 o
 -18   5  11        1.82        2.22      0.13 o
 -18   5  12        3.91        3.70      0.13 o
 -18   5  13       19.66       20.29      0.25 o
 -18   6   1       76.14       77.01      0.67 o
 -18   6   2       69.38       70.68      1.16 o
 -18   6   3       64.35       67.31      1.61 o
 -18   6   4       33.62       33.13      0.40 o
 -18   6   5        0.21        0.23      0.06 o
 -18   6   6       73.95       74.30      0.89 o
 -18   6   7        8.96        8.90      0.31 o
 -18   6   8       99.27      102.32      0.66 o
 -18   6   9        7.99        7.36      0.29 o
 -18   6  10       55.11       53.20      0.75 o
 -18   6  11        3.10        2.70      0.13 o
 -18   6  12        5.68        5.57      0.21 o
 -18   6  13        1.57        1.31      0.15 o
 -18   7   1       45.38       45.09      0.59 o
 -18   7   2       38.42       37.18      0.43 o
 -18   7   3        6.16        5.94      0.13 o
 -18   7   4        0.48        0.53      0.14 o
 -18   7   5       17.93       17.54      0.56 o
 -18   7   6       18.66       17.79      0.57 o
 -18   7   7        1.61        1.17      0.09 o
 -18   7   8       14.45       14.43      0.29 o
 -18   7   9       44.48       48.68      0.44 o
 -18   7  10       46.54       47.63      0.76 o
 -18   7  11        0.06        0.41      0.14 o
 -18   7  12        2.00        2.13      0.16 o
 -18   7  13       10.37        9.73      0.21 o
 -18   8   1        0.11        0.19      0.08 o
 -18   8   2       47.23       49.60      0.56 o
 -18   8   3        2.71        2.79      0.12 o
 -18   8   4       28.71       28.72      0.44 o
 -18   8   5       94.62      100.68      0.94 o
 -18   8   6       12.14       11.67      0.32 o
 -18   8   7        4.16        3.88      0.12 o
 -18   8  10       76.44       79.04      2.20 o
 -18   8  12       33.65       31.57      0.54 o
 -18   8  13        0.84        0.63      0.16 o
 -18   9   1        0.42        0.54      0.07 o
 -18   9   2       64.04       66.52      1.09 o
 -18   9   3        4.44        3.83      0.19 o
 -18   9   4        5.92        5.64      0.19 o
 -18   9   5       40.17       38.20      0.73 o
 -18   9   6        0.87        0.95      0.09 o
 -18   9   7       53.90       51.34      0.79 o
 -18   9   8      131.80      129.75      1.54 o
 -18   9   9       11.49       12.21      0.22 o
 -18   9  10       68.25       72.12      1.04 o
 -18   9  11        1.64        1.76      0.13 o
 -18   9  12        6.42        6.16      0.21 o
 -18   9  13        1.45        1.65      0.15 o
 -18  10   1       21.95       23.25      0.29 o
 -18  10   2      126.09      132.97      2.02 o
 -18  10   3        0.30        0.26      0.06 o
 -18  10   4       47.29       49.22      1.01 o
 -18  10   5       55.62       58.09      0.79 o
 -18  10   6        1.07        1.29      0.12 o
 -18  10   7       18.76       18.92      0.34 o
 -18  10   8        8.48        7.61      0.22 o
 -18  10   9        9.93       10.37      0.35 o
 -18  10  10      115.13      116.52      0.66 o
 -18  10  11       22.12       22.23      0.23 o
 -18  10  12       31.16       31.86      0.62 o
 -18  11   1        0.14        0.18      0.07 o
 -18  11   2        0.04        0.21      0.08 o
 -18  11   3      207.60      210.11      3.01 o
 -18  11   4        2.05        1.65      0.12 o
 -18  11   5       14.36       14.04      0.38 o
 -18  11   6        2.10        2.19      0.12 o
 -18  11   7       50.56       49.61      0.65 o
 -18  11   8        9.37        9.02      0.22 o
 -18  11   9        1.19        1.19      0.15 o
 -18  11  10        2.78        2.19      0.15 o
 -18  11  11        3.32        3.89      0.21 o
 -18  12   1       46.12       46.91      0.62 o
 -18  12   2       26.54       26.16      0.48 o
 -18  12   3        4.22        3.83      0.10 o
 -18  12   4       36.24       35.55      0.65 o
 -18  12   5        5.07        5.06      0.13 o
 -18  12   6        9.06        8.87      0.18 o
 -18  12   7       30.44       30.06      0.47 o
 -18  12   8      152.47      158.63      1.73 o
 -18  12   9        0.58        0.51      0.16 o
 -18  12  10        2.53        2.59      0.18 o
 -18  12  11        7.58        7.20      0.40 o
 -18  12  12        7.84        7.42      0.23 o
 -18  13   1       10.07        9.01      0.22 o
 -18  13   2        1.91        2.09      0.09 o
 -18  13   3        5.32        5.38      0.13 o
 -18  13   4       18.85       17.78      0.32 o
 -18  13   5        3.14        2.67      0.12 o
 -18  13   6        1.67        1.48      0.13 o
 -18  13   7       21.39       21.93      0.57 o
 -18  13   8       19.16       19.05      0.37 o
 -18  13   9       20.65       21.39      0.54 o
 -18  13  10       12.30       12.34      0.41 o
 -18  14   1       16.39       16.82      0.40 o
 -18  14   2      123.19      126.80      1.76 o
 -18  14   3        9.87       11.53      0.19 o
 -18  14   4       16.41       17.54      0.40 o
 -18  14   5        0.59        0.73      0.12 o
 -18  14   6       63.76       65.57      0.94 o
 -18  14   7        2.40        2.28      0.13 o
 -18  14   8       30.42       32.50      0.28 o
 -18  14   9        5.42        5.67      0.19 o
 -18  14  10        0.70        0.95      0.20 o
 -18  14  11        3.48        3.35      0.19 o
 -18  15   1       11.84       11.56      0.32 o
 -18  15   2       19.53       19.00      0.73 o
 -18  15   3        9.32       10.58      0.28 o
 -18  15   4        7.59        7.46      0.25 o
 -18  15   5       25.14       25.30      0.51 o
 -18  15   6        3.23        3.23      0.15 o
 -18  15   8        4.14        3.92      0.16 o
 -18  15   9       41.54       44.12      0.41 o
 -18  15  10       15.27       15.97      0.29 o
 -18  16   1       11.99       12.53      0.29 o
 -18  16   2        1.04        1.23      0.13 o
 -18  16   4        5.45        5.98      0.15 o
 -18  16   5       38.46       40.09      0.65 o
 -18  16   6        3.69        3.77      0.18 o
 -18  16   7        0.90        0.73      0.16 o
 -18  16   8       76.33       80.76      1.67 o
 -18  16   9       11.48       11.87      0.58 o
 -18  17   1       26.37       28.13      0.50 o
 -18  17   2        5.50        5.32      0.18 o
 -18  17   3      124.33      129.38      2.05 o
 -18  17   4       10.24       10.87      0.25 o
 -18  17   5        7.73        8.04      0.21 o
 -18  17   6       43.51       46.22      0.91 o
 -18  17   7        5.82        5.16      0.18 o
 -18  17   8        2.59        2.73      0.16 o
 -18  17   9        1.79        1.96      0.18 o
 -18  18   1       27.11       29.03      0.69 o
 -18  18   2        1.26        1.16      0.13 o
 -18  18   3        0.34        0.48      0.18 o
 -18  18   4       22.47       23.40      0.34 o
 -18  18   5       58.21       61.36      1.33 o
 -18  18   6       22.29       22.81      0.69 o
 -18  18   7        3.31        3.60      0.18 o
 -18  18   8        8.05        7.91      0.22 o
 -18  19   1        4.21        4.94      0.25 o
 -18  19   2        6.51        6.90      0.38 o
 -18  19   3        0.68        0.43      0.17 o
 -18  19   4       22.72       23.18      0.53 o
 -18  19   5       33.99       37.80      0.41 o
 -18  19   6       11.30       12.33      0.35 o
 -18  19   7       32.10       31.75      0.57 o
 -18  20   1        1.93        1.85      0.16 o
 -18  20   2       78.14       82.09      1.86 o
 -18  20   3       46.07       43.08      0.79 o
 -18  20   4        4.64        4.89      0.21 o
 -18  20   5        6.53        6.65      0.19 o
 -17   0   2      204.54      209.71      1.45 o
 -17   0   4      175.34      179.01      5.52 o
 -17   0   6      301.27      311.29      3.56 o
 -17   0   8      101.71       99.13      2.40 o
 -17   0  12       15.39       14.38      0.38 o
 -17   0  14       91.69       73.04      0.81 o
 -17   1   1       98.55      100.74      1.11 o
 -17   1   2        5.18        4.98      0.12 o
 -17   1   3      123.50      123.84      2.00 o
 -17   1   4      198.59      199.50      2.01 o
 -17   1   5        0.10        0.15      0.04 o
 -17   1   6        3.97        3.91      0.15 o
 -17   1   8      107.36      109.17      0.75 o
 -17   1   9       38.32       36.82      0.81 o
 -17   1  10       12.65       12.41      0.22 o
 -17   1  11       32.55       32.23      0.31 o
 -17   1  12       26.58       24.36      0.22 o
 -17   1  13        3.00        2.23      0.19 o
 -17   2   1        4.75        5.04      0.12 o
 -17   2   2      487.77      509.32      8.22 o
 -17   2   3      112.60      117.04      1.88 o
 -17   2   4       32.98       32.17      0.85 o
 -17   2   5        6.55        5.99      0.10 o
 -17   2   6       34.63       34.22      0.78 o
 -17   2   7       17.33       16.35      0.25 o
 -17   2   8       12.83       12.00      0.29 o
 -17   2   9       69.81       66.42      0.73 o
 -17   2  10       22.89       21.11      0.43 o
 -17   2  12        0.99        1.09      0.12 o
 -17   2  13       10.47       10.24      0.18 o
 -17   3   1       99.37      107.74      1.77 o
 -17   3   2        0.60        0.62      0.06 o
 -17   3   3       41.10       40.20      0.26 o
 -17   3   4        8.37        8.49      0.13 o
 -17   3   5       19.08       20.52      0.26 o
 -17   3   6        8.68        8.36      0.15 o
 -17   3   7        4.17        5.03      0.13 o
 -17   3   8        0.62        0.75      0.06 o
 -17   3   9      154.15      145.90      2.54 o
 -17   3  10        0.67        0.62      0.06 o
 -17   3  11      103.09      105.57      1.32 o
 -17   3  13        0.25        0.31      0.13 o
 -17   3  14        0.29        0.37      0.17 o
 -17   4   1      250.37      254.33      4.54 o
 -17   4   2      112.60      114.30      0.89 o
 -17   4   3       29.15       29.89      0.54 o
 -17   4   4        3.70        4.02      0.10 o
 -17   4   6        0.20        0.21      0.06 o
 -17   4   7       14.79       14.00      0.29 o
 -17   4   9        8.69        7.74      0.13 o
 -17   4  10       53.54       50.57      0.56 o
 -17   4  11        5.26        4.71      0.13 o
 -17   4  12        6.36        5.75      0.18 o
 -17   4  13        0.44        0.84      0.14 o
 -17   4  14       15.53       15.79      0.35 o
 -17   5   1       56.91       60.63      0.85 o
 -17   5   2       10.72       11.11      0.13 o
 -17   5   3       20.67       20.85      0.18 o
 -17   5   4        0.17        0.18      0.07 o
 -17   5   5        0.18        0.21      0.04 o
 -17   5   7       44.07       42.68      0.45 o
 -17   5   8       21.94       22.99      0.51 o
 -17   5   9       10.48       10.41      0.25 o
 -17   5  11        8.24        6.92      0.23 o
 -17   5  12        0.52        0.47      0.13 o
 -17   5  13       21.71       21.54      0.44 o
 -17   5  14        0.55        0.51      0.14 o
 -17   6   1      146.57      146.09      2.49 o
 -17   6   2       51.25       51.31      0.84 o
 -17   6   3       14.37       15.00      0.31 o
 -17   6   4       81.48       85.57      0.75 o
 -17   6   5       10.46       10.40      0.18 o
 -17   6   6       92.45       94.79      1.32 o
 -17   6   8       41.57       42.78      0.43 o
 -17   6   9        0.24        0.41      0.10 o
 -17   6  10       15.96       14.49      0.34 o
 -17   6  11        0.79        0.50      0.13 o
 -17   6  12        2.23        2.04      0.12 o
 -17   6  13        2.10        1.75      0.13 o
 -17   6  14        1.51        1.35      0.16 o
 -17   7   1       51.36       51.89      0.51 o
 -17   7   2       23.16       24.10      0.37 o
 -17   7   3        7.50        7.33      0.13 o
 -17   7   4        5.29        5.30      0.18 o
 -17   7   5       24.32       25.49      0.35 o
 -17   7   6        2.35        2.12      0.13 o
 -17   7   7        1.48        1.07      0.09 o
 -17   7   8      124.93      131.60      1.36 o
 -17   7   9       69.70       74.87      1.19 o
 -17   7  10        9.32        8.27      0.28 o
 -17   7  11        0.06        0.32      0.11 o
 -17   7  12        4.61        4.29      0.13 o
 -17   8   2      200.54      208.03      2.24 o
 -17   8   3      114.43      119.47      0.63 o
 -17   8   4        4.42        4.27      0.12 o
 -17   8   5       38.54       38.52      0.40 o
 -17   8   6      212.40      215.55      2.30 o
 -17   8   7       18.10       17.90      0.45 o
 -17   8   8       11.90       11.46      0.41 o
 -17   8   9        2.09        2.09      0.10 o
 -17   8  10       44.32       46.54      0.78 o
 -17   8  12        1.01        0.88      0.13 o
 -17   8  13        1.03        1.07      0.13 o
 -17   9   1       52.43       54.87      0.84 o
 -17   9   3       54.45       56.41      0.54 o
 -17   9   4       47.86       47.79      0.75 o
 -17   9   6       60.25       60.12      1.09 o
 -17   9   7        5.27        4.61      0.13 o
 -17   9   8      291.64      294.30      4.39 o
 -17   9   9       20.46       21.33      0.32 o
 -17   9  10       16.83       16.58      0.41 o
 -17   9  11       19.18       19.93      0.51 o
 -17   9  12        0.41        0.57      0.16 o
 -17  10   1       32.25       31.73      0.38 o
 -17  10   2        0.39        0.43      0.07 o
 -17  10   3       57.84       61.78      0.87 o
 -17  10   4        1.77        1.60      0.10 o
 -17  10   5       58.70       60.00      0.76 o
 -17  10   6      117.74      124.39      1.26 o
 -17  10   7        3.62        3.32      0.12 o
 -17  10   8       15.86       15.63      0.37 o
 -17  10   9       18.75       17.87      0.41 o
 -17  10  10        0.71        0.70      0.16 o
 -17  10  11        2.13        1.97      0.16 o
 -17  10  12        3.45        3.70      0.16 o
 -17  10  13       17.84       17.68      0.25 o
 -17  11   1      111.23      111.47      1.09 o
 -17  11   2       38.17       38.84      0.50 o
 -17  11   3      131.47      132.56      1.94 o
 -17  11   4        8.80        7.37      0.46 o
 -17  11   6       54.82       56.71      0.66 o
 -17  11   7       38.00       38.55      0.43 o
 -17  11   8       51.21       51.27      0.48 o
 -17  11   9       97.36       98.33      1.23 o
 -17  11  10       15.20       14.99      0.56 o
 -17  11  11       26.12       26.53      0.45 o
 -17  12   1       18.83       18.67      0.38 o
 -17  12   2       69.76       73.28      0.94 o
 -17  12   3       13.82       13.72      0.35 o
 -17  12   4        0.79        0.75      0.10 o
 -17  12   5       42.34       42.87      0.63 o
 -17  12   6       85.03       88.35      0.88 o
 -17  12   7        1.17        1.01      0.09 o
 -17  12   8       29.56       30.12      0.29 o
 -17  12   9       27.09       27.11      0.47 o
 -17  12  10       17.98       16.83      0.47 o
 -17  13   1        1.54        1.38      0.07 o
 -17  13   2       53.97       54.39      0.79 o
 -17  13   3       28.62       28.47      0.41 o
 -17  13   4      112.01      112.09      1.77 o
 -17  13   5       16.40       16.82      0.23 o
 -17  13   6       19.00       19.36      0.41 o
 -17  13   7        0.26        0.34      0.13 o
 -17  13   8        7.42        7.91      0.21 o
 -17  13   9       51.00       51.93      0.88 o
 -17  13  10       14.93       15.09      0.32 o
 -17  13  11        1.17        1.60      0.20 o
 -17  13  12        2.30        2.16      0.18 o
 -17  14   1       43.59       41.41      0.47 o
 -17  14   2       38.27       34.91      0.75 o
 -17  14   3       17.70       17.59      0.35 o
 -17  14   4       12.96       14.37      0.29 o
 -17  14   5        5.48        5.42      0.15 o
 -17  14   6      132.87      140.58      1.72 o
 -17  14   8        9.77        9.90      0.19 o
 -17  14   9        5.60        5.51      0.26 o
 -17  14  10        6.03        5.58      0.34 o
 -17  14  11        1.00        1.09      0.17 o
 -17  15   1        4.11        3.73      0.12 o
 -17  15   2        6.54        6.23      0.21 o
 -17  15   3        0.57        0.70      0.06 o
 -17  15   4       49.47       51.93      0.84 o
 -17  15   5        0.28        0.32      0.13 o
 -17  15   6       20.36       19.55      0.37 o
 -17  15   7       31.68       31.76      0.48 o
 -17  15   8        2.34        2.72      0.16 o
 -17  15   9        0.31        0.53      0.16 o
 -17  15  10        3.69        3.98      0.23 o
 -17  15  11        7.70        7.51      0.25 o
 -17  16   1       16.70       16.10      0.29 o
 -17  16   2       10.36       10.17      0.26 o
 -17  16   3       21.14       22.24      0.43 o
 -17  16   4       27.79       30.29      0.70 o
 -17  16   5       30.22       31.56      0.70 o
 -17  16   6       12.27       11.80      0.35 o
 -17  16   7        7.92        7.84      0.18 o
 -17  16   8        8.92        8.74      0.29 o
 -17  16  10       10.13        9.71      0.37 o
 -17  17   1       79.30       83.19      1.36 o
 -17  17   2       11.90       11.93      0.28 o
 -17  17   3        8.33        8.08      0.22 o
 -17  17   4       14.35       16.50      0.45 o
 -17  17   5        9.14       10.00      0.32 o
 -17  17   6        6.25        6.61      0.18 o
 -17  17   7        7.47        8.23      0.28 o
 -17  17   8        2.22        1.91      0.19 o
 -17  17   9       79.04       82.27      0.89 o
 -17  17  10       11.91       12.22      0.31 o
 -17  18   1        1.74        1.90      0.16 o
 -17  18   2      202.39      215.05      3.46 o
 -17  18   3       90.60       87.18      1.73 o
 -17  18   6        5.71        5.30      0.18 o
 -17  18   8        5.47        5.64      0.21 o
 -17  18   9        8.04        8.42      0.25 o
 -17  19   1       24.99       26.16      0.85 o
 -17  19   3       10.20        8.79      0.23 o
 -17  19   4       10.28       10.71      0.21 o
 -17  19   5       11.00       13.02      0.35 o
 -17  19   6        2.14        2.35      0.16 o
 -17  19   7       19.51       18.61      0.37 o
 -17  19   8        0.33        0.38      0.18 o
 -17  20   1       25.30       28.16      0.85 o
 -17  20   2        1.38        1.58      0.22 o
 -17  20   3       43.81       39.81      0.78 o
 -17  20   4        4.25        4.30      0.19 o
 -17  20   5        3.98        4.65      0.21 o
 -17  20   6       20.14       22.07      0.60 o
 -17  20   7        2.24        2.31      0.18 o
 -17  21   1       14.37       15.37      0.53 o
 -17  21   3       28.61       26.19      0.60 o
 -17  21   4        8.45        8.92      0.28 o
 -17  21   5        3.51        4.02      0.19 o
 -16   0   2      696.91      708.18     11.36 o
 -16   0   4      548.82      545.75      6.51 o
 -16   0   6        0.75        0.89      0.06 o
 -16   0   8       15.28       15.03      0.22 o
 -16   0  10      117.40      117.15      1.16 o
 -16   0  12       16.41       14.16      0.35 o
 -16   0  14        3.97        3.55      0.26 o
 -16   1   1       12.27       12.96      0.21 o
 -16   1   2        7.98        8.17      0.16 o
 -16   1   3       13.34       13.49      0.25 o
 -16   1   4       60.41       61.75      0.85 o
 -16   1   5       13.97       13.81      0.26 o
 -16   1   6      133.36      133.55      1.09 o
 -16   1   7        9.53        8.82      0.18 o
 -16   1   9      151.16      153.27      1.23 o
 -16   1  10       44.57       44.53      0.56 o
 -16   1  11        0.40        0.48      0.07 o
 -16   1  12       20.46       18.20      0.26 o
 -16   1  14        6.62        6.07      0.21 o
 -16   2   1       86.03       89.69      1.25 o
 -16   2   2       33.67       35.71      0.31 o
 -16   2   3        8.74        8.82      0.10 o
 -16   2   4        1.17        1.11      0.13 o
 -16   2   5        4.17        4.01      0.09 o
 -16   2   6        5.87        5.79      0.07 o
 -16   2   7      147.42      153.27      1.10 o
 -16   2   8       10.76        9.51      0.25 o
 -16   2   9       65.39       65.27      0.84 o
 -16   2  10       19.12       18.26      0.26 o
 -16   2  11        0.74        0.88      0.07 o
 -16   2  13        0.49        0.28      0.14 o
 -16   2  14        0.13        0.44      0.18 o
 -16   3   1       16.79       16.95      0.34 o
 -16   3   2        2.42        2.57      0.09 o
 -16   3   3        6.20        6.13      0.07 o
 -16   3   4        8.64        8.11      0.18 o
 -16   3   5      175.82      177.32      2.17 o
 -16   3   6        8.16        7.67      0.15 o
 -16   3   7       61.89       62.69      0.57 o
 -16   3   8       10.74        9.43      0.21 o
 -16   3   9        1.14        1.25      0.07 o
 -16   3  10        3.82        3.72      0.10 o
 -16   3  11        0.56        1.00      0.10 o
 -16   3  12        5.86        5.83      0.13 o
 -16   3  14        8.37        8.65      0.19 o
 -16   4   1       13.78       14.31      0.28 o
 -16   4   2       27.65       28.68      0.38 o
 -16   4   4        5.87        6.20      0.10 o
 -16   4   5       92.02       92.41      1.32 o
 -16   4   6        0.09        0.16      0.04 o
 -16   4   7      133.05      136.70      1.31 o
 -16   4   8       24.14       20.45      0.99 o
 -16   4   9        6.53        6.19      0.12 o
 -16   4  10       14.78       13.02      0.40 o
 -16   4  11        1.31        1.50      0.09 o
 -16   4  12        0.42        0.51      0.11 o
 -16   4  13        4.62        4.74      0.19 o
 -16   4  14        0.56        0.87      0.13 o
 -16   5   1       46.93       49.11      0.60 o
 -16   5   2        0.75        0.69      0.06 o
 -16   5   3       34.35       32.26      0.45 o
 -16   5   4        5.24        5.01      0.21 o
 -16   5   5       63.44       66.52      0.62 o
 -16   5   6       29.83       27.40      0.60 o
 -16   5   7       22.03       22.52      0.44 o
 -16   5   8        0.47        0.40      0.06 o
 -16   5   9      157.30      153.89      1.32 o
 -16   5  10        6.59        6.17      0.16 o
 -16   5  11       61.27       61.63      0.50 o
 -16   5  12        9.27        8.89      0.21 o
 -16   5  13        2.55        2.79      0.13 o
 -16   6   2      114.90      121.26      1.51 o
 -16   6   3        0.61        0.57      0.07 o
 -16   6   4      291.53      297.39      2.83 o
 -16   6   5       10.02        9.77      0.15 o
 -16   6   6        0.02        0.34      0.11 o
 -16   6   7       11.90       12.08      0.19 o
 -16   6   8       53.49       54.84      0.69 o
 -16   6   9        3.58        3.16      0.12 o
 -16   6  10       16.87       15.48      0.25 o
 -16   6  11        4.47        4.45      0.12 o
 -16   6  12        0.31        0.51      0.13 o
 -16   6  13        1.45        1.47      0.13 o
 -16   6  14       15.50       15.00      0.21 o
 -16   7   1       34.03       35.80      0.56 o
 -16   7   2        6.97        7.36      0.15 o
 -16   7   3      180.92      188.10      2.19 o
 -16   7   4       46.66       48.08      0.54 o
 -16   7   5       20.17       20.73      0.31 o
 -16   7   6       50.31       51.02      0.69 o
 -16   7   7        0.14        0.19      0.04 o
 -16   7   8        2.02        2.00      0.13 o
 -16   7   9       52.12       54.19      0.69 o
 -16   7  10       12.31       11.71      0.25 o
 -16   7  12       20.57       18.35      0.51 o
 -16   7  13       14.08       13.43      0.28 o
 -16   7  14        0.98        0.92      0.13 o
 -16   8   1        1.12        1.13      0.06 o
 -16   8   2        1.18        1.13      0.09 o
 -16   8   3        7.21        7.31      0.15 o
 -16   8   4      154.67      160.63      1.83 o
 -16   8   5        0.70        0.76      0.12 o
 -16   8   6      124.91      125.15      1.28 o
 -16   8   8        4.51        3.97      0.15 o
 -16   8   9        0.19        0.26      0.10 o
 -16   8  10       61.71       61.72      0.63 o
 -16   8  12        9.36        8.54      0.18 o
 -16   8  14        0.06        0.34      0.15 o
 -16   9   1       39.59       41.08      0.44 o
 -16   9   2      149.83      159.94      1.45 o
 -16   9   3        0.71        0.72      0.07 o
 -16   9   4      105.35      107.98      1.79 o
 -16   9   5       82.05       86.00      0.75 o
 -16   9   6       70.59       71.72      1.35 o
 -16   9   7       45.90       48.58      0.53 o
 -16   9   8        9.94        9.52      0.21 o
 -16   9   9        0.36        0.32      0.11 o
 -16   9  10        6.91        6.85      0.16 o
 -16   9  11        6.41        6.04      0.19 o
 -16   9  13        4.55        4.42      0.19 o
 -16  10   1      110.09      114.32      1.19 o
 -16  10   2       13.61       13.95      0.22 o
 -16  10   3       32.97       34.29      0.50 o
 -16  10   4      510.15      530.68      6.37 o
 -16  10   5       24.16       24.18      0.37 o
 -16  10   6      162.35      171.18      1.77 o
 -16  10   7       16.30       16.54      0.32 o
 -16  10   8       16.85       15.50      0.28 o
 -16  10   9        7.45        8.33      0.21 o
 -16  10  10        4.79        4.39      0.18 o
 -16  10  11       14.87       16.06      0.35 o
 -16  10  12       32.92       33.78      0.45 o
 -16  10  13        6.97        5.97      0.18 o
 -16  11   1       56.50       56.77      0.44 o
 -16  11   3       20.42       21.73      0.35 o
 -16  11   4        9.08        9.27      0.26 o
 -16  11   5       12.13       12.40      0.25 o
 -16  11   6       20.38       20.98      0.41 o
 -16  11   7       26.90       26.22      0.78 o
 -16  11   8       23.63       22.34      0.53 o
 -16  11   9      169.47      171.27      2.92 o
 -16  11  10        0.31        0.37      0.13 o
 -16  11  11        1.39        1.60      0.13 o
 -16  11  12        0.85        0.65      0.16 o
 -16  11  13        0.99        1.33      0.15 o
 -16  12   1       36.04       37.05      0.44 o
 -16  12   2      185.36      184.99      1.39 o
 -16  12   3       32.91       34.32      0.66 o
 -16  12   4       60.66       62.39      0.76 o
 -16  12   5       36.07       36.36      0.63 o
 -16  12   6       38.55       38.18      0.78 o
 -16  12   7        6.15        6.04      0.23 o
 -16  12  10       37.02       35.39      0.32 o
 -16  12  11       16.68       16.54      0.43 o
 -16  12  12        0.88        1.11      0.15 o
 -16  12  13        2.88        2.59      0.16 o
 -16  13   2      112.04      120.61      1.31 o
 -16  13   3       43.78       42.80      0.60 o
 -16  13   4      105.18      106.39      1.33 o
 -16  13   5       38.70       38.18      0.75 o
 -16  13   6       13.07       12.80      0.31 o
 -16  13   7        0.99        1.14      0.10 o
 -16  13   8        3.39        3.69      0.12 o
 -16  13   9       16.79       15.87      0.50 o
 -16  13  11        0.30        0.50      0.14 o
 -16  13  12        9.77        9.46      0.28 o
 -16  14   1        7.04        7.15      0.12 o
 -16  14   2       54.36       54.97      0.54 o
 -16  14   3       24.69       23.80      0.51 o
 -16  14   5       44.13       41.40      0.79 o
 -16  14   6        5.50        5.73      0.16 o
 -16  14   7        8.74        8.24      0.32 o
 -16  14   8        8.81        9.05      0.19 o
 -16  14   9        2.54        2.65      0.18 o
 -16  14  10       17.95       17.57      0.29 o
 -16  14  11        0.68        0.76      0.14 o
 -16  15   2       37.59       37.99      0.48 o
 -16  15   3       35.44       37.45      0.78 o
 -16  15   4       67.04       66.65      1.16 o
 -16  15   5       23.36       23.42      0.60 o
 -16  15   6        1.88        1.57      0.13 o
 -16  15   7       45.98       46.67      0.67 o
 -16  15   8       24.58       25.18      0.40 o
 -16  15   9        0.60        0.67      0.13 o
 -16  15  10        0.84        0.97      0.13 o
 -16  15  11       23.65       22.54      0.48 o
 -16  16   1       36.07       35.29      0.44 o
 -16  16   2       70.21       68.11      0.87 o
 -16  16   3       27.47       25.43      0.48 o
 -16  16   4       18.97       20.05      0.44 o
 -16  16   5       24.84       25.72      0.35 o
 -16  16   6        8.50        7.68      0.23 o
 -16  16   7        1.63        1.62      0.13 o
 -16  16  10       10.92       11.11      0.40 o
 -16  16  11        9.52        9.81      0.28 o
 -16  17   2        1.73        2.00      0.10 o
 -16  17   3       11.64       11.15      0.23 o
 -16  17   4        2.85        2.59      0.12 o
 -16  17   5       14.30       15.02      0.29 o
 -16  17   6        5.83        5.72      0.18 o
 -16  17   7        2.34        2.04      0.13 o
 -16  17   9       83.97       83.09      1.17 o
 -16  17  10        4.59        5.08      0.22 o
 -16  18   1        8.11        8.42      0.16 o
 -16  18   3       19.57       17.23      0.37 o
 -16  18   4       46.51       50.27      0.98 o
 -16  18   5       17.92       18.42      0.51 o
 -16  18   8       89.81       90.57      1.11 o
 -16  18   9        0.83        1.00      0.19 o
 -16  19   1       32.90       31.62      0.47 o
 -16  19   3       20.16       16.63      0.41 o
 -16  19   4        4.87        5.19      0.18 o
 -16  19   5       54.17       57.72      1.00 o
 -16  19   6        0.91        1.22      0.17 o
 -16  19   7       25.69       26.74      0.60 o
 -16  19   9        0.46        0.66      0.19 o
 -16  20   1       45.09       43.28      0.94 o
 -16  20   4        0.84        0.89      0.17 o
 -16  20   5       13.34       14.40      0.37 o
 -16  20   6        2.73        3.41      0.18 o
 -16  20   7       12.70       13.43      0.50 o
 -16  20   8        3.89        3.67      0.19 o
 -16  21   1        3.60        3.64      0.18 o
 -16  21   2       22.26       21.20      0.50 o
 -16  21   3        0.11        0.40      0.18 o
 -16  21   4       19.67       20.40      0.45 o
 -16  21   5        0.37        0.37      0.18 o
 -16  21   6        7.23        7.61      0.19 o
 -16  21   7        3.34        3.26      0.19 o
 -16  22   1        1.17        1.51      0.19 o
 -16  22   2       23.80       22.34      0.40 o
 -16  22   3        3.76        4.07      0.18 o
 -16  22   4       72.06       70.32      0.59 o
 -16  22   5        0.87        1.17      0.19 o
 -15   0   2      141.32      151.58      1.95 o
 -15   0   4        1.75        1.50      0.10 o
 -15   0   6        2.13        2.44      0.21 o
 -15   0   8      196.57      198.33      1.86 o
 -15   0  10        0.83        0.87      0.12 o
 -15   0  12       79.41       73.38      1.23 o
 -15   0  14       22.88       23.86      0.45 o
 -15   1   1       15.05       15.79      0.21 o
 -15   1   2      205.73      203.59      2.68 o
 -15   1   3        3.17        3.25      0.15 o
 -15   1   4       39.48       39.14      0.94 o
 -15   1   5      578.86      592.43      4.67 o
 -15   1   6       16.23       15.95      0.26 o
 -15   1   7        8.42        7.89      0.07 o
 -15   1   8        0.42        0.47      0.06 o
 -15   1   9       14.60       13.79      0.19 o
 -15   1  10        6.36        6.67      0.12 o
 -15   1  11       52.08       49.58      0.63 o
 -15   1  12        0.40        0.41      0.11 o
 -15   1  13        1.81        1.19      0.12 o
 -15   1  14        2.72        2.32      0.15 o
 -15   1  15        1.99        2.26      0.18 o
 -15   2   1       29.00       30.44      0.51 o
 -15   2   2       22.37       23.65      0.25 o
 -15   2   3       60.31       63.29      0.54 o
 -15   2   4      130.27      133.48      1.11 o
 -15   2   5        6.12        6.26      0.10 o
 -15   2   6       18.54       18.32      0.32 o
 -15   2   7       82.94       85.49      1.09 o
 -15   2   8       12.84       12.74      0.16 o
 -15   2   9        1.91        1.85      0.09 o
 -15   2  10       56.87       55.89      0.63 o
 -15   2  11        0.52        0.50      0.09 o
 -15   2  12        0.98        1.11      0.10 o
 -15   2  13        0.63        0.57      0.14 o
 -15   2  14        1.86        1.88      0.15 o
 -15   3   1       13.29       13.91      0.18 o
 -15   3   2        0.52        0.69      0.06 o
 -15   3   3      137.33      139.42      1.55 o
 -15   3   4        1.85        1.85      0.09 o
 -15   3   5       55.56       55.37      0.85 o
 -15   3   6       20.36       19.90      0.26 o
 -15   3   7        7.14        6.70      0.15 o
 -15   3   8        2.73        2.32      0.09 o
 -15   3   9        0.35        0.53      0.06 o
 -15   3  11       25.91       26.96      0.34 o
 -15   3  12        2.70        2.78      0.09 o
 -15   3  13        0.74        0.87      0.12 o
 -15   3  14        1.56        1.72      0.15 o
 -15   4   1       58.45       59.21      0.65 o
 -15   4   2       32.80       32.61      0.59 o
 -15   4   3        1.04        1.04      0.06 o
 -15   4   4      201.63      201.83      1.33 o
 -15   4   5       86.96       88.12      0.91 o
 -15   4   7       13.83       14.25      0.38 o
 -15   4   8        7.23        6.45      0.13 o
 -15   4   9       20.77       20.85      0.31 o
 -15   4  10        0.58        0.53      0.06 o
 -15   4  11        1.01        1.10      0.09 o
 -15   4  12       23.79       23.68      0.34 o
 -15   4  14        3.18        2.89      0.15 o
 -15   4  15        3.66        3.50      0.18 o
 -15   5   1       74.92       80.12      1.06 o
 -15   5   2       20.19       20.72      0.26 o
 -15   5   3       62.69       65.54      0.43 o
 -15   5   4       27.21       26.75      0.25 o
 -15   5   5      308.26      322.66      2.93 o
 -15   5   6        0.30        0.37      0.07 o
 -15   5   7       31.05       31.09      0.60 o
 -15   5   8        6.22        5.92      0.15 o
 -15   5   9       70.15       63.38      1.04 o
 -15   5  10       25.70       24.87      0.35 o
 -15   5  11        8.92        8.74      0.15 o
 -15   5  12        6.08        6.26      0.13 o
 -15   5  13        0.60        0.85      0.13 o
 -15   5  14        1.05        0.67      0.14 o
 -15   5  15       12.91       11.70      0.21 o
 -15   6   1        9.52       10.41      0.16 o
 -15   6   2       60.24       62.73      0.59 o
 -15   6   3       25.93       25.65      0.32 o
 -15   6   4      114.50      114.18      0.91 o
 -15   6   5       50.11       51.81      0.69 o
 -15   6   6       70.66       69.34      0.76 o
 -15   6   7        0.56        0.51      0.07 o
 -15   6   8       14.90       13.98      0.23 o
 -15   6   9       44.65       43.57      0.84 o
 -15   6  10       80.67       77.53      0.84 o
 -15   6  11        7.45        6.95      0.26 o
 -15   6  12       45.84       46.63      0.48 o
 -15   6  13        2.07        2.40      0.13 o
 -15   7   1       69.20       73.25      0.87 o
 -15   7   2      268.30      265.50      2.55 o
 -15   7   3        1.98        1.87      0.06 o
 -15   7   4       12.35       12.28      0.15 o
 -15   7   5      113.92      116.72      0.87 o
 -15   7   6       88.14       88.89      1.25 o
 -15   7   7        2.05        1.91      0.10 o
 -15   7   8       10.92       10.71      0.26 o
 -15   7   9       16.26       14.93      0.26 o
 -15   7  10        5.31        4.98      0.13 o
 -15   7  11       56.70       57.10      0.70 o
 -15   7  12        1.24        1.20      0.12 o
 -15   7  13        1.38        1.96      0.15 o
 -15   7  14        2.06        1.55      0.13 o
 -15   8   1      101.60      101.75      1.14 o
 -15   8   2       49.29       50.45      0.66 o
 -15   8   3        8.06        8.18      0.10 o
 -15   8   4      267.82      270.12      2.14 o
 -15   8   6        7.62        6.76      0.32 o
 -15   8   7        1.98        1.85      0.10 o
 -15   8   8       11.29       11.12      0.28 o
 -15   8   9        3.72        3.95      0.13 o
 -15   8  10        2.93        3.19      0.12 o
 -15   8  11       12.81       13.07      0.28 o
 -15   8  12       29.69       27.96      0.66 o
 -15   8  13        0.98        0.95      0.13 o
 -15   8  14        5.51        5.79      0.22 o
 -15   9   1       26.14       26.40      0.25 o
 -15   9   2      453.42      470.60      5.12 o
 -15   9   3        0.40        0.38      0.06 o
 -15   9   4       29.16       28.69      0.54 o
 -15   9   5        9.14        9.71      0.21 o
 -15   9   6        2.56        2.18      0.09 o
 -15   9   7       37.74       37.95      0.47 o
 -15   9   8       28.95       30.35      0.69 o
 -15   9   9        7.39        7.04      0.25 o
 -15   9  10       27.53       28.94      0.43 o
 -15   9  11        1.12        1.41      0.13 o
 -15   9  12        0.23        0.31      0.15 o
 -15   9  14       17.14       16.07      0.26 o
 -15  10   1        8.18        8.30      0.16 o
 -15  10   2       16.23       17.01      0.26 o
 -15  10   3       51.57       53.95      0.56 o
 -15  10   4       17.27       17.92      0.26 o
 -15  10   6       21.35       21.22      0.38 o
 -15  10   7       44.85       44.53      0.50 o
 -15  10   8       10.60       10.25      0.25 o
 -15  10  10       35.52       35.20      0.48 o
 -15  10  11        1.35        1.33      0.12 o
 -15  10  12        4.00        3.92      0.15 o
 -15  10  13        4.06        3.95      0.16 o
 -15  11   1       38.73       40.27      0.47 o
 -15  11   2       96.25       97.83      0.79 o
 -15  11   3       33.79       33.85      0.44 o
 -15  11   4       89.10       85.68      1.13 o
 -15  11   5      300.56      312.14      4.21 o
 -15  11   6        4.84        4.61      0.13 o
 -15  11   7       24.49       24.67      0.48 o
 -15  11   8       24.19       24.26      0.48 o
 -15  11   9        2.63        2.75      0.12 o
 -15  11  10       37.75       37.81      0.65 o
 -15  11  11       86.32       89.06      1.03 o
 -15  11  12        2.72        2.81      0.13 o
 -15  11  13        1.86        1.93      0.18 o
 -15  12   1        4.77        5.19      0.09 o
 -15  12   2        8.51        8.76      0.18 o
 -15  12   3       18.20       18.85      0.21 o
 -15  12   4      218.88      229.99      3.42 o
 -15  12   5        2.66        2.75      0.09 o
 -15  12   7       11.43       11.37      0.19 o
 -15  12   8        5.90        5.16      0.16 o
 -15  12   9       10.23       10.88      0.23 o
 -15  12  10       41.65       43.09      0.89 o
 -15  12  11       14.72       14.59      0.40 o
 -15  12  12       24.76       24.92      0.50 o
 -15  12  13        7.47        7.29      0.23 o
 -15  13   1       21.35       22.77      0.34 o
 -15  13   2       92.84       93.85      0.95 o
 -15  13   3       19.49       20.46      0.32 o
 -15  13   4       12.33       12.72      0.23 o
 -15  13   5       40.60       38.24      0.65 o
 -15  13   6        3.89        3.89      0.12 o
 -15  13   7       12.47       12.19      0.26 o
 -15  13   8        2.95        2.78      0.15 o
 -15  13   9        2.64        2.40      0.12 o
 -15  13  10        1.64        1.62      0.15 o
 -15  13  11       41.79       43.40      0.84 o
 -15  13  12        1.69        2.06      0.16 o
 -15  14   2        0.62        0.56      0.07 o
 -15  14   3       15.24       14.88      0.16 o
 -15  14   4        2.89        3.26      0.10 o
 -15  14   5       23.19       23.11      0.44 o
 -15  14   6       16.16       15.70      0.28 o
 -15  14   7       12.77       12.78      0.28 o
 -15  14   8        1.84        1.94      0.13 o
 -15  14   9       17.33       16.61      0.40 o
 -15  14  10        0.31        0.53      0.14 o
 -15  14  11        1.20        1.31      0.15 o
 -15  14  12        1.56        1.19      0.17 o
 -15  15   1       65.74       66.33      0.59 o
 -15  15   2        0.30        0.23      0.08 o
 -15  15   3       45.96       46.18      0.60 o
 -15  15   4       32.79       32.99      0.63 o
 -15  15   5       15.76       15.75      0.26 o
 -15  15   6        3.97        4.23      0.13 o
 -15  15   7       13.26       14.03      0.34 o
 -15  15   9       34.60       34.73      0.75 o
 -15  15  10       15.65       14.52      0.45 o
 -15  15  11        2.80        2.56      0.15 o
 -15  15  12        2.13        2.16      0.19 o
 -15  16   1        7.96        8.46      0.15 o
 -15  16   2        1.50        1.71      0.07 o
 -15  16   3       12.55       12.09      0.22 o
 -15  16   4      108.24      108.33      1.95 o
 -15  16   5        1.12        1.38      0.20 o
 -15  16   6        4.25        4.55      0.15 o
 -15  16   7       16.55       16.09      0.38 o
 -15  16   8        0.49        0.54      0.13 o
 -15  16   9        3.28        3.23      0.15 o
 -15  16  10        3.89        3.53      0.16 o
 -15  16  11        0.31        0.65      0.17 o
 -15  17   1        2.08        2.09      0.10 o
 -15  17   2        0.14        0.25      0.08 o
 -15  17   3       30.53       27.56      0.41 o
 -15  17   4        5.64        6.14      0.18 o
 -15  17   5       44.05       49.35      0.41 o
 -15  17   6        4.81        5.06      0.16 o
 -15  17   7       56.46       57.06      0.85 o
 -15  17  11       67.14       66.18      0.92 o
 -15  18   1       18.16       18.16      0.23 o
 -15  18   2        2.25        3.09      0.10 o
 -15  18   3       19.74       18.28      0.28 o
 -15  18   4      117.49      130.41      1.06 o
 -15  18   6       44.84       47.06      0.97 o
 -15  18   7        4.40        4.39      0.15 o
 -15  18   8       31.75       33.88      0.63 o
 -15  18  10       63.26       67.25      0.59 o
 -15  19   1       29.28       29.76      0.62 o
 -15  19   2       15.87       14.44      0.25 o
 -15  19   3        1.12        0.89      0.12 o
 -15  19   4       13.54       13.91      0.34 o
 -15  19   5        0.29        0.47      0.14 o
 -15  19   6      102.53      110.64      1.53 o
 -15  19   7        1.07        1.25      0.15 o
 -15  19   8        2.60        2.21      0.16 o
 -15  19   9        8.08        8.21      0.22 o
 -15  19  10       17.46       17.29      0.37 o
 -15  20   2        3.29        3.60      0.13 o
 -15  20   3       56.67       56.96      0.72 o
 -15  20   4        0.53        0.81      0.14 o
 -15  20   5        2.49        2.81      0.16 o
 -15  20   6        4.82        5.75      0.16 o
 -15  20   7       17.91       17.69      0.51 o
 -15  20   8       50.08       51.11      0.94 o
 -15  20   9        8.90        8.23      0.23 o
 -15  21   1        3.63        3.85      0.13 o
 -15  21   2        6.41        6.61      0.15 o
 -15  21   3        0.28        0.37      0.13 o
 -15  21   4       29.59       28.82      0.53 o
 -15  21   5       50.33       53.08      0.98 o
 -15  21   7        9.60        9.71      0.26 o
 -15  21   8        1.94        2.03      0.16 o
 -15  22   1        3.04        3.33      0.16 o
 -15  22   2        9.67        9.75      0.29 o
 -15  22   3        1.95        1.97      0.13 o
 -15  22   4        5.38        5.77      0.28 o
 -15  22   6        0.69        0.44      0.18 o
 -15  22   7        2.21        2.37      0.16 o
 -15  23   1        2.68        2.56      0.15 o
 -15  23   2        6.97        7.51      0.25 o
 -15  23   3       12.11       12.08      0.40 o
 -15  23   4       14.72       14.46      0.32 o
 -15  23   5       87.14       86.41      1.61 o
 -14   0   2       97.04      101.85      1.03 o
 -14   0   4      324.56      312.11      8.83 o
 -14   0   6      200.75      207.89      3.67 o
 -14   0   8        0.84        0.92      0.10 o
 -14   0  10       16.14       16.01      0.29 o
 -14   0  12       69.24       67.18      0.98 o
 -14   0  14       54.26       58.22      0.97 o
 -14   1   1      159.50      164.48      2.30 o
 -14   1   2        0.82        0.97      0.06 o
 -14   1   3       86.00       87.16      0.79 o
 -14   1   4       13.48       13.68      0.28 o
 -14   1   5       24.51       23.99      0.23 o
 -14   1   6       81.62       82.71      0.75 o
 -14   1   7       82.13       86.48      0.69 o
 -14   1   8       26.27       26.05      0.25 o
 -14   1   9        2.26        2.13      0.07 o
 -14   1  10       15.57       15.82      0.21 o
 -14   1  11       60.86       59.28      0.40 o
 -14   1  12       79.78       75.48      0.97 o
 -14   1  14       28.89       30.37      0.28 o
 -14   2   1      182.21      189.43      1.26 o
 -14   2   2       16.98       16.83      0.29 o
 -14   2   3      192.20      198.56      1.85 o
 -14   2   4      105.66      101.69      0.47 o
 -14   2   6        3.30        3.50      0.07 o
 -14   2   7        0.29        0.41      0.04 o
 -14   2   8       18.25       17.39      0.26 o
 -14   2   9        0.25        0.35      0.06 o
 -14   2  10        6.70        6.64      0.12 o
 -14   2  11        2.87        2.88      0.09 o
 -14   2  12       41.19       40.96      0.48 o
 -14   2  13        0.32        0.32      0.11 o
 -14   2  14       20.65       20.33      0.22 o
 -14   2  15        4.73        4.52      0.16 o
 -14   3   1       52.24       54.84      0.59 o
 -14   3   2        8.13        8.30      0.12 o
 -14   3   3      314.83      318.21      3.80 o
 -14   3   4        2.49        2.35      0.07 o
 -14   3   5       82.83       85.66      0.81 o
 -14   3   6        0.31        0.28      0.06 o
 -14   3   8       18.94       19.27      0.23 o
 -14   3   9        9.01        9.27      0.12 o
 -14   3  10       10.38       10.15      0.18 o
 -14   3  11       33.34       35.17      0.34 o
 -14   3  12        2.71        2.40      0.10 o
 -14   3  13        0.40        0.66      0.10 o
 -14   3  14        1.74        1.72      0.15 o
 -14   3  15        3.19        3.00      0.18 o
 -14   4   1      182.61      190.13      1.83 o
 -14   4   2        2.96        3.26      0.07 o
 -14   4   3       10.44       10.55      0.10 o
 -14   4   4        5.52        5.32      0.07 o
 -14   4   5        1.49        1.79      0.07 o
 -14   4   6       78.06       79.71      0.57 o
 -14   4   7       90.40       92.57      0.84 o
 -14   4   8        9.12        8.99      0.25 o
 -14   4   9        2.69        2.65      0.07 o
 -14   4  10       21.30       21.19      0.18 o
 -14   4  11        1.81        1.90      0.09 o
 -14   4  12       10.56       10.63      0.23 o
 -14   4  14        1.11        1.31      0.12 o
 -14   4  15        0.62        0.78      0.14 o
 -14   5   1       11.12       11.93      0.18 o
 -14   5   2        0.05        0.09      0.03 o
 -14   5   3      216.28      219.41      1.67 o
 -14   5   4       53.62       54.44      0.43 o
 -14   5   5      309.08      316.62      2.02 o
 -14   5   6       21.12       21.14      0.35 o
 -14   5   7       17.57       18.23      0.29 o
 -14   5   9        1.01        1.28      0.06 o
 -14   5  10        2.48        2.67      0.10 o
 -14   5  11       28.27       29.01      0.31 o
 -14   5  12        2.57        2.37      0.12 o
 -14   5  13       44.23       42.78      0.50 o
 -14   5  15        4.08        3.54      0.18 o
 -14   6   1        3.66        3.94      0.09 o
 -14   6   2       15.89       16.42      0.29 o
 -14   6   3       23.04       22.70      0.28 o
 -14   6   4       50.73       50.32      0.53 o
 -14   6   5       11.99       11.61      0.18 o
 -14   6   6        8.24        7.98      0.21 o
 -14   6   7       26.05       26.12      0.41 o
 -14   6   8      131.67      133.69      1.32 o
 -14   6   9        5.86        5.47      0.25 o
 -14   6  10        6.33        6.19      0.21 o
 -14   6  11        0.44        0.32      0.10 o
 -14   6  12       60.59       58.81      0.70 o
 -14   6  13        0.31        0.31      0.15 o
 -14   6  14        2.15        2.06      0.16 o
 -14   6  15        0.91        0.84      0.17 o
 -14   7   1      140.48      145.78      1.06 o
 -14   7   2        1.20        1.19      0.06 o
 -14   7   3        3.85        4.01      0.07 o
 -14   7   4      113.41      117.86      1.32 o
 -14   7   5       57.01       57.51      0.87 o
 -14   7   6       58.72       57.10      0.63 o
 -14   7   7      125.25      131.28      1.39 o
 -14   7   8        1.48        1.75      0.09 o
 -14   7   9       23.07       23.50      0.32 o
 -14   7  11       75.47       74.47      0.79 o
 -14   7  12        2.01        1.55      0.10 o
 -14   7  13        0.29        0.47      0.11 o
 -14   7  15        9.37        8.89      0.26 o
 -14   8   1        3.80        4.04      0.07 o
 -14   8   2       94.46       96.41      1.58 o
 -14   8   4      137.16      137.73      1.51 o
 -14   8   5        7.81        7.07      0.22 o
 -14   8   6        0.45        0.54      0.06 o
 -14   8   7        1.94        1.60      0.09 o
 -14   8   8        0.68        0.81      0.10 o
 -14   8   9       30.97       30.82      0.47 o
 -14   8  10        8.16        7.04      0.22 o
 -14   8  11       11.02        9.93      0.29 o
 -14   8  14        1.78        1.71      0.15 o
 -14   9   1        0.13        0.23      0.04 o
 -14   9   2      156.63      161.44      1.41 o
 -14   9   3       39.36       40.72      0.35 o
 -14   9   4       26.85       26.09      0.45 o
 -14   9   5       22.92       23.09      0.29 o
 -14   9   6       11.07       10.85      0.19 o
 -14   9   7        0.11        0.25      0.08 o
 -14   9   8       71.29       73.26      0.81 o
 -14   9   9       12.25       13.07      0.22 o
 -14   9  10       42.16       40.27      0.57 o
 -14   9  11       37.13       37.96      0.75 o
 -14   9  12        4.10        4.04      0.15 o
 -14   9  13        0.63        0.45      0.14 o
 -14   9  14        6.93        6.82      0.25 o
 -14  10   1       17.16       17.04      0.16 o
 -14  10   2        1.04        1.31      0.06 o
 -14  10   3       24.33       24.65      0.31 o
 -14  10   4       20.68       18.92      0.31 o
 -14  10   5       35.98       37.64      0.34 o
 -14  10   6      203.15      207.16      2.98 o
 -14  10   7       17.06       16.50      0.26 o
 -14  10   8       35.91       35.83      0.47 o
 -14  10   9       10.39       10.66      0.21 o
 -14  10  10        2.14        1.79      0.16 o
 -14  10  11        7.86        7.78      0.23 o
 -14  10  12       95.90       95.93      0.87 o
 -14  10  13        5.49        5.20      0.19 o
 -14  10  14        0.84        0.59      0.17 o
 -14  11   1      161.45      165.57      1.10 o
 -14  11   2      105.60      109.64      1.00 o
 -14  11   3       83.49       87.90      1.25 o
 -14  11   5       47.42       48.01      0.79 o
 -14  11   6        0.00        0.21      0.08 o
 -14  11   7       15.50       15.48      0.21 o
 -14  11   8       16.56       16.19      0.21 o
 -14  11   9       58.35       58.07      0.60 o
 -14  11  10       17.46       17.38      0.38 o
 -14  11  11       11.01       10.93      0.38 o
 -14  11  13        1.23        1.19      0.15 o
 -14  11  14        1.41        1.25      0.16 o
 -14  12   1        1.31        1.54      0.07 o
 -14  12   2        1.81        1.63      0.06 o
 -14  12   4       80.15       82.01      1.29 o
 -14  12   5       50.30       52.03      0.63 o
 -14  12   6       18.51       18.39      0.22 o
 -14  12   7       12.97       12.62      0.18 o
 -14  12   8       57.03       58.04      0.67 o
 -14  12   9        2.40        2.04      0.12 o
 -14  12  10        2.90        2.76      0.13 o
 -14  12  11        2.24        2.09      0.16 o
 -14  12  12       23.52       23.09      0.31 o
 -14  13   1       67.04       69.66      0.60 o
 -14  13   2      113.39      116.31      0.87 o
 -14  13   3       12.22       11.90      0.21 o
 -14  13   4        4.99        4.65      0.10 o
 -14  13   5        4.31        4.05      0.13 o
 -14  13   7       57.04       61.81      0.73 o
 -14  13   8        2.07        2.41      0.12 o
 -14  13   9        3.70        3.85      0.15 o
 -14  13  11       37.25       39.09      0.73 o
 -14  13  12        2.93        2.70      0.16 o
 -14  13  13        0.38        0.47      0.16 o
 -14  14   1       27.14       26.59      0.26 o
 -14  14   2       24.83       26.16      0.32 o
 -14  14   3        8.76        9.06      0.13 o
 -14  14   4       55.74       58.53      1.00 o
 -14  14   5       12.03       12.05      0.31 o
 -14  14   6       10.93       10.63      0.21 o
 -14  14   7       84.50       91.20      1.03 o
 -14  14   8       20.11       20.67      0.45 o
 -14  14   9       26.34       26.63      0.45 o
 -14  14  10        2.09        2.07      0.13 o
 -14  14  11        0.95        0.97      0.16 o
 -14  14  12        9.16        8.80      0.37 o
 -14  14  13        1.49        1.63      0.16 o
 -14  15   1       39.88       41.05      0.44 o
 -14  15   2       62.44       62.66      0.75 o
 -14  15   3        0.94        1.17      0.06 o
 -14  15   4        3.20        2.56      0.12 o
 -14  15   5       50.98       50.57      0.73 o
 -14  15   6        9.27        9.27      0.22 o
 -14  15   7        0.42        0.70      0.14 o
 -14  15   8        2.93        3.17      0.15 o
 -14  15   9       54.39       57.10      0.82 o
 -14  15  10        6.17        6.36      0.16 o
 -14  15  11       40.62       42.18      0.72 o
 -14  15  12        2.16        1.88      0.18 o
 -14  16   1        2.28        2.45      0.10 o
 -14  16   2        2.68        3.26      0.10 o
 -14  16   4        3.53        3.64      0.15 o
 -14  16   5       37.12       38.96      0.59 o
 -14  16   6        5.56        5.92      0.16 o
 -14  16   7       25.20       24.92      0.48 o
 -14  16   8       10.91       10.58      0.29 o
 -14  16   9       20.36       21.11      0.48 o
 -14  16  10        9.26        8.70      0.31 o
 -14  16  11        2.61        2.23      0.16 o
 -14  16  12        4.11        4.17      0.19 o
 -14  17   1       53.91       54.06      0.29 o
 -14  17   2       15.82       15.95      0.19 o
 -14  17   3       23.12       21.99      0.31 o
 -14  17   4       35.83       37.89      0.54 o
 -14  17   5       75.79       74.23      0.65 o
 -14  17   6       20.79       20.35      0.26 o
 -14  17   7       38.22       36.49      0.63 o
 -14  17   8       14.86       15.07      0.21 o
 -14  17   9        2.62        2.65      0.18 o
 -14  17  10        5.69        5.82      0.23 o
 -14  17  11       11.04       10.81      0.35 o
 -14  18   2       75.40       70.88      0.92 o
 -14  18   3        6.51        6.07      0.18 o
 -14  18   4        0.07        0.22      0.10 o
 -14  18   5       37.82       37.84      0.82 o
 -14  18   6        7.82        7.27      0.19 o
 -14  18   7       13.06       11.97      0.25 o
 -14  18   8       41.69       41.69      0.87 o
 -14  18   9       27.32       29.16      0.48 o
 -14  18  10        4.76        4.92      0.18 o
 -14  18  11        2.22        1.99      0.19 o
 -14  19   1        9.55       10.21      0.16 o
 -14  19   2       42.49       40.84      0.43 o
 -14  19   3        2.43        2.35      0.10 o
 -14  19   4       83.96       84.14      0.69 o
 -14  19   5       29.41       29.69      0.63 o
 -14  19   6       88.57       93.12      0.95 o
 -14  19   7        0.60        0.84      0.17 o
 -14  19   8        3.14        3.03      0.16 o
 -14  19   9        2.17        2.57      0.15 o
 -14  20   1       35.83       35.92      0.44 o
 -14  20   2       48.19       48.52      0.48 o
 -14  20   3       39.70       40.09      0.53 o
 -14  20   4       31.12       33.20      0.48 o
 -14  20   5        1.45        1.32      0.13 o
 -14  20   6       47.58       50.32      0.81 o
 -14  20   7        3.40        3.39      0.18 o
 -14  20   8       60.96       65.17      1.01 o
 -14  21   1       28.55       28.56      0.29 o
 -14  21   2        3.80        3.86      0.12 o
 -14  21   4       16.86       15.91      0.28 o
 -14  21   5        1.70        1.93      0.15 o
 -14  21   6       20.77       19.52      0.63 o
 -14  21   7        6.79        6.46      0.23 o
 -14  21   8        2.54        2.65      0.18 o
 -14  21   9        2.89        3.13      0.19 o
 -14  22   1        0.15        0.35      0.11 o
 -14  22   2       24.70       25.91      0.40 o
 -14  22   3        1.09        1.11      0.13 o
 -14  22   4       32.37       31.51      0.43 o
 -14  22   5        0.61        0.48      0.14 o
 -14  22   6        1.31        1.44      0.16 o
 -14  22   7        0.26        0.40      0.17 o
 -14  22   8       20.27       21.11      0.62 o
 -14  23   1       48.55       45.88      0.65 o
 -14  23   2        5.03        5.22      0.16 o
 -14  23   3       20.87       22.37      0.34 o
 -14  23   4        4.60        4.84      0.16 o
 -14  23   5        1.94        1.75      0.15 o
 -14  23   6        0.99        1.09      0.19 o
 -14  24   1        4.38        4.68      0.16 o
 -14  24   2       12.65       12.96      0.34 o
 -14  24   3       24.63       25.87      0.43 o
 -14  24   4        7.52        7.74      0.21 o
 -14  24   5        4.16        4.33      0.16 o
 -13   0   2      211.31      231.25      5.68 o
 -13   0   4        0.10        0.21      0.06 o
 -13   0   6      195.15      203.09      2.54 o
 -13   0  10      349.08      341.73      3.10 o
 -13   0  12       16.07       15.51      0.25 o
 -13   0  14        1.02        1.14      0.19 o
 -13   1   1       22.49       23.21      0.23 o
 -13   1   2       13.21       13.49      0.21 o
 -13   1   3       47.65       48.93      0.47 o
 -13   1   4       95.11       96.17      0.79 o
 -13   1   5       61.74       62.47      0.51 o
 -13   1   6       54.82       55.27      0.35 o
 -13   1   7      240.73      249.06      1.91 o
 -13   1   8        0.40        0.65      0.06 o
 -13   1   9       12.97       13.25      0.22 o
 -13   1  10       53.02       51.17      0.72 o
 -13   1  11       12.69       12.14      0.18 o
 -13   1  12      128.89      129.25      0.60 o
 -13   1  13       25.62       26.84      0.25 o
 -13   1  14        8.86        9.12      0.16 o
 -13   1  15        3.20        2.91      0.15 o
 -13   2   1      276.44      288.53      2.85 o
 -13   2   2        0.00        0.15      0.04 o
 -13   2   3       58.17       60.64      0.60 o
 -13   2   4       38.44       37.58      0.31 o
 -13   2   5       28.56       27.55      0.37 o
 -13   2   6        5.19        5.25      0.09 o
 -13   2   7        6.34        6.43      0.07 o
 -13   2   8       51.99       49.74      0.48 o
 -13   2   9        6.84        7.17      0.10 o
 -13   2  10       72.12       71.55      0.59 o
 -13   2  11        1.26        1.32      0.10 o
 -13   2  12       28.32       29.09      0.32 o
 -13   2  13       12.32       12.22      0.18 o
 -13   2  14        8.29        8.23      0.21 o
 -13   2  15        1.04        1.07      0.16 o
 -13   3   1       18.13       19.22      0.28 o
 -13   3   2       23.60       24.73      0.31 o
 -13   3   3       26.57       25.55      0.60 o
 -13   3   4        7.58        7.87      0.10 o
 -13   3   5        1.33        1.35      0.06 o
 -13   3   6       33.70       33.41      0.31 o
 -13   3   7       48.74       49.70      0.35 o
 -13   3   8       35.43       35.32      0.31 o
 -13   3   9       15.65       15.48      0.21 o
 -13   3  10       11.15       10.93      0.18 o
 -13   3  11       20.40       21.46      0.21 o
 -13   3  12        2.85        3.13      0.10 o
 -13   3  13       12.65       12.49      0.15 o
 -13   3  14        0.63        0.62      0.14 o
 -13   3  15        2.89        3.33      0.16 o
 -13   4   1       97.30      101.34      0.72 o
 -13   4   2        0.97        0.88      0.04 o
 -13   4   3       23.14       23.11      0.32 o
 -13   4   4        9.96        9.43      0.10 o
 -13   4   5       49.00       49.26      0.44 o
 -13   4   6       51.52       53.30      0.54 o
 -13   4   7        0.10        0.21      0.04 o
 -13   4   8       20.41       19.70      0.13 o
 -13   4   9        9.73        9.51      0.13 o
 -13   4  10        8.25        7.53      0.12 o
 -13   4  11       28.38       30.09      0.19 o
 -13   4  12       10.92       10.55      0.13 o
 -13   4  13       13.71       12.60      0.15 o
 -13   4  14       13.25       12.90      0.19 o
 -13   4  15       12.65       11.03      0.21 o
 -13   5   1      403.46      424.45      3.27 o
 -13   5   2       56.17       57.69      0.63 o
 -13   5   3      174.29      180.77      2.58 o
 -13   5   4       82.97       83.00      1.29 o
 -13   5   5       11.26       11.86      0.22 o
 -13   5   6       48.51       48.33      0.66 o
 -13   5   7      205.13      205.56      1.77 o
 -13   5   8       10.54        9.17      0.28 o
 -13   5   9        0.12        0.21      0.08 o
 -13   5  10        0.01        0.12      0.04 o
 -13   5  11       58.65       62.31      0.59 o
 -13   5  12        0.47        0.67      0.07 o
 -13   5  13        0.90        1.11      0.12 o
 -13   5  14        3.10        2.44      0.13 o
 -13   5  15        7.23        6.45      0.16 o
 -13   6   1       22.07       22.65      0.31 o
 -13   6   2       57.93       57.85      0.75 o
 -13   6   3       27.54       28.15      0.43 o
 -13   6   4      120.79      123.04      1.22 o
 -13   6   6      265.41      268.96      2.66 o
 -13   6   7        0.48        0.57      0.07 o
 -13   6   8       15.71       14.28      0.35 o
 -13   6   9       12.56       11.14      0.22 o
 -13   6  10       28.53       27.22      0.41 o
 -13   6  11       32.17       31.98      0.35 o
 -13   6  12       61.70       57.51      0.66 o
 -13   6  13        8.74        8.21      0.28 o
 -13   6  14        5.97        6.13      0.21 o
 -13   6  15        3.86        3.45      0.15 o
 -13   7   1       22.70       22.74      0.19 o
 -13   7   2        2.69        2.45      0.06 o
 -13   7   3       25.13       26.72      0.32 o
 -13   7   4       16.59       16.31      0.22 o
 -13   7   5       75.00       73.69      0.82 o
 -13   7   6        9.26        9.15      0.12 o
 -13   7   7       27.10       27.03      0.45 o
 -13   7   8        5.23        4.85      0.10 o
 -13   7   9        1.62        1.48      0.09 o
 -13   7  10        0.42        0.35      0.07 o
 -13   7  11       12.93       12.08      0.29 o
 -13   7  12        1.86        1.96      0.12 o
 -13   7  13       33.34       32.63      0.50 o
 -13   7  14        6.71        5.94      0.16 o
 -13   7  15        0.39        0.47      0.16 o
 -13   8   1        3.46        3.04      0.04 o
 -13   8   2       87.45       89.66      0.79 o
 -13   8   3        0.09        0.10      0.04 o
 -13   8   4       55.69       55.25      0.57 o
 -13   8   5       55.46       54.91      0.69 o
 -13   8   6      171.88      176.12      2.46 o
 -13   8   7        4.23        3.85      0.15 o
 -13   8   8        1.38        1.39      0.09 o
 -13   8   9        0.56        0.37      0.06 o
 -13   8  10       45.25       44.16      0.62 o
 -13   8  11        6.77        6.36      0.19 o
 -13   8  12        8.05        7.55      0.19 o
 -13   8  13        3.84        3.85      0.13 o
 -13   8  14       10.03        9.56      0.29 o
 -13   8  15        4.10        4.14      0.16 o
 -13   9   1        0.20        0.23      0.04 o
 -13   9   2       10.21       10.63      0.13 o
 -13   9   3        2.33        2.37      0.07 o
 -13   9   4       94.22       95.62      1.10 o
 -13   9   5       56.01       58.75      0.44 o
 -13   9   6        1.02        0.98      0.07 o
 -13   9   7      126.22      124.55      1.53 o
 -13   9   8       96.24       96.64      1.01 o
 -13   9   9       12.99       11.90      0.34 o
 -13   9  10       20.93       19.51      0.26 o
 -13   9  11        5.53        5.16      0.21 o
 -13   9  12        1.44        1.32      0.10 o
 -13   9  13        7.75        7.46      0.18 o
 -13   9  14       10.88       11.36      0.35 o
 -13  10   1       22.22       22.48      0.22 o
 -13  10   2        0.53        0.51      0.06 o
 -13  10   3        8.31        8.57      0.13 o
 -13  10   4       76.92       74.97      0.81 o
 -13  10   5       15.00       15.06      0.25 o
 -13  10   6       41.76       41.47      0.69 o
 -13  10   7      114.92      116.71      1.53 o
 -13  10   8       59.80       57.88      1.06 o
 -13  10   9        2.96        2.84      0.10 o
 -13  10  10       25.13       25.02      0.47 o
 -13  10  11        1.54        1.41      0.10 o
 -13  10  12        3.36        2.92      0.15 o
 -13  10  13        4.40        4.30      0.16 o
 -13  10  14        1.72        2.15      0.15 o
 -13  11   1      127.06      130.37      1.13 o
 -13  11   2       18.12       18.85      0.32 o
 -13  11   3        1.47        1.66      0.06 o
 -13  11   4       73.19       72.27      0.82 o
 -13  11   5      168.03      164.50      1.22 o
 -13  11   6       28.02       27.93      0.47 o
 -13  11   7      183.79      192.64      1.58 o
 -13  11   8        3.79        3.57      0.25 o
 -13  11   9       34.74       34.91      0.60 o
 -13  11  10        6.23        5.45      0.16 o
 -13  11  11       22.07       21.58      0.51 o
 -13  11  12        0.57        0.59      0.10 o
 -13  11  13        7.57        7.12      0.22 o
 -13  11  14        1.13        1.01      0.17 o
 -13  12   1       42.14       42.59      0.35 o
 -13  12   2       47.86       50.83      0.53 o
 -13  12   3        1.96        2.31      0.06 o
 -13  12   4       10.17        9.43      0.12 o
 -13  12   5       10.91       11.27      0.15 o
 -13  12   6      138.91      140.19      1.33 o
 -13  12   7       37.41       36.98      0.59 o
 -13  12   8        9.94        9.64      0.16 o
 -13  12  10       14.25       13.50      0.37 o
 -13  12  12       62.39       63.63      0.54 o
 -13  12  13        7.08        6.90      0.19 o
 -13  12  14        0.12        0.37      0.17 o
 -13  13   3        0.70        0.88      0.06 o
 -13  13   5       42.15       41.44      0.45 o
 -13  13   6        8.12        8.43      0.13 o
 -13  13   7       34.88       36.05      0.44 o
 -13  13   8        7.15        5.80      0.31 o
 -13  13   9        2.92        3.20      0.16 o
 -13  13  10        9.56        8.46      0.22 o
 -13  13  11       10.76       10.55      0.23 o
 -13  13  12       23.37       23.85      0.47 o
 -13  13  13       29.67       29.79      0.38 o
 -13  14   1       17.57       17.75      0.18 o
 -13  14   2        1.55        1.13      0.07 o
 -13  14   3       36.50       37.21      0.45 o
 -13  14   4        6.71        6.23      0.16 o
 -13  14   5        0.61        0.56      0.10 o
 -13  14   6       10.74       10.56      0.28 o
 -13  14   7       22.29       23.00      0.37 o
 -13  14   8        1.44        1.33      0.09 o
 -13  14   9        2.10        2.07      0.12 o
 -13  14  10       10.51       10.39      0.29 o
 -13  14  11       26.95       27.40      0.38 o
 -13  14  12        1.87        2.40      0.16 o
 -13  14  13        1.50        1.11      0.20 o
 -13  15   1        4.34        4.05      0.10 o
 -13  15   2        2.06        2.03      0.07 o
 -13  15   3       57.41       59.41      0.79 o
 -13  15   4       19.56       19.82      0.23 o
 -13  15   5      150.81      149.08      1.41 o
 -13  15   6       11.65       10.56      0.28 o
 -13  15   7       53.05       55.31      0.95 o
 -13  15   9        1.51        1.28      0.12 o
 -13  15  10        3.42        3.16      0.16 o
 -13  15  11        1.32        1.06      0.16 o
 -13  15  12        1.53        1.42      0.16 o
 -13  15  13        0.81        0.85      0.17 o
 -13  16   1        0.48        0.48      0.07 o
 -13  16   2        1.26        0.98      0.07 o
 -13  16   3       17.78       17.66      0.28 o
 -13  16   4        0.64        0.65      0.09 o
 -13  16   5       12.53       12.81      0.32 o
 -13  16   6      128.78      130.66      1.69 o
 -13  16   7       82.78       83.11      1.64 o
 -13  16   8        0.56        0.75      0.12 o
 -13  16   9        6.48        6.41      0.16 o
 -13  16  10        3.31        3.33      0.16 o
 -13  16  11        4.23        3.95      0.22 o
 -13  16  12       24.78       23.86      0.73 o
 -13  17   1      155.72      156.09      1.16 o
 -13  17   2        0.79        0.76      0.09 o
 -13  17   4        3.55        3.64      0.12 o
 -13  17   5      128.67      121.23      1.31 o
 -13  17   6       14.47       14.44      0.34 o
 -13  17   7       16.86       16.67      0.38 o
 -13  17   8        9.99       10.19      0.21 o
 -13  17   9        0.37        0.44      0.14 o
 -13  17  10       16.48       16.79      0.45 o
 -13  17  11       24.21       23.87      0.66 o
 -13  17  12       11.84       11.52      0.37 o
 -13  18   1        4.08        4.21      0.10 o
 -13  18   2       49.41       48.83      0.56 o
 -13  18   3        1.61        1.44      0.10 o
 -13  18   4       85.08       87.44      0.91 o
 -13  18   5        5.72        5.91      0.13 o
 -13  18   6       42.71       42.99      0.79 o
 -13  18   7        4.84        5.11      0.15 o
 -13  18   8       30.30       29.41      0.65 o
 -13  18   9        0.16        0.35      0.14 o
 -13  18  10        3.62        3.92      0.21 o
 -13  18  11        3.23        3.09      0.18 o
 -13  19   1       11.05       12.44      0.22 o
 -13  19   2        0.32        0.26      0.10 o
 -13  19   3        7.36        8.10      0.12 o
 -13  19   4       63.06       62.50      0.84 o
 -13  19   5       16.14       16.41      0.32 o
 -13  19   6       27.60       28.71      0.69 o
 -13  19   7       46.22       49.02      0.85 o
 -13  19   8        0.58        0.44      0.18 o
 -13  19   9        0.99        1.57      0.15 o
 -13  19  11       19.56       20.20      0.48 o
 -13  20   1        1.41        1.72      0.10 o
 -13  20   2       73.77       76.25      0.60 o
 -13  20   3        8.88        8.74      0.13 o
 -13  20   4       40.30       39.02      0.43 o
 -13  20   5        1.27        1.19      0.10 o
 -13  20   6        1.68        1.63      0.15 o
 -13  20   7        2.85        2.84      0.19 o
 -13  20   8        0.88        0.79      0.16 o
 -13  20   9       12.49       12.72      0.35 o
 -13  20  10        0.99        1.00      0.17 o
 -13  21   1        6.65        6.96      0.12 o
 -13  21   2       15.41       15.78      0.28 o
 -13  21   3        1.28        1.57      0.15 o
 -13  21   4       48.89       45.61      0.41 o
 -13  21   5        2.16        1.87      0.19 o
 -13  21   6       49.67       55.90      0.91 o
 -13  21   7       22.33       23.30      0.51 o
 -13  21   8       21.38       21.77      0.40 o
 -13  21   9        1.36        1.11      0.19 o
 -13  22   1        0.04        0.23      0.11 o
 -13  22   2        6.91        6.82      0.18 o
 -13  22   3        4.56        4.17      0.15 o
 -13  22   4        1.79        1.38      0.13 o
 -13  22   6       22.22       22.70      0.57 o
 -13  22   7       15.82       16.89      0.44 o
 -13  22   8        0.50        0.66      0.21 o
 -13  23   1        8.69        8.26      0.13 o
 -13  23   2        4.66        4.54      0.13 o
 -13  23   3        1.10        1.04      0.13 o
 -13  23   4        7.95        7.87      0.18 o
 -13  23   5       78.69       71.40      1.09 o
 -13  23   6        8.74        9.68      0.26 o
 -13  23   7       27.83       29.32      0.73 o
 -13  24   1       37.58       37.54      0.40 o
 -13  24   2        6.83        6.89      0.15 o
 -13  24   3       23.98       22.15      0.48 o
 -13  24   4        0.80        0.84      0.16 o
 -13  24   5        3.52        3.80      0.16 o
 -13  24   6       17.96       18.56      0.50 o
 -13  25   1       15.24       13.66      0.28 o
 -13  25   2        0.98        1.31      0.15 o
 -13  25   3        1.71        1.62      0.16 o
 -13  25   4       18.48       17.68      0.23 o
 -12   0   2        0.98        1.36      0.04 o
 -12   0   4      109.86      109.30      1.44 o
 -12   0   6      126.26      129.74      1.89 o
 -12   0   8     1030.02     1087.37     17.32 o
 -12   0  10      134.34      139.11      1.01 o
 -12   0  12       14.04       14.69      0.23 o
 -12   0  14       31.88       32.63      0.40 o
 -12   1   1      308.78      314.82      2.04 o
 -12   1   2        1.06        1.39      0.04 o
 -12   1   3      220.90      228.59      1.47 o
 -12   1   4        0.02        0.07      0.03 o
 -12   1   5        0.14        0.18      0.04 o
 -12   1   6      162.14      164.16      1.39 o
 -12   1   7       95.36       97.80      0.95 o
 -12   1   8      137.74      140.84      1.85 o
 -12   1   9        4.15        3.95      0.12 o
 -12   1  10       24.40       25.03      0.25 o
 -12   1  11       21.04       21.42      0.43 o
 -12   1  12       12.64       13.38      0.18 o
 -12   1  13       39.72       40.94      0.31 o
 -12   1  14        0.57        0.41      0.13 o
 -12   1  15        4.31        3.75      0.15 o
 -12   1  16        3.17        3.20      0.16 o
 -12   2   1        1.50        1.35      0.06 o
 -12   2   2      272.39      282.86      1.75 o
 -12   2   3       26.23       25.55      0.48 o
 -12   2   4      122.46      123.77      1.04 o
 -12   2   5       67.67       65.17      0.57 o
 -12   2   6      166.07      168.30      1.20 o
 -12   2   7        0.26        0.25      0.04 o
 -12   2   8       71.39       71.27      0.50 o
 -12   2   9       18.17       18.06      0.22 o
 -12   2  10       56.21       58.88      0.51 o
 -12   2  11        9.37        9.31      0.13 o
 -12   2  12        0.20        0.25      0.11 o
 -12   2  13        1.36        1.16      0.12 o
 -12   2  14       33.58       32.64      0.40 o
 -12   2  15       15.17       15.43      0.19 o
 -12   3   1       80.64       83.11      0.70 o
 -12   3   2        1.69        1.57      0.06 o
 -12   3   3      112.41      117.09      0.88 o
 -12   3   5       65.78       66.05      0.59 o
 -12   3   6        2.06        2.09      0.04 o
 -12   3   7      116.58      116.79      0.79 o
 -12   3   8        1.11        1.11      0.07 o
 -12   3   9       21.08       22.26      0.26 o
 -12   3  11        5.99        6.27      0.12 o
 -12   3  12        1.22        1.33      0.09 o
 -12   3  13        2.16        2.00      0.10 o
 -12   3  15        2.72        3.17      0.15 o
 -12   4   1      137.67      139.92      1.17 o
 -12   4   2       13.84       14.00      0.13 o
 -12   4   4       28.33       27.78      0.23 o
 -12   4   5        4.92        4.49      0.06 o
 -12   4   6        1.81        2.04      0.06 o
 -12   4   7        1.90        2.04      0.09 o
 -12   4   8       18.74       18.12      0.25 o
 -12   4   9       20.96       21.16      0.23 o
 -12   4  10        0.57        0.69      0.07 o
 -12   4  11       79.03       77.64      0.51 o
 -12   4  12       10.61       10.11      0.18 o
 -12   4  13       11.42       10.49      0.13 o
 -12   4  14       12.04       12.14      0.18 o
 -12   4  15       33.32       32.70      0.29 o
 -12   5   1      132.00      134.02      0.91 o
 -12   5   2        1.07        1.25      0.04 o
 -12   5   3       38.23       37.68      0.44 o
 -12   5   4       34.65       35.45      0.37 o
 -12   5   5        3.10        3.17      0.09 o
 -12   5   6       26.47       25.64      0.26 o
 -12   5   7      467.33      473.04      4.00 o
 -12   5   8        1.80        1.84      0.09 o
 -12   5   9       34.24       33.38      0.43 o
 -12   5  10       12.50       12.87      0.13 o
 -12   5  11        1.06        0.97      0.07 o
 -12   5  13      120.26      119.29      0.73 o
 -12   5  14        1.07        1.03      0.13 o
 -12   5  15       23.53       22.80      0.22 o
 -12   6   1       55.87       55.46      0.37 o
 -12   6   2      665.04      694.43      4.74 o
 -12   6   3       45.40       47.54      0.40 o
 -12   6   4        0.40        0.60      0.06 o
 -12   6   5       26.38       25.33      0.32 o
 -12   6   6      158.49      158.59      1.48 o
 -12   6   7        7.67        7.73      0.12 o
 -12   6   8      185.43      188.47      2.41 o
 -12   6   9       48.28       46.89      0.59 o
 -12   6  10       31.44       30.51      0.48 o
 -12   6  11       61.49       61.63      0.54 o
 -12   6  13        0.93        0.67      0.10 o
 -12   6  14       20.25       20.49      0.23 o
 -12   6  15       11.10       11.28      0.23 o
 -12   7   1      117.22      121.26      0.78 o
 -12   7   2       12.57       12.85      0.10 o
 -12   7   3       47.95       51.27      0.75 o
 -12   7   4        5.48        5.35      0.07 o
 -12   7   5        0.21        0.16      0.04 o
 -12   7   6       31.79       30.56      0.54 o
 -12   7   7       94.78       97.09      0.57 o
 -12   7   8       13.29       12.72      0.28 o
 -12   7   9       49.97       49.47      0.54 o
 -12   7  10        6.27        6.08      0.13 o
 -12   7  11        0.84        0.91      0.06 o
 -12   7  12        7.49        6.49      0.25 o
 -12   7  13       18.08       17.95      0.29 o
 -12   7  14       10.87       10.58      0.21 o
 -12   7  15        1.28        1.11      0.13 o
 -12   8   1        8.78        9.29      0.09 o
 -12   8   2       74.55       78.05      0.69 o
 -12   8   3       74.48       75.95      0.56 o
 -12   8   4        2.14        2.18      0.07 o
 -12   8   5       30.99       31.60      0.35 o
 -12   8   6       13.48       13.27      0.28 o
 -12   8   7       10.64       10.55      0.18 o
 -12   8   8        0.33        0.31      0.06 o
 -12   8   9        4.06        3.50      0.10 o
 -12   8  10        1.10        1.14      0.09 o
 -12   8  11        0.57        0.62      0.09 o
 -12   8  12       41.85       43.19      0.59 o
 -12   8  13        6.81        6.54      0.21 o
 -12   8  14        2.90        2.63      0.13 o
 -12   8  15        1.61        1.76      0.13 o
 -12   9   1        0.81        0.72      0.06 o
 -12   9   2      305.63      312.45      2.41 o
 -12   9   4      318.16      321.68      1.77 o
 -12   9   6        0.27        0.37      0.07 o
 -12   9   7       65.35       64.29      0.66 o
 -12   9   8       37.45       36.28      0.51 o
 -12   9   9        1.17        1.16      0.07 o
 -12   9  10        9.72        9.65      0.22 o
 -12   9  11        0.57        0.57      0.10 o
 -12   9  13        1.62        1.42      0.12 o
 -12   9  14       15.93       17.53      0.40 o
 -12  10   1       37.99       38.62      0.26 o
 -12  10   2        2.48        2.66      0.06 o
 -12  10   3      106.46      106.95      0.88 o
 -12  10   4       31.46       31.64      0.38 o
 -12  10   5       48.42       49.17      0.51 o
 -12  10   6      271.63      274.72      2.83 o
 -12  10   7        6.93        5.83      0.34 o
 -12  10   8       20.12       19.95      0.25 o
 -12  10   9        1.09        0.97      0.07 o
 -12  10  11       26.20       25.53      0.44 o
 -12  10  12        9.72        9.65      0.32 o
 -12  10  13        1.12        1.36      0.13 o
 -12  10  14       56.25       60.57      0.75 o
 -12  11   1       53.31       55.13      0.38 o
 -12  11   2       41.60       42.62      0.41 o
 -12  11   3      573.62      604.67      4.79 o
 -12  11   4       73.74       73.63      0.76 o
 -12  11   5       49.19       49.42      0.40 o
 -12  11   7       84.81       85.12      1.14 o
 -12  11   8       25.81       23.98      0.44 o
 -12  11   9        1.28        1.14      0.10 o
 -12  11  10       22.03       21.61      0.41 o
 -12  11  11       13.91       13.49      0.23 o
 -12  11  12        9.69        9.37      0.18 o
 -12  11  13       99.17      104.39      1.13 o
 -12  11  14        7.55        7.34      0.19 o
 -12  12   1        4.87        5.01      0.10 o
 -12  12   2      201.92      205.35      1.94 o
 -12  12   3        1.16        0.98      0.06 o
 -12  12   4        1.24        1.42      0.09 o
 -12  12   5       74.66       73.73      0.76 o
 -12  12   6      120.30      122.00      1.64 o
 -12  12   7        7.03        6.70      0.12 o
 -12  12   8      138.61      130.25      1.53 o
 -12  12   9        0.29        0.62      0.10 o
 -12  12  10        1.42        1.58      0.13 o
 -12  12  11       34.16       34.39      0.41 o
 -12  12  12        1.91        1.58      0.12 o
 -12  12  13        0.41        0.56      0.13 o
 -12  12  14       11.80       12.28      0.31 o
 -12  13   1       59.58       60.75      0.51 o
 -12  13   2        0.24        0.35      0.06 o
 -12  13   3       37.42       39.61      0.35 o
 -12  13   4        8.14        8.13      0.16 o
 -12  13   5        2.99        3.33      0.09 o
 -12  13   6       36.84       35.13      0.87 o
 -12  13   7       33.92       33.18      0.51 o
 -12  13   8        3.92        4.16      0.10 o
 -12  13   9       45.28       45.72      0.47 o
 -12  13  10       42.57       42.74      0.66 o
 -12  13  12        7.13        6.49      0.22 o
 -12  13  13        0.42        0.63      0.16 o
 -12  13  14        0.28        0.37      0.17 o
 -12  14   1       67.48       70.34      0.82 o
 -12  14   2        6.24        6.13      0.12 o
 -12  14   3       70.29       73.40      0.72 o
 -12  14   4        0.51        0.45      0.07 o
 -12  14   5        8.59        8.40      0.12 o
 -12  14   6        0.97        0.89      0.09 o
 -12  14   7        8.31        8.54      0.18 o
 -12  14   8       15.17       14.77      0.25 o
 -12  14   9       17.08       16.41      0.35 o
 -12  14  10        0.68        0.76      0.10 o
 -12  14  11       11.37       10.61      0.26 o
 -12  14  12       11.14       10.80      0.25 o
 -12  14  13        2.43        2.66      0.18 o
 -12  15   1       10.02       10.25      0.19 o
 -12  15   2        0.85        0.95      0.09 o
 -12  15   3       94.44       94.60      0.91 o
 -12  15   4        3.53        3.98      0.09 o
 -12  15   5       30.34       28.60      0.41 o
 -12  15   6        0.93        0.87      0.09 o
 -12  15   7       66.01       64.29      0.94 o
 -12  15   8       12.67       11.84      0.28 o
 -12  15   9       16.44       16.26      0.34 o
 -12  15  10       42.21       39.57      0.70 o
 -12  15  11        1.82        1.82      0.16 o
 -12  15  13        2.57        2.50      0.16 o
 -12  16   1       46.53       48.19      0.37 o
 -12  16   2       70.92       71.97      0.67 o
 -12  16   3      124.62      129.66      1.50 o
 -12  16   4        1.38        1.48      0.07 o
 -12  16   5        4.82        5.10      0.21 o
 -12  16   6        1.71        1.75      0.09 o
 -12  16   7        7.18        7.17      0.12 o
 -12  16   8       79.03       81.45      1.25 o
 -12  16  10        2.62        2.22      0.13 o
 -12  16  11        7.14        6.71      0.19 o
 -12  16  12        1.22        1.09      0.19 o
 -12  16  13        2.12        2.25      0.16 o
 -12  17   1       20.56       21.32      0.31 o
 -12  17   2       46.80       48.60      0.44 o
 -12  17   3      176.31      184.61      1.11 o
 -12  17   4       24.39       24.29      0.25 o
 -12  17   5       20.34       21.55      0.35 o
 -12  17   6       30.66       30.51      0.51 o
 -12  17   7       82.37       80.88      1.07 o
 -12  17   8        4.94        5.01      0.16 o
 -12  17   9       13.81       13.24      0.40 o
 -12  17  11        0.54        0.72      0.17 o
 -12  17  12        1.00        1.32      0.16 o
 -12  18   1        1.60        1.76      0.09 o
 -12  18   2      266.01      274.12      2.77 o
 -12  18   3       52.81       53.96      0.56 o
 -12  18   4        6.58        6.82      0.10 o
 -12  18   6       78.34       77.36      0.69 o
 -12  18   7        2.12        2.12      0.12 o
 -12  18   9        2.55        2.81      0.23 o
 -12  18  10       46.72       44.12      0.66 o
 -12  18  11        4.60        4.27      0.19 o
 -12  19   1        3.04        3.42      0.10 o
 -12  19   3        0.27        0.37      0.10 o
 -12  19   4       31.18       30.19      0.37 o
 -12  19   6        0.76        0.91      0.12 o
 -12  19   7       73.51       75.28      1.13 o
 -12  19   8        8.73        8.48      0.18 o
 -12  19   9        1.16        1.23      0.15 o
 -12  19  11        0.28        0.43      0.18 o
 -12  20   1       21.38       21.39      0.21 o
 -12  20   2       49.52       50.60      0.60 o
 -12  20   3        9.12        9.23      0.19 o
 -12  20   4        2.50        1.93      0.10 o
 -12  20   5        3.17        3.32      0.12 o
 -12  20   6        0.43        0.44      0.11 o
 -12  20   7        8.35        9.30      0.22 o
 -12  20   8        3.25        3.57      0.18 o
 -12  20   9       30.16       30.49      0.63 o
 -12  20  10       23.02       23.18      0.44 o
 -12  21   1       17.18       16.64      0.26 o
 -12  21   2        2.68        2.88      0.12 o
 -12  21   3        2.74        2.87      0.12 o
 -12  21   4        0.54        0.56      0.10 o
 -12  21   5        2.16        1.76      0.12 o
 -12  21   6        2.03        2.38      0.13 o
 -12  21   7        2.26        2.50      0.19 o
 -12  21   8        1.56        1.71      0.18 o
 -12  21  10       26.89       26.30      0.66 o
 -12  22   1        0.19        0.31      0.11 o
 -12  22   2       90.99       92.26      1.01 o
 -12  22   3       16.29       16.23      0.28 o
 -12  22   4       42.14       41.19      0.48 o
 -12  22   5        3.07        2.67      0.13 o
 -12  22   6       74.93       76.99      1.19 o
 -12  22   7       11.81       12.75      0.31 o
 -12  22   8       33.70       33.75      0.60 o
 -12  22   9        6.37        6.35      0.21 o
 -12  23   1       72.41       72.10      0.53 o
 -12  23   2       10.63       10.65      0.19 o
 -12  23   3       78.66       74.38      0.91 o
 -12  23   4       10.50       10.02      0.16 o
 -12  23   5        2.59        2.26      0.13 o
 -12  23   6       27.06       29.67      0.65 o
 -12  23   7        7.53        8.39      0.19 o
 -12  23   8        2.11        2.38      0.19 o
 -12  24   1       15.47       14.96      0.18 o
 -12  24   2        1.75        1.66      0.13 o
 -12  24   3       42.72       40.65      0.41 o
 -12  24   4       14.89       13.09      0.28 o
 -12  24   5       13.19       13.05      0.32 o
 -12  24   6        9.75       11.02      0.31 o
 -12  25   1        1.46        1.65      0.12 o
 -12  25   3        1.57        1.65      0.15 o
 -11   0   2      714.77      740.79      4.26 o
 -11   0   4      829.23      842.69     12.70 o
 -11   0   6      136.45      138.82      1.33 o
 -11   0   8        7.35        7.46      0.16 o
 -11   0  10      101.39      103.94      1.89 o
 -11   0  12        0.24        0.40      0.17 o
 -11   0  14       51.21       54.14      0.57 o
 -11   0  16        3.51        4.10      0.22 o
 -11   1   1      114.46      112.22      0.67 o
 -11   1   2       10.97       12.16      0.12 o
 -11   1   3      140.65      146.95      0.89 o
 -11   1   4      221.28      228.34      1.06 o
 -11   1   5        5.25        5.19      0.10 o
 -11   1   6      887.23      929.76      8.84 o
 -11   1   7      134.42      138.55      1.57 o
 -11   1   8       81.07       84.02      0.69 o
 -11   1   9      140.22      145.81      1.28 o
 -11   1  10        1.04        1.13      0.09 o
 -11   1  11        3.95        3.73      0.10 o
 -11   1  12        4.60        4.57      0.13 o
 -11   1  13        6.03        6.51      0.16 o
 -11   1  14        6.67        6.63      0.15 o
 -11   1  15        6.61        6.38      0.18 o
 -11   2   1       23.34       23.03      0.19 o
 -11   2   2      269.21      276.47      1.70 o
 -11   2   3      137.07      136.60      1.07 o
 -11   2   4       83.62       80.65      0.79 o
 -11   2   5       17.61       17.23      0.13 o
 -11   2   6        0.12        0.19      0.04 o
 -11   2   7       40.43       40.24      0.45 o
 -11   2   8       89.02       91.31      0.87 o
 -11   2   9        4.27        3.97      0.09 o
 -11   2  10       11.63       11.81      0.13 o
 -11   2  11        1.94        2.34      0.10 o
 -11   2  12        0.36        0.43      0.11 o
 -11   2  13       22.05       23.61      0.22 o
 -11   2  14        8.62        8.27      0.21 o
 -11   2  15       10.07       10.65      0.19 o
 -11   2  16        0.31        0.43      0.17 o
 -11   3   1        0.59        0.54      0.04 o
 -11   3   2      121.45      123.54      0.88 o
 -11   3   3      160.29      160.46      1.41 o
 -11   3   4       92.60       93.11      0.84 o
 -11   3   5        1.46        1.55      0.06 o
 -11   3   6       32.05       32.42      0.19 o
 -11   3   7      100.76      100.65      1.10 o
 -11   3   8        4.81        4.98      0.12 o
 -11   3   9        1.26        1.26      0.07 o
 -11   3  10       14.92       15.43      0.19 o
 -11   3  11      156.31      160.94      1.51 o
 -11   3  12        3.48        3.51      0.12 o
 -11   3  13       46.37       47.00      0.56 o
 -11   3  14        3.43        3.63      0.15 o
 -11   3  15       17.87       17.16      0.26 o
 -11   3  16        0.64        0.62      0.19 o
 -11   4   1       17.45       18.69      0.25 o
 -11   4   2      578.18      603.02      4.11 o
 -11   4   3       40.22       40.45      0.40 o
 -11   4   4      129.85      130.04      1.48 o
 -11   4   5      103.72      103.68      1.06 o
 -11   4   6       34.96       34.14      0.32 o
 -11   4   7       59.01       57.25      0.70 o
 -11   4   8       62.54       64.08      0.60 o
 -11   4   9       94.91       94.71      0.57 o
 -11   4  10       12.12       11.62      0.10 o
 -11   4  11        1.88        2.03      0.10 o
 -11   4  12        3.29        3.33      0.12 o
 -11   4  13       96.33       97.06      0.53 o
 -11   4  14       22.66       20.70      0.23 o
 -11   4  15       12.67       12.41      0.18 o
 -11   5   1      157.21      159.09      1.00 o
 -11   5   2        0.19        0.19      0.04 o
 -11   5   3      310.75      330.25      2.92 o
 -11   5   4       15.73       16.10      0.13 o
 -11   5   5       51.33       50.21      0.37 o
 -11   5   6       37.83       37.04      0.38 o
 -11   5   7       72.79       70.59      0.82 o
 -11   5   8       10.51       10.55      0.12 o
 -11   5   9      324.11      337.09      1.98 o
 -11   5  10        0.43        0.47      0.07 o
 -11   5  11       92.85       89.92      0.70 o
 -11   5  12        2.59        2.57      0.12 o
 -11   5  13        4.14        4.58      0.15 o
 -11   5  14        9.56        9.67      0.15 o
 -11   5  15        0.94        0.94      0.13 o
 -11   6   1       11.60       12.24      0.10 o
 -11   6   2      225.16      227.62      1.79 o
 -11   6   3        3.65        3.64      0.07 o
 -11   6   4      177.34      178.13      1.79 o
 -11   6   5       60.34       59.62      0.70 o
 -11   6   6      222.04      223.08      1.95 o
 -11   6   7       18.37       18.51      0.19 o
 -11   6   8       89.22       88.37      0.81 o
 -11   6   9       49.98       48.87      0.44 o
 -11   6  10        0.64        0.88      0.07 o
 -11   6  11        5.24        5.26      0.13 o
 -11   6  12        0.38        0.63      0.10 o
 -11   6  13       20.28       20.42      0.22 o
 -11   6  14       36.81       36.69      0.44 o
 -11   6  15        0.59        0.41      0.17 o
 -11   7   1        1.86        2.01      0.06 o
 -11   7   2       39.99       40.50      0.29 o
 -11   7   3      511.40      513.65      3.57 o
 -11   7   5       34.20       32.86      0.44 o
 -11   7   6       19.41       19.46      0.22 o
 -11   7   7      253.00      253.13      2.30 o
 -11   7   8       66.81       65.95      0.67 o
 -11   7   9        1.96        2.13      0.09 o
 -11   7  10        5.60        4.86      0.10 o
 -11   7  11        0.23        0.21      0.08 o
 -11   7  12        3.32        3.03      0.12 o
 -11   7  13       17.60       18.80      0.26 o
 -11   7  14       23.08       24.05      0.34 o
 -11   7  15        5.67        5.55      0.18 o
 -11   8   1        7.17        7.17      0.07 o
 -11   8   2       42.72       43.18      0.34 o
 -11   8   4      164.58      159.48      1.14 o
 -11   8   5        0.07        0.15      0.07 o
 -11   8   6        0.33        0.34      0.07 o
 -11   8   7        8.92        8.62      0.15 o
 -11   8   8       29.79       29.86      0.34 o
 -11   8   9       37.24       34.85      0.40 o
 -11   8  10       79.19       79.37      0.50 o
 -11   8  11        3.62        3.42      0.13 o
 -11   8  12       29.56       29.63      0.47 o
 -11   8  13        0.26        0.38      0.14 o
 -11   8  14       40.41       42.23      0.43 o
 -11   9   1       18.54       18.19      0.13 o
 -11   9   2      161.90      162.91      1.35 o
 -11   9   3       62.76       62.95      0.91 o
 -11   9   4       26.31       25.80      0.21 o
 -11   9   5        4.01        4.02      0.09 o
 -11   9   6       63.44       63.85      0.79 o
 -11   9   7       13.28       12.24      0.18 o
 -11   9   8       10.04        9.84      0.16 o
 -11   9   9        7.75        7.64      0.13 o
 -11   9  10       40.63       40.68      0.48 o
 -11   9  11       68.69       72.37      0.70 o
 -11   9  12        4.65        4.26      0.19 o
 -11   9  13       16.98       17.00      0.37 o
 -11   9  14        2.39        2.26      0.13 o
 -11   9  15        8.06        7.92      0.22 o
 -11  10   1      396.44      396.43      2.54 o
 -11  10   2      659.57      678.86      4.20 o
 -11  10   3        1.12        1.22      0.06 o
 -11  10   4       36.95       36.24      0.26 o
 -11  10   5        0.48        0.47      0.07 o
 -11  10   6        0.32        0.40      0.07 o
 -11  10   7       24.09       22.84      0.28 o
 -11  10   8       24.71       24.30      0.26 o
 -11  10   9       21.33       20.72      0.26 o
 -11  10  10        1.36        1.54      0.10 o
 -11  10  11       19.65       20.52      0.41 o
 -11  10  12       40.18       39.80      0.44 o
 -11  10  13        2.19        2.19      0.15 o
 -11  10  14        0.91        1.06      0.13 o
 -11  10  15        0.98        1.03      0.13 o
 -11  11   1      169.36      173.87      1.57 o
 -11  11   2       63.38       63.80      0.44 o
 -11  11   3        0.91        1.06      0.04 o
 -11  11   4       33.77       33.97      0.41 o
 -11  11   5        8.79        8.70      0.13 o
 -11  11   6        4.00        4.14      0.10 o
 -11  11   7       11.81       11.40      0.22 o
 -11  11   9      284.82      290.09      3.48 o
 -11  11  10        3.55        3.42      0.10 o
 -11  11  11        7.95        7.01      0.15 o
 -11  11  12        4.61        4.13      0.13 o
 -11  11  13        3.81        4.01      0.15 o
 -11  11  14        0.91        0.87      0.13 o
 -11  12   1       95.94       99.54      0.94 o
 -11  12   2      128.94      128.20      0.84 o
 -11  12   3        7.21        7.30      0.12 o
 -11  12   4       90.57       92.83      0.73 o
 -11  12   5        0.08        0.18      0.07 o
 -11  12   6      159.18      156.52      1.45 o
 -11  12   7       16.76       16.69      0.23 o
 -11  12   9       36.21       34.98      0.48 o
 -11  12  10       57.67       58.13      0.57 o
 -11  12  11       29.67       30.46      0.34 o
 -11  12  12        6.65        5.55      0.15 o
 -11  12  13        1.00        0.89      0.13 o
 -11  12  14       60.39       57.68      0.76 o
 -11  13   2       55.72       57.82      0.48 o
 -11  13   3       86.18       88.95      1.01 o
 -11  13   4        2.68        2.53      0.10 o
 -11  13   5        1.22        1.39      0.09 o
 -11  13   6       25.75       25.78      0.37 o
 -11  13   7      162.92      167.79      1.72 o
 -11  13   8       33.28       33.64      0.51 o
 -11  13   9        0.92        0.94      0.10 o
 -11  13  10       15.63       15.98      0.26 o
 -11  13  11       30.02       31.73      0.32 o
 -11  13  12        3.38        3.07      0.13 o
 -11  13  13       19.48       18.63      0.37 o
 -11  13  14        2.64        2.19      0.15 o
 -11  14   1      141.21      145.85      1.23 o
 -11  14   2      118.21      119.50      1.22 o
 -11  14   3        1.48        1.75      0.07 o
 -11  14   4       73.75       75.92      0.78 o
 -11  14   5       69.13       68.67      0.98 o
 -11  14   6       61.23       59.92      0.62 o
 -11  14   7       15.80       15.43      0.22 o
 -11  14   8       76.13       75.56      1.23 o
 -11  14   9        5.04        5.28      0.13 o
 -11  14  10        5.57        5.32      0.15 o
 -11  14  11        3.69        3.69      0.13 o
 -11  14  12        3.05        2.81      0.13 o
 -11  14  13       32.83       30.31      0.51 o
 -11  15   1       10.54       10.49      0.12 o
 -11  15   2        9.57       10.40      0.15 o
 -11  15   3      132.09      134.63      1.35 o
 -11  15   4       51.62       52.15      0.47 o
 -11  15   5        9.57        9.92      0.13 o
 -11  15   6       18.14       18.44      0.15 o
 -11  15   7        8.72        8.70      0.16 o
 -11  15   8       33.68       33.47      0.41 o
 -11  15   9        6.90        6.74      0.13 o
 -11  15  10        0.75        0.76      0.12 o
 -11  15  12       10.93       10.78      0.28 o
 -11  15  13        5.81        6.23      0.19 o
 -11  16   1      334.65      352.71      2.60 o
 -11  16   2       24.73       25.21      0.25 o
 -11  16   3       31.07       31.59      0.37 o
 -11  16   4        3.69        3.76      0.09 o
 -11  16   5        0.92        1.00      0.09 o
 -11  16   6       86.00       87.16      1.09 o
 -11  16   7        0.73        0.59      0.09 o
 -11  16   8       13.85       13.87      0.25 o
 -11  16   9       10.31       10.75      0.25 o
 -11  16  11       11.38       11.71      0.32 o
 -11  16  12       15.93       15.69      0.32 o
 -11  16  13        1.09        1.06      0.17 o
 -11  17   1       13.49       14.37      0.18 o
 -11  17   2        1.71        1.87      0.09 o
 -11  17   3       56.85       58.34      0.57 o
 -11  17   4       32.55       31.42      0.37 o
 -11  17   5        4.92        4.68      0.15 o
 -11  17   6       18.99       19.20      0.32 o
 -11  17   7        7.92        7.95      0.15 o
 -11  17   8        0.58        0.59      0.10 o
 -11  17   9       92.67       84.61      1.41 o
 -11  17  10        8.57        8.05      0.22 o
 -11  17  11       17.04       15.73      0.35 o
 -11  17  12        6.57        6.95      0.23 o
 -11  18   1       56.15       58.42      0.54 o
 -11  18   2      109.46      114.65      0.91 o
 -11  18   3        0.25        0.37      0.07 o
 -11  18   4        0.75        1.03      0.10 o
 -11  18   6       35.69       37.84      0.60 o
 -11  18   8       60.64       58.50      0.76 o
 -11  18   9       52.85       50.32      0.76 o
 -11  18  10        1.08        1.10      0.12 o
 -11  18  11       18.30       18.09      0.56 o
 -11  18  12        3.79        3.42      0.18 o
 -11  19   1       15.23       16.10      0.25 o
 -11  19   2        9.90       10.40      0.13 o
 -11  19   3       19.84       20.30      0.25 o
 -11  19   4       21.48       21.27      0.21 o
 -11  19   5       33.71       33.35      0.34 o
 -11  19   6       55.03       56.49      0.89 o
 -11  19   7        0.32        0.44      0.13 o
 -11  19   8       70.15       66.74      1.04 o
 -11  19   9       12.24       11.87      0.22 o
 -11  19  10        2.59        2.59      0.16 o
 -11  19  11       21.85       23.36      0.56 o
 -11  20   1       16.00       16.36      0.15 o
 -11  20   2       75.98       78.89      0.79 o
 -11  20   3       11.31       11.27      0.15 o
 -11  20   4       13.15       13.91      0.16 o
 -11  20   5        7.08        6.98      0.15 o
 -11  20   6       30.26       29.51      0.47 o
 -11  20   7       18.09       18.38      0.37 o
 -11  20   8        4.51        4.49      0.16 o
 -11  20   9        4.37        4.08      0.15 o
 -11  20  10       11.68       11.18      0.25 o
 -11  21   1        7.66        7.80      0.13 o
 -11  21   2       15.40       15.29      0.22 o
 -11  21   3       10.74        9.71      0.25 o
 -11  21   5       67.21       67.64      1.07 o
 -11  21   6        3.19        3.33      0.13 o
 -11  21   7       36.13       36.60      0.65 o
 -11  21   8       32.67       32.03      0.51 o
 -11  21   9        4.86        5.06      0.19 o
 -11  21  10        3.44        3.70      0.19 o
 -11  22   1       48.89       48.46      0.50 o
 -11  22   2        3.05        2.95      0.12 o
 -11  22   3       11.15       10.93      0.18 o
 -11  22   4       78.82       75.16      0.82 o
 -11  22   5        1.46        1.32      0.12 o
 -11  22   6       22.93       24.90      0.51 o
 -11  22   7        0.16        0.40      0.17 o
 -11  22   9        0.57        0.67      0.19 o
 -11  23   1       19.98       19.89      0.26 o
 -11  23   2       48.10       49.16      0.48 o
 -11  23   3        0.78        0.72      0.10 o
 -11  23   4        0.53        0.48      0.14 o
 -11  23   5        5.31        5.33      0.16 o
 -11  23   7       32.65       33.22      0.44 o
 -11  23   8       20.36       18.89      0.34 o
 -11  24   1       50.65       50.54      0.60 o
 -11  24   2      109.13      111.20      1.20 o
 -11  24   3       13.58       13.54      0.23 o
 -11  24   5       32.73       31.85      0.38 o
 -11  25   1        8.41        8.71      0.23 o
 -11  25   3       11.13       10.37      0.22 o
 -11  25   5       18.89       19.33      0.43 o
 -11  25   6       28.87       31.17      0.37 o
 -11  26   1        6.51        6.51      0.15 o
 -11  26   2        8.05        8.52      0.23 o
 -11  26   3        1.45        1.51      0.15 o
 -11  26   4       28.06       27.28      0.29 o
 -10   0   2     4440.37     4557.11     53.75 o
 -10   0   4      351.50      348.37      3.51 o
 -10   0   6      239.85      241.06      1.91 o
 -10   0   8       33.73       35.21      0.47 o
 -10   0  10       72.48       73.95      0.78 o
 -10   0  12       13.78       14.84      0.44 o
 -10   0  14       21.41       20.76      0.48 o
 -10   0  16       28.51       30.71      0.67 o
 -10   1   1        0.79        0.79      0.06 o
 -10   1   2      109.13      108.30      1.26 o
 -10   1   3      321.90      338.74      2.26 o
 -10   1   4      401.39      402.69      2.66 o
 -10   1   5      237.99      236.75      1.41 o
 -10   1   6       96.85       97.37      0.73 o
 -10   1   7        9.86        9.95      0.10 o
 -10   1   8       13.30       14.22      0.13 o
 -10   1   9      242.82      257.38      2.74 o
 -10   1  10       19.90       20.54      0.21 o
 -10   1  11        9.42       10.21      0.15 o
 -10   1  12        6.84        6.43      0.13 o
 -10   1  13       21.91       23.59      0.23 o
 -10   1  15        2.78        3.04      0.15 o
 -10   1  16        3.63        3.99      0.18 o
 -10   2   1       15.86       16.35      0.12 o
 -10   2   2       38.41       40.40      0.59 o
 -10   2   3       35.33       34.55      0.35 o
 -10   2   4      309.02      319.76      2.13 o
 -10   2   5       35.86       35.08      0.31 o
 -10   2   6       14.78       15.88      0.16 o
 -10   2   7        0.39        0.44      0.06 o
 -10   2   8       99.73      104.91      1.10 o
 -10   2   9       52.30       53.61      0.54 o
 -10   2  10       40.02       39.38      0.38 o
 -10   2  12       23.96       24.40      0.38 o
 -10   2  13        5.15        5.41      0.15 o
 -10   2  14        2.10        2.07      0.13 o
 -10   2  16        3.60        3.82      0.18 o
 -10   3   1      123.60      121.21      0.88 o
 -10   3   2      101.34       98.37      1.00 o
 -10   3   3      230.45      233.31      2.24 o
 -10   3   4       39.47       39.77      0.37 o
 -10   3   5        6.51        6.39      0.09 o
 -10   3   6        5.31        5.00      0.06 o
 -10   3   7      265.37      269.83      2.02 o
 -10   3   8        1.89        2.25      0.07 o
 -10   3  10       15.09       14.99      0.16 o
 -10   3  11       86.28       80.74      0.79 o
 -10   3  12        0.49        0.60      0.10 o
 -10   3  14        1.06        1.26      0.12 o
 -10   3  15        7.95        8.05      0.16 o
 -10   3  16        1.30        1.25      0.15 o
 -10   4   1      134.55      140.24      0.79 o
 -10   4   2      135.78      135.77      1.19 o
 -10   4   3      100.89       97.75      0.82 o
 -10   4   4       61.78       62.31      0.62 o
 -10   4   5      466.33      476.55      2.52 o
 -10   4   6       20.25       20.14      0.12 o
 -10   4   7       31.11       30.56      0.35 o
 -10   4   8        4.24        4.68      0.07 o
 -10   4   9      195.40      199.12      1.42 o
 -10   4  10       42.17       40.52      0.41 o
 -10   4  11       15.61       16.39      0.18 o
 -10   4  12        0.84        0.94      0.10 o
 -10   4  13       23.66       24.01      0.40 o
 -10   4  14        2.37        2.31      0.12 o
 -10   4  15       10.16       10.37      0.22 o
 -10   4  16       11.25       11.08      0.18 o
 -10   5   1      120.14      120.41      0.73 o
 -10   5   2       53.62       52.24      0.32 o
 -10   5   3        7.46        7.14      0.16 o
 -10   5   4       45.15       44.31      0.29 o
 -10   5   5        9.72       10.30      0.19 o
 -10   5   6       14.25       13.95      0.13 o
 -10   5   7      346.65      350.82      2.13 o
 -10   5   8        1.07        1.19      0.06 o
 -10   5   9      480.87      491.40      2.38 o
 -10   5  10       21.15       21.13      0.16 o
 -10   5  11       90.80       93.96      0.88 o
 -10   5  12        6.13        5.77      0.12 o
 -10   5  13        1.18        1.33      0.10 o
 -10   5  14        7.20        7.39      0.18 o
 -10   5  15       19.00       19.96      0.22 o
 -10   6   1       16.38       14.71      0.15 o
 -10   6   2     1287.98     1315.92      7.05 o
 -10   6   3      309.68      301.85      1.94 o
 -10   6   4      272.85      275.10      2.64 o
 -10   6   5      535.77      523.41      6.25 o
 -10   6   6        5.81        6.01      0.12 o
 -10   6   7       14.45       13.60      0.13 o
 -10   6   8        4.21        4.45      0.10 o
 -10   6   9       19.24       19.26      0.25 o
 -10   6  10       43.99       43.33      0.35 o
 -10   6  11       15.59       15.79      0.22 o
 -10   6  12       57.15       60.69      0.66 o
 -10   6  13        8.32        8.38      0.15 o
 -10   6  14       32.03       34.45      0.31 o
 -10   6  15        6.50        6.92      0.21 o
 -10   7   1       97.64       96.49      0.66 o
 -10   7   2        9.62        9.24      0.09 o
 -10   7   3      229.43      231.05      1.63 o
 -10   7   4       92.91       91.53      0.56 o
 -10   7   5       65.80       64.55      0.34 o
 -10   7   6       95.57       94.33      1.09 o
 -10   7   7        6.04        6.10      0.07 o
 -10   7   8       45.23       45.36      0.34 o
 -10   7   9      132.02      133.38      1.26 o
 -10   7  10        3.16        2.91      0.09 o
 -10   7  11        2.59        2.41      0.09 o
 -10   7  12       66.73       69.02      0.37 o
 -10   7  13        5.01        5.58      0.15 o
 -10   7  14       40.32       44.95      0.47 o
 -10   7  15        4.72        4.71      0.16 o
 -10   8   1       45.46       45.23      0.32 o
 -10   8   2        9.26        8.40      0.09 o
 -10   8   3        1.49        1.65      0.06 o
 -10   8   4        6.61        7.08      0.13 o
 -10   8   5        2.15        2.21      0.07 o
 -10   8   6       50.40       48.01      0.51 o
 -10   8   7       50.44       48.63      0.34 o
 -10   8   8        8.08        7.91      0.10 o
 -10   8   9       27.40       27.39      0.35 o
 -10   8  10       39.62       38.12      0.48 o
 -10   8  11        0.85        0.85      0.07 o
 -10   8  12       15.86       14.77      0.29 o
 -10   8  13        3.77        3.33      0.12 o
 -10   8  14        3.70        4.14      0.21 o
 -10   9   1        2.87        2.76      0.07 o
 -10   9   2      101.46      101.24      0.63 o
 -10   9   3      108.42      107.29      0.78 o
 -10   9   4       24.22       24.46      0.32 o
 -10   9   5       16.86       16.79      0.21 o
 -10   9   6        3.38        3.03      0.07 o
 -10   9   7      192.72      191.39      1.86 o
 -10   9   8       73.86       73.54      0.79 o
 -10   9   9       38.47       39.41      0.40 o
 -10   9  10       61.42       60.57      0.69 o
 -10   9  12       59.05       58.22      0.45 o
 -10   9  13        5.90        5.72      0.22 o
 -10   9  14        8.47        8.24      0.23 o
 -10   9  15        3.93        3.63      0.15 o
 -10  10   1        0.66        0.63      0.06 o
 -10  10   2      128.13      126.90      1.19 o
 -10  10   3        1.56        1.57      0.06 o
 -10  10   4        0.54        0.59      0.07 o
 -10  10   5       41.00       42.40      0.38 o
 -10  10   6        3.71        3.55      0.10 o
 -10  10   7        2.32        2.12      0.07 o
 -10  10   8       76.80       74.98      0.69 o
 -10  10   9       58.64       59.73      0.69 o
 -10  10  10       23.42       22.78      0.23 o
 -10  10  11        1.23        1.07      0.07 o
 -10  10  12        8.64        7.96      0.25 o
 -10  10  14       17.47       15.85      0.32 o
 -10  10  15        2.85        2.66      0.15 o
 -10  11   1        8.46        7.91      0.10 o
 -10  11   2        0.42        0.44      0.06 o
 -10  11   3       81.17       83.74      0.82 o
 -10  11   4       33.07       33.01      0.29 o
 -10  11   5      101.83      103.06      0.91 o
 -10  11   6       13.73       13.51      0.12 o
 -10  11   7      178.31      178.05      1.32 o
 -10  11   8       49.21       48.83      0.63 o
 -10  11   9       81.40       81.01      1.28 o
 -10  11  10       95.06       94.08      1.31 o
 -10  11  12       27.00       25.39      0.44 o
 -10  11  13        1.01        0.98      0.13 o
 -10  11  14        4.30        4.05      0.16 o
 -10  11  15        7.83        7.37      0.18 o
 -10  12   1       27.05       27.69      0.28 o
 -10  12   2      450.00      460.81      5.09 o
 -10  12   3       43.01       42.93      0.45 o
 -10  12   4      110.35      111.43      0.87 o
 -10  12   5      231.97      229.32      3.12 o
 -10  12   6        3.98        4.07      0.09 o
 -10  12   7       18.43       18.01      0.25 o
 -10  12   8       78.45       79.92      1.14 o
 -10  12   9       15.88       16.29      0.35 o
 -10  12  10       23.69       22.46      0.32 o
 -10  12  11        2.76        2.04      0.18 o
 -10  12  12       16.36       15.43      0.31 o
 -10  12  13        1.69        1.57      0.13 o
 -10  12  14        9.88        9.43      0.32 o
 -10  13   1       13.87       13.90      0.16 o
 -10  13   2       18.04       18.41      0.21 o
 -10  13   3      232.02      239.80      2.29 o
 -10  13   4      149.00      149.77      1.47 o
 -10  13   5       51.98       52.39      0.45 o
 -10  13   6        5.88        6.13      0.13 o
 -10  13   7       84.56       81.33      0.51 o
 -10  13   9       25.53       25.15      0.25 o
 -10  13  10       20.97       19.90      0.35 o
 -10  13  11       17.46       16.73      0.29 o
 -10  13  12        1.02        1.28      0.13 o
 -10  13  13       11.99       11.40      0.22 o
 -10  13  14        0.49        0.63      0.16 o
 -10  14   1       57.17       57.84      0.54 o
 -10  14   2        8.11        9.04      0.23 o
 -10  14   3       13.75       14.28      0.19 o
 -10  14   4       10.18       10.25      0.13 o
 -10  14   5       56.07       56.19      0.48 o
 -10  14   6       49.32       49.72      0.38 o
 -10  14   7       15.68       15.40      0.21 o
 -10  14   8        9.09        9.26      0.15 o
 -10  14   9       28.32       27.25      0.53 o
 -10  14  10       19.17       18.31      0.29 o
 -10  14  11        8.80        8.54      0.23 o
 -10  14  12       31.95       32.61      0.40 o
 -10  14  13        2.69        2.92      0.13 o
 -10  14  14        0.22        0.47      0.16 o
 -10  15   2       10.13       10.47      0.13 o
 -10  15   4      120.85      119.98      1.00 o
 -10  15   5        0.28        0.26      0.08 o
 -10  15   6       11.02       10.96      0.19 o
 -10  15   7       25.06       26.21      0.35 o
 -10  15   8        1.65        1.66      0.12 o
 -10  15   9      133.22      128.97      2.05 o
 -10  15  10       87.95       83.65      1.04 o
 -10  15  11       35.49       35.48      0.62 o
 -10  15  12        0.77        0.82      0.14 o
 -10  15  13        0.62        0.72      0.14 o
 -10  16   2      291.15      299.98      2.44 o
 -10  16   3        1.16        1.26      0.07 o
 -10  16   4       69.24       67.52      0.47 o
 -10  16   6        1.72        1.82      0.10 o
 -10  16   7        4.33        4.13      0.12 o
 -10  16   8        5.48        5.72      0.16 o
 -10  16   9       15.98       16.50      0.31 o
 -10  16  10       12.62       12.22      0.26 o
 -10  16  11        2.61        2.50      0.13 o
 -10  16  12       29.41       29.04      0.43 o
 -10  16  13        0.65        0.67      0.16 o
 -10  17   1       90.71       94.41      0.75 o
 -10  17   2        6.07        6.42      0.13 o
 -10  17   3       18.52       18.20      0.18 o
 -10  17   4       13.25       13.32      0.13 o
 -10  17   5       10.44       11.00      0.16 o
 -10  17   6        0.47        0.44      0.09 o
 -10  17   7      145.92      140.82      1.73 o
 -10  17   8        2.47        2.60      0.13 o
 -10  17   9       58.07       57.44      0.97 o
 -10  17  10       18.26       18.10      0.47 o
 -10  17  11        2.65        2.56      0.13 o
 -10  17  12        1.48        1.84      0.15 o
 -10  17  13        1.02        1.29      0.16 o
 -10  18   1        4.06        4.19      0.10 o
 -10  18   2        4.61        4.63      0.10 o
 -10  18   3        0.84        0.88      0.09 o
 -10  18   4      257.29      253.10      2.38 o
 -10  18   5       32.22       32.22      0.50 o
 -10  18   6       10.00        9.78      0.26 o
 -10  18   7        9.09        9.20      0.21 o
 -10  18   8       48.71       47.75      0.82 o
 -10  18   9       29.58       29.70      0.60 o
 -10  18  10        9.84        9.53      0.22 o
 -10  18  11        4.48        4.51      0.21 o
 -10  18  12        4.57        4.61      0.16 o
 -10  19   1       18.25       18.69      0.18 o
 -10  19   2        5.53        5.75      0.12 o
 -10  19   3       62.44       58.87      0.48 o
 -10  19   4        2.71        2.72      0.10 o
 -10  19   5        0.69        0.85      0.09 o
 -10  19   6       60.05       60.12      0.95 o
 -10  19   7       32.09       32.67      0.50 o
 -10  19   8       16.48       15.57      0.34 o
 -10  19   9       15.56       14.94      0.34 o
 -10  19  10        1.66        1.59      0.13 o
 -10  19  11        1.42        1.54      0.20 o
 -10  19  12       16.00       15.57      0.41 o
 -10  20   1       33.65       33.64      0.41 o
 -10  20   2        4.98        4.89      0.12 o
 -10  20   3      128.82      128.15      0.98 o
 -10  20   4       67.14       67.66      0.70 o
 -10  20   5       20.49       20.40      0.18 o
 -10  20   6       20.82       20.69      0.45 o
 -10  20   7        8.21        7.95      0.16 o
 -10  20   8       10.63       10.24      0.21 o
 -10  20   9       11.58       11.67      0.28 o
 -10  20  10        6.15        6.24      0.16 o
 -10  21   1       23.57       24.81      0.29 o
 -10  21   2       14.79       15.03      0.26 o
 -10  21   3        3.56        3.41      0.10 o
 -10  21   4       33.46       32.28      0.35 o
 -10  21   5       25.95       27.49      0.35 o
 -10  21   6        4.86        5.41      0.15 o
 -10  21   7       17.85       18.89      0.34 o
 -10  21   9       24.64       23.68      0.59 o
 -10  21  10       21.98       21.86      0.44 o
 -10  22   1        1.34        1.42      0.10 o
 -10  22   2      102.77      104.92      0.50 o
 -10  22   3        6.91        6.82      0.16 o
 -10  22   4       40.74       39.08      0.40 o
 -10  22   5        0.17        0.44      0.11 o
 -10  22   6       23.41       24.70      0.40 o
 -10  22   8        9.00        8.51      0.19 o
 -10  22   9        1.16        1.26      0.16 o
 -10  22  10        6.65        7.15      0.19 o
 -10  23   1        1.60        1.88      0.12 o
 -10  23   2        9.19        9.49      0.15 o
 -10  23   3       73.17       72.98      0.70 o
 -10  23   4        7.22        7.46      0.15 o
 -10  23   5       27.01       28.06      0.31 o
 -10  23   6        7.45        8.42      0.25 o
 -10  23   7       15.15       13.57      0.21 o
 -10  23   8        3.46        3.07      0.16 o
 -10  23   9       19.15       18.79      0.50 o
 -10  24   1        1.27        1.45      0.12 o
 -10  24   2       21.51       21.58      0.23 o
 -10  24   3       17.49       18.58      0.21 o
 -10  24   4        0.61        0.70      0.16 o
 -10  24   5        1.14        1.13      0.15 o
 -10  24   6       17.19       18.89      0.34 o
 -10  24   7        0.30        0.43      0.17 o
 -10  24   8       46.98       43.40      0.65 o
 -10  25   1       21.31       22.29      0.38 o
 -10  25   2       12.76       12.59      0.23 o
 -10  25   3        6.93        7.05      0.13 o
 -10  25   4        2.98        2.95      0.15 o
 -10  25   5        0.69        0.62      0.16 o
 -10  25   6       24.67       26.54      0.44 o
 -10  25   7       11.01       11.06      0.25 o
 -10  26   1       28.24       28.25      0.29 o
 -10  26   2       29.45       29.63      0.35 o
 -10  26   3       31.71       32.04      0.48 o
 -10  26   4       59.27       60.16      0.66 o
 -10  26   5        1.54        1.54      0.15 o
 -10  27   2        0.87        0.89      0.16 o
  -9   0   2      181.63      169.25      2.02 o
  -9   0   4     1576.14     1640.06     17.49 o
  -9   0   6        3.35        3.94      0.09 o
  -9   0   8       63.36       64.98      0.65 o
  -9   0  10      175.11      178.16      3.18 o
  -9   0  12       74.58       76.10      0.98 o
  -9   0  16        5.97        6.24      0.31 o
  -9   1   1      373.32      382.14      3.08 o
  -9   1   2      142.35      145.44      1.36 o
  -9   1   3      179.37      177.80      1.66 o
  -9   1   4      120.45      123.92      0.91 o
  -9   1   5      572.51      588.21      3.89 o
  -9   1   6       11.27       10.75      0.12 o
  -9   1   7        6.54        6.64      0.09 o
  -9   1   8       36.75       37.95      0.41 o
  -9   1   9      104.87      109.70      1.06 o
  -9   1  10        3.16        2.82      0.10 o
  -9   1  11       27.84       29.15      0.35 o
  -9   1  13        0.90        1.10      0.12 o
  -9   1  14       20.13       20.49      0.34 o
  -9   1  15       16.75       17.54      0.29 o
  -9   1  16       12.68       12.69      0.22 o
  -9   2   1       14.31       13.28      0.15 o
  -9   2   2      364.23      362.04      4.08 o
  -9   2   3        3.57        3.51      0.06 o
  -9   2   4       96.54       98.33      0.73 o
  -9   2   5        0.25        0.25      0.04 o
  -9   2   6      104.67      102.90      0.91 o
  -9   2   7      165.03      170.14      0.98 o
  -9   2   8        0.29        0.29      0.06 o
  -9   2   9       53.95       54.91      0.37 o
  -9   2  11        9.29       10.08      0.16 o
  -9   2  12        1.47        1.75      0.12 o
  -9   2  13       16.53       16.67      0.18 o
  -9   2  14        0.80        1.04      0.13 o
  -9   2  15        0.88        0.88      0.16 o
  -9   2  16       15.71       15.84      0.31 o
  -9   3   1      158.85      158.03      1.17 o
  -9   3   2        0.45        0.63      0.03 o
  -9   3   3      134.37      128.37      0.91 o
  -9   3   4      106.94      106.01      0.65 o
  -9   3   5       30.85       30.63      0.19 o
  -9   3   6       49.04       48.02      0.35 o
  -9   3   7       27.33       27.28      0.18 o
  -9   3   8        8.18        8.32      0.10 o
  -9   3   9      242.30      251.21      1.95 o
  -9   3  10        1.19        1.26      0.10 o
  -9   3  12        1.67        2.12      0.12 o
  -9   3  14        1.08        1.19      0.13 o
  -9   3  16        5.40        5.41      0.18 o
  -9   4   1        5.82        6.71      0.06 o
  -9   4   2       42.16       42.44      0.32 o
  -9   4   3      666.37      677.40      5.05 o
  -9   4   4      172.11      169.68      1.51 o
  -9   4   5       60.35       57.40      0.65 o
  -9   4   6        0.94        0.98      0.04 o
  -9   4   7      524.33      531.52      2.27 o
  -9   4   8        8.88        9.37      0.09 o
  -9   4   9       63.24       61.73      0.54 o
  -9   4  10       27.10       25.78      0.21 o
  -9   4  11        9.57        9.71      0.13 o
  -9   4  12        3.55        3.54      0.12 o
  -9   4  13       14.89       15.06      0.21 o
  -9   4  14        0.68        1.03      0.12 o
  -9   4  15        4.17        4.41      0.15 o
  -9   4  16       13.74       14.49      0.25 o
  -9   5   1      363.97      362.55      2.22 o
  -9   5   2       23.57       22.62      0.31 o
  -9   5   3      983.36      999.93      7.43 o
  -9   5   4       44.39       43.91      0.26 o
  -9   5   5     1354.85     1361.72      8.20 o
  -9   5   6       26.87       26.56      0.28 o
  -9   5   7        3.24        3.72      0.10 o
  -9   5   8       32.01       32.72      0.28 o
  -9   5   9        2.79        2.76      0.07 o
  -9   5  11       31.33       31.32      0.32 o
  -9   5  12       15.93       16.76      0.15 o
  -9   5  13       32.71       34.04      0.29 o
  -9   5  14        6.71        6.46      0.13 o
  -9   5  15        5.76        6.48      0.16 o
  -9   6   1        4.04        4.60      0.06 o
  -9   6   2      245.25      243.42      1.83 o
  -9   6   3      333.26      321.24      2.05 o
  -9   6   4       81.22       81.80      0.56 o
  -9   6   5       65.13       62.73      0.56 o
  -9   6   6        0.85        1.07      0.06 o
  -9   6   7      101.96      100.47      0.91 o
  -9   6   8       81.44       84.99      0.66 o
  -9   6   9        6.28        6.57      0.13 o
  -9   6  10      390.12      403.46      2.00 o
  -9   6  11       12.12       12.80      0.13 o
  -9   6  12        0.20        0.32      0.13 o
  -9   6  13        1.44        1.68      0.12 o
  -9   6  14        1.26        1.72      0.12 o
  -9   6  15        4.14        4.57      0.13 o
  -9   6  16       23.06       23.33      0.23 o
  -9   7   1      483.01      497.66      2.48 o
  -9   7   2      300.57      302.52      1.91 o
  -9   7   3       34.33       33.73      0.37 o
  -9   7   4       13.89       13.90      0.15 o
  -9   7   5      582.96      582.07      4.43 o
  -9   7   6       22.84       23.12      0.21 o
  -9   7   7       34.94       34.32      0.32 o
  -9   7   8      111.30      109.48      0.89 o
  -9   7   9      133.42      132.25      1.55 o
  -9   7  11       18.90       18.94      0.22 o
  -9   7  12       40.60       43.93      0.43 o
  -9   7  13        3.82        4.07      0.13 o
  -9   7  14        8.19        8.24      0.16 o
  -9   7  15       20.84       22.76      0.19 o
  -9   8   1       17.69       16.89      0.18 o
  -9   8   2       15.45       15.94      0.13 o
  -9   8   3        8.42        9.01      0.12 o
  -9   8   4      436.93      435.06      2.35 o
  -9   8   5        0.80        0.66      0.04 o
  -9   8   6       43.26       42.87      0.40 o
  -9   8   7       41.96       41.13      0.50 o
  -9   8   8      109.10      108.02      1.26 o
  -9   8   9        0.55        0.57      0.06 o
  -9   8  10       91.25       88.29      1.22 o
  -9   8  11        3.78        3.60      0.09 o
  -9   8  12       19.84       19.20      0.37 o
  -9   8  13        0.84        0.95      0.10 o
  -9   8  14        0.70        0.69      0.13 o
  -9   8  15        1.83        1.39      0.15 o
  -9   9   1       24.35       23.77      0.25 o
  -9   9   2        1.58        1.65      0.06 o
  -9   9   3        2.05        2.19      0.04 o
  -9   9   4        3.79        3.77      0.07 o
  -9   9   5       27.78       26.85      0.21 o
  -9   9   6        0.16        0.25      0.06 o
  -9   9   7        4.05        4.38      0.10 o
  -9   9   8        6.37        6.43      0.10 o
  -9   9   9       47.94       46.63      0.50 o
  -9   9  10       76.42       75.61      0.70 o
  -9   9  11        9.86        9.46      0.21 o
  -9   9  12       32.65       30.15      0.60 o
  -9   9  14        0.53        0.56      0.14 o
  -9   9  15        0.52        0.44      0.14 o
  -9  10   1        2.14        2.48      0.06 o
  -9  10   2        2.30        2.22      0.06 o
  -9  10   3       96.20       96.40      0.75 o
  -9  10   4       57.16       57.03      0.47 o
  -9  10   5       95.02       92.82      1.00 o
  -9  10   6      178.62      182.99      1.95 o
  -9  10   7        5.70        5.67      0.15 o
  -9  10   8      111.43      108.86      0.69 o
  -9  10   9        2.64        2.50      0.09 o
  -9  10  10      141.03      138.58      1.28 o
  -9  10  11        2.42        2.16      0.12 o
  -9  10  12        1.71        1.53      0.09 o
  -9  10  13        6.65        5.70      0.22 o
  -9  10  14        3.95        3.70      0.15 o
  -9  10  15        2.61        2.66      0.15 o
  -9  11   1        0.23        0.22      0.06 o
  -9  11   2       15.09       14.97      0.16 o
  -9  11   3      456.63      466.97      3.67 o
  -9  11   4        1.17        1.11      0.06 o
  -9  11   5      430.61      440.85      4.33 o
  -9  11   7        5.51        5.70      0.12 o
  -9  11   8       21.11       20.32      0.22 o
  -9  11   9       79.36       82.09      0.84 o
  -9  11  10       12.66       11.89      0.23 o
  -9  11  11        2.62        2.45      0.12 o
  -9  11  13        1.55        1.44      0.13 o
  -9  11  14        2.29        2.37      0.13 o
  -9  11  15       16.12       14.96      0.35 o
  -9  12   1       26.30       26.06      0.21 o
  -9  12   2        6.40        6.33      0.07 o
  -9  12   3       83.87       86.54      0.67 o
  -9  12   4      289.75      289.80      1.95 o
  -9  12   5       62.18       62.83      0.53 o
  -9  12   6        1.11        1.20      0.07 o
  -9  12   7       14.18       14.04      0.19 o
  -9  12   8      112.92      112.98      0.75 o
  -9  12   9        1.27        1.48      0.10 o
  -9  12  10       36.45       35.36      0.62 o
  -9  12  11        5.55        5.29      0.15 o
  -9  12  12       29.98       29.51      0.51 o
  -9  12  13        2.29        2.16      0.15 o
  -9  12  14        2.45        2.21      0.15 o
  -9  13   1      307.55      317.24      2.52 o
  -9  13   2      208.60      211.27      2.24 o
  -9  13   3       27.35       27.93      0.28 o
  -9  13   4       86.15       85.77      0.62 o
  -9  13   5       10.03        9.43      0.31 o
  -9  13   6       37.00       36.02      0.31 o
  -9  13   7        3.96        4.41      0.13 o
  -9  13   8      101.26      100.69      0.85 o
  -9  13   9      141.28      140.43      1.61 o
  -9  13  10        6.28        5.75      0.21 o
  -9  13  11       15.64       14.62      0.26 o
  -9  13  12        0.41        0.50      0.13 o
  -9  13  13       10.28       10.81      0.26 o
  -9  13  14        0.48        0.45      0.16 o
  -9  14   1        0.97        0.98      0.07 o
  -9  14   2       15.46       15.44      0.19 o
  -9  14   3      121.77      121.07      0.91 o
  -9  14   4      119.77      119.53      0.66 o
  -9  14   5        1.06        1.16      0.07 o
  -9  14   6        9.82        9.83      0.16 o
  -9  14   7       97.40       98.44      0.82 o
  -9  14   8       12.71       12.56      0.22 o
  -9  14   9        6.67        5.47      0.44 o
  -9  14  10        4.46        4.29      0.16 o
  -9  14  11        8.10        7.77      0.18 o
  -9  14  12        0.36        0.50      0.13 o
  -9  14  14        3.48        3.35      0.16 o
  -9  15   1       27.15       26.75      0.23 o
  -9  15   2      138.11      137.14      1.17 o
  -9  15   3        2.49        2.00      0.07 o
  -9  15   4       12.27       11.75      0.18 o
  -9  15   5       44.61       45.14      0.57 o
  -9  15   6       33.30       31.62      0.53 o
  -9  15   7        5.58        5.58      0.13 o
  -9  15   8       56.83       55.10      0.78 o
  -9  15   9        6.44        6.39      0.13 o
  -9  15  10        5.58        5.51      0.22 o
  -9  15  11       15.31       15.44      0.28 o
  -9  15  12       17.78       18.35      0.35 o
  -9  15  13        4.41        4.67      0.19 o
  -9  16   2        3.30        3.26      0.09 o
  -9  16   3       29.03       28.94      0.29 o
  -9  16   4       19.62       19.35      0.18 o
  -9  16   5       55.41       54.24      0.50 o
  -9  16   6       62.24       62.95      0.89 o
  -9  16   7       10.39        9.26      0.34 o
  -9  16   8      103.52      102.87      1.01 o
  -9  16   9       16.51       16.20      0.35 o
  -9  16  10       47.59       46.51      0.73 o
  -9  16  11        3.38        3.54      0.13 o
  -9  16  12        4.19        4.46      0.15 o
  -9  16  13        1.18        1.20      0.15 o
  -9  17   1        0.45        0.44      0.09 o
  -9  17   2        0.39        0.57      0.09 o
  -9  17   3      100.82      102.54      1.01 o
  -9  17   4        7.19        7.30      0.12 o
  -9  17   5      441.86      452.57      4.61 o
  -9  17   6        4.20        4.30      0.15 o
  -9  17   7        6.49        6.61      0.15 o
  -9  17   8       22.28       21.79      0.32 o
  -9  17   9       28.54       28.78      0.47 o
  -9  17  10       18.09       17.76      0.35 o
  -9  17  11        3.45        3.17      0.15 o
  -9  17  12        2.38        2.59      0.15 o
  -9  17  13        0.91        0.95      0.16 o
  -9  18   1       31.78       32.41      0.32 o
  -9  18   2      102.52      102.09      1.17 o
  -9  18   3       45.96       45.14      0.34 o
  -9  18   4       11.37       11.53      0.16 o
  -9  18   5       13.39       13.40      0.23 o
  -9  18   6       35.16       32.98      0.35 o
  -9  18   7       25.27       23.71      0.54 o
  -9  18   8        1.89        1.85      0.10 o
  -9  18   9        5.10        5.30      0.15 o
  -9  18  10       81.68       78.03      1.06 o
  -9  18  11       13.50       13.24      0.34 o
  -9  18  12        0.39        0.50      0.14 o
  -9  19   1        0.56        0.65      0.10 o
  -9  19   2      259.36      259.74      1.88 o
  -9  19   3       10.60       10.78      0.13 o
  -9  19   4       12.14       12.38      0.19 o
  -9  19   5       10.83       10.18      0.13 o
  -9  19   6        0.46        0.59      0.10 o
  -9  19   8       51.38       48.36      0.41 o
  -9  19   9       23.13       23.36      0.56 o
  -9  19  10        5.30        5.36      0.16 o
  -9  19  11       13.94       13.87      0.29 o
  -9  19  12       11.65       11.72      0.23 o
  -9  20   1       20.84       21.26      0.26 o
  -9  20   2       30.95       31.92      0.37 o
  -9  20   3        4.54        4.70      0.12 o
  -9  20   4      152.48      155.78      1.42 o
  -9  20   5        1.97        2.12      0.10 o
  -9  20   6        0.30        0.29      0.10 o
  -9  20   7        7.54        7.11      0.18 o
  -9  20   8        2.77        2.91      0.18 o
  -9  20  10       17.47       18.22      0.43 o
  -9  20  11        0.92        1.06      0.16 o
  -9  21   1       38.00       38.23      0.53 o
  -9  21   2       64.80       64.05      0.57 o
  -9  21   3        1.78        1.88      0.10 o
  -9  21   5       12.55       13.28      0.21 o
  -9  21   6        7.04        7.08      0.15 o
  -9  21   7        4.49        5.77      0.18 o
  -9  21   8       14.37       14.23      0.26 o
  -9  21   9        4.81        4.82      0.16 o
  -9  21  11        2.82        2.91      0.16 o
  -9  22   1       16.93       17.38      0.22 o
  -9  22   2        2.60        2.60      0.12 o
  -9  22   3       10.02       10.19      0.18 o
  -9  22   4        8.35        8.43      0.13 o
  -9  22   5       12.07       11.62      0.22 o
  -9  22   6        2.36        2.94      0.13 o
  -9  22   7        2.21        2.43      0.16 o
  -9  22   8       28.56       27.75      0.37 o
  -9  22  10       21.84       23.65      0.44 o
  -9  23   1       32.53       33.25      0.31 o
  -9  23   2       44.49       45.67      0.40 o
  -9  23   3       33.78       33.23      0.31 o
  -9  23   4        4.72        4.68      0.13 o
  -9  23   5       59.83       60.88      0.60 o
  -9  23   8       19.47       18.26      0.32 o
  -9  23   9       39.05       39.93      1.13 o
  -9  24   1        3.15        3.32      0.12 o
  -9  24   2        2.03        2.22      0.13 o
  -9  24   3        3.24        3.57      0.13 o
  -9  24   4      151.33      157.52      1.35 o
  -9  24   5        0.69        0.67      0.16 o
  -9  24   6       12.12       11.80      0.31 o
  -9  24   8        1.14        1.26      0.16 o
  -9  25   1       18.88       18.94      0.18 o
  -9  25   2       19.52       20.08      0.26 o
  -9  25   3        8.74        8.82      0.19 o
  -9  25   4        4.36        4.57      0.15 o
  -9  25   5        7.33        7.62      0.16 o
  -9  25   6       20.68       20.51      0.35 o
  -9  26   1       10.24       10.55      0.16 o
  -9  26   2       20.32       20.40      0.25 o
  -9  26   3        5.28        5.36      0.15 o
  -9  26   4        9.23        9.87      0.19 o
  -9  27   1        0.11        0.38      0.13 o
  -9  27   2        2.27        2.62      0.15 o
  -9  27   3        0.32        0.45      0.16 o
  -9  27   4       15.25       14.47      0.35 o
  -8   0   2       30.14       27.30      0.43 o
  -8   0   4      522.34      517.58      7.54 o
  -8   0   6      161.26      162.36      1.31 o
  -8   0   8      264.01      279.52      3.34 o
  -8   0  10      164.28      164.47      3.13 o
  -8   0  14        2.77        3.10      0.21 o
  -8   0  16        2.10        2.31      0.26 o
  -8   1   1      313.63      322.73      2.82 o
  -8   1   2      763.98      781.03      5.27 o
  -8   1   3      171.93      177.55      1.14 o
  -8   1   4      186.67      186.37      1.16 o
  -8   1   5      354.47      373.69      2.19 o
  -8   1   6       50.67       50.93      0.34 o
  -8   1   7       76.32       76.26      0.62 o
  -8   1   8        0.85        0.85      0.07 o
  -8   1   9        0.90        0.84      0.09 o
  -8   1  10       17.04       17.70      0.23 o
  -8   1  11       85.12       88.31      0.67 o
  -8   1  12        4.14        4.64      0.15 o
  -8   1  13        8.44        8.43      0.15 o
  -8   1  14       13.17       13.35      0.19 o
  -8   1  15        2.39        3.06      0.15 o
  -8   2   1        4.35        4.81      0.13 o
  -8   2   2       56.29       60.50      0.72 o
  -8   2   3       65.37       62.31      0.32 o
  -8   2   4      360.36      368.05      1.70 o
  -8   2   5       72.67       70.91      0.38 o
  -8   2   6        5.44        5.66      0.12 o
  -8   2   7       23.03       22.96      0.21 o
  -8   2   8        7.50        7.34      0.09 o
  -8   2   9       12.65       13.13      0.19 o
  -8   2  10        1.22        1.26      0.09 o
  -8   2  11       59.19       61.11      0.66 o
  -8   2  12      103.11      105.10      1.01 o
  -8   2  13        1.67        1.85      0.13 o
  -8   2  14       22.66       23.47      0.25 o
  -8   2  16       20.97       20.72      0.26 o
  -8   3   1      307.73      293.70      1.31 o
  -8   3   2        8.74        8.21      0.09 o
  -8   3   3      648.22      651.63      4.65 o
  -8   3   4       88.76       88.03      0.63 o
  -8   3   5     1117.35     1136.82      8.53 o
  -8   3   6        8.67        8.18      0.09 o
  -8   3   7       45.37       46.26      0.37 o
  -8   3   8       32.78       33.07      0.18 o
  -8   3   9       27.60       27.19      0.22 o
  -8   3  11        0.98        1.09      0.10 o
  -8   3  12        0.30        0.31      0.13 o
  -8   3  13        1.73        2.62      0.13 o
  -8   3  14        1.42        1.55      0.13 o
  -8   3  15        5.55        5.50      0.16 o
  -8   3  16        1.31        1.16      0.17 o
  -8   4   1       45.17       46.31      0.29 o
  -8   4   2      109.91      104.06      0.63 o
  -8   4   3      563.23      565.81      3.88 o
  -8   4   4      438.06      445.97      3.81 o
  -8   4   5      306.72      306.82      2.82 o
  -8   4   6       10.19       10.40      0.22 o
  -8   4   7      183.73      180.74      1.58 o
  -8   4   8        2.21        2.26      0.07 o
  -8   4   9        6.33        6.16      0.09 o
  -8   4  10        8.40        8.49      0.16 o
  -8   4  11        0.68        0.50      0.11 o
  -8   4  12       15.64       16.45      0.15 o
  -8   4  13        1.23        1.51      0.12 o
  -8   4  14        0.30        0.35      0.13 o
  -8   4  15        1.40        1.55      0.15 o
  -8   4  16        3.32        3.41      0.15 o
  -8   5   1     2955.07     2999.56     14.30 o
  -8   5   2        0.42        0.72      0.03 o
  -8   5   3      280.89      291.01      2.24 o
  -8   5   4       63.76       61.69      0.41 o
  -8   5   5       31.82       31.48      0.34 o
  -8   5   6       32.42       30.75      0.31 o
  -8   5   7        0.02        0.13      0.04 o
  -8   5   8       37.92       38.96      0.35 o
  -8   5   9       49.97       49.92      0.45 o
  -8   5  11      196.60      207.11      1.53 o
  -8   5  12        4.79        4.89      0.12 o
  -8   5  13        6.00        6.65      0.15 o
  -8   5  15        2.30        2.59      0.15 o
  -8   6   1       36.96       36.98      0.31 o
  -8   6   2      219.66      212.17      1.80 o
  -8   6   3       18.47       16.83      0.19 o
  -8   6   4      527.30      530.42      3.14 o
  -8   6   5      180.71      182.26      1.70 o
  -8   6   6      465.65      465.91      4.02 o
  -8   6   7       88.35       87.79      0.79 o
  -8   6   8      216.61      217.53      1.58 o
  -8   6   9        8.26        8.70      0.10 o
  -8   6  10        4.98        4.91      0.12 o
  -8   6  11        9.60       10.34      0.18 o
  -8   6  12       81.60       84.12      0.76 o
  -8   6  15        0.41        0.31      0.13 o
  -8   6  16       10.56       10.62      0.18 o
  -8   7   1        3.63        4.92      0.07 o
  -8   7   2        0.94        0.84      0.04 o
  -8   7   3      121.70      117.42      1.14 o
  -8   7   4       68.72       67.71      0.47 o
  -8   7   5      248.00      249.69      1.75 o
  -8   7   6      179.80      174.81      0.92 o
  -8   7   7       18.15       16.45      0.22 o
  -8   7   8      140.48      143.15      0.98 o
  -8   7   9        7.73        7.91      0.16 o
  -8   7  11       27.70       28.63      0.29 o
  -8   7  12        6.66        6.70      0.13 o
  -8   7  13       11.79       11.78      0.19 o
  -8   7  16        0.75        0.81      0.16 o
  -8   8   1      119.34      119.26      0.79 o
  -8   8   2        1.23        1.03      0.04 o
  -8   8   3      225.10      227.52      1.39 o
  -8   8   4      181.91      177.28      1.13 o
  -8   8   6        8.12        7.92      0.12 o
  -8   8   7        1.96        1.72      0.07 o
  -8   8   8      197.37      197.99      1.58 o
  -8   8  10       76.90       76.85      0.65 o
  -8   8  11       18.99       17.92      0.31 o
  -8   8  12        5.16        4.94      0.15 o
  -8   8  13        7.50        7.73      0.16 o
  -8   8  14        1.14        1.28      0.16 o
  -8   8  15        3.42        3.11      0.15 o
  -8   9   1       69.39       67.05      0.41 o
  -8   9   2       90.42       89.14      0.73 o
  -8   9   3      144.71      139.68      1.14 o
  -8   9   4      309.73      304.81      1.91 o
  -8   9   5      233.42      234.31      2.39 o
  -8   9   6      432.06      426.29      4.06 o
  -8   9   7        0.14        0.22      0.04 o
  -8   9   8       56.41       55.15      0.59 o
  -8   9   9        0.42        0.50      0.07 o
  -8   9  10        0.75        0.84      0.09 o
  -8   9  11       23.16       21.74      0.35 o
  -8   9  12       15.84       15.09      0.26 o
  -8   9  13       16.48       17.50      0.31 o
  -8   9  14        3.82        3.47      0.16 o
  -8   9  15        8.66        7.59      0.18 o
  -8  10   1        1.67        1.65      0.06 o
  -8  10   2        0.84        0.75      0.06 o
  -8  10   3      153.12      152.37      1.03 o
  -8  10   4      283.98      275.41      2.24 o
  -8  10   5        0.15        0.15      0.07 o
  -8  10   6       88.71       87.69      0.79 o
  -8  10   7       29.19       28.03      0.31 o
  -8  10   8      207.40      203.75      2.60 o
  -8  10   9       20.51       19.57      0.28 o
  -8  10  10        1.00        1.07      0.09 o
  -8  10  11       12.49       12.16      0.22 o
  -8  10  12       30.85       29.07      0.47 o
  -8  10  13        1.30        1.54      0.10 o
  -8  10  14       21.02       20.12      0.47 o
  -8  10  15        3.60        3.55      0.16 o
  -8  11   1      744.71      773.72      5.76 o
  -8  11   2        4.64        4.94      0.09 o
  -8  11   3       14.41       14.12      0.12 o
  -8  11   4       60.52       60.47      0.79 o
  -8  11   5      378.49      373.94      2.93 o
  -8  11   6       25.02       24.37      0.22 o
  -8  11   8        0.70        0.59      0.06 o
  -8  11   9        0.53        0.72      0.07 o
  -8  11  10        1.28        1.35      0.09 o
  -8  11  11       65.62       64.58      0.79 o
  -8  11  12       18.12       16.95      0.35 o
  -8  11  13       18.17       16.53      0.23 o
  -8  11  14        5.37        5.32      0.16 o
  -8  11  15        2.83        3.13      0.18 o
  -8  12   1       14.21       14.17      0.16 o
  -8  12   2       86.00       87.84      0.62 o
  -8  12   3       29.49       30.01      0.31 o
  -8  12   4       41.05       41.11      0.50 o
  -8  12   5       28.53       27.49      0.37 o
  -8  12   6      274.39      265.16      2.48 o
  -8  12   7        0.15        0.10      0.04 o
  -8  12   8       11.57       11.14      0.18 o
  -8  12   9        8.88        8.79      0.16 o
  -8  12  10       30.12       29.00      0.37 o
  -8  12  11        2.33        2.13      0.13 o
  -8  12  12       30.50       31.97      0.45 o
  -8  13   1       89.30       87.03      0.75 o
  -8  13   2       17.30       17.04      0.18 o
  -8  13   3        2.61        2.91      0.12 o
  -8  13   4       25.56       25.58      0.31 o
  -8  13   5      281.45      296.11      2.58 o
  -8  13   6        8.00        7.52      0.10 o
  -8  13   7       29.44       28.30      0.31 o
  -8  13   8        0.13        0.22      0.08 o
  -8  13   9        0.38        0.48      0.07 o
  -8  13  10       13.27       12.71      0.28 o
  -8  13  11        8.49        8.32      0.19 o
  -8  13  12       10.92       10.09      0.29 o
  -8  13  13        4.12        4.49      0.15 o
  -8  13  14        2.04        2.29      0.16 o
  -8  14   1       15.29       15.95      0.13 o
  -8  14   2       36.70       37.42      0.51 o
  -8  14   3       35.30       35.82      0.40 o
  -8  14   4      234.41      233.59      1.72 o
  -8  14   5       52.21       52.65      0.59 o
  -8  14   6      118.15      115.75      1.09 o
  -8  14   7       54.13       54.47      0.57 o
  -8  14   8        9.78        9.05      0.18 o
  -8  14   9        9.60        8.76      0.29 o
  -8  14  10       12.85       13.13      0.26 o
  -8  14  11       35.11       34.30      0.41 o
  -8  14  12        7.75        7.75      0.21 o
  -8  14  14        2.56        2.81      0.15 o
  -8  15   1        6.63        6.49      0.13 o
  -8  15   2        5.73        5.95      0.12 o
  -8  15   3       12.25       12.05      0.15 o
  -8  15   4       75.89       75.82      0.76 o
  -8  15   5        8.39        8.33      0.10 o
  -8  15   6       19.37       19.23      0.19 o
  -8  15   7        0.13        0.38      0.07 o
  -8  15   8       50.59       50.58      0.51 o
  -8  15   9        4.11        4.19      0.13 o
  -8  15  10        2.74        2.73      0.10 o
  -8  15  11       53.11       51.51      0.75 o
  -8  15  12       14.56       14.43      0.26 o
  -8  15  13       29.80       31.47      0.59 o
  -8  15  14        1.52        1.32      0.15 o
  -8  16   1        4.10        4.05      0.09 o
  -8  16   2      105.82      105.77      0.85 o
  -8  16   3       75.39       75.91      0.66 o
  -8  16   4       44.40       45.86      0.54 o
  -8  16   5       21.55       21.77      0.18 o
  -8  16   6      211.65      209.64      1.88 o
  -8  16   7       58.21       57.16      0.62 o
  -8  16   8        1.39        1.32      0.07 o
  -8  16   9       19.94       19.17      0.32 o
  -8  16  10        2.22        2.40      0.12 o
  -8  16  11        5.27        5.08      0.18 o
  -8  16  12        2.48        2.37      0.13 o
  -8  16  13        1.75        1.60      0.15 o
  -8  17   1      311.37      321.78      2.60 o
  -8  17   2       54.98       56.58      0.45 o
  -8  17   3       58.21       58.28      0.51 o
  -8  17   4      144.23      147.28      1.11 o
  -8  17   5      113.33      112.53      0.70 o
  -8  17   6       26.30       26.46      0.32 o
  -8  17   7        3.45        3.66      0.15 o
  -8  17   8        3.27        3.23      0.12 o
  -8  17   9       14.08       13.75      0.23 o
  -8  17  10       10.68       10.41      0.19 o
  -8  17  11       35.48       34.95      0.67 o
  -8  17  12        0.35        0.32      0.15 o
  -8  17  13       14.27       13.57      0.43 o
  -8  18   1       32.04       31.86      0.28 o
  -8  18   2        5.22        5.38      0.12 o
  -8  18   3      119.68      120.10      0.91 o
  -8  18   4       86.05       88.48      0.63 o
  -8  18   5        8.07        8.13      0.12 o
  -8  18   6       44.11       43.75      0.48 o
  -8  18   8       31.65       32.50      0.47 o
  -8  18   9        7.32        7.05      0.16 o
  -8  18  10        6.62        6.90      0.16 o
  -8  18  11       10.89       11.15      0.21 o
  -8  18  12       81.95       79.64      0.79 o
  -8  19   1        1.04        1.11      0.10 o
  -8  19   2       15.98       16.12      0.23 o
  -8  19   3       31.85       32.51      0.43 o
  -8  19   4        8.65        9.08      0.16 o
  -8  19   5       72.55       72.35      0.67 o
  -8  19   6       14.42       14.28      0.23 o
  -8  19   7        9.12        8.68      0.13 o
  -8  19   8       43.20       42.89      0.87 o
  -8  19   9        1.92        2.19      0.16 o
  -8  19  10        2.33        2.26      0.15 o
  -8  19  11       15.07       14.60      0.34 o
  -8  19  12       16.88       16.14      0.40 o
  -8  20   1       21.82       21.77      0.25 o
  -8  20   2        1.44        1.75      0.10 o
  -8  20   3       11.55       11.50      0.13 o
  -8  20   4       44.41       45.60      0.32 o
  -8  20   6       60.75       61.91      0.82 o
  -8  20   7       10.80       10.31      0.25 o
  -8  20   8       17.77       17.46      0.41 o
  -8  20   9        0.71        0.94      0.13 o
  -8  20  10       50.83       49.92      0.82 o
  -8  20  11        4.69        4.88      0.18 o
  -8  21   1       32.72       32.26      0.26 o
  -8  21   2       18.18       18.86      0.28 o
  -8  21   3        8.90        9.02      0.13 o
  -8  21   4        3.51        3.66      0.12 o
  -8  21   5        6.41        6.10      0.13 o
  -8  21   6       20.10       19.71      0.25 o
  -8  21   8       15.63       16.00      0.34 o
  -8  21   9        5.19        4.98      0.16 o
  -8  21  10        0.94        0.91      0.16 o
  -8  21  11       11.67       11.84      0.32 o
  -8  22   2        3.79        4.05      0.12 o
  -8  22   3        8.73        8.49      0.15 o
  -8  22   4       10.46       11.12      0.15 o
  -8  22   5        5.53        5.64      0.13 o
  -8  22   6       67.42       61.90      0.37 o
  -8  22   7        6.86        6.93      0.19 o
  -8  22   8        8.68        8.90      0.25 o
  -8  22   9        1.50        1.60      0.16 o
  -8  22  10        3.55        3.91      0.16 o
  -8  23   1       26.93       26.74      0.23 o
  -8  23   3       13.61       13.51      0.22 o
  -8  23   4       36.28       36.21      0.34 o
  -8  23   5       79.45       78.93      0.62 o
  -8  23   6        2.31        2.69      0.15 o
  -8  23   7       21.74       19.93      0.25 o
  -8  23   9        2.31        2.69      0.18 o
  -8  24   1        0.85        0.94      0.13 o
  -8  24   2       27.82       28.06      0.26 o
  -8  24   3        4.61        4.54      0.13 o
  -8  24   4       33.26       32.99      0.34 o
  -8  24   6        1.41        1.58      0.16 o
  -8  24   7        5.47        5.70      0.19 o
  -8  24   8        5.37        5.60      0.21 o
  -8  24   9        3.22        3.80      0.21 o
  -8  25   2       47.71       48.45      0.59 o
  -8  25   3       14.51       15.15      0.18 o
  -8  25   4        3.34        3.28      0.15 o
  -8  25   5       16.56       17.04      0.26 o
  -8  25   6        0.42        0.53      0.17 o
  -8  25   8        9.37        9.96      0.21 o
  -8  26   1       32.99       33.04      0.34 o
  -8  26   2       21.46       22.68      0.23 o
  -8  26   3       40.82       40.77      0.28 o
  -8  26   4       15.36       15.06      0.22 o
  -8  26   5        0.34        0.44      0.17 o
  -8  27   1        2.43        2.10      0.13 o
  -8  27   2       17.45       17.85      0.31 o
  -8  27   3       16.00       15.44      0.21 o
  -8  27   4       21.72       21.80      0.40 o
  -8  27   5        0.84        0.76      0.17 o
  -7   0   2        4.99        6.86      0.61 o
  -7   0   4     1138.97     1185.81     10.39 o
  -7   0   6     1002.53     1052.08     11.74 o
  -7   0   8      118.98      119.39      2.19 o
  -7   0  10       38.71       38.69      0.72 o
  -7   0  12      133.81      138.58      1.67 o
  -7   0  14        0.44        0.56      0.21 o
  -7   0  16       14.25       14.43      0.29 o
  -7   1   1      881.18      939.89      7.22 o
  -7   1   2      120.70      118.41      0.66 o
  -7   1   3       28.84       29.70      0.13 o
  -7   1   4      161.47      156.41      1.09 o
  -7   1   5      398.72      411.82      2.82 o
  -7   1   6       17.68       17.47      0.21 o
  -7   1   7       18.25       18.00      0.15 o
  -7   1   8      107.12      108.32      0.50 o
  -7   1   9       28.92       29.00      0.41 o
  -7   1  10       40.33       41.59      0.43 o
  -7   1  11       89.34       93.67      0.89 o
  -7   1  12        1.00        0.94      0.12 o
  -7   1  13        2.20        2.26      0.13 o
  -7   1  14       21.57       22.14      0.28 o
  -7   1  15        4.41        4.19      0.16 o
  -7   1  16        8.92        9.08      0.19 o
  -7   2   1      532.33      537.68      3.88 o
  -7   2   2      578.97      566.32      4.64 o
  -7   2   3       31.80       31.06      0.19 o
  -7   2   4        9.51       10.49      0.07 o
  -7   2   5      192.81      191.65      1.22 o
  -7   2   6       23.49       24.56      0.34 o
  -7   2   7      106.71      105.57      0.82 o
  -7   2   8       12.32       11.77      0.15 o
  -7   2   9       10.68       10.91      0.15 o
  -7   2  10       14.07       15.02      0.18 o
  -7   2  11        2.04        2.32      0.12 o
  -7   2  12        5.60        5.11      0.15 o
  -7   2  13        2.36        2.72      0.13 o
  -7   2  14        5.42        5.42      0.16 o
  -7   2  16        0.52        0.66      0.17 o
  -7   3   1        0.24        0.34      0.04 o
  -7   3   2       21.33       20.42      0.23 o
  -7   3   3      212.88      207.69      1.70 o
  -7   3   4        2.23        2.94      0.09 o
  -7   3   5        8.95        8.33      0.09 o
  -7   3   6       27.54       26.49      0.18 o
  -7   3   7      272.14      271.09      1.36 o
  -7   3   8        1.18        1.32      0.07 o
  -7   3   9      176.19      180.35      1.36 o
  -7   3  10       11.01       11.34      0.16 o
  -7   3  11       68.89       70.16      0.72 o
  -7   3  12        8.32        8.26      0.15 o
  -7   3  14        1.60        1.53      0.15 o
  -7   3  15        7.11        7.61      0.18 o
  -7   3  16        0.82        0.92      0.17 o
  -7   4   1     1025.60     1050.80      5.59 o
  -7   4   2       66.81       60.67      0.41 o
  -7   4   3        6.17        6.45      0.13 o
  -7   4   4      176.50      173.50      1.09 o
  -7   4   5       26.60       25.97      0.26 o
  -7   4   6       12.28       12.63      0.23 o
  -7   4   7       24.82       25.08      0.23 o
  -7   4   8       26.51       25.52      0.29 o
  -7   4   9       15.50       16.36      0.18 o
  -7   4  10        0.54        0.40      0.10 o
  -7   4  11        5.43        5.17      0.12 o
  -7   4  12       66.47       65.38      0.50 o
  -7   4  13       18.51       18.36      0.18 o
  -7   4  14        0.75        0.54      0.13 o
  -7   4  16        1.01        0.85      0.16 o
  -7   5   1      601.62      625.82      4.70 o
  -7   5   2      121.69      118.94      1.01 o
  -7   5   3      469.12      461.58      2.54 o
  -7   5   4        8.69        7.70      0.21 o
  -7   5   5      614.52      627.74      4.29 o
  -7   5   6       31.60       32.42      0.32 o
  -7   5   7      326.04      329.40      2.63 o
  -7   5   8       11.60       11.71      0.12 o
  -7   5  10        0.39        0.41      0.10 o
  -7   5  11       31.86       33.29      0.29 o
  -7   5  12        0.46        0.29      0.11 o
  -7   5  13        7.48        7.18      0.16 o
  -7   5  15       39.06       40.64      0.31 o
  -7   5  16        2.87        3.10      0.15 o
  -7   6   1       66.18       67.74      0.63 o
  -7   6   2      146.59      152.49      1.70 o
  -7   6   3        8.96        7.99      0.09 o
  -7   6   4     1511.86     1523.47      6.77 o
  -7   6   5       46.60       46.65      0.28 o
  -7   6   6       99.88       97.12      0.72 o
  -7   6   7        8.81        8.43      0.10 o
  -7   6   8       22.10       21.86      0.15 o
  -7   6   9       57.71       58.47      0.40 o
  -7   6  10       56.86       58.75      0.56 o
  -7   6  11       34.65       34.83      0.32 o
  -7   6  12       40.09       40.61      0.47 o
  -7   6  13        0.22        0.34      0.11 o
  -7   6  14        0.64        0.82      0.12 o
  -7   6  15        0.97        1.25      0.15 o
  -7   7   1       78.97       79.95      0.69 o
  -7   7   2       61.92       59.41      0.35 o
  -7   7   3       96.42       96.57      0.63 o
  -7   7   4       46.96       45.61      0.38 o
  -7   7   5      130.05      127.74      0.97 o
  -7   7   6      333.70      326.17      2.29 o
  -7   7   7       77.07       76.79      0.53 o
  -7   7   8       82.51       80.70      0.70 o
  -7   7   9        3.22        3.29      0.09 o
  -7   7  10        2.73        2.95      0.09 o
  -7   7  11       38.08       38.14      0.21 o
  -7   7  12        0.94        0.92      0.10 o
  -7   7  13        6.79        6.73      0.13 o
  -7   7  14        0.69        0.84      0.14 o
  -7   7  16        0.59        0.76      0.14 o
  -7   8   1      508.78      494.42      3.70 o
  -7   8   2       33.89       34.05      0.34 o
  -7   8   3       71.14       68.74      0.53 o
  -7   8   4      208.03      203.47      1.38 o
  -7   8   5        6.41        5.73      0.10 o
  -7   8   6       41.52       41.37      0.43 o
  -7   8   7        5.90        5.63      0.13 o
  -7   8   8        2.39        2.15      0.07 o
  -7   8   9        7.17        6.99      0.13 o
  -7   8  10        1.49        1.58      0.10 o
  -7   8  11        8.18        8.45      0.15 o
  -7   8  12       37.62       36.17      0.29 o
  -7   8  13       11.93       12.30      0.16 o
  -7   8  14        5.15        5.57      0.15 o
  -7   9   1      101.43      105.02      0.75 o
  -7   9   2       33.54       34.11      0.22 o
  -7   9   3       27.42       27.11      0.19 o
  -7   9   4      579.38      574.85      3.47 o
  -7   9   5       96.60       97.45      0.63 o
  -7   9   6      278.87      275.35      2.16 o
  -7   9   7       46.14       44.69      0.37 o
  -7   9   8       13.26       13.31      0.15 o
  -7   9   9       70.48       70.76      0.91 o
  -7   9  10       42.26       41.25      0.44 o
  -7   9  11       25.00       23.21      0.29 o
  -7   9  12       55.82       55.22      0.51 o
  -7   9  13        2.55        2.07      0.12 o
  -7   9  14        1.89        1.81      0.13 o
  -7   9  15        0.66        0.72      0.14 o
  -7  10   1        9.79        9.05      0.10 o
  -7  10   2      451.52      448.90      2.02 o
  -7  10   3      101.98       95.74      0.73 o
  -7  10   4      307.87      306.10      2.04 o
  -7  10   6      108.29      106.80      0.70 o
  -7  10   7       10.85       11.03      0.16 o
  -7  10   8       41.10       40.23      0.45 o
  -7  10   9       50.79       49.72      0.57 o
  -7  10  10       34.13       33.14      0.38 o
  -7  10  11       15.88       15.46      0.26 o
  -7  10  12       27.64       26.19      0.29 o
  -7  10  13        3.33        2.76      0.12 o
  -7  10  14       20.12       19.42      0.40 o
  -7  10  15        1.57        1.57      0.13 o
  -7  11   1      240.51      248.41      1.89 o
  -7  11   2      207.12      211.43      2.24 o
  -7  11   3       97.86       96.03      0.70 o
  -7  11   4      250.08      245.15      1.88 o
  -7  11   5        8.73        9.53      0.13 o
  -7  11   6       60.44       60.03      0.51 o
  -7  11   7       99.44       98.53      0.85 o
  -7  11   8        1.64        1.82      0.07 o
  -7  11   9        5.39        5.33      0.13 o
  -7  11  10        7.87        7.56      0.15 o
  -7  11  11      143.41      148.25      1.38 o
  -7  11  12       10.45       10.14      0.15 o
  -7  11  13        0.29        0.53      0.13 o
  -7  11  14        2.54        2.66      0.13 o
  -7  11  15        7.49        7.55      0.19 o
  -7  12   1       26.40       25.59      0.19 o
  -7  12   2        1.07        1.47      0.06 o
  -7  12   3       19.50       18.91      0.16 o
  -7  12   4      293.81      294.58      2.29 o
  -7  12   5        0.46        0.25      0.08 o
  -7  12   6      182.77      182.86      1.23 o
  -7  12   7       31.88       30.75      0.31 o
  -7  12   8        5.59        5.54      0.12 o
  -7  12  10       49.24       48.29      0.66 o
  -7  12  11        1.76        1.68      0.10 o
  -7  12  12        5.43        4.78      0.13 o
  -7  12  13        1.44        1.36      0.12 o
  -7  12  14        2.23        2.37      0.15 o
  -7  12  15        4.17        4.24      0.18 o
  -7  13   1       51.54       52.68      0.35 o
  -7  13   2      152.22      152.21      1.06 o
  -7  13   3      132.91      130.15      1.09 o
  -7  13   4        6.77        6.58      0.09 o
  -7  13   5       38.79       38.67      0.37 o
  -7  13   6        1.13        1.23      0.07 o
  -7  13   7        8.74        8.60      0.15 o
  -7  13   8        1.66        1.63      0.10 o
  -7  13   9        0.22        0.32      0.10 o
  -7  13  10        1.62        1.20      0.10 o
  -7  13  11       42.83       43.74      0.56 o
  -7  13  12        0.96        0.81      0.10 o
  -7  13  13        1.94        2.04      0.13 o
  -7  13  14       10.96       11.39      0.32 o
  -7  14   1       42.47       42.03      0.37 o
  -7  14   2       15.97       15.75      0.13 o
  -7  14   3        1.25        1.38      0.07 o
  -7  14   4       81.71       78.79      0.50 o
  -7  14   5       97.11       96.95      0.88 o
  -7  14   6       13.74       14.01      0.25 o
  -7  14   7       10.93       10.58      0.15 o
  -7  14   8       11.21       11.12      0.18 o
  -7  14   9       46.94       47.58      0.65 o
  -7  14  10       19.09       18.92      0.22 o
  -7  14  11        7.82        8.10      0.23 o
  -7  14  12       34.51       35.43      0.62 o
  -7  14  13        3.13        3.33      0.15 o
  -7  15   1       21.89       23.22      0.19 o
  -7  15   2      233.55      237.79      1.33 o
  -7  15   3      250.58      252.30      2.23 o
  -7  15   4       65.14       66.29      0.53 o
  -7  15   5      141.58      140.63      0.94 o
  -7  15   6       18.08       17.17      0.25 o
  -7  15   7       53.09       53.05      0.54 o
  -7  15   8        4.54        4.35      0.13 o
  -7  15   9       32.83       32.70      0.43 o
  -7  15  10        2.68        2.67      0.10 o
  -7  15  12        3.98        3.91      0.13 o
  -7  15  13        7.42        7.45      0.18 o
  -7  15  14        0.29        0.44      0.17 o
  -7  16   1        2.60        2.89      0.09 o
  -7  16   2       61.29       61.73      0.54 o
  -7  16   3       74.11       74.11      0.76 o
  -7  16   4      132.54      135.58      1.33 o
  -7  16   5        4.04        4.05      0.10 o
  -7  16   6       21.72       21.76      0.25 o
  -7  16   8        1.86        1.81      0.09 o
  -7  16   9       62.35       60.89      0.94 o
  -7  16  10       15.76       14.88      0.31 o
  -7  16  11       20.42       19.16      0.37 o
  -7  16  12       25.36       25.20      0.41 o
  -7  16  13        3.01        2.97      0.16 o
  -7  17   1       17.81       18.16      0.16 o
  -7  17   2       26.49       25.64      0.28 o
  -7  17   3       48.94       49.50      0.59 o
  -7  17   4       21.17       20.45      0.22 o
  -7  17   5        0.67        0.50      0.07 o
  -7  17   6        7.49        7.36      0.12 o
  -7  17   7      120.30      121.48      0.85 o
  -7  17   8       33.80       34.05      0.40 o
  -7  17   9        2.13        2.13      0.10 o
  -7  17  10       32.26       30.79      0.35 o
  -7  17  11       50.59       50.13      0.92 o
  -7  17  12       13.86       13.40      0.23 o
  -7  17  13        1.03        1.06      0.16 o
  -7  18   1      163.45      169.00      1.19 o
  -7  18   2        7.07        6.85      0.12 o
  -7  18   4      200.05      199.34      1.70 o
  -7  18   6        3.83        3.58      0.12 o
  -7  18   7       12.46       12.84      0.25 o
  -7  18   8        5.53        5.66      0.12 o
  -7  18   9        3.45        3.35      0.13 o
  -7  18  10       62.68       61.41      0.57 o
  -7  18  11        4.70        5.04      0.16 o
  -7  19   1       18.49       18.29      0.15 o
  -7  19   2       17.83       17.79      0.23 o
  -7  19   4        8.17        7.80      0.12 o
  -7  19   5       63.38       61.70      0.40 o
  -7  19   6       55.31       55.29      0.48 o
  -7  19   7       30.43       30.00      0.47 o
  -7  19   8       96.33       95.99      0.89 o
  -7  19   9       30.08       31.69      0.57 o
  -7  19  10        6.67        6.55      0.18 o
  -7  19  11       16.25       16.16      0.26 o
  -7  19  12        0.68        0.72      0.17 o
  -7  20   1        8.22        8.40      0.13 o
  -7  20   2       12.20       12.21      0.15 o
  -7  20   3        4.31        4.60      0.12 o
  -7  20   4       91.52       91.72      0.70 o
  -7  20   5        1.46        1.93      0.10 o
  -7  20   6       43.18       40.61      0.40 o
  -7  20   7        1.84        2.09      0.13 o
  -7  20   8        2.66        3.03      0.13 o
  -7  20   9       13.85       13.50      0.31 o
  -7  20  10       37.08       35.58      0.63 o
  -7  20  11       18.77       17.95      0.34 o
  -7  20  12       27.78       25.20      0.48 o
  -7  21   1       11.36       11.18      0.15 o
  -7  21   2       64.57       64.55      0.32 o
  -7  21   3        2.35        2.41      0.12 o
  -7  21   4        5.36        5.54      0.12 o
  -7  21   5        0.98        0.72      0.10 o
  -7  21   6       16.43       15.15      0.21 o
  -7  21   7        0.33        0.38      0.13 o
  -7  21   8        8.41        9.15      0.18 o
  -7  21  10        5.14        5.11      0.18 o
  -7  21  11        6.05        5.89      0.16 o
  -7  22   1        8.52        8.86      0.13 o
  -7  22   2        0.70        0.76      0.12 o
  -7  22   3       11.85       11.86      0.15 o
  -7  22   4       54.64       54.50      0.69 o
  -7  22   5        0.09        0.28      0.11 o
  -7  22   6       64.29       61.16      0.62 o
  -7  22   7        0.30        0.40      0.14 o
  -7  22   8        1.12        1.38      0.19 o
  -7  22   9        9.35       10.12      0.22 o
  -7  22  10       13.36       12.58      0.26 o
  -7  23   1       29.00       28.63      0.31 o
  -7  23   2       21.75       21.46      0.19 o
  -7  23   3       65.11       65.16      0.62 o
  -7  23   4        6.07        5.88      0.15 o
  -7  23   5        9.33        8.83      0.18 o
  -7  23   7        1.36        1.32      0.12 o
  -7  23   8        4.32        3.98      0.19 o
  -7  23   9       14.24       14.62      0.38 o
  -7  23  10        0.93        1.09      0.17 o
  -7  24   1       18.41       19.14      0.21 o
  -7  24   2        5.10        5.50      0.13 o
  -7  24   4        5.85        5.88      0.15 o
  -7  24   5       49.16       48.45      0.40 o
  -7  24   6       35.24       33.16      0.26 o
  -7  24   7       24.76       24.23      0.38 o
  -7  24   8       11.23       12.85      0.29 o
  -7  24   9       20.00       20.75      0.69 o
  -7  25   1        2.77        2.88      0.13 o
  -7  25   2        3.72        4.04      0.13 o
  -7  25   3        4.62        4.86      0.13 o
  -7  25   4       15.20       15.02      0.22 o
  -7  25   5       18.87       18.69      0.19 o
  -7  25   6        1.64        1.57      0.15 o
  -7  25   7       37.07       36.23      0.45 o
  -7  25   8        5.58        6.17      0.23 o
  -7  26   1       27.19       27.68      0.32 o
  -7  26   2        4.11        4.45      0.15 o
  -7  26   3        2.00        1.74      0.13 o
  -7  26   5        1.82        1.65      0.13 o
  -7  26   6        1.05        1.00      0.17 o
  -7  27   2       22.95       23.12      0.29 o
  -7  27   3        2.89        3.39      0.13 o
  -7  27   4        6.44        6.68      0.18 o
  -7  27   5        1.74        1.90      0.16 o
  -7  28   1        2.45        2.51      0.15 o
  -7  28   2       59.23       58.13      0.54 o
  -7  28   3        1.79        1.50      0.15 o
  -6   0   2     2582.21     2685.92     18.06 o
  -6   0   4     1136.90     1184.95      6.14 o
  -6   0   6       37.58       39.44      0.34 o
  -6   0   8      129.40      129.05      0.98 o
  -6   0  10        2.73        3.36      0.19 o
  -6   0  12      132.42      134.16      2.16 o
  -6   1   1     1114.95     1122.22      8.16 o
  -6   1   2      180.52      186.03      1.16 o
  -6   1   3        0.07        0.40      0.04 o
  -6   1   4      243.90      235.14      1.94 o
  -6   1   5       22.43       24.77      0.28 o
  -6   1   6      122.80      122.67      0.45 o
  -6   1   7      815.36      834.96      5.89 o
  -6   1   8      130.15      133.73      0.89 o
  -6   1   9        3.35        3.38      0.10 o
  -6   1  10        9.95       10.43      0.15 o
  -6   1  11       38.02       39.53      0.35 o
  -6   1  12       27.03       27.97      0.23 o
  -6   1  13       20.35       19.95      0.21 o
  -6   1  14       17.82       18.48      0.28 o
  -6   1  15        3.13        3.51      0.16 o
  -6   1  16       37.45       38.61      0.41 o
  -6   2   1        0.67        0.75      0.01 o
  -6   2   2      261.38      249.50      1.67 o
  -6   2   3      563.03      562.52      3.88 o
  -6   2   4        1.71        1.87      0.04 o
  -6   2   5      754.54      769.13      3.72 o
  -6   2   6      165.50      168.99      1.01 o
  -6   2   7       33.08       32.74      0.23 o
  -6   2   8        4.76        3.76      0.10 o
  -6   2   9        2.40        2.18      0.09 o
  -6   2  10        9.15        9.61      0.13 o
  -6   2  11        8.53        8.30      0.13 o
  -6   2  12        0.29        0.34      0.13 o
  -6   2  13        2.13        2.37      0.13 o
  -6   2  14       38.15       39.50      0.48 o
  -6   2  15        0.27        0.40      0.17 o
  -6   2  16        4.20        4.68      0.19 o
  -6   3   1        6.69        7.24      0.13 o
  -6   3   2      136.87      135.29      1.14 o
  -6   3   3      191.43      196.83      1.53 o
  -6   3   4       23.21       24.29      0.19 o
  -6   3   5       77.38       76.66      0.51 o
  -6   3   6        0.33        0.50      0.06 o
  -6   3   7      141.37      137.96      1.10 o
  -6   3   8       15.29       15.60      0.15 o
  -6   3   9       11.63       12.05      0.12 o
  -6   3  10       35.96       36.82      0.34 o
  -6   3  11        0.55        0.72      0.10 o
  -6   3  12       14.61       14.80      0.19 o
  -6   3  14        1.88        1.93      0.15 o
  -6   3  15       10.71       10.31      0.22 o
  -6   3  16        4.60        4.52      0.21 o
  -6   4   1      684.93      699.23      7.33 o
  -6   4   2        6.88        8.04      0.19 o
  -6   4   3      219.31      214.65      1.69 o
  -6   4   4       36.57       32.88      0.28 o
  -6   4   5       86.29       85.03      0.51 o
  -6   4   6      189.75      187.02      0.95 o
  -6   4   7       37.70       38.94      0.28 o
  -6   4   8       47.87       48.11      0.43 o
  -6   4   9       78.53       77.53      0.79 o
  -6   4  10        0.08        0.22      0.10 o
  -6   4  11       19.04       19.88      0.15 o
  -6   4  12       11.13       10.85      0.18 o
  -6   4  13       36.70       38.39      0.48 o
  -6   4  14        5.38        5.51      0.15 o
  -6   5   1       52.25       59.37      0.70 o
  -6   5   2       86.59       78.69      0.59 o
  -6   5   3      804.50      800.81      4.33 o
  -6   5   4        4.98        5.13      0.06 o
  -6   5   5      135.61      140.18      1.35 o
  -6   5   6       11.16       11.75      0.15 o
  -6   5   7      107.03      106.58      0.92 o
  -6   5   8        8.51        8.64      0.10 o
  -6   5   9        6.30        6.41      0.10 o
  -6   5  10        0.49        0.44      0.09 o
  -6   5  11       97.55       98.52      0.73 o
  -6   5  12        4.13        4.58      0.13 o
  -6   5  13       66.52       69.83      0.37 o
  -6   5  14        2.53        2.32      0.13 o
  -6   5  15       10.37       10.99      0.25 o
  -6   5  16        0.30        0.31      0.15 o
  -6   6   1       96.57       99.66      0.78 o
  -6   6   2      896.23      906.67      6.46 o
  -6   6   3        3.57        2.89      0.04 o
  -6   6   4        0.59        0.40      0.04 o
  -6   6   5       21.51       20.67      0.18 o
  -6   6   6      638.97      641.20      3.58 o
  -6   6   7        0.38        0.34      0.06 o
  -6   6   8      119.16      120.76      0.88 o
  -6   6   9       14.17       14.33      0.12 o
  -6   6  10        0.73        0.98      0.10 o
  -6   6  11        6.89        7.01      0.13 o
  -6   6  12       10.58       10.33      0.13 o
  -6   6  13       17.86       17.60      0.18 o
  -6   6  14       22.06       23.83      0.29 o
  -6   6  16        1.07        1.25      0.15 o
  -6   7   1      947.69      937.34      6.94 o
  -6   7   2      168.15      161.86      1.03 o
  -6   7   3       63.06       63.60      0.43 o
  -6   7   4       19.18       17.68      0.23 o
  -6   7   5        0.41        0.40      0.04 o
  -6   7   6       38.63       38.97      0.31 o
  -6   7   7      594.93      597.34      3.11 o
  -6   7   8       30.82       31.85      0.50 o
  -6   7   9       57.54       60.10      0.43 o
  -6   7  10       11.82       11.72      0.18 o
  -6   7  11       78.76       79.86      0.78 o
  -6   7  12        0.20        0.29      0.11 o
  -6   7  13        1.10        1.10      0.12 o
  -6   7  14       16.27       16.75      0.19 o
  -6   7  15        7.31        7.59      0.15 o
  -6   7  16        0.61        0.54      0.14 o
  -6   8   1       21.32       21.35      0.19 o
  -6   8   2      899.26      898.15      5.14 o
  -6   8   3        6.04        5.83      0.06 o
  -6   8   4      186.88      183.27      1.66 o
  -6   8   5        0.30        0.34      0.04 o
  -6   8   6        5.71        5.95      0.07 o
  -6   8   7        0.36        0.47      0.06 o
  -6   8   8      131.73      128.99      0.89 o
  -6   8   9        2.57        2.62      0.09 o
  -6   8  10       14.33       14.12      0.25 o
  -6   8  11        6.17        5.88      0.12 o
  -6   8  12        4.96        4.35      0.12 o
  -6   8  13        0.50        0.44      0.13 o
  -6   8  14       29.29       30.15      0.29 o
  -6   8  15        0.74        0.70      0.17 o
  -6   9   1        9.28        9.97      0.10 o
  -6   9   2        5.06        4.39      0.07 o
  -6   9   3       56.47       55.37      0.40 o
  -6   9   4       27.87       26.43      0.32 o
  -6   9   5       12.13       11.23      0.09 o
  -6   9   6       62.55       59.76      0.60 o
  -6   9   7       19.54       19.71      0.15 o
  -6   9   8       19.85       19.23      0.18 o
  -6   9  10       19.34       19.07      0.29 o
  -6   9  11        0.47        0.48      0.11 o
  -6   9  12       15.82       16.04      0.25 o
  -6   9  13        0.74        0.45      0.13 o
  -6   9  14        0.93        0.88      0.13 o
  -6   9  15        3.03        3.10      0.15 o
  -6  10   1      144.47      139.96      0.89 o
  -6  10   2     1107.85     1127.09      7.82 o
  -6  10   3        3.06        2.91      0.07 o
  -6  10   4       50.21       47.54      0.45 o
  -6  10   5       63.14       60.61      0.62 o
  -6  10   6      237.30      240.87      2.10 o
  -6  10   7        5.12        5.03      0.09 o
  -6  10   8       59.15       58.74      0.57 o
  -6  10   9       13.42       13.84      0.19 o
  -6  10  10       78.21       79.60      0.89 o
  -6  10  11       19.01       18.73      0.28 o
  -6  10  12       15.28       15.43      0.21 o
  -6  10  15        1.83        2.25      0.15 o
  -6  11   1      102.96      105.77      0.92 o
  -6  11   2       46.32       45.80      0.31 o
  -6  11   3        9.13       10.02      0.13 o
  -6  11   4       15.59       14.99      0.15 o
  -6  11   5       24.43       23.89      0.22 o
  -6  11   6       10.07        9.92      0.09 o
  -6  11   7      504.50      510.39      3.77 o
  -6  11   8       11.69       11.92      0.18 o
  -6  11   9        1.45        1.47      0.10 o
  -6  11  10        3.09        2.76      0.10 o
  -6  11  11        6.10        6.33      0.15 o
  -6  11  12       26.38       26.59      0.41 o
  -6  11  13       58.48       61.84      0.81 o
  -6  11  14        1.43        1.66      0.13 o
  -6  12   1       70.62       69.74      0.37 o
  -6  12   2       63.35       62.76      0.51 o
  -6  12   3       39.02       37.54      0.38 o
  -6  12   4      164.59      159.91      1.19 o
  -6  12   6       95.28       95.37      0.70 o
  -6  12   7       12.29       11.67      0.15 o
  -6  12   8       93.54       91.82      0.95 o
  -6  12   9        8.11        8.13      0.21 o
  -6  12  10        3.52        3.47      0.10 o
  -6  12  11       12.40       12.52      0.18 o
  -6  12  12       31.42       31.76      0.47 o
  -6  12  13        1.16        1.25      0.13 o
  -6  12  14       17.76       19.73      0.29 o
  -6  12  15        1.35        1.33      0.15 o
  -6  13   1      261.81      263.09      1.69 o
  -6  13   2       29.08       29.97      0.29 o
  -6  13   3        0.44        0.40      0.10 o
  -6  13   4       22.30       20.61      0.23 o
  -6  13   5        4.71        4.79      0.13 o
  -6  13   6       18.68       18.06      0.16 o
  -6  13   7      286.27      285.18      2.23 o
  -6  13   8       47.86       46.34      0.48 o
  -6  13   9       10.06       10.02      0.21 o
  -6  13  10       45.42       43.52      0.51 o
  -6  13  11        5.08        4.94      0.12 o
  -6  13  13        0.53        0.67      0.13 o
  -6  13  14        1.33        1.32      0.13 o
  -6  14   1      320.46      318.09      2.51 o
  -6  14   2        8.14        7.39      0.09 o
  -6  14   3        7.03        6.89      0.12 o
  -6  14   4        2.48        2.57      0.09 o
  -6  14   5       24.41       24.48      0.25 o
  -6  14   6       16.55       16.34      0.13 o
  -6  14   7       17.96       18.32      0.23 o
  -6  14   8        1.08        1.20      0.10 o
  -6  14   9       44.22       43.49      0.54 o
  -6  14  10       12.23       11.74      0.31 o
  -6  14  11        0.49        0.56      0.10 o
  -6  14  12        0.41        0.34      0.11 o
  -6  14  13       12.87       12.75      0.26 o
  -6  14  14        6.31        6.29      0.25 o
  -6  15   1        1.21        1.22      0.09 o
  -6  15   2      161.49      159.19      1.39 o
  -6  15   3       85.19       87.55      0.78 o
  -6  15   4        4.08        4.29      0.10 o
  -6  15   5        2.26        2.23      0.09 o
  -6  15   6        7.73        7.98      0.13 o
  -6  15   7       12.75       12.75      0.23 o
  -6  15   8        5.02        5.16      0.12 o
  -6  15   9        0.57        0.94      0.10 o
  -6  15  10        6.68        6.63      0.18 o
  -6  15  11       15.86       15.47      0.18 o
  -6  15  12       11.87       11.53      0.19 o
  -6  15  13        2.12        1.90      0.15 o
  -6  15  14        0.27        0.35      0.17 o
  -6  16   1      127.82      125.73      0.72 o
  -6  16   2        4.12        4.04      0.10 o
  -6  16   3       20.28       20.69      0.23 o
  -6  16   4        0.18        0.31      0.10 o
  -6  16   5        4.57        4.41      0.13 o
  -6  16   6       27.23       26.69      0.35 o
  -6  16   7       16.97       17.35      0.29 o
  -6  16   8       90.11       87.08      0.73 o
  -6  16   9       18.06       17.59      0.19 o
  -6  16  10        6.22        5.95      0.13 o
  -6  16  11       10.15       10.02      0.18 o
  -6  16  12        2.60        2.25      0.12 o
  -6  16  13        0.96        0.78      0.16 o
  -6  17   1       70.45       70.56      0.56 o
  -6  17   2        7.13        7.27      0.12 o
  -6  17   3       27.95       27.99      0.22 o
  -6  17   4       14.52       14.52      0.15 o
  -6  17   5       12.15       11.59      0.12 o
  -6  17   6        0.62        0.47      0.11 o
  -6  17   7      248.05      253.36      1.70 o
  -6  17   8        3.29        3.83      0.12 o
  -6  17   9        4.06        4.29      0.12 o
  -6  17  10        9.03        9.20      0.13 o
  -6  17  11       32.55       30.87      0.48 o
  -6  17  13       31.54       30.03      0.54 o
  -6  18   1       49.03       49.28      0.31 o
  -6  18   2      111.73      109.82      1.03 o
  -6  18   3       44.65       44.79      0.41 o
  -6  18   4       52.97       52.05      0.47 o
  -6  18   5        0.40        0.37      0.10 o
  -6  18   6      352.88      353.01      2.30 o
  -6  18   7        2.27        2.09      0.12 o
  -6  18   8        2.54        2.45      0.12 o
  -6  18   9        0.40        0.47      0.11 o
  -6  18  10        2.15        1.87      0.12 o
  -6  18  11        9.33        8.57      0.15 o
  -6  18  12        2.39        2.65      0.16 o
  -6  18  13        0.39        0.48      0.16 o
  -6  19   1       18.97       18.97      0.15 o
  -6  19   2      118.25      118.26      1.00 o
  -6  19   3       43.93       44.15      0.34 o
  -6  19   4        3.52        3.88      0.12 o
  -6  19   6      100.71      101.29      0.91 o
  -6  19   7        0.69        1.14      0.13 o
  -6  19   8      123.63      121.80      0.88 o
  -6  19   9        9.31        8.77      0.15 o
  -6  19  10       27.98       27.50      0.40 o
  -6  19  11        0.27        0.31      0.15 o
  -6  19  12        0.30        0.54      0.16 o
  -6  20   1        2.07        2.35      0.10 o
  -6  20   2        9.35        9.12      0.16 o
  -6  20   3        1.93        1.91      0.10 o
  -6  20   4       20.07       19.13      0.25 o
  -6  20   5       47.49       47.41      0.32 o
  -6  20   6       15.42       14.63      0.26 o
  -6  20   7        7.33        7.95      0.16 o
  -6  20   9        2.11        2.10      0.12 o
  -6  20  10        4.71        4.35      0.16 o
  -6  20  12        6.87        6.61      0.18 o
  -6  21   1       14.07       14.30      0.16 o
  -6  21   2       46.44       45.70      0.41 o
  -6  21   3       16.31       17.10      0.21 o
  -6  21   6        5.38        5.50      0.13 o
  -6  21   7       50.58       50.65      0.50 o
  -6  21   8       14.16       14.80      0.28 o
  -6  21   9       10.40       10.81      0.19 o
  -6  21  10        2.68        2.72      0.16 o
  -6  21  11        1.88        1.96      0.15 o
  -6  22   1        5.52        5.55      0.13 o
  -6  22   2       34.30       33.70      0.34 o
  -6  22   3        3.11        3.29      0.12 o
  -6  22   4        8.72        8.71      0.19 o
  -6  22   5        5.62        5.61      0.13 o
  -6  22   6       20.34       19.51      0.18 o
  -6  22   7        2.21        2.48      0.15 o
  -6  22   8        6.36        6.54      0.23 o
  -6  22   9        0.90        0.92      0.19 o
  -6  23   1       97.45       98.90      0.60 o
  -6  23   2        0.26        0.35      0.13 o
  -6  23   3        5.58        5.86      0.15 o
  -6  23   4       16.52       16.01      0.22 o
  -6  23   5        4.53        4.20      0.12 o
  -6  23   6        8.66        8.74      0.15 o
  -6  23   7      170.32      177.36      1.91 o
  -6  23   8       10.84       11.20      0.37 o
  -6  23  10        5.05        4.75      0.18 o
  -6  24   1       70.13       71.31      0.60 o
  -6  24   2       45.43       45.60      0.37 o
  -6  24   3        1.30        1.45      0.13 o
  -6  24   4        1.34        1.51      0.12 o
  -6  24   5       65.56       66.62      0.50 o
  -6  24   6       43.00       41.66      0.53 o
  -6  24   8        0.17        0.67      0.21 o
  -6  24   9        5.36        5.70      0.21 o
  -6  25   2       16.21       16.63      0.18 o
  -6  25   3       37.88       37.37      0.38 o
  -6  25   4        6.34        6.36      0.15 o
  -6  25   5        0.23        0.38      0.13 o
  -6  25   6        3.17        3.11      0.13 o
  -6  25   7        7.37        7.58      0.21 o
  -6  25   8        0.89        0.54      0.21 o
  -6  26   2        1.26        1.06      0.13 o
  -6  26   3        0.56        0.62      0.16 o
  -6  26   4       36.10       37.77      0.53 o
  -6  26   5        5.80        5.50      0.15 o
  -6  26   6       13.05       13.19      0.18 o
  -6  26   7        1.97        2.41      0.18 o
  -6  27   2        1.65        1.47      0.13 o
  -6  27   5        0.68        0.60      0.14 o
  -6  27   6        1.15        1.13      0.17 o
  -6  28   1        8.22        8.45      0.16 o
  -6  28   2        0.72        0.78      0.14 o
  -6  28   3       32.64       32.91      0.26 o
  -6  28   4        2.60        2.23      0.15 o
  -5   0   2     2809.75     2878.74     41.02 o
  -5   0   4      363.71      360.24      4.34 o
  -5   0   6     1088.63     1145.79     15.18 o
  -5   0   8       20.23       19.95      0.41 o
  -5   0  10      241.42      253.64      2.66 o
  -5   0  12      122.87      127.22      2.19 o
  -5   0  14      230.82      240.61      4.32 o
  -5   0  16        3.12        4.23      0.25 o
  -5   1   1      207.97      207.54      1.61 o
  -5   1   2      684.47      677.71      3.91 o
  -5   1   3     3254.20     3382.92     27.62 o
  -5   1   4        0.16        0.31      0.04 o
  -5   1   5        1.63        1.35      0.04 o
  -5   1   6       16.27       16.16      0.16 o
  -5   1   7      367.64      364.70      2.05 o
  -5   1   8       14.06       13.78      0.16 o
  -5   1   9       48.52       47.94      0.48 o
  -5   1  10       13.03       13.25      0.19 o
  -5   1  11        4.93        4.70      0.13 o
  -5   1  12       26.31       26.31      0.26 o
  -5   1  13       27.86       29.73      0.26 o
  -5   1  14       27.46       28.79      0.37 o
  -5   1  16       12.85       13.72      0.26 o
  -5   2   1      103.96      106.85      1.06 o
  -5   2   2      567.77      553.73      3.72 o
  -5   2   3      391.63      392.75      2.58 o
  -5   2   4        7.69        6.13      0.07 o
  -5   2   5       55.73       54.78      0.47 o
  -5   2   6        0.18        0.21      0.06 o
  -5   2   7       25.09       25.31      0.22 o
  -5   2   8      224.50      226.30      1.72 o
  -5   2   9        2.12        1.97      0.09 o
  -5   2  10        9.44        9.49      0.13 o
  -5   2  11        5.33        5.61      0.13 o
  -5   2  12       39.24       38.45      0.38 o
  -5   2  14        1.93        2.13      0.16 o
  -5   2  15        1.38        1.47      0.16 o
  -5   3   1     1649.79     1700.94      6.87 o
  -5   3   2      187.03      190.19      1.33 o
  -5   3   3      167.19      161.19      1.10 o
  -5   3   4       16.05       16.14      0.18 o
  -5   3   5        3.94        2.66      0.06 o
  -5   3   6       12.45       12.65      0.12 o
  -5   3   7       27.68       28.56      0.29 o
  -5   3   8        0.20        0.19      0.08 o
  -5   3   9       50.21       51.45      0.29 o
  -5   3  10        0.23        0.29      0.11 o
  -5   3  11        3.88        4.04      0.12 o
  -5   3  12        7.29        7.70      0.15 o
  -5   3  13       29.90       30.85      0.28 o
  -5   3  14        0.59        0.78      0.16 o
  -5   3  15        6.48        6.41      0.18 o
  -5   3  16        0.64        0.85      0.17 o
  -5   4   1      141.58      142.09      1.00 o
  -5   4   2      784.99      789.86      4.45 o
  -5   4   3        1.88        2.26      0.07 o
  -5   4   4       26.88       25.40      0.21 o
  -5   4   5       80.69       81.15      0.63 o
  -5   4   6      223.40      231.29      2.22 o
  -5   4   7       99.30      100.62      0.57 o
  -5   4   8        6.01        5.61      0.09 o
  -5   4   9        2.44        2.69      0.09 o
  -5   4  10       22.14       21.95      0.22 o
  -5   4  11       76.42       78.95      0.50 o
  -5   4  12        1.36        1.45      0.12 o
  -5   4  13       17.61       18.57      0.29 o
  -5   4  14       38.28       39.21      0.34 o
  -5   4  15        8.71        8.98      0.16 o
  -5   4  16        4.68        5.19      0.18 o
  -5   5   1      375.74      365.27      2.24 o
  -5   5   2       33.23       32.54      0.21 o
  -5   5   3      986.64      996.65      4.68 o
  -5   5   4        4.85        4.95      0.06 o
  -5   5   5      172.16      169.57      1.22 o
  -5   5   6       60.10       59.44      0.38 o
  -5   5   7      813.81      825.66      4.41 o
  -5   5   8       22.69       21.96      0.16 o
  -5   5   9      252.22      260.12      2.13 o
  -5   5  10        5.09        5.25      0.10 o
  -5   5  11        7.38        7.24      0.15 o
  -5   5  12        3.60        3.85      0.13 o
  -5   5  13        1.38        1.57      0.12 o
  -5   5  14        2.19        2.41      0.13 o
  -5   5  15        5.98        6.39      0.15 o
  -5   5  16        1.50        1.96      0.15 o
  -5   6   1       84.33       83.11      0.70 o
  -5   6   2     1270.07     1302.90      9.95 o
  -5   6   3      105.43      102.19      0.69 o
  -5   6   4      430.44      442.41      3.48 o
  -5   6   5      218.15      213.37      0.94 o
  -5   6   6      134.77      134.39      0.67 o
  -5   6   7        6.97        6.46      0.10 o
  -5   6   8       36.98       35.74      0.26 o
  -5   6   9       17.16       17.76      0.15 o
  -5   6  10       20.84       20.86      0.28 o
  -5   6  11       82.01       82.30      0.50 o
  -5   6  12       15.78       16.23      0.15 o
  -5   6  13       23.25       23.92      0.32 o
  -5   6  14       59.00       63.54      0.44 o
  -5   6  16        2.33        2.56      0.15 o
  -5   7   1      143.02      147.69      0.91 o
  -5   7   2      459.76      470.76      3.10 o
  -5   7   3      544.52      544.98      3.55 o
  -5   7   4      251.79      246.57      1.61 o
  -5   7   5        5.38        4.41      0.06 o
  -5   7   6        2.29        2.09      0.06 o
  -5   7   7      180.42      177.22      1.11 o
  -5   7   8        0.25        0.37      0.07 o
  -5   7   9       26.47       26.60      0.22 o
  -5   7  10       16.33       16.51      0.19 o
  -5   7  11        1.25        1.00      0.10 o
  -5   7  12       25.22       25.58      0.18 o
  -5   7  13       19.66       19.52      0.18 o
  -5   7  14        0.58        0.70      0.14 o
  -5   7  15        2.79        2.92      0.15 o
  -5   7  16        1.58        1.81      0.15 o
  -5   8   1        2.14        2.04      0.06 o
  -5   8   2      363.66      352.32      3.15 o
  -5   8   3        1.96        2.04      0.06 o
  -5   8   4      104.91      103.59      0.60 o
  -5   8   5       19.56       18.79      0.19 o
  -5   8   6      176.67      178.41      1.31 o
  -5   8   7       97.42       95.73      0.66 o
  -5   8   8        2.72        2.65      0.10 o
  -5   8   9       14.61       14.58      0.13 o
  -5   8  10       47.17       47.64      0.47 o
  -5   8  12        0.41        0.57      0.10 o
  -5   8  14        3.38        3.64      0.15 o
  -5   8  15        2.63        3.17      0.15 o
  -5   9   1       16.84       16.54      0.18 o
  -5   9   2       20.79       21.73      0.18 o
  -5   9   3       91.80       93.38      0.63 o
  -5   9   4      227.42      223.58      1.72 o
  -5   9   5      134.35      126.42      0.62 o
  -5   9   6      214.70      213.59      1.33 o
  -5   9   7      136.12      134.62      1.01 o
  -5   9   8        7.30        6.82      0.12 o
  -5   9   9       27.80       27.55      0.32 o
  -5   9  10       31.95       32.19      0.41 o
  -5   9  11        1.75        1.71      0.12 o
  -5   9  12       42.06       43.12      0.54 o
  -5   9  13       43.47       45.03      0.51 o
  -5   9  14        0.70        0.63      0.14 o
  -5  10   1       36.42       33.26      0.32 o
  -5  10   2      203.87      207.70      1.32 o
  -5  10   3       69.39       70.08      0.38 o
  -5  10   4       82.37       77.78      0.43 o
  -5  10   5       28.17       27.78      0.13 o
  -5  10   6       46.25       45.73      0.50 o
  -5  10   7        8.07        8.07      0.10 o
  -5  10   8      229.71      224.20      1.04 o
  -5  10   9       14.57       14.81      0.19 o
  -5  10  10        6.32        5.99      0.12 o
  -5  10  11       10.11       10.61      0.19 o
  -5  10  12        2.26        2.18      0.12 o
  -5  10  14       25.82       25.33      0.43 o
  -5  10  15        4.75        4.42      0.15 o
  -5  11   1      119.53      116.68      0.51 o
  -5  11   2      125.94      123.23      0.75 o
  -5  11   3      427.54      433.28      3.32 o
  -5  11   4      145.09      144.97      1.20 o
  -5  11   5      118.41      117.70      0.67 o
  -5  11   6      229.19      226.52      1.61 o
  -5  11   7       53.85       54.25      0.53 o
  -5  11   8       84.56       83.90      0.88 o
  -5  11   9      103.12      103.46      1.29 o
  -5  11  10        3.00        3.13      0.13 o
  -5  11  11       17.19       16.95      0.19 o
  -5  11  12        2.16        2.15      0.15 o
  -5  11  13        2.66        2.79      0.12 o
  -5  11  14        1.39        1.48      0.13 o
  -5  11  15        0.81        0.98      0.13 o
  -5  12   1        5.34        5.16      0.07 o
  -5  12   2      579.08      582.28      2.56 o
  -5  12   3        1.44        1.51      0.06 o
  -5  12   4       46.47       47.23      0.35 o
  -5  12   5        7.54        7.30      0.09 o
  -5  12   6       32.71       32.55      0.50 o
  -5  12   7        8.59        8.08      0.13 o
  -5  12   8       64.51       63.07      0.48 o
  -5  12   9       40.43       39.62      0.51 o
  -5  12  10       33.46       32.42      0.41 o
  -5  12  11       37.89       38.05      0.47 o
  -5  12  12        0.65        0.72      0.13 o
  -5  12  13        2.58        2.38      0.16 o
  -5  12  14       38.09       40.12      0.43 o
  -5  13   1       16.26       16.14      0.16 o
  -5  13   2        1.72        1.51      0.07 o
  -5  13   3      172.72      170.33      0.70 o
  -5  13   4        8.92        9.26      0.15 o
  -5  13   5        5.55        5.89      0.13 o
  -5  13   6        2.88        2.92      0.09 o
  -5  13   7       35.89       35.68      0.32 o
  -5  13   8       23.13       23.11      0.34 o
  -5  13   9        0.55        0.76      0.12 o
  -5  13  10        0.84        0.91      0.10 o
  -5  13  11        1.51        1.45      0.12 o
  -5  13  12        3.03        2.70      0.13 o
  -5  13  13       32.87       31.86      0.62 o
  -5  13  14        8.75        8.61      0.28 o
  -5  14   1       46.71       46.25      0.34 o
  -5  14   2       47.53       45.54      0.35 o
  -5  14   3       80.62       78.77      0.37 o
  -5  14   4      124.52      123.76      0.67 o
  -5  14   5       56.41       56.15      0.48 o
  -5  14   6       79.80       78.93      0.66 o
  -5  14   7       10.99       11.24      0.15 o
  -5  14   8        7.41        7.23      0.18 o
  -5  14   9       16.52       16.51      0.21 o
  -5  14  10        2.44        2.45      0.12 o
  -5  14  11       10.21        9.49      0.15 o
  -5  14  12        0.17        0.43      0.13 o
  -5  14  13        0.71        0.82      0.14 o
  -5  15   1       21.16       21.07      0.15 o
  -5  15   3       19.52       19.79      0.16 o
  -5  15   4       15.57       15.35      0.19 o
  -5  15   5      271.13      273.47      1.67 o
  -5  15   6      116.30      117.03      0.78 o
  -5  15   7      192.62      192.63      1.72 o
  -5  15   8       26.33       25.53      0.34 o
  -5  15   9        1.79        1.84      0.12 o
  -5  15  10        1.55        1.50      0.12 o
  -5  15  11       20.88       21.32      0.40 o
  -5  15  12       10.45       10.18      0.23 o
  -5  15  13       18.44       17.57      0.25 o
  -5  16   1       14.13       13.40      0.15 o
  -5  16   2      126.83      127.58      0.95 o
  -5  16   3       35.34       36.48      0.29 o
  -5  16   4        8.96        9.02      0.13 o
  -5  16   5       27.80       27.30      0.19 o
  -5  16   6       73.22       77.11      0.72 o
  -5  16   7        7.90        7.99      0.12 o
  -5  16   8        4.23        4.65      0.18 o
  -5  16   9        3.50        3.55      0.12 o
  -5  16  10        9.43        9.53      0.16 o
  -5  16  11        0.44        0.66      0.13 o
  -5  16  12        0.55        0.59      0.13 o
  -5  16  13        0.87        0.48      0.13 o
  -5  17   1      206.03      208.17      0.95 o
  -5  17   2       15.03       15.40      0.16 o
  -5  17   3       44.22       43.71      0.31 o
  -5  17   4       18.62       18.13      0.22 o
  -5  17   5       63.20       62.20      0.45 o
  -5  17   6        4.85        4.76      0.13 o
  -5  17   7       27.04       27.72      0.41 o
  -5  17   8        5.62        5.97      0.15 o
  -5  17   9      112.52      106.94      0.75 o
  -5  17  10        1.41        1.41      0.12 o
  -5  17  11        3.86        4.11      0.16 o
  -5  18   1        8.69        9.17      0.13 o
  -5  18   2      131.09      133.29      1.09 o
  -5  18   3        1.96        1.94      0.10 o
  -5  18   4      169.88      165.90      1.22 o
  -5  18   5        4.71        4.78      0.12 o
  -5  18   6        6.06        6.16      0.13 o
  -5  18   7       22.73       23.30      0.48 o
  -5  18   8       71.93       68.05      0.89 o
  -5  18   9        0.16        0.32      0.11 o
  -5  18  11        8.61        9.26      0.21 o
  -5  18  12       34.44       34.79      0.34 o
  -5  19   1       44.66       44.67      0.47 o
  -5  19   2      258.49      259.16      1.45 o
  -5  19   3        1.27        1.16      0.10 o
  -5  19   4       74.91       74.35      0.79 o
  -5  19   5        8.10        8.07      0.13 o
  -5  19   6        7.36        7.74      0.16 o
  -5  19   7       52.70       54.24      0.65 o
  -5  19   8        2.91        3.04      0.13 o
  -5  19   9        0.52        0.66      0.13 o
  -5  19  10       31.91       31.12      0.40 o
  -5  19  11        3.76        4.21      0.13 o
  -5  20   1       33.50       32.95      0.26 o
  -5  20   2       29.11       28.49      0.31 o
  -5  20   3       18.21       18.48      0.23 o
  -5  20   4      255.69      254.28      2.45 o
  -5  20   5       52.39       52.06      0.62 o
  -5  20   6       92.80       94.86      0.45 o
  -5  20   7       13.67       13.88      0.35 o
  -5  20   8        1.01        1.22      0.20 o
  -5  20   9        4.20        4.65      0.15 o
  -5  20  10        6.81        6.58      0.18 o
  -5  20  11        5.92        6.32      0.21 o
  -5  20  12       19.07       20.01      0.34 o
  -5  21   1        0.56        0.72      0.13 o
  -5  21   2        1.31        1.32      0.12 o
  -5  21   3       42.41       42.00      0.23 o
  -5  21   4        1.44        1.65      0.12 o
  -5  21   5        9.03        9.04      0.13 o
  -5  21   6       31.10       31.25      0.35 o
  -5  21   7        4.29        5.00      0.15 o
  -5  21   8       16.74       16.34      0.22 o
  -5  21  10        1.66        1.71      0.13 o
  -5  22   1        0.25        0.26      0.11 o
  -5  22   2       43.64       43.06      0.23 o
  -5  22   3        8.70        9.11      0.15 o
  -5  22   4        7.00        7.07      0.18 o
  -5  22   5        1.26        1.31      0.12 o
  -5  22   6        0.91        1.09      0.12 o
  -5  22   7        0.46        0.65      0.16 o
  -5  22   8       27.11       26.46      0.50 o
  -5  22   9        1.11        1.03      0.13 o
  -5  23   1        1.36        1.16      0.13 o
  -5  23   2        4.09        3.92      0.13 o
  -5  23   3      115.96      115.68      0.81 o
  -5  23   4        1.20        1.09      0.12 o
  -5  23   5       41.46       40.36      0.44 o
  -5  23   6        1.69        1.72      0.12 o
  -5  23   7        8.36        8.64      0.18 o
  -5  23   8        0.98        1.22      0.17 o
  -5  23   9       22.44       20.37      0.54 o
  -5  23  10        3.32        3.19      0.18 o
  -5  24   1       31.35       31.44      0.34 o
  -5  24   2       67.16       67.53      0.72 o
  -5  24   3       39.93       40.02      0.31 o
  -5  24   4        3.53        3.91      0.13 o
  -5  24   5       30.53       30.22      0.28 o
  -5  24   6       20.75       20.57      0.23 o
  -5  24   7        0.54        0.59      0.16 o
  -5  24   8       17.03       17.76      0.32 o
  -5  24   9        4.70        4.13      0.19 o
  -5  25   1       62.16       63.42      0.47 o
  -5  25   2        2.28        2.37      0.13 o
  -5  25   3       11.93       12.09      0.23 o
  -5  25   4        7.85        7.73      0.15 o
  -5  25   5        6.76        7.05      0.15 o
  -5  25   6       16.55       16.51      0.18 o
  -5  25   7       16.77       18.14      0.34 o
  -5  25   8        2.05        2.81      0.25 o
  -5  26   1        5.69        5.73      0.16 o
  -5  26   2        0.84        1.00      0.13 o
  -5  26   3        3.84        4.17      0.15 o
  -5  26   5       14.75       14.93      0.22 o
  -5  26   7       20.73       21.16      0.29 o
  -5  27   1       28.08       28.56      0.26 o
  -5  27   2       14.88       14.99      0.18 o
  -5  27   4        6.43        6.73      0.16 o
  -5  27   5        0.68        0.67      0.14 o
  -5  27   6       21.06       20.63      0.22 o
  -5  28   1        3.45        3.77      0.15 o
  -5  28   2       33.53       33.97      0.32 o
  -5  28   3        3.23        3.48      0.15 o
  -5  28   4       13.23       13.03      0.18 o
  -4   0   2     4202.84     4246.55     46.26 o
  -4   0   4      433.67      457.17      4.20 o
  -4   0   6      347.15      352.02      3.40 o
  -4   0   8        8.58        8.46      0.15 o
  -4   0  10       37.66       37.77      0.34 o
  -4   0  12      226.00      228.94      3.11 o
  -4   0  14        7.03        6.80      0.26 o
  -4   0  16        4.03        3.61      0.25 o
  -4   1   1     2513.10     2554.45     12.77 o
  -4   1   2      383.63      387.34      1.79 o
  -4   1   3      949.80      977.36      6.55 o
  -4   1   4      263.42      268.51      1.76 o
  -4   1   5       72.58       71.53      0.67 o
  -4   1   6      238.24      237.00      1.45 o
  -4   1   7      140.94      146.75      0.78 o
  -4   1   8      154.71      156.78      1.25 o
  -4   1   9      182.31      182.71      1.16 o
  -4   1  10      462.41      475.27      3.56 o
  -4   1  11        4.48        4.70      0.13 o
  -4   1  12       20.44       20.92      0.41 o
  -4   1  13        7.99        8.36      0.16 o
  -4   1  14       17.73       18.97      0.22 o
  -4   1  15        7.72        7.65      0.19 o
  -4   1  16        0.39        0.37      0.18 o
  -4   2   1      572.25      578.74      2.73 o
  -4   2   2     2316.57     2366.95     13.48 o
  -4   2   3       75.85       77.08      0.59 o
  -4   2   4       85.01       82.28      0.51 o
  -4   2   5       11.45       11.97      0.10 o
  -4   2   6      135.87      136.24      0.91 o
  -4   2   7        6.31        6.30      0.09 o
  -4   2   8       32.53       34.48      0.37 o
  -4   2   9        1.14        1.16      0.10 o
  -4   2  10       31.90       31.07      0.29 o
  -4   2  11        1.47        1.65      0.12 o
  -4   2  12       76.07       77.82      0.43 o
  -4   2  13       23.48       24.29      0.29 o
  -4   2  14       34.32       35.18      0.35 o
  -4   2  15        1.96        2.09      0.16 o
  -4   2  16        8.26        9.11      0.23 o
  -4   3   1      728.87      740.72      4.76 o
  -4   3   2       49.14       46.75      0.43 o
  -4   3   3      619.27      630.95      4.87 o
  -4   3   4      142.48      145.41      0.62 o
  -4   3   5      567.45      567.29      3.79 o
  -4   3   6       91.11       94.20      0.60 o
  -4   3   7       34.02       32.96      0.22 o
  -4   3   8        5.36        5.54      0.09 o
  -4   3   9      260.53      261.09      1.67 o
  -4   3  10       34.09       34.01      0.35 o
  -4   3  11        1.92        2.41      0.16 o
  -4   3  12       22.85       23.73      0.19 o
  -4   3  13       14.78       14.81      0.22 o
  -4   3  14        1.43        1.75      0.16 o
  -4   4   1      509.75      518.94      3.16 o
  -4   4   2     1027.46     1034.32      5.68 o
  -4   4   3     1719.82     1784.03     10.86 o
  -4   4   4       14.77       14.80      0.26 o
  -4   4   5        2.54        2.45      0.07 o
  -4   4   6        6.55        6.89      0.09 o
  -4   4   7      147.75      146.56      0.87 o
  -4   4   8       43.77       44.31      0.44 o
  -4   4   9        8.04        8.01      0.10 o
  -4   4  10       53.09       54.25      0.37 o
  -4   4  11       40.79       40.39      0.37 o
  -4   4  12       12.63       13.09      0.15 o
  -4   4  13        8.86        9.20      0.15 o
  -4   4  14       14.86       15.38      0.19 o
  -4   4  16        5.10        5.28      0.18 o
  -4   5   1        4.99        5.07      0.06 o
  -4   5   2      219.37      212.94      1.51 o
  -4   5   3     1941.78     1984.40     10.29 o
  -4   5   4        6.67        6.05      0.13 o
  -4   5   5      450.80      463.81      2.76 o
  -4   5   6       21.20       19.83      0.16 o
  -4   5   7      421.47      427.02      2.51 o
  -4   5   8       20.26       20.67      0.21 o
  -4   5   9       10.56       10.55      0.12 o
  -4   5  10        5.23        5.29      0.10 o
  -4   5  11        3.20        3.29      0.12 o
  -4   5  12        0.85        0.87      0.12 o
  -4   5  13       32.22       33.98      0.29 o
  -4   5  14        7.59        7.84      0.16 o
  -4   5  15        4.13        4.55      0.15 o
  -4   5  16        3.26        3.35      0.16 o
  -4   6   1        1.07        1.25      0.04 o
  -4   6   2     3094.10     3146.75     21.46 o
  -4   6   3      251.86      256.64      1.58 o
  -4   6   4        9.46        9.37      0.07 o
  -4   6   5        0.95        0.94      0.04 o
  -4   6   6       74.18       74.30      0.47 o
  -4   6   7       39.25       39.41      0.31 o
  -4   6   8      110.67      110.42      0.89 o
  -4   6   9        4.49        4.85      0.10 o
  -4   6  10      161.50      164.61      0.87 o
  -4   6  11       15.61       15.78      0.21 o
  -4   6  12       16.41       17.46      0.16 o
  -4   6  13        1.03        1.04      0.12 o
  -4   6  14       14.50       15.07      0.18 o
  -4   6  15        0.60        0.88      0.13 o
  -4   6  16        0.94        0.84      0.16 o
  -4   7   1      220.75      215.91      1.51 o
  -4   7   2      531.91      539.13      3.63 o
  -4   7   3      223.52      218.34      1.94 o
  -4   7   4        0.50        0.41      0.04 o
  -4   7   5      225.52      224.90      1.55 o
  -4   7   6        8.35        8.42      0.12 o
  -4   7   7        7.99        7.14      0.12 o
  -4   7   8       60.64       61.00      0.43 o
  -4   7   9      280.97      280.73      1.51 o
  -4   7  10       25.33       26.16      0.34 o
  -4   7  11       17.51       18.22      0.16 o
  -4   7  13       31.10       31.47      0.28 o
  -4   7  14       20.37       20.86      0.19 o
  -4   7  15        3.03        3.44      0.15 o
  -4   7  16        4.89        5.16      0.16 o
  -4   8   1       29.21       29.51      0.16 o
  -4   8   2     1602.67     1599.76      7.37 o
  -4   8   3        0.29        0.25      0.04 o
  -4   8   4      103.73       96.22      0.41 o
  -4   8   5       89.27       87.87      0.40 o
  -4   8   6       31.18       31.26      0.25 o
  -4   8   7       86.33       83.80      0.47 o
  -4   8   8      119.75      118.61      0.84 o
  -4   8   9        3.47        3.29      0.10 o
  -4   8  10        1.73        1.85      0.10 o
  -4   8  11        3.16        3.64      0.12 o
  -4   8  12       28.78       29.51      0.28 o
  -4   8  13        3.92        3.98      0.13 o
  -4   8  14        0.99        0.78      0.14 o
  -4   9   1       14.27       12.82      0.18 o
  -4   9   2       72.32       72.68      0.40 o
  -4   9   3      274.01      279.64      1.89 o
  -4   9   4      264.30      258.08      1.92 o
  -4   9   5      135.84      136.07      0.87 o
  -4   9   6      229.34      222.10      1.50 o
  -4   9   7       11.00       10.33      0.13 o
  -4   9   8       18.33       18.13      0.28 o
  -4   9   9       87.27       86.72      0.67 o
  -4   9  10       56.07       55.96      0.51 o
  -4   9  11        0.91        0.88      0.12 o
  -4   9  12        0.44        0.54      0.13 o
  -4   9  13        4.35        4.24      0.13 o
  -4   9  14       25.07       23.90      0.44 o
  -4   9  15        1.28        1.11      0.13 o
  -4  10   1        3.62        3.91      0.07 o
  -4  10   2        1.00        0.98      0.06 o
  -4  10   3       34.63       32.01      0.38 o
  -4  10   4      461.16      467.63      3.80 o
  -4  10   5       71.04       72.31      0.51 o
  -4  10   6       17.74       18.14      0.15 o
  -4  10   7        0.23        0.29      0.07 o
  -4  10   8       14.73       14.65      0.19 o
  -4  10   9       49.18       47.66      0.37 o
  -4  10  10       59.40       58.47      0.66 o
  -4  10  11       16.72       16.67      0.22 o
  -4  10  12        0.52        0.62      0.13 o
  -4  10  13        0.64        0.59      0.13 o
  -4  10  14       57.30       57.97      0.44 o
  -4  10  15       23.25       22.77      0.45 o
  -4  11   1      401.12      400.61      3.07 o
  -4  11   2       23.67       23.59      0.19 o
  -4  11   3      523.53      528.70      4.59 o
  -4  11   4       11.57       11.39      0.12 o
  -4  11   5        0.24        0.47      0.06 o
  -4  11   6       65.89       65.54      0.57 o
  -4  11   7      377.20      370.05      1.75 o
  -4  11   9       50.76       49.30      0.54 o
  -4  11  10        0.44        0.63      0.10 o
  -4  11  11        6.84        6.80      0.13 o
  -4  11  12        0.84        0.78      0.12 o
  -4  11  13        3.01        3.14      0.13 o
  -4  11  14        4.96        4.91      0.15 o
  -4  11  15        7.21        7.14      0.23 o
  -4  12   1       35.44       35.67      0.25 o
  -4  12   2      977.29      987.72      8.22 o
  -4  12   3       26.34       25.94      0.19 o
  -4  12   4       14.74       14.78      0.22 o
  -4  12   5       63.80       65.54      0.59 o
  -4  12   6      187.23      186.44      1.57 o
  -4  12   7       10.95       10.72      0.16 o
  -4  12   8       44.59       43.06      0.43 o
  -4  12   9       16.93       16.82      0.22 o
  -4  12  10       30.16       29.29      0.31 o
  -4  12  11        1.14        1.33      0.12 o
  -4  12  12       27.59       27.00      0.43 o
  -4  12  13        4.99        4.64      0.15 o
  -4  12  14        1.04        1.50      0.13 o
  -4  12  15        5.06        5.04      0.16 o
  -4  13   1      182.64      180.42      1.14 o
  -4  13   2       21.21       20.69      0.21 o
  -4  13   3       85.15       88.56      0.53 o
  -4  13   4        9.90        9.36      0.13 o
  -4  13   5        1.03        1.25      0.09 o
  -4  13   6        0.62        0.82      0.07 o
  -4  13   7        8.39        8.13      0.16 o
  -4  13   8        6.98        6.90      0.12 o
  -4  13   9      202.60      193.55      2.01 o
  -4  13  10       21.24       20.98      0.41 o
  -4  13  11        1.38        1.84      0.12 o
  -4  13  12        1.17        1.26      0.12 o
  -4  13  13       10.43       10.00      0.28 o
  -4  13  14        6.77        6.77      0.18 o
  -4  14   1       50.23       51.05      0.38 o
  -4  14   2       44.18       43.15      0.31 o
  -4  14   3      337.85      340.09      2.23 o
  -4  14   4       47.11       48.04      0.60 o
  -4  14   5       64.35       64.07      0.62 o
  -4  14   6        2.16        2.26      0.10 o
  -4  14   7       12.09       12.38      0.16 o
  -4  14   8       25.60       24.98      0.29 o
  -4  14   9        2.13        1.97      0.10 o
  -4  14  11        5.93        5.58      0.15 o
  -4  14  12       34.76       34.08      0.50 o
  -4  14  14       18.36       17.13      0.26 o
  -4  15   1       69.96       69.94      0.53 o
  -4  15   2       91.22       92.60      0.66 o
  -4  15   3       44.35       44.45      0.19 o
  -4  15   4       10.53        9.71      0.16 o
  -4  15   5       19.35       19.51      0.18 o
  -4  15   6       16.58       16.39      0.21 o
  -4  15   7       12.05       12.25      0.15 o
  -4  15   8       16.15       16.07      0.19 o
  -4  15   9        5.31        5.76      0.15 o
  -4  15  10       12.90       12.96      0.22 o
  -4  15  12        9.26        9.02      0.16 o
  -4  15  13       11.12       10.22      0.23 o
  -4  16   1       29.08       29.23      0.18 o
  -4  16   2      459.73      457.05      2.67 o
  -4  16   3       66.98       65.51      0.53 o
  -4  16   4       21.80       21.63      0.19 o
  -4  16   5       49.57       49.61      0.28 o
  -4  16   6        0.12        0.31      0.10 o
  -4  16   7        0.36        0.37      0.10 o
  -4  16   8       32.43       30.98      0.29 o
  -4  16   9       27.21       26.96      0.31 o
  -4  16  10       32.45       31.64      0.41 o
  -4  16  11       21.73       22.07      0.31 o
  -4  16  12       10.86       10.25      0.19 o
  -4  16  13        1.11        1.26      0.13 o
  -4  17   1       79.55       77.67      0.67 o
  -4  17   2       68.95       68.37      0.34 o
  -4  17   3      123.18      123.24      0.67 o
  -4  17   4      111.22      111.22      0.78 o
  -4  17   5       68.15       66.81      0.54 o
  -4  17   6       29.59       29.28      0.29 o
  -4  17   7      102.10       98.14      0.84 o
  -4  17   8        8.19        8.24      0.13 o
  -4  17   9       29.02       28.78      0.44 o
  -4  17  10       14.28       15.68      0.28 o
  -4  17  11       10.16       10.84      0.21 o
  -4  17  12        4.01        4.26      0.16 o
  -4  17  13       15.98       17.00      0.28 o
  -4  18   1       28.47       28.94      0.25 o
  -4  18   2      141.17      138.86      0.78 o
  -4  18   3       24.13       24.49      0.28 o
  -4  18   4        0.74        0.78      0.10 o
  -4  18   5      107.60      108.32      0.79 o
  -4  18   6       27.19       27.39      0.38 o
  -4  18   7       50.16       50.24      0.60 o
  -4  18   8       60.78       58.01      0.35 o
  -4  18   9        4.11        4.13      0.13 o
  -4  18  10       38.72       41.37      0.50 o
  -4  18  11        2.79        2.84      0.13 o
  -4  18  12        5.57        5.92      0.19 o
  -4  18  13        5.46        5.42      0.18 o
  -4  19   1        1.70        1.57      0.10 o
  -4  19   2      248.99      246.52      1.72 o
  -4  19   3      119.87      120.29      0.98 o
  -4  19   4       21.90       20.97      0.21 o
  -4  19   5       17.31       16.76      0.18 o
  -4  19   6        1.22        1.68      0.15 o
  -4  19   8       74.25       71.78      0.72 o
  -4  19   9        8.28        8.01      0.15 o
  -4  19  10       27.21       28.53      0.51 o
  -4  19  11       12.21       13.18      0.25 o
  -4  19  12        4.65        4.61      0.15 o
  -4  20   1       25.42       25.66      0.22 o
  -4  20   2        1.16        1.20      0.10 o
  -4  20   3        0.55        0.59      0.13 o
  -4  20   4       58.58       57.66      0.44 o
  -4  20   5        1.49        1.87      0.12 o
  -4  20   6        1.52        1.84      0.12 o
  -4  20   7        4.27        4.64      0.13 o
  -4  20   8        0.35        0.32      0.13 o
  -4  20   9       11.10       10.85      0.23 o
  -4  20  10        4.40        4.32      0.13 o
  -4  20  11        7.46        8.38      0.16 o
  -4  20  12        0.25        0.38      0.18 o
  -4  21   1       20.89       20.83      0.16 o
  -4  21   2       85.45       85.77      0.76 o
  -4  21   3        0.30        0.38      0.13 o
  -4  21   4       10.53       10.47      0.16 o
  -4  21   6        0.93        1.07      0.12 o
  -4  21   7        3.95        4.04      0.15 o
  -4  21   8       29.29       28.38      0.48 o
  -4  21   9       85.17       80.23      0.91 o
  -4  21  11       16.61       16.81      0.22 o
  -4  22   2      152.78      151.14      0.87 o
  -4  22   4        3.52        3.61      0.12 o
  -4  22   6        8.48        8.83      0.15 o
  -4  22   7        1.36        1.45      0.15 o
  -4  22   8        7.70        7.05      0.18 o
  -4  22   9        2.72        2.94      0.15 o
  -4  22  10        8.75        8.83      0.16 o
  -4  23   1      174.82      176.91      0.92 o
  -4  23   3       31.79       31.19      0.38 o
  -4  23   4        1.70        1.74      0.12 o
  -4  23   5        5.33        5.29      0.13 o
  -4  23   6        1.10        1.11      0.12 o
  -4  23   7       35.55       35.02      0.65 o
  -4  23   8       11.76       10.81      0.28 o
  -4  23   9       39.30       38.78      0.67 o
  -4  23  10        0.46        0.47      0.16 o
  -4  24   2        7.02        7.55      0.15 o
  -4  24   3       46.71       46.19      0.31 o
  -4  24   4       35.79       35.93      0.32 o
  -4  24   5       37.62       37.29      0.40 o
  -4  24   6       15.63       14.68      0.22 o
  -4  24   8       14.69       13.95      0.25 o
  -4  24   9        0.94        0.59      0.17 o
  -4  25   1       22.59       23.14      0.25 o
  -4  25   2        8.51        8.79      0.16 o
  -4  25   3       50.52       49.44      0.31 o
  -4  25   4        1.04        0.98      0.12 o
  -4  25   5        9.53       10.11      0.15 o
  -4  25   6        4.66        4.84      0.15 o
  -4  25   8       18.60       18.12      0.34 o
  -4  26   1        2.96        3.25      0.15 o
  -4  26   2        6.62        6.43      0.15 o
  -4  26   3        1.27        1.51      0.13 o
  -4  26   4        0.06        0.37      0.14 o
  -4  26   5        2.81        2.98      0.13 o
  -4  26   6       11.08       11.34      0.23 o
  -4  26   7        1.54        1.63      0.15 o
  -4  27   2        2.29        2.62      0.13 o
  -4  27   4        9.43        9.70      0.22 o
  -4  27   5        9.43        9.29      0.18 o
  -4  27   6       34.44       34.07      0.40 o
  -4  28   1       12.43       12.62      0.18 o
  -4  28   2      108.18      109.85      0.79 o
  -4  28   3        9.12        9.48      0.21 o
  -4  28   4       11.84       12.00      0.19 o
  -4  29   1       26.35       27.37      0.40 o
  -3   0   2     2273.28     2345.65     15.10 o
  -3   0   4     2099.74     2158.31     17.20 o
  -3   0   6      510.30      512.57      6.25 o
  -3   0   8     1408.56     1508.60     12.56 o
  -3   0  10      260.34      260.43      3.26 o
  -3   0  12       16.69       17.53      0.44 o
  -3   0  14        5.94        6.29      0.26 o
  -3   0  16       15.42       16.60      0.31 o
  -3   1   1      388.61      398.55      2.16 o
  -3   1   2      564.83      574.06      2.67 o
  -3   1   3     1202.01     1225.48      5.56 o
  -3   1   4       68.49       70.30      0.44 o
  -3   1   5      815.78      832.52      4.90 o
  -3   1   6       29.93       31.07      0.28 o
  -3   1   7        0.66        0.45      0.07 o
  -3   1   8      500.80      510.64      3.45 o
  -3   1   9       85.87       85.90      0.72 o
  -3   1  10      230.11      232.39      1.67 o
  -3   1  11        2.79        3.04      0.12 o
  -3   1  12        3.96        4.35      0.15 o
  -3   1  13       18.83       19.30      0.26 o
  -3   1  14        9.93       10.58      0.18 o
  -3   1  15       19.61       20.75      0.22 o
  -3   1  16       12.96       13.47      0.25 o
  -3   2   1     1159.05     1167.39      6.96 o
  -3   2   2     3295.31     3385.70     24.35 o
  -3   2   3       24.12       22.42      0.23 o
  -3   2   4       28.86       29.20      0.18 o
  -3   2   5       36.02       35.74      0.26 o
  -3   2   6      314.20      319.24      2.52 o
  -3   2   7        9.09        9.11      0.10 o
  -3   2   8      193.64      194.58      1.31 o
  -3   2   9        2.75        2.92      0.13 o
  -3   2  10       38.63       38.36      0.32 o
  -3   2  11       48.37       49.41      0.56 o
  -3   2  12        8.19        8.58      0.18 o
  -3   2  13        7.46        7.51      0.21 o
  -3   2  14       10.97       10.06      0.26 o
  -3   2  15        0.67        0.78      0.17 o
  -3   2  16        7.98        8.40      0.21 o
  -3   3   1     2208.81     2255.86     13.86 o
  -3   3   2      143.53      140.89      0.75 o
  -3   3   3      205.40      195.85      0.82 o
  -3   3   4      337.43      350.88      2.66 o
  -3   3   5       73.89       67.50      0.51 o
  -3   3   6        0.89        0.98      0.07 o
  -3   3   7        0.03        0.19      0.08 o
  -3   3   8        0.72        0.85      0.07 o
  -3   3   9      209.69      212.61      1.10 o
  -3   3  10        7.91        7.90      0.12 o
  -3   3  11        9.90       10.47      0.22 o
  -3   3  13        2.40        2.28      0.16 o
  -3   3  15        8.61        9.34      0.18 o
  -3   4   1     1212.45     1234.15      6.43 o
  -3   4   2      829.77      855.59      6.97 o
  -3   4   3      290.90      292.88      1.83 o
  -3   4   4      123.42      127.06      0.84 o
  -3   4   5      619.52      618.82      4.05 o
  -3   4   6       26.32       25.65      0.29 o
  -3   4   7      154.73      152.80      1.03 o
  -3   4   8       30.37       31.91      0.28 o
  -3   4   9        6.79        7.04      0.10 o
  -3   4  10        0.73        0.89      0.10 o
  -3   4  11       12.92       13.28      0.16 o
  -3   4  12       18.15       19.10      0.25 o
  -3   4  13        4.79        5.00      0.13 o
  -3   4  14        0.29        0.35      0.17 o
  -3   4  15        0.72        0.76      0.16 o
  -3   4  16       11.20       12.18      0.19 o
  -3   5   1     4156.20     4233.55     20.91 o
  -3   5   2      137.53      137.66      1.03 o
  -3   5   3     1933.09     1954.58     12.80 o
  -3   5   4       20.84       18.95      0.21 o
  -3   5   5      346.49      342.94      2.86 o
  -3   5   6       31.37       32.47      0.25 o
  -3   5   7      209.46      203.69      1.63 o
  -3   5   8       10.50       10.50      0.13 o
  -3   5   9      394.67      394.15      2.44 o
  -3   5  10        5.48        6.10      0.12 o
  -3   5  11        4.92        5.26      0.12 o
  -3   5  12        2.80        2.87      0.12 o
  -3   5  13        1.83        2.13      0.12 o
  -3   5  14       11.20       11.61      0.16 o
  -3   5  15       27.81       27.88      0.25 o
  -3   6   1       56.82       56.60      0.43 o
  -3   6   2      384.30      381.45      2.26 o
  -3   6   3       14.67       13.81      0.12 o
  -3   6   4      441.68      433.60      3.33 o
  -3   6   5      427.03      419.43      2.49 o
  -3   6   6      202.72      206.88      1.67 o
  -3   6   7      130.50      130.01      0.72 o
  -3   6   8      247.13      246.98      1.63 o
  -3   6   9        1.19        1.36      0.09 o
  -3   6  10      154.10      154.15      0.92 o
  -3   6  11        1.10        1.20      0.10 o
  -3   6  12        6.54        6.77      0.13 o
  -3   6  13        1.31        1.26      0.13 o
  -3   6  14        3.17        3.07      0.13 o
  -3   6  16        9.66       10.69      0.18 o
  -3   7   1       23.32       22.87      0.21 o
  -3   7   2       16.63       14.20      0.22 o
  -3   7   3      797.91      822.49      6.09 o
  -3   7   4      114.81      114.31      0.57 o
  -3   7   5       31.92       30.69      0.16 o
  -3   7   6      135.79      134.41      1.00 o
  -3   7   7       15.15       15.66      0.21 o
  -3   7   8       11.88       11.64      0.16 o
  -3   7   9       95.90       97.45      0.65 o
  -3   7  10       17.27       17.60      0.23 o
  -3   7  11        5.07        5.00      0.16 o
  -3   7  12       13.67       14.31      0.16 o
  -3   7  13        6.48        6.33      0.13 o
  -3   7  14       26.75       27.05      0.32 o
  -3   7  15        1.22        1.48      0.13 o
  -3   8   1      341.36      346.52      2.13 o
  -3   8   2        0.04        0.10      0.04 o
  -3   8   3      297.25      299.67      1.86 o
  -3   8   4      487.85      487.42      2.44 o
  -3   8   5        5.09        5.11      0.07 o
  -3   8   6        1.46        1.66      0.07 o
  -3   8   7        9.62        9.53      0.12 o
  -3   8   8       53.17       52.03      0.43 o
  -3   8   9       53.34       52.02      0.25 o
  -3   8  10        3.77        4.23      0.12 o
  -3   8  11        1.31        1.31      0.10 o
  -3   8  12       25.94       25.77      0.31 o
  -3   8  13        5.55        5.39      0.13 o
  -3   8  14       22.43       21.68      0.21 o
  -3   9   1        3.88        4.26      0.07 o
  -3   9   2      151.79      147.31      0.76 o
  -3   9   3      150.84      146.48      0.89 o
  -3   9   4       86.25       82.93      0.59 o
  -3   9   5       95.00       93.73      0.65 o
  -3   9   6      261.06      256.02      1.57 o
  -3   9   7        0.45        0.51      0.07 o
  -3   9   8        6.81        6.92      0.10 o
  -3   9   9       91.11       90.92      1.03 o
  -3   9  11        0.03        0.25      0.11 o
  -3   9  12      138.93      139.78      1.26 o
  -3   9  13        2.54        2.84      0.13 o
  -3   9  14       58.27       58.55      0.91 o
  -3  10   1        8.52        7.12      0.09 o
  -3  10   2     1557.04     1584.91      7.35 o
  -3  10   3      179.28      170.69      1.06 o
  -3  10   4       20.91       20.12      0.16 o
  -3  10   5      212.84      213.41      1.88 o
  -3  10   6        9.86        9.46      0.10 o
  -3  10   7        1.39        1.63      0.07 o
  -3  10   8      114.80      112.83      0.85 o
  -3  10   9        9.86        9.70      0.12 o
  -3  10  10      110.27      106.91      1.14 o
  -3  10  11       29.49       28.24      0.35 o
  -3  10  12        0.56        0.59      0.13 o
  -3  10  13       21.78       21.76      0.35 o
  -3  10  14       13.39       14.07      0.23 o
  -3  10  15        8.29        8.32      0.21 o
  -3  11   1        4.60        4.92      0.07 o
  -3  11   2      199.44      190.86      0.98 o
  -3  11   3      724.54      744.90      4.41 o
  -3  11   5      604.90      600.92      4.27 o
  -3  11   6        0.79        0.85      0.07 o
  -3  11   7       64.15       62.54      0.51 o
  -3  11   9       83.10       82.61      0.85 o
  -3  11  10        1.22        1.41      0.10 o
  -3  11  11        4.21        4.68      0.15 o
  -3  11  12       27.81       26.59      0.31 o
  -3  11  13       67.37       68.55      0.84 o
  -3  11  14        6.27        5.85      0.15 o
  -3  11  15       19.99       20.52      0.40 o
  -3  12   1        3.88        5.11      0.07 o
  -3  12   2      254.86      248.88      1.09 o
  -3  12   3       52.44       49.85      0.31 o
  -3  12   4      226.89      227.30      1.66 o
  -3  12   5      123.56      123.24      1.07 o
  -3  12   6       21.72       22.37      0.18 o
  -3  12   7        0.66        0.79      0.09 o
  -3  12   8       86.31       87.13      0.66 o
  -3  12   9        2.25        2.13      0.12 o
  -3  12  10      101.36       97.45      0.97 o
  -3  12  11       16.41       16.20      0.23 o
  -3  12  12        0.34        0.48      0.13 o
  -3  12  13       14.02       12.96      0.29 o
  -3  12  14        2.28        1.94      0.16 o
  -3  12  15        6.35        6.30      0.19 o
  -3  13   1       10.39        9.87      0.09 o
  -3  13   2       38.76       39.81      0.40 o
  -3  13   3       28.95       27.62      0.31 o
  -3  13   4       14.53       14.36      0.13 o
  -3  13   5       56.45       56.16      0.65 o
  -3  13   6       51.41       52.35      0.47 o
  -3  13   7       20.62       20.76      0.32 o
  -3  13   8       56.35       55.06      0.48 o
  -3  13   9       52.74       52.86      0.60 o
  -3  13  10       44.85       42.01      0.43 o
  -3  13  11        0.85        0.56      0.13 o
  -3  13  12        3.08        2.62      0.13 o
  -3  13  13        1.34        1.31      0.15 o
  -3  14   1       18.23       18.50      0.12 o
  -3  14   2       85.78       85.87      0.60 o
  -3  14   3       32.51       33.44      0.22 o
  -3  14   4       50.60       49.42      0.25 o
  -3  14   5       57.73       56.21      0.51 o
  -3  14   6        4.40        4.68      0.10 o
  -3  14   7       47.96       45.70      0.26 o
  -3  14   8       18.37       18.22      0.26 o
  -3  14   9        3.04        3.19      0.12 o
  -3  14  10        1.12        1.17      0.12 o
  -3  14  11        0.94        1.32      0.13 o
  -3  14  12       13.83       12.15      0.19 o
  -3  14  13        5.08        5.20      0.15 o
  -3  14  14        3.78        3.41      0.18 o
  -3  15   1      219.68      220.53      0.97 o
  -3  15   2       18.90       18.23      0.15 o
  -3  15   3        0.82        1.11      0.09 o
  -3  15   4        5.81        6.20      0.12 o
  -3  15   5        2.17        2.32      0.10 o
  -3  15   6       55.68       54.15      0.60 o
  -3  15   7        6.74        6.80      0.12 o
  -3  15   9       50.33       51.17      0.65 o
  -3  15  10        8.74        9.55      0.15 o
  -3  15  11        9.61       10.39      0.21 o
  -3  15  12        0.52        0.48      0.14 o
  -3  15  13       13.34       13.71      0.21 o
  -3  15  14        0.46        0.57      0.16 o
  -3  16   1       36.67       36.06      0.25 o
  -3  16   2        8.28        8.49      0.13 o
  -3  16   3      104.96      104.61      0.65 o
  -3  16   4       85.31       84.89      0.53 o
  -3  16   5       65.74       66.90      0.51 o
  -3  16   6        1.78        1.78      0.10 o
  -3  16   7        0.95        0.84      0.10 o
  -3  16   8       95.35       95.14      0.73 o
  -3  16   9       13.82       14.69      0.28 o
  -3  16  10       13.28       14.15      0.19 o
  -3  16  11        3.93        3.91      0.13 o
  -3  16  13       14.61       14.65      0.25 o
  -3  17   1        0.50        0.45      0.11 o
  -3  17   2       20.06       19.10      0.16 o
  -3  17   3      586.33      592.96      3.98 o
  -3  17   4       21.77       20.72      0.23 o
  -3  17   5       73.12       72.00      0.59 o
  -3  17   6        3.54        3.63      0.12 o
  -3  17   7       24.86       26.16      0.32 o
  -3  17   8       27.83       28.37      0.35 o
  -3  17   9       78.37       77.43      0.82 o
  -3  17  10       46.67       46.57      0.54 o
  -3  17  12        3.88        4.14      0.15 o
  -3  17  13       28.38       29.13      0.50 o
  -3  18   1       56.99       57.60      0.43 o
  -3  18   2      192.72      193.74      1.00 o
  -3  18   3        3.59        3.39      0.10 o
  -3  18   4       27.86       27.22      0.22 o
  -3  18   5       18.98       19.16      0.23 o
  -3  18   6      145.29      142.97      1.63 o
  -3  18   7       16.46       15.87      0.19 o
  -3  18   8        0.14        0.28      0.11 o
  -3  18   9       33.81       32.54      0.44 o
  -3  18  10       15.50       16.41      0.26 o
  -3  18  11        1.72        2.25      0.13 o
  -3  18  12        3.61        3.89      0.15 o
  -3  18  13        9.46        9.27      0.26 o
  -3  19   1       38.57       37.39      0.31 o
  -3  19   2       50.37       50.42      0.41 o
  -3  19   3       13.64       13.44      0.15 o
  -3  19   4       16.76       17.04      0.21 o
  -3  19   5        7.42        7.08      0.13 o
  -3  19   6        6.68        7.27      0.21 o
  -3  19   7        0.14        0.38      0.13 o
  -3  19   8       14.20       14.55      0.23 o
  -3  19   9      107.28      108.08      0.76 o
  -3  19  10        3.48        3.64      0.13 o
  -3  19  12        4.96        5.30      0.21 o
  -3  20   1        3.97        3.88      0.12 o
  -3  20   2       13.03       12.74      0.15 o
  -3  20   3        6.29        6.49      0.13 o
  -3  20   4       32.19       31.79      0.19 o
  -3  20   5        0.63        0.54      0.13 o
  -3  20   6      108.45      108.30      0.70 o
  -3  20   7       69.35       68.12      1.14 o
  -3  20   8        7.64        7.12      0.15 o
  -3  20   9        1.02        0.89      0.12 o
  -3  20  10        0.33        0.29      0.14 o
  -3  20  11       12.50       13.07      0.28 o
  -3  20  12        5.23        5.52      0.16 o
  -3  21   1       11.87       11.84      0.15 o
  -3  21   2       37.62       37.55      0.28 o
  -3  21   3        7.20        7.33      0.13 o
  -3  21   4        4.13        4.19      0.12 o
  -3  21   5       15.85       15.63      0.19 o
  -3  21   6       47.19       45.07      0.51 o
  -3  21   7        1.80        1.79      0.13 o
  -3  21   9        7.21        7.11      0.18 o
  -3  21  10        0.19        0.32      0.15 o
  -3  21  11        2.22        2.57      0.15 o
  -3  22   1       12.61       12.85      0.15 o
  -3  22   2       20.36       19.86      0.28 o
  -3  22   3       17.94       17.69      0.21 o
  -3  22   4        6.38        6.33      0.13 o
  -3  22   5       23.15       22.40      0.21 o
  -3  22   6        3.47        3.25      0.13 o
  -3  22   7       15.49       15.09      0.37 o
  -3  22   8       27.78       27.18      0.53 o
  -3  22   9        0.36        0.40      0.17 o
  -3  22  10       60.52       61.33      0.66 o
  -3  23   1        0.66        0.76      0.12 o
  -3  23   2        0.99        1.29      0.12 o
  -3  23   3      118.10      118.64      0.54 o
  -3  23   5       73.42       71.04      0.54 o
  -3  23   6        6.77        7.05      0.21 o
  -3  23   8        7.26        7.40      0.23 o
  -3  23   9       15.50       14.77      0.38 o
  -3  23  10       15.48       15.15      0.32 o
  -3  24   1       15.13       15.98      0.26 o
  -3  24   2       63.48       61.76      0.29 o
  -3  24   3        1.87        2.10      0.12 o
  -3  24   4       79.49       78.98      0.54 o
  -3  24   5        0.69        0.79      0.12 o
  -3  24   6        9.34        9.55      0.18 o
  -3  24   7       30.46       30.69      0.37 o
  -3  24   8       23.01       21.57      0.47 o
  -3  24   9        5.19        5.16      0.23 o
  -3  25   1       15.23       15.28      0.18 o
  -3  25   2        0.44        0.62      0.14 o
  -3  25   3        8.20        8.14      0.16 o
  -3  25   4        0.77        0.75      0.14 o
  -3  25   6        3.57        3.72      0.15 o
  -3  25   7        0.68        1.06      0.16 o
  -3  25   8       37.05       35.65      0.35 o
  -3  26   1        8.48        8.61      0.16 o
  -3  26   2        5.23        5.08      0.16 o
  -3  26   3        0.34        0.43      0.13 o
  -3  26   4        9.68        9.74      0.16 o
  -3  26   5        2.18        2.41      0.13 o
  -3  26   6       13.24       12.55      0.18 o
  -3  26   7       17.29       18.22      0.35 o
  -3  27   1        1.95        2.18      0.15 o
  -3  27   2        6.70        7.04      0.18 o
  -3  27   3       44.42       44.37      0.32 o
  -3  27   4        3.40        3.51      0.15 o
  -3  27   5        0.57        0.51      0.14 o
  -3  28   1        0.33        0.48      0.16 o
  -3  28   2       23.28       24.46      0.23 o
  -3  28   4       73.04       74.69      0.56 o
  -3  29   1       50.36       50.61      0.40 o
  -3  29   2        1.32        1.26      0.15 o
  -2   0   2      257.55      278.25      2.64 o
  -2   0   4      290.42      293.78      3.04 o
  -2   0   6     4546.08     4653.18     43.72 o
  -2   0   8        0.73        0.92      0.13 o
  -2   0  10        4.85        5.23      0.18 o
  -2   0  12        8.87        9.36      0.22 o
  -2   0  14       11.20       11.20      0.29 o
  -2   0  16       34.94       37.11      0.40 o
  -2   1   1     1874.74     1908.33      9.98 o
  -2   1   2      868.35      857.92      3.88 o
  -2   1   3      495.60      527.22      3.39 o
  -2   1   4     4482.78     4558.89     21.77 o
  -2   1   5      668.26      661.14      4.33 o
  -2   1   6      110.02      113.52      1.07 o
  -2   1   7       79.73       77.18      0.47 o
  -2   1   8      165.22      168.21      1.86 o
  -2   1   9      201.36      202.35      1.23 o
  -2   1  11       65.88       67.96      0.54 o
  -2   1  12       47.47       47.83      0.43 o
  -2   1  13        6.58        6.55      0.19 o
  -2   1  14       16.69       17.56      0.22 o
  -2   1  15        0.25        0.62      0.17 o
  -2   1  16        3.96        4.42      0.19 o
  -2   2   1       54.80       53.02      0.32 o
  -2   2   2      826.62      834.11      6.08 o
  -2   2   3      342.42      349.69      2.36 o
  -2   2   4     1227.33     1245.36      5.52 o
  -2   2   5       43.47       43.28      0.28 o
  -2   2   6      678.84      705.77      4.64 o
  -2   2   7      133.70      132.66      0.75 o
  -2   2   8      129.02      132.06      0.95 o
  -2   2   9       36.63       36.70      0.38 o
  -2   2  10       40.20       40.03      0.26 o
  -2   2  11       19.70       20.29      0.18 o
  -2   2  12       35.65       36.48      0.35 o
  -2   2  13       31.34       32.63      0.45 o
  -2   2  14        7.18        7.80      0.18 o
  -2   2  15        1.91        1.91      0.16 o
  -2   2  16        5.64        5.77      0.21 o
  -2   3   1      416.25      416.36      2.68 o
  -2   3   2      100.70      100.65      0.73 o
  -2   3   3        0.29        0.69      0.16 o
  -2   3   4       24.19       23.73      0.15 o
  -2   3   5      641.57      648.08      4.26 o
  -2   3   6       65.97       66.33      0.43 o
  -2   3   7        1.40        1.14      0.07 o
  -2   3   8        7.81        7.86      0.10 o
  -2   3   9        7.41        7.62      0.12 o
  -2   3  10        2.03        2.25      0.10 o
  -2   3  11        0.37        0.45      0.13 o
  -2   3  12        0.88        0.82      0.14 o
  -2   3  13       14.98       16.16      0.19 o
  -2   3  14        0.47        0.47      0.16 o
  -2   3  15       28.20       27.75      0.38 o
  -2   3  16        0.24        0.38      0.18 o
  -2   4   1     1191.23     1189.53      9.04 o
  -2   4   2      224.10      238.77      1.29 o
  -2   4   3      443.98      449.05      2.22 o
  -2   4   4      625.70      618.99      3.26 o
  -2   4   5      351.98      346.16      1.95 o
  -2   4   6       22.74       22.02      0.19 o
  -2   4   7        2.48        2.56      0.07 o
  -2   4   8       11.84       11.61      0.16 o
  -2   4   9       11.48       11.59      0.12 o
  -2   4  10       52.21       52.33      0.25 o
  -2   4  11       52.38       52.36      0.32 o
  -2   4  12       10.16       10.63      0.15 o
  -2   4  13       12.72       13.18      0.21 o
  -2   4  16        4.89        4.81      0.18 o
  -2   5   1     2211.16     2256.21     12.52 o
  -2   5   2       33.48       32.04      0.21 o
  -2   5   3      575.88      567.09      2.67 o
  -2   5   4       81.90       81.79      0.57 o
  -2   5   5     1483.74     1506.37      9.14 o
  -2   5   6        9.86        9.83      0.09 o
  -2   5   7        1.89        1.90      0.07 o
  -2   5   8       76.14       75.92      0.40 o
  -2   5   9       97.46       98.39      0.51 o
  -2   5  10       26.94       27.44      0.22 o
  -2   5  11       33.48       33.88      0.35 o
  -2   5  13       28.87       28.65      0.34 o
  -2   5  14        4.19        4.46      0.15 o
  -2   5  15        1.87        2.23      0.15 o
  -2   5  16        2.81        2.84      0.15 o
  -2   6   1        0.43        0.76      0.10 o
  -2   6   2      466.86      480.06      3.67 o
  -2   6   3      521.77      516.21      4.44 o
  -2   6   4     1746.87     1773.02      8.75 o
  -2   6   5      378.58      377.15      2.22 o
  -2   6   6      357.80      357.17      1.85 o
  -2   6   7       39.57       39.53      0.31 o
  -2   6   8       68.75       70.02      0.45 o
  -2   6   9        6.84        6.82      0.12 o
  -2   6  10        0.20        0.23      0.10 o
  -2   6  11       12.35       12.15      0.16 o
  -2   6  12       59.57       61.35      0.56 o
  -2   6  13        4.82        5.06      0.13 o
  -2   6  14        9.86       10.78      0.18 o
  -2   6  16       36.71       38.64      0.26 o
  -2   7   1        7.37        6.83      0.06 o
  -2   7   2      243.26      241.81      1.60 o
  -2   7   3      239.56      244.62      1.89 o
  -2   7   4      215.93      214.52      1.39 o
  -2   7   5      307.64      295.60      1.32 o
  -2   7   6       19.74       19.00      0.16 o
  -2   7   7       13.27       13.34      0.16 o
  -2   7   8       30.98       31.59      0.23 o
  -2   7   9       40.28       40.89      0.29 o
  -2   7  11       21.49       20.48      0.23 o
  -2   7  12       33.41       34.79      0.40 o
  -2   7  13        0.53        0.72      0.13 o
  -2   7  14        0.55        0.78      0.14 o
  -2   7  15        2.54        2.25      0.15 o
  -2   8   1      694.33      696.90      3.61 o
  -2   8   2      142.54      141.64      1.06 o
  -2   8   3      104.18      103.95      0.81 o
  -2   8   4       10.57       10.14      0.09 o
  -2   8   5        3.04        3.23      0.07 o
  -2   8   6      154.49      150.24      1.14 o
  -2   8   7       33.79       33.92      0.28 o
  -2   8   8       14.55       14.38      0.23 o
  -2   8  10      291.35      294.00      1.58 o
  -2   8  11        6.14        6.20      0.13 o
  -2   8  14        0.09        0.41      0.14 o
  -2   9   1       99.89       90.10      0.62 o
  -2   9   2      295.74      284.20      1.33 o
  -2   9   3        6.50        7.37      0.10 o
  -2   9   4      253.53      250.74      1.42 o
  -2   9   5      467.07      465.73      2.90 o
  -2   9   6        2.21        2.10      0.07 o
  -2   9   7       52.07       51.01      0.51 o
  -2   9   8      159.15      156.90      1.35 o
  -2   9   9       45.08       44.22      0.40 o
  -2   9  10       11.61       11.53      0.22 o
  -2   9  11       12.95       12.97      0.23 o
  -2   9  12       87.12       86.21      0.76 o
  -2   9  15       11.38       10.52      0.26 o
  -2  10   1       57.77       60.70      0.37 o
  -2  10   2      172.35      163.19      1.03 o
  -2  10   3      237.65      230.15      1.67 o
  -2  10   4      404.68      399.46      2.35 o
  -2  10   5        5.59        5.61      0.09 o
  -2  10   6       92.01       92.49      0.65 o
  -2  10   7       10.96       11.33      0.16 o
  -2  10   8      139.51      137.04      0.85 o
  -2  10   9      150.06      149.95      1.16 o
  -2  10  10       98.55       95.55      0.82 o
  -2  10  12       46.98       46.70      0.56 o
  -2  10  13       11.13       11.09      0.21 o
  -2  11   1     1671.21     1704.45      8.31 o
  -2  11   2        0.67        0.76      0.06 o
  -2  11   3       25.01       25.39      0.22 o
  -2  11   4       35.64       34.74      0.25 o
  -2  11   5      149.49      144.11      0.94 o
  -2  11   6       24.73       23.93      0.22 o
  -2  11   7       36.86       35.55      0.38 o
  -2  11   8        4.22        4.27      0.12 o
  -2  11   9       77.40       76.45      0.53 o
  -2  11  10       49.69       47.83      0.59 o
  -2  11  11      232.88      232.07      2.05 o
  -2  11  12       32.38       31.67      0.34 o
  -2  11  13        0.35        0.40      0.13 o
  -2  11  14        7.66        7.37      0.16 o
  -2  12   1        1.43        1.06      0.07 o
  -2  12   2        0.12        0.25      0.06 o
  -2  12   3      294.65      288.47      1.80 o
  -2  12   4      506.48      502.62      2.98 o
  -2  12   5       20.27       19.86      0.22 o
  -2  12   6      176.61      174.62      1.22 o
  -2  12   7        1.31        1.58      0.09 o
  -2  12   8       10.32       10.87      0.15 o
  -2  12   9       77.07       74.49      0.65 o
  -2  12  10       35.58       33.35      0.44 o
  -2  12  11        0.25        0.38      0.13 o
  -2  12  12        1.55        1.51      0.13 o
  -2  12  13       17.79       16.95      0.31 o
  -2  12  14        2.35        2.31      0.15 o
  -2  13   1        0.29        0.31      0.07 o
  -2  13   2        0.27        0.19      0.08 o
  -2  13   3      175.32      175.71      1.14 o
  -2  13   4      170.76      174.34      1.10 o
  -2  13   5      146.93      143.71      0.82 o
  -2  13   8       41.03       41.40      0.35 o
  -2  13   9       21.88       22.37      0.31 o
  -2  13  10        1.52        1.55      0.12 o
  -2  13  11        5.13        5.19      0.15 o
  -2  13  12        9.95       10.43      0.25 o
  -2  13  13        0.55        0.65      0.16 o
  -2  13  14        6.03        5.69      0.16 o
  -2  14   1       32.29       32.00      0.23 o
  -2  14   2       32.15       32.89      0.26 o
  -2  14   4        1.60        1.60      0.09 o
  -2  14   5       36.74       35.74      0.26 o
  -2  14   6      104.41      105.48      0.62 o
  -2  14   7       12.47       12.12      0.15 o
  -2  14   8        2.68        3.20      0.12 o
  -2  14   9       14.63       15.04      0.19 o
  -2  14  10       21.89       21.73      0.25 o
  -2  14  11        2.47        2.76      0.13 o
  -2  14  12       26.80       26.99      0.34 o
  -2  14  13        0.63        0.62      0.14 o
  -2  14  14        5.48        5.63      0.18 o
  -2  15   1      157.46      155.77      0.76 o
  -2  15   2       57.34       56.44      0.28 o
  -2  15   3        8.33        8.05      0.10 o
  -2  15   4        7.16        7.27      0.13 o
  -2  15   5      174.02      173.78      1.07 o
  -2  15   6        0.30        0.40      0.10 o
  -2  15   7        7.11        7.15      0.12 o
  -2  15   8       45.40       44.75      0.41 o
  -2  15   9       18.34       19.48      0.40 o
  -2  15  10        7.40        7.53      0.18 o
  -2  15  11       19.87       19.93      0.25 o
  -2  15  13        7.48        7.15      0.16 o
  -2  15  14        7.72        7.51      0.18 o
  -2  16   1       39.42       38.92      0.19 o
  -2  16   2       21.28       21.19      0.21 o
  -2  16   3       32.76       33.11      0.22 o
  -2  16   4      156.26      151.63      1.01 o
  -2  16   5        6.82        6.79      0.13 o
  -2  16   6       74.32       72.93      0.50 o
  -2  16   8        0.33        0.40      0.11 o
  -2  16   9       83.73       84.99      0.88 o
  -2  16  10       16.50       17.20      0.22 o
  -2  16  11        3.14        3.48      0.15 o
  -2  16  13        0.26        0.50      0.14 o
  -2  17   1      388.43      392.15      2.30 o
  -2  17   2       32.40       31.89      0.22 o
  -2  17   3        3.91        4.05      0.10 o
  -2  17   4       92.31       92.24      0.63 o
  -2  17   5       39.21       38.02      0.28 o
  -2  17   6       36.18       36.49      0.41 o
  -2  17   7       11.47       11.33      0.19 o
  -2  17   8        0.34        0.43      0.11 o
  -2  17   9        6.10        6.33      0.15 o
  -2  17  10        4.16        4.24      0.15 o
  -2  17  11      123.09      123.42      1.07 o
  -2  17  12        0.24        0.38      0.14 o
  -2  18   1       79.73       79.93      0.37 o
  -2  18   2       14.80       15.10      0.22 o
  -2  18   3       18.38       18.01      0.16 o
  -2  18   4      364.88      358.81      2.88 o
  -2  18   5        0.12        0.34      0.11 o
  -2  18   6       40.31       40.53      0.53 o
  -2  18   7       23.39       23.00      0.22 o
  -2  18   8       57.11       55.75      0.45 o
  -2  18   9       20.55       20.61      0.28 o
  -2  18  10       11.56       11.67      0.16 o
  -2  18  11        0.69        0.57      0.14 o
  -2  18  12       30.14       31.00      0.50 o
  -2  19   1       23.03       22.93      0.26 o
  -2  19   2       33.80       33.59      0.34 o
  -2  19   3        0.80        0.76      0.10 o
  -2  19   4       30.23       29.98      0.28 o
  -2  19   5      222.34      221.33      1.69 o
  -2  19   6        0.35        0.31      0.15 o
  -2  19   7        0.49        0.34      0.15 o
  -2  19   8       12.53       12.44      0.21 o
  -2  19   9        2.43        2.59      0.13 o
  -2  19  10        1.10        1.14      0.13 o
  -2  19  11        3.77        3.54      0.13 o
  -2  20   1        1.17        1.39      0.12 o
  -2  20   3        4.72        5.22      0.12 o
  -2  20   4       15.85       15.91      0.15 o
  -2  20   5       86.71       87.31      0.72 o
  -2  20   6        1.01        0.76      0.14 o
  -2  20   7       47.60       46.87      0.62 o
  -2  20   8        3.73        3.70      0.13 o
  -2  20   9       10.26       11.05      0.23 o
  -2  20  10        7.74        7.84      0.18 o
  -2  20  11        3.96        3.83      0.15 o
  -2  20  12        0.35        0.50      0.14 o
  -2  21   1        4.89        5.19      0.13 o
  -2  21   2       42.35       41.94      0.32 o
  -2  21   3       72.97       71.58      0.45 o
  -2  21   5        2.84        2.97      0.13 o
  -2  21   6       20.21       19.64      0.26 o
  -2  21   7       29.43       29.76      0.53 o
  -2  21   8       62.92       61.11      0.50 o
  -2  21   9       20.84       21.04      0.28 o
  -2  21  10       12.09       12.33      0.19 o
  -2  21  11       11.97       11.99      0.34 o
  -2  22   1        3.71        3.80      0.13 o
  -2  22   2       25.72       26.19      0.28 o
  -2  22   3        5.08        5.28      0.13 o
  -2  22   4      130.61      128.39      0.70 o
  -2  22   5       28.64       27.96      0.19 o
  -2  22   6       57.75       57.03      0.44 o
  -2  22   7        7.78        8.05      0.23 o
  -2  22   8        9.66        9.02      0.22 o
  -2  22   9       11.97       12.74      0.19 o
  -2  22  10        0.42        0.57      0.14 o
  -2  23   1      104.00      102.79      0.60 o
  -2  23   2        0.60        0.47      0.13 o
  -2  23   3       44.73       45.90      0.43 o
  -2  23   4       18.19       18.39      0.22 o
  -2  23   5       16.27       15.62      0.23 o
  -2  23   8       24.24       23.71      0.45 o
  -2  23   9       14.84       15.15      0.18 o
  -2  24   1        0.32        0.48      0.14 o
  -2  24   2       16.24       15.38      0.18 o
  -2  24   3       13.56       13.00      0.18 o
  -2  24   4        8.49        8.35      0.15 o
  -2  24   5       24.26       24.45      0.25 o
  -2  24   6        9.71        9.74      0.19 o
  -2  24   7       37.23       37.74      0.54 o
  -2  24   8        1.25        1.11      0.17 o
  -2  24   9       19.88       19.74      0.44 o
  -2  25   1       21.72       21.73      0.21 o
  -2  25   2       43.06       42.78      0.35 o
  -2  25   3        6.81        6.71      0.15 o
  -2  25   4       59.86       58.97      0.53 o
  -2  25   5       92.76       90.16      0.67 o
  -2  25   6        3.37        3.31      0.15 o
  -2  25   7        2.10        2.22      0.16 o
  -2  25   8        1.22        0.95      0.19 o
  -2  26   1       21.84       21.66      0.19 o
  -2  26   2        8.08        8.87      0.21 o
  -2  26   3        1.44        1.45      0.13 o
  -2  26   4       43.70       44.57      0.38 o
  -2  26   5       11.30       11.06      0.19 o
  -2  26   6       75.96       76.44      0.35 o
  -2  26   7       12.77       13.24      0.23 o
  -2  27   1        0.76        0.84      0.16 o
  -2  27   2        4.75        4.89      0.18 o
  -2  27   3        5.33        5.19      0.16 o
  -2  27   4       15.94       16.07      0.22 o
  -2  27   5        3.19        3.51      0.15 o
  -2  28   2       31.93       31.09      0.32 o
  -2  28   3        1.04        0.92      0.13 o
  -2  28   4       16.78       17.19      0.21 o
  -2  28   5        9.26        9.04      0.16 o
  -1   0   2     8892.92     9016.61    125.77 o
  -1   0   4     7237.43     7403.93     34.96 o
  -1   0   6       43.47       45.96      1.03 o
  -1   0   8        0.70        0.59      0.14 o
  -1   0  10       29.87       30.24      0.59 o
  -1   0  12      212.77      221.45      1.50 o
  -1   0  14        4.18        4.48      0.23 o
  -1   0  16        5.31        5.23      0.26 o
  -1   1   1     1594.23     1650.78     10.69 o
  -1   1   2    14066.33    14208.06     93.83 o
  -1   1   3      504.60      501.03      4.15 o
  -1   1   4     4089.61     4226.96     26.28 o
  -1   1   5      902.16      923.95      5.55 o
  -1   1   6        2.40        2.32      0.10 o
  -1   1   7      158.32      158.37      1.03 o
  -1   1   8       19.81       20.33      0.28 o
  -1   1   9       75.93       78.08      0.62 o
  -1   1  10       85.92       87.19      0.51 o
  -1   1  11       20.67       21.05      0.25 o
  -1   1  12        4.15        4.24      0.15 o
  -1   1  14        6.03        6.64      0.18 o
  -1   1  15       10.85       11.28      0.19 o
  -1   1  16        3.06        3.45      0.19 o
  -1   2   1     1781.59     1866.92     12.67 o
  -1   2   2     8107.15     8133.87     32.77 o
  -1   2   3        8.37        9.17      0.23 o
  -1   2   4      330.43      338.19      1.72 o
  -1   2   5      618.69      631.24      5.24 o
  -1   2   6       46.26       47.09      0.53 o
  -1   2   7       25.49       25.53      0.16 o
  -1   2   8      119.68      119.89      0.65 o
  -1   2   9        0.93        0.75      0.10 o
  -1   2  11       46.12       47.75      0.43 o
  -1   2  12        9.95        9.70      0.16 o
  -1   2  13       27.16       28.50      0.35 o
  -1   2  14        0.17        0.41      0.18 o
  -1   2  15        0.60        0.78      0.19 o
  -1   2  16        1.67        1.88      0.18 o
  -1   3   1      867.06      885.24      6.83 o
  -1   3   2      128.17      125.61      0.78 o
  -1   3   3      101.54       88.62      0.67 o
  -1   3   4       91.52       89.20      0.67 o
  -1   3   5      401.10      402.43      2.24 o
  -1   3   6       49.56       49.74      0.43 o
  -1   3   7        2.67        3.17      0.07 o
  -1   3   8       17.37       17.70      0.22 o
  -1   3   9      173.30      175.90      0.95 o
  -1   3  10        4.00        4.07      0.13 o
  -1   3  11       86.01       86.84      0.81 o
  -1   3  12        0.33        0.51      0.14 o
  -1   3  13        2.89        2.79      0.15 o
  -1   3  15        4.05        4.02      0.18 o
  -1   4   1      250.82      256.42      2.32 o
  -1   4   2     1496.38     1505.40      8.06 o
  -1   4   4      105.42      102.20      0.63 o
  -1   4   5      102.94      103.73      0.63 o
  -1   4   6      204.06      202.90      1.14 o
  -1   4   7       31.06       31.34      0.31 o
  -1   4   8       10.42       11.03      0.13 o
  -1   4   9       72.73       72.21      0.51 o
  -1   4  10        6.06        5.99      0.12 o
  -1   4  11       67.45       66.93      0.44 o
  -1   4  12       29.06       29.78      0.23 o
  -1   4  13        4.33        3.99      0.15 o
  -1   4  14        4.33        4.61      0.15 o
  -1   4  15        1.20        1.07      0.16 o
  -1   4  16       12.41       12.22      0.25 o
  -1   5   1       94.03       90.40      0.63 o
  -1   5   2      308.67      307.42      1.92 o
  -1   5   3     1204.21     1223.04      8.91 o
  -1   5   4      140.58      138.64      0.82 o
  -1   5   5      228.87      225.33      1.01 o
  -1   5   6        1.85        2.73      0.07 o
  -1   5   7       42.98       42.26      0.35 o
  -1   5   8       15.02       15.24      0.15 o
  -1   5   9      132.65      134.08      1.03 o
  -1   5  11       80.29       81.58      0.54 o
  -1   5  12       32.51       32.74      0.28 o
  -1   5  15        0.99        1.09      0.13 o
  -1   6   1      146.87      145.06      0.79 o
  -1   6   2      345.13      360.58      2.30 o
  -1   6   3        1.27        1.20      0.07 o
  -1   6   4     1756.59     1787.63      8.63 o
  -1   6   5        1.74        1.88      0.07 o
  -1   6   6       47.08       46.09      0.31 o
  -1   6   7       19.07       19.20      0.12 o
  -1   6   8       47.01       46.57      0.34 o
  -1   6   9        6.75        6.77      0.12 o
  -1   6  10        4.86        4.85      0.12 o
  -1   6  11        5.53        5.36      0.13 o
  -1   6  12       27.63       28.21      0.22 o
  -1   6  13        3.93        4.04      0.13 o
  -1   6  14       22.16       22.90      0.25 o
  -1   6  15        4.14        4.43      0.16 o
  -1   7   1     2435.30     2498.41      8.84 o
  -1   7   2       17.05       16.31      0.10 o
  -1   7   3      285.72      278.31      2.07 o
  -1   7   4       19.66       20.11      0.16 o
  -1   7   5     1115.42     1122.91      6.77 o
  -1   7   6      143.82      141.67      0.66 o
  -1   7   7        0.13        0.22      0.10 o
  -1   7   8       97.51       99.10      0.88 o
  -1   7   9        2.30        2.63      0.10 o
  -1   7  11       66.39       67.28      0.43 o
  -1   7  12       47.66       48.35      0.50 o
  -1   7  13        0.37        0.76      0.12 o
  -1   7  15       15.91       16.10      0.21 o
  -1   8   1        3.21        4.20      0.07 o
  -1   8   2     1364.29     1355.02      6.42 o
  -1   8   3      103.05      101.69      0.60 o
  -1   8   4        0.82        1.07      0.06 o
  -1   8   5       33.16       32.22      0.18 o
  -1   8   6       37.94       38.06      0.45 o
  -1   8   7       72.69       72.28      0.44 o
  -1   8   8      281.20      286.46      2.63 o
  -1   8   9        0.86        1.07      0.09 o
  -1   8  10       44.12       46.09      0.43 o
  -1   8  11        0.61        0.63      0.13 o
  -1   8  12       45.57       46.12      0.37 o
  -1   8  13        0.29        0.44      0.14 o
  -1   8  14       22.57       23.92      0.19 o
  -1   8  15        0.35        0.45      0.16 o
  -1   9   1       86.52       83.03      0.41 o
  -1   9   2      245.58      239.33      1.16 o
  -1   9   3        0.33        0.15      0.07 o
  -1   9   4      104.01      102.79      1.03 o
  -1   9   5      164.62      163.03      0.53 o
  -1   9   6      373.94      373.11      2.23 o
  -1   9   7        5.40        5.69      0.10 o
  -1   9   8      164.76      162.57      1.25 o
  -1   9   9       53.20       51.96      0.47 o
  -1   9  10        7.54        7.86      0.13 o
  -1   9  11       48.65       46.66      0.41 o
  -1   9  12        2.72        2.63      0.13 o
  -1   9  13        2.47        2.59      0.13 o
  -1   9  14       10.61       10.56      0.25 o
  -1  10   1       54.88       52.95      0.43 o
  -1  10   2       66.05       69.30      0.38 o
  -1  10   3        0.91        0.97      0.06 o
  -1  10   4      565.00      572.33      4.23 o
  -1  10   5      139.96      135.73      0.87 o
  -1  10   6       19.79       19.02      0.19 o
  -1  10   7      146.79      145.81      0.89 o
  -1  10   8      151.16      150.44      1.17 o
  -1  10   9       39.61       39.00      0.47 o
  -1  10  10      153.30      147.72      1.39 o
  -1  10  11        4.76        4.63      0.15 o
  -1  10  12       15.03       16.01      0.23 o
  -1  10  13       14.50       13.93      0.21 o
  -1  10  14        0.43        0.43      0.14 o
  -1  10  15        0.45        0.40      0.17 o
  -1  11   1        2.03        2.94      0.07 o
  -1  11   3        0.10        0.18      0.08 o
  -1  11   4        3.37        3.55      0.12 o
  -1  11   5       51.42       52.43      0.43 o
  -1  11   6       96.60       95.29      0.47 o
  -1  11   7      400.99      394.94      2.73 o
  -1  11   8       37.49       36.71      0.35 o
  -1  11   9       83.37       83.08      0.79 o
  -1  11  10        2.69        2.73      0.12 o
  -1  11  11        4.01        3.89      0.15 o
  -1  11  12        1.19        1.14      0.13 o
  -1  11  13        0.31        0.37      0.13 o
  -1  11  14        7.44        7.56      0.18 o
  -1  11  15        7.79        7.71      0.18 o
  -1  12   1       57.64       58.22      0.18 o
  -1  12   2       90.22       89.98      0.70 o
  -1  12   3        6.94        7.51      0.13 o
  -1  12   4      775.43      795.40      4.51 o
  -1  12   5       33.10       32.82      0.25 o
  -1  12   7      125.11      122.39      0.78 o
  -1  12   8       79.50       77.39      0.66 o
  -1  12   9       50.35       50.02      0.41 o
  -1  12  10        1.59        1.53      0.12 o
  -1  12  11        0.22        0.48      0.13 o
  -1  12  12       60.31       58.23      0.73 o
  -1  12  14        0.43        0.62      0.16 o
  -1  13   1      380.53      377.48      1.64 o
  -1  13   2        7.22        7.14      0.09 o
  -1  13   3       20.25       19.70      0.13 o
  -1  13   4       12.67       12.55      0.12 o
  -1  13   5      285.36      284.21      2.11 o
  -1  13   6       48.02       47.53      0.35 o
  -1  13   7        2.42        2.38      0.10 o
  -1  13   8       15.21       15.68      0.16 o
  -1  13   9        8.60        8.43      0.18 o
  -1  13  10       30.77       29.07      0.34 o
  -1  13  11       29.95       29.44      0.29 o
  -1  13  12        0.68        0.87      0.13 o
  -1  13  13        0.94        1.26      0.13 o
  -1  13  14        7.56        7.77      0.22 o
  -1  14   1       83.73       83.08      0.50 o
  -1  14   2      304.89      301.99      1.54 o
  -1  14   3       16.05       16.45      0.15 o
  -1  14   4        7.47        7.67      0.12 o
  -1  14   5        0.20        0.37      0.10 o
  -1  14   6       58.32       58.37      0.41 o
  -1  14   7       41.92       41.05      0.43 o
  -1  14   8        6.49        6.63      0.13 o
  -1  14   9       60.58       60.66      0.66 o
  -1  14  10        8.93        9.42      0.19 o
  -1  14  11       18.04       18.06      0.26 o
  -1  14  12        2.43        2.53      0.13 o
  -1  14  13        3.03        2.95      0.18 o
  -1  14  14        3.93        4.58      0.19 o
  -1  15   1        8.50        8.74      0.12 o
  -1  15   2       22.52       22.81      0.15 o
  -1  15   3       11.91       12.16      0.21 o
  -1  15   4       47.16       46.91      0.31 o
  -1  15   5       91.03       89.99      0.47 o
  -1  15   6        0.46        0.48      0.11 o
  -1  15   7       50.83       49.94      0.34 o
  -1  15   8        3.12        3.45      0.12 o
  -1  15   9        5.52        5.80      0.13 o
  -1  15  10       13.00       13.13      0.18 o
  -1  15  11       58.79       59.79      0.63 o
  -1  15  12        6.26        6.55      0.16 o
  -1  16   2       19.93       20.10      0.25 o
  -1  16   3        1.15        1.06      0.09 o
  -1  16   4      150.09      149.46      0.79 o
  -1  16   5       14.78       15.65      0.15 o
  -1  16   6        4.89        4.89      0.12 o
  -1  16   7       94.17       91.69      0.75 o
  -1  16   8        7.00        6.87      0.13 o
  -1  16   9       37.54       35.33      0.43 o
  -1  16  10        3.74        4.13      0.13 o
  -1  16  11        1.16        1.10      0.13 o
  -1  16  12       32.31       34.04      0.41 o
  -1  16  13        5.97        6.01      0.15 o
  -1  17   1       20.11       19.71      0.15 o
  -1  17   2       49.19       49.38      0.37 o
  -1  17   3        7.45        7.39      0.12 o
  -1  17   4       67.49       66.99      0.41 o
  -1  17   5       62.60       60.92      0.34 o
  -1  17   6        0.39        0.37      0.11 o
  -1  17   7       90.75       90.54      0.76 o
  -1  17   8        8.68        8.45      0.13 o
  -1  17   9       34.98       32.01      0.31 o
  -1  17  10       11.69       10.55      0.19 o
  -1  17  11       21.40       22.04      0.44 o
  -1  17  12        0.98        1.04      0.13 o
  -1  17  13        0.50        0.62      0.16 o
  -1  18   1       29.81       29.54      0.21 o
  -1  18   2       21.86       21.83      0.19 o
  -1  18   3       37.20       36.93      0.29 o
  -1  18   4       62.36       62.10      0.40 o
  -1  18   6       73.60       72.02      0.79 o
  -1  18   7      120.80      119.92      0.75 o
  -1  18   8       23.35       24.17      0.23 o
  -1  18   9       33.10       32.20      0.31 o
  -1  18  10       12.24       10.49      0.16 o
  -1  18  12        0.76        0.92      0.13 o
  -1  19   1        2.15        2.21      0.12 o
  -1  19   2      177.48      176.12      0.91 o
  -1  19   3      140.96      140.40      0.76 o
  -1  19   4      129.98      129.97      0.73 o
  -1  19   5       20.01       20.07      0.26 o
  -1  19   6        6.99        7.33      0.15 o
  -1  19   7        4.74        5.16      0.15 o
  -1  19   8        9.66       10.03      0.18 o
  -1  19   9       19.58       19.45      0.31 o
  -1  19  10       10.91       10.39      0.16 o
  -1  19  11       38.67       33.72      0.45 o
  -1  19  12       16.04       15.78      0.26 o
  -1  20   1       96.38       93.47      0.60 o
  -1  20   2       29.30       28.94      0.26 o
  -1  20   3        1.03        1.39      0.10 o
  -1  20   5       98.02       99.49      0.92 o
  -1  20   6        5.85        6.02      0.21 o
  -1  20   7        0.57        0.89      0.13 o
  -1  20   8        4.73        4.98      0.15 o
  -1  20   9        7.01        6.70      0.16 o
  -1  20  10        8.88        8.58      0.15 o
  -1  20  11       14.16       12.91      0.23 o
  -1  21   1       33.40       32.57      0.21 o
  -1  21   2        0.97        1.07      0.12 o
  -1  21   3      186.80      185.03      0.95 o
  -1  21   4        2.69        2.88      0.12 o
  -1  21   5       56.73       57.43      0.43 o
  -1  21   6       17.98       17.48      0.19 o
  -1  21   7        8.76        8.80      0.16 o
  -1  21   8        4.80        4.79      0.15 o
  -1  21  10        0.67        0.79      0.14 o
  -1  21  11        3.66        3.36      0.15 o
  -1  22   1       18.53       18.83      0.18 o
  -1  22   2       34.92       35.05      0.21 o
  -1  22   3        1.21        1.25      0.12 o
  -1  22   4      215.78      213.30      0.85 o
  -1  22   5        0.95        1.01      0.12 o
  -1  22   6        5.93        6.08      0.15 o
  -1  22   7        6.23        6.36      0.16 o
  -1  22   8        0.73        0.65      0.17 o
  -1  22   9        0.35        0.63      0.14 o
  -1  23   1       16.06       16.25      0.16 o
  -1  23   4        1.23        1.14      0.12 o
  -1  23   5       30.29       30.28      0.31 o
  -1  23   6       32.50       31.64      0.23 o
  -1  23   7       65.95       63.32      0.50 o
  -1  23   8        1.56        1.72      0.18 o
  -1  23   9       13.76       14.59      0.25 o
  -1  23  10        3.19        3.22      0.15 o
  -1  24   1       87.94       87.94      0.48 o
  -1  24   2        0.83        0.97      0.13 o
  -1  24   3        9.86       10.46      0.16 o
  -1  24   4       11.66       11.59      0.15 o
  -1  24   5       26.25       25.91      0.22 o
  -1  24   6       26.92       25.72      0.37 o
  -1  24   7       35.82       36.76      0.40 o
  -1  24   8        1.19        1.10      0.19 o
  -1  24   9       20.42       21.20      0.40 o
  -1  25   1        1.78        2.03      0.13 o
  -1  25   2       43.67       43.30      0.26 o
  -1  25   3       92.14       91.20      0.66 o
  -1  25   4       20.89       20.49      0.26 o
  -1  25   5        2.52        2.41      0.15 o
  -1  25   6        2.11        2.28      0.15 o
  -1  25   7        6.82        7.07      0.18 o
  -1  25   8        3.92        4.38      0.18 o
  -1  26   1       15.85       15.44      0.21 o
  -1  26   2       66.67       65.41      0.38 o
  -1  26   4        3.10        3.26      0.13 o
  -1  26   5       17.85       17.79      0.23 o
  -1  26   6       14.35       14.99      0.19 o
  -1  26   7        1.53        1.66      0.16 o
  -1  27   1        2.35        2.31      0.16 o
  -1  27   2       61.99       63.08      0.44 o
  -1  27   3       28.80       29.26      0.23 o
  -1  27   4       53.00       53.77      0.37 o
  -1  27   5       14.34       14.49      0.19 o
  -1  27   6       12.83       13.16      0.19 o
  -1  28   1       14.33       15.54      0.26 o
  -1  28   2       16.36       16.09      0.19 o
  -1  28   3        3.47        3.54      0.15 o
  -1  28   4       25.93       25.77      0.29 o
  -1  29   1        5.53        5.48      0.18 o
  -1  29   2        0.74        0.84      0.16 o
   0   0   2     3427.43     3517.71     35.44 o
   0   0   4      318.86      335.31      4.75 o
   0   0   6       28.68       27.55      0.26 o
   0   0   8      350.22      355.51      3.61 o
   0   0  10       70.56       70.88      0.72 o
   0   0  14       18.25       20.54      0.66 o
   0   1   1      232.49      232.99      1.83 o
   0   1   2     6094.38     6049.10     35.89 o
   0   1   3      857.10      881.16      4.32 o
   0   1   4       13.77       13.13      0.32 o
   0   1   5      407.53      420.47      2.23 o
   0   1   6      168.22      170.42      1.44 o
   0   1   7      535.19      530.63      3.01 o
   0   1   8       66.89       67.24      0.25 o
   0   1   9       90.04       89.11      0.59 o
   0   1  10        4.57        4.89      0.13 o
   0   1  11      128.40      129.15      1.03 o
   0   1  12        2.33        2.29      0.15 o
   0   1  13        2.09        2.40      0.18 o
   0   1  14        1.67        1.51      0.16 o
   0   1  15        2.27        2.21      0.16 o
   0   1  16        5.21        5.29      0.21 o
   0   2   0     1131.48     1177.19     14.55 o
   0   2   1      659.24      697.19      4.96 o
   0   2   2       15.91       14.07      0.18 o
   0   2   3      850.11      848.98      4.07 o
   0   2   4       50.19       51.08      0.47 o
   0   2   5       54.83       52.65      0.41 o
   0   2   6      307.03      312.23      1.67 o
   0   2   7       89.66       92.14      0.51 o
   0   2   8        8.63        8.24      0.10 o
   0   2   9        1.66        1.78      0.12 o
   0   2  10        9.71       10.12      0.16 o
   0   2  11       24.60       25.11      0.22 o
   0   2  12       35.58       35.71      0.50 o
   0   2  15        2.01        1.97      0.18 o
   0   2  16        1.12        1.19      0.19 o
   0   3   1      734.24      768.25      3.35 o
   0   3   2      165.43      169.24      1.14 o
   0   3   3      351.02      345.63      1.69 o
   0   3   4      103.19      100.18      0.98 o
   0   3   5        6.24        5.47      0.07 o
   0   3   6        3.01        2.69      0.07 o
   0   3   7       36.35       37.08      0.16 o
   0   3   8        0.46        0.62      0.07 o
   0   3   9       38.30       39.00      0.63 o
   0   3  10        1.08        1.19      0.10 o
   0   3  11       16.08       16.34      0.19 o
   0   3  12        1.43        1.57      0.13 o
   0   3  13        4.58        5.03      0.16 o
   0   3  14        4.86        5.23      0.16 o
   0   3  15        0.97        1.29      0.19 o
   0   4   0     1449.49     1500.62      8.64 o
   0   4   1      414.95      412.74      1.86 o
   0   4   2      442.33      450.03      3.07 o
   0   4   3      440.84      449.31      2.19 o
   0   4   4      635.05      670.70      4.70 o
   0   4   5      373.03      363.88      2.24 o
   0   4   6       24.54       23.85      0.25 o
   0   4   7       25.13       25.47      0.23 o
   0   4   8       58.88       59.54      0.43 o
   0   4   9       13.10       13.22      0.13 o
   0   4  10        3.81        4.14      0.10 o
   0   4  12       26.05       26.10      0.23 o
   0   4  13       23.67       23.89      0.19 o
   0   4  14        4.89        5.13      0.15 o
   0   4  15        2.10        2.48      0.15 o
   0   5   1     1748.35     1763.92      8.87 o
   0   5   2      418.38      427.21      2.04 o
   0   5   3        0.20        0.72      0.06 o
   0   5   4       26.06       25.52      0.16 o
   0   5   5      202.03      207.28      1.20 o
   0   5   6        2.80        2.43      0.07 o
   0   5   7     1165.46     1199.55      4.76 o
   0   5   8       33.39       33.20      0.22 o
   0   5   9       26.75       25.74      0.16 o
   0   5  10       27.24       27.36      0.23 o
   0   5  11       24.38       23.87      0.23 o
   0   5  12        2.94        3.04      0.13 o
   0   5  14        1.10        1.22      0.13 o
   0   5  15       17.23       18.13      0.19 o
   0   6   0     8190.28     8277.24     62.47 o
   0   6   1     1850.22     1879.20     10.60 o
   0   6   2      137.82      138.64      0.92 o
   0   6   3      734.35      746.05      4.20 o
   0   6   4      355.16      350.18      1.98 o
   0   6   5        0.59        0.65      0.06 o
   0   6   6      207.35      210.26      1.11 o
   0   6   7        0.55        0.56      0.07 o
   0   6   8        0.20        0.31      0.10 o
   0   6   9       11.65       11.81      0.12 o
   0   6  10       76.60       75.81      0.51 o
   0   6  11        5.00        5.33      0.13 o
   0   6  12       68.93       70.96      0.60 o
   0   6  13       24.76       26.69      0.28 o
   0   6  14        0.19        0.56      0.14 o
   0   6  15        0.72        1.07      0.16 o
   0   7   1      717.67      730.25      3.75 o
   0   7   2      123.48      124.30      0.89 o
   0   7   3       29.05       29.01      0.23 o
   0   7   4       79.33       77.56      0.41 o
   0   7   5       53.58       56.25      0.34 o
   0   7   6      105.10      104.45      0.57 o
   0   7   7      186.51      182.27      1.14 o
   0   7   8        0.10        0.21      0.10 o
   0   7   9        2.63        2.60      0.10 o
   0   7  10      148.08      148.38      1.13 o
   0   7  11       65.78       64.97      0.48 o
   0   7  12       31.65       31.84      0.31 o
   0   7  13        1.17        1.39      0.13 o
   0   7  14        8.00        8.14      0.16 o
   0   7  15        1.01        1.22      0.15 o
   0   8   0        4.85        5.76      0.13 o
   0   8   1       84.32       83.98      0.40 o
   0   8   2      529.12      519.22      2.81 o
   0   8   3       40.56       38.87      0.22 o
   0   8   4      778.61      799.00      5.08 o
   0   8   5      109.75      109.14      0.67 o
   0   8   6       23.74       23.11      0.18 o
   0   8   8       11.16       11.55      0.12 o
   0   8   9        2.76        2.85      0.10 o
   0   8  10       18.09       18.01      0.19 o
   0   8  11       15.25       14.97      0.15 o
   0   8  12       12.92       13.24      0.16 o
   0   8  13        4.02        4.30      0.15 o
   0   8  14        9.63       10.18      0.19 o
   0   8  15       11.03       11.71      0.21 o
   0   9   1      135.81      137.94      0.79 o
   0   9   2      396.85      393.58      1.77 o
   0   9   3       12.09       13.43      0.10 o
   0   9   4      213.78      206.86      1.28 o
   0   9   5      131.27      128.71      0.72 o
   0   9   6      652.64      647.23      3.63 o
   0   9   7       60.58       59.28      0.48 o
   0   9   8       51.29       50.64      0.41 o
   0   9   9        5.06        4.89      0.10 o
   0   9  10        9.93        9.64      0.16 o
   0   9  11       27.68       27.36      0.31 o
   0   9  12       14.11       14.15      0.18 o
   0   9  13        0.65        0.67      0.14 o
   0   9  14       15.50       15.04      0.25 o
   0   9  15        3.43        3.14      0.16 o
   0  10   0     2014.25     2046.81     10.37 o
   0  10   1       60.77       65.64      0.47 o
   0  10   2       21.09       21.30      0.15 o
   0  10   3      299.26      283.55      1.94 o
   0  10   4      122.79      115.62      0.63 o
   0  10   5       37.88       38.74      0.23 o
   0  10   6      101.01       98.05      0.73 o
   0  10   7      119.99      118.91      0.92 o
   0  10   8      103.35      102.42      0.84 o
   0  10   9       17.44       17.66      0.21 o
   0  10  10        4.14        4.17      0.12 o
   0  10  11        8.85        9.08      0.15 o
   0  10  13        0.34        0.43      0.13 o
   0  10  14        3.84        4.19      0.19 o
   0  10  15        0.61        0.67      0.16 o
   0  11   1       54.75       54.87      0.45 o
   0  11   2        1.42        1.22      0.06 o
   0  11   3       54.48       54.19      0.47 o
   0  11   4      125.30      121.36      0.65 o
   0  11   5     1022.11     1058.22      5.53 o
   0  11   6      223.20      223.06      1.85 o
   0  11   7       89.95       89.38      0.72 o
   0  11   8      119.93      115.63      0.89 o
   0  11   9       19.76       19.55      0.16 o
   0  11  10        3.21        2.88      0.12 o
   0  11  11       44.28       42.21      0.47 o
   0  11  12       19.61       18.89      0.28 o
   0  11  13       10.31       11.39      0.21 o
   0  11  14       14.29       14.41      0.19 o
   0  12   0     1280.73     1293.54      6.37 o
   0  12   1       59.57       57.21      0.26 o
   0  12   2       92.25       91.75      0.41 o
   0  12   3      530.78      525.97      2.44 o
   0  12   4       48.37       48.32      0.50 o
   0  12   5        9.76        9.36      0.10 o
   0  12   6       97.58       93.33      0.78 o
   0  12   7       25.49       24.58      0.31 o
   0  12   8       31.86       31.81      0.29 o
   0  12  10        5.24        5.07      0.13 o
   0  12  11        3.65        3.50      0.13 o
   0  12  12       63.49       65.76      0.63 o
   0  12  13        2.19        2.89      0.15 o
   0  12  14        0.19        0.37      0.17 o
   0  13   1      148.56      146.73      0.57 o
   0  13   2      211.62      214.08      1.07 o
   0  13   3       33.93       34.82      0.25 o
   0  13   4        6.53        6.99      0.16 o
   0  13   5        6.24        6.55      0.15 o
   0  13   6        6.42        6.46      0.10 o
   0  13   7       19.31       17.29      0.16 o
   0  13   8       39.98       39.98      0.29 o
   0  13   9        1.11        1.04      0.12 o
   0  13  10        8.48        8.51      0.15 o
   0  13  11       59.23       59.88      0.67 o
   0  13  13        1.85        1.93      0.15 o
   0  14   0        7.57        7.29      0.13 o
   0  14   1       20.81       19.17      0.18 o
   0  14   2      114.27      111.39      0.35 o
   0  14   3       41.75       42.66      0.28 o
   0  14   4       95.66       96.90      0.63 o
   0  14   5       36.58       36.83      0.32 o
   0  14   6       42.69       42.83      0.37 o
   0  14   7        1.19        1.01      0.10 o
   0  14   8        2.54        2.23      0.12 o
   0  14   9       21.46       21.20      0.29 o
   0  14  10        1.44        1.63      0.13 o
   0  14  11       13.60       13.02      0.16 o
   0  14  12        2.68        3.10      0.15 o
   0  14  13       14.45       14.30      0.25 o
   0  14  14       18.02       18.85      0.41 o
   0  15   1       68.75       68.37      0.38 o
   0  15   2       54.37       53.65      0.25 o
   0  15   3        0.20        0.32      0.10 o
   0  15   5      168.00      165.73      0.84 o
   0  15   6       10.60       10.39      0.16 o
   0  15   7      228.05      225.65      2.22 o
   0  15   8       68.00       66.56      0.62 o
   0  15   9        9.75       11.31      0.25 o
   0  15  10        1.48        1.81      0.12 o
   0  15  11        3.43        3.66      0.15 o
   0  15  12        1.75        1.90      0.13 o
   0  16   0      551.02      557.49      3.47 o
   0  16   1       25.16       24.65      0.21 o
   0  16   2        1.22        1.10      0.09 o
   0  16   3       36.31       36.64      0.31 o
   0  16   4       52.82       52.99      0.35 o
   0  16   5       22.52       22.48      0.23 o
   0  16   6        0.92        0.87      0.10 o
   0  16   7       42.68       42.66      0.28 o
   0  16   8        3.32        2.85      0.12 o
   0  16   9       18.94       17.04      0.18 o
   0  16  10       12.43       11.68      0.19 o
   0  16  11        3.53        3.98      0.22 o
   0  16  12       24.89       24.37      0.37 o
   0  16  13        0.20        0.35      0.14 o
   0  17   1       98.13       98.93      0.57 o
   0  17   2       31.17       31.13      0.19 o
   0  17   3        2.27        2.26      0.10 o
   0  17   5      443.94      453.03      2.04 o
   0  17   6        3.39        3.44      0.12 o
   0  17   7       38.98       40.03      0.41 o
   0  17   8       17.44       17.36      0.16 o
   0  17   9        0.99        0.79      0.12 o
   0  17  10        7.71        7.52      0.15 o
   0  17  11       10.65       10.06      0.18 o
   0  17  13        3.55        3.91      0.15 o
   0  18   1        2.49        2.51      0.12 o
   0  18   2      146.60      147.13      0.66 o
   0  18   3       68.72       70.40      0.47 o
   0  18   4       22.27       22.80      0.16 o
   0  18   5       10.54       10.21      0.13 o
   0  18   6      158.91      156.46      1.28 o
   0  18   7       13.01       13.13      0.18 o
   0  18   8        6.81        7.39      0.15 o
   0  18   9        1.34        1.66      0.13 o
   0  18  10        3.68        2.79      0.13 o
   0  18  11       10.75        9.99      0.22 o
   0  18  12       51.61       54.30      0.62 o
   0  19   1      127.51      126.96      0.59 o
   0  19   2       32.56       32.36      0.18 o
   0  19   3        2.21        2.38      0.10 o
   0  19   4        1.70        1.58      0.10 o
   0  19   5       33.12       32.72      0.23 o
   0  19   6        1.72        1.94      0.13 o
   0  19   7       26.71       27.03      0.37 o
   0  19   8        1.87        2.00      0.12 o
   0  19   9        2.29        2.31      0.15 o
   0  19  10      131.15      118.73      0.88 o
   0  19  11       10.32        8.87      0.16 o
   0  19  12       13.37       12.05      0.25 o
   0  20   0      111.48      111.99      0.75 o
   0  20   1      233.78      232.29      1.04 o
   0  20   2      127.88      127.13      0.66 o
   0  20   4       10.18       10.18      0.16 o
   0  20   5        1.83        1.91      0.12 o
   0  20   7       49.97       50.11      0.32 o
   0  20   8       34.38       35.36      0.31 o
   0  20   9        0.33        0.38      0.13 o
   0  20  10        2.50        2.69      0.13 o
   0  20  11        7.23        6.48      0.15 o
   0  21   1       13.28       13.10      0.16 o
   0  21   2       53.23       52.51      0.29 o
   0  21   3       25.84       25.68      0.19 o
   0  21   4        2.60        2.82      0.13 o
   0  21   5        3.92        3.97      0.15 o
   0  21   6        2.56        2.72      0.18 o
   0  21   7       12.94       13.18      0.22 o
   0  21   8       27.23       27.44      0.23 o
   0  21   9       21.66       22.10      0.40 o
   0  21  10        5.36        4.94      0.15 o
   0  21  11       13.00       10.99      0.26 o
   0  22   0      235.49      233.25      2.54 o
   0  22   1        3.15        2.79      0.12 o
   0  22   2       36.01       36.01      0.26 o
   0  22   3        2.41        2.29      0.12 o
   0  22   4       18.76       18.67      0.21 o
   0  22   5       10.70       11.00      0.16 o
   0  22   6       23.27       23.66      0.22 o
   0  22   7        1.47        1.79      0.16 o
   0  22   8        0.71        0.73      0.17 o
   0  22   9        5.79        6.33      0.15 o
   0  22  10       17.11       16.83      0.29 o
   0  23   1       14.95       15.22      0.16 o
   0  23   2       46.08       45.48      0.38 o
   0  23   3       16.56       16.78      0.16 o
   0  23   5      143.45      143.44      0.75 o
   0  23   6        0.32        0.51      0.14 o
   0  23   7       18.55       19.11      0.32 o
   0  23   8       12.15       12.74      0.23 o
   0  23   9        2.85        3.41      0.15 o
   0  24   0      110.50      110.43      1.01 o
   0  24   1       33.49       33.17      0.26 o
   0  24   2        3.20        3.32      0.13 o
   0  24   3       57.72       57.69      0.56 o
   0  24   4       25.40       24.40      0.23 o
   0  24   5        0.38        0.37      0.17 o
   0  24   6       38.55       39.03      0.40 o
   0  24   7       17.46       17.88      0.47 o
   0  24   8        9.34        9.21      0.29 o
   0  24   9        3.33        4.05      0.15 o
   0  25   1       59.00       59.24      0.50 o
   0  25   2        9.81       10.37      0.16 o
   0  25   3       11.26       11.48      0.16 o
   0  25   4        5.40        5.82      0.15 o
   0  25   5       22.34       22.33      0.21 o
   0  25   6       11.11       11.24      0.18 o
   0  25   7        6.79        7.37      0.26 o
   0  25   8        1.18        1.32      0.16 o
   0  26   0       70.63       70.93      0.54 o
   0  26   1       67.25       68.61      0.41 o
   0  26   2       10.25       10.72      0.16 o
   0  26   4        2.58        2.67      0.15 o
   0  26   5        9.97       10.34      0.16 o
   0  26   6        6.65        6.95      0.16 o
   0  26   7       14.34       15.59      0.28 o
   0  27   2       18.95       19.29      0.22 o
   0  27   3        0.54        0.53      0.14 o
   0  27   4       12.86       13.24      0.18 o
   0  27   5       19.39       19.11      0.23 o
   0  27   6       10.42       11.50      0.28 o
   0  28   0      130.58      131.10      1.09 o
   0  28   1        3.49        3.66      0.18 o
   0  28   2        0.65        0.82      0.14 o
   0  28   3        3.15        3.28      0.15 o
   0  28   4       31.84       32.03      0.32 o
   0  29   1       44.76       46.06      0.65 o
   0  29   2        1.73        1.71      0.15 o
   1   0   0       25.57       26.32      0.15 o
   1   0   2      740.09      731.76      7.64 o
   1   0   4      126.00      127.25      1.38 o
   1   0   6      965.56     1000.03     13.41 o
   1   0   8       39.73       39.15      0.40 o
   1   0  10        8.31        8.40      0.23 o
   1   0  12       23.59       22.40      0.35 o
   1   0  14       68.59       72.69      1.23 o
   1   1   0        5.58        5.48      0.04 o
   1   1   1     3429.33     3479.74     17.22 o
   1   1   2       62.57       65.90      0.29 o
   1   1   3     1710.32     1728.64      8.74 o
   1   1   4      719.50      737.46      3.04 o
   1   1   5       21.40       18.80      0.16 o
   1   1   6       13.63       12.44      0.15 o
   1   1   7      352.14      349.81      2.38 o
   1   1   8       18.00       18.13      0.15 o
   1   1   9       20.30       21.13      0.25 o
   1   1  10       68.28       68.76      0.62 o
   1   1  11        6.93        6.79      0.15 o
   1   1  13        7.74        8.26      0.18 o
   1   1  14        5.32        5.16      0.18 o
   1   1  15        2.96        3.25      0.18 o
   1   2   0     4439.86     4496.69     21.55 o
   1   2   1      178.82      181.95      1.06 o
   1   2   2      213.46      214.37      0.97 o
   1   2   3      130.53      126.09      0.69 o
   1   2   4        0.95        1.84      0.06 o
   1   2   5      412.86      413.96      1.82 o
   1   2   6       84.30       83.43      0.38 o
   1   2   7      237.90      243.58      1.77 o
   1   2   8        5.90        6.02      0.10 o
   1   2   9        7.65        7.42      0.13 o
   1   2  10        3.62        3.55      0.13 o
   1   2  11        4.18        4.23      0.16 o
   1   2  12        3.76        3.91      0.15 o
   1   2  13        5.86        6.45      0.21 o
   1   2  14        2.54        3.19      0.16 o
   1   3   0      569.98      574.41      1.98 o
   1   3   1      256.97      260.85      2.11 o
   1   3   2      947.24      968.68      3.91 o
   1   3   3      361.88      362.26      1.47 o
   1   3   4       71.16       71.66      0.34 o
   1   3   5      231.42      213.31      1.10 o
   1   3   6        0.68        0.62      0.06 o
   1   3   7      487.05      493.19      2.24 o
   1   3   8        6.47        6.42      0.10 o
   1   3   9       16.56       16.66      0.16 o
   1   3  10        0.99        1.03      0.12 o
   1   3  11       20.70       20.45      0.28 o
   1   3  12        1.80        1.88      0.15 o
   1   3  13        0.32        0.56      0.16 o
   1   3  14        4.79        5.19      0.18 o
   1   3  15        2.60        2.97      0.21 o
   1   4   0     4310.49     4362.33     18.90 o
   1   4   1     1362.76     1389.56      6.25 o
   1   4   2       29.75       29.69      0.19 o
   1   4   3     1060.00     1070.65      3.07 o
   1   4   4       10.22       10.28      0.15 o
   1   4   5      591.95      599.67      2.62 o
   1   4   6       63.96       64.81      0.37 o
   1   4   7       16.96       17.04      0.15 o
   1   4   8       18.23       17.63      0.16 o
   1   4  10       18.62       18.67      0.21 o
   1   4  11       61.99       62.53      0.50 o
   1   4  12        0.36        0.59      0.13 o
   1   4  14       22.68       24.10      0.22 o
   1   4  15        1.73        1.59      0.16 o
   1   5   0       39.54       40.58      0.37 o
   1   5   1     1309.95     1349.82      5.93 o
   1   5   2        7.23        6.73      0.07 o
   1   5   3     1867.33     1904.99     11.06 o
   1   5   4        0.60        0.51      0.04 o
   1   5   5      272.96      281.01      1.58 o
   1   5   6      158.60      157.90      0.85 o
   1   5   7      202.08      197.12      1.36 o
   1   5   8        6.93        6.58      0.10 o
   1   5   9       52.54       52.92      0.47 o
   1   5  10        4.54        4.61      0.12 o
   1   5  11       71.06       70.75      0.56 o
   1   5  12        9.16        9.08      0.16 o
   1   5  13       20.51       21.29      0.19 o
   1   5  15        2.31        2.59      0.15 o
   1   6   0     3231.17     3289.02     13.55 o
   1   6   1      542.49      550.96      3.35 o
   1   6   2      594.50      593.74      2.07 o
   1   6   3       55.24       55.56      0.34 o
   1   6   5       85.56       85.93      0.47 o
   1   6   6      101.58      103.03      0.67 o
   1   6   7        5.36        5.23      0.09 o
   1   6   8      464.10      466.82      2.85 o
   1   6   9        1.21        1.22      0.10 o
   1   6  10        2.74        2.89      0.12 o
   1   6  11       23.71       23.03      0.18 o
   1   6  12        5.01        4.92      0.13 o
   1   6  13        2.31        2.04      0.13 o
   1   6  14       19.95       21.04      0.19 o
   1   6  15        0.76        0.88      0.16 o
   1   7   0      549.25      536.65      3.67 o
   1   7   1       71.51       68.23      0.25 o
   1   7   2        0.38        0.31      0.04 o
   1   7   3      772.18      791.93      4.11 o
   1   7   4        0.87        1.03      0.06 o
   1   7   5        4.25        3.85      0.07 o
   1   7   6      242.04      245.55      1.91 o
   1   7   7      253.25      245.93      1.29 o
   1   7   8        5.40        5.70      0.10 o
   1   7   9       20.99       21.32      0.19 o
   1   7  10        3.31        3.45      0.12 o
   1   7  11        1.68        2.41      0.12 o
   1   7  12       11.11       10.96      0.16 o
   1   7  13       30.79       32.79      0.32 o
   1   7  14        0.35        0.35      0.17 o
   1   7  15        0.20        0.31      0.15 o
   1   8   0      318.85      320.95      1.94 o
   1   8   1       17.06       15.98      0.15 o
   1   8   2     1181.16     1184.55      5.30 o
   1   8   3       94.44       91.44      0.59 o
   1   8   4      325.73      309.17      1.64 o
   1   8   5        7.34        7.21      0.09 o
   1   8   6      325.62      322.13      1.83 o
   1   8   7        0.11        0.25      0.08 o
   1   8   8       76.62       74.87      0.63 o
   1   8   9        4.39        4.36      0.10 o
   1   8  10       70.43       71.72      0.34 o
   1   8  11        0.64        0.78      0.12 o
   1   8  12        5.59        5.98      0.19 o
   1   8  13        9.78        9.87      0.22 o
   1   8  14        4.66        4.63      0.16 o
   1   8  15        0.77        1.00      0.16 o
   1   9   0      528.37      531.08      3.36 o
   1   9   1       82.53       88.51      0.37 o
   1   9   2      136.77      135.14      1.00 o
   1   9   3      143.03      148.86      1.28 o
   1   9   4      179.47      175.03      0.94 o
   1   9   5       10.73        9.59      0.21 o
   1   9   6       55.59       53.28      0.40 o
   1   9   7      164.30      164.32      1.17 o
   1   9   8        3.42        3.10      0.10 o
   1   9   9       17.02       16.44      0.21 o
   1   9  11       28.46       28.28      0.31 o
   1   9  12       32.14       32.79      0.31 o
   1   9  13        0.35        0.41      0.14 o
   1   9  14       14.28       14.43      0.22 o
   1   9  15        1.73        1.65      0.15 o
   1  10   0      266.95      266.74      1.16 o
   1  10   1      663.48      674.27      3.89 o
   1  10   2      287.21      277.13      1.13 o
   1  10   3      225.15      216.99      1.38 o
   1  10   4      696.47      719.74      4.02 o
   1  10   6        2.10        2.19      0.09 o
   1  10   7       20.26       19.71      0.13 o
   1  10   8       69.82       69.24      0.38 o
   1  10   9        4.66        4.64      0.12 o
   1  10  10       36.99       37.07      0.35 o
   1  10  12       54.15       53.01      0.50 o
   1  10  13        6.96        6.79      0.15 o
   1  10  14       15.18       16.38      0.37 o
   1  11   0       27.93       26.41      0.15 o
   1  11   1     1481.89     1494.60      7.81 o
   1  11   2       24.57       24.26      0.19 o
   1  11   3      765.80      788.10      4.51 o
   1  11   4        6.54        6.24      0.10 o
   1  11   5       38.39       37.01      0.28 o
   1  11   6       35.40       35.13      0.25 o
   1  11   7      236.99      236.34      1.28 o
   1  11   8       31.46       31.59      0.38 o
   1  11   9        6.01        5.63      0.12 o
   1  11  10       19.49       19.44      0.21 o
   1  11  11       14.90       14.74      0.22 o
   1  11  12        2.33        2.69      0.13 o
   1  11  13        0.82        0.76      0.14 o
   1  11  14        1.63        1.50      0.15 o
   1  12   0      269.15      266.60      1.36 o
   1  12   1      215.07      212.30      0.81 o
   1  12   2      346.58      342.02      1.83 o
   1  12   3       64.33       63.61      0.54 o
   1  12   4        5.58        5.39      0.10 o
   1  12   5        6.31        6.65      0.10 o
   1  12   6      286.54      286.86      2.01 o
   1  12   7        1.61        1.81      0.10 o
   1  12   8       20.53       20.23      0.25 o
   1  12   9        6.48        6.76      0.13 o
   1  12  10       55.28       53.67      0.47 o
   1  12  12        2.49        2.56      0.13 o
   1  12  13        0.91        0.92      0.16 o
   1  12  14       36.45       38.99      0.40 o
   1  13   0      321.34      322.47      1.63 o
   1  13   1       48.78       47.85      0.41 o
   1  13   2      126.74      127.16      0.56 o
   1  13   3       14.64       13.54      0.12 o
   1  13   4        0.78        0.70      0.09 o
   1  13   5       21.41       20.30      0.19 o
   1  13   6       66.88       66.68      0.40 o
   1  13   7      176.24      172.74      1.10 o
   1  13   8        5.77        6.02      0.12 o
   1  13   9       17.45       17.70      0.22 o
   1  13  10        0.74        0.91      0.12 o
   1  13  11        0.66        0.88      0.12 o
   1  13  12       11.85       12.24      0.19 o
   1  13  13        8.13        7.67      0.16 o
   1  14   0      136.24      135.54      0.75 o
   1  14   1        1.11        1.35      0.09 o
   1  14   2       38.89       37.93      0.28 o
   1  14   3      112.25      111.44      0.67 o
   1  14   4        6.92        7.77      0.10 o
   1  14   5       61.33       60.95      0.37 o
   1  14   6        6.29        6.23      0.12 o
   1  14   7       21.66       21.14      0.25 o
   1  14   8        1.63        1.97      0.10 o
   1  14  10        3.35        3.29      0.13 o
   1  14  11       14.25       15.29      0.28 o
   1  14  12       18.57       17.17      0.22 o
   1  14  13       10.50       10.65      0.25 o
   1  15   0       17.05       17.36      0.16 o
   1  15   1        7.83        7.95      0.10 o
   1  15   2       29.50       28.72      0.16 o
   1  15   3        9.07        8.89      0.16 o
   1  15   4       14.18       13.66      0.19 o
   1  15   5       54.24       54.18      0.40 o
   1  15   6       31.97       32.42      0.28 o
   1  15   7       10.44       10.85      0.21 o
   1  15   8       31.03       30.28      0.32 o
   1  15   9       30.46       30.59      0.32 o
   1  15  10       37.74       36.79      0.41 o
   1  15  11       19.90       20.11      0.26 o
   1  15  12        8.61        8.82      0.18 o
   1  15  13       10.68       10.72      0.34 o
   1  16   0      107.69      106.47      0.73 o
   1  16   1      252.47      255.17      1.35 o
   1  16   2       73.17       72.40      0.50 o
   1  16   3      166.81      168.28      0.91 o
   1  16   4       82.96       81.99      0.48 o
   1  16   5       36.21       36.73      0.44 o
   1  16   6      113.21      115.83      0.67 o
   1  16   7        0.33        0.37      0.11 o
   1  16   8       25.83       24.96      0.32 o
   1  16   9        5.12        5.03      0.18 o
   1  16  10       21.49       20.64      0.29 o
   1  16  12        3.60        4.13      0.15 o
   1  16  13        6.49        7.08      0.18 o
   1  17   1      155.18      156.03      0.89 o
   1  17   2       11.63       11.46      0.12 o
   1  17   3      423.43      421.12      1.69 o
   1  17   4        6.05        6.01      0.13 o
   1  17   5        0.60        0.51      0.14 o
   1  17   6        8.36        7.89      0.13 o
   1  17   7      100.46       99.70      0.89 o
   1  17   8       30.14       29.59      0.23 o
   1  17   9        3.34        2.67      0.13 o
   1  17  10       11.48       11.36      0.23 o
   1  17  12        9.99       10.84      0.18 o
   1  18   0      426.29      425.97      1.91 o
   1  18   1       94.31       93.52      0.57 o
   1  18   2       65.64       64.18      0.40 o
   1  18   3       12.59       12.18      0.13 o
   1  18   4       20.45       20.14      0.22 o
   1  18   5        1.62        1.66      0.12 o
   1  18   6        2.55        2.76      0.13 o
   1  18   7        1.52        1.44      0.12 o
   1  18   8      139.90      141.84      0.67 o
   1  18   9       11.11       11.49      0.16 o
   1  18  10        3.00        2.92      0.13 o
   1  18  12        0.56        0.48      0.14 o
   1  19   0       59.35       58.66      0.38 o
   1  19   1       12.29       12.36      0.13 o
   1  19   2       14.76       14.16      0.15 o
   1  19   3       41.18       41.18      0.21 o
   1  19   4       84.58       82.91      0.43 o
   1  19   5       12.30       12.78      0.23 o
   1  19   6      136.43      136.29      1.32 o
   1  19   7       65.95       66.48      0.60 o
   1  19   8       26.07       26.97      0.29 o
   1  19   9        7.80        8.10      0.15 o
   1  19  10       25.34       23.28      0.31 o
   1  19  11       12.15       11.08      0.19 o
   1  19  12        6.14        5.69      0.16 o
   1  20   0        1.24        1.29      0.12 o
   1  20   1        0.85        1.03      0.10 o
   1  20   2        1.64        2.06      0.10 o
   1  20   3       22.80       23.05      0.16 o
   1  20   4        1.31        1.20      0.12 o
   1  20   5       16.21       15.82      0.22 o
   1  20   6       55.02       53.75      0.78 o
   1  20   7       15.47       16.07      0.26 o
   1  20   8       51.68       51.05      0.56 o
   1  20   9        0.53        0.75      0.14 o
   1  20  11        4.73        4.14      0.15 o
   1  21   0       53.73       52.86      0.26 o
   1  21   1       30.53       30.50      0.28 o
   1  21   2        4.34        4.33      0.12 o
   1  21   3        2.84        2.70      0.12 o
   1  21   5       17.09       16.76      0.19 o
   1  21   6       31.33       31.69      0.54 o
   1  21   7        5.51        5.70      0.16 o
   1  21   8       14.22       13.79      0.23 o
   1  21   9        9.16       10.00      0.25 o
   1  21  10       20.92       19.20      0.34 o
   1  22   0       11.66       11.00      0.15 o
   1  22   1       42.69       42.91      0.35 o
   1  22   2       12.42       12.25      0.16 o
   1  22   3        5.72        5.82      0.13 o
   1  22   4        9.64       10.18      0.18 o
   1  22   5        4.34        4.36      0.15 o
   1  22   6       67.72       67.50      0.89 o
   1  22   7        2.46        3.09      0.15 o
   1  22   8       14.88       15.34      0.25 o
   1  22  10        0.97        1.26      0.13 o
   1  23   0       77.21       75.98      0.40 o
   1  23   1      154.89      153.42      0.92 o
   1  23   2       15.54       15.24      0.23 o
   1  23   3       88.57       89.39      0.67 o
   1  23   4        2.35        2.51      0.13 o
   1  23   5        3.40        3.63      0.13 o
   1  23   6       27.64       27.17      0.43 o
   1  23   7       49.37       49.10      0.67 o
   1  23   8       10.95       11.50      0.23 o
   1  23   9       21.03       23.55      0.35 o
   1  24   0       22.38       22.27      0.19 o
   1  24   1        7.82        7.52      0.19 o
   1  24   2       35.92       36.04      0.32 o
   1  24   3       18.01       17.53      0.16 o
   1  24   4       30.18       29.76      0.28 o
   1  24   5        2.07        2.38      0.15 o
   1  24   6        5.58        5.60      0.21 o
   1  24   7       26.94       26.76      0.34 o
   1  24   8        3.11        3.06      0.18 o
   1  25   0        1.88        1.94      0.13 o
   1  25   1        0.50        0.66      0.16 o
   1  25   2        9.46        9.77      0.16 o
   1  25   3       35.97       36.64      0.44 o
   1  25   4        0.45        0.50      0.13 o
   1  25   5       11.64       11.50      0.19 o
   1  25   7       19.91       20.36      0.28 o
   1  26   0       49.34       48.99      0.41 o
   1  26   1       11.26       11.08      0.18 o
   1  26   2        3.99        4.42      0.15 o
   1  26   3        2.80        2.92      0.13 o
   1  26   4        1.19        1.28      0.13 o
   1  26   5        7.41        7.08      0.16 o
   1  26   7        0.23        0.70      0.23 o
   1  27   0       13.96       14.50      0.22 o
   1  27   1        3.60        3.95      0.15 o
   1  27   2       12.84       12.77      0.21 o
   1  27   3       15.60       15.68      0.18 o
   1  27   4        2.54        2.60      0.13 o
   1  27   6        8.10        8.76      0.21 o
   1  28   0       11.80       11.48      0.23 o
   1  28   2       66.31       67.83      0.60 o
   1  28   3       11.97       12.40      0.18 o
   1  28   4       43.62       44.73      0.25 o
   1  29   1        6.56        6.57      0.18 o
   1  29   2        9.72        9.89      0.16 o
   2   0   0       77.92       79.68      0.73 o
   2   0   2    10496.40    10509.60     77.35 o
   2   0   4       53.76       50.57      0.25 o
   2   0   6       38.47       39.81      0.56 o
   2   0   8      293.77      295.20      4.09 o
   2   0  10       70.03       70.40      0.94 o
   2   0  12       26.05       26.06      0.38 o
   2   0  14       14.73       14.97      0.29 o
   2   1   0       22.77       23.27      0.10 o
   2   1   1     1656.23     1709.35      9.52 o
   2   1   2      690.99      704.17      4.30 o
   2   1   3      329.68      317.71      1.72 o
   2   1   4        1.84        2.34      0.06 o
   2   1   5      180.23      186.16      1.23 o
   2   1   6       16.09       16.13      0.19 o
   2   1   7      142.57      142.47      0.60 o
   2   1   8       73.15       73.10      0.34 o
   2   1   9       16.14       15.88      0.19 o
   2   1  10        0.92        1.00      0.12 o
   2   1  11        2.03        1.91      0.13 o
   2   1  12       12.09       12.55      0.19 o
   2   1  13       15.47       14.97      0.19 o
   2   1  14        0.67        0.82      0.17 o
   2   1  15        6.72        8.01      0.21 o
   2   2   0      447.81      469.97      3.02 o
   2   2   1       57.79       57.49      0.59 o
   2   2   2     1134.27     1154.55      4.10 o
   2   2   3       35.75       35.77      0.18 o
   2   2   4      143.53      137.09      0.73 o
   2   2   5      196.56      199.34      0.78 o
   2   2   6      109.63      110.70      0.87 o
   2   2   7       63.60       63.71      0.47 o
   2   2   9       43.68       44.25      0.44 o
   2   2  10       49.56       50.43      0.38 o
   2   2  11        3.52        3.86      0.15 o
   2   2  12       35.44       37.36      0.31 o
   2   2  13        4.01        4.30      0.16 o
   2   2  14       94.44       96.17      1.07 o
   2   2  15        3.97        3.99      0.18 o
   2   3   0       55.14       57.16      0.45 o
   2   3   1     4670.69     4742.02     20.03 o
   2   3   2        5.20        5.29      0.06 o
   2   3   3     1811.23     1849.89      8.87 o
   2   3   4      153.66      150.97      1.06 o
   2   3   5      412.56      397.28      1.92 o
   2   3   6       17.45       16.63      0.15 o
   2   3   7      292.50      293.88      1.23 o
   2   3   8        1.05        1.19      0.09 o
   2   3   9        1.27        1.65      0.10 o
   2   3  10        2.76        2.97      0.12 o
   2   3  11        3.73        4.13      0.15 o
   2   3  12        0.27        0.38      0.14 o
   2   3  13       39.18       38.58      0.43 o
   2   3  15        2.46        2.78      0.18 o
   2   4   0      403.71      387.67      2.13 o
   2   4   1       75.13       73.04      0.35 o
   2   4   2     2162.56     2193.51     10.63 o
   2   4   3      882.74      902.07      4.77 o
   2   4   4      187.17      183.11      0.87 o
   2   4   5       18.21       19.70      0.16 o
   2   4   6      185.42      186.84      1.01 o
   2   4   7       49.35       49.23      0.28 o
   2   4   8       14.60       14.41      0.13 o
   2   4   9       26.53       26.34      0.16 o
   2   4  10        4.28        4.46      0.12 o
   2   4  12        1.22        0.94      0.12 o
   2   4  14       11.94       12.68      0.23 o
   2   4  15       31.52       32.08      0.35 o
   2   5   0       99.24      101.31      0.92 o
   2   5   1     4646.21     4784.97     25.42 o
   2   5   2      164.44      163.98      0.92 o
   2   5   3      876.31      876.57      4.21 o
   2   5   4      242.63      236.64      1.28 o
   2   5   5       25.79       24.10      0.15 o
   2   5   6       17.51       17.35      0.21 o
   2   5   7       25.46       25.20      0.23 o
   2   5   8       15.96       15.84      0.15 o
   2   5   9      240.04      243.84      1.51 o
   2   5  10        1.02        1.03      0.10 o
   2   5  11        0.33        0.43      0.13 o
   2   5  12        1.80        1.88      0.12 o
   2   5  13        0.54        0.47      0.14 o
   2   5  14        0.57        0.67      0.14 o
   2   5  15        4.96        5.52      0.16 o
   2   6   0       54.99       56.77      0.38 o
   2   6   1      163.51      162.66      0.85 o
   2   6   2      564.53      564.96      3.58 o
   2   6   3      351.23      358.52      1.54 o
   2   6   4      243.55      244.05      1.89 o
   2   6   5        2.35        2.06      0.09 o
   2   6   6      635.46      639.60      3.19 o
   2   6   7       76.36       76.17      0.41 o
   2   6   8        5.05        5.10      0.10 o
   2   6   9        2.37        2.47      0.10 o
   2   6  10       71.86       70.85      0.44 o
   2   6  12        0.82        0.72      0.13 o
   2   6  13        0.59        0.73      0.14 o
   2   6  14       19.37       19.92      0.28 o
   2   6  15        9.41        9.96      0.18 o
   2   7   0        0.95        1.55      0.04 o
   2   7   1      565.59      580.44      4.73 o
   2   7   2       19.22       20.82      0.13 o
   2   7   3      622.71      626.60      2.53 o
   2   7   4      639.89      644.04      3.55 o
   2   7   5        1.52        1.38      0.07 o
   2   7   6       53.58       54.11      0.32 o
   2   7   7      189.05      189.37      0.98 o
   2   7   8       22.79       22.96      0.25 o
   2   7   9        0.46        0.32      0.11 o
   2   7  10        8.93        8.99      0.16 o
   2   7  11       16.87       16.67      0.16 o
   2   7  13        7.95        7.80      0.15 o
   2   7  15        1.57        1.59      0.15 o
   2   8   0       39.13       44.19      0.22 o
   2   8   1       47.77       48.17      0.21 o
   2   8   2      189.09      194.89      0.84 o
   2   8   3       12.02       11.67      0.10 o
   2   8   4        0.79        0.92      0.06 o
   2   8   5       23.62       22.62      0.18 o
   2   8   6        0.43        0.40      0.07 o
   2   8   7       10.75       10.05      0.12 o
   2   8   8       71.24       69.52      0.28 o
   2   8   9       76.46       76.95      0.84 o
   2   8  10       16.22       15.79      0.15 o
   2   8  11        6.15        6.21      0.15 o
   2   8  13        7.47        7.08      0.18 o
   2   8  14       32.94       32.98      0.37 o
   2   9   0     1556.13     1539.81      6.46 o
   2   9   1       74.54       73.98      0.26 o
   2   9   2      588.45      584.36      3.61 o
   2   9   3      173.64      174.37      1.01 o
   2   9   4      203.26      202.25      1.36 o
   2   9   5       29.19       26.71      0.22 o
   2   9   6      117.79      115.13      0.60 o
   2   9   7       34.33       33.97      0.16 o
   2   9   8      214.66      210.70      1.38 o
   2   9   9       43.82       42.78      0.45 o
   2   9  10       13.76       14.03      0.16 o
   2   9  11       12.31       12.46      0.22 o
   2   9  12       15.22       14.65      0.23 o
   2   9  13       16.87       15.62      0.23 o
   2   9  14        3.72        3.77      0.16 o
   2  10   0        5.71        6.89      0.13 o
   2  10   1      276.68      280.60      1.35 o
   2  10   2     1616.90     1635.97      6.75 o
   2  10   3       92.91       91.36      0.56 o
   2  10   4      142.24      140.27      0.59 o
   2  10   6       36.59       37.29      0.23 o
   2  10   7        1.20        1.44      0.09 o
   2  10   8        5.55        5.55      0.12 o
   2  10   9        1.76        2.06      0.10 o
   2  10  10      136.96      135.20      1.16 o
   2  10  11       28.57       28.43      0.44 o
   2  10  12       10.47       10.53      0.21 o
   2  10  13        0.60        0.75      0.14 o
   2  10  14        4.79        4.82      0.19 o
   2  11   0      176.98      172.72      1.33 o
   2  11   1       60.17       65.44      0.32 o
   2  11   2      136.42      134.20      0.67 o
   2  11   3      349.58      339.89      1.39 o
   2  11   4        0.19        0.32      0.10 o
   2  11   5       21.10       21.16      0.23 o
   2  11   6       37.01       37.64      0.23 o
   2  11   7      139.89      140.14      1.11 o
   2  11   8       53.36       52.55      0.43 o
   2  11   9        3.74        3.67      0.12 o
   2  11  10       34.62       32.76      0.25 o
   2  11  13       27.37       27.97      0.29 o
   2  12   0      319.17      314.65      2.14 o
   2  12   1       34.76       35.64      0.18 o
   2  12   2      211.17      205.60      1.28 o
   2  12   3        0.13        0.37      0.11 o
   2  12   4       68.69       69.56      0.32 o
   2  12   5        4.26        4.35      0.10 o
   2  12   6      164.15      165.32      0.73 o
   2  12   7        1.12        1.13      0.10 o
   2  12   8       14.32       14.50      0.15 o
   2  12  10       42.08       42.96      0.40 o
   2  12  11        6.11        5.72      0.16 o
   2  12  12        1.73        1.31      0.13 o
   2  12  13        2.30        1.84      0.15 o
   2  12  14        3.65        4.10      0.18 o
   2  13   0        1.66        1.76      0.07 o
   2  13   1        0.32        0.37      0.07 o
   2  13   2       61.31       60.89      0.31 o
   2  13   3      147.88      150.10      0.73 o
   2  13   4        1.23        1.42      0.09 o
   2  13   5       11.75       11.97      0.15 o
   2  13   6       53.12       53.05      0.38 o
   2  13   7       78.03       76.70      0.70 o
   2  13   8       13.22       13.00      0.16 o
   2  13  10       65.15       65.10      0.65 o
   2  13  11        1.93        1.60      0.13 o
   2  13  12       15.92       16.25      0.31 o
   2  13  13       18.45       18.34      0.31 o
   2  13  14        1.93        2.13      0.16 o
   2  14   0        3.10        2.73      0.09 o
   2  14   1       42.65       40.45      0.16 o
   2  14   2      286.57      288.49      1.25 o
   2  14   3      166.08      165.20      1.10 o
   2  14   4       57.31       57.35      0.38 o
   2  14   5       13.17       13.18      0.21 o
   2  14   6       12.31       11.93      0.13 o
   2  14   7       69.39       71.07      0.70 o
   2  14   8       37.98       38.15      0.31 o
   2  14   9       11.48       11.99      0.16 o
   2  14  10        0.32        0.29      0.14 o
   2  14  11        6.27        6.24      0.15 o
   2  14  12        3.23        3.44      0.13 o
   2  14  13        4.20        4.20      0.16 o
   2  15   0        8.39        8.23      0.13 o
   2  15   1      216.99      221.89      1.03 o
   2  15   2       39.53       39.89      0.25 o
   2  15   3       13.16       12.21      0.13 o
   2  15   4       71.03       71.52      0.34 o
   2  15   5       52.59       51.65      0.37 o
   2  15   6        1.42        1.51      0.10 o
   2  15   7        0.17        0.40      0.11 o
   2  15   8       12.39       12.34      0.19 o
   2  15   9       98.83      100.14      0.88 o
   2  15  10       30.29       30.06      0.38 o
   2  15  11        4.69        4.55      0.13 o
   2  15  12        3.39        3.07      0.13 o
   2  16   0        6.80        6.73      0.10 o
   2  16   1      159.61      158.43      1.00 o
   2  16   2       43.17       41.28      0.25 o
   2  16   3      134.09      134.38      0.85 o
   2  16   4       36.18       36.48      0.25 o
   2  16   5       12.29       11.89      0.15 o
   2  16   6       62.98       62.26      0.51 o
   2  16   7        2.86        3.29      0.12 o
   2  16   8        8.77        8.96      0.15 o
   2  16   9        1.65        1.78      0.12 o
   2  16  10        0.23        0.38      0.14 o
   2  16  11       19.14       19.95      0.19 o
   2  16  12       11.20       11.31      0.19 o
   2  17   0       71.64       70.00      0.35 o
   2  17   1       98.68       98.90      0.67 o
   2  17   2      139.45      139.07      0.63 o
   2  17   3      200.24      199.31      0.85 o
   2  17   4       71.93       71.47      0.56 o
   2  17   5        2.20        2.43      0.16 o
   2  17   6       14.17       14.37      0.18 o
   2  17   7       79.02       78.88      0.66 o
   2  17   8       11.54       11.36      0.15 o
   2  17   9        2.60        2.73      0.13 o
   2  17  10        1.38        1.33      0.13 o
   2  17  11        5.50        5.69      0.15 o
   2  18   0      122.16      121.76      0.57 o
   2  18   1       73.54       73.12      0.38 o
   2  18   2       18.22       18.07      0.16 o
   2  18   3        0.03        0.28      0.11 o
   2  18   4        2.06        2.16      0.13 o
   2  18   5        6.54        6.60      0.16 o
   2  18   6      244.91      243.69      1.36 o
   2  18   7        2.06        2.31      0.12 o
   2  18   8        4.50        4.73      0.15 o
   2  18   9       22.68       23.14      0.29 o
   2  18  10       28.35       28.49      0.34 o
   2  18  11        0.55        0.84      0.14 o
   2  18  12        1.66        2.09      0.15 o
   2  19   0       17.86       17.59      0.19 o
   2  19   1        1.88        2.06      0.10 o
   2  19   2        0.22        0.26      0.11 o
   2  19   3       84.06       82.68      0.51 o
   2  19   4      218.69      220.10      1.53 o
   2  19   5        3.15        3.48      0.13 o
   2  19   6        6.83        6.58      0.15 o
   2  19   7        3.35        3.45      0.13 o
   2  19   8       12.23       12.19      0.21 o
   2  19   9       37.29       37.99      0.43 o
   2  19  10       23.57       23.85      0.29 o
   2  19  11        1.61        1.78      0.15 o
   2  20   0       19.62       19.45      0.25 o
   2  20   1       66.18       65.68      0.44 o
   2  20   2      260.10      262.06      1.06 o
   2  20   3       11.09       11.36      0.21 o
   2  20   4       48.61       48.32      0.28 o
   2  20   5        3.34        3.20      0.13 o
   2  20   6       66.25       66.81      0.76 o
   2  20   7       14.25       14.04      0.28 o
   2  20   8       56.03       58.84      0.62 o
   2  20   9        0.37        0.82      0.14 o
   2  20  10        1.58        1.58      0.15 o
   2  20  11        0.34        0.51      0.16 o
   2  21   0        2.12        2.25      0.12 o
   2  21   1        6.22        6.33      0.13 o
   2  21   2        1.74        1.81      0.12 o
   2  21   3        2.19        2.28      0.12 o
   2  21   4       58.39       58.50      0.40 o
   2  21   5        0.33        0.41      0.14 o
   2  21   6        5.30        5.00      0.18 o
   2  21   7       19.70       19.00      0.37 o
   2  21   8        0.31        0.38      0.14 o
   2  21   9        0.08        0.32      0.15 o
   2  21  10        4.64        4.71      0.15 o
   2  22   0       24.82       24.74      0.18 o
   2  22   1        5.42        5.64      0.13 o
   2  22   2       10.02        9.87      0.15 o
   2  22   3       19.08       19.01      0.18 o
   2  22   4       34.88       34.16      0.35 o
   2  22   5        4.21        4.36      0.15 o
   2  22   6       11.39       11.23      0.25 o
   2  22   7        4.45        4.65      0.16 o
   2  22   8        4.96        5.45      0.18 o
   2  22   9        0.78        0.85      0.13 o
   2  22  10       18.41       18.89      0.32 o
   2  23   0        4.80        4.82      0.13 o
   2  23   1       28.30       28.32      0.28 o
   2  23   2       38.36       38.89      0.26 o
   2  23   3       19.00       18.45      0.18 o
   2  23   4        6.65        6.95      0.16 o
   2  23   5       43.58       43.43      0.40 o
   2  23   6        1.53        1.63      0.16 o
   2  23   7       22.61       21.90      0.37 o
   2  23   8        1.36        1.38      0.16 o
   2  24   0       18.46       18.61      0.19 o
   2  24   1       38.59       38.01      0.25 o
   2  24   2      119.07      119.64      0.73 o
   2  24   3       14.62       14.41      0.16 o
   2  24   4        6.77        6.95      0.15 o
   2  24   5       27.14       27.80      0.25 o
   2  24   6        8.77        8.51      0.25 o
   2  24   7       44.87       45.39      0.82 o
   2  24   8       19.11       18.48      0.29 o
   2  25   0        0.45        0.60      0.14 o
   2  25   3       38.85       38.30      0.37 o
   2  25   4        1.98        2.19      0.16 o
   2  25   5       14.43       14.60      0.21 o
   2  25   6       12.46       12.90      0.22 o
   2  25   7        0.93        1.38      0.16 o
   2  25   8        3.75        4.04      0.18 o
   2  26   0        2.21        2.29      0.15 o
   2  26   1       31.79       31.67      0.21 o
   2  26   2        4.07        3.95      0.13 o
   2  26   4        3.37        3.41      0.13 o
   2  26   6        1.56        1.81      0.15 o
   2  26   7        0.86        0.53      0.20 o
   2  27   0       22.87       23.62      0.31 o
   2  27   1       13.47       13.38      0.18 o
   2  27   2       18.62       19.04      0.19 o
   2  27   3        4.66        4.43      0.15 o
   2  27   4        4.82        5.06      0.15 o
   2  27   5       11.50       11.99      0.18 o
   2  28   1        4.94        4.89      0.15 o
   2  28   4       30.12       30.12      0.26 o
   2  29   0       47.59       49.30      0.70 o
   2  29   1      114.83      114.94      0.85 o
   2  29   2       44.95       45.00      0.47 o
   3   0   0      223.97      225.68      1.09 o
   3   0   2     2606.69     2634.89     22.22 o
   3   0   4       29.29       31.01      0.28 o
   3   0   6     1015.67     1029.96     12.98 o
   3   0   8       94.45       94.99      0.70 o
   3   0  10       16.76       17.53      0.25 o
   3   0  12       41.30       43.22      0.69 o
   3   0  14       57.92       57.34      0.89 o
   3   1   0       81.22       82.50      0.35 o
   3   1   1      214.22      223.48      1.61 o
   3   1   2       25.04       25.84      0.18 o
   3   1   3     2702.02     2749.95     14.54 o
   3   1   4      426.47      421.79      2.83 o
   3   1   5       11.84       10.71      0.10 o
   3   1   7       17.62       17.91      0.21 o
   3   1   8        8.18        7.87      0.13 o
   3   1   9      143.07      144.99      0.81 o
   3   1  10      106.15      109.39      0.63 o
   3   1  12      113.86      114.44      1.07 o
   3   1  13       35.96       34.98      0.26 o
   3   2   0     3052.41     3095.77     17.63 o
   3   2   1     1700.02     1719.79      7.62 o
   3   2   2     1150.12     1186.11      7.10 o
   3   2   3      512.15      512.74      2.94 o
   3   2   4        1.16        1.09      0.04 o
   3   2   5       19.53       19.32      0.16 o
   3   2   6        0.56        0.97      0.07 o
   3   2   7       40.89       40.64      0.19 o
   3   2   8        1.27        1.38      0.09 o
   3   2   9        8.31        8.21      0.15 o
   3   2  10       35.44       36.33      0.43 o
   3   2  11       25.75       25.83      0.25 o
   3   2  12       11.24       11.17      0.22 o
   3   2  13        0.16        0.37      0.17 o
   3   2  14        1.12        1.36      0.16 o
   3   2  15        1.16        1.06      0.17 o
   3   3   0        6.29        6.49      0.04 o
   3   3   1      350.88      387.53      2.89 o
   3   3   2      180.36      177.66      0.79 o
   3   3   3        5.68        5.63      0.07 o
   3   3   4       60.68       61.29      0.28 o
   3   3   5      246.10      246.88      1.01 o
   3   3   6        2.83        2.60      0.07 o
   3   3   7       42.95       42.04      0.28 o
   3   3   8       28.03       27.72      0.21 o
   3   3   9      112.59      113.09      0.75 o
   3   3  10       21.94       22.20      0.18 o
   3   3  12        7.90        7.90      0.18 o
   3   3  13       10.48       11.43      0.19 o
   3   3  14        3.64        3.64      0.16 o
   3   3  15        2.65        2.59      0.18 o
   3   4   0     1200.56     1199.61      5.76 o
   3   4   1       69.63       70.22      0.29 o
   3   4   2     1755.51     1804.70      6.76 o
   3   4   3        7.75        7.42      0.10 o
   3   4   4        0.14        0.38      0.06 o
   3   4   5      300.38      299.58      1.33 o
   3   4   6       11.04       11.15      0.19 o
   3   4   7        1.47        1.54      0.09 o
   3   4   8        8.25        8.14      0.10 o
   3   4   9        0.51        0.44      0.11 o
   3   4  10       40.86       42.04      0.31 o
   3   4  11       67.42       67.39      0.47 o
   3   4  12        0.92        0.94      0.12 o
   3   4  13        6.71        6.96      0.16 o
   3   4  14        3.67        3.38      0.18 o
   3   4  15       10.56       10.40      0.19 o
   3   5   0      934.20      953.74      4.38 o
   3   5   1       86.83       83.84      0.45 o
   3   5   2        2.24        1.87      0.04 o
   3   5   3      337.40      337.48      1.47 o
   3   5   4        3.12        3.41      0.06 o
   3   5   5      173.84      171.90      1.06 o
   3   5   6       20.55       20.72      0.15 o
   3   5   7       79.89       81.20      0.50 o
   3   5   8        0.35        0.51      0.09 o
   3   5   9       77.77       77.63      0.54 o
   3   5  10        1.51        1.47      0.10 o
   3   5  11       37.22       37.62      0.31 o
   3   5  12        1.59        1.62      0.13 o
   3   5  13      129.47      130.10      0.60 o
   3   5  14       15.90       16.38      0.22 o
   3   5  15        2.14        2.34      0.16 o
   3   6   0      149.61      138.30      0.63 o
   3   6   1       64.40       63.86      0.26 o
   3   6   2     5026.99     5162.87     20.86 o
   3   6   3        7.11        6.76      0.07 o
   3   6   4       71.27       69.44      0.31 o
   3   6   5      226.85      224.26      1.44 o
   3   6   6      120.64      120.51      0.62 o
   3   6   7      107.56      108.62      0.38 o
   3   6   8       86.44       85.11      0.70 o
   3   6   9       13.87       13.69      0.18 o
   3   6  10       72.55       73.64      0.40 o
   3   6  11        0.90        0.89      0.12 o
   3   6  12        6.15        6.58      0.15 o
   3   6  13       12.86       12.59      0.16 o
   3   6  14        2.23        2.10      0.15 o
   3   6  15        9.50        9.58      0.18 o
   3   7   0      163.54      171.21      1.13 o
   3   7   1      177.17      180.74      1.16 o
   3   7   2      431.80      431.24      2.83 o
   3   7   3      632.90      631.09      2.65 o
   3   7   4      127.70      124.30      0.72 o
   3   7   5        0.16        0.37      0.07 o
   3   7   6      166.91      164.29      0.91 o
   3   7   7       54.26       52.61      0.35 o
   3   7   8        1.21        1.19      0.09 o
   3   7   9       60.46       60.26      0.32 o
   3   7  10        1.73        1.84      0.12 o
   3   7  11        2.18        2.38      0.13 o
   3   7  12        2.85        3.10      0.13 o
   3   7  13        2.31        2.12      0.15 o
   3   7  14        7.08        6.96      0.16 o
   3   7  15        1.53        1.72      0.18 o
   3   8   0       20.66       22.01      0.19 o
   3   8   1        8.16        8.43      0.10 o
   3   8   2        7.91        8.04      0.10 o
   3   8   3        1.35        1.38      0.06 o
   3   8   4       90.18       87.19      0.35 o
   3   8   5        5.82        5.82      0.09 o
   3   8   6       32.92       31.17      0.25 o
   3   8   7       52.90       52.23      0.34 o
   3   8   8        4.45        4.61      0.10 o
   3   8   9        7.07        6.60      0.18 o
   3   8  10       77.60       79.27      0.53 o
   3   8  11       16.28       16.53      0.23 o
   3   8  12        1.42        1.14      0.13 o
   3   8  13        0.96        0.88      0.13 o
   3   8  14        9.40        8.96      0.18 o
   3   9   0      474.93      453.64      3.43 o
   3   9   1       22.98       19.23      0.15 o
   3   9   2      274.37      273.63      1.25 o
   3   9   3      111.70      115.04      0.56 o
   3   9   4       10.10       10.18      0.10 o
   3   9   5       28.48       27.87      0.21 o
   3   9   6      209.78      205.22      1.26 o
   3   9   7        5.31        5.25      0.10 o
   3   9   8      160.37      158.30      1.23 o
   3   9   9       57.51       57.09      0.51 o
   3   9  10        0.24        0.28      0.14 o
   3   9  11        5.25        4.97      0.13 o
   3   9  12        6.09        6.19      0.15 o
   3   9  13        0.90        0.79      0.16 o
   3   9  14        4.27        4.33      0.16 o
   3  10   0      284.98      276.83      1.58 o
   3  10   1        0.00        0.16      0.07 o
   3  10   2      544.51      555.05      2.87 o
   3  10   3       10.29        9.90      0.09 o
   3  10   4      105.71      104.06      0.65 o
   3  10   5       30.98       29.66      0.15 o
   3  10   6      391.66      394.15      1.80 o
   3  10   7      104.97      105.73      0.70 o
   3  10   8       10.13        9.20      0.13 o
   3  10   9        8.03        8.05      0.18 o
   3  10  11       13.61       12.97      0.18 o
   3  10  14        4.98        4.36      0.16 o
   3  11   0      392.47      384.31      2.01 o
   3  11   1      386.20      391.41      1.86 o
   3  11   2       29.40       29.60      0.15 o
   3  11   3      395.75      392.87      1.64 o
   3  11   4        7.31        7.26      0.12 o
   3  11   5       33.15       32.03      0.19 o
   3  11   6        9.63        9.06      0.16 o
   3  11   7       11.17       11.11      0.15 o
   3  11   8       43.09       42.32      0.35 o
   3  11   9      160.44      159.07      0.91 o
   3  11  11        0.78        1.11      0.13 o
   3  11  12        0.55        0.60      0.14 o
   3  11  13       34.92       34.33      0.37 o
   3  11  14        1.74        2.12      0.15 o
   3  12   0        8.66        9.43      0.09 o
   3  12   1        7.78        8.33      0.10 o
   3  12   2      431.47      430.86      2.05 o
   3  12   3       14.19       13.65      0.13 o
   3  12   4      241.97      241.43      1.73 o
   3  12   5       13.49       14.43      0.13 o
   3  12   7        1.86        2.29      0.10 o
   3  12   8      184.42      183.49      1.75 o
   3  12   9       36.81       36.37      0.43 o
   3  12  10        1.84        1.63      0.12 o
   3  12  13        4.22        4.36      0.15 o
   3  12  14        8.28        8.55      0.19 o
   3  13   0       65.18       65.39      0.41 o
   3  13   1      113.87      117.63      0.75 o
   3  13   2       16.05       16.45      0.12 o
   3  13   3      274.48      275.85      1.48 o
   3  13   4        1.26        1.29      0.09 o
   3  13   5        1.23        1.53      0.09 o
   3  13   6       38.11       37.83      0.40 o
   3  13   7        1.66        2.04      0.10 o
   3  13   8        0.44        0.51      0.13 o
   3  13   9       70.00       68.83      0.72 o
   3  13  10       11.37       10.28      0.15 o
   3  13  11        2.35        2.35      0.13 o
   3  13  12       22.97       22.62      0.40 o
   3  13  13        0.87        1.10      0.16 o
   3  14   0       19.16       18.22      0.18 o
   3  14   1      131.64      128.65      0.60 o
   3  14   2       23.74       22.55      0.19 o
   3  14   3       40.96       41.77      0.40 o
   3  14   4       32.63       32.23      0.23 o
   3  14   5       27.82       26.44      0.32 o
   3  14   6       51.45       51.67      0.32 o
   3  14   7       54.58       54.97      0.51 o
   3  14   8       58.12       57.68      0.47 o
   3  14   9       13.35       13.53      0.21 o
   3  14  10       47.75       47.47      0.40 o
   3  14  11        8.48        8.65      0.16 o
   3  14  12        1.78        1.59      0.13 o
   3  15   0      176.83      176.21      0.63 o
   3  15   1      178.84      176.91      0.92 o
   3  15   2        6.37        6.20      0.10 o
   3  15   3       16.23       16.13      0.16 o
   3  15   4       23.33       23.44      0.19 o
   3  15   5       15.08       14.37      0.19 o
   3  15   6       10.52       10.39      0.15 o
   3  15   7       19.06       19.48      0.21 o
   3  15   8        9.31       10.28      0.16 o
   3  15   9        1.75        2.06      0.15 o
   3  15  10        6.14        6.43      0.15 o
   3  15  11       15.29       15.35      0.25 o
   3  15  13       17.95       16.28      0.19 o
   3  16   0        5.51        5.77      0.13 o
   3  16   1        8.51        9.02      0.12 o
   3  16   2      240.84      241.74      1.54 o
   3  16   3       26.23       26.32      0.19 o
   3  16   4       43.66       42.75      0.28 o
   3  16   5       47.41       47.06      0.45 o
   3  16   6        7.12        6.98      0.12 o
   3  16   7      109.83      111.90      0.94 o
   3  16   8       47.72       48.49      0.44 o
   3  16   9        1.14        1.35      0.12 o
   3  16  10       21.87       24.01      0.34 o
   3  16  11        3.18        3.00      0.15 o
   3  16  12        2.00        2.47      0.15 o
   3  17   0        7.05        7.26      0.10 o
   3  17   1      172.27      176.91      1.07 o
   3  17   2       35.47       34.58      0.22 o
   3  17   3       56.46       56.41      0.23 o
   3  17   4       20.46       20.46      0.18 o
   3  17   5       24.65       24.18      0.21 o
   3  17   6       26.63       26.32      0.43 o
   3  17   7        3.55        3.67      0.13 o
   3  17   8       19.35       19.95      0.22 o
   3  17   9       49.41       51.71      0.60 o
   3  17  10       28.49       29.53      0.40 o
   3  17  11        1.32        1.57      0.13 o
   3  17  12        2.89        3.19      0.16 o
   3  18   0      121.90      119.07      0.54 o
   3  18   1        5.96        6.05      0.15 o
   3  18   2      599.63      606.72      2.72 o
   3  18   4       23.23       23.43      0.26 o
   3  18   5        0.36        0.40      0.14 o
   3  18   6        0.75        1.26      0.12 o
   3  18   7       14.38       13.65      0.16 o
   3  18   8       41.29       41.47      0.51 o
   3  18   9        0.87        0.85      0.13 o
   3  18  10        5.70        6.13      0.15 o
   3  18  11        6.91        7.80      0.19 o
   3  18  12        6.77        6.95      0.18 o
   3  19   0      112.86      112.21      0.60 o
   3  19   1        1.21        1.48      0.10 o
   3  19   2       79.10       79.01      0.53 o
   3  19   3        8.39        8.05      0.16 o
   3  19   4      137.42      139.61      0.75 o
   3  19   5       20.82       20.82      0.18 o
   3  19   6       56.91       56.66      0.50 o
   3  19   7        0.48        0.31      0.13 o
   3  19   8        1.67        1.44      0.13 o
   3  19   9       34.99       37.08      0.53 o
   3  19  10        5.87        6.26      0.16 o
   3  19  11        7.13        7.98      0.23 o
   3  20   0       13.14       12.90      0.13 o
   3  20   1       10.79       10.53      0.13 o
   3  20   2       59.26       58.88      0.38 o
   3  20   3        0.51        0.48      0.11 o
   3  20   4        2.59        2.78      0.12 o
   3  20   5       62.35       63.20      0.41 o
   3  20   6       24.28       23.06      0.25 o
   3  20   7       19.98       20.70      0.28 o
   3  20   8        7.54        7.94      0.16 o
   3  20   9        0.64        0.76      0.14 o
   3  20  10        4.03        4.57      0.16 o
   3  20  11        4.74        5.35      0.16 o
   3  21   0       94.87       94.19      0.54 o
   3  21   1        2.38        2.56      0.12 o
   3  21   2        1.35        1.65      0.12 o
   3  21   3       79.31       79.21      0.62 o
   3  21   4        5.41        5.51      0.13 o
   3  21   5        6.22        6.39      0.15 o
   3  21   6       23.86       23.53      0.35 o
   3  21   7        0.61        0.73      0.16 o
   3  21   8        2.95        3.00      0.13 o
   3  21   9        3.66        3.97      0.15 o
   3  21  10        2.82        2.78      0.15 o
   3  22   1        2.09        2.29      0.12 o
   3  22   2       71.66       72.09      0.59 o
   3  22   3        2.44        2.75      0.13 o
   3  22   4       16.90       16.92      0.18 o
   3  22   5        0.55        0.48      0.14 o
   3  22   6        2.64        2.54      0.18 o
   3  22   7       24.07       24.17      0.23 o
   3  22   8       40.69       40.42      0.35 o
   3  22  10        1.33        2.04      0.15 o
   3  23   0       28.60       28.81      0.29 o
   3  23   1       73.77       73.10      0.47 o
   3  23   2       13.92       13.97      0.16 o
   3  23   3      143.70      143.78      0.79 o
   3  23   4        3.36        3.44      0.15 o
   3  23   5        3.47        3.60      0.15 o
   3  23   7        0.64        0.73      0.16 o
   3  23   8        0.33        0.43      0.18 o
   3  23   9       45.09       46.07      0.43 o
   3  24   1       86.65       87.47      0.69 o
   3  24   2       26.19       25.56      0.29 o
   3  24   3       29.97       30.19      0.25 o
   3  24   4        8.79        8.57      0.16 o
   3  24   5        5.37        4.95      0.15 o
   3  24   6       13.38       13.51      0.22 o
   3  24   7       38.35       36.60      0.65 o
   3  24   8        7.12        6.63      0.19 o
   3  25   0       14.78       14.88      0.21 o
   3  25   2        4.46        4.76      0.16 o
   3  25   3        2.78        2.97      0.15 o
   3  25   4       15.82       16.26      0.19 o
   3  25   5       30.12       29.85      0.25 o
   3  26   0       16.73       17.26      0.21 o
   3  26   1        0.26        0.35      0.14 o
   3  26   2       13.42       13.59      0.16 o
   3  26   3        4.15        4.38      0.15 o
   3  26   4        0.78        0.98      0.13 o
   3  26   5       15.29       15.65      0.22 o
   3  26   6        8.74        9.09      0.22 o
   3  27   0       29.10       29.69      0.35 o
   3  27   3        1.57        1.84      0.15 o
   3  27   4        4.23        4.51      0.16 o
   3  27   5        1.31        1.23      0.15 o
   3  28   0        7.58        7.52      0.18 o
   3  28   1        1.46        1.45      0.13 o
   3  28   2       52.09       50.83      0.38 o
   3  28   3        1.29        1.35      0.15 o
   3  28   4       31.80       32.19      0.32 o
   3  29   0       46.04       47.16      0.35 o
   4   0   0      604.55      601.45      5.49 o
   4   0   2     3996.69     4076.69     30.52 o
   4   0   4     1360.41     1382.39      6.20 o
   4   0   6      246.00      243.61      2.63 o
   4   0   8      171.53      175.62      1.42 o
   4   0  10      157.94      158.87      2.11 o
   4   0  12        7.51        8.26      0.23 o
   4   0  14        0.87        0.59      0.24 o
   4   1   0      545.04      557.90      3.13 o
   4   1   1      100.49      105.00      1.10 o
   4   1   2      976.02      960.34      3.45 o
   4   1   3       21.43       23.42      0.12 o
   4   1   4      121.31      116.25      0.75 o
   4   1   5      489.23      489.37      2.30 o
   4   1   6        6.06        6.10      0.09 o
   4   1   7        1.82        1.62      0.10 o
   4   1   8       17.19       16.41      0.16 o
   4   1   9      222.18      218.57      1.55 o
   4   1  10      186.11      183.86      1.44 o
   4   1  11        0.73        1.32      0.15 o
   4   1  12        6.19        6.13      0.16 o
   4   1  13        3.18        3.25      0.16 o
   4   1  14       12.73       13.15      0.21 o
   4   2   0     1465.99     1490.74     10.35 o
   4   2   1     2273.81     2326.83     11.85 o
   4   2   2      162.22      170.34      1.06 o
   4   2   3      673.49      666.06      2.87 o
   4   2   4       78.00       79.90      0.26 o
   4   2   5       16.68       16.36      0.10 o
   4   2   6       40.63       40.06      0.28 o
   4   2   7       42.44       42.25      0.21 o
   4   2   8      221.40      220.50      1.75 o
   4   2   9       39.34       39.03      0.35 o
   4   2  11       17.97       18.14      0.21 o
   4   2  12       25.93       26.82      0.37 o
   4   2  14        4.67        5.38      0.19 o
   4   2  15        0.73        0.60      0.17 o
   4   3   0       63.57       64.45      0.50 o
   4   3   1      235.98      249.47      1.92 o
   4   3   2        1.29        1.55      0.04 o
   4   3   3       14.56       15.78      0.16 o
   4   3   4        0.32        0.35      0.06 o
   4   3   5      152.33      149.69      0.76 o
   4   3   6       11.79       11.50      0.12 o
   4   3   7        3.30        3.57      0.18 o
   4   3   8       27.93       27.15      0.29 o
   4   3   9        7.51        7.23      0.13 o
   4   3  10        7.52        7.33      0.13 o
   4   3  11       38.83       37.43      0.37 o
   4   3  12        0.35        0.40      0.14 o
   4   3  13       25.11       24.33      0.31 o
   4   3  14        6.07        6.27      0.18 o
   4   3  15       19.93       19.96      0.40 o
   4   4   0       16.44       14.23      0.10 o
   4   4   1       93.71       96.41      0.72 o
   4   4   2       25.06       25.91      0.18 o
   4   4   3      405.44      414.08      2.07 o
   4   4   4       66.82       66.99      0.25 o
   4   4   5       53.01       53.81      0.29 o
   4   4   6       32.47       32.29      0.29 o
   4   4   7       40.50       41.25      0.29 o
   4   4   8        7.37        7.42      0.10 o
   4   4   9      233.33      233.87      1.16 o
   4   4  10       54.08       54.84      0.28 o
   4   4  11       33.17       33.72      0.29 o
   4   4  12        1.89        1.93      0.13 o
   4   4  13       10.43       10.62      0.16 o
   4   4  14        5.45        5.52      0.16 o
   4   4  15        2.20        2.12      0.16 o
   4   5   0       20.71       19.49      0.13 o
   4   5   1       45.25       45.80      0.56 o
   4   5   2       56.00       54.87      0.15 o
   4   5   3     1298.67     1327.95      6.27 o
   4   5   4       12.70       11.62      0.09 o
   4   5   5      116.61      115.48      0.54 o
   4   5   6        3.95        3.83      0.09 o
   4   5   7       37.64       37.87      0.23 o
   4   5   8       10.25       10.39      0.16 o
   4   5   9      147.61      147.19      0.51 o
   4   5  10       20.83       21.42      0.21 o
   4   5  11      134.59      138.98      1.00 o
   4   5  12        5.75        5.33      0.15 o
   4   5  13        0.93        0.78      0.14 o
   4   5  14        2.88        3.26      0.16 o
   4   5  15        8.74        9.59      0.18 o
   4   6   0      575.04      582.78      3.19 o
   4   6   1      152.91      147.65      0.73 o
   4   6   2      343.60      361.06      1.85 o
   4   6   3       10.10        8.42      0.10 o
   4   6   4      627.22      626.72      4.33 o
   4   6   5        3.85        4.38      0.07 o
   4   6   6      141.17      142.09      0.50 o
   4   6   8       26.27       25.11      0.18 o
   4   6   9       87.50       86.31      0.57 o
   4   6  11       12.84       12.33      0.16 o
   4   6  12       12.69       12.97      0.18 o
   4   6  13        7.94        8.21      0.16 o
   4   6  14        1.78        1.71      0.15 o
   4   7   0       29.15       29.94      0.16 o
   4   7   1      243.76      253.26      1.22 o
   4   7   2       29.69       27.03      0.25 o
   4   7   3        2.30        2.57      0.07 o
   4   7   4       74.64       73.13      0.22 o
   4   7   5      773.93      772.17      3.17 o
   4   7   6       24.01       22.74      0.13 o
   4   7   7       91.17       88.04      0.53 o
   4   7   8        0.36        0.31      0.10 o
   4   7   9      197.09      197.92      1.14 o
   4   7  10        4.17        4.39      0.12 o
   4   7  11        8.16        8.05      0.18 o
   4   7  12       43.13       42.99      0.31 o
   4   7  13       11.74       11.46      0.18 o
   4   7  14        1.26        1.20      0.17 o
   4   8   0     1173.16     1175.47      8.95 o
   4   8   1       31.91       33.11      0.18 o
   4   8   2      591.61      602.68      3.22 o
   4   8   3       37.68       35.73      0.19 o
   4   8   4      244.00      234.67      1.25 o
   4   8   5        0.16        0.44      0.07 o
   4   8   6       35.57       35.36      0.35 o
   4   8   7       13.47       13.13      0.13 o
   4   8   8       51.58       51.42      0.22 o
   4   8   9       10.96       10.88      0.13 o
   4   8  10       21.03       21.19      0.29 o
   4   8  11        0.47        0.53      0.13 o
   4   8  12        3.45        3.61      0.15 o
   4   8  13        1.69        1.79      0.15 o
   4   8  14        2.01        2.56      0.15 o
   4   9   0       13.85       12.58      0.16 o
   4   9   1        0.73        0.26      0.06 o
   4   9   2      496.32      485.37      2.27 o
   4   9   3      114.36      111.87      0.85 o
   4   9   4       80.96       81.32      0.26 o
   4   9   5       11.61       11.42      0.13 o
   4   9   6       68.12       65.92      0.40 o
   4   9   7        1.04        1.19      0.09 o
   4   9   8        8.44        8.79      0.13 o
   4   9   9        6.67        6.77      0.13 o
   4   9  10       17.86       17.65      0.18 o
   4   9  11        7.96        8.16      0.19 o
   4   9  12        1.39        1.53      0.13 o
   4   9  13       14.85       14.82      0.22 o
   4   9  14        1.03        0.89      0.16 o
   4  10   0       22.34       25.17      0.25 o
   4  10   1       44.81       42.03      0.28 o
   4  10   2        7.23        8.52      0.10 o
   4  10   3       14.41       15.31      0.12 o
   4  10   4      907.18      919.16      5.42 o
   4  10   5      111.32      110.46      0.53 o
   4  10   6       72.29       71.15      0.47 o
   4  10   7       17.89       17.69      0.15 o
   4  10   8        0.63        0.76      0.10 o
   4  10   9       17.81       17.85      0.28 o
   4  10  10       31.21       31.97      0.43 o
   4  10  11        1.42        1.71      0.13 o
   4  10  12        7.86        7.94      0.18 o
   4  10  13        2.88        2.88      0.18 o
   4  11   0        2.76        2.82      0.07 o
   4  11   1      122.43      121.46      0.57 o
   4  11   2       61.17       60.73      0.29 o
   4  11   3        8.98        9.61      0.13 o
   4  11   4       91.58       93.44      0.63 o
   4  11   5      119.90      119.83      0.51 o
   4  11   6        1.98        1.74      0.09 o
   4  11   7       21.93       21.60      0.16 o
   4  11   8        2.64        2.51      0.12 o
   4  11   9      106.35      102.93      0.95 o
   4  11  10        8.01        8.13      0.15 o
   4  11  11       30.40       32.08      0.35 o
   4  11  12        1.05        1.10      0.13 o
   4  11  13        1.89        2.41      0.15 o
   4  11  14       13.53       13.78      0.28 o
   4  12   0        0.19        0.32      0.07 o
   4  12   1       11.47       11.92      0.10 o
   4  12   2      416.22      423.10      1.75 o
   4  12   3       23.48       22.58      0.15 o
   4  12   4      156.48      152.76      0.91 o
   4  12   5       67.31       67.68      0.60 o
   4  12   6       90.47       88.66      0.70 o
   4  12   7        4.10        3.79      0.10 o
   4  12   9       19.81       19.51      0.28 o
   4  12  10       20.86       20.30      0.25 o
   4  12  11        5.26        4.91      0.16 o
   4  12  12        7.11        7.42      0.15 o
   4  12  13        5.09        5.33      0.16 o
   4  13   0       55.82       55.02      0.26 o
   4  13   1       32.69       33.11      0.25 o
   4  13   2       13.89       14.07      0.12 o
   4  13   3        0.45        0.70      0.13 o
   4  13   4      199.11      199.77      0.89 o
   4  13   5      217.32      219.03      1.22 o
   4  13   6      160.34      157.61      0.82 o
   4  13   7        1.24        1.68      0.10 o
   4  13   8       53.19       52.26      0.44 o
   4  13   9       40.73       38.87      0.62 o
   4  13  10        2.11        2.23      0.12 o
   4  13  11       18.96       18.69      0.25 o
   4  13  12       12.05       12.18      0.21 o
   4  13  13       10.67        9.86      0.16 o
   4  14   0      125.19      124.14      0.51 o
   4  14   1       14.75       14.15      0.12 o
   4  14   2       35.33       34.67      0.31 o
   4  14   3        3.25        3.10      0.10 o
   4  14   5      133.30      137.24      0.94 o
   4  14   6       35.73       35.67      0.23 o
   4  14   7        0.32        0.44      0.13 o
   4  14   8       58.24       56.65      0.35 o
   4  14   9       28.47       28.60      0.35 o
   4  14  10       10.96       10.78      0.16 o
   4  14  11        9.87       10.33      0.19 o
   4  14  12        8.04        7.39      0.15 o
   4  14  13        5.08        4.58      0.16 o
   4  15   0       13.23       13.03      0.15 o
   4  15   1        7.28        6.77      0.12 o
   4  15   2        7.55        7.89      0.10 o
   4  15   3      244.07      252.39      2.07 o
   4  15   4       86.15       85.63      0.67 o
   4  15   5        0.54        0.54      0.10 o
   4  15   6        8.26        7.87      0.15 o
   4  15   7       60.18       60.51      0.57 o
   4  15   8       13.42       13.59      0.18 o
   4  15   9       22.39       22.40      0.22 o
   4  15  10        8.31        7.95      0.16 o
   4  15  11        4.93        4.51      0.15 o
   4  15  12        4.00        3.89      0.15 o
   4  16   2       44.86       45.20      0.31 o
   4  16   4       11.13       10.97      0.12 o
   4  16   5       84.52       82.81      0.54 o
   4  16   6      101.09       99.44      0.78 o
   4  16   7        3.42        3.54      0.12 o
   4  16   9        0.88        1.03      0.13 o
   4  16  10        0.48        0.62      0.14 o
   4  16  11        2.22        2.53      0.15 o
   4  17   0       18.56       18.61      0.13 o
   4  17   1       62.55       63.19      0.35 o
   4  17   2        6.46        6.36      0.12 o
   4  17   3       10.14       10.44      0.13 o
   4  17   4        1.10        1.20      0.12 o
   4  17   5      135.68      135.55      1.04 o
   4  17   6        0.56        0.54      0.13 o
   4  17   7        2.50        2.87      0.12 o
   4  17   8       11.46       12.31      0.18 o
   4  17   9       76.70       77.82      0.72 o
   4  17  11       24.21       25.24      0.34 o
   4  17  12        0.60        0.44      0.17 o
   4  18   0      217.67      220.34      1.42 o
   4  18   1       15.19       16.09      0.15 o
   4  18   2        6.64        6.85      0.12 o
   4  18   3        2.48        2.62      0.12 o
   4  18   4      145.77      150.51      1.11 o
   4  18   5       14.75       15.18      0.25 o
   4  18   7       14.38       14.38      0.16 o
   4  18   8       53.89       53.71      0.45 o
   4  18   9        7.74        7.86      0.15 o
   4  18  10        0.78        0.89      0.13 o
   4  19   0       33.67       33.31      0.26 o
   4  19   1        1.60        1.65      0.10 o
   4  19   2       41.88       41.74      0.32 o
   4  19   3      113.27      114.05      0.95 o
   4  19   4      160.71      163.34      1.22 o
   4  19   5        4.45        4.57      0.15 o
   4  19   6       12.91       12.91      0.18 o
   4  19   7        1.39        1.36      0.13 o
   4  19   8       21.57       21.29      0.29 o
   4  19   9        0.78        0.95      0.13 o
   4  19  10       13.69       14.20      0.26 o
   4  19  11        0.64        0.78      0.16 o
   4  20   0      191.46      192.35      0.85 o
   4  20   1       88.25       88.79      0.70 o
   4  20   2       71.37       72.38      0.53 o
   4  20   3        3.57        4.04      0.13 o
   4  20   4        0.48        0.53      0.14 o
   4  20   5        0.38        0.63      0.14 o
   4  20   6        5.95        6.08      0.16 o
   4  20   7       10.76       11.05      0.29 o
   4  20   8        0.34        0.53      0.14 o
   4  20   9        4.81        4.76      0.15 o
   4  20  10       34.88       37.86      0.54 o
   4  21   0       12.55       13.13      0.16 o
   4  21   1        0.42        0.54      0.10 o
   4  21   2        1.73        1.96      0.12 o
   4  21   3        2.98        3.03      0.13 o
   4  21   4       20.93       21.01      0.28 o
   4  21   5        8.06        8.14      0.16 o
   4  21   6        7.36        7.61      0.18 o
   4  21   7        4.29        4.32      0.16 o
   4  21   8        0.82        0.88      0.13 o
   4  21   9       38.28       38.81      0.48 o
   4  21  10        5.38        5.39      0.16 o
   4  22   0        3.57        3.64      0.12 o
   4  22   1        3.31        3.61      0.12 o
   4  22   2       41.38       41.21      0.40 o
   4  22   3       10.89       11.26      0.18 o
   4  22   4       69.16       67.83      0.57 o
   4  22   5       12.87       12.60      0.21 o
   4  22   6        3.42        3.31      0.16 o
   4  22   7        0.24        0.37      0.18 o
   4  22   8        3.55        3.16      0.15 o
   4  22   9        4.55        4.88      0.15 o
   4  23   0        1.82        1.71      0.13 o
   4  23   1        8.58        8.58      0.15 o
   4  23   2        1.12        1.53      0.12 o
   4  23   3        0.94        0.92      0.13 o
   4  23   4        6.99        7.17      0.15 o
   4  23   5       64.72       64.18      0.62 o
   4  23   6       14.03       14.06      0.25 o
   4  23   7        9.46        9.18      0.18 o
   4  23   9       25.05       25.12      0.44 o
   4  24   0        7.38        7.37      0.15 o
   4  24   1       49.61       49.99      0.25 o
   4  24   2       15.81       16.63      0.21 o
   4  24   3        7.39        7.12      0.19 o
   4  24   4       44.19       44.01      0.31 o
   4  24   5       40.20       40.67      0.25 o
   4  24   7        6.21        6.74      0.19 o
   4  25   0       21.26       21.55      0.23 o
   4  25   1        1.56        1.78      0.13 o
   4  25   2        5.82        5.66      0.15 o
   4  25   3       92.69       92.90      0.70 o
   4  25   4        0.42        0.60      0.14 o
   4  25   5        1.18        1.32      0.15 o
   4  25   6        2.69        3.26      0.21 o
   4  26   0        0.96        1.20      0.13 o
   4  26   1        9.69       10.28      0.18 o
   4  26   2       14.02       14.59      0.18 o
   4  26   3        1.88        2.19      0.13 o
   4  26   4        1.41        1.53      0.15 o
   4  26   5        0.10        0.35      0.14 o
   4  26   6        4.79        4.95      0.16 o
   4  27   0        0.50        0.60      0.14 o
   4  27   1        1.58        1.51      0.13 o
   4  27   2        0.84        1.04      0.13 o
   4  27   3        0.68        0.89      0.16 o
   4  27   5        4.21        4.16      0.16 o
   4  28   0        3.96        3.64      0.16 o
   4  28   1       16.22       16.36      0.18 o
   4  28   2       18.66       19.38      0.19 o
   4  28   3       28.92       29.44      0.29 o
   5   0   0     7448.76     7763.73     78.34 o
   5   0   2       42.77       43.13      0.23 o
   5   0   4      825.36      846.98      5.31 o
   5   0   6      260.73      255.67      1.95 o
   5   0   8      598.50      597.26      4.36 o
   5   0  10       25.45       25.90      0.29 o
   5   0  12       94.50       96.46      1.16 o
   5   1   0      170.72      169.98      0.79 o
   5   1   1      716.23      710.41      3.38 o
   5   1   2      147.38      146.44      0.91 o
   5   1   3       37.52       41.78      0.29 o
   5   1   4      243.30      237.74      1.06 o
   5   1   5      711.08      712.25      2.95 o
   5   1   6      283.01      284.26      1.35 o
   5   1   7       18.84       19.36      0.16 o
   5   1   8        4.44        4.20      0.13 o
   5   1   9       14.72       13.68      0.16 o
   5   1  10       13.63       13.62      0.23 o
   5   1  11       18.55       19.13      0.19 o
   5   1  12        9.95       10.30      0.18 o
   5   2   0       34.14       33.35      0.25 o
   5   2   1      582.14      595.40      3.77 o
   5   2   2       74.24       67.22      0.34 o
   5   2   3       67.26       65.99      0.22 o
   5   2   4      103.96      105.61      0.59 o
   5   2   5      118.31      117.94      0.51 o
   5   2   6      267.95      266.87      1.50 o
   5   2   7        1.19        1.29      0.09 o
   5   2   8        6.73        6.85      0.15 o
   5   2   9       14.92       14.75      0.18 o
   5   2  10       38.03       36.73      0.38 o
   5   2  11        1.55        1.55      0.15 o
   5   2  13        7.89        8.16      0.19 o
   5   2  14        0.98        1.38      0.16 o
   5   3   0       36.34       36.76      0.23 o
   5   3   1      219.78      220.85      0.91 o
   5   3   2       50.77       50.02      0.22 o
   5   3   3       52.13       57.02      0.38 o
   5   3   4       74.03       71.52      0.51 o
   5   3   5      205.84      201.11      1.06 o
   5   3   6        8.38        8.29      0.10 o
   5   3   7      409.77      406.41      1.92 o
   5   3   8       11.70       11.61      0.13 o
   5   3   9       27.88       26.90      0.18 o
   5   3  10       43.66       44.73      0.41 o
   5   3  11       51.95       52.09      0.40 o
   5   3  12        4.16        4.19      0.15 o
   5   3  13       19.31       20.40      0.22 o
   5   4   0        2.74        2.88      0.04 o
   5   4   1       24.10       23.06      0.15 o
   5   4   2       44.16       40.08      0.22 o
   5   4   3       13.78       13.53      0.09 o
   5   4   4      451.71      460.77      1.92 o
   5   4   5      338.33      337.48      1.38 o
   5   4   6        4.17        4.26      0.09 o
   5   4   7      100.83       99.10      0.63 o
   5   4   8       23.53       22.86      0.19 o
   5   4   9      162.34      161.62      0.84 o
   5   4  11        1.22        1.68      0.13 o
   5   4  12       42.57       44.01      0.26 o
   5   4  13       47.38       48.13      0.31 o
   5   4  14        8.78        9.20      0.19 o
   5   5   0        0.19        0.16      0.04 o
   5   5   1     1228.73     1279.76      7.21 o
   5   5   2       74.30       74.59      0.43 o
   5   5   3      129.17      123.49      0.53 o
   5   5   4       25.00       25.25      0.18 o
   5   5   5      245.73      248.00      2.27 o
   5   5   7      351.64      350.25      1.80 o
   5   5   8       53.85       54.43      0.38 o
   5   5   9       77.37       76.42      0.38 o
   5   5  10        4.35        4.48      0.12 o
   5   5  11       10.08        9.53      0.16 o
   5   5  12       14.62       15.25      0.21 o
   5   5  13        7.43        7.56      0.18 o
   5   5  14        6.44        6.74      0.16 o
   5   6   0      392.35      396.95      2.74 o
   5   6   1      415.78      406.28      1.70 o
   5   6   2      450.20      453.13      2.26 o
   5   6   3      168.02      162.82      0.97 o
   5   6   4      799.91      821.86      4.11 o
   5   6   5        1.84        1.57      0.07 o
   5   6   6        6.45        6.87      0.10 o
   5   6   7      164.03      162.89      0.85 o
   5   6   8        5.20        4.70      0.12 o
   5   6   9      154.95      154.81      0.67 o
   5   6  10       22.74       22.15      0.21 o
   5   6  12       69.20       72.82      0.54 o
   5   6  13        9.42        9.74      0.21 o
   5   6  14        4.27        4.61      0.16 o
   5   7   0      903.78      880.05      3.82 o
   5   7   1      333.64      326.24      1.58 o
   5   7   2       84.88       81.70      0.22 o
   5   7   3       23.65       25.83      0.13 o
   5   7   4        1.42        1.60      0.07 o
   5   7   5      315.73      310.77      1.53 o
   5   7   6        4.09        3.80      0.09 o
   5   7   7        3.34        3.41      0.10 o
   5   7   8       81.62       81.40      0.38 o
   5   7   9       22.15       21.02      0.19 o
   5   7  10       40.36       40.31      0.31 o
   5   7  11       19.75       20.48      0.31 o
   5   7  12        6.67        6.77      0.15 o
   5   7  13        2.56        2.84      0.18 o
   5   7  14        4.08        4.08      0.16 o
   5   8   0       53.62       50.67      0.29 o
   5   8   1      126.40      124.87      0.75 o
   5   8   2      269.04      252.95      1.07 o
   5   8   3       57.93       57.09      0.25 o
   5   8   4      450.38      447.66      2.36 o
   5   8   5      195.36      195.88      0.94 o
   5   8   6       14.73       14.68      0.15 o
   5   8   7        0.34        0.35      0.10 o
   5   8   8       30.28       30.12      0.22 o
   5   8   9        0.20        0.43      0.11 o
   5   8  10        2.30        2.67      0.13 o
   5   8  11        0.30        0.34      0.13 o
   5   8  12       11.97       13.09      0.28 o
   5   8  13        1.81        1.76      0.15 o
   5   8  14       15.85       17.00      0.26 o
   5   9   0      527.54      521.74      4.08 o
   5   9   1       54.27       54.88      0.38 o
   5   9   2      699.73      711.16      4.79 o
   5   9   3       23.59       22.10      0.22 o
   5   9   4        0.67        0.97      0.07 o
   5   9   5      141.56      143.00      0.60 o
   5   9   6       62.56       61.70      0.43 o
   5   9   7      106.53      103.25      0.75 o
   5   9   9        1.55        1.78      0.12 o
   5   9  10        9.53        9.73      0.16 o
   5   9  11       62.96       64.62      0.62 o
   5   9  12        1.22        1.50      0.13 o
   5   9  14        4.95        5.47      0.16 o
[truncated: 172,922 more chars]
