# Supplementary material for: Periodic Hirshfeld Atom Refinement
Source: J Phys Chem Lett. 2026 Feb 27;17(11):3170–9. doi: 10.1021/acs.jpclett.5c03918 (PMC13007019; doi:10.1021/acs.jpclett.5c03918)
Supplement: Supplementary file 2 [file jz5c03918_si_002.zip › Supple_L-alanine_23K/pHAR_A23K_Fcut3.cif]

data_pHAR_A23K

_publ_contact_author_name           'PD Dr. Simon Grabowsky'
_publ_contact_author_address
;
    University of Bern
    Department of Chemistry, Biochemistry and Pharmaceutical Sciences
    Freiestrasse 3
    CH - 3012 Bern
    Switzerland
;
_publ_contact_author_email          simon.grabowsky@unibe.ch
_publ_contact_author_phone          '+41 31 684 4281'
loop_
   _publ_author_name
   _publ_author_address
   'Chu, Kanghyun'
;
    University of Bern
    Department of Chemistry, Biochemistry and Pharmaceutical Sciences
    Freiestrasse 3
    CH - 3012 Bern
    Switzerland
;
   'Jayatilaka, Dylan' ''
   'Malaspina, Lorraine A.' ''
   'Genoni, Alessandro' ''
   'Cametti, Georgia' ''
   'Mebs, Stefan' ''
   'Lentz, Dieter' ''
   'B\"urgi, Hans-Beat' ''
   'Churakov, Sergey V.' ''
   'Grabowsky, Simon' ''

_publ_section_title                 'Periodic Hirshfeld atom-refinement (pHAR) for L-alanine'

_audit_creation_date                2025-4-1
_audit_creation_method              'Tonto 25.04.08 github v. 71242092'

# ============
# QCr software
# ============

_QCr_software                       'Tonto'
_QCr_software_version               '25.04.08 v. 71242092'
_QCr_software_platform              'Linux-6.8.0-52-generic'
_QCr_software_build_date            '2025.03.27 11:46'
_QCr_software_website               'https://github.com/dylan-jayatilaka/tonto'

# ========
# Chemical
# ========

_chemical_name_common               L-Alanine
_chemical_formula_moiety            'C3 H7 N O2'
_chemical_formula_sum               'C3 H7 N O2'
_chemical_formula_weight            89.0947
_chemical_compound_source           'see text'
_chemical_absolute_configuration    unk

# ==========
# QCr method
# ==========

_QCr_calc_method                    'Kohn-Sham/b3lyp'
_QCr_calc_spinorbital_genre          'r'
_QCr_calc_gaussian_basis_set        'pob-TZVP-rev2'
_QCr_calc_gaussian_basis_set_kind   'spherical-harmonic'
_QCr_calc_basis_max_l               '2'

_QCr_calc_unit                      'See _atom_site_* in tonto.cif2'
_QCr_calc_unit_spin_multiplicity    1
_QCr_calc_unit_n_electrons          192
_QCr_calc_unit_n_alpha_electrons    96
_QCr_calc_unit_n_beta_electrons     96

# =======
# Crystal
# =======

_exptl_crystal_description          sphere
_exptl_crystal_colour               colorless
_exptl_crystal_size_rad             0.18
_exptl_crystal_density_diffrn       1.406
_exptl_crystal_density_method       'not measured'
_exptl_crystal_F_000                192

# ==============
# Absortion data
# ==============

_exptl_absorpt_coefficient_mu       0.117
_exptl_absorpt_correction_type      'none'
_exptl_absorpt_process_details      ?
_exptl_absorpt_correction_T_min     ?
_exptl_absorpt_correction_T_max     ?

# ========
# Symmetry
# ========

_symmetry_cell_setting              Orthorhombic
_symmetry_space_group_name_H-M      'p 21 21 21'
_symmetry_space_group_name_Hall     'p 2ac 2ab'
_symmetry_Int_Tables_number         '19'

loop_
    _symmetry_equiv_pos_as_xyz
'+x, +y, +z'
'-x+1/2, -y, +z+1/2'
'+x+1/2, -y+1/2, -z'
'-x, +y+1/2, -z+1/2'

# =========
# Unit cell
# =========

_cell_measurement_temperature       23
_cell_measurement_wavelength        0.71073
_cell_measurement_theta_min         15.00
_cell_measurement_theta_max         22.50
_cell_measurement_reflns_used       1524

_cell_length_a                      5.9279(10)
_cell_length_b                      12.2597(17)
_cell_length_c                      5.7939(9)
_cell_angle_alpha                   90.00
_cell_angle_beta                    90.00
_cell_angle_gamma                   90.00
_cell_volume                        421.07(11)

_cell_formula_units_Z               4

_atom_sites_solution_hydrogens      HAR

# ===============
# Refinement data
# ===============

_refine_ls_kind                     'periodic Hirshfeld atom refinement (pHAR)'
_refine_ls_method_description
;
   S.C. Capelli, H.-B. Burgi, B. Dittrich, S.Grabowsky
   and Dylan Jayatilaka, IUCrJ (2014). 1, 361-379
;
_refine_QCr_Psi_constraint          'none'

_refine_ls_SVD_threshold            0.1E-02
_refine_ls_coordinate_system        cartesian
_refine_ls_structure_factor_coef    F
_refine_ls_matrix_type              full
_refine_ls_R_factor_gt              0.0194
_refine_ls_R_factor_ref             0.0194
_refine_ls_R_factor_all             0.0194
_refine_ls_wR_factor_gt             0.0161
_refine_ls_wR_factor_ref            0.0161
_refine_ls_wR_factor_all            0.0161
_refine_ls_R_Fsqd_factor            0.0251
_refine_ls_chi2                     1.3735
_refine_ls_goodness_of_fit_gt       1.1720
_refine_ls_goodness_of_fit_ref      1.1720
_refine_ls_goodness_of_fit_all      1.1720
_refine_ls_number_reflns            2405
_refine_ls_number_parameters        118
_refine_ls_number_restraints        0
_refine_ls_number_constraints       0
_refine_ls_hydrogen_treatment       refall
_refine_ls_weighting_scheme         sigma
_refine_ls_weighting_details        'w=1/\s(F)'
_refine_ls_shift/su_conv_tol        0.0100
_refine_ls_shift/su_max             0.0000
_refine_ls_shift/su_max_mean        0.0000
_refine_ls_shift/su_max_par         ''
_refine_ls_extinction_method        none

_refine_diff_density_max            0.2180
_refine_diff_density_min            -0.1856
_refine_diff_density_rms            0.0413

_refine_special_details
;
. If constraints were applied they are defined by zero
  eigenvalues of the least-squares hessian, see the
  value of _refine_ls_SVD_threshold
;
# ======================
# Fractional coordinates
# ======================

loop_
_atom_site_label
_atom_site_fract_x
_atom_site_fract_y
_atom_site_fract_z
_atom_site_U_iso_or_equiv
_atom_site_adp_type
_atom_site_occupancy
_atom_site_disorder_group
   O1   0.72662(4)   0.083843(17)  0.62432(4)   0.00635(7)   Uani   1.00   0
   O2   0.44107(4)   0.183997(17)  0.76103(4)   0.00619(7)   Uani   1.00   0
    N   0.64719(4)   0.13752(2)    0.18300(5)   0.00523(8)   Uani   1.00   0
   C1   0.55407(5)   0.14078(2)    0.59993(5)   0.00414(8)   Uani   1.00   0
   C2   0.46634(5)   0.16108(2)    0.35445(5)   0.00439(8)   Uani   1.00   0
   C3   0.25986(5)   0.09068(2)    0.30334(6)   0.00685(9)   Uani   1.00   0
   H1   0.4241(9)    0.2476(4)     0.3392(11)   0.018(3)     Uani   1.00   0
   H2   0.7024(10)   0.0614(5)     0.1961(12)   0.018(4)     Uani   1.00   0
   H3   0.7775(9)    0.1896(5)     0.2081(12)   0.015(3)     Uani   1.00   0
   H4   0.5827(10)   0.1492(5)     0.0156(11)   0.013(3)     Uani   1.00   0
   H5   0.1928(10)   0.1102(5)     0.1324(11)   0.026(4)     Uani   1.00   0
   H6   0.1285(9)    0.1049(4)     0.4287(12)   0.024(4)     Uani   1.00   0
   H7   0.3046(9)    0.0050(4)     0.3067(12)   0.026(4)     Uani   1.00   0

# ====
# ADPs
# ====

loop_
_atom_site_aniso_label
_atom_site_aniso_U_11
_atom_site_aniso_U_22
_atom_site_aniso_U_33
_atom_site_aniso_U_12
_atom_site_aniso_U_13
_atom_site_aniso_U_23
  O1  0.00667(7)  0.00689(7)  0.00549(9)    0.00235(6)  -0.00057(6)   0.00048(6)
  O2  0.00740(7)  0.00733(7)  0.00383(8)    0.00195(6)   0.00051(6)  -0.00048(6)
   N  0.00557(7)  0.00598(7)  0.00413(9)    0.00007(7)   0.00045(7)  -0.00008(7)
  C1  0.00486(8)  0.00428(7)  0.00328(9)    0.00025(7)  -0.00033(7)   0.00004(7)
  C2  0.00505(8)  0.00460(7)  0.00354(10)   0.00044(7)  -0.00030(7)   0.00005(6)
  C3  0.00576(9)  0.00878(9)  0.00601(11)  -0.00128(8)  -0.00061(8)  -0.00038(8)
  H1  0.021(3)    0.014(3)    0.019(4)      0.009(3)     0.005(3)     0.003(3)
  H2  0.018(3)    0.023(3)    0.013(4)     -0.001(3)     0.005(3)    -0.004(3)
  H3  0.009(3)    0.018(3)    0.016(4)      0.002(3)     0.002(3)     0.002(3)
  H4  0.023(4)    0.012(3)    0.004(4)     -0.007(3)     0.004(3)    -0.003(3)
  H5  0.023(4)    0.045(4)    0.011(4)     -0.009(3)    -0.011(3)     0.008(3)
  H6  0.013(3)    0.032(4)    0.029(5)     -0.003(3)     0.008(3)     0.002(3)
  H7  0.032(4)    0.013(3)    0.034(5)     -0.005(3)     0.003(4)    -0.003(3)

# ===========
# Reflections
# ===========
_diffrn_ambient_temperature         23
_diffrn_radiation_wavelength        0.71073
_diffrn_radiation_type              MoK\a
_diffrn_radiation_probe             x-ray
_diffrn_measurement_method          'area detector'
_diffrn_measurement_device_type     'P-1 four circle diffractometer'
_diffrn_standards_number            0
_diffrn_reflns_av_unetI/netI        0.0243
_diffrn_reflns_number               2519
_diffrn_reflns_limit_h_min          0
_diffrn_reflns_limit_h_max          12
_diffrn_reflns_limit_k_min          0
_diffrn_reflns_limit_k_max          26
_diffrn_reflns_limit_l_min          0
_diffrn_reflns_limit_l_max          12
_diffrn_reflns_theta_min            3.323
_diffrn_reflns_theta_max            50.138
_diffrn_reflns_theta_full           25.242
_diffrn_measured_fraction_theta_full   0.994
_diffrn_measured_fraction_theta_max   0.993
_diffrn_reflns_Laue_measured_fraction_full   0.994
_diffrn_reflns_Laue_measured_fraction_max   0.993
_diffrn_reflns_point_group_measured_fraction_full   0.618
_diffrn_reflns_point_group_measured_fraction_max   0.567

_shelx_F_calc_maximum               73.393351

_reflns_d_resolution_low            0.462960
_reflns_d_resolution_high           6.129850
_reflns_limit_h_min                 0
_reflns_limit_h_max                 12
_reflns_limit_k_min                 0
_reflns_limit_k_max                 26
_reflns_limit_l_min                 0
_reflns_limit_l_max                 12
_reflns_number_gt                   2405
_reflns_number_total                2405
_reflns_threshold_expression        'F>0 & F/u(F)>3.0 & |F_calc|>10^-3'

_reflns_special_details
;
* Specify symmetry and Friedel pair averaging *

. Only reflections which satisfy the threshold expression
  are listed below, and only they are considered observed,
  thus the *_gt, *_all, & *_total data are always the same
;

# ============
# Bond lengths
# ============

loop_
 _geom_bond_atom_site_label_1
 _geom_bond_site_symmetry_1
 _geom_bond_atom_site_label_2
 _geom_bond_site_symmetry_2
 _geom_bond_distance
 _geom_bond_publ_flag
  O1  .  C1  .  1.2464(3)  yes
  O2  .  C1  .  1.2651(4)  yes
   N  .  C2  .  1.4898(4)  yes
   N  .  H2  .   0.992(6)  yes
   N  .  H3  .   1.012(6)  yes
   N  .  H4  .   1.052(6)  yes
  C1  .  C2  .  1.5347(4)   yes
  C2  .  C3  .  1.5267(4)   yes
  C2  .  H1  .    1.094(5)  yes
  C3  .  H5  .    1.094(6)  yes
  C3  .  H6  .    1.079(6)  yes
  C3  .  H7  .    1.083(5)  yes

# ===========
# Bond Angles
# ===========

loop_
 _geom_angle_atom_site_label_1
 _geom_angle_site_symmetry_1
 _geom_angle_atom_site_label_2
 _geom_angle_site_symmetry_2
 _geom_angle_atom_site_label_3
 _geom_angle_site_symmetry_3
 _geom_angle
 _geom_angle_publ_flag
  O1  .  C1  .  O2  .       125.83(3)  yes
  O1  .  C1  .  C2  .       118.29(2)  yes
  O2  .  C1  .  C2  .       115.88(2)  yes
   N  .  C2  .  C1  .       110.04(2)  yes
   N  .  C2  .  C3  .       109.75(2)  yes
   N  .  C2  .  H1  .        107.4(3)  yes
  C2  .   N  .  H2  .        111.6(4)  yes
  C2  .   N  .  H3  .        109.3(4)  yes
  C2  .   N  .  H4  .        109.1(3)  yes
  C1  .  C2  .  C3  .      111.09(2)   yes
  C1  .  C2  .  H1  .        108.1(3)  yes
  C2  .  C3  .  H5  .        110.1(3)  yes
  C2  .  C3  .  H6  .        110.9(3)  yes
  C2  .  C3  .  H7  .        110.4(3)  yes
  C3  .  C2  .  H1  .        110.4(3)  yes
  H2  .   N  .  H3  .        109.3(4)  yes
  H2  .   N  .  H4  .        108.6(5)  yes
  H3  .   N  .  H4  .        108.9(5)  yes
  H5  .  C3  .  H6  .        108.2(4)  yes
  H5  .  C3  .  H7  .        108.5(5)  yes
  H6  .  C3  .  H7  .        108.7(4)  yes

# ==============
# Torsion angles
# ==============

loop_
 _geom_torsion_atom_site_label_1
 _geom_torsion_site_symmetry_1
 _geom_torsion_atom_site_label_2
 _geom_torsion_site_symmetry_2
 _geom_torsion_atom_site_label_3
 _geom_torsion_site_symmetry_3
 _geom_torsion_atom_site_label_4
 _geom_torsion_site_symmetry_4
 _geom_torsion
  O1  .  C1  .  C2  .   N  .            -18.18(3)
  O2  .  C1  .  C2  .   N  .            162.15(2)
  O1  .  C1  .  C2  .  C3  .            103.57(3)
  O2  .  C1  .  C2  .  C3  .            -76.10(3)
  O1  .  C1  .  C2  .  H1  .            -135.1(3)
  O2  .  C1  .  C2  .  H1  .              45.2(3)
   N  .  C2  .  C3  .  H5  .             -61.9(3)
   N  .  C2  .  C3  .  H6  .             178.4(3)
   N  .  C2  .  C3  .  H7  .              57.8(4)
  C1  .  C2  .   N  .  H2  .              58.1(4)
  C1  .  C2  .   N  .  H3  .             -63.0(4)
  C1  .  C2  .   N  .  H4  .             178.0(3)
  C3  .  C2  .   N  .  H2  .             -64.4(4)
  C3  .  C2  .   N  .  H3  .             174.5(4)
  C3  .  C2  .   N  .  H4  .              55.5(3)
  C1  .  C2  .  C3  .  H5  .             176.2(3)
  C1  .  C2  .  C3  .  H6  .              56.5(4)
  C1  .  C2  .  C3  .  H7  .             -64.1(4)
  H1  .  C2  .   N  .  H2  .             175.5(5)
  H1  .  C2  .   N  .  H3  .              54.4(5)
  H1  .  C2  .   N  .  H4  .             -64.6(5)
  H1  .  C2  .  C3  .  H5  .              56.3(5)
  H1  .  C2  .  C3  .  H6  .             -63.4(5)
  H1  .  C2  .  C3  .  H7  .             176.0(5)

# start Validation Reply Form
_vrf_PLAT881_pHAR_A23K
;
PROBLEM: No Datum for _diffrn_reflns_av_R_equivalents ...     Please Do !  
RESPONSE: The dataset used corresponds to the CCDC number 1203202 (CSD code 
LALNIN03), which is merged. No information on Rmerge was provided by the
previous authors. 
;
# end Validation Reply Form
