# Supplementary material for: Periodic Hirshfeld Atom Refinement
Source: J Phys Chem Lett. 2026 Feb 27;17(11):3170–9. doi: 10.1021/acs.jpclett.5c03918 (PMC13007019; doi:10.1021/acs.jpclett.5c03918)
Supplement: Supplementary file 2 [file jz5c03918_si_002.zip › Supple_L-alanine_23K/pHAR_A23K_Fcut3.fco]

data_pHAR_A23K

_audit_creation_date                2025-4-1
_audit_creation_method              'Tonto 25.04.08 github v. 71242092'

# ============
# QCr software
# ============

_QCr_software                       'Tonto'
_QCr_software_version               '25.04.08 v. 71242092'
_QCr_software_platform              'Linux-6.8.0-52-generic'
_QCr_software_build_date            '2025.03.27 11:46'
_QCr_software_website               'https://github.com/dylan-jayatilaka/tonto'

# ========
# Symmetry
# ========

_symmetry_cell_setting              Orthorhombic
_symmetry_space_group_name_H-M      'p 21 21 21'
_symmetry_space_group_name_Hall     'p 2ac 2ab'
_symmetry_Int_Tables_number         '19'

loop_
    _symmetry_equiv_pos_as_xyz
'+x, +y, +z'
'-x+1/2, -y, +z+1/2'
'+x+1/2, -y+1/2, -z'
'-x, +y+1/2, -z+1/2'

# =========
# Unit cell
# =========

_cell_measurement_temperature       23
_cell_measurement_wavelength        0.71073
_cell_measurement_theta_min         15.00
_cell_measurement_theta_max         22.50
_cell_measurement_reflns_used       1524

_cell_length_a                      5.9279(10)
_cell_length_b                      12.2597(17)
_cell_length_c                      5.7939(9)
_cell_angle_alpha                   90.00
_cell_angle_beta                    90.00
_cell_angle_gamma                   90.00
_cell_volume                        421.07(11)

_cell_formula_units_Z               4

_exptl_crystal_F_squared_000         36864.0000


# ======================
# XD fco reflection data
# ======================
_shelx_refln_list_code              4

_reflns_d_resolution_high           0.4630
_reflns_d_resolution_low            6.1299
_reflns_limit_h_max                 12
_reflns_limit_h_min                 0
_reflns_limit_k_max                 26
_reflns_limit_k_min                 0
_reflns_limit_l_max                 12
_reflns_limit_l_min                 0

# NOTE: F_squared_meas is scaled to F_squared_calc
#       and so it is on an absolute scale
_reflns_tonto_F_scale_factor        0.9827

loop_
    _refln_index_h
    _refln_index_k
    _refln_index_l
    _refln_F_squared_calc
    _refln_F_squared_meas
    _refln_F_squared_sigma
    _refln_observed_status
   0   2   0      182.29      184.05      1.76 o
   0   4   0     5375.71     5193.28     44.61 o
   0   6   0       89.59       89.82      1.05 o
   0   8   0       45.44       45.42      0.73 o
   0  10   0        0.65        0.80      0.39 o
   0  12   0      234.99      233.12      2.67 o
   0  14   0       57.23       58.65      1.13 o
   0  16   0       23.68       25.29      0.87 o
   0  18   0      225.39      227.98      2.99 o
   0  22   0      134.67      135.74      2.37 o
   0  26   0        5.53        6.46      0.63 o
   0   1   1      725.93      725.49      7.36 o
   0   2   1      120.10      119.72      1.23 o
   0   3   1      695.72      709.63      6.42 o
   0   4   1       95.25       98.42      1.07 o
   0   6   1      478.79      475.68      4.60 o
   0   7   1       36.15       36.99      0.61 o
   0   8   1       44.27       44.42      0.74 o
   0   9   1       32.19       32.13      0.67 o
   0  10   1      134.93      137.52      1.70 o
   0  11   1       68.31       66.82      1.11 o
   0  12   1       75.59       76.46      1.24 o
   0  13   1       19.65       18.87      0.70 o
   0  14   1       37.74       37.96      0.95 o
   0  15   1       90.82       91.10      1.57 o
   0  17   1        0.86        1.13      0.37 o
   0  18   1       60.69       59.97      1.37 o
   0  19   1       15.78       16.19      0.91 o
   0  20   1       28.26       27.48      1.06 o
   0  21   1        2.15        2.69      0.44 o
   0  23   1        1.78        1.73      0.45 o
   0  25   1        2.46        2.99      0.59 o
   0  26   1       20.02       19.81      1.25 o
   0   0   2     2925.58     2846.65     33.45 o
   0   1   2      515.98      533.95      6.59 o
   0   2   2      174.75      181.84      2.09 o
   0   3   2       56.20       56.28      0.80 o
   0   4   2      172.95      171.46      1.80 o
   0   5   2      555.57      567.67      5.35 o
   0   6   2       91.10       96.86      1.17 o
   0   7   2        4.96        5.43      0.35 o
   0   8   2      109.00      111.89      1.40 o
   0   9   2       21.62       23.72      0.60 o
   0  10   2       47.21       46.32      0.86 o
   0  11   2       85.55       83.91      1.27 o
   0  12   2       27.44       28.29      0.76 o
   0  13   2       21.72       21.52      0.70 o
   0  14   2       22.12       21.32      0.76 o
   0  15   2      181.84      181.59      2.40 o
   0  16   2        4.24        4.45      0.41 o
   0  17   2       63.20       61.16      1.40 o
   0  18   2       19.31       20.43      0.92 o
   0  19   2      118.39      120.06      2.10 o
   0  20   2        0.94        0.97      0.46 o
   0  21   2       46.46       46.01      1.38 o
   0  22   2       37.62       36.86      1.31 o
   0  23   2       17.18       18.04      1.04 o
   0  24   2        1.86        2.50      0.48 o
   0  25   2       21.57       22.49      1.28 o
   0  26   2        1.74        2.56      0.52 o
   0   1   3       81.35       84.12      1.76 o
   0   2   3      153.41      158.00      2.94 o
   0   3   3      202.19      205.74      2.46 o
   0   4   3      719.94      740.12      7.81 o
   0   5   3       80.46       81.43      1.21 o
   0   6   3      266.27      272.76      2.86 o
   0   7   3       22.39       22.44      0.57 o
   0   8   3       60.02       61.74      1.00 o
   0   9   3      145.52      142.94      1.79 o
   0  10   3       39.27       39.68      0.84 o
   0  11   3       69.49       70.48      1.19 o
   0  12   3      119.89      119.09      1.70 o
   0  13   3      144.70      145.73      2.01 o
   0  14   3       28.44       27.86      0.87 o
   0  15   3       91.06       90.60      1.59 o
   0  16   3      156.08      155.02      2.28 o
   0  17   3       48.68       47.28      1.25 o
   0  18   3       28.11       27.04      1.00 o
   0  19   3        3.22        2.51      0.42 o
   0  20   3       44.16       44.51      1.36 o
   0  21   3        0.81        0.87      0.44 o
   0  22   3        0.61        1.16      0.45 o
   0  23   3       26.71       28.20      1.18 o
   0  24   3       12.08       12.74      0.93 o
   0  25   3        5.93        4.98      0.60 o
   0   0   4      208.69      209.98      3.92 o
   0   1   4       39.39       39.88      1.21 o
   0   2   4       90.65       93.20      2.07 o
   0   3   4        8.15        8.01      0.46 o
   0   4   4      225.46      229.80      2.85 o
   0   5   4        0.41        0.67      0.45 o
   0   6   4       70.30       71.04      1.24 o
   0   7   4       29.29       29.25      0.78 o
   0   8   4       64.83       64.57      1.08 o
   0   9   4        7.48        7.21      0.47 o
   0  10   4       88.38       90.47      1.39 o
   0  11   4       99.45       98.13      1.52 o
   0  12   4       39.46       39.06      0.97 o
   0  13   4       11.27       11.50      0.66 o
   0  14   4      142.71      142.63      2.10 o
   0  15   4       46.52       45.33      1.19 o
   0  16   4       94.44       94.81      1.75 o
   0  17   4        5.37        5.72      0.48 o
   0  18   4       10.34        9.64      0.76 o
   0  19   4        3.92        3.37      0.45 o
   0  20   4        1.72        1.83      0.44 o
   0  22   4        3.60        4.36      0.51 o
   0  24   4       26.65       26.61      1.15 o
   0  25   4        2.24        2.90      0.53 o
   0   1   5      243.76      236.45      4.55 o
   0   2   5      142.52      137.48      2.98 o
   0   3   5       49.02       49.28      1.56 o
   0   4   5      387.09      389.65      4.60 o
   0   5   5      182.00      177.98      2.44 o
   0   6   5        0.54        0.78      0.49 o
   0   7   5        7.97        6.64      0.54 o
   0   8   5      148.88      145.44      2.19 o
   0   9   5       74.76       69.46      1.44 o
   0  10   5        9.19        7.96      0.56 o
   0  11   5       22.45       20.77      0.78 o
   0  12   5        1.27        1.49      0.35 o
   0  13   5       78.73       79.30      1.51 o
   0  14   5        2.71        3.52      0.42 o
   0  15   5       13.42       14.12      0.80 o
   0  16   5       13.96       13.30      0.81 o
   0  17   5       73.29       77.14      1.67 o
   0  18   5        2.81        2.34      0.43 o
   0  19   5       14.42       13.64      0.92 o
   0  21   5       21.33       19.66      1.05 o
   0  22   5        4.74        5.50      0.54 o
   0  23   5       14.06       12.54      0.98 o
   0   1   6       93.81       93.89      2.47 o
   0   2   6       15.29       16.23      1.04 o
   0   3   6        0.92        1.49      0.75 o
   0   4   6       17.35       16.01      1.11 o
   0   5   6       84.82       86.38      1.58 o
   0   6   6       11.84       11.19      0.66 o
   0   7   6      142.96      142.26      2.26 o
   0   8   6       31.68       30.05      1.00 o
   0   9   6       12.82       14.37      0.79 o
   0  10   6       15.79       15.63      0.84 o
   0  11   6      119.14      117.38      1.91 o
   0  12   6        6.42        6.32      0.57 o
   0  13   6        4.47        4.78      0.50 o
   0  14   6       11.06       11.71      0.75 o
   0  16   6       43.40       41.60      1.29 o
   0  17   6       29.30       29.16      1.12 o
   0  18   6        6.67        7.81      0.70 o
   0  19   6       43.26       44.28      1.40 o
   0  20   6        1.41        1.84      0.45 o
   0  21   6       22.55       21.33      1.10 o
   0  22   6       10.62       10.59      0.79 o
   0  23   6       17.37       17.02      1.01 o
   0   1   7       59.98       58.86      2.08 o
   0   2   7      548.50      542.00      9.79 o
   0   4   7       12.26       11.80      1.12 o
   0   5   7       24.04       24.12      1.46 o
   0   6   7       43.19       43.23      1.23 o
   0   7   7       47.94       46.72      1.29 o
   0   8   7        1.71        1.95      0.46 o
   0   9   7        4.31        4.95      0.53 o
   0  10   7       10.39        9.24      0.83 o
   0  11   7       29.68       31.45      1.20 o
   0  12   7        5.18        5.85      0.66 o
   0  13   7       13.12       11.66      0.81 o
   0  14   7        1.18        1.48      0.41 o
   0  16   7       85.56       81.82      1.83 o
   0  17   7        0.52        1.06      0.45 o
   0  18   7        1.49        2.31      0.46 o
   0  19   7        4.89        6.87      0.57 o
   0  20   7      136.23      135.44      2.47 o
   0  21   7        0.45        0.91      0.45 o
   0   0   8       25.87       24.51      1.54 o
   0   1   8        2.93        3.59      1.03 o
   0   2   8        9.71        8.72      1.19 o
   0   3   8       16.41       15.74      1.38 o
   0   4   8        1.84        1.73      1.14 o
   0   6   8       10.50       10.29      0.83 o
   0   7   8       57.75       59.72      1.57 o
   0   8   8       88.71       87.64      1.94 o
   0   9   8       11.32       12.28      0.89 o
   0  10   8        5.23        6.55      0.71 o
   0  11   8       40.50       40.16      1.42 o
   0  12   8       40.73       40.29      1.46 o
   0  13   8       32.05       32.19      1.36 o
   0  14   8       11.19       12.56      1.00 o
   0  16   8        0.47        1.00      0.46 o
   0  17   8        7.39        6.58      0.56 o
   0  19   8       10.51        9.24      0.78 o
   0  20   8        5.94        6.17      0.54 o
   0   1   9        6.95        8.53      1.21 o
   0   2   9       47.57       46.44      2.22 o
   0   3   9       62.36       63.45      2.56 o
   0   4   9       21.08       22.25      1.66 o
   0   7   9       47.13       46.60      1.55 o
   0   8   9       79.13       79.78      1.96 o
   0   9   9       16.84       16.50      1.08 o
   0  10   9       14.21       13.88      1.04 o
   0  11   9        1.89        2.25      0.56 o
   0  12   9       35.50       34.94      1.41 o
   0  13   9       28.16       29.19      1.36 o
   0  15   9       46.95       47.37      1.66 o
   0  16   9       13.52       14.48      1.12 o
   0  17   9       16.29       15.55      1.01 o
   0  18   9        9.40        8.59      0.65 o
   0   0  10        5.19        4.82      1.32 o
   0   2  10       21.22       20.73      1.78 o
   0   3  10       48.94       49.03      2.45 o
   0   4  10       27.48       28.38      1.98 o
   0   5  10       32.83       32.75      2.09 o
   0   6  10       41.77       41.68      2.36 o
   0   7  10       54.49       54.44      2.64 o
   0   8  10       58.63       60.29      1.82 o
   0   9  10        6.72        6.74      0.68 o
   0  10  10        1.23        1.86      0.56 o
   0  11  10       17.88       16.40      1.17 o
   0  12  10       12.09       13.44      0.95 o
   0  13  10       11.76       12.56      1.07 o
   0  14  10       46.19       43.64      1.64 o
   0  15  10        5.03        5.86      0.67 o
   0   2  11        2.05        2.70      1.42 o
   0   3  11        7.83        6.80      1.57 o
   0   6  11        9.08        7.74      1.63 o
   0   7  11        2.53        3.10      1.55 o
   0   8  11        7.50        8.41      1.62 o
   0   9  11        7.54        8.01      0.79 o
   0  10  11        0.81        1.57      0.59 o
   0  11  11        9.36        8.36      0.86 o
   0  12  11       31.80       30.21      1.43 o
   0   1  12       29.15       27.05      2.31 o
   0   2  12       19.54       20.23      2.02 o
   0   3  12      119.27      116.40      4.00 o
   0   5  12        9.31        9.80      1.80 o
   0   6  12       56.38       55.87      2.79 o
   0   7  12       69.24       64.93      3.08 o
   1   1   0      251.17      251.92      2.38 o
   1   2   0     5386.58     5496.16     58.35 o
   1   3   0       58.97       59.20      0.70 o
   1   4   0     1722.10     1681.36     14.83 o
   1   5   0      338.27      338.96      3.30 o
   1   6   0       63.40       61.98      0.80 o
   1   7   0       19.42       19.28      0.44 o
   1   8   0      397.85      402.83      4.02 o
   1   9   0        2.85        3.26      0.35 o
   1  10   0       41.39       43.13      0.80 o
   1  11   0       96.68       97.05      1.36 o
   1  12   0       25.72       26.96      0.71 o
   1  13   0       57.57       57.42      1.09 o
   1  14   0        1.43        0.86      0.51 o
   1  15   0       85.16       86.46      1.49 o
   1  16   0       24.22       24.50      0.86 o
   1  17   0       30.04       29.60      0.97 o
   1  18   0        0.82        0.93      0.43 o
   1  19   0       33.99       33.79      1.11 o
   1  20   0       41.95       40.34      1.25 o
   1  21   0        1.27        1.44      0.46 o
   1  22   0        3.69        4.00      0.49 o
   1  23   0        6.21        7.02      0.61 o
   1  24   0       10.02        9.81      0.80 o
   1  26   0        6.79        7.33      0.66 o
   1   0   1       73.46       76.92      0.84 o
   1   1   1      128.23      133.80      1.36 o
   1   2   1      101.43      104.30      1.11 o
   1   3   1     1083.97     1089.49      9.71 o
   1   4   1      156.62      157.31      1.65 o
   1   5   1      442.46      438.65      4.25 o
   1   6   1       21.09       21.92      0.44 o
   1   7   1      334.68      339.94      3.43 o
   1   8   1      230.72      235.00      2.49 o
   1   9   1      231.38      232.70      2.54 o
   1  10   1      134.82      131.45      1.68 o
   1  11   1       18.11       17.18      0.56 o
   1  13   1      128.59      127.87      1.78 o
   1  14   1       29.74       29.63      0.83 o
   1  15   1       89.39       87.78      1.53 o
   1  16   1       61.27       61.89      1.30 o
   1  17   1       25.16       25.47      0.92 o
   1  18   1       23.41       23.83      0.94 o
   1  19   1       14.73       15.34      0.84 o
   1  20   1        6.52        5.84      0.50 o
   1  21   1        1.52        2.07      0.44 o
   1  22   1       33.92       34.82      1.22 o
   1  23   1        9.53       10.68      0.91 o
   1  24   1       22.07       20.97      1.09 o
   1  25   1        8.97        9.52      0.84 o
   1  26   1        0.80        2.01      0.52 o
   1   0   2     3272.72     3110.94     36.31 o
   1   1   2       68.99       71.79      0.95 o
   1   2   2      567.07      573.47      6.15 o
   1   3   2      193.26      194.45      2.03 o
   1   4   2     1065.66     1066.17      9.66 o
   1   5   2       18.40       18.64      0.42 o
   1   6   2      216.54      219.89      2.32 o
   1   7   2      163.79      162.34      1.83 o
   1   8   2       10.11       10.26      0.44 o
   1   9   2       59.13       61.92      0.99 o
   1  10   2       59.21       59.58      1.01 o
   1  11   2      118.02      118.16      1.60 o
   1  12   2      118.18      115.63      1.63 o
   1  13   2      112.11      110.42      1.64 o
   1  14   2       54.91       54.81      1.15 o
   1  15   2       30.77       31.70      0.93 o
   1  16   2       29.03       27.68      0.95 o
   1  17   2       77.36       75.86      1.54 o
   1  18   2      109.13      110.30      1.93 o
   1  19   2       40.12       41.29      1.21 o
   1  20   2       10.24        9.72      0.72 o
   1  21   2       22.16       22.92      1.04 o
   1  22   2       39.03       36.65      1.28 o
   1  23   2       43.57       43.48      1.43 o
   1  24   2       10.04       10.67      0.81 o
   1  26   2        3.82        4.50      0.58 o
   1   0   3       31.09       32.10      0.93 o
   1   1   3      293.96      303.13      5.26 o
   1   2   3      223.99      225.19      2.65 o
   1   3   3       88.16       91.90      1.29 o
   1   4   3       92.29       95.85      1.35 o
   1   5   3       23.07       23.08      0.53 o
   1   6   3      135.38      138.38      1.64 o
   1   7   3        5.15        5.19      0.39 o
   1   8   3      256.71      258.12      2.82 o
   1   9   3       29.09       29.07      0.71 o
   1  10   3       79.45       79.84      1.25 o
   1  11   3       15.50       16.69      0.61 o
   1  12   3       32.31       32.36      0.84 o
   1  13   3       35.13       33.87      0.92 o
   1  14   3      114.98      115.07      1.79 o
   1  15   3       33.81       33.55      0.99 o
   1  16   3        9.90        9.31      0.62 o
   1  17   3       25.98       25.07      0.95 o
   1  18   3       27.76       26.57      1.01 o
   1  19   3       27.75       27.28      1.07 o
   1  20   3        8.02        7.78      0.68 o
   1  21   3       24.35       23.63      1.06 o
   1  22   3        6.69        7.21      0.62 o
   1  23   3        2.91        2.74      0.48 o
   1  24   3        7.99        8.15      0.66 o
   1  25   3       15.90       17.95      1.18 o
   1   0   4      331.96      329.03      5.87 o
   1   1   4      250.12      260.55      4.76 o
   1   2   4       27.50       28.81      1.06 o
   1   3   4       22.27       23.45      0.65 o
   1   4   4      109.60      109.89      1.58 o
   1   5   4       81.66       83.86      1.35 o
   1   6   4      130.91      130.62      1.88 o
   1   7   4       85.40       83.89      1.24 o
   1   8   4       45.85       45.26      0.88 o
   1   9   4        2.30        2.18      0.40 o
   1  10   4       21.69       22.75      0.71 o
   1  11   4       64.60       62.47      1.19 o
   1  12   4      144.68      141.15      2.01 o
   1  13   4       25.99       27.18      0.87 o
   1  14   4       42.00       39.49      1.07 o
   1  15   4        2.12        2.98      0.41 o
   1  16   4       22.33       23.63      0.92 o
   1  17   4       26.97       28.15      1.02 o
   1  18   4       56.99       58.70      1.48 o
   1  19   4       40.25       40.88      1.26 o
   1  20   4        9.08        9.26      0.82 o
   1  21   4       11.33       10.82      0.80 o
   1  22   4       20.88       21.82      1.06 o
   1  23   4       15.19       15.11      0.98 o
   1  24   4        2.37        2.14      0.46 o
   1   0   5      287.75      285.12      5.34 o
   1   1   5      121.26      122.67      2.73 o
   1   2   5      472.76      464.65      8.18 o
   1   3   5      181.79      176.65      3.66 o
   1   4   5      112.13      108.33      1.69 o
   1   5   5        8.68        8.58      0.54 o
   1   6   5      227.38      230.22      3.02 o
   1   7   5       74.99       73.11      1.39 o
   1   8   5       70.13       69.47      1.38 o
   1   9   5       92.55       90.24      1.47 o
   1  10   5        9.80        9.54      0.59 o
   1  11   5       35.10       35.93      0.96 o
   1  12   5       25.03       25.13      0.87 o
   1  13   5       44.75       44.82      1.16 o
   1  14   5       39.60       40.28      1.13 o
   1  15   5       29.52       29.91      1.03 o
   1  16   5       74.92       78.77      1.64 o
   1  17   5       11.46       11.48      0.81 o
   1  18   5        7.66        6.98      0.67 o
   1  19   5       18.10       18.72      0.99 o
   1  20   5       66.29       64.80      1.66 o
   1  21   5       25.48       25.16      1.13 o
   1  22   5        1.54        1.73      0.45 o
   1  23   5        3.46        4.59      0.51 o
   1  24   5       18.17       17.47      1.02 o
   1   2   6        7.51        7.56      0.86 o
   1   3   6       13.22       12.45      1.01 o
   1   4   6       16.58       16.03      1.11 o
   1   5   6       12.52       13.32      0.68 o
   1   6   6       22.18       21.93      0.83 o
   1   7   6        7.62        7.80      0.63 o
   1   8   6       10.06        9.11      0.70 o
   1   9   6       11.55       11.10      0.78 o
   1  10   6        2.79        2.43      0.46 o
   1  11   6       10.88        9.86      0.70 o
   1  12   6       29.78       29.07      0.97 o
   1  13   6        7.55        7.56      0.61 o
   1  14   6       27.52       28.07      1.01 o
   1  15   6       11.78       11.03      0.83 o
   1  16   6        2.92        2.99      0.44 o
   1  17   6       20.97       21.57      1.02 o
   1  18   6       14.10       13.89      0.92 o
   1  19   6       11.28       11.83      0.88 o
   1  20   6       34.10       31.67      1.26 o
   1  21   6        9.18        9.42      0.79 o
   1  22   6       10.26        8.65      0.77 o
   1  23   6       12.07       12.06      0.90 o
   1   0   7      249.00      248.45      5.18 o
   1   1   7       25.99       26.91      1.47 o
   1   2   7       59.11       61.49      2.14 o
   1   3   7       78.90       81.62      2.51 o
   1   4   7      144.40      141.62      3.54 o
   1   5   7       29.08       30.65      1.05 o
   1   6   7       63.27       61.87      1.48 o
   1   7   7       10.20        9.54      0.78 o
   1   8   7       57.78       56.48      1.47 o
   1   9   7       68.52       67.53      1.63 o
   1  10   7       18.38       18.81      0.98 o
   1  11   7       21.51       21.89      0.92 o
   1  12   7        2.54        1.92      0.50 o
   1  13   7       40.79       42.45      1.26 o
   1  14   7       25.78       24.68      1.06 o
   1  15   7       34.53       32.39      1.19 o
   1  16   7       23.29       25.92      1.09 o
   1  17   7       19.27       20.56      1.03 o
   1  18   7       44.55       43.15      1.40 o
   1  19   7        6.92        6.76      0.63 o
   1  20   7       14.66       15.48      1.01 o
   1  21   7        9.29        9.33      0.67 o
   1   0   8        9.90       10.47      1.24 o
   1   1   8       33.81       35.43      1.81 o
   1   2   8       19.59       19.90      1.47 o
   1   3   8       30.83       32.19      1.74 o
   1   4   8       33.33       32.88      1.78 o
   1   5   8      103.56      102.52      3.14 o
   1   6   8       16.02       15.09      0.94 o
   1   7   8       94.19       91.60      1.97 o
   1   8   8        3.81        3.25      0.51 o
   1   9   8       50.74       51.37      1.53 o
   1  10   8       42.05       39.85      1.40 o
   1  11   8       94.79       95.80      2.13 o
   1  12   8       12.91       11.80      0.99 o
   1  13   8       28.58       28.39      1.29 o
   1  14   8        2.01        1.20      0.58 o
   1  15   8       43.46       46.41      1.40 o
   1  16   8        5.34        5.60      0.53 o
   1  17   8       29.92       26.90      1.19 o
   1  18   8        4.61        5.48      0.53 o
   1  19   8        1.85        2.28      0.46 o
   1   1   9        3.19        2.24      1.15 o
   1   2   9       50.05       51.68      2.30 o
   1   4   9        3.82        3.26      1.26 o
   1   5   9       27.80       28.67      1.86 o
   1   6   9        8.96       10.08      1.35 o
   1   7   9       14.76       15.92      1.03 o
   1   8   9        8.13        8.37      0.76 o
   1   9   9       19.59       19.89      1.13 o
   1  10   9       31.56       29.67      1.33 o
   1  11   9       45.22       46.24      1.60 o
   1  12   9        8.25        8.97      0.85 o
   1  13   9       16.97       16.13      1.16 o
   1  14   9        7.49        7.94      0.85 o
   1  15   9       21.41       22.31      1.26 o
   1  16   9       43.06       43.07      1.60 o
   1  17   9       18.09       18.35      1.06 o
   1  18   9       11.75       11.60      0.92 o
   1   0  10        2.77        3.49      1.30 o
   1   1  10       24.20       25.81      1.92 o
   1   3  10       17.66       20.21      1.76 o
   1   4  10       21.71       21.77      1.86 o
   1   5  10       33.05       32.79      2.13 o
   1   6  10       41.02       41.73      2.34 o
   1   7  10       32.94       31.79      2.15 o
   1   8  10       24.57       24.59      1.28 o
   1   9  10        7.57        7.40      0.84 o
   1  10  10       61.28       56.14      1.83 o
   1  11  10       15.54       16.34      1.17 o
   1  12  10       49.33       45.71      1.66 o
   1  14  10        7.83        6.60      0.69 o
   1  15  10       10.92       10.56      0.90 o
   1   1  11       13.86       12.04      1.67 o
   1   2  11       34.82       33.91      2.31 o
   1   3  11       24.26       23.48      2.00 o
   1   4  11       11.92       11.94      1.69 o
   1   5  11        5.22        6.16      1.55 o
   1   6  11        2.90        3.97      1.50 o
   1   7  11        7.89        8.64      1.66 o
   1   8  11       16.99       15.68      1.20 o
   1   9  11       25.60       23.59      1.33 o
   1  10  11       19.51       18.78      1.24 o
   1  11  11        2.79        3.61      0.62 o
   1  12  11        0.76        1.63      0.58 o
   1   0  12       16.68       17.92      1.98 o
   1   1  12       76.44       76.22      3.22 o
   1   2  12        9.47        8.33      1.84 o
   1   3  12        3.14        3.24      1.82 o
   1   4  12       28.35       29.14      2.26 o
   1   5  12       72.09       68.82      3.15 o
   1   6  12        2.78        2.87      1.82 o
   1   7  12       24.47       22.93      2.14 o
   2   0   0       41.54       42.00      0.54 o
   2   1   0       31.47       31.17      0.44 o
   2   2   0     1724.67     1681.33     14.84 o
   2   3   0      798.51      787.80      7.20 o
   2   4   0       36.62       35.90      0.53 o
   2   5   0       91.37       91.27      1.09 o
   2   6   0     2116.58     2084.40     18.55 o
   2   7   0      292.79      294.20      3.02 o
   2   8   0        0.32        0.77      0.34 o
   2   9   0      237.87      235.31      2.60 o
   2  10   0      248.74      254.74      2.80 o
   2  11   0        2.20        2.42      0.38 o
   2  12   0       45.10       43.46      0.92 o
   2  13   0      167.89      168.23      2.15 o
   2  14   0       12.33       10.95      0.61 o
   2  15   0       71.50       70.06      1.33 o
   2  16   0       38.46       37.05      1.03 o
   2  17   0       36.60       35.74      1.05 o
   2  18   0       43.85       43.77      1.21 o
   2  19   0       36.42       37.82      1.18 o
   2  20   0        1.58        0.92      0.42 o
   2  21   0        8.51        7.75      0.66 o
   2  22   0       15.98       15.14      0.95 o
   2  23   0       10.64       11.18      0.90 o
   2  24   0       33.15       32.44      1.25 o
   2  25   0        3.23        4.13      0.60 o
   2  26   0        0.99        1.08      0.52 o
   2   0   1        1.40        1.64      0.16 o
   2   1   1       79.12       78.13      0.88 o
   2   2   1      275.47      277.84      2.74 o
   2   3   1      529.82      537.28      5.07 o
   2   4   1      154.13      158.05      1.67 o
   2   5   1      420.25      427.44      4.16 o
   2   6   1       22.75       22.95      0.49 o
   2   7   1       94.88       98.13      1.24 o
   2   8   1        4.15        4.85      0.37 o
   2   9   1      276.09      273.63      2.95 o
   2  10   1        9.35        8.72      0.47 o
   2  11   1        4.98        4.76      0.45 o
   2  12   1       40.93       40.76      0.90 o
   2  13   1       81.97       79.95      1.36 o
   2  14   1       44.31       44.81      1.03 o
   2  15   1       21.71       23.79      0.81 o
   2  16   1        3.56        3.56      0.41 o
   2  17   1       11.72       10.09      0.71 o
   2  18   1       10.63        9.97      0.74 o
   2  19   1       29.05       29.28      1.07 o
   2  20   1       70.29       71.77      1.65 o
   2  21   1       27.20       28.92      1.13 o
   2  22   1       23.62       23.37      1.08 o
   2  23   1        2.84        2.57      0.47 o
   2  24   1       38.18       41.21      1.36 o
   2  25   1       22.98       23.03      1.35 o
   2  26   1       30.38       30.52      1.48 o
   2   0   2        4.42        4.20      0.23 o
   2   1   2      304.23      309.11      3.06 o
   2   2   2     1082.92     1086.20      9.86 o
   2   3   2      109.74      107.26      1.26 o
   2   4   2       89.76       89.22      1.10 o
   2   5   2        7.54        8.41      0.35 o
   2   6   2      284.51      292.58      3.02 o
   2   7   2      139.33      140.61      1.67 o
   2   8   2      143.09      144.32      1.77 o
   2   9   2      130.15      128.35      1.63 o
   2  10   2        2.65        2.65      0.39 o
   2  11   2       64.84       64.21      1.12 o
   2  12   2       57.71       57.41      1.09 o
   2  13   2       73.28       73.63      1.31 o
   2  14   2       32.83       33.88      0.92 o
   2  15   2       32.41       31.87      0.94 o
   2  16   2       77.07       73.37      1.47 o
   2  18   2        9.87       10.83      0.75 o
   2  19   2        1.24        1.14      0.40 o
   2  20   2       31.24       31.90      1.14 o
   2  21   2       29.07       30.30      1.18 o
   2  22   2        3.17        3.57      0.49 o
   2  23   2        1.80        2.54      0.48 o
   2  24   2        9.23        8.73      0.78 o
   2  25   2       41.02       39.99      1.68 o
   2   0   3      136.49      132.33      1.54 o
   2   1   3      138.40      140.64      1.59 o
   2   2   3      376.95      384.35      3.82 o
   2   3   3      447.98      449.05      4.45 o
   2   4   3       65.88       65.97      0.95 o
   2   5   3      249.13      249.86      2.68 o
   2   6   3       89.41       91.19      1.24 o
   2   7   3      106.03      108.82      1.42 o
   2   8   3      121.32      119.88      1.56 o
   2   9   3      290.66      290.02      3.20 o
   2  10   3      253.21      257.47      2.94 o
   2  11   3       12.01       12.03      0.59 o
   2  12   3       84.58       84.65      1.42 o
   2  13   3       43.77       43.96      1.04 o
   2  14   3       49.54       48.28      1.15 o
   2  15   3       16.85       17.00      0.81 o
   2  16   3        2.28        2.80      0.41 o
   2  17   3       11.04       12.79      0.77 o
   2  18   3        2.71        2.11      0.40 o
   2  19   3       38.99       38.94      1.23 o
   2  20   3        9.22        9.90      0.68 o
   2  21   3       43.82       43.42      1.39 o
   2  22   3        9.00        7.82      0.74 o
   2  23   3        4.13        5.22      0.59 o
   2  25   3       12.87       13.09      1.09 o
   2   0   4       52.74       56.88      1.54 o
   2   1   4      103.51      107.10      1.55 o
   2   2   4      129.58      131.42      1.84 o
   2   3   4      134.99      133.64      1.86 o
   2   4   4       13.05       13.03      0.58 o
   2   5   4       62.51       59.96      1.00 o
   2   6   4      110.71      108.42      1.47 o
   2   7   4      103.83      102.69      1.44 o
   2   8   4      116.10      116.72      1.60 o
   2   9   4       48.41       48.73      0.98 o
   2  10   4      138.41      138.60      1.89 o
   2  11   4       50.91       49.91      1.07 o
   2  12   4       13.54       12.71      0.67 o
   2  14   4       12.75       11.72      0.72 o
   2  15   4       12.78       12.85      0.76 o
   2  16   4       24.78       25.25      0.93 o
   2  17   4       39.85       38.83      1.20 o
   2  18   4       26.54       25.43      1.06 o
   2  19   4        8.64        8.73      0.72 o
   2  20   4       24.99       26.71      1.11 o
   2  21   4       20.23       20.32      1.06 o
   2  22   4       19.10       16.83      1.05 o
   2  23   4       21.57       23.50      1.08 o
   2  24   4        4.51        3.34      0.48 o
   2   0   5      143.87      144.79      3.12 o
   2   1   5       36.01       34.04      1.32 o
   2   2   5      163.31      161.67      2.25 o
   2   3   5       30.34       31.70      0.85 o
   2   4   5      146.99      148.66      2.13 o
   2   5   5       65.09       63.88      1.25 o
   2   6   5       12.04       12.51      0.65 o
   2   7   5       14.92       14.19      0.71 o
   2   8   5       61.83       62.87      1.18 o
   2   9   5       25.91       26.25      0.81 o
   2  10   5      138.82      138.91      1.98 o
   2  11   5       60.31       60.46      1.27 o
   2  12   5       14.82       14.34      0.76 o
   2  13   5        1.39        2.27      0.39 o
   2  14   5       94.46       92.64      1.73 o
   2  15   5       11.89       12.73      0.78 o
   2  16   5        1.15        1.14      0.38 o
   2  17   5        5.36        5.34      0.50 o
   2  18   5       45.38       44.41      1.38 o
   2  19   5        9.74       11.14      0.86 o
   2  20   5        1.43        1.41      0.45 o
   2  21   5        0.96        0.95      0.46 o
   2  22   5       20.16       21.01      1.06 o
   2  23   5       16.69       16.49      1.04 o
   2   0   6       74.38       76.63      2.22 o
   2   1   6       92.95       94.17      2.53 o
   2   2   6        2.36        2.31      0.78 o
   2   3   6        1.99        2.27      0.62 o
   2   4   6       22.05       22.68      0.84 o
   2   5   6      100.14       98.80      1.77 o
   2   7   6       76.17       77.31      1.57 o
   2   9   6        3.48        4.93      0.50 o
   2  10   6       10.56       12.14      0.70 o
   2  11   6      104.51      104.71      1.80 o
   2  12   6        7.94        7.90      0.56 o
   2  13   6       60.92       62.46      1.43 o
   2  14   6       10.76       11.29      0.76 o
   2  15   6       58.19       56.90      1.45 o
   2  16   6       15.20       15.40      0.91 o
   2  17   6       47.53       47.02      1.38 o
   2  18   6       50.39       49.77      1.47 o
   2  19   6        1.53        2.35      0.46 o
   2  20   6        3.81        3.82      0.50 o
   2  21   6       14.54       13.78      0.98 o
   2  22   6       48.08       45.81      1.43 o
   2   0   7        7.54        7.44      1.03 o
   2   1   7       45.39       44.03      1.84 o
   2   2   7       12.40       12.59      1.16 o
   2   3   7       14.39       14.52      1.23 o
   2   4   7      134.99      130.65      2.69 o
   2   5   7       71.43       71.17      1.58 o
   2   6   7       29.78       29.40      1.07 o
   2   7   7       84.95       83.87      1.79 o
   2   8   7       81.65       82.57      1.78 o
   2   9   7        4.52        4.99      0.54 o
   2  10   7        8.91        9.52      0.81 o
   2  11   7       95.89       97.85      2.08 o
   2  12   7        1.38        2.18      0.40 o
   2  13   7       48.29       49.03      1.38 o
   2  14   7       37.93       40.34      1.26 o
   2  15   7       32.11       32.85      1.20 o
   2  16   7        4.58        4.30      0.50 o
   2  17   7       49.77       50.95      1.49 o
   2  18   7        9.53        9.92      0.78 o
   2  19   7        6.09        7.02      0.66 o
   2  20   7        0.35        0.98      0.46 o
   2  21   7       12.31       10.42      0.81 o
   2   0   8       55.73       54.21      2.23 o
   2   1   8       58.78       58.96      2.32 o
   2   2   8       24.91       23.63      1.61 o
   2   3   8       27.56       29.10      1.70 o
   2   4   8       16.67       15.97      1.42 o
   2   5   8       57.73       56.67      1.54 o
   2   6   8       50.61       47.17      1.46 o
   2   7   8       44.17       41.93      1.38 o
   2   9   8       11.39       11.78      0.81 o
   2  10   8        1.32        1.41      0.54 o
   2  11   8        9.72        8.54      0.80 o
   2  13   8       34.36       31.50      1.38 o
   2  14   8        8.51        9.99      0.84 o
   2  15   8        6.80        7.03      0.71 o
   2  16   8        2.33        3.26      0.50 o
   2  17   8       23.60       23.56      1.15 o
   2  18   8        1.58        1.92      0.46 o
   2  19   8        5.57        6.74      0.56 o
   2   0   9       72.28       75.88      2.80 o
   2   1   9       15.54       17.53      1.54 o
   2   2   9      109.98      109.64      3.47 o
   2   3   9        4.94        5.37      1.17 o
   2   4   9       48.59       48.90      2.33 o
   2   5   9       10.89       11.49      1.43 o
   2   6   9       50.87       49.97      1.59 o
   2   7   9       10.20       10.59      0.94 o
   2   8   9        2.04        3.37      0.56 o
   2   9   9       38.88       38.46      1.45 o
   2  10   9       12.37       14.16      1.04 o
   2  11   9       14.90       15.67      1.10 o
   2  12   9       17.44       17.41      1.15 o
   2  13   9       34.59       35.22      1.48 o
   2  14   9       71.17       72.48      2.00 o
   2  15   9        0.41        1.10      0.60 o
   2  16   9       16.25       15.57      1.03 o
   2  17   9        4.09        4.34      0.55 o
   2   0  10       50.39       49.82      2.49 o
   2   1  10       68.53       67.35      2.86 o
   2   2  10        2.05        2.87      1.34 o
   2   3  10        6.67        6.59      1.41 o
   2   4  10        4.56        4.69      1.36 o
   2   5  10       46.95       46.78      2.44 o
   2   6  10       16.52       17.01      1.71 o
   2   7  10       27.28       26.29      1.34 o
   2   8  10       31.72       30.48      1.41 o
   2   9  10       11.52       12.26      0.94 o
   2  10  10       33.05       33.58      1.48 o
   2  11  10       43.54       44.43      1.60 o
   2  12  10       49.47       48.44      1.70 o
   2  13  10        7.01        7.11      0.70 o
   2  14  10       18.35       17.14      1.17 o
   2  15  10        2.94        2.96      0.60 o
   2   0  11       12.14       12.62      1.74 o
   2   1  11       11.01        9.94      1.66 o
   2   2  11        3.67        3.32      1.55 o
   2   3  11        6.15        7.28      1.54 o
   2   6  11       13.86       13.68      1.73 o
   2   8  11        6.22        5.67      0.67 o
   2  10  11        5.98        6.32      0.81 o
   2  11  11        3.67        4.60      0.63 o
   2   0  12       48.41       46.78      2.69 o
   2   1  12       22.09       20.62      2.16 o
   2   2  12        7.03        6.23      1.75 o
   2   3  12       40.11       42.72      2.58 o
   2   4  12       11.21       11.21      1.86 o
   2   6  12       31.02       29.41      2.26 o
   3   1   0       30.07       31.06      0.51 o
   3   3   0       69.27       69.29      0.88 o
   3   4   0      406.91      414.12      4.05 o
   3   5   0      209.51      208.88      2.22 o
   3   6   0       37.43       39.48      0.70 o
   3   7   0      244.66      243.42      2.62 o
   3   8   0       77.55       80.87      1.16 o
   3   9   0      110.71      107.91      1.44 o
   3  10   0       29.99       30.08      0.73 o
   3  11   0      254.00      251.74      2.88 o
   3  12   0        9.92        8.20      0.54 o
   3  13   0        3.19        2.74      0.46 o
   3  14   0        2.79        3.76      0.50 o
   3  15   0       23.11       24.07      0.86 o
   3  16   0       44.53       42.98      1.15 o
   3  17   0       41.58       42.36      1.18 o
   3  18   0        1.54        2.13      0.39 o
   3  19   0        2.56        2.94      0.43 o
   3  20   0       26.45       27.97      1.09 o
   3  21   0       30.04       30.41      1.16 o
   3  22   0        3.87        4.09      0.50 o
   3  24   0        9.24        8.07      0.67 o
   3  25   0       28.06       29.62      1.45 o
   3   0   1      174.75      175.91      1.87 o
   3   1   1      359.72      369.50      3.65 o
   3   2   1       58.09       59.06      0.79 o
   3   3   1      431.74      434.91      4.27 o
   3   4   1       82.33       81.99      1.05 o
   3   5   1       24.32       24.33      0.53 o
   3   6   1       65.26       69.06      0.99 o
   3   7   1      160.56      159.43      1.86 o
   3   8   1       43.67       42.77      0.80 o
   3   9   1      396.87      382.63      4.04 o
   3  10   1       37.34       36.96      0.82 o
   3  11   1       55.18       53.66      1.04 o
   3  12   1       56.76       54.48      1.09 o
   3  13   1       90.27       89.68      1.52 o
   3  14   1       27.48       27.10      0.87 o
   3  15   1        1.57        1.99      0.39 o
   3  16   1       38.11       39.43      1.11 o
   3  17   1       30.57       30.23      1.02 o
   3  18   1       52.11       51.15      1.33 o
   3  19   1       18.77       19.76      0.93 o
   3  20   1        3.96        3.71      0.47 o
   3  21   1       64.50       67.76      1.65 o
   3  22   1       65.40       62.07      1.65 o
   3  23   1       15.48       15.49      0.97 o
   3  24   1       28.06       29.86      1.22 o
   3  25   1        6.56        7.81      0.79 o
   3   1   2      183.32      179.97      1.96 o
   3   2   2      269.95      272.19      2.80 o
   3   3   2      267.47      267.18      2.78 o
   3   4   2       54.85       55.14      0.86 o
   3   5   2      317.24      315.33      3.27 o
   3   6   2      640.34      638.91      6.28 o
   3   7   2        6.60        7.31      0.43 o
   3   8   2       90.39       89.12      1.28 o
   3   9   2       62.81       62.32      1.06 o
   3  10   2      255.92      254.25      2.90 o
   3  11   2       36.72       34.66      0.85 o
   3  12   2      107.70      106.59      1.63 o
   3  13   2       26.36       26.25      0.82 o
   3  14   2        6.75        6.65      0.60 o
   3  15   2       12.71       12.91      0.72 o
   3  16   2       35.60       36.76      1.06 o
   3  17   2       28.27       28.57      1.01 o
   3  18   2        8.92        9.06      0.73 o
   3  19   2        6.38        5.54      0.56 o
   3  20   2       11.49       11.58      0.85 o
   3  22   2        2.94        2.82      0.48 o
   3  23   2       10.17        9.82      0.89 o
   3  24   2       26.64       27.61      1.19 o
   3  25   2        4.69        4.55      0.58 o
   3   0   3      178.30      183.64      2.06 o
   3   1   3      251.28      251.78      2.68 o
   3   2   3       16.83       17.42      0.51 o
   3   3   3      166.67      167.43      1.93 o
   3   4   3       12.18       12.63      0.48 o
   3   5   3      208.00      214.31      2.39 o
   3   6   3        3.51        3.40      0.39 o
   3   7   3      255.84      254.68      2.83 o
   3   8   3       42.23       43.13      0.87 o
   3   9   3       24.90       26.20      0.73 o
   3  10   3       11.41       11.58      0.58 o
   3  11   3       77.73       76.00      1.32 o
   3  12   3       40.68       40.22      0.98 o
   3  13   3       10.91       12.44      0.67 o
   3  14   3        9.37        9.08      0.60 o
   3  15   3       12.24       12.04      0.74 o
   3  16   3        1.60        2.05      0.41 o
   3  17   3        8.69        8.19      0.66 o
   3  19   3        9.66       10.30      0.83 o
   3  20   3        7.15        6.12      0.53 o
   3  21   3        1.94        1.62      0.44 o
   3  22   3        6.71        6.40      0.56 o
   3  23   3       40.41       39.86      1.39 o
   3  24   3        7.01        8.51      0.74 o
   3   0   4       10.76       11.60      0.47 o
   3   1   4      116.70      113.47      1.48 o
   3   2   4       30.07       31.00      0.70 o
   3   3   4       80.58       80.20      1.18 o
   3   4   4       23.87       25.03      0.66 o
   3   5   4      277.50      270.88      3.00 o
   3   6   4       83.35       80.09      1.25 o
   3   7   4       57.39       59.60      1.07 o
   3   8   4       53.36       53.96      1.05 o
   3   9   4       67.11       67.46      1.22 o
   3  10   4       21.99       21.02      0.74 o
   3  11   4       30.67       29.06      0.89 o
   3  12   4       29.37       30.01      0.92 o
   3  13   4      103.86      104.80      1.76 o
   3  14   4        9.66       10.05      0.70 o
   3  15   4       37.72       37.63      1.13 o
   3  16   4       16.01       17.30      0.86 o
   3  17   4       32.32       32.21      1.13 o
   3  18   4       24.10       25.50      1.07 o
   3  19   4       17.55       16.90      0.96 o
   3  20   4       21.05       20.87      1.03 o
   3  21   4       23.92       25.77      1.13 o
   3  22   4        7.00        6.98      0.64 o
   3  23   4        9.97       10.07      0.88 o
   3  24   4        1.10        1.10      0.45 o
   3   0   5       51.07       50.01      0.98 o
   3   1   5       43.63       44.78      0.93 o
   3   2   5       36.59       35.51      0.84 o
   3   3   5       70.78       73.34      1.22 o
   3   4   5       70.92       71.73      1.22 o
   3   5   5       72.10       72.49      1.25 o
   3   6   5       42.79       44.05      0.96 o
   3   7   5      123.01      122.72      1.77 o
   3   8   5      193.17      187.39      2.40 o
   3   9   5        1.71        1.82      0.51 o
   3  10   5      134.51      133.70      2.00 o
   3  11   5        5.78        7.30      0.54 o
   3  12   5      126.02      123.64      1.96 o
   3  13   5        9.87       10.29      0.74 o
   3  14   5       68.08       64.02      1.47 o
   3  15   5       43.48       44.28      1.26 o
   3  16   5        9.67       10.02      0.79 o
   3  17   5        2.82        3.14      0.45 o
   3  18   5        5.47        6.41      0.54 o
   3  19   5       12.48       10.61      0.79 o
   3  20   5        2.01        2.83      0.48 o
   3  21   5        3.14        3.58      0.50 o
   3  22   5       14.96       15.15      1.01 o
   3  23   5        3.13        3.78      0.49 o
   3   1   6        3.90        3.79      0.53 o
   3   2   6       41.95       41.75      1.10 o
   3   3   6        4.76        4.84      0.58 o
   3   4   6       10.12        9.57      0.69 o
   3   5   6       20.91       21.05      0.87 o
   3   6   6       19.54       18.65      0.87 o
   3   7   6       39.49       39.39      1.16 o
   3   8   6       19.23       18.79      0.81 o
   3   9   6       31.59       32.45      0.98 o
   3  10   6       23.50       24.01      0.90 o
   3  11   6       68.56       67.95      1.46 o
   3  12   6        2.87        3.61      0.44 o
   3  13   6       57.83       56.59      1.42 o
   3  14   6       24.47       25.77      1.02 o
   3  15   6        7.06        7.20      0.59 o
   3  16   6       41.30       41.74      1.32 o
   3  17   6       24.29       24.00      1.08 o
   3  18   6       10.81       10.19      0.78 o
   3  19   6       21.26       21.84      1.10 o
   3  20   6       61.28       63.54      1.67 o
   3  21   6        5.13        5.78      0.54 o
   3  22   6        5.88        5.16      0.52 o
   3   0   7        5.43        5.92      1.05 o
   3   2   7      153.01      151.58      3.76 o
   3   3   7       31.07       29.04      1.09 o
   3   4   7       10.27        9.65      0.80 o
   3   5   7       33.18       32.12      1.14 o
   3   6   7       12.77       12.02      0.86 o
   3   7   7       35.65       36.05      1.22 o
   3   8   7       12.88       11.16      0.88 o
   3   9   7      106.06      109.06      2.14 o
   3  10   7       49.77       50.70      1.32 o
   3  11   7        6.12        6.17      0.49 o
   3  12   7        2.50        2.39      0.42 o
   3  13   7       38.27       38.16      1.24 o
   3  14   7       49.68       49.12      1.40 o
   3  15   7       37.67       37.25      1.28 o
   3  16   7        3.06        2.79      0.48 o
   3  17   7        3.13        2.84      0.48 o
   3  18   7        7.94        7.84      0.66 o
   3  19   7       22.15       20.87      1.10 o
   3  20   7       10.61        9.19      0.77 o
   3  21   7        5.43        5.21      0.52 o
   3   0   8        1.78        2.13      1.16 o
   3   1   8      114.13      113.97      3.35 o
   3   2   8       57.74       59.57      2.37 o
   3   3   8       45.50       45.91      2.12 o
   3   4   8       40.12       39.05      1.32 o
   3   5   8       40.03       38.62      1.32 o
   3   6   8       26.45       26.25      1.14 o
   3   7   8       29.63       30.31      1.21 o
   3   8   8       35.12       33.45      1.31 o
   3   9   8       22.60       22.21      1.13 o
   3  10   8        5.26        4.41      0.59 o
   3  11   8      100.24      100.11      2.24 o
   3  12   8       17.02       17.30      1.08 o
   3  13   8        7.44        6.32      0.60 o
   3  14   8        4.49        4.59      0.51 o
   3  15   8       18.32       18.05      1.01 o
   3  16   8       17.72       15.38      1.01 o
   3  17   8       10.57       11.24      0.92 o
   3  18   8        9.25        8.34      0.67 o
   3  19   8       22.36       23.12      1.12 o
   3   0   9       69.89       69.12      2.74 o
   3   1   9       11.62       11.96      1.45 o
   3   2   9       19.97       19.42      1.65 o
   3   3   9       13.31       13.97      1.53 o
   3   4   9       99.86      102.12      3.40 o
   3   6   9        8.24        8.10      0.68 o
   3   7   9        8.44        9.04      0.76 o
   3   8   9       45.27       43.32      1.56 o
   3   9   9        6.43        6.31      0.66 o
   3  10   9       27.70       28.00      1.31 o
   3  11   9        3.93        4.26      0.61 o
   3  12   9        4.14        4.95      0.64 o
   3  13   9        1.61        1.54      0.58 o
   3  14   9       29.60       31.21      1.38 o
   3  15   9        6.97        6.42      0.63 o
   3  16   9       10.40        9.04      0.68 o
   3  17   9       22.36       21.83      1.10 o
   3   1  10       54.73       57.48      2.64 o
   3   2  10       27.60       27.81      2.04 o
   3   3  10       80.33       82.60      3.21 o
   3   4  10       12.79       11.96      1.64 o
   3   5  10        6.77        7.17      1.50 o
   3   6  10       23.15       23.37      1.26 o
   3   7  10       10.23       11.72      0.90 o
   3   8  10        7.70        7.27      0.70 o
   3   9  10       34.50       33.44      1.48 o
   3  10  10        7.73        7.61      0.86 o
   3  11  10        4.96        4.59      0.63 o
   3  12  10        0.89        1.13      0.58 o
   3  13  10       20.56       19.09      1.24 o
   3  14  10       17.72       17.00      1.15 o
   3   1  11       10.72       11.00      1.75 o
   3   2  11       14.69       15.17      1.78 o
   3   3  11       34.38       34.91      2.33 o
   3   4  11       16.43       16.96      1.93 o
   3   5  11       15.78       15.68      1.80 o
   3   6  11       12.18       12.16      1.77 o
   3   7  11       22.56       22.59      1.31 o
   3   8  11        6.12        6.53      0.82 o
   3   9  11       11.31       10.78      0.86 o
   3  10  11        8.73        9.00      0.89 o
   3  11  11       10.32        9.41      3.23 o
   3   0  12        6.97        5.53      1.82 o
   3   1  12        6.72        7.33      1.79 o
   3   2  12        3.41        3.27      1.77 o
   4   0   0      392.24      393.22      3.91 o
   4   1   0      387.06      387.34      3.89 o
   4   2   0       41.44       40.36      0.71 o
   4   3   0        2.01        1.76      0.33 o
   4   4   0       36.69       37.07      0.71 o
   4   5   0       16.03       15.46      0.51 o
   4   6   0      133.62      131.96      1.64 o
   4   7   0       90.64       88.29      1.28 o
   4   8   0      138.03      132.73      1.71 o
   4   9   0      129.73      130.50      1.74 o
   4  10   0       69.63       69.27      1.21 o
   4  11   0       13.17       12.70      0.62 o
   4  12   0      243.13      240.92      2.98 o
   4  13   0       66.30       69.36      1.32 o
   4  14   0        3.40        2.83      0.39 o
   4  15   0       12.20       12.66      0.74 o
   4  16   0       89.58       90.73      1.70 o
   4  17   0        0.94        1.19      0.37 o
   4  18   0        2.01        2.04      0.41 o
   4  19   0        8.78        7.27      0.68 o
   4  21   0        7.54        8.00      0.64 o
   4  23   0        3.99        4.79      0.52 o
   4  24   0       21.87       21.89      1.10 o
   4   0   1        1.50        1.47      0.31 o
   4   1   1      146.13      148.91      1.71 o
   4   2   1       34.22       34.69      0.67 o
   4   3   1      153.09      150.98      1.76 o
   4   4   1       13.89       12.16      0.47 o
   4   5   1       61.73       60.15      0.96 o
   4   6   1       43.25       43.57      0.83 o
   4   7   1      253.59      245.96      2.74 o
   4   8   1       43.67       43.06      0.87 o
   4   9   1        4.05        4.26      0.41 o
   4  10   1       34.34       34.31      0.83 o
   4  11   1      272.42      266.96      3.12 o
   4  12   1       67.38       67.91      1.28 o
   4  13   1       44.88       43.05      1.06 o
   4  14   1       45.61       46.26      1.14 o
   4  15   1       45.71       45.11      1.18 o
   4  16   1       53.23       52.57      1.29 o
   4  17   1       17.54       17.09      0.88 o
   4  18   1       31.63       31.08      1.09 o
   4  19   1       40.60       42.70      1.29 o
   4  20   1       31.70       32.74      1.19 o
   4  21   1        8.03        7.75      0.71 o
   4  22   1       17.39       14.32      0.98 o
   4  23   1        2.56        2.20      0.48 o
   4  24   1       20.04       19.64      1.06 o
   4  25   1        5.05        5.24      0.60 o
   4   0   2       10.21       10.76      0.45 o
   4   1   2      266.09      264.81      2.84 o
   4   2   2       11.42        9.70      0.45 o
   4   3   2       75.54       75.29      1.09 o
   4   4   2      196.70      200.37      2.25 o
   4   5   2      140.86      136.07      1.71 o
   4   6   2       32.58       32.40      0.74 o
   4   7   2      184.46      177.43      2.15 o
   4   8   2      161.48      161.78      2.02 o
   4   9   2        5.03        5.65      0.47 o
   4  10   2       40.20       41.31      0.94 o
   4  11   2       18.35       18.73      0.70 o
   4  12   2       45.95       46.41      1.06 o
   4  14   2       13.79       14.45      0.74 o
   4  15   2       15.15       15.08      0.79 o
   4  16   2       17.90       16.58      0.85 o
   4  17   2       20.32       19.41      0.92 o
   4  18   2        5.90        6.13      0.56 o
   4  19   2       10.55       11.23      0.84 o
   4  20   2        7.78        8.46      0.62 o
   4  21   2        8.13        9.54      0.85 o
   4  22   2        8.58        9.73      0.67 o
   4  23   2       18.57       17.76      1.05 o
   4  24   2        1.78        1.63      0.46 o
   4   0   3        4.95        4.69      0.40 o
   4   1   3      226.92      225.04      2.49 o
   4   2   3       40.77       38.51      0.78 o
   4   3   3      469.62      464.79      4.70 o
   4   4   3       97.76       95.28      1.35 o
   4   5   3      110.73      108.66      1.50 o
   4   6   3        5.14        5.44      0.43 o
   4   7   3       60.61       60.59      1.09 o
   4   8   3       89.83       87.29      1.39 o
   4   9   3       30.75       32.04      0.84 o
   4  10   3       17.46       16.95      0.68 o
   4  11   3       30.23       29.76      0.88 o
   4  12   3       41.93       42.15      1.06 o
   4  13   3       12.68       12.34      0.71 o
   4  14   3       23.71       22.55      0.90 o
   4  15   3       74.06       73.81      1.54 o
   4  16   3       27.30       27.40      1.02 o
   4  17   3        1.59        0.95      0.41 o
   4  18   3       20.87       21.66      1.01 o
   4  19   3       32.80       35.11      1.21 o
   4  20   3       13.17       13.23      0.90 o
   4  21   3       33.80       33.84      1.28 o
   4  22   3       27.06       25.49      1.18 o
   4  23   3        1.03        0.99      0.46 o
   4  24   3       15.46       13.98      0.98 o
   4   0   4       76.63       77.46      1.20 o
   4   1   4      127.35      124.27      1.64 o
   4   2   4       34.08       34.18      0.79 o
   4   3   4       99.80       96.93      1.41 o
   4   4   4       34.81       35.18      0.82 o
   4   5   4       85.87       87.50      1.36 o
   4   6   4       55.34       56.20      1.08 o
   4   7   4       43.81       43.06      0.96 o
   4   8   4        8.06        8.95      0.55 o
   4   9   4        2.23        1.45      0.50 o
   4  10   4       34.53       36.17      0.96 o
   4  11   4       23.02       24.61      0.86 o
   4  12   4       69.31       69.13      1.41 o
   4  13   4       26.31       26.15      0.94 o
   4  14   4        8.61        9.22      0.65 o
   4  15   4       43.18       40.13      1.21 o
   4  16   4       55.00       54.04      1.41 o
   4  17   4       62.34       59.70      1.53 o
   4  18   4        1.83        1.58      0.43 o
   4  19   4        9.14        8.52      0.65 o
   4  20   4       23.43       22.57      1.11 o
   4  21   4       19.44       20.16      1.06 o
   4  22   4        1.97        2.09      0.51 o
   4  23   4       66.25       64.11      1.67 o
   4   0   5       27.26       27.99      0.78 o
   4   1   5       21.97       23.07      0.72 o
   4   2   5        6.18        6.21      0.50 o
   4   3   5      166.36      164.23      2.12 o
   4   4   5       28.06       28.65      0.80 o
   4   5   5       83.89       84.86      1.41 o
   4   6   5       13.27       13.81      0.64 o
   4   7   5       35.49       35.29      0.95 o
   4   8   5       46.72       48.34      1.10 o
   4   9   5       47.06       45.02      1.13 o
   4  10   5       24.41       27.22      0.90 o
   4  11   5        8.83        9.91      0.67 o
   4  12   5       19.61       19.36      0.88 o
   4  13   5        6.11        6.74      0.60 o
   4  14   5        8.84        8.52      0.65 o
   4  15   5        2.19        1.96      0.42 o
   4  16   5       20.85       21.25      1.01 o
   4  17   5        9.76       10.39      0.81 o
   4  18   5        1.76        2.31      0.46 o
   4  19   5        5.49        5.47      0.53 o
   4  20   5       28.86       29.12      1.21 o
   4  21   5        1.53        2.23      0.46 o
   4  22   5        1.11        1.09      0.45 o
   4   1   6       88.91       88.67      1.51 o
   4   2   6       13.80       15.36      0.69 o
   4   3   6       27.05       25.79      0.86 o
   4   4   6       12.40       11.90      0.67 o
   4   5   6      138.63      138.37      2.03 o
   4   6   6       41.38       41.39      1.08 o
   4   7   6       42.30       40.51      1.09 o
   4   8   6       56.80       54.35      1.29 o
   4   9   6      139.82      136.08      2.13 o
   4  10   6       27.93       26.49      0.98 o
   4  11   6       34.92       36.64      1.11 o
   4  12   6       61.61       63.35      1.48 o
   4  13   6       49.82       49.45      1.33 o
   4  14   6       12.59       12.53      0.84 o
   4  15   6       54.03       54.79      1.48 o
   4  16   6       16.96       18.33      0.99 o
   4  17   6       41.49       42.47      1.37 o
   4  18   6       25.45       26.66      1.15 o
   4  19   6       36.29       37.16      1.32 o
   4  20   6        1.24        1.86      0.46 o
   4  21   6       23.02       22.55      1.12 o
   4   0   7      138.23      138.66      2.11 o
   4   1   7       10.56        9.45      0.74 o
   4   2   7       13.32       12.87      0.85 o
   4   3   7       11.24       12.15      0.83 o
   4   4   7       64.92       65.41      1.59 o
   4   5   7       15.41       16.45      0.92 o
   4   6   7       19.83       20.20      0.87 o
   4   7   7       27.43       26.23      0.97 o
   4   8   7       53.25       51.79      1.32 o
   4   9   7        6.29        6.25      0.60 o
   4  10   7       42.95       44.05      1.25 o
   4  11   7       52.03       52.27      1.40 o
   4  12   7       37.28       40.15      1.25 o
   4  13   7       10.64       10.55      0.75 o
   4  14   7       31.33       30.70      1.19 o
   4  15   7        1.51        2.13      0.45 o
   4  16   7        2.97        3.38      0.48 o
   4  17   7       10.12        9.43      0.79 o
   4  18   7        6.33        5.73      0.54 o
   4  19   7       14.67       12.96      0.93 o
   4  20   7        1.44        1.96      0.46 o
   4   0   8       42.16       44.44      2.12 o
   4   1   8       19.49       19.70      1.26 o
   4   2   8       13.62       13.78      0.93 o
   4   3   8       12.40       11.85      0.92 o
   4   4   8       28.29       29.28      1.20 o
   4   5   8        4.21        4.42      0.56 o
   4   6   8       10.08        9.07      0.78 o
   4   7   8       34.55       32.70      1.32 o
   4   8   8        3.94        3.75      0.57 o
   4   9   8       93.28       89.45      2.14 o
   4  10   8       19.82       19.23      1.01 o
   4  11   8        9.89        8.87      0.75 o
   4  12   8        0.34        0.85      0.45 o
   4  13   8       54.60       52.74      1.52 o
   4  14   8       34.53       34.23      1.29 o
   4  15   8        1.94        2.25      0.47 o
   4  16   8       11.39        9.85      0.80 o
   4  18   8       16.68       16.32      1.01 o
   4   0   9       18.60       19.31      1.69 o
   4   1   9       12.76       13.76      1.53 o
   4   2   9       12.40       13.35      1.50 o
   4   3   9       23.71       24.27      1.22 o
   4   4   9       56.07       59.54      1.73 o
   4   5   9       14.02       13.95      1.03 o
   4   6   9       38.54       36.34      1.48 o
   4   7   9        5.02        5.62      0.65 o
   4   8   9       84.87       85.56      2.14 o
   4   9   9       16.15       17.10      1.13 o
   4  10   9       18.40       19.99      1.17 o
   4  12   9       23.73       23.91      1.31 o
   4  13   9        8.81        9.33      0.78 o
   4  14   9       10.14       11.82      0.92 o
   4  15   9       27.56       26.64      1.17 o
   4  16   9        1.51        2.46      0.48 o
   4   1  10       81.37       83.36      3.27 o
   4   2  10       14.18       14.26      1.70 o
   4   3  10        4.06        3.12      1.47 o
   4   4  10       30.97       30.38      1.38 o
   4   5  10       60.99       57.99      1.85 o
   4   6  10       28.99       28.25      1.38 o
   4   7  10       17.11       15.65      1.14 o
   4   8  10       14.70       15.56      1.14 o
   4  10  10       14.89       15.14      1.14 o
   4  11  10        6.58        7.09      0.70 o
   4  12  10        1.35        1.63      0.59 o
   4  13  10       10.00        8.72      0.73 o
   4   0  11       29.06       27.99      2.19 o
   4   2  11        3.19        3.19      1.54 o
   4   3  11       10.00        9.06      1.65 o
   4   4  11       34.73       33.15      2.31 o
   4   5  11       13.44       13.18      1.39 o
   4   7  11        5.86        6.78      0.69 o
   4   8  11       22.68       20.67      1.29 o
   4   9  11        9.05        9.88      0.88 o
   5   1   0       39.66       40.31      0.78 o
   5   2   0       42.75       43.80      0.84 o
   5   3   0      236.81      231.87      2.59 o
   5   4   0       64.84       61.24      1.03 o
   5   5   0       73.56       73.35      1.15 o
   5   7   0       12.61       11.84      0.56 o
   5   8   0       16.35       16.40      0.63 o
   5   9   0       26.60       25.67      0.76 o
   5  10   0       37.52       38.71      0.94 o
   5  11   0       35.97       37.04      0.96 o
   5  12   0        1.49        1.63      0.52 o
   5  13   0       12.08       12.27      0.71 o
   5  14   0       52.31       52.83      1.27 o
   5  15   0       16.22       15.46      0.84 o
   5  16   0        4.49        4.60      0.45 o
   5  17   0       11.57       10.55      0.71 o
   5  18   0        6.43        6.31      0.66 o
   5  21   0        1.08        0.92      0.46 o
   5  22   0        8.60        7.97      0.66 o
   5  24   0        3.16        2.07      0.46 o
   5   0   1        6.02        5.99      0.42 o
   5   1   1      137.06      134.19      1.67 o
   5   2   1       93.66       91.28      1.30 o
   5   3   1      393.59      383.05      3.93 o
   5   4   1        5.25        5.32      0.41 o
   5   5   1       38.23       35.82      0.78 o
   5   6   1       74.03       71.40      1.17 o
   5   7   1      157.80      154.97      1.97 o
   5   8   1        2.32        3.21      0.43 o
   5   9   1       59.07       58.62      1.13 o
   5  10   1       12.54       12.78      0.62 o
   5  11   1       66.53       68.72      1.30 o
   5  12   1       21.86       21.85      0.83 o
   5  13   1       21.54       19.08      0.85 o
   5  14   1       16.04       16.27      0.80 o
   5  15   1      217.99      218.91      2.94 o
   5  16   1       60.03       61.68      1.46 o
   5  17   1        4.37        4.28      0.47 o
   5  18   1        8.40        7.75      0.70 o
   5  19   1       53.70       53.89      1.50 o
   5  20   1       51.61       51.96      1.47 o
   5  21   1        3.66        3.53      0.49 o
   5  22   1        0.72        0.91      0.46 o
   5  23   1        1.74        1.89      0.46 o
   5  24   1       13.60       14.71      0.96 o
   5   0   2      336.31      332.30      3.53 o
   5   1   2      175.53      170.15      2.07 o
   5   3   2      257.82      253.47      2.86 o
   5   4   2       89.61       86.18      1.31 o
   5   5   2       43.35       42.81      0.88 o
   5   6   2        7.51        6.63      0.47 o
   5   7   2       14.59       13.00      0.59 o
   5   8   2       29.21       29.29      0.80 o
   5   9   2       37.77       37.63      0.93 o
   5  10   2        0.63        1.41      0.47 o
   5  11   2       16.30       16.34      0.73 o
   5  12   2      126.42      125.02      1.94 o
   5  14   2        7.03        7.59      0.68 o
   5  15   2        3.33        3.10      0.41 o
   5  16   2       60.00       60.90      1.47 o
   5  17   2       14.68       14.80      0.87 o
   5  18   2       10.91       11.62      0.83 o
   5  19   2       30.80       30.52      1.15 o
   5  20   2        2.10        2.17      0.46 o
   5  21   2       41.25       39.29      1.35 o
   5  22   2        0.99        1.78      0.47 o
   5  23   2        6.11        5.38      0.60 o
   5  24   2        6.65        7.39      0.94 o
   5   0   3       31.49       31.27      0.77 o
   5   1   3      199.69      199.69      2.38 o
   5   2   3       24.74       24.60      0.70 o
   5   3   3        9.73        9.61      0.52 o
   5   4   3        1.36        1.37      0.41 o
   5   5   3       67.55       69.02      1.20 o
   5   6   3       33.93       34.98      0.86 o
   5   7   3       64.42       64.43      1.21 o
   5   8   3       18.15       18.70      0.70 o
   5   9   3        8.88        9.12      0.60 o
   5  10   3       45.17       43.49      1.07 o
   5  11   3       27.44       26.04      0.90 o
   5  12   3       28.71       27.61      0.94 o
   5  13   3       19.06       19.24      0.86 o
   5  14   3       46.98       47.32      1.24 o
   5  15   3        3.41        3.74      0.44 o
   5  16   3       50.93       51.15      1.40 o
   5  17   3       23.25       23.88      1.04 o
   5  18   3       23.66       24.09      1.08 o
   5  19   3        3.65        4.45      0.51 o
   5  20   3       54.43       56.87      1.59 o
   5  21   3        8.31        8.30      0.68 o
   5  22   3        4.47        4.84      0.52 o
   5  23   3        9.36        8.71      0.65 o
   5   1   4       72.76       70.28      1.22 o
   5   2   4       43.21       43.90      0.96 o
   5   3   4       30.11       28.47      0.81 o
   5   4   4       16.53       17.37      0.67 o
   5   5   4        7.39        6.29      0.52 o
   5   6   4       28.48       28.54      0.85 o
   5   7   4       29.78       30.27      0.88 o
   5   8   4       89.46       89.92      1.55 o
   5   9   4        1.96        2.69      0.40 o
   5  10   4      115.97      112.57      1.85 o
   5  11   4       34.43       34.80      1.04 o
   5  12   4       83.96       86.16      1.64 o
   5  13   4        3.61        4.42      0.44 o
   5  14   4       82.61       86.57      1.74 o
   5  15   4       19.70       20.79      0.99 o
   5  16   4       20.75       22.32      1.02 o
   5  17   4        9.00        8.29      0.71 o
   5  18   4       24.20       25.66      1.11 o
   5  19   4       75.49       76.14      1.81 o
   5  21   4       44.01       44.41      1.43 o
   5  22   4       13.62       11.80      0.96 o
   5   0   5        7.82        7.10      0.57 o
   5   1   5      190.98      187.11      2.40 o
   5   2   5       32.40       32.00      0.90 o
   5   3   5       15.69       16.17      0.69 o
   5   4   5       73.45       73.30      1.37 o
   5   5   5       61.40       59.84      1.26 o
   5   6   5       18.89       18.71      0.80 o
   5   7   5       35.06       34.68      0.98 o
   5   8   5       52.35       50.48      1.22 o
   5   9   5       11.57       10.98      0.72 o
   5  10   5       19.58       19.04      0.85 o
   5  11   5       20.24       20.50      0.91 o
   5  12   5        0.38        0.97      0.38 o
   5  13   5       18.26       17.85      0.92 o
   5  14   5       41.31       42.49      1.25 o
   5  15   5        1.38        1.33      0.43 o
   5  16   5       18.27       18.82      0.97 o
   5  17   5        2.95        3.70      0.49 o
   5  18   5       29.53       29.69      1.19 o
   5  19   5        2.72        3.17      0.50 o
   5  20   5       13.29       11.99      0.96 o
   5  21   5       10.33        8.86      0.68 o
   5   0   6       48.24       47.59      1.17 o
   5   1   6       46.96       45.68      1.13 o
   5   2   6       11.63       11.14      0.70 o
   5   3   6       55.29       54.22      1.24 o
   5   4   6       52.52       50.01      1.22 o
   5   5   6       81.43       80.66      1.56 o
   5   6   6       13.10       13.49      0.75 o
   5   7   6      105.78      105.24      1.84 o
   5   8   6       22.41       22.08      0.92 o
   5   9   6       21.41       21.17      0.89 o
   5  10   6       67.79       69.34      1.54 o
   5  11   6       78.64       80.48      1.69 o
   5  13   6       66.73       67.60      1.61 o
   5  14   6       54.62       54.19      1.48 o
   5  15   6       13.76       15.36      0.93 o
   5  16   6        5.00        5.35      0.53 o
   5  17   6       53.95       53.07      1.54 o
   5  18   6        7.88        7.28      0.66 o
   5  19   6        5.46        5.25      0.53 o
   5   0   7        1.10        1.49      0.40 o
   5   1   7       29.56       30.05      1.01 o
   5   2   7       16.63       16.81      0.86 o
   5   3   7        4.19        4.04      0.45 o
   5   4   7      110.52      108.11      1.90 o
   5   5   7       10.06       10.41      0.68 o
   5   6   7       19.51       21.11      0.92 o
   5   7   7        9.23        9.76      0.76 o
   5   8   7      101.04      100.68      1.91 o
   5   9   7       10.49       11.46      0.78 o
   5  10   7        2.16        2.02      0.44 o
   5  11   7        4.41        4.30      0.48 o
   5  12   7       14.35       13.33      0.81 o
   5  13   7       13.98       16.30      0.95 o
   5  14   7        5.45        6.44      0.55 o
   5  15   7       18.33       18.39      1.02 o
   5  16   7        8.69        7.90      0.76 o
   5  17   7        4.28        4.94      0.53 o
   5  18   7        2.53        2.95      0.49 o
   5   0   8       37.70       36.81      1.19 o
   5   1   8       47.71       48.00      1.32 o
   5   2   8        3.38        3.26      0.44 o
   5   3   8        0.46        0.69      0.41 o
   5   4   8       20.33       19.60      0.98 o
   5   5   8      142.38      140.92      2.36 o
   5   7   8        5.06        5.29      0.51 o
   5   8   8        2.68        2.96      0.46 o
   5   9   8       24.89       24.27      1.07 o
   5  10   8        2.11        2.07      0.45 o
   5  11   8       11.33       12.78      0.90 o
   5  12   8        8.54        8.12      0.66 o
   5  13   8       32.73       32.63      1.29 o
   5  14   8        8.69        8.19      0.67 o
   5  15   8        8.36        8.86      0.66 o
   5  16   8       11.06       12.00      0.92 o
   5  17   8       60.39       59.20      1.61 o
   5   1   9       31.36       30.22      1.15 o
   5   2   9       35.53       35.66      1.43 o
   5   3   9        6.81        5.52      0.63 o
   5   4   9        5.02        6.24      0.66 o
   5   5   9       15.72       14.26      1.09 o
   5   6   9       27.31       27.40      1.31 o
   5   7   9        9.23        9.58      0.86 o
   5   8   9        0.61        1.11      0.58 o
   5   9   9        0.65        1.33      0.45 o
   5  10   9       21.30       21.45      1.09 o
   5  11   9       15.50       15.59      1.01 o
   5  12   9        0.91        1.72      0.45 o
   5  13   9        8.20        8.82      0.68 o
   5  14   9        6.72        6.82      0.56 o
   5  15   9        2.20        2.64      0.48 o
   5   0  10       76.24       75.38      3.17 o
   5   1  10        5.48        5.23      0.94 o
   5   2  10        2.51        2.85      0.60 o
   5   3  10       51.25       51.38      1.74 o
   5   4  10       25.08       24.71      1.31 o
   5   5  10       31.66       30.15      1.48 o
   5   6  10        5.61        6.64      0.70 o
   5   7  10       17.70       17.92      1.20 o
   5   8  10        6.27        7.01      0.70 o
   5   9  10       34.85       32.88      1.43 o
   5  11  10        1.28        2.03      0.58 o
   5  12  10        5.65        5.90      0.54 o
   5   0  11        5.55        3.76      1.72 o
   5   1  11       25.35       23.93      2.05 o
   5   2  11       11.25       12.34      1.68 o
   5   3  11       17.82       16.44      1.20 o
   5   4  11       12.31       11.04      0.93 o
   5   6  11       38.48       39.93      1.56 o
   5   7  11        1.86        2.43      0.61 o
   6   0   0      138.69      134.69      1.77 o
   6   1   0       65.88       66.43      1.13 o
   6   2   0        4.81        4.85      0.45 o
   6   3   0       32.70       31.73      0.80 o
   6   4   0        9.61        9.95      0.52 o
   6   5   0       79.47       76.59      1.29 o
   6   6   0       70.96       70.64      1.25 o
   6   7   0       86.52       84.51      1.42 o
   6   8   0       59.11       59.05      1.19 o
   6  10   0       90.23       88.07      1.57 o
   6  12   0       63.55       64.16      1.37 o
   6  13   0       21.50       21.49      0.91 o
   6  14   0        8.99        9.26      0.65 o
   6  15   0       26.77       28.50      1.03 o
   6  16   0        6.73        7.30      0.66 o
   6  17   0        7.99        8.95      0.71 o
   6  18   0       21.95       21.25      1.05 o
   6  19   0        6.29        6.98      0.70 o
   6  21   0        2.37        2.27      0.47 o
   6  22   0       24.50       23.59      1.11 o
   6   0   1       41.29       39.60      0.87 o
   6   1   1      121.57      118.70      1.64 o
   6   2   1       87.86       85.79      1.35 o
   6   3   1       78.60       76.25      1.27 o
   6   4   1       87.04       87.68      1.39 o
   6   5   1      106.59      104.68      1.57 o
   6   6   1       10.01        9.49      0.55 o
   6   7   1       61.23       61.11      1.19 o
   6   8   1       53.81       52.88      1.12 o
   6   9   1        1.55        1.46      0.52 o
   6  10   1        0.90        1.46      0.35 o
   6  11   1       26.49       26.69      0.91 o
   6  12   1       12.95       12.79      0.77 o
   6  13   1      120.30      119.71      2.00 o
   6  14   1       38.76       41.18      1.19 o
   6  15   1       17.96       18.57      0.91 o
   6  16   1       10.91       11.75      0.80 o
   6  17   1       72.32       71.97      1.67 o
   6  18   1       64.52       66.41      1.64 o
   6  19   1       17.75       18.54      1.01 o
   6  20   1       12.23       13.18      0.94 o
   6  21   1        8.99        8.05      0.67 o
   6  22   1       23.81       21.84      1.11 o
   6  23   1       10.42        9.34      0.89 o
   6   0   2       18.06       19.22      0.66 o
   6   1   2      115.29      114.08      1.63 o
   6   2   2      178.64      174.32      2.21 o
   6   3   2        3.00        3.31      0.44 o
   6   4   2        1.01        0.86      0.47 o
   6   5   2       49.60       47.36      1.03 o
   6   6   2        9.17        9.51      0.57 o
   6   7   2       18.37       17.95      0.72 o
   6   8   2       47.37       46.57      1.09 o
   6   9   2        6.45        5.46      0.59 o
   6  10   2      108.63      106.39      1.77 o
   6  11   2        3.18        3.71      0.42 o
   6  12   2       30.31       30.51      1.03 o
   6  13   2       10.00       10.77      0.68 o
   6  14   2       93.70       91.21      1.79 o
   6  15   2        1.21        1.01      0.40 o
   6  16   2        8.39        6.98      0.59 o
   6  17   2       14.04       14.26      0.90 o
   6  18   2        7.37        7.47      0.62 o
   6  19   2        6.34        6.93      0.61 o
   6  20   2        1.45        1.83      0.46 o
   6  21   2        9.95        8.74      0.78 o
   6  22   2        5.86        6.22      0.56 o
   6  23   2       12.08       13.44      1.59 o
   6   0   3       12.44       12.28      0.61 o
   6   1   3       98.82       99.31      1.54 o
   6   2   3       17.22       16.56      0.68 o
   6   3   3      199.15      199.49      2.47 o
   6   4   3       66.60       66.55      1.25 o
   6   5   3        4.20        4.54      0.53 o
   6   6   3       23.36       24.40      0.80 o
   6   7   3       56.01       57.37      1.21 o
   6   8   3       23.94       22.79      0.84 o
   6   9   3       26.17       25.31      0.90 o
   6  10   3        0.83        1.29      0.38 o
   6  11   3        6.68        6.81      0.53 o
   6  12   3       21.98       20.66      0.91 o
   6  13   3        4.11        4.37      0.45 o
   6  14   3       46.47       47.89      1.33 o
   6  15   3       31.58       32.18      1.14 o
   6  16   3       29.77       28.27      1.13 o
   6  17   3       12.21       12.75      0.89 o
   6  18   3       69.25       69.35      1.72 o
   6  19   3       46.55       46.84      1.47 o
   6  20   3        3.56        3.00      0.50 o
   6  21   3       20.57       20.86      1.11 o
   6  22   3       28.91       28.82      1.21 o
   6   0   4        0.59        1.05      0.49 o
   6   1   4       95.47       93.64      1.56 o
   6   2   4       20.82       20.93      0.76 o
   6   3   4       55.56       56.56      1.19 o
   6   4   4        2.06        0.91      0.58 o
   6   5   4       38.00       36.67      1.01 o
   6   6   4       67.94       66.70      1.36 o
   6   7   4        4.97        4.92      0.42 o
   6   8   4       17.46       16.84      0.79 o
   6   9   4       40.78       39.81      1.13 o
   6  10   4       48.39       48.11      1.25 o
   6  11   4        2.29        2.47      0.40 o
   6  12   4       27.69       27.22      1.02 o
   6  13   4        3.82        4.66      0.47 o
   6  14   4       40.07       39.53      1.25 o
   6  15   4        4.22        3.80      0.48 o
   6  16   4       29.97       31.80      1.19 o
   6  17   4       79.91       79.99      1.82 o
   6  18   4        9.78        9.85      0.80 o
   6  19   4       31.11       31.28      1.26 o
   6  20   4       11.76       12.31      0.94 o
   6  21   4       55.21       54.27      1.56 o
   6   0   5       14.94       14.24      0.76 o
   6   1   5       65.84       64.74      1.33 o
   6   2   5       18.45       19.58      0.81 o
   6   3   5      108.33      105.60      1.77 o
   6   4   5       19.54       19.01      0.83 o
   6   5   5        4.09        4.16      0.43 o
   6   6   5       42.13       43.65      1.15 o
   6   7   5       11.19       10.12      0.72 o
   6   9   5       34.18       33.58      1.10 o
   6  10   5        2.02        2.28      0.40 o
   6  11   5       20.61       19.25      0.93 o
   6  12   5       23.35       23.07      1.01 o
   6  13   5        8.76        9.50      0.64 o
   6  14   5       21.04       22.54      1.05 o
   6  15   5        2.26        1.91      0.45 o
   6  16   5       16.72       16.75      1.01 o
   6  17   5        1.57        1.88      0.46 o
   6  18   5       18.10       17.67      1.02 o
   6  19   5        6.30        5.99      0.55 o
   6   0   6       52.15       50.68      1.25 o
   6   1   6      100.46      100.68      1.78 o
   6   2   6       74.29       72.07      1.51 o
   6   3   6       56.35       55.67      1.33 o
   6   4   6       18.35       19.57      0.88 o
   6   5   6       79.70       79.29      1.62 o
   6   6   6       70.41       73.58      1.57 o
   6   7   6        6.92        6.31      0.49 o
   6   8   6       11.61       10.78      0.79 o
   6   9   6       74.92       75.68      1.67 o
   6  10   6       13.17       12.66      0.87 o
   6  11   6       33.66       33.05      1.18 o
   6  12   6       39.25       40.34      1.28 o
   6  13   6       35.19       34.62      1.25 o
   6  14   6       14.03       13.12      0.95 o
   6  15   6       42.11       43.37      1.38 o
   6  16   6       26.49       28.71      1.18 o
   6  17   6       23.48       22.71      1.11 o
   6  18   6        8.41        8.61      0.60 o
   6  19   6       14.75       14.26      0.96 o
   6   0   7       16.98       17.65      0.87 o
   6   1   7        1.93        2.25      0.41 o
   6   2   7       48.92       49.76      1.33 o
   6   3   7       12.35       11.76      0.81 o
   6   4   7        7.63        8.14      0.67 o
   6   5   7       20.83       20.62      0.93 o
   6   6   7       95.82       98.24      1.90 o
   6   7   7        1.52        2.31      0.43 o
   6   8   7       18.26       18.96      0.94 o
   6   9   7        5.36        5.07      0.56 o
   6  10   7       57.05       57.78      1.52 o
   6  11   7        5.12        5.11      0.52 o
   6  12   7       16.87       17.45      1.02 o
   6  13   7       17.06       15.48      0.99 o
   6  14   7       12.39       13.78      0.96 o
   6  15   7        3.04        3.51      0.50 o
   6  17   7       11.36       11.87      0.89 o
   6  18   7        7.00        7.06      0.56 o
   6   0   8       26.86       28.34      1.10 o
   6   1   8        1.02        1.24      0.43 o
   6   2   8       13.70       14.77      0.88 o
   6   3   8       49.91       49.31      1.40 o
   6   4   8        8.04        7.78      0.71 o
   6   5   8        3.19        3.41      0.47 o
   6   6   8       11.95       13.17      0.91 o
   6   7   8       51.46       53.15      1.47 o
   6   8   8        0.28        0.72      0.47 o
   6   9   8        2.64        3.15      0.48 o
   6  10   8        6.60        7.83      0.68 o
   6  11   8       18.59       17.63      1.05 o
   6  12   8        1.40        2.40      0.48 o
   6  13   8       10.40       10.46      0.76 o
   6  14   8       15.11       15.28      0.99 o
   6  15   8       41.33       41.31      1.38 o
   6  16   8       21.92       21.16      1.10 o
   6   0   9       36.85       39.09      1.33 o
   6   1   9        1.01        1.11      0.45 o
   6   2   9       11.17       11.44      0.89 o
   6   3   9       12.78       11.23      0.83 o
   6   4   9        9.82        8.99      0.77 o
   6   5   9        2.60        2.71      0.48 o
   6   6   9       10.98       13.09      0.93 o
   6   7   9        6.71        7.03      0.57 o
   6   8   9       27.12       30.12      1.19 o
   6   9   9        4.91        5.83      0.55 o
   6  10   9       41.72       42.20      1.41 o
   6  11   9        5.84        6.58      0.63 o
   6  12   9       35.31       36.48      1.32 o
   6  13   9       14.77       13.98      0.96 o
   6   0  10        3.64        4.94      0.53 o
   6   1  10       41.15       43.55      1.41 o
   6   2  10       46.33       45.88      1.46 o
   6   3  10        1.24        1.62      0.49 o
   6   4  10        6.06        7.04      0.57 o
   6   5  10       50.53       51.71      1.52 o
   6   6  10        7.98        8.58      0.68 o
   6   7  10       20.97       22.62      1.13 o
   6   8  10        0.90        1.57      0.46 o
   6   9  10        3.61        4.55      0.52 o
   6   0  11        5.98        7.46      0.65 o
   6   1  11       28.85       29.68      1.40 o
   6   2  11        3.13        4.30      0.62 o
   7   2   0       72.24       71.59      1.31 o
   7   3   0       13.15       13.69      0.64 o
   7   4   0        4.12        3.82      0.53 o
   7   5   0       54.40       52.67      1.17 o
   7   6   0       20.94       21.15      0.81 o
   7   7   0        2.24        2.42      0.37 o
   7   8   0       34.13       34.73      1.00 o
   7   9   0       44.40       43.02      1.13 o
   7  10   0      100.11       98.19      1.76 o
   7  11   0       32.57       32.78      1.05 o
   7  12   0       24.04       24.33      0.95 o
   7  14   0       18.28       17.45      0.90 o
   7  15   0       16.90       15.16      0.89 o
   7  16   0        2.98        2.49      0.46 o
   7  17   0       12.96       11.51      0.88 o
   7  18   0        1.57        1.23      0.46 o
   7  19   0        3.04        3.11      0.48 o
   7  20   0       22.99       24.88      1.12 o
   7  21   0       17.11       17.87      1.04 o
   7  22   0        1.16        1.44      0.47 o
   7   0   1      222.59      219.28      2.71 o
   7   1   1       57.21       56.50      1.14 o
   7   2   1       17.00       15.93      0.69 o
   7   3   1       40.17       41.54      1.00 o
   7   4   1       69.11       70.06      1.31 o
   7   5   1       71.35       73.01      1.37 o
   7   6   1       39.43       39.91      1.03 o
   7   7   1       22.87       22.86      0.84 o
   7   8   1        0.86        1.14      0.37 o
   7   9   1      100.90      100.31      1.76 o
   7  10   1       19.66       19.06      0.86 o
   7  11   1       18.71       18.20      0.87 o
   7  13   1       35.73       37.00      1.17 o
   7  14   1       20.31       18.09      0.97 o
   7  15   1       11.50       10.74      0.80 o
   7  16   1       17.80       17.34      0.98 o
   7  17   1       36.30       35.97      1.27 o
   7  18   1       41.53       42.85      1.39 o
   7  19   1       26.99       26.33      1.17 o
   7  20   1       11.05       11.19      0.92 o
   7  21   1       26.78       25.21      1.16 o
   7  22   1       34.55       33.61      1.29 o
   7   0   2       12.23       11.49      0.64 o
   7   1   2        2.14        2.04      0.52 o
   7   2   2       37.75       38.79      0.99 o
   7   3   2       29.02       29.10      0.88 o
   7   4   2       13.20       12.63      0.67 o
   7   5   2       48.32       50.56      1.15 o
   7   6   2      210.50      208.72      2.70 o
   7   7   2        7.71        7.08      0.52 o
   7   8   2       17.79       17.48      0.82 o
   7   9   2       24.96       23.56      0.94 o
   7  10   2      145.58      142.30      2.22 o
   7  11   2       10.26       10.66      0.67 o
   7  12   2       57.98       58.31      1.43 o
   7  13   2        5.78        5.27      0.53 o
   7  14   2        6.35        5.76      0.51 o
   7  15   2       17.11       20.00      0.96 o
   7  16   2       15.62       15.16      0.95 o
   7  17   2        6.83        6.15      0.61 o
   7  18   2       10.58       11.23      0.89 o
   7  19   2        1.45        1.66      0.47 o
   7  20   2        1.14        1.88      0.48 o
   7  21   2        0.95        0.97      0.46 o
   7   0   3        3.65        3.76      0.55 o
   7   1   3      118.20      118.07      1.85 o
   7   2   3       30.59       30.15      0.93 o
   7   3   3       18.19       17.94      0.79 o
   7   4   3       26.49       24.53      0.87 o
   7   5   3      101.63      102.68      1.74 o
   7   6   3       43.73       44.29      1.13 o
   7   7   3       11.48       12.01      0.71 o
   7   8   3       38.90       37.43      1.10 o
   7   9   3        5.95        5.67      0.52 o
   7  10   3        5.77        5.99      0.52 o
   7  11   3        6.31        5.94      0.61 o
   7  12   3       14.43       14.87      0.85 o
   7  13   3       20.91       21.34      1.00 o
   7  14   3       42.54       42.54      1.33 o
   7  15   3       14.64       16.32      0.95 o
   7  16   3       26.06       24.55      1.14 o
   7  17   3       33.77       32.43      1.25 o
   7  18   3        8.66        7.90      0.66 o
   7  19   3       22.81       21.12      1.10 o
   7  20   3       13.26       12.64      0.94 o
   7  21   3        9.73        8.85      0.76 o
   7   0   4        2.20        2.62      0.40 o
   7   1   4       64.47       66.24      1.38 o
   7   2   4       12.47       11.93      0.73 o
   7   3   4       24.52       23.37      0.89 o
   7   4   4       56.95       56.97      1.30 o
   7   5   4       51.58       51.84      1.27 o
   7   6   4       48.31       48.52      1.23 o
   7   7   4        4.99        4.51      0.45 o
   7   8   4        9.53        9.13      0.65 o
   7   9   4       17.79       16.50      0.87 o
   7  10   4       11.13       11.79      0.79 o
   7  11   4       13.80       13.98      0.87 o
   7  12   4       27.85       27.20      1.09 o
   7  13   4       40.31       39.33      1.32 o
   7  14   4       11.90       11.78      0.89 o
   7  15   4       37.65       38.17      1.32 o
   7  16   4       33.90       35.41      1.27 o
   7  17   4       22.25       23.14      1.09 o
   7  18   4       14.78       16.08      1.00 o
   7  19   4       27.05       25.60      1.19 o
   7  20   4        2.89        1.94      0.46 o
   7   0   5        2.70        3.00      0.42 o
   7   1   5       22.78       22.02      0.91 o
   7   2   5       21.31       21.66      0.88 o
   7   3   5        7.75        7.23      0.62 o
   7   4   5       31.89       31.37      1.05 o
   7   5   5       32.15       32.58      1.06 o
   7   6   5       26.59       27.24      1.01 o
   7   7   5       46.20       44.86      1.27 o
   7   8   5       62.40       62.52      1.50 o
   7   9   5        5.00        4.82      0.48 o
   7  10   5       42.91       44.14      1.31 o
   7  11   5       13.59       12.00      0.86 o
   7  12   5       30.32       28.10      1.15 o
   7  13   5        5.16        4.58      0.50 o
   7  14   5       52.19       53.11      1.50 o
   7  15   5        2.58        3.15      0.48 o
   7  16   5       12.81       12.16      0.84 o
   7  17   5        4.00        4.03      0.51 o
   7  18   5        6.73        5.66      0.54 o
   7  19   5        4.74        5.48      0.53 o
   7   0   6       15.13       14.36      0.83 o
   7   1   6       61.07       61.22      1.47 o
   7   2   6       74.26       76.97      1.64 o
   7   3   6       56.44       57.53      1.45 o
   7   4   6       53.26       54.70      1.40 o
   7   5   6        6.47        6.47      0.55 o
   7   6   6       13.02       12.09      0.84 o
   7   7   6       32.70       33.57      1.19 o
   7   8   6       28.19       28.32      1.12 o
   7   9   6        9.63        8.88      0.73 o
   7  10   6        7.70        7.47      0.70 o
   7  11   6       24.33       25.16      1.09 o
   7  12   6        7.05        6.67      0.61 o
   7  13   6       12.70       13.38      0.93 o
   7  14   6        9.42       10.78      0.79 o
   7  15   6       18.71       17.43      1.04 o
   7  16   6       20.42       18.87      1.06 o
   7  17   6       16.78       14.78      1.00 o
   7  18   6        7.87        7.02      0.64 o
   7   0   7       32.58       30.52      1.15 o
   7   1   7        1.08        1.22      0.42 o
   7   2   7       68.50       72.18      1.67 o
   7   3   7        8.23        8.17      0.71 o
   7   4   7        3.21        3.12      0.45 o
   7   5   7        4.52        4.80      0.50 o
   7   6   7        3.00        3.25      0.47 o
   7   7   7       21.02       22.21      1.05 o
   7   8   7       33.74       35.41      1.24 o
   7   9   7       18.15       17.12      1.02 o
   7  10   7       35.90       36.90      1.31 o
   7  11   7       13.53       12.86      0.84 o
   7  12   7       22.62       20.48      1.11 o
   7  13   7        7.72        7.61      0.66 o
   7  14   7       29.54       28.97      1.26 o
   7  15   7        7.14        6.86      0.57 o
   7   0   8        0.88        1.19      0.45 o
   7   1   8       31.82       32.15      1.23 o
   7   2   8       70.19       71.00      1.70 o
   7   3   8       16.53       18.17      0.99 o
   7   4   8        5.87        6.32      0.62 o
   7   5   8        9.22       10.47      0.86 o
   7   6   8        3.64        4.48      0.51 o
   7   7   8        9.48        8.64      0.75 o
   7   8   8        3.66        3.90      0.55 o
   7   9   8       23.82       23.42      1.12 o
   7  10   8        2.01        2.10      0.48 o
   7  11   8       29.18       27.53      1.19 o
   7  12   8       16.01       17.14      1.02 o
   7  13   8       20.74       21.00      1.07 o
   7  14   8        2.44        2.43      0.47 o
   7   0   9        3.88        4.64      0.52 o
   7   1   9        3.71        4.44      0.51 o
   7   2   9       10.03       10.40      0.80 o
   7   3   9        6.71        7.18      0.60 o
   7   4   9       19.38       19.24      1.06 o
   7   5   9       11.96       10.69      0.71 o
   7   6   9        9.77       10.30      0.75 o
   7   7   9        3.21        3.81      0.50 o
   7   8   9       58.57       57.48      1.61 o
   7  10   9       31.13       31.67      1.23 o
   7  11   9        6.16        6.59      0.56 o
   7   1  10       30.72       31.15      1.24 o
   7   2  10        2.93        3.92      0.50 o
   7   3  10       65.84       66.08      1.70 o
   7   4  10        6.75        7.46      0.58 o
   7   6  10       10.70        9.71      0.90 o
   8   0   0        2.71        2.35      0.38 o
   8   1   0        1.23        1.72      0.37 o
   8   2   0       49.15       49.43      1.17 o
   8   4   0        1.90        2.37      0.39 o
   8   5   0        9.93       10.60      0.69 o
   8   6   0      134.02      131.33      2.09 o
   8   7   0       18.15       17.99      0.86 o
   8   8   0        5.43        5.73      0.52 o
   8   9   0       63.05       64.14      1.48 o
   8  10   0       18.07       17.82      0.89 o
   8  11   0       21.56       22.79      0.97 o
   8  12   0        8.78       10.20      0.67 o
   8  13   0       56.74       58.45      1.51 o
   8  14   0        1.42        1.27      0.44 o
   8  15   0        1.64        1.79      0.45 o
   8  16   0       35.88       36.24      1.27 o
   8  17   0       18.19       17.02      0.99 o
   8  19   0        9.96        9.28      0.69 o
   8  20   0        0.74        0.79      0.48 o
   8   0   1       34.22       31.52      0.99 o
   8   1   1       30.61       31.12      0.97 o
   8   2   1      100.27       96.37      1.68 o
   8   3   1        0.67        1.23      0.37 o
   8   4   1       33.43       32.65      1.01 o
   8   5   1       68.18       66.80      1.42 o
   8   6   1        2.34        2.55      0.41 o
   8   7   1       21.59       21.85      0.90 o
   8   8   1        4.42        5.11      0.51 o
   8   9   1       62.48       61.09      1.47 o
   8  10   1        3.91        4.34      0.45 o
   8  11   1        4.44        3.98      0.46 o
   8  12   1       20.69       21.23      1.01 o
   8  13   1       25.70       26.26      1.08 o
   8  14   1        4.25        4.55      0.50 o
   8  15   1       18.59       18.57      1.00 o
   8  16   1        8.70        8.73      0.77 o
   8  17   1       17.17       18.39      1.05 o
   8  18   1        3.46        3.92      0.51 o
   8  19   1       40.49       40.61      1.38 o
   8  20   1       35.32       37.48      1.32 o
   8   1   2        2.56        3.13      0.41 o
   8   2   2       32.55       32.31      1.01 o
   8   3   2       11.51       11.41      0.74 o
   8   4   2      131.01      129.53      2.07 o
   8   5   2        2.97        3.08      0.42 o
   8   6   2       50.66       49.97      1.27 o
   8   7   2       13.89       12.50      0.82 o
   8   8   2      177.09      182.60      2.64 o
   8   9   2        2.03        1.97      0.40 o
   8  10   2       24.54       23.16      0.99 o
   8  11   2        5.00        4.20      0.47 o
   8  12   2       27.38       27.75      1.10 o
   8  13   2        2.95        2.74      0.45 o
   8  14   2       27.23       27.22      1.13 o
   8  15   2        3.75        3.71      0.49 o
   8  16   2       21.43       21.26      1.07 o
   8  17   2        4.93        5.40      0.54 o
   8  18   2        3.96        2.92      0.49 o
   8  19   2        2.20        3.02      0.49 o
   8  20   2       10.44       10.43      0.78 o
   8   0   3       82.70       82.93      1.61 o
   8   1   3        2.03        1.91      0.40 o
   8   2   3       14.35       14.73      0.80 o
   8   3   3       36.00       34.99      1.06 o
   8   4   3       42.98       42.10      1.18 o
   8   5   3       23.21       23.02      0.94 o
   8   6   3       34.37       35.88      1.11 o
   8   7   3       35.10       35.00      1.12 o
   8   8   3       20.40       21.29      0.93 o
   8   9   3       58.98       59.79      1.48 o
   8  10   3       69.01       71.05      1.64 o
   8  11   3       10.53       11.00      0.83 o
   8  12   3       62.55       63.20      1.59 o
   8  13   3       34.13       37.56      1.27 o
   8  14   3       14.86       15.96      0.95 o
   8  16   3       11.55       12.29      0.92 o
   8  17   3        2.32        3.24      0.50 o
   8  18   3        5.24        5.97      0.54 o
   8  19   3        1.44        1.85      0.46 o
   8   0   4        5.21        5.52      0.51 o
   8   1   4       12.97       14.10      0.78 o
   8   2   4       16.13       16.37      0.84 o
   8   3   4       45.55       45.97      1.24 o
   8   4   4       23.06       23.82      0.96 o
   8   5   4       10.49       12.11      0.76 o
   8   6   4        6.31        6.92      0.53 o
   8   7   4       39.73       41.21      1.25 o
   8   8   4       65.66       65.37      1.57 o
   8   9   4       24.26       24.60      1.03 o
   8  10   4       29.17       30.85      1.16 o
   8  11   4       55.67       54.46      1.49 o
   8  12   4       15.06       15.70      0.94 o
   8  13   4       24.96       24.73      1.11 o
   8  14   4       25.23       25.05      1.14 o
   8  15   4       37.25       38.97      1.35 o
   8  16   4        7.58        8.43      0.60 o
   8  17   4        7.12        7.18      0.65 o
   8   0   5        0.49        0.66      0.42 o
   8   1   5       20.75       23.45      0.96 o
   8   2   5       17.45       18.26      0.89 o
   8   3   5       15.03       14.90      0.86 o
   8   4   5       16.04       17.13      0.89 o
   8   5   5       34.16       34.02      1.18 o
   8   6   5       46.18       46.69      1.34 o
   8   7   5        8.58        8.34      0.71 o
   8   8   5       35.79       37.08      1.25 o
   8   9   5       14.02       13.51      0.91 o
   8  10   5       50.82       49.70      1.46 o
   8  11   5        0.53        1.11      0.45 o
   8  12   5       55.52       53.98      1.55 o
   8  13   5        0.92        1.23      0.47 o
   8  14   5        6.66        5.50      0.54 o
   8  15   5       12.83       14.08      0.96 o
   8  16   5        9.80       10.25      0.90 o
   8  17   5        5.42        5.43      0.53 o
   8   0   6       83.62       85.82      1.82 o
   8   1   6        1.81        1.89      0.43 o
   8   2   6        8.74        8.43      0.71 o
   8   3   6       12.10       12.34      0.86 o
   8   4   6       37.04       37.05      1.23 o
   8   5   6       21.22       22.46      1.04 o
   8   6   6       14.55       16.46      0.95 o
   8   7   6       31.15       28.41      1.19 o
   8   8   6       13.34       13.05      0.95 o
   8   9   6        4.64        5.29      0.53 o
   8  11   6       28.79       29.65      1.23 o
   8  13   6        8.66        9.84      0.75 o
   8  14   6        2.60        3.31      0.49 o
   8  15   6       14.48       14.84      1.00 o
   8  16   6       18.29       18.81      1.05 o
   8   0   7       55.97       54.97      1.54 o
   8   1   7        4.67        5.02      0.51 o
   8   2   7        1.16        1.32      0.45 o
   8   3   7       11.47       11.37      0.78 o
   8   4   7       56.62       60.18      1.58 o
   8   5   7        1.24        1.01      0.45 o
   8   6   7        2.78        3.12      0.48 o
   8   7   7       36.81       35.98      1.30 o
   8   8   7       29.68       30.54      1.23 o
   8   9   7        9.68       10.39      0.80 o
   8  11   7       30.85       28.45      1.24 o
   8  12   7       33.10       32.88      1.25 o
   8  13   7        7.60        8.71      0.68 o
   8  14   7       11.60       13.23      0.95 o
   8   0   8       48.77       47.66      1.47 o
   8   1   8       45.25       45.01      1.43 o
   8   2   8       10.42       10.03      0.78 o
   8   3   8       35.90       35.43      1.32 o
   8   4   8       11.45       11.78      0.83 o
   8   5   8       14.83       14.20      0.99 o
   8   6   8        8.93        8.94      0.64 o
   8   7   8       13.03       13.42      0.96 o
   8   8   8        3.15        3.12      0.50 o
   8   9   8        3.38        3.92      0.51 o
   8  10   8        4.08        4.47      0.51 o
   8  11   8       20.93       22.53      1.11 o
   8   0   9        6.78        6.28      0.56 o
   8   1   9        5.29        5.84      0.55 o
   8   2   9       18.96       20.04      1.10 o
   8   3   9       15.32       17.21      1.03 o
   8   4   9       19.14       17.99      1.06 o
   8   5   9        0.59        0.91      0.50 o
   8   6   9       43.27       44.37      1.39 o
   8   7   9       21.45       23.28      1.12 o
   8   8   9        6.53        7.54      0.67 o
   9   2   0       23.58       24.18      0.96 o
   9   4   0      180.01      178.53      2.64 o
   9   6   0        6.02        6.72      0.56 o
   9   7   0        7.73        7.26      0.66 o
   9   8   0      128.93      126.94      2.22 o
   9   9   0        4.95        4.41      0.48 o
   9  10   0       16.30       15.84      0.92 o
   9  11   0       26.26       25.21      1.09 o
   9  12   0        5.61        5.57      0.53 o
   9  13   0        6.31        6.81      0.56 o
   9  14   0       40.24       42.48      1.39 o
   9  15   0       36.92       37.70      1.33 o
   9  18   0        5.14        4.69      0.52 o
   9   0   1        7.36        7.48      0.56 o
   9   1   1       12.00       11.97      0.77 o
   9   2   1       26.42       26.70      1.00 o
   9   3   1       14.08       13.09      0.81 o
   9   4   1        4.64        5.90      0.53 o
   9   5   1        7.59        7.02      0.62 o
   9   6   1       19.36       19.78      0.93 o
   9   7   1       40.17       39.65      1.25 o
   9   8   1       13.48       14.40      0.85 o
   9   9   1       37.22       39.08      1.23 o
   9  10   1        4.59        4.35      0.49 o
   9  11   1       35.20       34.88      1.23 o
   9  12   1        3.46        3.29      0.48 o
   9  13   1       59.49       60.08      1.61 o
   9  14   1       14.03       13.73      0.96 o
   9  15   1        3.97        4.24      0.51 o
   9  16   1        9.81       10.32      0.87 o
   9  17   1       23.30       22.09      1.10 o
   9  18   1        1.32        1.40      0.46 o
   9   0   2      112.61      113.05      2.01 o
   9   1   2        1.45        1.82      0.39 o
   9   2   2        4.93        4.61      0.46 o
   9   3   2        3.10        2.83      0.42 o
   9   4   2       91.68       92.96      1.83 o
   9   5   2       31.69       32.90      1.12 o
   9   6   2       11.13       10.09      0.80 o
   9   7   2       11.97       11.27      0.84 o
   9   8   2        6.57        6.35      0.52 o
   9   9   2       61.42       64.39      1.58 o
   9  10   2        9.32       10.14      0.79 o
   9  11   2       16.47       16.01      0.95 o
   9  12   2       20.13       19.58      1.04 o
   9  13   2       35.00       35.65      1.31 o
   9  14   2       11.31       10.70      0.81 o
   9  15   2       10.12       10.98      0.87 o
   9  16   2       16.67       18.47      1.05 o
   9  17   2        4.01        3.71      0.49 o
   9  18   2       12.60       13.17      0.92 o
   9   0   3       19.48       20.32      0.92 o
   9   1   3       19.59       20.75      0.94 o
   9   2   3       75.22       74.23      1.63 o
   9   4   3        7.61        7.84      0.59 o
   9   5   3       21.56       21.82      1.02 o
   9   6   3       26.95       28.09      1.11 o
   9   7   3       17.07       16.64      0.93 o
   9   8   3       83.83       86.87      1.86 o
   9   9   3        8.97       10.07      0.85 o
   9  10   3       48.00       50.15      1.45 o
   9  11   3       15.35       15.80      0.97 o
   9  12   3       43.05       44.82      1.40 o
   9  13   3        4.26        3.97      0.51 o
   9  14   3       31.76       30.89      1.26 o
   9  15   3        2.36        3.61      0.50 o
   9  16   3        2.06        2.17      0.47 o
   9  17   3        4.87        4.94      0.52 o
   9   0   4       67.18       67.16      1.60 o
   9   1   4        0.81        1.59      0.43 o
   9   2   4        3.08        3.48      0.45 o
   9   3   4       13.46       15.42      0.88 o
   9   4   4       41.42       42.84      1.29 o
   9   5   4       18.04       19.41      0.98 o
   9   6   4       28.73       29.41      1.11 o
   9   7   4       14.28       13.35      0.90 o
   9   8   4       34.03       35.38      1.24 o
   9   9   4       18.88       20.71      1.02 o
   9  10   4       46.83       49.50      1.48 o
   9  12   4       35.78       36.04      1.29 o
   9  13   4        1.25        1.33      0.47 o
   9  14   4        4.54        4.51      0.52 o
   9  15   4        5.24        5.37      0.54 o
   9  16   4        5.00        4.77      0.52 o
   9   0   5       70.50       69.90      1.70 o
   9   1   5       12.40       12.34      0.87 o
   9   2   5       43.72       44.03      1.36 o
   9   3   5       41.68       40.59      1.32 o
   9   4   5       13.65       13.37      0.91 o
   9   5   5        0.70        1.15      0.45 o
   9   6   5       16.70       17.99      1.01 o
   9   7   5       36.36       37.02      1.28 o
   9   8   5       19.84       20.81      1.04 o
   9   9   5        1.48        1.63      0.46 o
   9  10   5        2.75        2.93      0.49 o
   9  11   5       21.59       20.97      1.08 o
   9  12   5       11.29       11.77      0.90 o
   9  13   5        9.38        7.86      0.67 o
   9  14   5        2.23        2.83      0.49 o
   9  15   5        9.46        9.54      0.78 o
   9   0   6        0.42        0.89      0.45 o
   9   1   6        2.56        2.89      0.48 o
   9   2   6       16.45       16.19      0.98 o
   9   3   6       29.91       30.59      1.19 o
   9   4   6        9.97        9.26      0.76 o
   9   5   6       11.44       10.94      0.88 o
   9   6   6        9.37       10.20      0.85 o
   9   7   6       16.09       16.14      1.00 o
   9   8   6        3.24        3.22      0.51 o
   9   9   6       21.99       24.00      1.13 o
   9  10   6        5.62        5.27      0.60 o
   9  11   6       22.16       21.30      1.09 o
   9  12   6        7.91        9.29      0.76 o
   9  13   6        8.66        7.91      0.59 o
   9   0   7       18.77       18.50      1.05 o
   9   1   7        5.33        6.11      0.62 o
   9   2   7       21.45       20.90      1.10 o
   9   3   7        5.07        5.56      0.54 o
   9   4   7       20.63       19.82      1.09 o
   9   5   7       19.18       20.30      1.09 o
   9   6   7       65.02       63.80      1.68 o
   9   7   7        1.05        1.37      0.46 o
   9   8   7       21.25       21.30      1.06 o
   9   9   7       12.33       11.62      0.95 o
   9  10   7       12.70       13.53      0.95 o
   9  11   7        1.24        1.42      0.46 o
   9   0   8        4.13        4.43      0.52 o
   9   1   8        2.62        2.37      0.48 o
   9   2   8        2.90        2.98      0.49 o
   9   3   8       12.81       13.77      0.97 o
   9   4   8       24.18       23.82      1.15 o
   9   5   8        7.27        7.02      0.64 o
   9   6   8       16.91       19.11      1.03 o
   9   7   8       29.08       29.64      1.22 o
   9   8   8        4.61        5.12      0.52 o
  10   0   0      273.57      275.85      3.63 o
  10   2   0       10.09       10.39      0.81 o
  10   3   0        1.25        1.76      0.43 o
  10   4   0      118.57      120.54      2.19 o
  10   5   0       11.85       10.60      0.83 o
  10   6   0       24.26       24.78      1.08 o
  10   7   0        1.07        1.34      0.44 o
  10   8   0        3.29        3.11      0.48 o
  10   9   0       20.16       18.73      1.02 o
  10  10   0        4.40        3.75      0.49 o
  10  11   0        1.95        2.47      0.48 o
  10  12   0        1.10        1.95      0.47 o
  10  14   0        6.97        7.54      0.73 o
  10  15   0        1.17        1.62      0.46 o
  10   0   1        0.71        0.76      0.44 o
  10   1   1       39.86       41.42      1.29 o
  10   2   1       12.40       13.37      0.82 o
  10   3   1       18.78       19.33      0.96 o
  10   4   1       14.37       13.25      0.91 o
  10   5   1        5.82        5.87      0.58 o
  10   6   1       41.05       41.95      1.33 o
  10   7   1       11.64       11.98      0.80 o
  10   8   1        2.07        2.21      0.46 o
  10   9   1        8.77       10.19      0.87 o
  10  10   1       11.16       11.17      0.88 o
  10  11   1       49.89       49.19      1.49 o
  10  12   1       10.53        9.05      0.79 o
  10  13   1        9.67        9.43      0.70 o
  10  14   1        9.65        8.96      0.78 o
  10  15   1       16.81       17.17      1.02 o
  10  16   1        2.37        2.38      0.47 o
  10   0   2       54.96       52.36      1.46 o
  10   1   2        3.74        3.72      0.48 o
  10   2   2       50.50       51.30      1.46 o
  10   3   2       13.36       14.58      0.89 o
  10   4   2       17.26       19.04      0.96 o
  10   5   2        5.95        5.42      0.52 o
  10   6   2        2.58        2.73      0.47 o
  10   7   2       37.43       37.45      1.27 o
  10   8   2        7.90        7.49      0.72 o
  10   9   2        2.30        2.73      0.48 o
  10  10   2       32.62       33.05      1.28 o
  10  11   2       45.88       45.15      1.45 o
  10  12   2        1.75        2.36      0.48 o
  10  13   2        0.62        0.97      0.47 o
  10  14   2       37.73       35.22      1.30 o
  10  15   2       34.76       33.82      1.29 o
  10   0   3        8.90        7.68      0.72 o
  10   1   3        0.72        0.74      0.45 o
  10   2   3       15.34       15.33      0.91 o
  10   3   3        5.01        5.17      0.52 o
  10   4   3       15.92       15.80      0.94 o
  10   5   3        8.34        8.36      0.65 o
  10   6   3       57.33       58.49      1.56 o
  10   7   3        2.26        2.45      0.47 o
  10   9   3       10.57       10.99      0.89 o
  10  10   3       24.54       23.36      1.15 o
  10  11   3        1.66        1.84      0.46 o
  10  12   3       21.01       22.26      1.09 o
  10  13   3       27.91       27.80      1.21 o
  10  14   3        1.97        2.56      0.48 o
  10  15   3        4.26        2.52      0.48 o
  10   0   4        2.58        3.25      0.48 o
  10   1   4        8.56        8.91      0.74 o
  10   2   4       14.62       14.98      0.91 o
  10   3   4       18.89       18.19      1.03 o
  10   4   4       13.29       15.81      0.96 o
  10   5   4       34.03       33.16      1.25 o
  10   6   4        4.70        3.97      0.50 o
  10   7   4       39.89       39.71      1.39 o
  10   8   4       22.01       22.47      1.11 o
  10   9   4       14.16       15.92      0.98 o
  10  10   4       23.49       23.25      1.14 o
  10  11   4       20.44       21.48      1.10 o
  10  12   4        1.15        1.56      0.46 o
  10  13   4        0.74        0.96      0.46 o
  10  14   4       20.82       20.13      1.06 o
  10   0   5       17.20       18.30      1.02 o
  10   1   5       31.79       33.13      1.25 o
  10   2   5       33.07       30.81      1.26 o
  10   3   5        1.10        1.29      0.47 o
  10   4   5       22.89       23.56      1.11 o
  10   5   5       56.49       58.11      1.63 o
  10   6   5       18.05       20.17      1.08 o
  10   7   5        2.57        2.24      0.48 o
  10   8   5       11.80       12.78      0.93 o
  10   9   5       44.17       42.23      1.42 o
  10  10   5       13.19       13.36      0.97 o
  10  11   5        2.37        2.20      0.48 o
  10  12   5       11.23        9.51      0.79 o
  10   1   6        9.40        9.46      0.65 o
  10   2   6       12.17       11.90      0.95 o
  10   4   6        2.05        2.02      0.47 o
  10   5   6        3.48        4.03      0.51 o
  10   6   6        3.64        3.23      0.50 o
  10   7   6       12.92       13.32      0.86 o
  10   8   6        6.21        6.39      0.56 o
  10   9   6        6.80        6.78      0.63 o
  10  10   6       15.33       15.91      0.98 o
  10   0   7        3.33        3.46      0.51 o
  10   1   7        4.86        5.91      0.54 o
  10   2   7       87.27       87.06      1.97 o
  10   3   7        3.51        3.75      0.50 o
  10   4   7        9.65        9.42      0.79 o
  10   5   7        4.83        4.72      0.52 o
  10   6   7       38.65       37.71      1.33 o
  10   7   7       11.77       11.94      0.94 o
  11   1   0        0.53        0.79      0.46 o
  11   2   0      191.17      188.04      2.94 o
  11   3   0       10.83       10.66      0.80 o
  11   6   0       17.01       20.20      1.06 o
  11   7   0       60.25       60.00      1.63 o
  11   8   0        0.46        0.91      0.48 o
  11   9   0        1.22        1.75      0.47 o
  11  10   0       11.47       10.65      0.82 o
  11  11   0       55.26       56.97      1.57 o
  11  12   0        4.93        4.58      0.52 o
  11  13   0       10.90        9.94      0.81 o
  11   1   1       31.69       31.22      1.22 o
  11   2   1        1.45        1.63      0.46 o
  11   3   1        9.80        8.81      0.76 o
  11   4   1        8.16        8.28      0.65 o
  11   5   1       27.22       26.85      1.17 o
  11   6   1        1.56        1.68      0.47 o
  11   7   1       27.62       29.22      1.19 o
  11   8   1       15.21       15.46      0.99 o
  11   9   1        2.78        2.16      0.48 o
  11  10   1        7.35        8.18      0.67 o
  11  11   1        5.58        5.34      0.53 o
  11  12   1        0.82        0.88      0.47 o
  11  13   1       14.19       13.82      0.83 o
  11   0   2        8.58        7.72      0.72 o
  11   1   2        9.55       10.37      0.87 o
  11   2   2       17.59       14.92      1.00 o
  11   3   2       22.43       21.48      1.11 o
  11   4   2       10.84       13.26      0.92 o
  11   5   2        1.05        1.52      0.47 o
  11   6   2        1.81        1.99      0.47 o
  11   7   2       20.08       20.39      1.07 o
  11   8   2        8.75        9.65      0.78 o
  11   9   2        2.20        2.33      0.48 o
  11  10   2        3.30        3.28      0.49 o
  11  11   2       21.44       22.27      1.10 o
  11  12   2        7.02        6.14      0.61 o
  11   0   3       16.32       16.36      0.99 o
  11   1   3       19.02       19.96      1.04 o
  11   2   3        9.50        8.95      0.76 o
  11   4   3       29.37       28.44      1.21 o
  11   5   3       17.30       19.73      1.04 o
  11   6   3       17.78       18.73      1.05 o
  11   7   3       13.56       12.92      0.95 o
  11   8   3       16.57       15.78      1.03 o
  11   9   3        2.67        3.22      0.48 o
  11  10   3        3.64        3.80      0.50 o
  11  11   3       18.30       16.74      1.04 o
  11   0   4        7.72        7.19      0.65 o
  11   1   4       13.45       14.95      0.98 o
  11   2   4       27.70       28.48      1.20 o
  11   3   4       35.51       36.40      1.33 o
  11   4   4        7.49        7.64      0.59 o
  11   5   4        3.58        3.36      0.49 o
  11   6   4       15.87       16.94      0.98 o
  11   7   4        5.68        5.22      0.54 o
  11   8   4        0.98        1.45      0.46 o
  11   9   4       13.11       11.23      0.81 o
  11  10   4        4.18        3.47      0.49 o
  11   0   5        7.72        9.23      0.70 o
  11   1   5       14.82       14.90      1.01 o
  11   2   5       35.59       36.00      1.33 o
  11   3   5       22.86       23.30      1.09 o
  11   4   5        2.27        2.49      0.48 o
  11   5   5        3.72        3.16      0.48 o
  11   6   5       47.20       49.49      1.52 o
  11   7   5       11.12       12.52      0.92 o
  11   0   6       20.21       18.70      1.07 o
  11   1   6        5.20        4.91      0.52 o
  11   2   6        0.41        0.94      0.50 o
  11   3   6       28.99       28.56      1.19 o
  11   4   6        6.96        7.17      0.62 o
  12   0   0       10.38        9.17      0.70 o
  12   1   0       12.96       14.23      0.98 o
  12   2   0        5.29        5.50      0.61 o
  12   3   0       25.81       25.37      1.16 o
  12   4   0        2.25        2.38      0.48 o
  12   5   0       18.09       18.00      1.02 o
  12   6   0       21.52       20.93      1.07 o
  12   7   0        7.72        8.24      0.59 o
  12   9   0       37.11       36.71      1.32 o
  12   0   1       12.02       12.64      0.93 o
  12   1   1        4.84        5.24      0.53 o
  12   2   1        4.85        3.89      0.51 o
  12   3   1       24.91       22.95      1.14 o
  12   4   1        7.60        9.05      0.72 o
  12   5   1       37.90       35.29      1.33 o
  12   7   1       21.42       23.29      1.13 o
  12   8   1        9.31       10.31      0.89 o
  12   0   2        0.75        1.01      0.47 o
  12   1   2        5.45        5.25      0.53 o
  12   2   2       49.89       48.58      1.52 o
  12   3   2        1.16        1.56      0.46 o
  12   4   2        9.32        8.85      0.78 o
  12   5   2        8.17        7.92      0.66 o
  12   6   2       16.24       15.46      1.02 o
  12   7   2        5.17        5.01      0.52 o
  12   8   2        5.87        5.44      0.61 o
  12   1   3       16.53       18.43      1.01 o
  12   2   3        0.36        0.84      0.48 o
  12   3   3       20.76       21.24      1.09 o
  12   4   3        1.17        1.89      0.46 o
  12   5   3        6.75        7.20      0.72 o
  12   6   3        1.08        0.91      0.46 o
  12   0   4       12.36       14.52      0.96 o
  12   1   4       45.93       45.06      1.43 o
  12   2   4        7.80        9.27      0.87 o
  12   3   4       17.16       17.52      1.03 o
