# Supplementary material for: Periodic Hirshfeld Atom Refinement
Source: J Phys Chem Lett. 2026 Feb 27;17(11):3170–9. doi: 10.1021/acs.jpclett.5c03918 (PMC13007019; doi:10.1021/acs.jpclett.5c03918)
Supplement: Supplementary file 2 [file jz5c03918_si_002.zip › Supple_Xylitol/Xylitol_HAR.cif]

data_Xylitol_HAR
_publ_contact_author_name           'PD Dr. Simon Grabowsky'
_publ_contact_author_address
;
    University of Bern
    Department of Chemistry, Biochemistry and Pharmaceutical Sciences
    Freiestrasse 3
    CH - 3012 Bern
    Switzerland
;
_publ_contact_author_email          simon.grabowsky@unibe.ch
_publ_contact_author_phone          '+41 31 684 4281'
loop_
   _publ_author_name
   _publ_author_address
   'Chu, Kanghyun'
;
    University of Bern
    Department of Chemistry, Biochemistry and Pharmaceutical Sciences
    Freiestrasse 3
    CH - 3012 Bern
    Switzerland
;
   'Jayatilaka, Dylan' ''
   'Malaspina, Lorraine A.' ''
   'Genoni, Alessandro' ''
   'Cametti, Georgia' ''
   'Mebs, Stefan' ''
   'Lentz, Dieter' ''
   'B\"urgi, Hans-Beat' ''
   'Churakov, Sergey V.' ''
   'Grabowsky, Simon' ''

_publ_section_title                 'HAR for Xylitol'

_audit_creation_date                2025-10-5
_audit_creation_method              'Tonto 25.04.08 github v. 71242092'

# ============
# QCr software
# ============

_QCr_software                       'Tonto'
_QCr_software_version               '25.04.08 v. 71242092'
_QCr_software_platform              'Linux-6.8.0-52-generic'
_QCr_software_build_date            '2025.04.08 08:54'
_QCr_software_website               'https://github.com/dylan-jayatilaka/tonto'

# ========
# Chemical
# ========

_chemical_name_common               Xylitol_HAR
_chemical_formula_sum               'C5 H12 O5'
_chemical_formula_moiety            'C5 H12 O5'
_chemical_formula_weight            152.1484
_chemical_compound_source           'see text'
_chemical_absolute_configuration    unk

# ==========
# QCr method
# ==========

_QCr_calc_method                    'Kohn-Sham/b3lypgxb3lypgc'
_QCr_calc_spinorbital_genre          'r'
_QCr_calc_gaussian_basis_set        'pob-TZVP-rev2'
_QCr_calc_gaussian_basis_set_kind   'cartesian'
_QCr_calc_basis_max_l               '2'

_QCr_calc_unit                      'See _atom_site_* in tonto.cif2'
_QCr_calc_unit_spin_multiplicity    1
_QCr_calc_unit_n_electrons          82
_QCr_calc_unit_n_alpha_electrons    41
_QCr_calc_unit_n_beta_electrons     41

_QCr_Becke_grid_kind                mura_knowles
_QCr_Becke_grid_accuracy            low
_QCr_Becke_grid_L_angular_grid      23
_QCr_Becke_grid_L_H_angular_grid    17
_QCr_Becke_grid_reduce_L_H_ang_grid T
_QCr_Becke_grid_core_pruning_scheme treutler_ahlrichs
_QCr_Becke_grid_scale_H-He_grid     T
_QCr_Becke_grid_n_pts_for_row_1     1742
_QCr_Becke_grid_n_pts_for_row_2     3300
_QCr_Becke_grid_n_pts_for_row_3     3946
_QCr_Becke_grid_n_radial_H_pts      25
_QCr_Becke_grid_H_pts_per_n_shell   5
_QCr_Becke_grid_basis_fn_cutoff     .1E-09
_QCr_Becke_grid_rho_cutoff          .1E-05

# =======
# Crystal
# =======

_exptl_crystal_description       prism
_exptl_crystal_colour            colourless
_exptl_crystal_size_max          0.37
_exptl_crystal_size_mid          0.32
_exptl_crystal_size_min          0.26
_exptl_crystal_density_diffrn    1.540
_exptl_crystal_density_method    'not measured'
_exptl_crystal_F_000             328

# ==============
# Absortion data
# ==============

_exptl_absorpt_coefficient_mu       0.139
_exptl_absorpt_correction_type      'none'
_exptl_absorpt_process_details      ?
_exptl_absorpt_correction_T_min     ?
_exptl_absorpt_correction_T_max     ?

# ========
# Symmetry
# ========

_symmetry_cell_setting              Orthorhombic
_symmetry_space_group_name_H-M      'p 21 21 21'
_symmetry_space_group_name_Hall     'p 2ac 2ab'
_symmetry_Int_Tables_number         '19'

loop_
    _symmetry_equiv_pos_as_xyz
'+x, +y, +z'
'-x+1/2, -y, +z+1/2'
'+x+1/2, -y+1/2, -z'
'-x, +y+1/2, -z+1/2'

# =========
# Unit cell
# =========

_cell_measurement_temperature    122.4(5)
_cell_measurement_reflns_used    20
_cell_measurement_theta_min      ?
_cell_measurement_theta_max      ?

_cell_length_a                      8.264(4)
_cell_length_b                      8.901(2)
_cell_length_c                      8.9223(14)
_cell_angle_alpha                  90.00
_cell_angle_beta                   90.00
_cell_angle_gamma                  90.00
_cell_volume                        656.3(4)

_cell_formula_units_Z               4

_atom_sites_solution_hydrogens      HAR

# ===============
# Refinement data
# ===============

_refine_ls_kind                     'Hirshfeld atom refinement (HAR)'
_refine_ls_method_description
;
   S.C. Capelli, H.-B. Burgi, B. Dittrich, S.Grabowsky
   and Dylan Jayatilaka, IUCrJ (2014). 1, 361-379
;
_refine_QCr_Psi_constraint          'none'

_refine_ls_SVD_threshold            0.1E-02
_refine_ls_coordinate_system        cartesian
_refine_ls_structure_factor_coef    F
_refine_ls_matrix_type              full
_refine_ls_R_factor_gt              0.0138
_refine_ls_R_factor_ref             0.0138
_refine_ls_R_factor_all             0.0138
_refine_ls_wR_factor_gt             0.0128
_refine_ls_wR_factor_ref            0.0128
_refine_ls_wR_factor_all            0.0128
_refine_ls_R_Fsqd_factor            0.0284
_refine_ls_chi2                     0.4281
_refine_ls_goodness_of_fit_gt       0.6543
_refine_ls_goodness_of_fit_ref      0.6543
_refine_ls_goodness_of_fit_all      0.6543
_refine_ls_number_reflns            4715
_refine_ls_number_parameters        199
_refine_ls_number_restraints        0
_refine_ls_number_constraints       0
_refine_ls_hydrogen_treatment       refall
_refine_ls_weighting_scheme         sigma
_refine_ls_weighting_details        'w=1/\s(F)'
_refine_ls_shift/su_conv_tol        0.0100
_refine_ls_shift/su_max             0.0084
_refine_ls_shift/su_max_mean        0.0010
_refine_ls_shift/su_max_par         'H15 Uxx'
_refine_ls_extinction_method        none

_refine_diff_density_max            0.1384
_refine_diff_density_min            -0.1979
_refine_diff_density_rms            0.0357

_refine_special_details
;
. If constraints were applied they are defined by zero
  eigenvalues of the least-squares hessian, see the
  value of _refine_ls_SVD_threshold
;
# ======================
# Fractional coordinates
# ======================

loop_
_atom_site_label
_atom_site_fract_x
_atom_site_fract_y
_atom_site_fract_z
_atom_site_U_iso_or_equiv
_atom_site_adp_type
_atom_site_occupancy
_atom_site_disorder_group
   O1   0.678478(18)  0.228865(18)  0.421554(17)  0.01173(4)  Uani  1.000000  0
   O2   0.614724(17)  0.435945(18)  0.182448(17)  0.01198(5)  Uani  1.000000  0
   O3   0.31814(2)    0.431244(17)  0.040255(16)  0.01156(5)  Uani  1.000000  0
   O4   0.229135(18)  0.129575(17)  0.108631(17)  0.01132(4)  Uani  1.000000  0
   O5  -0.088624(18)  0.205144(19)  0.215965(18)  0.01306(5)  Uani  1.000000  0
   C1   0.52459(2)    0.29375(2)    0.39060(2)    0.01096(5)  Uani  1.000000  0
   C2   0.50070(2)    0.32287(2)    0.224422(19)  0.00916(5)  Uani  1.000000  0
   C3   0.32770(2)    0.37549(2)    0.189880(19)  0.00923(5)  Uani  1.000000  0
   C4   0.20083(2)    0.25172(2)    0.210099(19)  0.00929(5)  Uani  1.000000  0
   C5   0.03185(2)    0.31480(2)    0.18556(2)    0.01182(6)  Uani  1.000000  0
  H1A   0.5135(6)     0.4012(5)     0.4512(5)     0.032(3)    Uani  1.000000  0
  H1B   0.4359(6)     0.2187(6)     0.4330(5)     0.034(3)    Uani  1.000000  0
   H2   0.5265(5)     0.2189(5)     0.1626(5)     0.023(2)    Uani  1.000000  0
   H3   0.2982(5)     0.4665(5)     0.2674(5)     0.024(2)    Uani  1.000000  0
   H4   0.2067(5)     0.2105(5)     0.3230(5)     0.029(2)    Uani  1.000000  0
  H5B   0.0212(6)     0.3560(6)     0.0707(5)     0.031(3)    Uani  1.000000  0
  H5A   0.0133(6)     0.4094(5)     0.2614(7)     0.035(3)    Uani  1.000000  0
  H11   0.7520(6)     0.2412(7)     0.3432(6)     0.030(3)    Uani  1.000000  0
  H12   0.6490(7)     0.4179(6)     0.0859(6)     0.035(3)    Uani  1.000000  0
  H13   0.3289(7)     0.5362(7)     0.0438(6)     0.033(3)    Uani  1.000000  0
  H14   0.2768(7)     0.0527(5)     0.1630(7)     0.030(3)    Uani  1.000000  0
  H15  -0.1177(7)     0.1599(6)     0.1283(7)     0.033(3)    Uani  1.000000  0

# ====
# ADPs
# ====

loop_
_atom_site_aniso_label
_atom_site_aniso_U_11
_atom_site_aniso_U_22
_atom_site_aniso_U_33
_atom_site_aniso_U_12
_atom_site_aniso_U_13
_atom_site_aniso_U_23
   O1  0.00970(4)  0.01569(5)  0.00978(4)   0.00051(4)  -0.00099(4)   0.00049(4)
   O2  0.01052(4)  0.01389(5)  0.01153(4)  -0.00274(4)   0.00053(4)  -0.00057(4)
   O3  0.01266(5)  0.01257(5)  0.00945(4)   0.00065(4)  -0.00048(4)   0.00029(4)
   O4  0.01147(5)  0.01117(4)  0.01131(4)   0.00140(4)  -0.00152(4)  -0.00156(4)
   O5  0.00899(4)  0.01743(6)  0.01276(5)  -0.00129(4)   0.00149(4)  -0.00154(5)
   C1  0.00907(5)  0.01532(6)  0.00849(5)   0.00037(5)   0.00019(4)  -0.00039(5)
   C2  0.00812(5)  0.01111(5)  0.00824(5)  -0.00025(4)  -0.00022(4)  -0.00101(4)
   C3  0.00843(5)  0.01073(5)  0.00854(4)   0.00019(4)  -0.00023(4)  -0.00099(4)
   C4  0.00793(5)  0.01145(5)  0.00849(5)   0.00024(4)  -0.00031(4)  -0.00052(4)
   C5  0.00838(5)  0.01247(6)  0.01462(6)   0.00095(5)  -0.00012(5)  -0.00150(5)
  H1A  0.040(3)    0.029(2)    0.028(2)     0.005(2)    -0.004(2)    -0.012(2)
  H1B  0.023(2)    0.047(3)    0.032(3)     0.000(2)     0.005(2)     0.009(3)
   H2  0.031(2)    0.018(2)    0.021(2)     0.006(2)     0.004(2)     0.0004(19)
   H3  0.031(2)    0.025(2)    0.016(2)     0.004(2)     0.003(2)    -0.0081(19)
   H4  0.031(3)    0.033(2)    0.023(2)    -0.005(2)     0.004(2)     0.001(2)
  H5B  0.034(3)    0.031(3)    0.027(2)    -0.004(2)     0.000(2)     0.015(2)
  H5A  0.022(2)    0.036(3)    0.049(3)     0.002(2)     0.001(2)    -0.015(3)
  H11  0.021(2)    0.039(4)    0.031(3)     0.004(3)    -0.012(2)     0.006(3)
  H12  0.041(3)    0.033(3)    0.033(3)    -0.003(3)     0.011(3)     0.002(3)
  H13  0.029(3)    0.047(3)    0.024(3)     0.002(3)    -0.003(3)     0.005(3)
  H14  0.031(3)    0.024(3)    0.036(3)     0.000(2)     0.001(3)    -0.002(2)
  H15  0.035(3)    0.031(3)    0.034(3)    -0.002(3)     0.006(3)     0.003(3)

# ===========
# Reflections
# ===========

_diffrn_ambient_temperature      122.4(5)
_diffrn_radiation_type           MoK\a
_diffrn_radiation_wavelength     0.71073
_diffrn_radiation_monochromator  graphite
_diffrn_measurement_device_type  'Enraf Nonius CAD4'
_diffrn_measurement_method       '\w 2\q scans'
_diffrn_detector_area_resol_mean ?
_diffrn_reflns_number            33102
_diffrn_reflns_av_sigmaI/netI    0.0317
_diffrn_reflns_theta_min         3.23
_diffrn_reflns_theta_max         59.940
_diffrn_reflns_theta_full        59.940
_diffrn_measured_fraction_theta_max 1.000
_diffrn_measured_fraction_theta_full 1.000
_diffrn_reflns_limit_h_min       -18
_diffrn_reflns_limit_h_max       18
_diffrn_reflns_limit_k_min       -19
_diffrn_reflns_limit_k_max       19
_diffrn_reflns_limit_l_min       -19
_diffrn_reflns_limit_l_max       19
_diffrn_standards_number         5
_diffrn_standards_interval_count 100
_diffrn_standards_decay_%        10.4

_shelx_F_calc_maximum               79.048726

_reflns_d_resolution_low            0.410587
_reflns_d_resolution_high           6.301475
_reflns_limit_h_min                 0
_reflns_limit_h_max                 20
_reflns_limit_k_min                 0
_reflns_limit_k_max                 21
_reflns_limit_l_min                 -21
_reflns_limit_l_max                 21
_reflns_number_gt                   4715
_reflns_number_total                4715
_reflns_threshold_expression        'F>0 & F/u(F)>4.0 & |F_calc|>10^-3'

_reflns_special_details
;
* Specify symmetry and Friedel pair averaging *

. Only reflections which satisfy the threshold expression
  are listed below, and only they are considered observed,
  thus the *_gt, *_all, & *_total data are always the same
;

# ============
# Bond lengths
# ============

loop_
 _geom_bond_atom_site_label_1
 _geom_bond_site_symmetry_1
 _geom_bond_atom_site_label_2
 _geom_bond_site_symmetry_2
 _geom_bond_distance
 _geom_bond_publ_flag
   O1  .   C1  .  1.4238(2)  yes
   O2  .   C2  .  1.4287(2)  yes
   O3  .   C3  .  1.4264(2)  yes
   O4  .   C4  .  1.4340(2)  yes
   O5  .   C5  .  1.4204(2)  yes
   O1  .  H11  .   0.933(6)  yes
   O2  .  H12  .   0.921(5)  yes
   O3  .  H13  .   0.939(6)  yes
   O4  .  H14  .   0.927(5)  yes
   O5  .  H15  .   0.912(6)  yes
   C1  .   C2  .  1.5181(3)   yes
   C2  .   C3  .  1.5357(2)   yes
   C3  .   C4  .  1.5315(2)   yes
   C4  .   C5  .  1.5210(2)   yes
   C1  .  H1A  .    1.103(4)  yes
   C1  .  H1B  .    1.061(5)  yes
   C2  .   H2  .    1.098(4)  yes
   C3  .   H3  .    1.093(4)  yes
   C4  .   H4  .    1.074(4)  yes
   C5  .  H5B  .    1.092(4)  yes
   C5  .  H5A  .    1.091(5)  yes

# ===========
# Bond Angles
# ===========

loop_
 _geom_angle_atom_site_label_1
 _geom_angle_site_symmetry_1
 _geom_angle_atom_site_label_2
 _geom_angle_site_symmetry_2
 _geom_angle_atom_site_label_3
 _geom_angle_site_symmetry_3
 _geom_angle
 _geom_angle_publ_flag
   O1  .  C1  .   C2  .     112.015(15)  yes
   O2  .  C2  .   C1  .     106.888(15)  yes
   O2  .  C2  .   C3  .     110.276(15)  yes
   O3  .  C3  .   C2  .     110.211(14)  yes
   O3  .  C3  .   C4  .     108.821(14)  yes
   O4  .  C4  .   C3  .     111.059(14)  yes
   O4  .  C4  .   C5  .     109.802(14)  yes
   O5  .  C5  .   C4  .     111.243(16)  yes
   O1  .  C1  .  H1A  .        109.3(3)  yes
   O1  .  C1  .  H1B  .        107.0(3)  yes
   O2  .  C2  .   H2  .        109.5(2)  yes
   O3  .  C3  .   H3  .        108.8(2)  yes
   O4  .  C4  .   H4  .        109.0(3)  yes
   O5  .  C5  .  H5B  .        110.7(3)  yes
   O5  .  C5  .  H5A  .        108.3(3)  yes
   C1  .  O1  .  H11  .        112.9(3)  yes
   C2  .  O2  .  H12  .        109.0(3)  yes
   C3  .  O3  .  H13  .        108.0(3)  yes
   C4  .  O4  .  H14  .        107.4(3)  yes
   C5  .  O5  .  H15  .        108.9(3)  yes
   C1  .  C2  .   C3  .     111.664(14)  yes
   C2  .  C3  .   C4  .     113.222(15)  yes
   C3  .  C4  .   C5  .     110.245(15)  yes
   C1  .  C2  .   H2  .        108.7(2)  yes
   C2  .  C1  .  H1A  .        108.7(2)  yes
   C2  .  C1  .  H1B  .        111.4(3)  yes
   C2  .  C3  .   H3  .        107.9(2)  yes
   C3  .  C2  .   H2  .        109.7(2)  yes
   C3  .  C4  .   H4  .        109.0(2)  yes
   C4  .  C3  .   H3  .        107.8(2)  yes
   C4  .  C5  .  H5B  .        109.5(3)  yes
   C4  .  C5  .  H5A  .        108.9(3)  yes
   C5  .  C4  .   H4  .        107.6(2)  yes
  H1A  .  C1  .  H1B  .        108.3(4)  yes
  H5B  .  C5  .  H5A  .        108.2(4)  yes

# ==============
# Torsion angles
# ==============

loop_
 _geom_torsion_atom_site_label_1
 _geom_torsion_site_symmetry_1
 _geom_torsion_atom_site_label_2
 _geom_torsion_site_symmetry_2
 _geom_torsion_atom_site_label_3
 _geom_torsion_site_symmetry_3
 _geom_torsion_atom_site_label_4
 _geom_torsion_site_symmetry_4
 _geom_torsion
   O1  .  C1  .  C2  .   O2  .          -65.959(19)
   O2  .  C2  .  C3  .   O3  .           49.334(19)
   O3  .  C3  .  C4  .   O4  .           60.574(18)
   O4  .  C4  .  C5  .   O5  .           62.21(2)
   O1  .  C1  .  C2  .   C3  .          173.359(15)
   O2  .  C2  .  C3  .   C4  .          171.478(13)
   O3  .  C3  .  C2  .   C1  .          168.018(15)
   O3  .  C3  .  C4  .   C5  .          -61.360(18)
   O4  .  C4  .  C3  .   C2  .          -62.343(19)
   O5  .  C5  .  C4  .   C3  .         -175.113(15)
   O1  .  C1  .  C2  .   H2  .              52.2(2)
   O2  .  C2  .  C1  .  H1A  .              55.0(3)
   O2  .  C2  .  C1  .  H1B  .             174.2(3)
   O2  .  C2  .  C3  .   H3  .             -69.3(2)
   O3  .  C3  .  C2  .   H2  .             -71.4(2)
   O3  .  C3  .  C4  .   H4  .            -179.3(3)
   O4  .  C4  .  C3  .   H3  .             178.4(2)
   O4  .  C4  .  C5  .  H5B  .             -60.4(3)
   O4  .  C4  .  C5  .  H5A  .            -178.5(3)
   O5  .  C5  .  C4  .   H4  .             -56.3(3)
   C1  .  C2  .  O2  .  H12  .             145.9(4)
   C2  .  C1  .  O1  .  H11  .              17.8(4)
   C2  .  C3  .  O3  .  H13  .             -96.5(4)
   C3  .  C2  .  O2  .  H12  .             -92.5(4)
   C3  .  C4  .  O4  .  H14  .             102.6(4)
   C4  .  C3  .  O3  .  H13  .             138.8(4)
   C4  .  C5  .  O5  .  H15  .             -95.5(4)
   C5  .  C4  .  O4  .  H14  .            -135.2(4)
   C1  .  C2  .  C3  .   C4  .          -69.838(19)
   C2  .  C3  .  C4  .   C5  .          175.724(15)
   C1  .  C2  .  C3  .   H3  .              49.4(2)
   C2  .  C3  .  C4  .   H4  .              57.8(3)
   C3  .  C2  .  C1  .  H1A  .             -65.7(3)
   C3  .  C2  .  C1  .  H1B  .              53.5(3)
   C3  .  C4  .  C5  .  H5B  .              62.2(3)
   C3  .  C4  .  C5  .  H5A  .             -55.8(3)
   C4  .  C3  .  C2  .   H2  .              50.8(2)
   C5  .  C4  .  C3  .   H3  .              56.5(2)
  H1A  .  C1  .  O1  .  H11  .            -102.7(5)
  H1B  .  C1  .  O1  .  H11  .             140.2(5)
   H2  .  C2  .  O2  .  H12  .              28.3(5)
   H3  .  C3  .  O3  .  H13  .              21.5(5)
   H4  .  C4  .  O4  .  H14  .             -17.5(4)
  H5B  .  C5  .  O5  .  H15  .              26.4(5)
  H5A  .  C5  .  O5  .  H15  .             144.8(5)
  H1A  .  C1  .  C2  .   H2  .             173.1(4)
  H1B  .  C1  .  C2  .   H2  .             -67.7(4)
   H2  .  C2  .  C3  .   H3  .             170.0(3)
   H3  .  C3  .  C4  .   H4  .             -61.4(4)
   H4  .  C4  .  C5  .  H5B  .            -179.0(4)
   H4  .  C4  .  C5  .  H5A  .              63.0(4)

# start Validation Reply Form
_vrf_PLAT184_Xylitol_HAR
;
PROBLEM: Missing _cell_measurement_theta_min   Value ....     Please Do !  
RESPONSE: This is a re-refinement of deposited data CCDC 1432562 (XYLTOL03). 
These values were not reported by the original authors.
;
_vrf_PLAT185_Xylitol_HAR
;
PROBLEM: Missing _cell_measurement_theta_max   Value ....     Please Do !  
RESPONSE: This is a re-refinement of deposited data CCDC 1432562 (XYLTOL03). 
These values were not reported by the original authors.
;
_vrf_PLAT881_Xylitol_HAR
;
PROBLEM: No Datum for _diffrn_reflns_av_R_equivalents ...     Please Do !  
RESPONSE: This is a re-refinement of deposited data CCDC 1432562 (XYLTOL03). 
These values were not reported by the original authors.
;
# end Validation Reply Form
