# Supplementary material for: Periodic Hirshfeld Atom Refinement
Source: J Phys Chem Lett. 2026 Feb 27;17(11):3170–9. doi: 10.1021/acs.jpclett.5c03918 (PMC13007019; doi:10.1021/acs.jpclett.5c03918)
Supplement: Supplementary file 2 [file jz5c03918_si_002.zip › Supple_Xylitol/Xylitol_HAR.fcf]

data_Xylitol_HAR

_audit_creation_date                2025-10-5
_audit_creation_method              'Tonto 25.04.08 github v. 71242092'

# ============
# QCr software
# ============

_QCr_software                       'Tonto'
_QCr_software_version               '25.04.08 v. 71242092'
_QCr_software_platform              'Linux-6.8.0-52-generic'
_QCr_software_build_date            '2025.04.08 08:54'
_QCr_software_website               'https://github.com/dylan-jayatilaka/tonto'

# ========
# Symmetry
# ========

_symmetry_cell_setting              Orthorhombic
_symmetry_space_group_name_H-M      'p 21 21 21'
_symmetry_space_group_name_Hall     'p 2ac 2ab'
_symmetry_Int_Tables_number         '19'

loop_
    _symmetry_equiv_pos_as_xyz
'+x, +y, +z'
'-x+1/2, -y, +z+1/2'
'+x+1/2, -y+1/2, -z'
'-x, +y+1/2, -z+1/2'

# =========
# Unit cell
# =========

_cell_measurement_temperature    122.4(5)
_cell_measurement_reflns_used    20
_cell_measurement_theta_min      ?
_cell_measurement_theta_max      ?

_cell_length_a                      8.264(4)
_cell_length_b                      8.901(2)
_cell_length_c                    8.9223(14)
_cell_angle_alpha               90.000000(0)
_cell_angle_beta                90.000000(0)
_cell_angle_gamma               90.000000(0)
_cell_volume                        656.3(4)

_cell_formula_units_Z               4.000000

_exptl_crystal_F_squared_000         107584.0000


# ======================
# XD fco reflection data
# ======================

_shelx_refln_list_code              4

_reflns_d_resolution_high           0.4106
_reflns_d_resolution_low            6.3015
_reflns_limit_h_max                 20
_reflns_limit_h_min                 0
_reflns_limit_k_max                 21
_reflns_limit_k_min                 0
_reflns_limit_l_max                 21
_reflns_limit_l_min                 -21

# NOTE: F_squared_meas is scaled to F_squared_calc
#       and so it is on an absolute scale
_reflns_tonto_F_scale_factor        1.1952

loop_
    _refln_index_h
    _refln_index_k
    _refln_index_l
    _refln_F_squared_calc
    _refln_F_squared_meas
    _refln_F_squared_sigma
    _refln_observed_status
   0   0   2     3690.23     3299.54     56.40 o
   0   0   4        0.26        0.55      0.17 o
   0   0   6      172.41      171.19      3.24 o
   0   0   8      590.71      585.24     10.77 o
   0   0  10      520.62      525.14      9.70 o
   0   0  12      137.83      139.63      3.00 o
   0   0  14       38.91       39.16      1.28 o
   0   0  16        3.88        4.25      0.66 o
   0   0  18        7.57        7.85      0.78 o
   0   0  20        4.68        5.24      0.73 o
   0   1   1      343.15      358.19      6.58 o
   0   1   2      626.81      618.94     11.45 o
   0   1   3     3673.69     3394.56     61.57 o
   0   1   4      295.12      293.79      5.41 o
   0   1   5     3891.44     3610.15     66.30 o
   0   1   6     1302.58     1283.45     23.26 o
   0   1   7      330.24      324.62      5.99 o
   0   1   8      161.82      153.83      3.01 o
   0   1   9      135.03      133.12      2.69 o
   0   1  10       60.84       60.34      1.46 o
   0   1  11       43.64       43.87      1.22 o
   0   1  12       15.20       15.34      0.72 o
   0   1  13       60.03       60.10      1.62 o
   0   1  14       12.46       12.46      0.75 o
   0   1  18        4.27        4.61      0.71 o
   0   1  19        4.74        4.63      0.70 o
   0   1  20       38.85       38.44      1.40 o
   0   2   0     6248.70     5228.91     93.73 o
   0   2   1     1660.29     1622.58     29.22 o
   0   2   2     1477.82     1444.38     25.76 o
   0   2   3      527.87      545.41     10.04 o
   0   2   4       16.86       16.87      0.45 o
   0   2   5       38.69       37.56      0.84 o
   0   2   6      566.69      553.51     10.18 o
   0   2   7      932.54      905.64     16.30 o
   0   2   8        2.53        2.85      0.30 o
   0   2   9       20.67       22.37      0.71 o
   0   2  10      239.56      243.33      4.74 o
   0   2  11        9.23        9.01      0.55 o
   0   2  12        7.20        6.85      0.55 o
   0   2  13        5.27        5.11      0.55 o
   0   2  14      115.67      115.51      2.70 o
   0   2  15       55.42       54.33      1.62 o
   0   2  16       21.29       20.87      1.03 o
   0   2  17        4.66        4.75      0.71 o
   0   2  18        8.36        8.91      0.80 o
   0   2  19        4.32        4.37      0.70 o
   0   2  20        3.69        3.93      0.69 o
   0   2  21       13.31       13.57      0.85 o
   0   3   1     4744.04     4362.32     74.85 o
   0   3   2      176.70      175.52      3.24 o
   0   3   3        0.72        0.50      0.18 o
   0   3   4      252.01      251.69      4.63 o
   0   3   5      611.04      597.66     11.01 o
   0   3   6      210.89      205.73      3.88 o
   0   3   7        1.95        2.39      0.28 o
   0   3   8        2.19        1.87      0.30 o
   0   3   9      127.38      124.10      2.55 o
   0   3  10       89.11       87.70      1.99 o
   0   3  11      129.98      128.85      2.77 o
   0   3  12       18.11       17.46      0.78 o
   0   3  13      103.13      101.41      2.39 o
   0   3  14        1.22        1.20      0.55 o
   0   3  15       21.39       21.33      0.98 o
   0   3  16       23.05       22.81      1.08 o
   0   3  17       17.03       16.15      0.96 o
   0   3  18       18.07       17.76      1.00 o
   0   3  19       21.15       20.85      1.09 o
   0   3  20       17.46       16.51      0.95 o
   0   3  21        8.51        8.58      0.74 o
   0   4   0       17.21       17.14      0.44 o
   0   4   1      429.60      436.89      8.02 o
   0   4   2       20.09       21.01      0.52 o
   0   4   3       80.56       81.25      1.60 o
   0   4   4       91.66       90.62      1.79 o
   0   4   5      240.08      238.83      4.44 o
   0   4   6       66.03       67.83      1.45 o
   0   4   7      234.27      230.37      4.37 o
   0   4   8       25.97       26.08      0.77 o
   0   4   9        0.30        0.75      0.36 o
   0   4  10        0.63        0.94      0.40 o
   0   4  11        5.16        5.40      0.50 o
   0   4  14      118.85      117.54      2.76 o
   0   4  16       18.81       17.46      0.97 o
   0   4  19        9.80        9.37      0.84 o
   0   4  20        2.50        2.63      0.65 o
   0   4  21        7.59        7.88      0.72 o
   0   5   1       69.51       71.79      1.44 o
   0   5   2        1.77        2.06      0.21 o
   0   5   3       28.41       28.55      0.70 o
   0   5   4       97.19       98.79      1.97 o
   0   5   5      632.33      616.53     11.34 o
   0   5   6       68.50       66.35      1.45 o
   0   5   7        8.66        8.03      0.42 o
   0   5   8       11.86       11.42      0.52 o
   0   5   9       61.18       61.53      1.50 o
   0   5  10       29.33       28.60      0.94 o
   0   5  11       46.18       46.76      1.33 o
   0   5  12       20.88       20.66      0.88 o
   0   5  13       21.45       21.99      0.95 o
   0   5  14       20.26       18.77      0.91 o
   0   5  16        4.50        4.63      0.70 o
   0   5  17        8.57        8.56      0.80 o
   0   5  18        7.90        7.69      0.78 o
   0   5  19        3.95        3.60      0.70 o
   0   6   0      501.57      514.39      9.44 o
   0   6   1       28.08       27.83      0.70 o
   0   6   2      146.45      144.83      2.78 o
   0   6   3      253.51      258.18      4.80 o
   0   6   4        1.71        1.48      0.26 o
   0   6   5       77.11       77.64      1.65 o
   0   6   6        1.83        1.65      0.30 o
   0   6   7       24.51       24.09      0.75 o
   0   6   8      112.98      110.86      2.37 o
   0   6   9       31.92       32.80      1.00 o
   0   6  10        0.65        0.92      0.44 o
   0   6  11       56.01       55.85      1.52 o
   0   6  12        5.86        5.68      0.58 o
   0   6  13       43.16       43.18      1.38 o
   0   6  15       87.37       84.27      2.23 o
   0   6  17       31.98       31.55      1.28 o
   0   6  18       12.03       12.55      0.88 o
   0   7   1        8.61        8.55      0.38 o
   0   7   2      251.28      253.56      4.73 o
   0   7   4      221.36      215.96      4.11 o
   0   7   5       41.98       39.80      1.01 o
   0   7   6       14.04       13.85      0.55 o
   0   7   7       33.10       33.73      0.97 o
   0   7   8       56.83       55.55      1.41 o
   0   7   9       27.49       27.81      0.94 o
   0   7  10       48.54       47.85      1.35 o
   0   7  11        2.96        3.44      0.52 o
   0   7  12       10.22       10.51      0.70 o
   0   7  13       57.00       57.28      1.66 o
   0   7  15        4.80        4.86      0.70 o
   0   7  16        3.69        3.19      0.68 o
   0   7  17        2.28        2.53      0.68 o
   0   7  19       15.24       15.42      0.92 o
   0   7  20       12.65       12.36      0.82 o
   0   8   0      135.38      131.28      2.60 o
   0   8   1       54.87       53.45      1.23 o
   0   8   2       38.17       38.38      0.97 o
   0   8   3       63.41       63.16      1.42 o
   0   8   4      125.23      124.14      2.52 o
   0   8   5       40.36       40.69      1.06 o
   0   8   6       55.22       55.27      1.37 o
   0   8   8       12.26       12.01      0.62 o
   0   8   9       24.20       23.47      0.88 o
   0   8  10       47.73       47.64      1.37 o
   0   8  11       19.94       20.03      0.88 o
   0   8  12        2.57        2.93      0.56 o
   0   8  13       14.86       15.15      0.85 o
   0   8  14       22.25       22.20      1.07 o
   0   8  15       44.72       42.69      1.49 o
   0   8  16        2.40        2.13      0.68 o
   0   8  17        2.66        2.74      0.68 o
   0   8  18        4.45        4.20      0.72 o
   0   8  19        2.22        2.73      0.66 o
   0   8  20        5.26        4.68      0.68 o
   0   9   1        1.60        1.81      0.32 o
   0   9   2      100.80       99.75      2.10 o
   0   9   3       16.09       16.03      0.61 o
   0   9   4       47.22       46.64      1.20 o
   0   9   5      140.47      138.46      2.87 o
   0   9   6       28.30       27.80      0.91 o
   0   9   7       15.07       15.76      0.70 o
   0   9   9       71.09       71.26      1.81 o
   0   9  10       83.00       83.32      2.07 o
   0   9  11       18.40       17.91      0.87 o
   0   9  12        7.31        7.53      0.67 o
   0   9  13       21.90       22.05      1.06 o
   0   9  15        1.71        1.91      0.68 o
   0   9  16       56.59       54.87      1.72 o
   0   9  18        2.12        2.01      0.67 o
   0   9  19       15.28       15.49      0.89 o
   0  10   0        1.98        2.52      0.39 o
   0  10   1      243.57      246.50      4.76 o
   0  10   2        7.83        8.04      0.50 o
   0  10   3       52.13       52.99      1.35 o
   0  10   4        1.11        1.51      0.40 o
   0  10   5       65.15       66.33      1.63 o
   0  10   6        3.31        3.45      0.46 o
   0  10   8       24.37       24.79      0.95 o
   0  10   9        2.15        2.00      0.51 o
   0  10  10        1.48        1.40      0.54 o
   0  10  11        0.94        1.19      0.57 o
   0  10  17        9.54       10.45      0.84 o
   0  10  18        2.89        2.91      0.65 o
   0  10  19        1.95        1.80      0.61 o
   0  11   1       45.30       46.35      1.26 o
   0  11   2        6.05        6.09      0.49 o
   0  11   3        1.85        1.77      0.43 o
   0  11   4        9.20        9.38      0.59 o
   0  11   5        3.21        4.02      0.49 o
   0  11   6        3.75        4.30      0.51 o
   0  11   8        8.31        8.25      0.64 o
   0  11   9        1.97        2.16      0.55 o
   0  11  10       53.56       53.20      1.59 o
   0  11  11        5.61        5.56      0.65 o
   0  11  13       11.75       11.50      0.86 o
   0  11  15        8.07        8.22      0.80 o
   0  11  16       22.19       21.69      1.10 o
   0  11  18        1.02        1.30      0.64 o
   0  12   0       31.76       32.18      1.04 o
   0  12   1       10.42       10.22      0.62 o
   0  12   3        2.33        2.07      0.48 o
   0  12   4       87.51       88.69      2.12 o
   0  12   6        3.58        3.52      0.54 o
   0  12   7       52.70       53.62      1.54 o
   0  12   8        7.56        7.03      0.64 o
   0  12   9       20.36       20.71      0.96 o
   0  12  10       41.14       41.65      1.40 o
   0  12  11        2.41        2.76      0.66 o
   0  12  14       19.70       19.35      1.03 o
   0  12  15        8.54        8.28      0.83 o
   0  12  16        5.42        5.91      0.74 o
   0  12  17        1.63        1.61      0.64 o
   0  13   1       13.12       13.45      0.73 o
   0  13   2       27.16       28.45      1.03 o
   0  13   4       75.90       75.20      1.93 o
   0  13   7        2.97        2.86      0.58 o
   0  13   8        1.89        2.18      0.59 o
   0  13   9       17.56       17.90      0.97 o
   0  13  10        4.17        3.84      0.69 o
   0  13  11        7.31        6.97      0.76 o
   0  13  13       22.65       21.70      1.08 o
   0  14   0       11.94       12.31      0.75 o
   0  14   1       13.75       12.97      0.77 o
   0  14   2       64.67       67.04      1.80 o
   0  14   3        1.75        2.37      0.57 o
   0  14   4       18.85       19.15      0.92 o
   0  14   6        0.88        1.24      0.59 o
   0  14   7       43.55       45.14      1.51 o
   0  14   9       24.41       23.85      1.12 o
   0  14  11        4.37        4.14      0.71 o
   0  14  13        5.40        4.55      0.74 o
   0  14  14       22.77       21.72      1.08 o
   0  14  15        5.01        4.93      0.70 o
   0  15   1       23.08       23.73      1.03 o
   0  15   2        9.65        9.75      0.74 o
   0  15   3       69.04       71.41      1.95 o
   0  15   4       11.57       12.11      0.80 o
   0  15   5       16.71       17.13      0.95 o
   0  15   6       30.63       30.27      1.23 o
   0  15   7       22.28       22.32      1.09 o
   0  15   8       87.44       86.80      2.30 o
   0  15   9        7.41        7.20      0.79 o
   0  15  10       13.54       13.97      0.93 o
   0  15  11        4.88        5.38      0.73 o
   0  15  12        4.90        5.31      0.75 o
   0  15  13        2.44        2.42      0.69 o
   0  15  14        9.81        9.58      0.80 o
   0  16   0      172.24      176.06      3.92 o
   0  16   1        8.56        8.78      0.80 o
   0  16   2       34.24       35.73      1.34 o
   0  16   3       42.59       41.39      1.45 o
   0  16   4        1.98        2.52      0.67 o
   0  16   6       13.21       13.97      0.92 o
   0  16   8       19.79       20.11      1.06 o
   0  16  10       11.72       11.74      0.87 o
   0  16  12       10.77       11.75      0.87 o
   0  16  13        1.76        1.93      0.66 o
   0  16  14       13.43       13.27      0.84 o
   0  17   1       48.57       49.30      1.62 o
   0  17   2       50.25       48.67      1.62 o
   0  17   3       19.81       19.23      1.04 o
   0  17   4       18.01       17.62      1.00 o
   0  17   5        7.03        6.43      0.77 o
   0  17   6       40.13       41.18      1.47 o
   0  17   7       17.88       18.55      1.03 o
   0  17   8        9.45        9.73      0.82 o
   0  17  11        1.88        1.53      0.68 o
   0  17  13       10.35       10.91      0.78 o
   0  18   0        1.79        2.29      0.68 o
   0  18   1       29.36       28.31      1.22 o
   0  18   2        2.35        2.42      0.69 o
   0  18   3       42.98       42.06      1.49 o
   0  18   5        3.58        3.85      0.71 o
   0  18   7       57.26       56.08      1.78 o
   0  18   9        1.42        1.43      0.68 o
   0  18  10        3.45        3.07      0.67 o
   0  18  12        3.86        4.21      0.66 o
   0  19   1        4.45        4.65      0.71 o
   0  19   2        4.59        3.99      0.74 o
   0  19   4        7.05        6.99      0.79 o
   0  19   5        1.97        1.86      0.70 o
   0  19   6       19.55       19.48      1.04 o
   0  19   9        1.86        1.84      0.64 o
   0  20   0       16.13       16.01      0.97 o
   0  20   3       11.70       11.14      0.85 o
   0  21   5        2.52        2.18      0.65 o
   1   0   1      456.56      451.14      8.35 o
   1   0   2     4124.35     3657.07     66.03 o
   1   0   3     1269.53     1249.20     22.95 o
   1   0   4     1554.17     1530.75     28.11 o
   1   0   5       29.01       28.78      0.68 o
   1   0   6       44.01       43.68      0.98 o
   1   0   7        2.98        2.63      0.27 o
   1   0   8       47.43       48.80      1.14 o
   1   0   9        0.65        0.83      0.31 o
   1   0  10        3.34        3.65      0.40 o
   1   0  12       39.23       39.56      1.18 o
   1   0  13       23.79       24.00      0.94 o
   1   0  14       12.34       13.01      0.75 o
   1   0  15       16.45       16.59      0.87 o
   1   0  18       11.82       11.80      0.87 o
   1   0  21        3.92        4.54      0.65 o
   1   1 -21        6.53        6.20      0.70 o
   1   1 -20       10.39        9.91      0.82 o
   1   1 -19        6.42        6.29      0.75 o
   1   1 -18       10.60       10.84      0.85 o
   1   1 -17        9.14        9.03      0.80 o
   1   1 -16        4.19        4.39      0.66 o
   1   1 -15       28.07       28.56      1.12 o
   1   1 -14        4.75        4.80      0.58 o
   1   1 -13        2.92        3.29      0.52 o
   1   1 -12       43.99       45.81      1.31 o
   1   1 -11      138.02      137.20      2.91 o
   1   1 -10       46.55       45.55      1.21 o
   1   1  -9        5.87        5.83      0.39 o
   1   1  -8      203.80      203.01      3.93 o
   1   1  -7       88.49       89.41      1.83 o
   1   1  -6        2.50        2.65      0.24 o
   1   1  -5      359.87      358.79      6.62 o
   1   1  -4      829.47      835.27     15.52 o
   1   1  -3      263.39      263.00      4.83 o
   1   1  -2     1633.93     1608.72     29.35 o
   1   1  -1      606.69      619.05     11.51 o
   1   1   0       99.86      100.64      1.84 o
   1   2 -21        4.24        3.94      0.65 o
   1   2 -20        1.72        1.99      0.66 o
   1   2 -19        4.64        4.27      0.75 o
   1   2 -18       14.68       14.33      0.93 o
   1   2 -17        7.85        7.92      0.78 o
   1   2 -16       27.54       27.55      1.17 o
   1   2 -15        4.70        4.60      0.62 o
   1   2 -14        3.35        3.24      0.56 o
   1   2 -13       12.40       12.51      0.72 o
   1   2 -12       37.84       38.94      1.19 o
   1   2 -11       41.77       41.36      1.18 o
   1   2 -10      104.85      104.03      2.27 o
   1   2  -9       56.86       56.83      1.35 o
   1   2  -8      149.26      149.75      2.95 o
   1   2  -7      425.72      424.33      7.82 o
   1   2  -6        5.03        5.30      0.30 o
   1   2  -5      760.30      754.79     13.91 o
   1   2  -4      109.78      111.52      2.15 o
   1   2  -3      997.64      993.88     18.55 o
   1   2  -2      947.50      951.47     17.63 o
   1   2  -1      555.46      565.16     10.51 o
   1   2   0     3007.81     2763.77     47.53 o
   1   3 -21        3.63        3.80      0.64 o
   1   3 -20        2.91        3.18      0.68 o
   1   3 -19        2.95        3.12      0.70 o
   1   3 -18       10.61       10.20      0.84 o
   1   3 -17        4.64        4.78      0.71 o
   1   3 -16        5.22        5.40      0.71 o
   1   3 -15        3.80        3.54      0.60 o
   1   3 -14       26.05       26.12      1.05 o
   1   3 -13       88.73       88.49      2.16 o
   1   3 -12       47.37       47.99      1.39 o
   1   3 -11       93.83       94.44      2.18 o
   1   3 -10       11.50       12.00      0.59 o
   1   3  -9       92.84       91.07      1.97 o
   1   3  -8      185.22      186.84      3.64 o
   1   3  -7      156.68      154.87      3.04 o
   1   3  -6      351.13      351.48      6.51 o
   1   3  -5      374.91      374.32      6.93 o
   1   3  -4      248.84      251.69      4.64 o
   1   3  -3     1628.68     1605.81     29.40 o
   1   3  -2     2175.09     2105.69     38.32 o
   1   3  -1      313.37      317.14      5.87 o
   1   3   0       75.59       78.50      1.50 o
   1   4 -18       41.18       40.47      1.46 o
   1   4 -17        6.45        6.54      0.75 o
   1   4 -16       81.25       80.53      2.19 o
   1   4 -15        6.25        6.07      0.67 o
   1   4 -14       54.29       54.09      1.59 o
   1   4 -13       14.75       15.41      0.80 o
   1   4 -12      110.05      109.73      2.53 o
   1   4 -11       35.02       35.98      1.11 o
   1   4 -10       18.56       18.34      0.74 o
   1   4  -9       22.05       22.08      0.77 o
   1   4  -8      308.90      303.41      5.71 o
   1   4  -7       61.04       61.22      1.38 o
   1   4  -6      367.87      364.35      6.73 o
   1   4  -5      248.75      250.54      4.68 o
   1   4  -4       96.08       94.73      1.88 o
   1   4  -3     1497.41     1487.72     27.86 o
   1   4  -2      332.42      332.19      6.15 o
   1   4  -1      210.66      217.19      4.00 o
   1   4   0       13.91       13.91      0.39 o
   1   5 -21        4.90        4.66      0.68 o
   1   5 -20        6.10        5.78      0.72 o
   1   5 -19        3.41        2.79      0.69 o
   1   5 -18        3.02        3.34      0.69 o
   1   5 -17       31.89       30.97      1.28 o
   1   5 -16        8.57        8.35      0.80 o
   1   5 -15       12.19       12.04      0.83 o
   1   5 -14       18.05       18.38      0.91 o
   1   5 -13      211.21      210.94      4.41 o
   1   5 -12       39.69       39.59      1.25 o
   1   5 -11      118.89      120.15      2.67 o
   1   5 -10       55.98       56.88      1.47 o
   1   5  -9      191.76      191.21      3.83 o
   1   5  -8      136.81      139.46      2.83 o
   1   5  -7      133.08      132.44      2.67 o
   1   5  -6       82.86       81.07      1.73 o
   1   5  -5      146.96      148.89      2.89 o
   1   5  -4       80.12       77.97      1.62 o
   1   5  -3      263.60      264.57      4.89 o
   1   5  -2       80.53       80.99      1.63 o
   1   5  -1      346.46      355.86      6.54 o
   1   5   0      364.07      366.40      6.73 o
   1   6 -19       33.60       32.79      1.30 o
   1   6 -18       35.13       33.51      1.30 o
   1   6 -17       11.22       10.97      0.86 o
   1   6 -16       21.94       20.88      1.06 o
   1   6 -15       49.66       48.41      1.58 o
   1   6 -13       33.11       33.23      1.19 o
   1   6 -12       42.85       42.84      1.33 o
   1   6 -11       68.47       67.44      1.73 o
   1   6 -10       22.55       22.61      0.86 o
   1   6  -9      123.69      121.99      2.63 o
   1   6  -8       41.07       42.46      1.15 o
   1   6  -7      126.78      124.23      2.56 o
   1   6  -6      136.23      134.79      2.70 o
   1   6  -5       67.47       68.02      1.49 o
   1   6  -4      144.30      144.18      2.84 o
   1   6  -3      137.08      137.45      2.69 o
   1   6  -2      143.51      144.90      2.79 o
   1   6  -1       86.65       86.35      1.76 o
   1   6   0      223.29      227.49      4.23 o
   1   7 -19        2.79        2.56      0.69 o
   1   7 -18        2.03        1.86      0.69 o
   1   7 -17        5.43        5.17      0.74 o
   1   7 -16       28.80       29.15      1.25 o
   1   7 -15        2.26        2.21      0.67 o
   1   7 -14       14.66       14.09      0.87 o
   1   7 -13       13.72       13.55      0.80 o
   1   7 -12       56.89       56.88      1.62 o
   1   7 -11       86.61       87.64      2.14 o
   1   7 -10       20.78       20.68      0.84 o
   1   7  -9       34.08       34.21      1.06 o
   1   7  -8       25.00       25.41      0.86 o
   1   7  -7       44.83       44.48      1.18 o
   1   7  -6      198.70      202.43      3.93 o
   1   7  -5       98.95       96.46      2.03 o
   1   7  -4       21.42       21.93      0.67 o
   1   7  -3       57.89       59.21      1.32 o
   1   7  -2      246.74      241.64      4.55 o
   1   7  -1      197.58      195.34      3.71 o
   1   7   0      344.74      342.74      6.30 o
   1   8 -20        5.02        4.53      0.68 o
   1   8 -19        7.56        7.02      0.73 o
   1   8 -18        4.72        5.31      0.74 o
   1   8 -17       17.05       16.42      0.97 o
   1   8 -16        4.82        4.99      0.73 o
   1   8 -15        4.73        4.77      0.71 o
   1   8 -14       11.88       11.60      0.84 o
   1   8 -13       13.97       13.93      0.83 o
   1   8 -12       38.89       38.02      1.28 o
   1   8 -11       16.99       17.07      0.84 o
   1   8 -10       14.93       14.70      0.76 o
   1   8  -9       32.74       33.33      1.08 o
   1   8  -8      203.21      202.96      4.09 o
   1   8  -7       15.72       15.78      0.68 o
   1   8  -6        4.62        4.41      0.42 o
   1   8  -5       37.04       37.22      1.01 o
   1   8  -4      191.37      191.84      3.74 o
   1   8  -3        9.96        9.35      0.45 o
   1   8  -2      295.15      296.67      5.56 o
   1   8  -1       11.67       11.59      0.48 o
   1   8   0       25.53       25.49      0.73 o
   1   9 -19        1.82        2.14      0.64 o
   1   9 -18        7.81        7.84      0.78 o
   1   9 -17        4.88        4.90      0.75 o
   1   9 -16        5.36        5.76      0.75 o
   1   9 -15       13.83       14.23      0.93 o
   1   9 -14       17.84       17.49      0.98 o
   1   9 -13        2.43        2.71      0.63 o
   1   9 -12       40.84       40.52      1.37 o
   1   9 -11       73.44       73.62      1.95 o
   1   9 -10       22.58       21.97      0.93 o
   1   9  -9       59.90       60.05      1.62 o
   1   9  -8       75.06       75.00      1.86 o
   1   9  -7       21.44       21.45      0.82 o
   1   9  -6        4.44        4.51      0.46 o
   1   9  -5       21.00       21.24      0.77 o
   1   9  -4       30.03       30.01      0.91 o
   1   9  -3       40.75       42.46      1.11 o
   1   9  -2       84.85       85.98      1.87 o
   1   9  -1      193.19      191.80      3.76 o
   1   9   0       33.81       34.57      0.93 o
   1  10 -19        1.31        1.32      0.62 o
   1  10 -18       10.10       10.28      0.81 o
   1  10 -17        2.40        1.86      0.69 o
   1  10 -16        8.92        8.77      0.80 o
   1  10 -15       11.87       12.52      0.89 o
   1  10 -14        5.63        5.93      0.74 o
   1  10 -12        4.72        4.92      0.67 o
   1  10 -11       11.72       11.34      0.76 o
   1  10 -10       37.76       37.08      1.25 o
   1  10  -9       10.67       10.02      0.69 o
   1  10  -8       29.60       29.89      1.06 o
   1  10  -7       58.69       58.98      1.58 o
   1  10  -6       50.67       52.49      1.42 o
   1  10  -5      165.37      168.95      3.49 o
   1  10  -4       25.48       26.55      0.89 o
   1  10  -3      107.27      107.69      2.34 o
   1  10  -2       17.64       18.47      0.71 o
   1  10  -1      144.07      146.19      3.00 o
   1  10   0       12.27       12.33      0.58 o
   1  11 -18        8.76        8.40      0.76 o
   1  11 -17       16.44       16.84      0.97 o
   1  11 -16       10.01       10.84      0.88 o
   1  11 -15       19.58       19.89      1.05 o
   1  11 -14       15.52       16.00      0.97 o
   1  11 -13       38.20       37.36      1.41 o
   1  11 -12        7.42        7.16      0.76 o
   1  11 -11       52.46       53.32      1.63 o
   1  11 -10       11.06       11.42      0.77 o
   1  11  -9       45.39       45.60      1.44 o
   1  11  -8       39.76       39.89      1.28 o
   1  11  -7        1.07        1.07      0.51 o
   1  11  -6        8.93        8.86      0.61 o
   1  11  -5       78.67       80.04      1.95 o
   1  11  -4       12.68       13.66      0.68 o
   1  11  -3       17.31       17.50      0.75 o
   1  11  -2       69.38       70.26      1.71 o
   1  11  -1       12.38       12.66      0.63 o
   1  12 -18        6.73        6.81      0.72 o
   1  12 -17        3.69        3.49      0.66 o
   1  12 -16       10.88       11.10      0.86 o
   1  12 -15       10.40       10.58      0.89 o
   1  12 -14       22.80       22.60      1.11 o
   1  12 -13       12.70       12.50      0.90 o
   1  12 -12       29.23       27.70      1.20 o
   1  12 -11       37.91       37.82      1.39 o
   1  12 -10       10.41       10.85      0.81 o
   1  12  -9        4.69        4.60      0.63 o
   1  12  -8       29.01       29.31      1.12 o
   1  12  -7        7.10        6.88      0.63 o
   1  12  -6      114.81      114.78      2.70 o
   1  12  -5       29.64       29.89      1.06 o
   1  12  -4        3.73        3.88      0.52 o
   1  12  -3       59.15       59.56      1.58 o
   1  12  -2       15.89       16.76      0.76 o
   1  12  -1        6.35        6.30      0.54 o
   1  12   0        6.05        5.59      0.52 o
   1  13 -16        4.08        3.99      0.69 o
   1  13 -15       10.69       10.38      0.86 o
   1  13 -14        7.26        7.03      0.79 o
   1  13 -13       10.66       10.58      0.85 o
   1  13 -12       12.05       11.65      0.89 o
   1  13 -11        8.72        8.76      0.80 o
   1  13 -10       45.06       44.58      1.52 o
   1  13  -9       16.84       16.87      0.96 o
   1  13  -8       47.48       47.42      1.52 o
   1  13  -7        2.81        2.84      0.59 o
   1  13  -6       33.00       33.63      1.19 o
   1  13  -4       10.01       11.16      0.71 o
   1  13  -3       52.95       52.51      1.51 o
   1  13  -2       57.37       57.21      1.59 o
   1  13  -1       20.11       19.91      0.86 o
   1  13   0       11.28       11.19      0.68 o
   1  14 -16        4.00        3.94      0.65 o
   1  14 -15       16.57       15.54      0.94 o
   1  14 -13        9.84        9.27      0.85 o
   1  14 -10        4.85        4.85      0.73 o
   1  14  -9       12.06       11.75      0.87 o
   1  14  -8        9.20        8.67      0.79 o
   1  14  -7       31.43       31.78      1.26 o
   1  14  -6        9.44        9.26      0.74 o
   1  14  -5       20.15       20.46      0.97 o
   1  14  -4       83.31       84.78      2.18 o
   1  14  -3       21.78       22.25      0.97 o
   1  14  -1        4.24        4.38      0.58 o
   1  14   0       40.54       41.58      1.33 o
   1  15 -13        4.96        4.43      0.73 o
   1  15 -12       11.21       11.36      0.89 o
   1  15 -11        7.34        7.19      0.77 o
   1  15 -10       14.95       14.55      0.95 o
   1  15  -9       19.18       19.74      1.06 o
   1  15  -8       10.68       11.10      0.86 o
   1  15  -6        8.58        8.69      0.78 o
   1  15  -5       20.29       20.23      1.01 o
   1  15  -4       33.91       33.60      1.25 o
   1  15  -3        3.17        2.90      0.61 o
   1  15  -2        1.57        1.91      0.59 o
   1  15  -1       34.75       34.92      1.25 o
   1  15   0        4.49        3.77      0.61 o
   1  16 -14        6.25        6.06      0.69 o
   1  16 -12        4.35        4.10      0.72 o
   1  16 -11        2.01        2.45      0.70 o
   1  16 -10       13.08       13.05      0.90 o
   1  16  -8        3.01        2.75      0.69 o
   1  16  -7        6.88        6.86      0.77 o
   1  16  -6        8.05        7.62      0.78 o
   1  16  -4        5.97        5.65      0.73 o
   1  16  -3        5.75        5.97      0.74 o
   1  16  -2       20.31       19.75      1.03 o
   1  16  -1        4.47        4.40      0.69 o
   1  16   0       12.53       12.51      0.85 o
   1  17 -11        9.33        8.72      0.80 o
   1  17  -9        3.57        3.30      0.73 o
   1  17  -8        4.94        4.83      0.73 o
   1  17  -5        4.63        4.92      0.73 o
   1  17  -4        2.44        2.98      0.69 o
   1  17  -3        8.73        9.38      0.84 o
   1  17  -2        2.64        3.02      0.69 o
   1  17  -1       31.53       31.46      1.29 o
   1  17   0        2.97        3.09      0.70 o
   1  18 -12        1.67        1.86      0.64 o
   1  18 -11        1.65        1.71      0.63 o
   1  18 -10        2.62        2.67      0.66 o
   1  18  -9        8.98        9.67      0.82 o
   1  18  -8        1.63        1.80      0.70 o
   1  18  -5       13.25       13.09      0.90 o
   1  18  -4        8.91        9.02      0.82 o
   1  18  -3        4.50        4.54      0.73 o
   1  18  -2        2.36        2.20      0.69 o
   1  18  -1       10.41       10.56      0.86 o
   1  19 -10        1.74        1.84      0.61 o
   1  19  -9        6.44        6.34      0.71 o
   1  19  -8        7.53        7.60      0.76 o
   1  19  -6       10.66       11.61      0.88 o
   1  19  -5        4.10        3.94      0.73 o
   1  19  -4        9.87        9.68      0.86 o
   1  19  -3        1.87        1.89      0.71 o
   1  19  -2        5.96        6.13      0.78 o
   1  20  -8        3.33        3.06      0.64 o
   1  20  -5        6.72        6.97      0.75 o
   1  20  -4        2.78        3.08      0.68 o
   1  20  -3        5.62        6.03      0.74 o
   1  20  -2        8.19        8.64      0.80 o
   1  20  -1        8.82        8.07      0.80 o
   1  20   0       11.34       10.21      0.84 o
   1  21  -5        7.63        7.09      0.73 o
   1  21  -4        1.45        1.37      0.62 o
   1  21  -3        1.64        1.54      0.62 o
   1  21  -1        2.03        1.92      0.63 o
   2   0   0      282.52      271.01      4.90 o
   2   0   1     1006.22      997.37     17.95 o
   2   0   2     1607.51     1570.61     27.48 o
   2   0   3      528.36      536.37      9.73 o
   2   0   4      147.23      146.50      2.71 o
   2   0   5       26.06       26.52      0.64 o
   2   0   6       30.59       30.32      0.74 o
   2   0   7      176.61      178.81      3.38 o
   2   0   8       23.11       22.22      0.67 o
   2   0   9        3.50        3.74      0.35 o
   2   0  11       51.08       49.74      1.32 o
   2   0  12        3.45        3.56      0.48 o
   2   0  13        4.12        3.53      0.53 o
   2   0  17       12.92       12.29      0.88 o
   2   0  18       19.80       19.82      1.04 o
   2   0  20        6.59        6.69      0.75 o
   2   1 -20        4.77        4.59      0.71 o
   2   1 -19       40.17       39.69      1.48 o
   2   1 -18        3.61        3.47      0.70 o
   2   1 -17        1.78        1.80      0.68 o
   2   1 -16        4.33        4.53      0.68 o
   2   1 -15        2.08        2.06      0.57 o
   2   1 -14        5.34        5.37      0.60 o
   2   1 -13      160.65      158.76      3.40 o
   2   1 -12       38.19       39.74      1.21 o
   2   1 -11        5.48        5.42      0.48 o
   2   1 -10       18.14       18.12      0.69 o
   2   1  -9      100.22       97.82      2.06 o
   2   1  -8       82.42       78.91      1.68 o
   2   1  -7       99.72      101.23      2.03 o
   2   1  -6      184.49      185.31      3.47 o
   2   1  -5      608.90      603.21     11.06 o
   2   1  -4      620.16      626.97     11.43 o
   2   1  -3      414.02      422.48      7.73 o
   2   1  -2      191.36      197.27      3.61 o
   2   1  -1      370.49      374.92      6.86 o
   2   1   0      282.08      282.50      5.14 o
   2   2 -21        2.62        3.06      0.62 o
   2   2 -19       22.36       21.58      1.11 o
   2   2 -18       18.64       18.25      1.02 o
   2   2 -17       10.61       10.84      0.85 o
   2   2 -16        4.07        4.06      0.68 o
   2   2 -15        1.84        1.74      0.57 o
   2   2 -14       56.54       56.95      1.62 o
   2   2 -13       32.77       32.36      1.12 o
   2   2 -12       31.68       32.07      1.05 o
   2   2 -11       55.38       56.74      1.46 o
   2   2 -10       20.43       20.25      0.74 o
   2   2  -9       28.50       28.45      0.83 o
   2   2  -8       52.86       50.87      1.19 o
   2   2  -7      419.72      409.63      7.44 o
   2   2  -6       14.29       14.10      0.47 o
   2   2  -5       54.52       54.60      1.15 o
   2   2  -4      394.10      398.39      7.25 o
   2   2  -3      789.14      784.58     14.27 o
   2   2  -2       68.23       69.33      1.33 o
   2   2  -1     1201.74     1209.11     21.87 o
   2   2   0      614.08      625.95     11.37 o
   2   3 -21        2.04        1.98      0.61 o
   2   3 -19        9.27        8.75      0.82 o
   2   3 -18        8.84        8.82      0.82 o
   2   3 -17       15.73       15.74      0.97 o
   2   3 -16       14.01       13.38      0.90 o
   2   3 -15        8.34        8.78      0.72 o
   2   3 -14        3.90        4.12      0.58 o
   2   3 -13       13.27       13.57      0.75 o
   2   3 -12        6.54        6.94      0.57 o
   2   3 -11        6.77        7.26      0.53 o
   2   3 -10       18.78       18.78      0.73 o
   2   3  -9       53.79       51.79      1.27 o
   2   3  -8       19.78       20.01      0.65 o
   2   3  -7       33.61       32.86      0.85 o
   2   3  -6       78.48       80.80      1.65 o
   2   3  -5       69.23       69.48      1.43 o
   2   3  -4        6.71        6.53      0.29 o
   2   3  -3       70.12       69.90      1.39 o
   2   3  -2      748.30      758.99     13.87 o
   2   3  -1     1046.75     1044.93     18.65 o
   2   3   0      193.08      192.50      3.49 o
   2   4 -21        5.23        4.93      0.65 o
   2   4 -20        4.44        4.31      0.71 o
   2   4 -18       17.33       16.27      0.98 o
   2   4 -17        9.22        8.90      0.81 o
   2   4 -16        9.39        9.02      0.79 o
   2   4 -15       11.18       11.46      0.82 o
   2   4 -14       97.49       96.92      2.37 o
   2   4 -13       31.62       31.32      1.12 o
   2   4 -12       36.77       36.38      1.17 o
   2   4 -11       18.71       18.67      0.78 o
   2   4 -10       72.98       74.22      1.77 o
   2   4  -9        5.69        5.84      0.44 o
   2   4  -8       55.00       54.78      1.30 o
   2   4  -7        5.87        5.90      0.37 o
   2   4  -6      167.99      167.96      3.24 o
   2   4  -5      330.70      327.28      5.96 o
   2   4  -4      436.36      434.64      7.91 o
   2   4  -3      201.98      201.35      3.77 o
   2   4  -2       45.97       47.33      1.00 o
   2   4  -1      615.84      627.76     11.48 o
   2   4   0       44.45       46.41      0.96 o
   2   5 -20       19.13       19.33      0.99 o
   2   5 -19        2.96        2.77      0.68 o
   2   5 -18        7.61        7.49      0.77 o
   2   5 -17       12.39       12.36      0.89 o
   2   5 -16       12.89       12.73      0.89 o
   2   5 -15        3.98        4.21      0.66 o
   2   5 -14        5.36        5.48      0.63 o
   2   5 -13        6.99        7.04      0.63 o
   2   5 -12       25.64       26.01      0.99 o
   2   5 -11      161.51      162.33      3.41 o
   2   5 -10       71.69       73.05      1.77 o
   2   5  -9        2.11        2.43      0.40 o
   2   5  -8      201.81      200.87      3.92 o
   2   5  -7       23.74       23.83      0.73 o
   2   5  -6      275.63      270.37      5.05 o
   2   5  -5      300.48      297.23      5.50 o
   2   5  -4      138.33      138.00      2.65 o
   2   5  -3       92.71       93.04      1.86 o
   2   5  -2      431.81      427.86      7.80 o
   2   5  -1      268.84      271.72      4.96 o
   2   5   0      338.72      332.99      6.06 o
   2   6 -20        3.71        3.46      0.65 o
   2   6 -18        7.50        7.47      0.77 o
   2   6 -17       15.94       15.65      0.97 o
   2   6 -16       16.29       15.84      0.96 o
   2   6 -15        3.61        3.97      0.68 o
   2   6 -14        9.50        9.66      0.74 o
   2   6 -13        5.88        5.46      0.61 o
   2   6 -12       34.74       33.81      1.15 o
   2   6 -11        7.26        7.63      0.60 o
   2   6 -10       37.06       37.62      1.14 o
   2   6  -9       65.28       64.80      1.59 o
   2   6  -8      125.90      125.36      2.62 o
   2   6  -7       18.98       18.38      0.65 o
   2   6  -6      147.50      144.55      2.86 o
   2   6  -5      105.24      109.62      2.21 o
   2   6  -4      435.84      429.14      7.84 o
   2   6  -3      233.23      227.03      4.21 o
   2   6  -2      454.45      450.18      8.26 o
   2   6  -1       85.43       86.22      1.74 o
   2   6   0      886.13      865.86     15.72 o
   2   7 -20        4.40        4.35      0.65 o
   2   7 -19        4.09        3.77      0.70 o
   2   7 -18       10.26       10.84      0.87 o
   2   7 -17        1.65        1.96      0.68 o
   2   7 -16       30.06       29.07      1.24 o
   2   7 -15        8.85        8.60      0.79 o
   2   7 -14       32.57       32.52      1.27 o
   2   7 -13        5.20        5.09      0.63 o
   2   7 -12        7.99        8.24      0.66 o
   2   7 -11       43.10       42.91      1.31 o
   2   7 -10       47.94       48.25      1.37 o
   2   7  -9      132.18      132.01      2.84 o
   2   7  -8       66.42       66.12      1.61 o
   2   7  -7       92.23       93.98      2.06 o
   2   7  -6      100.96      102.00      2.14 o
   2   7  -5      342.93      339.70      6.28 o
   2   7  -4      212.02      207.85      3.94 o
   2   7  -3      513.91      502.32      9.18 o
   2   7  -2      356.64      350.01      6.40 o
   2   7  -1      362.95      362.19      6.60 o
   2   7   0       17.54       17.40      0.55 o
   2   8 -19       27.21       26.20      1.15 o
   2   8 -18        7.99        8.48      0.80 o
   2   8 -17       13.34       12.99      0.90 o
   2   8 -16        9.50        9.13      0.82 o
   2   8 -15       10.27       10.36      0.83 o
   2   8 -14        1.70        2.14      0.65 o
   2   8 -13        5.81        5.80      0.65 o
   2   8 -12       12.04       11.72      0.75 o
   2   8 -11      153.22      153.12      3.33 o
   2   8 -10      197.88      197.13      4.10 o
   2   8  -9       73.83       73.90      1.82 o
   2   8  -8       45.28       45.24      1.26 o
   2   8  -7       15.31       15.08      0.67 o
   2   8  -6       38.53       39.72      1.10 o
   2   8  -5       28.21       28.04      0.83 o
   2   8  -4       24.44       25.12      0.77 o
   2   8  -3      184.67      183.56      3.54 o
   2   8  -2      336.42      336.50      6.21 o
   2   8  -1       11.69       11.82      0.49 o
   2   8   0      824.79      820.11     14.88 o
   2   9 -18        6.66        6.58      0.76 o
   2   9 -17       24.93       24.56      1.18 o
   2   9 -16       26.95       27.21      1.20 o
   2   9 -15        5.34        5.54      0.74 o
   2   9 -14       21.83       20.75      1.06 o
   2   9 -13       18.40       18.67      0.99 o
   2   9 -12       18.93       18.72      0.93 o
   2   9 -11        9.41        9.32      0.71 o
   2   9 -10        7.32        8.25      0.65 o
   2   9  -9      121.52      121.50      2.71 o
   2   9  -8       64.20       63.69      1.63 o
   2   9  -7       70.49       70.76      1.73 o
   2   9  -6       79.08       80.02      1.87 o
   2   9  -5      137.01      138.64      2.90 o
   2   9  -4      102.41      102.42      2.20 o
   2   9  -3      183.22      179.83      3.52 o
   2   9  -2       63.04       63.54      1.46 o
   2   9  -1       55.96       54.41      1.30 o
   2   9   0       31.06       31.25      0.87 o
   2  10 -19        2.64        2.39      0.65 o
   2  10 -18       10.87       10.19      0.81 o
   2  10 -17        3.43        3.40      0.71 o
   2  10 -16        6.18        6.11      0.74 o
   2  10 -15        2.18        2.35      0.68 o
   2  10 -14        8.00        8.32      0.80 o
   2  10 -13        5.15        5.06      0.72 o
   2  10 -12       60.39       60.65      1.81 o
   2  10 -10       45.58       45.84      1.43 o
   2  10  -9       33.62       34.02      1.16 o
   2  10  -7       65.29       64.55      1.66 o
   2  10  -6       15.81       16.35      0.74 o
   2  10  -5       44.50       43.41      1.23 o
   2  10  -4      171.23      173.74      3.53 o
   2  10  -3      410.58      411.31      7.67 o
   2  10  -2       29.34       29.73      0.93 o
   2  10  -1       21.80       22.14      0.78 o
   2  10   0      260.92      260.33      4.97 o
   2  11 -18        3.19        3.38      0.64 o
   2  11 -17       14.95       14.05      0.92 o
   2  11 -16        5.43        5.61      0.75 o
   2  11 -14        8.22        7.98      0.80 o
   2  11 -13        1.66        1.72      0.68 o
   2  11 -12        5.41        5.59      0.72 o
   2  11 -11       19.50       18.69      0.99 o
   2  11 -10       42.67       42.67      1.39 o
   2  11  -9       24.98       25.52      1.04 o
   2  11  -8       44.24       44.03      1.37 o
   2  11  -7       13.68       13.57      0.75 o
   2  11  -6       93.20       93.48      2.21 o
   2  11  -5       71.33       71.52      1.79 o
   2  11  -4       54.04       54.75      1.46 o
   2  11  -3       22.12       22.98      0.86 o
   2  11  -2      192.75      192.57      3.87 o
   2  11  -1       19.98       20.51      0.79 o
   2  11   0       57.16       57.79      1.47 o
   2  12 -17        2.26        2.64      0.65 o
   2  12 -16        4.85        4.73      0.72 o
   2  12 -15        6.37        6.72      0.79 o
   2  12 -14        3.33        2.96      0.69 o
   2  12 -13        2.07        2.07      0.69 o
   2  12 -12        6.56        7.09      0.76 o
   2  12 -11        6.29        6.61      0.75 o
   2  12 -10       29.27       30.22      1.22 o
   2  12  -9       12.87       12.86      0.81 o
   2  12  -8        5.97        5.54      0.63 o
   2  12  -7       53.85       53.41      1.55 o
   2  12  -6        1.40        1.97      0.53 o
   2  12  -5       54.22       53.58      1.52 o
   2  12  -4        9.65        9.77      0.65 o
   2  12  -3       82.81       83.04      2.01 o
   2  12  -2       10.42       10.32      0.64 o
   2  12  -1       16.13       16.44      0.76 o
   2  13 -17        8.60        8.75      0.72 o
   2  13 -16        2.96        2.84      0.66 o
   2  13 -15       17.73       18.19      1.02 o
   2  13 -14        6.12        6.06      0.78 o
   2  13 -13       11.64       11.31      0.87 o
   2  13 -12       17.15       16.93      1.00 o
   2  13 -11        1.51        1.80      0.70 o
   2  13  -9       11.73       12.31      0.86 o
   2  13  -8        4.61        4.76      0.64 o
   2  13  -6        6.90        6.57      0.64 o
   2  13  -5       42.37       43.26      1.37 o
   2  13  -4       34.58       34.87      1.19 o
   2  13  -3       22.06       22.08      0.93 o
   2  13  -2       24.16       24.53      0.98 o
   2  13  -1       42.38       43.48      1.33 o
   2  13   0       12.38       13.08      0.72 o
   2  14 -15        6.53        6.48      0.74 o
   2  14 -14        3.40        2.84      0.70 o
   2  14 -13        3.20        3.76      0.73 o
   2  14 -11       21.39       21.48      1.09 o
   2  14 -10        6.37        6.17      0.76 o
   2  14  -9        4.33        4.52      0.71 o
   2  14  -8        2.33        2.36      0.65 o
   2  14  -7       24.40       24.18      1.10 o
   2  14  -5       14.40       14.97      0.84 o
   2  14  -4       16.74       17.37      0.89 o
   2  14  -3        9.96       10.20      0.72 o
   2  14  -2        8.46        8.34      0.68 o
   2  14  -1       12.67       13.22      0.78 o
   2  14   0       16.36       16.76      0.84 o
   2  15 -15        5.64        5.35      0.67 o
   2  15 -12        4.92        4.89      0.75 o
   2  15 -11        2.11        2.35      0.68 o
   2  15 -10        8.40        7.79      0.80 o
   2  15  -9       10.58       10.32      0.85 o
   2  15  -8        1.63        1.87      0.69 o
   2  15  -7        1.71        1.43      0.70 o
   2  15  -6       17.17       17.33      0.97 o
   2  15  -4        5.83        6.09      0.71 o
   2  15  -3        2.18        2.60      0.59 o
   2  15  -2        4.72        4.55      0.62 o
   2  15  -1        7.55        7.67      0.69 o
   2  15   0        4.54        4.13      0.62 o
   2  16 -14        1.80        2.01      0.61 o
   2  16 -13        3.05        2.24      0.67 o
   2  16 -12       10.96       10.84      0.86 o
   2  16 -11        6.37        6.35      0.79 o
   2  16 -10        4.55        4.36      0.71 o
   2  16  -9        1.87        1.53      0.69 o
   2  16  -8        1.53        1.75      0.69 o
   2  16  -7        8.19        7.94      0.80 o
   2  16  -6        1.28        1.61      0.67 o
   2  16  -5       12.26       12.27      0.88 o
   2  16  -4       15.37       15.20      0.95 o
   2  16  -3       23.00       23.47      1.11 o
   2  16  -2        4.76        4.53      0.70 o
   2  16  -1        4.29        4.47      0.68 o
   2  16   0       13.22       12.15      0.86 o
   2  17 -13        3.61        3.48      0.63 o
   2  17 -10       10.76       10.37      0.85 o
   2  17  -9        3.96        3.70      0.74 o
   2  17  -8        7.49        7.53      0.78 o
   2  17  -7        4.29        4.57      0.73 o
   2  17  -6        1.16        1.84      0.68 o
   2  17  -5        7.24        7.13      0.77 o
   2  17  -4        6.40        6.24      0.76 o
   2  17  -3        2.04        1.62      0.69 o
   2  17  -2       12.45       12.71      0.91 o
   2  17  -1       16.60       16.33      0.97 o
   2  18 -10        6.79        6.28      0.74 o
   2  18  -7        6.54        6.72      0.78 o
   2  18  -6        3.54        3.13      0.73 o
   2  18  -3        1.74        2.32      0.69 o
   2  18  -2        1.88        2.52      0.68 o
   2  18  -1        7.59        7.02      0.78 o
   2  18   0        1.64        1.50      0.70 o
   2  19 -10        2.85        2.66      0.65 o
   2  19  -9        3.82        3.89      0.66 o
   2  19  -8        5.38        5.80      0.72 o
   2  19  -7        2.86        2.34      0.67 o
   2  19  -6        2.05        2.08      0.69 o
   2  19  -4        1.97        1.56      0.72 o
   2  19  -3        2.06        1.96      0.71 o
   2  19  -2        7.86        7.82      0.82 o
   2  19  -1        4.04        4.26      0.73 o
   2  20  -7        1.80        1.78      0.62 o
   2  20  -5        1.48        1.47      0.66 o
   2  20  -4       10.50       10.33      0.81 o
   2  20  -2        6.55        6.52      0.76 o
   2  20  -1        4.06        3.86      0.71 o
   2  20   0        3.14        3.05      0.69 o
   2  21  -2        2.95        3.08      0.63 o
   3   0   1      147.78      148.94      2.69 o
   3   0   2     2172.91     2060.03     36.64 o
   3   0   3      451.24      454.83      8.21 o
   3   0   4      202.01      202.25      3.67 o
   3   0   5       97.77      100.10      1.93 o
   3   0   6      236.74      234.79      4.30 o
   3   0   7      976.94      944.28     16.97 o
   3   0   8      134.52      131.44      2.59 o
   3   0   9       82.74       84.44      1.82 o
   3   0  10       23.14       23.13      0.80 o
   3   0  11       77.15       77.44      1.82 o
   3   0  12        1.44        1.70      0.47 o
   3   0  13       40.09       40.03      1.26 o
   3   0  15       42.86       43.07      1.40 o
   3   0  17       94.72       89.95      2.36 o
   3   0  18        4.64        4.35      0.72 o
   3   0  19       37.16       35.81      1.39 o
   3   0  20        1.91        2.02      0.67 o
   3   0  21       21.59       21.28      0.99 o
   3   1 -21        7.39        7.35      0.72 o
   3   1 -20        7.34        6.94      0.76 o
   3   1 -19        4.75        4.55      0.75 o
   3   1 -18        4.39        4.08      0.73 o
   3   1 -17       30.28       30.34      1.27 o
   3   1 -16       39.37       39.16      1.41 o
   3   1 -15        1.58        1.71      0.58 o
   3   1 -14       64.61       63.39      1.73 o
   3   1 -13      137.84      137.22      3.01 o
   3   1 -12      210.79      210.24      4.21 o
   3   1 -11      159.72      160.39      3.29 o
   3   1 -10       25.42       25.63      0.85 o
   3   1  -9       59.20       59.93      1.39 o
   3   1  -8      327.98      322.90      5.92 o
   3   1  -7       63.06       62.89      1.37 o
   3   1  -6      101.24       99.05      1.96 o
   3   1  -5       54.22       53.52      1.13 o
   3   1  -4      138.31      140.13      2.61 o
   3   1  -3      132.45      133.68      2.47 o
   3   1  -2        3.39        3.76      0.22 o
   3   1  -1     3730.19     3433.90     61.03 o
   3   1   0        3.31        3.42      0.21 o
   3   2 -21        2.93        2.83      0.62 o
   3   2 -20       11.07       11.13      0.85 o
   3   2 -19       10.09        9.80      0.86 o
   3   2 -18       25.35       24.85      1.15 o
   3   2 -17       58.75       57.39      1.78 o
   3   2 -16       46.99       46.57      1.56 o
   3   2 -15        8.24        8.21      0.71 o
   3   2 -14       85.84       86.44      2.16 o
   3   2 -13       12.07       11.80      0.71 o
   3   2 -12       67.44       67.28      1.71 o
   3   2 -11      142.66      142.28      2.97 o
   3   2 -10       58.08       57.02      1.42 o
   3   2  -9      200.47      198.90      3.86 o
   3   2  -8      307.02      303.71      5.61 o
   3   2  -7       21.53       20.71      0.63 o
   3   2  -6      303.78      304.39      5.56 o
   3   2  -5      200.59      202.51      3.77 o
   3   2  -4        1.42        1.35      0.20 o
   3   2  -3      372.61      370.77      6.70 o
   3   2  -2       17.86       18.16      0.46 o
   3   2  -1     1031.61     1028.39     18.22 o
   3   2   0     1365.21     1356.90     24.37 o
   3   3 -21        2.59        2.40      0.61 o
   3   3 -20       14.03       14.54      0.90 o
   3   3 -18        3.39        3.88      0.70 o
   3   3 -17        6.49        6.30      0.77 o
   3   3 -16       15.59       15.70      0.95 o
   3   3 -15       53.47       53.17      1.61 o
   3   3 -14        4.57        4.27      0.60 o
   3   3 -13      103.68      102.98      2.40 o
   3   3 -12        7.98        8.11      0.61 o
   3   3 -11      154.89      154.49      3.20 o
   3   3 -10       44.74       44.27      1.21 o
   3   3  -9        3.83        3.86      0.40 o
   3   3  -8        6.11        6.02      0.40 o
   3   3  -7       38.08       37.51      0.94 o
   3   3  -6      828.31      805.80     14.55 o
   3   3  -5      140.61      140.27      2.67 o
   3   3  -4        0.99        1.06      0.21 o
   3   3  -3      701.89      700.68     12.73 o
   3   3  -2     1041.67     1047.37     18.86 o
   3   3  -1      318.50      318.59      5.82 o
   3   3   0     1411.25     1401.14     24.79 o
   3   4 -21        2.37        1.96      0.63 o
   3   4 -20        2.58        2.32      0.66 o
   3   4 -19        4.10        4.57      0.71 o
   3   4 -18        5.72        5.12      0.73 o
   3   4 -17        1.97        1.98      0.68 o
   3   4 -16       38.25       38.39      1.41 o
   3   4 -15       15.90       15.94      0.92 o
   3   4 -14        6.72        6.91      0.65 o
   3   4 -13       21.79       21.59      0.93 o
   3   4 -12       54.15       54.63      1.52 o
   3   4 -11       80.97       81.14      1.93 o
   3   4 -10        1.56        2.00      0.42 o
   3   4  -9       10.05       10.40      0.55 o
   3   4  -8        0.98        1.69      0.34 o
   3   4  -7      204.34      201.92      3.81 o
   3   4  -6      319.08      319.30      5.83 o
   3   4  -5      222.16      222.47      4.11 o
   3   4  -4      124.23      123.03      2.40 o
   3   4  -3      827.95      826.08     14.88 o
   3   4  -2       97.49      101.15      1.94 o
   3   4  -1      607.82      602.64     10.84 o
   3   4   0     1530.89     1534.83     27.73 o
   3   5 -18        2.39        2.04      0.69 o
   3   5 -16       66.96       66.97      1.96 o
   3   5 -15        3.14        2.92      0.66 o
   3   5 -14        9.52        9.51      0.72 o
   3   5 -13        6.52        6.79      0.63 o
   3   5 -12        3.97        4.10      0.54 o
   3   5 -11       40.50       39.78      1.20 o
   3   5 -10       77.57       78.94      1.87 o
   3   5  -9       11.35       11.38      0.59 o
   3   5  -8      136.93      138.59      2.83 o
   3   5  -7      193.25      192.55      3.69 o
   3   5  -6       60.88       61.79      1.38 o
   3   5  -5      189.48      188.82      3.54 o
   3   5  -4      263.88      258.95      4.73 o
   3   5  -3      264.22      264.10      4.82 o
   3   5  -2      313.13      318.54      5.74 o
   3   5  -1      143.07      144.61      2.73 o
   3   5   0      131.57      131.98      2.48 o
   3   6 -17        7.65        6.98      0.77 o
   3   6 -15        4.17        4.00      0.70 o
   3   6 -14        5.05        5.53      0.66 o
   3   6 -13       15.88       16.06      0.84 o
   3   6 -12        9.15        9.10      0.66 o
   3   6 -11       20.10       20.05      0.86 o
   3   6 -10       80.80       81.49      1.94 o
   3   6  -9       19.32       19.00      0.76 o
   3   6  -8        9.94       10.47      0.56 o
   3   6  -7       41.53       41.65      1.11 o
   3   6  -6      201.62      201.03      3.85 o
   3   6  -5      196.91      194.94      3.70 o
   3   6  -4      176.98      176.86      3.35 o
   3   6  -3      114.02      114.99      2.25 o
   3   6  -2      110.08      108.91      2.14 o
   3   6  -1       74.87       75.89      1.56 o
   3   6   0      191.17      186.96      3.47 o
   3   7 -20        2.04        1.77      0.62 o
   3   7 -16        7.18        7.29      0.78 o
   3   7 -15       10.09        9.56      0.83 o
   3   7 -14       61.67       60.10      1.79 o
   3   7 -13        2.10        2.40      0.58 o
   3   7 -12       16.02       16.31      0.83 o
   3   7 -11       14.28       14.76      0.77 o
   3   7 -10       23.15       23.54      0.91 o
   3   7  -9       11.06       11.62      0.64 o
   3   7  -8        1.67        1.75      0.41 o
   3   7  -7       22.90       22.57      0.78 o
   3   7  -6        2.18        2.60      0.37 o
   3   7  -5       10.47       10.94      0.50 o
   3   7  -4      154.56      157.54      3.05 o
   3   7  -3       11.19       11.15      0.47 o
   3   7  -2      170.00      168.32      3.19 o
   3   7  -1      284.40      281.49      5.15 o
   3   7   0      151.41      149.45      2.86 o
   3   8 -19        4.87        4.94      0.69 o
   3   8 -18        1.87        1.64      0.69 o
   3   8 -17        4.61        4.81      0.71 o
   3   8 -16        1.53        1.45      0.69 o
   3   8 -15        9.65        9.99      0.83 o
   3   8 -14        1.17        1.84      0.65 o
   3   8 -13        1.75        2.43      0.60 o
   3   8 -12       25.04       25.16      1.03 o
   3   8 -11       12.28       12.18      0.74 o
   3   8 -10       17.16       17.42      0.81 o
   3   8  -9       15.19       15.19      0.74 o
   3   8  -8       35.77       35.50      1.09 o
   3   8  -7      109.19      108.43      2.34 o
   3   8  -6       87.26       86.20      1.94 o
   3   8  -5        3.58        3.40      0.40 o
   3   8  -4      106.87      105.80      2.21 o
   3   8  -3       14.85       14.52      0.57 o
   3   8  -2       59.50       58.79      1.34 o
   3   8  -1        8.72        8.10      0.43 o
   3   8   0       16.61       16.42      0.57 o
   3   9 -18        5.29        5.05      0.70 o
   3   9 -15        2.12        2.56      0.67 o
   3   9 -14        6.37        6.29      0.74 o
   3   9 -13       20.95       20.16      1.04 o
   3   9 -12       22.65       23.01      1.01 o
   3   9 -11        7.23        7.18      0.66 o
   3   9 -10        2.21        2.57      0.53 o
   3   9  -9       66.96       67.54      1.76 o
   3   9  -8        1.76        2.01      0.48 o
   3   9  -7       46.68       45.63      1.30 o
   3   9  -6        6.04        6.08      0.49 o
   3   9  -5       45.43       46.30      1.24 o
   3   9  -4       16.22       16.72      0.68 o
   3   9  -3       32.79       32.83      0.95 o
   3   9  -2      145.63      147.54      2.95 o
   3   9  -1       13.12       13.42      0.57 o
   3   9   0       57.43       56.81      1.33 o
   3  10 -18        5.13        5.78      0.70 o
   3  10 -16        1.58        1.78      0.72 o
   3  10 -15        8.79        8.11      0.80 o
   3  10 -14        7.20        7.30      0.78 o
   3  10 -13       10.89       10.31      0.84 o
   3  10 -12       26.97       27.10      1.15 o
   3  10 -10       15.93       16.00      0.84 o
   3  10  -9       16.09       15.44      0.82 o
   3  10  -8       30.76       31.19      1.08 o
   3  10  -7        7.35        7.16      0.59 o
   3  10  -5       16.82       17.31      0.74 o
   3  10  -4        8.70        9.20      0.56 o
   3  10  -3       53.96       55.23      1.41 o
   3  10  -2      166.38      166.73      3.35 o
   3  10  -1       59.02       58.74      1.44 o
   3  10   0       29.07       29.84      0.92 o
   3  11 -18        2.73        2.33      0.64 o
   3  11 -17        3.02        3.16      0.69 o
   3  11 -16        5.83        5.75      0.75 o
   3  11 -15        1.67        1.51      0.70 o
   3  11 -13        8.41        8.68      0.81 o
   3  11 -12        3.19        2.86      0.67 o
   3  11 -11        3.40        3.12      0.64 o
   3  11 -10        1.10        1.20      0.59 o
   3  11  -9       15.92       15.26      0.83 o
   3  11  -8       95.09       94.06      2.27 o
   3  11  -7       99.73      100.07      2.34 o
   3  11  -6       13.82       13.79      0.73 o
   3  11  -5        5.07        5.24      0.53 o
   3  11  -4       55.13       55.43      1.49 o
   3  11  -3        9.33        9.71      0.61 o
   3  11  -2       17.03       17.50      0.75 o
   3  11  -1       29.95       30.45      0.99 o
   3  12 -17        3.76        3.45      0.65 o
   3  12 -16        4.49        4.75      0.72 o
   3  12 -15        8.45        8.20      0.83 o
   3  12 -14        8.36        8.03      0.80 o
   3  12 -13       13.91       14.25      0.94 o
   3  12 -12       19.13       19.30      1.04 o
   3  12 -10        8.85        9.02      0.77 o
   3  12  -9       24.40       24.12      1.04 o
   3  12  -8       13.22       13.35      0.80 o
   3  12  -7       13.98       13.92      0.80 o
   3  12  -6        1.94        2.26      0.53 o
   3  12  -5       49.47       50.24      1.45 o
   3  12  -4       18.52       18.78      0.84 o
   3  12  -3      125.85      126.24      2.77 o
   3  12  -2        8.09        8.71      0.63 o
   3  12  -1       21.52       22.18      0.88 o
   3  12   0        6.61        6.43      0.55 o
   3  13 -17        2.92        3.33      0.65 o
   3  13 -15        9.08        9.40      0.83 o
   3  13 -13       15.98       16.88      1.00 o
   3  13 -11       18.04       18.23      1.03 o
   3  13 -10       15.50       15.16      0.95 o
   3  13  -9        8.40        8.28      0.77 o
   3  13  -8       13.03       12.07      0.80 o
   3  13  -7        5.40        5.25      0.64 o
   3  13  -6       52.16       52.99      1.57 o
   3  13  -5        9.55       10.00      0.71 o
   3  13  -4       19.13       19.29      0.89 o
   3  13  -3       44.27       44.30      1.36 o
   3  13  -2       31.75       32.74      1.13 o
   3  13  -1       60.23       61.03      1.65 o
   3  13   0       46.01       45.92      1.37 o
   3  14 -16        2.84        2.76      0.63 o
   3  14 -15        4.19        4.35      0.69 o
   3  14 -13        8.54        8.89      0.83 o
   3  14 -12        3.38        2.99      0.69 o
   3  14 -11        1.86        1.79      0.71 o
   3  14 -10        9.79        9.46      0.83 o
   3  14  -9       26.13       26.33      1.18 o
   3  14  -8       36.81       36.83      1.38 o
   3  14  -7        8.79        8.33      0.77 o
   3  14  -6        5.30        5.76      0.66 o
   3  14  -5       43.74       44.65      1.43 o
   3  14  -4        2.92        2.62      0.59 o
   3  14  -3       11.34       10.77      0.73 o
   3  14  -2       16.81       16.86      0.87 o
   3  14  -1       22.47       22.51      0.98 o
   3  14   0       84.29       84.07      2.11 o
   3  15 -15        3.19        3.36      0.64 o
   3  15 -14        3.50        3.44      0.67 o
   3  15 -13       26.11       26.70      1.18 o
   3  15 -12        7.27        6.82      0.80 o
   3  15 -11        1.34        1.67      0.69 o
   3  15 -10       39.29       38.71      1.43 o
   3  15  -9        2.30        2.35      0.70 o
   3  15  -8       14.24       13.76      0.93 o
   3  15  -7        2.31        1.95      0.70 o
   3  15  -6       13.05       12.88      0.89 o
   3  15  -5       19.83       19.73      1.02 o
   3  15  -4        2.24        2.28      0.63 o
   3  15  -3       13.85       14.66      0.89 o
   3  15  -1       21.18       21.12      0.99 o
   3  15   0        3.30        3.00      0.60 o
   3  16 -14        2.84        2.64      0.62 o
   3  16 -13        3.27        3.45      0.65 o
   3  16 -12        3.98        3.77      0.70 o
   3  16  -9       11.83       11.19      0.87 o
   3  16  -8        5.00        5.01      0.74 o
   3  16  -7       45.61       45.72      1.57 o
   3  16  -6        4.13        4.21      0.72 o
   3  16  -5        3.41        3.20      0.70 o
   3  16  -4        9.02        9.26      0.82 o
   3  16  -3        3.59        3.46      0.68 o
   3  16  -2       14.32       14.74      0.92 o
   3  16  -1        4.08        3.76      0.69 o
   3  16   0       19.02       19.01      1.01 o
   3  17 -13        2.97        3.07      0.64 o
   3  17 -12        2.24        2.67      0.64 o
   3  17 -11       12.74       11.49      0.85 o
   3  17 -10        6.31        5.94      0.76 o
   3  17  -9       19.87       19.71      1.07 o
   3  17  -8       10.24       10.01      0.84 o
   3  17  -7        1.52        1.53      0.70 o
   3  17  -6       10.13        9.93      0.85 o
   3  17  -4        4.43        4.41      0.72 o
   3  17  -3        2.49        2.59      0.68 o
   3  17  -2        9.99       10.32      0.85 o
   3  17  -1       14.13       14.11      0.93 o
   3  17   0        4.29        3.75      0.71 o
   3  18 -10        4.88        4.84      0.69 o
   3  18  -9        1.78        1.69      0.68 o
   3  18  -8        7.46        8.03      0.80 o
   3  18  -7        1.82        2.08      0.70 o
   3  18  -6       10.28        9.51      0.85 o
   3  18  -5        9.06        8.62      0.81 o
   3  18  -4        3.36        3.70      0.71 o
   3  18  -3        2.10        2.56      0.68 o
   3  18  -1        1.92        1.56      0.69 o
   3  18   0       19.45       20.07      1.05 o
   3  19  -9        3.35        2.75      0.64 o
   3  19  -8        5.48        4.99      0.70 o
   3  19  -7        2.00        1.69      0.68 o
   3  19  -6        8.46        8.61      0.80 o
   3  19  -5        1.35        1.53      0.71 o
   3  19  -4        9.51        9.03      0.85 o
   3  19  -3        1.12        1.75      0.69 o
   3  19  -1        2.47        2.22      0.72 o
   3  19   0        2.59        3.27      0.71 o
   3  20  -7        6.30        6.10      0.69 o
   3  20  -6        3.68        3.68      0.66 o
   3  20  -4        5.16        5.26      0.71 o
   3  20  -3        2.31        2.29      0.68 o
   3  20  -2        1.71        1.51      0.68 o
   3  20  -1        5.64        4.88      0.72 o
   3  21  -4        4.65        3.79      0.67 o
   3  21  -3        3.41        3.33      0.64 o
   3  21  -2        1.59        1.76      0.62 o
   3  21  -1        4.40        4.52      0.66 o
   4   0   0      281.83      271.08      4.86 o
   4   0   1      872.53      844.68     15.20 o
   4   0   2       11.18       11.19      0.35 o
   4   0   3      174.23      174.96      3.20 o
   4   0   4      161.90      162.55      3.01 o
   4   0   5       16.26       15.93      0.49 o
   4   0   6      204.48      201.04      3.73 o
   4   0   7        6.83        7.25      0.39 o
   4   0   8      230.43      230.56      4.32 o
   4   0   9      620.86      620.72     11.12 o
   4   0  10       23.54       23.91      0.83 o
   4   0  11       70.88       71.38      1.73 o
   4   0  12       15.31       14.93      0.74 o
   4   0  13        8.90        8.68      0.65 o
   4   0  14        4.69        5.07      0.62 o
   4   0  16       11.52       12.67      0.88 o
   4   0  18       33.96       34.23      1.34 o
   4   0  19       75.08       76.16      2.13 o
   4   0  21       17.57       16.23      0.89 o
   4   1 -21        1.89        1.96      0.61 o
   4   1 -20        4.70        4.46      0.71 o
   4   1 -19        3.66        3.62      0.72 o
   4   1 -18        2.04        2.04      0.70 o
   4   1 -17        1.29        1.76      0.68 o
   4   1 -16       39.60       38.21      1.40 o
   4   1 -15       24.50       24.57      1.05 o
   4   1 -14      175.54      174.46      3.74 o
   4   1 -13       18.84       19.22      0.88 o
   4   1 -12       81.65       81.49      1.97 o
   4   1 -11       36.45       37.20      1.13 o
   4   1 -10       34.27       34.42      1.02 o
   4   1  -9       10.26       10.72      0.55 o
   4   1  -8        2.07        2.25      0.33 o
   4   1  -7      116.83      118.48      2.36 o
   4   1  -6      386.83      377.67      6.88 o
   4   1  -5       91.13       91.68      1.83 o
   4   1  -4       11.50       11.38      0.40 o
   4   1  -3       97.14       99.08      1.91 o
   4   1  -2      588.63      588.79     10.66 o
   4   1  -1      968.57      940.51     17.00 o
   4   1   0      433.95      423.88      7.62 o
   4   2 -21        1.46        1.32      0.63 o
   4   2 -20        5.49        5.37      0.72 o
   4   2 -19       34.15       34.47      1.36 o
   4   2 -18        3.84        4.04      0.71 o
   4   2 -17        6.68        7.37      0.78 o
   4   2 -16        9.33        8.93      0.81 o
   4   2 -15       40.61       41.18      1.43 o
   4   2 -14       56.32       56.34      1.62 o
   4   2 -13       71.54       71.72      1.86 o
   4   2 -12       44.19       44.33      1.30 o
   4   2 -11       97.80       99.04      2.23 o
   4   2 -10       29.87       29.45      0.94 o
   4   2  -9       96.43       96.28      2.08 o
   4   2  -8       13.37       12.82      0.54 o
   4   2  -7       22.80       23.62      0.71 o
   4   2  -6      271.75      274.37      5.00 o
   4   2  -5      453.84      448.46      8.10 o
   4   2  -4      149.28      151.38      2.83 o
   4   2  -3      238.17      239.89      4.34 o
   4   2  -2      516.91      524.01      9.41 o
   4   2  -1        5.51        5.92      0.27 o
   4   2   0      724.28      708.27     12.71 o
   4   3 -21        2.03        1.69      0.64 o
   4   3 -20        3.44        3.31      0.66 o
   4   3 -19       19.63       19.58      1.06 o
   4   3 -18       13.64       13.77      0.93 o
   4   3 -16        8.83        8.35      0.79 o
   4   3 -15        6.92        7.35      0.72 o
   4   3 -14       26.18       25.51      1.04 o
   4   3 -13        1.09        1.33      0.53 o
   4   3 -12       68.50       69.32      1.77 o
   4   3 -11       45.90       46.49      1.30 o
   4   3 -10        2.09        2.33      0.43 o
   4   3  -9      218.61      221.28      4.27 o
   4   3  -8      272.93      274.96      5.13 o
   4   3  -7       33.65       34.36      0.90 o
   4   3  -6      385.38      385.93      6.97 o
   4   3  -5      332.65      330.74      6.01 o
   4   3  -4      717.99      714.29     12.88 o
   4   3  -3       40.93       40.85      0.92 o
   4   3  -2       10.13       10.92      0.37 o
   4   3  -1      770.67      776.15     14.00 o
   4   3   0     2265.05     2198.70     39.17 o
   4   4 -20        3.97        3.31      0.67 o
   4   4 -19       11.14       11.57      0.87 o
   4   4 -18        5.57        5.51      0.74 o
   4   4 -17        5.28        4.80      0.74 o
   4   4 -16        8.66        8.04      0.80 o
   4   4 -15        7.38        7.39      0.73 o
   4   4 -13       37.27       36.56      1.23 o
   4   4 -12        4.06        4.57      0.55 o
   4   4 -11       37.57       38.64      1.19 o
   4   4 -10        1.07        1.20      0.43 o
   4   4  -9       69.12       69.19      1.65 o
   4   4  -8       55.97       56.23      1.36 o
   4   4  -7       42.15       44.02      1.11 o
   4   4  -6       70.89       72.78      1.57 o
   4   4  -5      547.38      555.40      9.99 o
   4   4  -4      478.67      478.84      8.49 o
   4   4  -3      203.38      206.64      3.79 o
   4   4  -2      102.20      105.70      2.03 o
   4   4  -1     1418.25     1416.82     25.37 o
   4   4   0      112.13      116.01      2.19 o
   4   5 -20        2.18        2.42      0.63 o
   4   5 -19        6.13        6.45      0.75 o
   4   5 -18        8.49        8.04      0.82 o
   4   5 -17       12.82       12.67      0.89 o
   4   5 -16        2.37        2.46      0.68 o
   4   5 -15       39.65       39.37      1.41 o
   4   5 -14       66.51       67.16      1.86 o
   4   5 -13       11.58       11.68      0.75 o
   4   5 -12        4.81        4.99      0.58 o
   4   5 -11        5.26        5.78      0.55 o
   4   5 -10       70.34       71.07      1.73 o
   4   5  -9       45.19       45.58      1.24 o
   4   5  -8      100.05      102.11      2.20 o
   4   5  -7       53.26       52.76      1.27 o
   4   5  -6      193.12      192.47      3.68 o
   4   5  -5        9.51        9.48      0.44 o
   4   5  -4      281.90      283.43      5.17 o
   4   5  -3      169.05      169.38      3.21 o
   4   5  -2      301.92      310.33      5.64 o
   4   5  -1      253.78      255.07      4.64 o
   4   5   0       48.01       48.60      1.07 o
   4   6 -20        4.13        3.99      0.64 o
   4   6 -19        7.10        7.16      0.75 o
   4   6 -18        5.25        4.97      0.73 o
   4   6 -17       10.50       10.14      0.84 o
   4   6 -16        1.46        1.70      0.68 o
   4   6 -15        9.78        9.88      0.83 o
   4   6 -14        8.08        8.19      0.74 o
   4   6 -12       28.30       28.01      1.06 o
   4   6 -11       70.52       70.99      1.81 o
   4   6 -10       30.02       30.80      1.04 o
   4   6  -9       43.32       43.84      1.23 o
   4   6  -8       60.82       62.17      1.52 o
   4   6  -7      127.35      126.62      2.62 o
   4   6  -6      111.19      112.79      2.31 o
   4   6  -5       70.25       71.89      1.58 o
   4   6  -4       55.09       55.04      1.25 o
   4   6  -3      134.04      130.88      2.55 o
   4   6  -2      162.22      161.20      3.05 o
   4   6  -1      395.99      400.81      7.18 o
   4   6   0      310.21      317.75      5.73 o
   4   7 -20        1.62        1.87      0.63 o
   4   7 -19        4.22        4.08      0.68 o
   4   7 -18        3.75        3.36      0.71 o
   4   7 -17        6.97        7.12      0.77 o
   4   7 -16        2.50        2.52      0.68 o
   4   7 -15        3.59        3.38      0.69 o
   4   7 -14        1.08        1.34      0.66 o
   4   7 -13        8.72        8.79      0.71 o
   4   7 -12        3.49        3.57      0.58 o
   4   7 -11        3.29        2.94      0.54 o
   4   7 -10       28.50       28.80      1.02 o
   4   7  -9        2.63        3.06      0.47 o
   4   7  -8       26.79       26.99      0.92 o
   4   7  -7       14.96       14.39      0.64 o
   4   7  -6       13.92       13.81      0.61 o
   4   7  -5      198.96      199.08      3.81 o
   4   7  -4       12.93       12.54      0.52 o
   4   7  -3       47.56       46.66      1.13 o
   4   7  -2        7.22        7.43      0.40 o
   4   7  -1       96.99       98.91      2.01 o
   4   7   0      185.30      183.13      3.45 o
   4   8 -19        4.45        4.12      0.66 o
   4   8 -18        2.35        2.26      0.69 o
   4   8 -15        6.54        6.63      0.77 o
   4   8 -14        6.23        5.92      0.74 o
   4   8 -13       23.94       24.28      1.09 o
   4   8 -12        3.19        3.56      0.59 o
   4   8 -11       22.54       22.59      0.96 o
   4   8 -10       29.58       30.42      1.08 o
   4   8  -9        5.99        6.06      0.57 o
   4   8  -8       11.45       11.25      0.65 o
   4   8  -7       16.79       16.48      0.72 o
   4   8  -6       27.11       27.58      0.90 o
   4   8  -5       16.40       17.03      0.68 o
   4   8  -4       48.92       48.82      1.23 o
   4   8  -3       24.45       24.12      0.75 o
   4   8  -2       40.98       41.36      1.06 o
   4   8  -1       44.06       42.68      1.06 o
   4   8   0       26.03       25.59      0.75 o
   4   9 -19        8.05        8.39      0.73 o
   4   9 -17        4.32        4.40      0.74 o
   4   9 -16        4.02        3.65      0.71 o
   4   9 -15        7.25        7.56      0.78 o
   4   9 -14        7.41        7.71      0.79 o
   4   9 -13       10.67       10.12      0.83 o
   4   9 -12        8.03        8.27      0.72 o
   4   9 -11        1.35        1.35      0.57 o
   4   9 -10       17.11       16.91      0.84 o
   4   9  -9       70.52       71.16      1.83 o
   4   9  -8       33.71       35.20      1.13 o
   4   9  -7       52.15       52.59      1.42 o
   4   9  -6       16.30       16.44      0.72 o
   4   9  -5       39.44       39.92      1.15 o
   4   9  -4       19.25       18.94      0.74 o
   4   9  -3       17.05       17.64      0.69 o
   4   9  -2       44.37       44.05      1.16 o
   4   9  -1       78.56       80.29      1.80 o
   4   9   0      143.68      143.92      2.89 o
   4  10 -17        4.48        4.77      0.71 o
   4  10 -16        6.54        6.49      0.90 o
   4  10 -15        3.72        3.83      0.70 o
   4  10 -14       20.20       19.15      1.04 o
   4  10 -12        7.34        7.21      0.75 o
   4  10 -11        8.54        8.79      0.72 o
   4  10 -10        3.73        3.40      0.59 o
   4  10  -8       11.11       11.32      0.70 o
   4  10  -7       18.64       19.08      0.83 o
   4  10  -6       29.67       29.97      1.02 o
   4  10  -5       11.95       11.92      0.65 o
   4  10  -4       78.97       80.22      1.88 o
   4  10  -3        8.23        8.97      0.56 o
   4  10  -2       13.70       13.68      0.64 o
   4  10  -1       35.87       36.12      1.06 o
   4  10   0        9.99       10.41      0.57 o
   4  11 -18        1.90        2.05      0.61 o
   4  11 -17        3.34        3.46      0.68 o
   4  11 -16       10.67       10.23      0.86 o
   4  11 -14        3.54        3.73      0.97 o
   4  11 -13        3.95        4.28      0.72 o
   4  11 -12        6.30        6.40      0.75 o
   4  11 -11       12.18       12.28      0.90 o
   4  11 -10       32.53       32.32      1.20 o
   4  11  -9       48.89       48.50      1.50 o
   4  11  -8       27.25       27.07      1.05 o
   4  11  -7       19.74       20.17      0.89 o
   4  11  -6        5.96        6.40      0.59 o
   4  11  -5        2.03        1.96      0.50 o
   4  11  -4       21.25       21.79      0.87 o
   4  11  -3       33.06       33.69      1.07 o
   4  11  -2      117.57      117.85      2.57 o
   4  11  -1       10.77       11.12      0.62 o
   4  12 -17        2.35        2.18      0.63 o
   4  12 -16       11.20       10.83      0.84 o
   4  12 -15       16.07       15.81      0.98 o
   4  12 -14       25.91       26.25      1.18 o
   4  12 -13        3.19        3.74      0.71 o
   4  12 -12        1.89        1.90      0.68 o
   4  12 -11       10.78       10.58      0.85 o
   4  12 -10       17.26       16.72      0.97 o
   4  12  -9       10.54       10.05      0.76 o
   4  12  -8       41.23       40.79      1.35 o
   4  12  -7       11.92       12.55      0.77 o
   4  12  -6        3.22        2.93      0.55 o
   4  12  -5       41.13       40.40      1.28 o
   4  12  -4       84.09       84.78      2.06 o
   4  12  -3       20.08       20.14      0.87 o
   4  12  -2       59.89       61.20      1.62 o
   4  12  -1       95.92       96.25      2.23 o
   4  12   0        0.87        1.50      0.49 o
   4  13 -15        3.26        2.86      0.68 o
   4  13 -14        1.64        1.66      0.70 o
   4  13 -12        8.08        8.18      0.80 o
   4  13 -11       12.70       12.45      0.91 o
   4  13 -10        2.41        3.14      0.69 o
   4  13  -9        7.55        7.65      0.78 o
   4  13  -8        8.14        8.98      0.78 o
   4  13  -7       26.69       26.60      1.09 o
   4  13  -6       23.95       24.91      1.03 o
   4  13  -5      112.74      112.78      2.63 o
   4  13  -4       13.30       13.31      0.78 o
   4  13  -3       84.04       82.90      2.06 o
   4  13  -2        1.24        1.41      0.54 o
   4  13  -1       23.45       24.07      0.97 o
   4  13   0       17.01       16.34      0.82 o
   4  14 -15        1.44        1.67      0.65 o
   4  14 -14        3.30        3.35      0.69 o
   4  14 -12        3.80        3.70      0.70 o
   4  14 -11        8.21        7.69      0.80 o
   4  14 -10        4.91        4.66      0.73 o
   4  14  -9        4.61        5.05      0.73 o
   4  14  -8       25.78       25.42      1.15 o
   4  14  -7        3.75        4.00      0.70 o
   4  14  -6       28.11       27.80      1.17 o
   4  14  -5        4.40        5.03      0.64 o
   4  14  -4       35.58       35.20      1.26 o
   4  14  -3       13.03       12.53      0.79 o
   4  14  -2       99.80       99.61      2.40 o
   4  14  -1       10.59       10.68      0.74 o
   4  14   0       44.84       44.26      1.39 o
   4  15 -15        7.19        7.24      0.73 o
   4  15 -12       17.73       18.34      1.04 o
   4  15 -11       25.69       24.46      1.18 o
   4  15  -9       14.65       14.09      0.94 o
   4  15  -8       13.97       14.34      0.94 o
   4  15  -7       12.20       12.05      0.88 o
   4  15  -6        5.17        4.69      0.71 o
   4  15  -5        2.92        2.78      0.67 o
   4  15  -4        2.05        1.87      0.67 o
   4  15  -3        9.46        9.25      0.78 o
   4  15  -2       34.75       34.50      1.29 o
   4  15  -1       32.24       32.26      1.24 o
   4  15   0        1.72        1.54      0.61 o
   4  16 -13        9.05        8.51      0.77 o
   4  16 -12        2.69        2.56      0.67 o
   4  16 -10        1.48        1.98      0.71 o
   4  16  -9       13.83       14.72      0.95 o
   4  16  -8        6.10        5.85      0.77 o
   4  16  -6       18.45       18.56      1.03 o
   4  16  -5       17.28       16.25      0.98 o
   4  16  -4        3.19        3.90      0.70 o
   4  16  -2        3.83        3.83      0.70 o
   4  16  -1        4.54        4.42      0.70 o
   4  16   0        4.51        4.59      0.70 o
   4  17 -12        1.85        1.80      0.64 o
   4  17 -10        5.58        5.40      0.74 o
   4  17  -9        7.40        7.78      0.80 o
   4  17  -8       11.21       11.57      0.91 o
   4  17  -7        8.36        8.46      0.81 o
   4  17  -6        2.13        2.08      0.69 o
   4  17  -5        2.48        1.93      0.69 o
   4  17  -3        4.40        3.99      0.71 o
   4  17  -2        4.03        4.04      0.72 o
   4  17  -1        3.94        3.81      0.70 o
   4  17   0        4.75        4.76      0.73 o
   4  18 -11        4.39        4.02      0.66 o
   4  18 -10        2.05        2.56      0.63 o
   4  18  -9        2.16        2.27      0.67 o
   4  18  -8        4.45        4.38      0.72 o
   4  18  -7        5.22        5.47      0.75 o
   4  18  -5        3.04        3.08      0.72 o
   4  18  -4        2.53        2.57      0.69 o
   4  18  -3        8.28        7.68      0.80 o
   4  18  -2        9.67       10.49      0.84 o
   4  18  -1        6.53        6.69      0.76 o
   4  18   0        7.01        6.50      0.76 o
   4  19  -9        5.10        4.73      0.67 o
   4  19  -8        3.52        2.70      0.65 o
   4  19  -6        4.08        3.87      0.70 o
   4  19  -5        3.08        3.24      0.70 o
   4  19  -4        8.60        8.52      0.82 o
   4  19  -3        2.46        2.35      0.71 o
   4  19  -2        3.18        3.12      0.71 o
   4  19  -1        1.73        1.63      0.72 o
   4  19   0        9.09        8.67      0.82 o
   4  20  -7       13.76       13.39      0.86 o
   4  20  -6        4.06        4.49      0.66 o
   4  20  -5        6.23        5.81      0.70 o
   4  20  -3        4.01        4.39      0.68 o
   4  20  -1        6.21        6.04      0.74 o
   4  20   0        0.96        1.57      0.67 o
   4  21  -3        3.89        3.81      0.67 o
   4  21  -2        9.36        9.02      0.79 o
   4  21  -1        5.20        5.09      0.67 o
   5   0   1      139.11      136.61      2.53 o
   5   0   2      117.59      115.17      2.18 o
   5   0   3       67.22       67.86      1.38 o
   5   0   4       89.55       88.58      1.76 o
   5   0   5      648.36      636.92     11.41 o
   5   0   6      278.63      283.68      5.17 o
   5   0   7       23.04       21.78      0.68 o
   5   0   8       11.76       11.80      0.52 o
   5   0   9       23.96       23.95      0.80 o
   5   0  10        1.39        1.58      0.41 o
   5   0  12       74.52       75.04      1.86 o
   5   0  13       16.30       16.61      0.82 o
   5   0  14        1.63        1.65      0.56 o
   5   0  15       24.01       24.21      1.08 o
   5   0  16       30.95       31.23      1.27 o
   5   0  17       13.73       13.97      0.93 o
   5   0  20        8.02        7.98      0.75 o
   5   0  21        8.78        8.99      0.74 o
   5   1 -20        4.53        4.06      0.69 o
   5   1 -17        9.35        9.23      0.83 o
   5   1 -16        4.33        4.60      0.71 o
   5   1 -15        5.33        5.89      0.69 o
   5   1 -14       14.58       15.06      0.83 o
   5   1 -13        8.09        8.56      0.66 o
   5   1 -12       81.39       81.31      1.99 o
   5   1 -11       61.96       62.54      1.60 o
   5   1 -10       87.51       86.74      1.97 o
   5   1  -9       41.02       40.06      1.11 o
   5   1  -8       22.37       21.95      0.72 o
   5   1  -7        3.67        4.00      0.35 o
   5   1  -6      182.30      185.02      3.47 o
   5   1  -5       45.11       45.97      1.05 o
   5   1  -4      174.67      172.37      3.20 o
   5   1  -3      362.79      363.53      6.48 o
   5   1  -2      504.97      497.62      8.90 o
   5   1  -1      111.39      112.37      2.12 o
   5   1   0      156.00      157.65      2.88 o
   5   2 -20        1.53        1.90      0.65 o
   5   2 -19       15.31       15.47      0.97 o
   5   2 -18        8.08        7.90      0.79 o
   5   2 -16       19.82       20.19      1.06 o
   5   2 -15        5.49        5.61      0.70 o
   5   2 -14       22.97       22.70      1.00 o
   5   2 -13       22.84       22.97      0.96 o
   5   2 -12       60.41       60.01      1.61 o
   5   2 -11        8.36        8.08      0.58 o
   5   2 -10       17.89       18.44      0.76 o
   5   2  -9       44.64       45.75      1.21 o
   5   2  -8       68.22       68.07      1.58 o
   5   2  -7       86.48       86.96      1.82 o
   5   2  -6       59.43       60.40      1.34 o
   5   2  -5       23.47       23.53      0.66 o
   5   2  -4        1.07        1.30      0.25 o
   5   2  -3       23.21       23.00      0.61 o
   5   2  -2      141.14      143.12      2.67 o
   5   2  -1      373.28      365.45      6.55 o
   5   2   0       95.12       94.48      1.81 o
   5   3 -20        1.48        1.56      0.64 o
   5   3 -19       12.05       11.18      0.87 o
   5   3 -18       11.39       10.78      0.84 o
   5   3 -17       12.37       12.09      0.88 o
   5   3 -16        9.52        9.89      0.84 o
   5   3 -15        2.37        2.77      0.65 o
   5   3 -14       11.87       12.51      0.78 o
   5   3 -13       10.83       11.26      0.73 o
   5   3 -11       20.25       20.05      0.83 o
   5   3 -10       29.71       30.07      0.99 o
   5   3  -9        3.69        3.66      0.44 o
   5   3  -8       12.60       13.20      0.59 o
   5   3  -7      102.04      103.83      2.14 o
   5   3  -6       85.07       84.72      1.77 o
   5   3  -5       95.30       97.33      1.97 o
   5   3  -4      444.53      443.55      7.90 o
   5   3  -3       23.48       23.62      0.64 o
   5   3  -2       66.62       65.83      1.35 o
   5   3  -1       20.69       21.18      0.58 o
   5   3   0       75.67       78.27      1.55 o
   5   4 -20        3.53        3.33      0.65 o
   5   4 -19        2.77        2.97      0.68 o
   5   4 -18        8.72        8.50      0.84 o
   5   4 -16        4.98        5.39      0.73 o
   5   4 -15        2.05        2.05      0.66 o
   5   4 -14       15.43       15.60      0.88 o
   5   4 -13       21.67       21.97      0.96 o
   5   4 -12       15.57       16.36      0.81 o
   5   4 -11        9.70        9.81      0.64 o
   5   4 -10       16.49       16.55      0.74 o
   5   4  -9        1.19        1.38      0.42 o
   5   4  -8       52.79       54.31      1.36 o
   5   4  -7      149.98      150.20      2.95 o
   5   4  -6       28.39       28.99      0.82 o
   5   4  -5        0.67        0.92      0.31 o
   5   4  -4      170.12      168.67      3.21 o
   5   4  -3      309.19      302.67      5.49 o
   5   4  -2      212.59      216.59      3.96 o
   5   4  -1      167.17      172.15      3.20 o
   5   4   0       23.16       23.02      0.62 o
   5   5 -19        9.90        9.96      0.82 o
   5   5 -18        6.48        6.20      0.78 o
   5   5 -17       20.89       20.66      1.06 o
   5   5 -16       16.75       17.27      0.99 o
   5   5 -15        4.04        3.77      0.70 o
   5   5 -14        5.39        5.29      0.68 o
   5   5 -13       82.09       80.63      2.06 o
   5   5 -12       12.42       12.40      0.75 o
   5   5 -11       16.44       16.60      0.80 o
   5   5 -10       21.19       21.20      0.85 o
   5   5  -9       57.91       59.32      1.50 o
   5   5  -8      119.53      120.75      2.54 o
   5   5  -7       16.70       16.73      0.66 o
   5   5  -6      124.67      123.81      2.48 o
   5   5  -5       12.71       12.41      0.52 o
   5   5  -4      254.28      258.77      4.74 o
   5   5  -3       84.94       85.16      1.75 o
   5   5  -2      110.89      111.52      2.19 o
   5   5  -1       79.48       79.27      1.63 o
   5   5   0       61.91       64.92      1.37 o
   5   6 -20        1.98        1.92      0.64 o
   5   6 -19        8.92        8.51      0.78 o
   5   6 -18        4.03        4.11      0.73 o
   5   6 -17        8.09        7.55      0.79 o
   5   6 -16        6.03        5.60      0.75 o
   5   6 -15        8.91        8.24      0.80 o
   5   6 -14        2.01        2.11      0.65 o
   5   6 -13       38.42       38.21      1.30 o
   5   6 -12        3.78        3.79      0.59 o
   5   6 -11       84.17       85.65      2.09 o
   5   6 -10       69.15       69.73      1.75 o
   5   6  -9       41.52       41.98      1.22 o
   5   6  -8       91.14       91.68      2.06 o
   5   6  -7       49.24       49.41      1.29 o
   5   6  -6       14.19       14.32      0.61 o
   5   6  -5        9.92        9.63      0.48 o
   5   6  -4       38.63       37.48      0.97 o
   5   6  -3      610.47      613.69     10.97 o
   5   6  -2      172.68      170.78      3.24 o
   5   6  -1      322.37      321.67      5.84 o
   5   6   0      341.87      333.67      6.00 o
   5   7 -19        3.88        3.89      0.67 o
   5   7 -18        6.07        5.81      0.76 o
   5   7 -17       16.25       15.72      1.00 o
   5   7 -16        6.86        6.81      0.77 o
   5   7 -15        5.98        5.86      0.74 o
   5   7 -14       13.96       13.87      0.91 o
   5   7 -13       22.92       21.75      1.03 o
   5   7 -12       61.38       60.75      1.71 o
   5   7 -11       26.66       27.46      1.05 o
   5   7 -10      112.84      113.42      2.56 o
   5   7  -9       80.68       79.48      1.92 o
   5   7  -8      135.95      135.40      2.85 o
   5   7  -7       97.30       99.04      2.19 o
   5   7  -6       67.86       68.95      1.63 o
   5   7  -5       77.64       79.50      1.78 o
   5   7  -4        4.77        4.70      0.40 o
   5   7  -3      462.02      461.23      8.30 o
   5   7  -2      153.12      151.02      2.93 o
   5   7  -1        7.61        8.32      0.44 o
   5   7   0       11.79       11.91      0.50 o
   5   8 -19        1.77        1.68      0.63 o
   5   8 -18       12.25       12.40      0.88 o
   5   8 -17       76.15       77.38      2.16 o
   5   8 -16        7.74        7.54      0.80 o
   5   8 -15       18.56       19.24      1.05 o
   5   8 -14       37.36       37.72      1.41 o
   5   8 -13       47.10       46.47      1.56 o
   5   8 -12       16.21       16.18      0.88 o
   5   8 -11       68.53       70.39      1.87 o
   5   8 -10       78.11       78.16      1.98 o
   5   8  -9       70.02       70.79      1.80 o
   5   8  -8        8.06        8.03      0.60 o
   5   8  -7      110.73      110.86      2.42 o
   5   8  -6       42.63       42.66      1.21 o
   5   8  -5      160.10      161.18      3.28 o
   5   8  -4      146.03      149.48      3.02 o
   5   8  -3        8.40        8.98      0.51 o
   5   8  -2       58.17       60.02      1.43 o
   5   8  -1       73.10       72.73      1.61 o
   5   8   0       46.35       46.60      1.15 o
   5   9 -19       12.07       11.66      0.82 o
   5   9 -18       11.91       12.28      0.86 o
   5   9 -17       17.77       18.60      1.04 o
   5   9 -16        8.74        8.66      0.85 o
   5   9 -15        9.33        9.16      0.84 o
   5   9 -14        9.33        9.21      0.83 o
   5   9 -13        1.55        1.79      0.68 o
   5   9 -12       43.77       43.41      1.49 o
   5   9 -11      121.32      121.48      2.82 o
   5   9 -10      111.95      111.42      2.59 o
   5   9  -9       57.05       57.19      1.59 o
   5   9  -8       60.97       61.54      1.63 o
   5   9  -7       86.29       87.45      2.06 o
   5   9  -6       66.39       67.77      1.69 o
   5   9  -5       27.35       27.55      0.93 o
   5   9  -4       41.04       41.69      1.17 o
   5   9  -3      110.40      111.24      2.36 o
   5   9  -2       24.62       25.10      0.84 o
   5   9  -1        4.45        4.61      0.45 o
   5   9   0      117.73      119.50      2.48 o
   5  10 -17       10.39       10.81      0.84 o
   5  10 -16       28.34       29.28      1.26 o
   5  10 -15        2.08        1.92      0.71 o
   5  10 -14       37.25       37.38      1.41 o
   5  10 -13       25.48       25.12      1.16 o
   5  10 -12        5.10        5.23      0.73 o
   5  10 -11       60.74       61.04      1.80 o
   5  10 -10       32.71       32.84      1.22 o
   5  10  -9       15.68       16.45      0.85 o
   5  10  -8        1.41        1.20      0.54 o
   5  10  -7        5.26        5.52      0.58 o
   5  10  -6       58.89       59.24      1.57 o
   5  10  -5       24.24       25.00      0.93 o
   5  10  -4       79.14       78.54      1.87 o
   5  10  -3      139.85      140.37      2.94 o
   5  10  -2       19.78       20.17      0.79 o
   5  10  -1      124.85      124.24      2.63 o
   5  10   0        2.34        2.45      0.43 o
   5  11 -16       17.05       17.12      0.99 o
   5  11 -15        2.82        2.72      0.73 o
   5  11 -14        4.14        4.38      0.72 o
   5  11 -13        4.38        4.35      0.73 o
   5  11 -11       28.31       27.65      1.20 o
   5  11 -10       31.91       31.69      1.24 o
   5  11  -9       21.96       21.73      1.00 o
   5  11  -8       30.60       30.93      1.14 o
   5  11  -6       59.26       59.04      1.62 o
   5  11  -5       33.71       33.77      1.14 o
   5  11  -4      186.56      185.41      3.79 o
   5  11  -3        8.72        8.73      0.61 o
   5  11  -2        3.30        3.37      0.50 o
   5  11  -1       38.16       37.09      1.14 o
   5  11   0      120.19      118.70      2.58 o
   5  12 -16        6.50        5.93      0.72 o
   5  12 -15        3.34        3.65      0.71 o
   5  12 -14        5.17        5.12      0.77 o
   5  12 -13       13.17       12.72      0.91 o
   5  12 -12       12.32       11.55      0.88 o
   5  12 -11       12.35       11.41      0.89 o
   5  12 -10       16.66       16.60      0.97 o
   5  12  -9       28.92       28.53      1.19 o
   5  12  -8        3.55        3.54      0.61 o
   5  12  -7        4.77        4.54      0.62 o
   5  12  -6       38.17       38.03      1.26 o
   5  12  -5        4.68        4.69      0.59 o
   5  12  -4       46.59       46.27      1.40 o
   5  12  -3       25.82       25.19      0.98 o
   5  12  -2       21.36       20.91      0.89 o
   5  12  -1       35.37       34.91      1.14 o
   5  12   0       11.63       11.31      0.69 o
   5  13 -16       11.92       10.60      0.78 o
   5  13 -14        7.67        7.63      0.79 o
   5  13 -13        1.50        1.84      0.72 o
   5  13 -12        2.07        1.95      0.69 o
   5  13 -11        2.37        2.61      0.70 o
   5  13 -10        3.80        3.79      0.71 o
   5  13  -9        1.74        2.07      0.67 o
   5  13  -8        5.20        5.32      0.72 o
   5  13  -7       14.31       14.11      0.87 o
   5  13  -6       47.86       47.40      1.47 o
   5  13  -5        4.24        3.90      0.60 o
   5  13  -4        9.64        9.50      0.71 o
   5  13  -3       15.02       14.88      0.82 o
   5  13  -2        7.46        7.68      0.66 o
   5  13  -1       15.66       14.78      0.80 o
   5  13   0        1.47        1.98      0.53 o
   5  14 -13        4.97        4.78      0.73 o
   5  14 -12        1.56        1.49      0.73 o
   5  14 -11       10.25        9.84      0.84 o
   5  14 -10        2.07        2.43      0.68 o
   5  14  -8        3.94        3.60      0.71 o
   5  14  -7        5.44        5.11      0.73 o
   5  14  -6       24.12       23.70      1.11 o
   5  14  -5       10.07       10.20      0.80 o
   5  14  -4       14.68       14.95      0.86 o
   5  14  -3        4.47        4.77      0.64 o
   5  14  -2       15.11       15.61      0.87 o
   5  14  -1       11.57       11.48      0.77 o
   5  14   0       10.04       10.14      0.73 o
   5  15 -14       11.40       10.85      0.80 o
   5  15 -13        9.73        9.36      0.80 o
   5  15 -12        6.35        5.90      0.77 o
   5  15 -11        3.15        2.73      0.72 o
   5  15 -10        1.11        1.49      0.69 o
   5  15  -9        2.59        3.09      0.71 o
   5  15  -8        4.55        5.07      0.74 o
   5  15  -7        8.96        8.96      0.82 o
   5  15  -6        4.15        3.66      0.71 o
   5  15  -5        3.19        3.61      0.69 o
   5  15  -4        9.84        9.64      0.82 o
   5  15  -3       14.74       14.44      0.93 o
   5  15  -2        5.06        4.96      0.69 o
   5  15  -1        1.63        1.61      0.65 o
   5  15   0        7.33        8.00      0.74 o
   5  16 -11        2.83        2.85      0.69 o
   5  16  -9       14.16       14.70      0.97 o
   5  16  -8        2.78        2.98      0.71 o
   5  16  -6        3.19        2.83      0.70 o
   5  16  -5        7.29        7.24      0.79 o
   5  16  -4       12.91       12.38      0.89 o
   5  16  -3        1.38        1.71      0.69 o
   5  16  -2       29.93       29.14      1.24 o
   5  16  -1       16.96       16.97      0.99 o
   5  17 -12        1.60        1.67      0.62 o
   5  17 -11        6.77        6.78      0.73 o
   5  17  -9       11.23       12.11      0.91 o
   5  17  -8        5.38        5.64      0.76 o
   5  17  -7       11.78       11.43      0.90 o
   5  17  -6        1.03        1.52      0.69 o
   5  17  -5        4.81        4.77      0.74 o
   5  17  -4       13.34       13.62      0.92 o
   5  17  -2        1.82        2.10      0.69 o
   5  17  -1        9.47        9.19      0.83 o
   5  18  -9        5.24        4.99      0.70 o
   5  18  -8        1.70        1.53      0.69 o
   5  18  -6        1.30        1.67      0.71 o
   5  18  -5        3.18        3.62      0.73 o
   5  18  -4        7.55        7.11      0.81 o
   5  18  -2        4.07        4.19      0.71 o
   5  18  -1        7.34        6.66      0.76 o
   5  18   0        7.02        7.15      0.78 o
   5  19  -7        5.02        4.69      0.69 o
   5  19  -6        7.57        6.71      0.75 o
   5  19  -3        1.86        1.56      0.69 o
   5  19  -1        6.57        5.98      0.77 o
   5  19   0        1.81        2.52      0.68 o
   5  20  -6        1.47        1.40      0.67 o
   5  20  -5        5.56        5.81      0.69 o
   5  20  -3        2.26        1.75      0.66 o
   5  20  -2        2.75        2.31      0.66 o
   5  20  -1        3.32        2.83      0.66 o
   6   0   0      551.83      531.74      9.41 o
   6   0   1       75.22       74.56      1.49 o
   6   0   2      113.79      118.02      2.24 o
   6   0   3       41.16       41.01      0.94 o
   6   0   4       24.67       25.19      0.69 o
   6   0   5       16.74       16.73      0.56 o
   6   0   6       20.72       21.71      0.68 o
   6   0   7        6.06        6.24      0.41 o
   6   0   8       94.41       94.52      2.03 o
   6   0   9       72.75       73.09      1.70 o
   6   0  10        0.90        1.30      0.44 o
   6   0  11        7.47        7.74      0.59 o
   6   0  13        1.77        1.80      0.55 o
   6   0  14        0.94        1.23      0.58 o
   6   0  15        7.74        7.46      0.75 o
   6   0  17        4.37        4.29      0.71 o
   6   0  18        9.97        9.93      0.87 o
   6   0  19       11.10       11.03      0.86 o
   6   0  20        1.72        1.46      0.65 o
   6   1 -20        1.82        1.72      0.64 o
   6   1 -19        3.07        3.00      0.69 o
   6   1 -18        7.09        7.47      0.81 o
   6   1 -16        4.91        5.03      0.73 o
   6   1 -15       10.63       11.10      0.83 o
   6   1 -14        2.49        2.38      0.58 o
   6   1 -13       10.69       11.06      0.73 o
   6   1 -12       12.75       13.30      0.74 o
   6   1 -11       19.38       19.70      0.83 o
   6   1 -10      135.65      136.36      2.85 o
   6   1  -9       31.62       31.66      0.98 o
   6   1  -8        7.10        7.53      0.49 o
   6   1  -7       45.06       45.25      1.13 o
   6   1  -6      153.42      153.13      2.95 o
   6   1  -5      303.37      299.70      5.43 o
   6   1  -4       64.32       66.05      1.41 o
   6   1  -3       19.40       20.47      0.59 o
   6   1  -2      227.63      230.68      4.18 o
   6   1  -1      297.51      295.01      5.25 o
   6   1   0      757.37      740.07     13.11 o
   6   2 -20        4.59        4.86      0.67 o
   6   2 -17       18.30       18.59      1.02 o
   6   2 -16       21.05       20.75      1.09 o
   6   2 -15        9.49        9.11      0.81 o
   6   2 -14        4.94        4.95      0.63 o
   6   2 -13       17.93       17.22      0.86 o
   6   2 -12       64.36       64.00      1.70 o
   6   2 -11      100.98      102.69      2.32 o
   6   2 -10       33.21       33.67      1.07 o
   6   2  -9        9.72        9.83      0.58 o
   6   2  -8       10.39       10.47      0.55 o
   6   2  -7       37.16       37.26      0.99 o
   6   2  -6       29.15       29.25      0.82 o
   6   2  -5      491.54      483.92      8.61 o
   6   2  -4      102.14      103.49      2.04 o
   6   2  -3      137.28      133.96      2.55 o
   6   2  -2      224.15      226.00      4.11 o
   6   2  -1      679.34      664.24     11.76 o
   6   2   0       66.99       64.96      1.34 o
   6   3 -19        1.97        2.47      0.68 o
   6   3 -18        3.54        3.36      0.72 o
   6   3 -17        6.34        6.53      0.76 o
   6   3 -15       10.43       10.17      0.83 o
   6   3 -14        3.28        3.68      0.64 o
   6   3 -13        4.17        3.86      0.60 o
   6   3 -12       12.04       11.49      0.72 o
   6   3 -11        2.19        2.36      0.50 o
   6   3 -10       30.00       30.40      1.02 o
   6   3  -9        9.33        9.62      0.58 o
   6   3  -8      294.94      296.23      5.54 o
   6   3  -7      124.08      123.31      2.53 o
   6   3  -6      146.76      145.98      2.84 o
   6   3  -5        5.20        5.24      0.38 o
   6   3  -4      200.92      201.83      3.76 o
   6   3  -3       34.26       34.89      0.87 o
   6   3  -2      322.01      323.28      5.76 o
   6   3  -1      224.79      223.93      4.08 o
   6   3   0      909.16      881.96     15.61 o
   6   4 -20       14.08       14.01      0.85 o
   6   4 -19       18.40       18.40      1.00 o
   6   4 -18        5.35        6.03      0.77 o
   6   4 -17       15.26       15.12      0.96 o
   6   4 -16        1.75        1.83      0.70 o
   6   4 -15       11.39       11.82      0.88 o
   6   4 -14        4.08        4.10      0.66 o
   6   4 -13        2.48        2.80      0.58 o
   6   4 -12       21.74       22.47      0.95 o
   6   4 -11       43.22       43.36      1.30 o
   6   4 -10       59.85       59.95      1.56 o
   6   4  -9       23.14       24.17      0.88 o
   6   4  -8       60.19       61.69      1.51 o
   6   4  -7       54.86       55.01      1.36 o
   6   4  -6      283.47      283.75      5.20 o
   6   4  -5      271.53      267.01      4.88 o
   6   4  -4      193.11      196.89      3.66 o
   6   4  -3      308.30      311.87      5.63 o
   6   4  -2      228.37      226.29      4.14 o
   6   4  -1      362.57      361.86      6.45 o
   6   4   0        8.83        9.13      0.40 o
   6   5 -19       13.30       13.04      0.88 o
   6   5 -18        1.54        1.92      0.70 o
   6   5 -17        2.18        1.93      0.70 o
   6   5 -16       18.75       18.87      1.04 o
   6   5 -15       50.86       50.74      1.65 o
   6   5 -14       95.48       95.33      2.44 o
   6   5 -13       32.95       33.58      1.22 o
   6   5 -12       86.98       87.67      2.17 o
   6   5 -11       64.75       65.52      1.72 o
   6   5 -10        3.84        3.77      0.51 o
   6   5  -9        8.37        8.67      0.58 o
   6   5  -8       71.25       71.28      1.70 o
   6   5  -7       57.89       58.28      1.44 o
   6   5  -6      130.59      132.03      2.67 o
   6   5  -5       61.69       62.11      1.42 o
   6   5  -4       70.48       71.82      1.57 o
   6   5  -3      114.68      115.97      2.30 o
   6   5  -2        6.46        6.71      0.39 o
   6   5  -1      122.58      122.73      2.39 o
   6   5   0       68.03       69.71      1.48 o
   6   6 -19       12.32       12.37      0.85 o
   6   6 -18        4.73        4.84      0.73 o
   6   6 -17       37.57       36.35      1.41 o
   6   6 -16        4.40        4.06      0.73 o
   6   6 -15       12.06       12.45      0.90 o
   6   6 -13       32.23       31.88      1.24 o
   6   6 -11       32.52       32.51      1.14 o
   6   6 -10        5.57        5.75      0.58 o
   6   6  -9      113.63      115.44      2.56 o
   6   6  -8       13.34       13.44      0.67 o
   6   6  -7        2.77        2.86      0.44 o
   6   6  -6       16.14       16.23      0.67 o
   6   6  -5       39.17       40.69      1.09 o
   6   6  -4        3.34        3.50      0.37 o
   6   6  -3       92.74       94.63      1.97 o
   6   6  -2      127.45      129.09      2.53 o
   6   6  -1       71.11       72.24      1.56 o
   6   6   0       30.87       30.44      0.82 o
   6   7 -18        4.28        4.54      0.71 o
   6   7 -17        2.87        3.08      0.73 o
   6   7 -16       12.88       12.76      0.91 o
   6   7 -15        6.13        5.98      0.77 o
   6   7 -14       13.87       13.37      0.91 o
   6   7 -13       18.69       18.74      1.01 o
   6   7 -12       62.36       62.09      1.75 o
   6   7 -11       25.22       24.92      1.01 o
   6   7 -10        5.98        6.27      0.60 o
   6   7  -9        4.14        4.55      0.55 o
   6   7  -8        1.71        1.58      0.49 o
   6   7  -7      112.64      113.45      2.45 o
   6   7  -6      128.66      129.86      2.70 o
   6   7  -5       48.65       48.42      1.26 o
   6   7  -4       39.01       39.92      1.09 o
   6   7  -3       25.49       26.29      0.83 o
   6   7  -2        2.84        3.28      0.37 o
   6   7  -1       12.37       12.31      0.54 o
   6   7   0       24.41       23.44      0.73 o
   6   8 -19        6.79        6.76      0.73 o
   6   8 -18       11.63       11.01      0.83 o
   6   8 -17        3.95        3.93      0.73 o
   6   8 -16       13.95       13.69      0.93 o
   6   8 -15        8.88        8.86      0.83 o
   6   8 -14       18.93       19.32      1.05 o
   6   8 -13       22.64       22.50      1.10 o
   6   8 -12       13.23       12.92      0.87 o
   6   8 -11       21.66       22.03      0.98 o
   6   8 -10       18.01       17.54      0.87 o
   6   8  -9       29.21       29.14      1.06 o
   6   8  -8       63.90       64.15      1.66 o
   6   8  -7        7.79        7.75      0.59 o
   6   8  -6       22.51       22.48      0.85 o
   6   8  -5        2.88        2.72      0.45 o
   6   8  -4        4.37        4.27      0.45 o
   6   8  -3       28.30       28.28      0.90 o
   6   8  -2       64.27       64.89      1.53 o
   6   8  -1       63.29       63.56      1.51 o
   6   8   0        3.31        3.30      0.40 o
   6   9 -18        3.36        3.40      0.65 o
   6   9 -16       15.54       15.15      0.98 o
   6   9 -15       12.65       13.21      0.92 o
   6   9 -14        2.41        2.28      0.70 o
   6   9 -12       13.76       13.20      0.90 o
   6   9 -11        2.44        2.33      0.60 o
   6   9 -10       49.82       49.76      1.52 o
   6   9  -9        5.78        6.31      0.62 o
   6   9  -8       11.69       11.82      0.72 o
   6   9  -7       11.91       11.64      0.69 o
   6   9  -6        4.20        4.46      0.52 o
   6   9  -5       31.14       31.52      1.03 o
   6   9  -4       10.33       10.54      0.62 o
   6   9  -3       30.45       31.00      1.00 o
   6   9  -2       24.27       24.53      0.85 o
   6   9  -1       15.76       15.85      0.69 o
   6   9   0       26.97       26.89      0.89 o
   6  10 -17        2.60        2.63      0.67 o
   6  10 -16        6.34        6.40      0.77 o
   6  10 -15       16.34       16.45      1.01 o
   6  10 -14       18.06       18.83      1.04 o
   6  10 -13        4.29        4.80      0.72 o
   6  10 -12       13.28       13.43      0.91 o
   6  10 -11       25.64       25.06      1.15 o
   6  10 -10        6.34        6.29      0.68 o
   6  10  -9       54.40       54.40      1.59 o
   6  10  -8       14.69       14.86      0.81 o
   6  10  -7        1.24        1.30      0.53 o
   6  10  -6       23.93       24.60      0.96 o
   6  10  -5      100.69      102.42      2.32 o
   6  10  -4       41.43       41.72      1.23 o
   6  10  -3        1.98        2.19      0.47 o
   6  10  -2        5.47        5.19      0.52 o
   6  11 -17        1.64        1.53      0.64 o
   6  11 -16        5.70        6.07      0.75 o
   6  11 -15        9.69        9.92      0.87 o
   6  11 -14       35.38       36.98      1.39 o
   6  11 -13        3.95        3.96      0.71 o
   6  11 -12        9.75        9.54      0.84 o
   6  11 -11       44.65       44.26      1.53 o
   6  11 -10       16.03       16.52      0.98 o
   6  11  -9       50.70       50.39      1.54 o
   6  11  -8        2.38        2.37      0.57 o
   6  11  -7       11.52       11.85      0.75 o
   6  11  -6        9.12        9.38      0.68 o
   6  11  -5        2.79        2.54      0.54 o
   6  11  -4       45.08       44.65      1.33 o
   6  11  -3        5.50        5.21      0.56 o
   6  11  -2       23.47       22.78      0.91 o
   6  11  -1       68.54       68.35      1.73 o
   6  11   0       51.83       52.36      1.44 o
   6  12 -16       18.11       17.67      0.95 o
   6  12 -15        5.55        5.52      0.75 o
   6  12 -14        7.96        7.12      0.82 o
   6  12 -12       21.46       21.39      1.09 o
   6  12 -11        4.50        4.61      0.73 o
   6  12 -10        3.02        3.40      0.71 o
   6  12  -9       21.35       21.50      1.08 o
   6  12  -8       11.29       10.87      0.81 o
   6  12  -7        6.07        5.94      0.66 o
   6  12  -6       30.38       29.98      1.13 o
   6  12  -5        8.14        8.49      0.69 o
   6  12  -4       41.10       41.38      1.31 o
   6  12  -3       18.89       19.37      0.89 o
   6  12  -2       23.01       23.32      0.95 o
   6  12  -1       31.42       31.39      1.10 o
   6  12   0       30.09       29.53      1.06 o
   6  13 -15        3.87        3.82      0.67 o
   6  13 -13        4.56        4.53      0.74 o
   6  13 -12        1.97        1.83      0.70 o
   6  13  -9       53.38       52.90      1.71 o
   6  13  -8       46.08       46.07      1.57 o
   6  13  -7       27.23       27.38      1.19 o
   6  13  -6       26.20       26.10      1.12 o
   6  13  -4       90.12       89.41      2.21 o
   6  13  -3       34.33       34.01      1.21 o
   6  13  -2       22.89       22.80      0.98 o
   6  13  -1       18.93       19.29      0.91 o
   6  13   0       12.62       12.32      0.76 o
   6  14 -14        4.69        4.22      0.68 o
   6  14 -13        7.40        7.33      0.79 o
   6  14 -12        3.94        4.00      0.73 o
   6  14 -11        5.44        4.87      0.73 o
   6  14 -10        7.84        7.23      0.79 o
   6  14  -9       11.88       11.63      0.88 o
   6  14  -8        5.25        4.96      0.75 o
   6  14  -7        8.59        8.23      0.81 o
   6  14  -5       23.93       23.65      1.11 o
   6  14  -4        6.21        6.48      0.72 o
   6  14  -3       26.30       25.82      1.13 o
   6  14  -2       83.99       81.98      2.11 o
   6  14  -1       56.76       56.40      1.65 o
   6  14   0       11.09       11.31      0.78 o
   6  15 -14        3.35        2.52      0.64 o
   6  15 -12        6.23        5.65      0.75 o
   6  15 -11        2.19        2.25      0.71 o
   6  15 -10        6.46        6.41      0.80 o
   6  15  -9        4.31        4.39      0.74 o
   6  15  -8        3.01        3.10      0.72 o
   6  15  -7       25.95       24.59      1.16 o
   6  15  -6        5.78        5.34      0.75 o
   6  15  -5       11.34       10.68      0.86 o
   6  15  -4        1.85        1.81      0.69 o
   6  15  -3       14.29       13.25      0.91 o
   6  15  -2        7.51        6.88      0.78 o
   6  15  -1       11.41       11.97      0.87 o
   6  15   0       10.19        9.46      0.82 o
   6  16 -12        6.54        6.58      0.71 o
   6  16  -9       12.67       13.06      0.93 o
   6  16  -8        8.34        8.64      0.81 o
   6  16  -7        2.13        1.93      0.71 o
   6  16  -6        4.82        4.88      0.73 o
   6  16  -5        2.68        2.60      0.71 o
   6  16  -4       17.29       16.78      1.00 o
   6  16  -3       19.27       18.79      1.04 o
   6  16  -2       20.20       19.60      1.06 o
   6  16  -1        4.40        4.49      0.73 o
   6  16   0        6.64        6.35      0.76 o
   6  17 -10        4.54        4.38      0.68 o
   6  17  -9        3.78        3.38      0.70 o
   6  17  -8        2.00        2.06      0.70 o
   6  17  -7        4.36        3.38      0.74 o
   6  17  -5        7.83        7.74      0.79 o
   6  17  -4        1.49        1.59      0.70 o
   6  17  -3        6.07        6.08      0.76 o
   6  17  -2       13.21       12.90      0.91 o
   6  17  -1        5.05        4.80      0.74 o
   6  17   0        2.56        2.52      0.70 o
   6  18  -8        1.65        2.01      0.65 o
   6  18  -7        6.34        6.12      0.74 o
   6  18  -6        4.42        4.34      0.72 o
   6  18  -5        3.24        3.08      0.71 o
   6  18  -3        5.29        5.75      0.78 o
   6  18  -1        7.08        7.67      0.82 o
   6  18   0        2.33        2.15      0.73 o
   6  19  -8        4.49        4.35      0.68 o
   6  19  -7        5.46        5.23      0.68 o
   6  19  -6        1.61        1.50      0.65 o
   6  19  -5        4.36        5.01      0.70 o
   6  19  -3        7.12        6.98      0.77 o
   6  19  -2       13.74       13.28      0.91 o
   6  19   0        9.54       10.09      0.84 o
   6  20  -5        6.26        6.23      0.72 o
   6  20  -4        7.14        6.83      0.70 o
   6  20  -2        5.55        5.04      0.70 o
   6  20   0        9.25        8.74      0.77 o
   7   0   1      783.17      763.01     13.44 o
   7   0   2     1014.86      994.34     17.53 o
   7   0   3       59.79       60.62      1.32 o
   7   0   4      110.62      107.68      2.15 o
   7   0   5       12.14       11.87      0.50 o
   7   0   6      626.41      625.97     11.07 o
   7   0   7       49.10       48.46      1.24 o
   7   0   8       18.56       18.81      0.74 o
   7   0   9       36.97       37.09      1.11 o
   7   0  10       37.41       37.49      1.15 o
   7   0  11      113.48      113.33      2.53 o
   7   0  12       55.23       55.29      1.56 o
   7   0  13       13.32       13.17      0.80 o
   7   0  14       21.92       22.86      1.06 o
   7   0  15        4.38        4.15      0.69 o
   7   0  17       21.56       21.38      1.07 o
   7   0  19       11.23       10.81      0.83 o
   7   0  20       10.22        9.70      0.76 o
   7   1 -20        3.05        2.79      0.63 o
   7   1 -19        7.25        6.63      0.76 o
   7   1 -18        6.64        6.79      0.79 o
   7   1 -16        7.15        6.68      0.76 o
   7   1 -15        5.22        4.75      0.72 o
   7   1 -14       57.27       58.21      1.73 o
   7   1 -13       19.97       20.09      0.95 o
   7   1 -12       13.80       13.78      0.78 o
   7   1 -11       27.86       28.63      1.03 o
   7   1 -10       67.90       67.44      1.69 o
   7   1  -9       12.91       13.30      0.67 o
   7   1  -8      281.07      281.32      5.28 o
   7   1  -7      402.02      405.85      7.33 o
   7   1  -6      190.26      191.26      3.63 o
   7   1  -5       56.90       56.99      1.31 o
   7   1  -4      140.52      142.76      2.74 o
   7   1  -3      653.56      636.36     11.25 o
   7   1  -2       88.48       89.50      1.80 o
   7   1  -1      185.31      177.51      3.30 o
   7   1   0      678.05      656.54     11.56 o
   7   2 -20        9.48        9.19      0.74 o
   7   2 -19        4.17        3.72      0.69 o
   7   2 -17       26.40       26.18      1.18 o
   7   2 -16       17.81       17.09      1.00 o
   7   2 -15       22.28       22.96      1.12 o
   7   2 -14        3.74        3.62      0.66 o
   7   2 -13      183.42      183.08      3.87 o
   7   2 -12        2.45        2.58      0.55 o
   7   2 -11       83.02       83.64      2.04 o
   7   2 -10        0.86        1.03      0.49 o
   7   2  -9       12.95       13.08      0.67 o
   7   2  -8      237.46      239.08      4.56 o
   7   2  -7       18.10       17.81      0.69 o
   7   2  -6        7.05        6.95      0.46 o
   7   2  -5       89.19       89.78      1.89 o
   7   2  -4       21.74       22.03      0.68 o
   7   2  -3      214.63      217.49      4.01 o
   7   2  -2      125.74      122.92      2.39 o
   7   2  -1      500.15      486.98      8.59 o
   7   2   0        4.67        4.85      0.34 o
   7   3 -19        6.76        6.39      0.73 o
   7   3 -18       16.26       16.10      0.98 o
   7   3 -17        7.59        7.88      0.80 o
   7   3 -16       20.34       20.54      1.07 o
   7   3 -15       24.69       25.54      1.17 o
   7   3 -14        1.95        1.87      0.68 o
   7   3 -13       44.86       45.11      1.44 o
   7   3 -12       54.69       54.51      1.57 o
   7   3 -11       18.52       18.58      0.86 o
   7   3 -10       32.26       32.22      1.08 o
   7   3  -9       16.06       15.83      0.73 o
   7   3  -8       47.20       47.40      1.28 o
   7   3  -7       81.15       80.97      1.82 o
   7   3  -6      109.42      113.13      2.36 o
   7   3  -5       49.65       49.98      1.20 o
   7   3  -4       34.66       35.83      0.94 o
   7   3  -3      212.32      210.83      3.90 o
   7   3  -2       14.93       14.16      0.52 o
   7   3  -1       99.83      102.44      2.03 o
   7   3   0        6.15        6.69      0.38 o
   7   4 -19        3.09        3.34      0.67 o
   7   4 -18        5.03        5.12      0.74 o
   7   4 -17        4.44        4.46      0.72 o
   7   4 -16        3.17        3.78      0.70 o
   7   4 -15       12.23       12.70      0.90 o
   7   4 -14        8.97        9.12      0.81 o
   7   4 -13       17.65       18.17      0.91 o
   7   4 -12        5.28        5.39      0.63 o
   7   4 -11       16.26       16.73      0.83 o
   7   4 -10        9.26        9.30      0.64 o
   7   4  -9       29.87       30.12      1.02 o
   7   4  -8      132.70      133.44      2.78 o
   7   4  -7       54.10       54.86      1.39 o
   7   4  -6       29.98       30.83      0.94 o
   7   4  -5       73.02       73.77      1.65 o
   7   4  -4       78.31       79.13      1.70 o
   7   4  -3       66.97       68.78      1.50 o
   7   4  -2       86.19       84.22      1.76 o
   7   4  -1       71.05       72.78      1.56 o
   7   4   0        0.51        0.91      0.31 o
   7   5 -18        8.50        8.22      0.81 o
   7   5 -17       24.77       24.76      1.18 o
   7   5 -16       13.93       13.31      0.92 o
   7   5 -15        7.20        6.69      0.77 o
   7   5 -14       25.18       25.61      1.17 o
   7   5 -13        4.17        4.40      0.66 o
   7   5 -12       49.15       49.49      1.51 o
   7   5 -11       34.39       35.42      1.21 o
   7   5 -10       20.92       21.14      0.90 o
   7   5  -9       24.64       25.39      0.95 o
   7   5  -8       10.49       10.74      0.63 o
   7   5  -7       13.67       13.72      0.67 o
   7   5  -6       22.35       22.51      0.81 o
   7   5  -5       17.71       17.75      0.69 o
   7   5  -4       27.04       27.62      0.85 o
   7   5  -3       19.36       19.39      0.66 o
   7   5  -2       21.47       21.17      0.68 o
   7   5  -1       20.17       20.08      0.66 o
   7   5   0      176.50      181.12      3.40 o
   7   6 -19        1.80        1.94      0.62 o
   7   6 -18        5.64        5.16      0.73 o
   7   6 -17       10.13        9.80      0.86 o
   7   6 -15       10.52       10.24      0.85 o
   7   6 -14       13.95       14.59      0.94 o
   7   6 -13       21.51       21.96      1.07 o
   7   6 -11        2.51        2.60      0.57 o
   7   6 -10        5.52        5.14      0.59 o
   7   6  -9       31.21       31.24      1.08 o
   7   6  -8       29.29       29.42      1.01 o
   7   6  -7       70.18       71.41      1.74 o
   7   6  -6       66.09       67.42      1.63 o
   7   6  -5       17.67       17.81      0.71 o
   7   6  -4       91.48       91.35      1.98 o
   7   6  -3        1.13        1.01      0.38 o
   7   6  -2       69.80       70.45      1.59 o
   7   6   0       15.39       15.51      0.59 o
   7   7 -18       13.43       13.03      0.87 o
   7   7 -14       13.74       13.79      0.93 o
   7   7 -13        6.27        5.76      0.74 o
   7   7 -12       39.23       38.39      1.38 o
   7   7 -11       17.52       17.90      0.90 o
   7   7 -10       54.25       54.42      1.56 o
   7   7  -9        6.14        6.02      0.60 o
   7   7  -8       78.16       78.81      1.92 o
   7   7  -7        9.96        9.99      0.65 o
   7   7  -6       19.95       20.24      0.81 o
   7   7  -5       13.69       13.67      0.66 o
   7   7  -4       14.65       14.68      0.66 o
   7   7  -3       16.78       17.02      0.69 o
   7   7  -2       73.19       74.00      1.68 o
   7   7  -1       10.95       11.29      0.57 o
   7   7   0        7.82        7.65      0.48 o
   7   8 -17        2.75        2.66      0.69 o
   7   8 -16       43.42       43.68      1.55 o
   7   8 -15        7.66        7.39      0.78 o
   7   8 -14       10.57       10.51      0.85 o
   7   8 -13       19.96       19.69      1.05 o
   7   8 -12       28.36       28.42      1.22 o
   7   8 -11       11.36       11.08      0.78 o
   7   8 -10        5.23        5.68      0.63 o
   7   8  -9        3.82        3.92      0.57 o
   7   8  -8       13.55       13.19      0.75 o
   7   8  -7       32.29       32.68      1.09 o
   7   8  -6        1.50        1.43      0.47 o
   7   8  -5        8.06        8.09      0.57 o
   7   8  -4       29.05       29.84      0.98 o
   7   8  -3       32.48       32.68      1.02 o
   7   8  -2       95.55       95.71      2.10 o
   7   8  -1        2.76        2.68      0.42 o
   7   8   0        2.48        2.63      0.42 o
   7   9 -18        6.10        5.68      0.67 o
   7   9 -17        1.78        1.50      0.67 o
   7   9 -15        4.29        4.26      0.72 o
   7   9 -14       25.16       24.64      1.16 o
   7   9 -13        2.39        2.46      0.69 o
   7   9 -12       34.31       34.55      1.35 o
   7   9 -11        5.17        4.93      0.69 o
   7   9 -10        1.46        1.49      0.58 o
   7   9  -9       34.88       34.21      1.21 o
   7   9  -8        1.83        1.71      0.55 o
   7   9  -7       22.96       22.88      0.94 o
   7   9  -6       38.29       38.58      1.21 o
   7   9  -5        8.01        7.93      0.60 o
   7   9  -4       13.10       13.20      0.70 o
   7   9  -3       25.98       25.94      0.93 o
   7   9  -2       29.71       30.01      1.00 o
   7   9  -1       21.79       21.90      0.83 o
   7   9   0       23.66       24.00      0.87 o
   7  10 -17        1.71        1.56      0.64 o
   7  10 -16        3.10        3.84      0.70 o
   7  10 -13        2.37        2.69      0.69 o
   7  10 -12        3.72        3.48      0.72 o
   7  10 -10        7.65        7.33      0.74 o
   7  10  -9       41.38       40.75      1.36 o
   7  10  -8       18.74       18.81      0.91 o
   7  10  -7       19.49       20.35      0.92 o
   7  10  -6       27.43       27.00      1.03 o
   7  10  -5       12.60       12.29      0.72 o
   7  10  -3        5.08        4.97      0.54 o
   7  10  -2       17.19       17.22      0.79 o
   7  10  -1       30.22       30.57      1.03 o
   7  10   0       40.46       40.48      1.21 o
   7  11 -17        7.00        7.27      0.74 o
   7  11 -15       12.46       12.36      0.90 o
   7  11 -13        2.88        2.57      0.69 o
   7  11 -12        2.45        2.60      0.69 o
   7  11 -11        9.11        9.33      0.83 o
   7  11 -10        4.81        5.02      0.73 o
   7  11  -9       27.07       26.30      1.15 o
   7  11  -8        3.43        3.19      0.62 o
   7  11  -7        3.13        3.50      0.59 o
   7  11  -6       19.22       19.35      0.91 o
   7  11  -5        4.17        4.03      0.58 o
   7  11  -4       13.87       13.88      0.77 o
   7  11  -3       37.74       37.78      1.23 o
   7  11  -2        4.75        4.84      0.56 o
   7  11  -1       12.37       12.65      0.72 o
   7  11   0       31.36       30.80      1.07 o
   7  12 -15       11.29       11.25      0.85 o
   7  12 -13       14.88       15.17      1.00 o
   7  12 -11       10.42       10.75      0.87 o
   7  12  -8        8.33        8.29      0.79 o
   7  12  -7        9.65        9.36      0.77 o
   7  12  -6        6.19        5.80      0.66 o
   7  12  -5       12.47       13.06      0.79 o
   7  12  -4       11.82       11.85      0.76 o
   7  12  -3       33.95       33.00      1.17 o
   7  12  -2        1.86        1.80      0.54 o
   7  13 -14        1.73        1.43      0.68 o
   7  13 -13        1.73        1.65      0.71 o
   7  13 -12        7.26        6.82      0.80 o
   7  13 -11        1.88        2.03      0.69 o
   7  13 -10        8.55        8.32      0.82 o
   7  13  -9        1.60        2.22      0.69 o
   7  13  -8        3.10        3.17      0.71 o
   7  13  -7       46.82       46.10      1.57 o
   7  13  -6       26.95       27.08      1.19 o
   7  13  -5        2.30        2.16      0.64 o
   7  13  -4        1.96        1.81      0.60 o
   7  13  -3       17.82       17.80      0.91 o
   7  13  -2       23.64       22.94      1.01 o
   7  13  -1        2.11        2.26      0.58 o
   7  13   0       11.32       10.43      0.74 o
   7  14 -13       13.42       13.32      0.90 o
   7  14 -12        1.61        1.73      0.73 o
   7  14 -11       20.82       21.13      1.11 o
   7  14 -10        2.68        2.32      0.71 o
   7  14  -9        1.95        1.95      0.71 o
   7  14  -8        3.37        3.28      0.71 o
   7  14  -7        5.78        5.62      0.75 o
   7  14  -6        5.43        5.37      0.74 o
   7  14  -5        8.29        7.54      0.78 o
   7  14  -4        9.30        9.65      0.82 o
   7  14  -3       34.38       34.88      1.34 o
   7  14  -2        4.89        4.78      0.69 o
   7  14  -1       43.90       42.95      1.47 o
   7  14   0        9.06        9.77      0.78 o
   7  15 -12        2.98        2.50      0.68 o
   7  15 -11        3.63        3.66      0.71 o
   7  15 -10        5.91        6.03      0.79 o
   7  15  -9       32.07       31.28      1.28 o
   7  15  -8       15.42       15.38      0.97 o
   7  15  -7        9.30        9.38      0.85 o
   7  15  -6       19.64       20.23      1.07 o
   7  15  -5        3.22        3.27      0.70 o
   7  15  -4        2.57        2.29      0.70 o
   7  15  -3        2.74        3.26      0.70 o
   7  15  -2        6.84        6.98      0.78 o
   7  15  -1       29.39       29.49      1.25 o
   7  15   0       11.11       10.68      0.86 o
   7  16 -12        6.23        5.87      0.68 o
   7  16 -11        4.15        4.29      0.69 o
   7  16 -10        3.19        3.10      0.69 o
   7  16  -8        6.52        6.69      0.79 o
   7  16  -6       41.29       40.73      1.47 o
   7  16  -5       13.12       13.45      0.93 o
   7  16  -4       36.74       37.51      1.42 o
   7  16  -3        2.70        2.87      0.71 o
   7  16  -2       12.95       12.99      0.91 o
   7  16  -1       28.89       28.47      1.25 o
   7  16   0        9.57        9.25      0.84 o
   7  17 -11        1.22        1.35      0.66 o
   7  17 -10        5.12        4.88      0.68 o
   7  17  -9        7.62        7.27      0.76 o
   7  17  -8       15.71       14.96      0.95 o
   7  17  -7       27.00       25.57      1.19 o
   7  17  -5        8.88        9.08      0.86 o
   7  17  -4        2.29        2.16      0.69 o
   7  17  -3        4.77        4.54      0.74 o
   7  17  -2        9.40        9.37      0.84 o
   7  17  -1       14.40       13.86      0.94 o
   7  17   0       62.61       59.52      1.82 o
   7  18  -9        1.83        1.63      0.63 o
   7  18  -8        2.28        1.85      0.66 o
   7  18  -7        1.97        2.39      0.65 o
   7  18  -5       21.76       21.05      1.06 o
   7  18  -4       11.39       11.13      0.87 o
   7  18  -3        7.71        8.08      0.81 o
   7  18  -2       11.49       10.79      0.89 o
   7  18  -1        6.77        6.58      0.79 o
   7  19  -7        8.84        8.55      0.76 o
   7  19  -5        4.51        4.18      0.67 o
   7  19   0       23.71       21.92      1.07 o
   7  20  -1        1.65        1.44      0.63 o
   8   0   0       36.24       36.67      0.93 o
   8   0   1      186.70      180.64      3.38 o
   8   0   2      106.54      104.60      2.10 o
   8   0   3        4.44        4.17      0.36 o
   8   0   4       36.66       37.77      0.99 o
   8   0   5      152.64      152.14      2.99 o
   8   0   6        6.27        6.35      0.48 o
   8   0   8       90.05       89.71      2.03 o
   8   0   9       11.65       11.38      0.65 o
   8   0  10        4.10        4.35      0.53 o
   8   0  11       24.29       24.07      0.98 o
   8   0  12        8.32        8.25      0.69 o
   8   0  13       41.41       42.53      1.39 o
   8   0  14       14.58       14.34      0.92 o
   8   0  15        2.71        2.00      0.69 o
   8   0  16        1.45        1.60      0.68 o
   8   0  17        2.48        1.76      0.68 o
   8   0  18       22.76       23.30      1.12 o
   8   1 -19        8.96        9.05      0.78 o
   8   1 -18        9.09        9.39      0.83 o
   8   1 -17        5.06        5.57      0.74 o
   8   1 -15        2.73        2.53      0.68 o
   8   1 -14        7.02        6.70      0.75 o
   8   1 -13       50.57       51.72      1.56 o
   8   1 -12        6.24        5.77      0.64 o
   8   1 -11        8.28        8.55      0.66 o
   8   1 -10        5.99        6.57      0.59 o
   8   1  -9        2.28        2.27      0.48 o
   8   1  -8       10.20       10.78      0.62 o
   8   1  -7       80.50       80.70      1.84 o
   8   1  -6       14.37       14.34      0.64 o
   8   1  -5       73.86       75.78      1.70 o
   8   1  -4      123.39      123.53      2.47 o
   8   1  -3       35.66       35.72      0.94 o
   8   1  -2       24.17       24.50      0.73 o
   8   1  -1       20.84       20.36      0.65 o
   8   1   0       89.33       86.15      1.77 o
   8   2 -19       13.72       13.72      0.87 o
   8   2 -18        6.01        5.38      0.75 o
   8   2 -16        2.55        2.78      0.70 o
   8   2 -15       14.61       14.65      0.94 o
   8   2 -14       21.18       21.29      1.07 o
   8   2 -13        1.42        1.78      0.64 o
   8   2 -12       14.06       14.16      0.82 o
   8   2 -11        9.87       10.16      0.71 o
   8   2 -10       32.35       33.08      1.11 o
   8   2  -9       19.65       19.82      0.83 o
   8   2  -8       61.87       62.53      1.56 o
   8   2  -7       15.52       15.71      0.69 o
   8   2  -6       49.98       51.36      1.30 o
   8   2  -5      169.23      170.23      3.31 o
   8   2  -4       39.88       40.06      1.04 o
   8   2  -3       85.57       85.70      1.82 o
   8   2  -2       23.14       23.94      0.73 o
   8   2  -1       21.43       20.97      0.67 o
   8   2   0       47.97       45.87      1.10 o
   8   3 -19        7.51        7.74      0.74 o
   8   3 -17        4.27        4.56      0.76 o
   8   3 -16        3.81        3.61      0.71 o
   8   3 -15       31.04       30.05      1.27 o
   8   3 -14       33.19       32.43      1.31 o
   8   3 -13       28.19       28.53      1.17 o
   8   3 -12       54.95       54.35      1.60 o
   8   3 -11       14.79       15.12      0.82 o
   8   3 -10       86.00       86.06      2.08 o
   8   3  -9       40.96       41.39      1.24 o
   8   3  -8        8.53        8.54      0.59 o
   8   3  -7       10.32       10.64      0.60 o
   8   3  -6       30.84       31.50      0.97 o
   8   3  -5       62.31       63.03      1.49 o
   8   3  -4       32.86       33.28      0.96 o
   8   3  -3      226.71      226.04      4.21 o
   8   3  -2       50.65       50.15      1.20 o
   8   3  -1       59.46       59.71      1.35 o
   8   3   0      399.56      383.29      6.71 o
   8   4 -18        6.94        7.08      0.77 o
   8   4 -17       19.61       19.54      1.08 o
   8   4 -16        9.52        9.61      0.84 o
   8   4 -15       11.81       12.27      0.91 o
   8   4 -14       22.35       22.12      1.11 o
   8   4 -13       25.45       25.60      1.14 o
   8   4 -12        8.98        8.96      0.72 o
   8   4 -11        2.74        3.13      0.57 o
   8   4 -10       81.30       81.41      2.02 o
   8   4  -9       22.79       22.77      0.92 o
   8   4  -8       52.35       53.40      1.43 o
   8   4  -7       13.80       14.57      0.69 o
   8   4  -6       94.63       97.24      2.13 o
   8   4  -5      164.42      166.37      3.28 o
   8   4  -4        6.44        6.14      0.47 o
   8   4  -3       25.52       25.54      0.82 o
   8   4  -2        4.66        5.07      0.41 o
   8   4  -1       28.43       29.72      0.85 o
   8   4   0       91.70       89.38      1.86 o
   8   5 -19       20.60       20.66      0.97 o
   8   5 -18        2.08        1.74      0.67 o
   8   5 -17        5.52        5.36      0.76 o
   8   5 -16        6.13        6.60      0.77 o
   8   5 -15       46.09       47.29      1.60 o
   8   5 -13       20.16       20.76      1.06 o
   8   5 -12        3.81        3.78      0.63 o
   8   5 -11      107.50      107.51      2.52 o
   8   5 -10       49.54       49.59      1.47 o
   8   5  -9       61.71       63.58      1.68 o
   8   5  -8       17.24       17.92      0.80 o
   8   5  -7       35.01       35.65      1.12 o
   8   5  -6       77.92       78.70      1.84 o
   8   5  -5       38.79       40.12      1.14 o
   8   5  -4       46.09       46.64      1.23 o
   8   5  -3       19.86       20.42      0.75 o
   8   5  -2       19.61       20.01      0.73 o
   8   5  -1        3.47        3.93      0.41 o
   8   6 -19        2.72        2.62      0.63 o
   8   6 -18        6.42        6.50      0.73 o
   8   6 -17        2.33        2.49      0.70 o
   8   6 -16       38.34       39.79      1.49 o
   8   6 -15        1.10        1.77      0.70 o
   8   6 -14       12.31       13.36      0.92 o
   8   6 -13        6.33        6.59      0.76 o
   8   6 -12       20.00       20.26      1.01 o
   8   6 -11        5.59        5.75      0.66 o
   8   6 -10       77.89       77.44      1.99 o
   8   6  -9       68.79       69.61      1.80 o
   8   6  -8       41.58       42.32      1.28 o
   8   6  -7       32.87       33.42      1.09 o
   8   6  -6       85.48       87.51      2.02 o
   8   6  -5       59.23       60.69      1.52 o
   8   6  -4       35.14       36.05      1.07 o
   8   6  -3       31.96       32.40      0.99 o
   8   6  -2       60.36       61.71      1.49 o
   8   6  -1      184.88      186.87      3.61 o
   8   6   0      157.42      161.89      3.17 o
   8   7 -18        5.92        5.53      0.69 o
   8   7 -17        2.20        2.52      0.68 o
   8   7 -15        6.14        6.07      0.75 o
   8   7 -14        4.20        4.70      0.73 o
   8   7 -13        2.60        2.93      0.69 o
   8   7 -12       31.74       32.23      1.29 o
   8   7 -11        6.29        6.16      0.68 o
   8   7 -10       49.17       50.10      1.52 o
   8   7  -9       13.63       13.50      0.79 o
   8   7  -8        6.59        6.52      0.61 o
   8   7  -7       19.89       20.37      0.87 o
   8   7  -6        3.16        2.89      0.51 o
   8   7  -5      146.61      147.23      3.06 o
   8   7  -4      161.90      162.37      3.29 o
   8   7  -3       48.76       49.68      1.33 o
   8   7  -2       63.96       65.79      1.60 o
   8   7  -1       23.37       23.59      0.85 o
   8   7   0      171.02      173.00      3.40 o
   8   8 -18        2.47        2.67      0.63 o
   8   8 -17        3.09        2.85      0.66 o
   8   8 -16        6.90        7.09      0.78 o
   8   8 -15        4.65        4.38      0.72 o
   8   8 -14       10.65       10.76      0.86 o
   8   8 -13        4.46        4.33      0.73 o
   8   8 -12        6.31        6.51      0.76 o
   8   8 -11        4.49        4.46      0.69 o
   8   8 -10       55.03       55.71      1.64 o
   8   8  -9       32.37       33.03      1.19 o
   8   8  -8       45.70       45.85      1.40 o
   8   8  -7       51.65       52.45      1.49 o
   8   8  -6        3.06        3.46      0.53 o
   8   8  -5       36.42       36.54      1.15 o
   8   8  -4       12.23       12.86      0.70 o
   8   8  -3      111.12      111.96      2.44 o
   8   8  -2      184.27      185.96      3.68 o
   8   8  -1       18.39       18.37      0.79 o
   8   8   0       88.46       90.23      2.03 o
   8   9 -17        4.11        4.19      0.66 o
   8   9 -15       12.82       12.83      0.93 o
   8   9 -14        3.39        3.13      0.71 o
   8   9 -13        5.01        4.94      0.74 o
   8   9 -12       18.27       17.25      0.99 o
   8   9 -11        3.19        3.14      0.70 o
   8   9 -10       78.33       78.89      2.14 o
   8   9  -9       15.30       14.97      0.87 o
   8   9  -8       47.83       48.30      1.48 o
   8   9  -7       20.79       21.12      0.95 o
   8   9  -6        5.38        5.77      0.60 o
   8   9  -5       86.48       86.69      2.08 o
   8   9  -4       32.18       32.41      1.10 o
   8   9  -3       72.86       72.70      1.80 o
   8   9  -2      125.41      125.77      2.70 o
   8   9  -1       19.44       20.18      0.84 o
   8   9   0      229.98      227.63      4.41 o
   8  10 -17        1.65        1.68      0.63 o
   8  10 -16        2.63        2.15      0.66 o
   8  10 -15        3.60        3.44      0.70 o
   8  10 -14        4.75        5.04      0.76 o
   8  10 -12        6.69        6.38      0.77 o
   8  10 -11       10.06       10.72      0.86 o
   8  10  -9        9.62        9.41      0.79 o
   8  10  -7       34.45       35.06      1.23 o
   8  10  -6       24.27       23.65      1.00 o
   8  10  -5      101.52      101.77      2.37 o
   8  10  -4       67.34       68.47      1.78 o
   8  10  -3      112.84      113.47      2.55 o
   8  10  -2        0.79        1.35      0.54 o
   8  10  -1       52.58       52.04      1.47 o
   8  10   0        6.31        6.67      0.59 o
   8  11 -16        3.81        3.33      0.65 o
   8  11 -14        2.77        2.59      0.70 o
   8  11 -12        9.14        9.15      0.83 o
   8  11 -11       21.55       21.25      1.09 o
   8  11 -10        5.83        5.35      0.75 o
   8  11  -9       18.84       18.39      1.02 o
   8  11  -8       38.38       38.09      1.38 o
   8  11  -7       43.46       43.23      1.42 o
   8  11  -6        6.79        7.04      0.68 o
   8  11  -5        2.08        2.20      0.58 o
   8  11  -4        5.39        5.76      0.63 o
   8  11  -3       46.03       45.13      1.39 o
   8  11  -2       48.81       48.25      1.43 o
   8  11  -1       20.44       20.93      0.92 o
   8  11   0       57.82       57.67      1.59 o
   8  12 -15        2.12        2.18      0.64 o
   8  12 -14        3.17        3.17      0.69 o
   8  12 -13       17.56       17.95      1.04 o
   8  12 -12        6.89        7.01      0.78 o
   8  12 -11       25.18       26.23      1.19 o
   8  12 -10        2.34        2.09      0.70 o
   8  12  -9       23.45       23.74      1.16 o
   8  12  -8       10.02        9.78      0.84 o
   8  12  -7       10.61       10.05      0.84 o
   8  12  -6       13.21       12.79      0.85 o
   8  12  -5       49.58       49.41      1.52 o
   8  12  -4       28.01       28.05      1.12 o
   8  12  -3        8.03        7.97      0.70 o
   8  12  -2       17.85       17.59      0.89 o
   8  12  -1       15.05       15.03      0.82 o
   8  13 -15        2.38        2.44      0.65 o
   8  13 -14       15.83       15.49      0.91 o
   8  13 -13        1.45        1.61      0.70 o
   8  13 -12       11.79       11.54      0.90 o
   8  13 -11       12.60       12.85      0.93 o
   8  13 -10        2.18        2.39      0.70 o
   8  13  -8        4.46        4.21      0.73 o
   8  13  -6       14.58       15.08      0.95 o
   8  13  -5        1.53        1.49      0.70 o
   8  13  -4       30.79       29.88      1.25 o
   8  13  -3       17.28       17.55      0.95 o
   8  13  -2        1.61        1.45      0.64 o
   8  13  -1        4.46        4.18      0.65 o
   8  14 -13        4.05        3.72      0.67 o
   8  14 -11        6.43        6.78      0.79 o
   8  14 -10       13.64       13.39      0.97 o
   8  14  -9        5.03        4.89      0.73 o
   8  14  -7        2.35        2.47      0.70 o
   8  14  -6       13.64       14.29      0.94 o
   8  14  -5        7.60        7.64      0.78 o
   8  14  -4       12.74       12.87      0.93 o
   8  14  -3        9.05        8.31      0.80 o
   8  14  -2        7.90        8.00      0.79 o
   8  14  -1       11.27       11.04      0.86 o
   8  15 -12        2.38        2.43      0.64 o
   8  15 -11        3.72        3.97      0.70 o
   8  15 -10       18.42       17.94      1.02 o
   8  15  -7       20.59       20.57      1.07 o
   8  15  -6        2.15        1.53      0.72 o
   8  15  -5        1.51        1.73      0.71 o
   8  15  -4        2.95        3.12      0.70 o
   8  15  -3       22.76       22.13      1.11 o
   8  15  -2        1.71        1.83      0.71 o
   8  15   0       15.18       15.61      0.95 o
   8  16  -9        2.15        1.89      0.69 o
   8  16  -8        3.03        3.26      0.70 o
   8  16  -6        2.15        1.72      0.75 o
   8  16  -5        8.58        8.75      0.82 o
   8  16  -4        3.85        3.78      0.72 o
   8  16  -3        5.77        5.03      0.74 o
   8  16  -2        2.88        2.30      0.70 o
   8  16  -1        4.97        4.95      0.75 o
   8  17 -10        3.45        3.63      0.66 o
   8  17  -7        4.83        4.50      0.72 o
   8  17  -6        1.81        1.55      0.71 o
   8  17  -5        3.41        4.21      0.73 o
   8  17  -4        4.97        4.74      0.77 o
   8  17  -3        3.24        3.01      0.73 o
   8  17  -1        2.31        2.58      0.72 o
   8  17   0        9.15        8.83      0.84 o
   8  18  -8        5.38        5.32      0.68 o
   8  18  -6        3.29        3.26      0.66 o
   8  18  -4        3.34        3.35      0.69 o
   8  18  -3        3.09        3.02      0.70 o
   8  18  -2       11.89       11.69      0.88 o
   8  19  -3        5.31        4.61      0.68 o
   8  19  -2        2.58        2.28      0.66 o
   8  19  -1        2.54        2.24      0.66 o
   8  19   0        3.25        2.57      0.66 o
   9   0   1        9.85        9.30      0.49 o
   9   0   2       11.54       11.89      0.56 o
   9   0   3      183.92      184.78      3.55 o
   9   0   4       42.78       43.25      1.16 o
   9   0   5       25.78       25.17      0.85 o
   9   0   6       65.83       66.03      1.60 o
   9   0   7        1.48        1.60      0.44 o
   9   0   8       25.08       25.66      0.94 o
   9   0   9       11.59       11.68      0.70 o
   9   0  10        9.25        9.83      0.68 o
   9   0  11       13.07       14.18      0.80 o
   9   0  12       14.70       15.75      0.86 o
   9   0  16       16.35       17.65      1.00 o
   9   0  18        1.07        1.40      0.69 o
   9   0  19        8.41        8.50      0.74 o
   9   1 -18        9.94       10.20      0.84 o
   9   1 -17       11.76       11.03      0.89 o
   9   1 -16        3.35        2.73      0.70 o
   9   1 -15        8.84        9.11      0.83 o
   9   1 -14       28.46       28.39      1.22 o
   9   1 -13        1.68        2.30      0.66 o
   9   1 -12       48.04       49.59      1.52 o
   9   1 -11       27.27       27.32      1.07 o
   9   1 -10       16.85       16.53      0.83 o
   9   1  -9       32.71       33.65      1.12 o
   9   1  -8        1.73        1.94      0.49 o
   9   1  -7        1.48        1.49      0.46 o
   9   1  -6       12.60       13.09      0.65 o
   9   1  -5        3.53        3.56      0.45 o
   9   1  -4        3.76        3.68      0.43 o
   9   1  -3       69.13       69.57      1.60 o
   9   1  -2        8.57        9.62      0.53 o
   9   1  -1        7.19        6.81      0.46 o
   9   1   0      106.18      106.22      2.17 o
   9   2 -18       14.09       14.05      0.91 o
   9   2 -17       12.11       11.90      0.90 o
   9   2 -16       28.46       28.03      1.22 o
   9   2 -15        2.75        2.72      0.72 o
   9   2 -14        3.20        2.29      0.69 o
   9   2 -12       18.81       20.08      0.96 o
   9   2 -11       17.39       17.29      0.88 o
   9   2 -10       27.10       27.97      1.07 o
   9   2  -9       62.46       64.58      1.68 o
   9   2  -8       17.94       18.00      0.81 o
   9   2  -7       11.25       11.72      0.66 o
   9   2  -6       30.79       30.93      1.00 o
   9   2  -5       19.47       20.16      0.77 o
   9   2  -4       27.06       27.08      0.88 o
   9   2  -3        5.31        5.63      0.46 o
   9   2  -2       51.81       50.90      1.27 o
   9   2  -1       31.71       30.65      0.92 o
   9   2   0      107.36      107.31      2.22 o
   9   3 -19        7.23        6.92      0.73 o
   9   3 -18        4.70        4.80      0.71 o
   9   3 -17        3.68        3.82      0.72 o
   9   3 -16        5.48        5.16      0.74 o
   9   3 -15       13.02       12.42      0.91 o
   9   3 -14        2.33        2.29      0.70 o
   9   3 -13        2.80        2.84      0.69 o
   9   3 -12        3.53        3.49      0.65 o
   9   3 -11       55.71       57.52      1.64 o
   9   3 -10       17.69       17.69      0.86 o
   9   3  -9       57.37       58.88      1.59 o
   9   3  -8       21.68       22.08      0.89 o
   9   3  -7       63.68       64.09      1.63 o
   9   3  -6       55.21       55.25      1.43 o
   9   3  -5       31.69       32.36      1.00 o
   9   3  -4      127.43      128.36      2.67 o
   9   3  -3        2.33        2.34      0.40 o
   9   3  -2       29.73       30.17      0.92 o
   9   3  -1        8.16        8.09      0.51 o
   9   3   0       43.67       42.75      1.13 o
   9   4 -19        2.17        2.15      0.64 o
   9   4 -18        2.35        2.00      0.66 o
   9   4 -17        2.28        2.96      0.69 o
   9   4 -16       23.18       23.58      1.17 o
   9   4 -15       39.08       38.29      1.43 o
   9   4 -14        7.96        8.32      0.81 o
   9   4 -13       46.51       47.89      1.60 o
   9   4 -12       13.47       13.59      0.88 o
   9   4 -11       40.64       40.68      1.35 o
   9   4 -10        3.00        3.45      0.60 o
   9   4  -9       20.10       20.41      0.91 o
   9   4  -8       18.02       19.18      0.85 o
   9   4  -7        1.39        1.41      0.50 o
   9   4  -6       65.14       65.92      1.65 o
   9   4  -5       46.70       47.82      1.30 o
   9   4  -4       25.95       26.40      0.89 o
   9   4  -3        7.68        8.03      0.53 o
   9   4  -2        8.54        8.58      0.54 o
   9   4  -1       99.36       99.24      2.13 o
   9   4   0       90.52       92.36      2.00 o
   9   5 -18       14.80       15.85      0.91 o
   9   5 -17        8.40        9.13      0.82 o
   9   5 -16        8.02        8.11      0.83 o
   9   5 -15        3.54        3.13      0.71 o
   9   5 -14       18.08       18.38      1.03 o
   9   5 -12       43.03       42.53      1.49 o
   9   5 -11       46.17       47.52      1.50 o
   9   5 -10       82.92       84.21      2.11 o
   9   5  -8       31.47       32.66      1.12 o
   9   5  -7       19.79       20.54      0.86 o
   9   5  -6       88.61       89.77      2.08 o
   9   5  -5      120.63      121.82      2.60 o
   9   5  -4        2.67        2.88      0.47 o
   9   5  -3        4.76        5.18      0.49 o
   9   5  -2       71.50       72.06      1.68 o
   9   5  -1       48.61       49.52      1.29 o
   9   5   0        7.16        7.27      0.52 o
   9   6 -18        6.41        6.26      0.71 o
   9   6 -17        6.12        6.90      0.76 o
   9   6 -16        5.11        5.66      0.76 o
   9   6 -15       11.87       11.90      0.89 o
   9   6 -14        5.35        5.35      0.75 o
   9   6 -13       18.64       19.10      1.06 o
   9   6 -12        9.32        9.36      0.82 o
   9   6 -11       52.40       52.69      1.64 o
   9   6 -10       10.56       10.48      0.76 o
   9   6  -8       85.16       87.76      2.13 o
   9   6  -7        4.54        4.60      0.57 o
   9   6  -6       85.96       87.53      2.08 o
   9   6  -5      130.85      134.05      2.84 o
   9   6  -4       19.22       20.16      0.82 o
   9   6  -3       17.25       18.12      0.77 o
   9   6  -2      179.56      185.06      3.64 o
   9   6  -1       49.26       49.40      1.31 o
   9   6   0       86.03       87.05      1.96 o
   9   7 -16        9.96       10.13      0.85 o
   9   7 -15        5.93        6.07      0.80 o
   9   7 -13        6.86        6.52      0.79 o
   9   7 -12       14.24       14.34      0.94 o
   9   7 -11       21.72       22.54      1.09 o
   9   7 -10        8.54        8.27      0.72 o
   9   7  -9       21.50       21.97      0.98 o
   9   7  -8       17.75       18.34      0.89 o
   9   7  -7       35.44       36.00      1.21 o
   9   7  -6       39.99       40.22      1.26 o
   9   7  -5      130.61      131.93      2.84 o
   9   7  -4       94.86       96.42      2.20 o
   9   7  -3      144.00      145.80      3.04 o
   9   7  -2       40.03       40.60      1.20 o
   9   7  -1       93.24       94.37      2.14 o
   9   7   0      121.32      123.69      2.61 o
   9   8 -17        2.33        2.65      0.63 o
   9   8 -16        6.98        6.59      0.76 o
   9   8 -15        4.38        4.78      0.74 o
   9   8 -14        2.97        2.96      0.70 o
   9   8 -13        3.95        3.45      0.71 o
   9   8 -12        3.77        3.44      0.71 o
   9   8 -11       20.64       20.73      1.07 o
   9   8  -9       70.38       71.83      1.93 o
   9   8  -8       56.78       57.90      1.66 o
   9   8  -7        1.55        1.81      0.56 o
   9   8  -6       24.55       24.36      1.00 o
   9   8  -5       80.35       80.67      1.98 o
   9   8  -4       91.89       92.76      2.18 o
   9   8  -3       10.59       10.99      0.68 o
   9   8  -2       37.89       38.42      1.19 o
   9   8  -1      229.64      232.12      4.50 o
   9   8   0        0.75        1.30      0.50 o
   9   9 -17        2.21        1.82      0.65 o
   9   9 -16        1.56        1.67      0.66 o
   9   9 -15        9.57        9.84      0.84 o
   9   9 -14        1.55        1.76      0.73 o
   9   9 -13       18.02       18.47      1.03 o
   9   9 -12       10.21       10.35      0.86 o
   9   9 -11       20.10       19.60      1.06 o
   9   9 -10       23.04       22.59      1.11 o
   9   9  -9       17.42       17.20      0.97 o
   9   9  -8       17.46       17.57      0.91 o
   9   9  -7       46.38       45.39      1.43 o
   9   9  -6        6.22        6.03      0.64 o
   9   9  -5       28.94       29.08      1.08 o
   9   9  -4       56.20       56.32      1.57 o
   9   9  -3      181.68      185.95      3.78 o
   9   9  -2       37.63       38.36      1.23 o
   9   9  -1       34.07       34.62      1.14 o
   9   9   0       44.62       44.59      1.32 o
   9  10 -16        3.39        3.88      0.65 o
   9  10 -14        1.65        1.55      0.71 o
   9  10 -11        4.27        4.26      0.72 o
   9  10 -10       11.24       10.90      0.87 o
   9  10  -9        3.10        3.36      0.69 o
   9  10  -8       42.50       41.84      1.44 o
   9  10  -7        4.95        5.05      0.67 o
   9  10  -6       72.46       73.91      1.95 o
   9  10  -5       19.63       19.71      0.94 o
   9  10  -4       44.23       44.70      1.39 o
   9  10  -3       28.77       28.95      1.10 o
   9  10  -2      167.02      167.20      3.50 o
   9  10  -1        7.60        8.16      0.66 o
   9  11 -15        4.75        4.73      0.68 o
   9  11 -13       19.85       20.15      1.07 o
   9  11 -12        9.34        8.90      0.82 o
   9  11 -11        5.56        5.64      0.77 o
   9  11 -10       14.45       13.80      0.94 o
   9  11  -8       15.47       15.19      0.95 o
   9  11  -7       46.61       47.46      1.60 o
   9  11  -5       32.64       32.40      1.22 o
   9  11  -4       40.27       40.03      1.33 o
   9  11  -3       27.34       27.66      1.10 o
   9  11  -2       24.99       25.26      1.04 o
   9  11  -1       27.82       27.35      1.07 o
   9  11   0       42.01       41.81      1.34 o
   9  12 -15        1.60        1.60      0.65 o
   9  12 -13       15.71       15.89      0.97 o
   9  12 -12       11.21       10.73      0.90 o
   9  12 -11        5.29        5.04      0.76 o
   9  12 -10       24.25       24.09      1.15 o
   9  12  -9        8.83        8.62      0.83 o
   9  12  -8       29.74       29.99      1.27 o
   9  12  -7        1.59        1.99      0.69 o
   9  12  -6        6.11        6.15      0.75 o
   9  12  -5        9.52        9.05      0.81 o
   9  12  -4       18.50       19.00      0.99 o
   9  12  -3        4.68        4.84      0.69 o
   9  12  -2       28.93       28.89      1.15 o
   9  12  -1       40.37       40.58      1.36 o
   9  12   0        2.56        2.84      0.60 o
   9  13 -13        8.05        8.12      0.77 o
   9  13 -11        5.70        5.58      0.78 o
   9  13 -10       15.18       15.65      0.97 o
   9  13  -9        3.25        3.31      0.71 o
   9  13  -8       21.11       21.05      1.09 o
   9  13  -7        5.22        5.25      0.75 o
   9  13  -6        1.76        2.18      0.70 o
   9  13  -5       12.59       12.75      0.91 o
   9  13  -3       18.70       18.07      1.02 o
   9  13  -2       11.82       11.46      0.86 o
   9  13  -1       10.41       10.27      0.83 o
   9  13   0        9.65        9.82      0.81 o
   9  14 -13        2.24        2.24      0.63 o
   9  14 -10        8.96        8.62      0.83 o
   9  14  -9        2.20        2.56      0.72 o
   9  14  -8       32.27       32.09      1.29 o
   9  14  -7        6.67        6.73      0.79 o
   9  14  -5       13.04       13.56      0.93 o
   9  14  -4        5.59        4.98      0.74 o
   9  14  -1        4.15        4.32      0.73 o
   9  15 -12        7.36        7.30      0.73 o
   9  15 -11        8.21        8.09      0.76 o
   9  15 -10        2.27        1.63      0.70 o
   9  15  -6        1.19        1.70      0.70 o
   9  15  -5       10.50       10.68      0.86 o
   9  15  -3        7.83        7.13      0.79 o
   9  15  -1        2.40        2.31      0.70 o
   9  15   0       18.84       20.31      1.06 o
   9  16 -10        4.39        4.24      0.67 o
   9  16  -7        3.87        4.17      0.72 o
   9  16  -6        6.61        6.54      0.79 o
   9  16  -5        2.29        2.32      0.74 o
   9  16  -4        3.00        2.71      0.73 o
   9  16  -3        4.08        3.87      0.71 o
   9  16  -1        2.58        2.88      0.71 o
   9  16   0        2.42        2.89      0.70 o
   9  17  -9        2.17        2.05      0.65 o
   9  17  -8        2.21        2.19      0.63 o
   9  17  -7        2.24        2.28      0.66 o
   9  17  -5        3.15        2.87      0.69 o
   9  17  -4        2.56        2.50      0.70 o
   9  17  -3        3.09        3.02      0.71 o
   9  17  -2        9.36        9.20      0.85 o
   9  18  -6        2.57        3.06      0.64 o
   9  18  -4        2.29        2.82      0.65 o
   9  18  -3        1.44        1.39      0.68 o
   9  18  -2        1.85        2.28      0.67 o
   9  18  -1        4.15        3.75      0.70 o
   9  18   0        2.72        2.58      0.67 o
   9  19  -2        1.65        1.72      0.62 o
  10   0   0      304.80      304.99      5.61 o
  10   0   1      261.20      261.39      4.87 o
  10   0   2      121.72      120.05      2.50 o
  10   0   3      111.58      112.34      2.38 o
  10   0   4       98.19       99.98      2.19 o
  10   0   5      126.54      129.11      2.71 o
  10   0   6       10.90       11.49      0.67 o
  10   0   7      143.67      142.08      2.99 o
  10   0   8        9.21        8.82      0.66 o
  10   0   9       21.02       21.69      0.93 o
  10   0  10        5.20        5.08      0.63 o
  10   0  11       26.39       27.84      1.10 o
  10   0  12       32.07       31.94      1.27 o
  10   0  13       17.51       18.03      1.02 o
  10   0  14       23.40       25.12      1.18 o
  10   0  16       17.99       18.08      1.04 o
  10   0  18        4.16        3.71      0.67 o
  10   1 -18        8.81        9.13      0.78 o
  10   1 -17        5.23        5.59      0.75 o
  10   1 -16        5.01        5.36      0.77 o
  10   1 -15       14.11       14.31      0.95 o
  10   1 -14       59.81       60.70      1.86 o
  10   1 -13        7.20        7.38      0.79 o
  10   1 -12       48.67       47.89      1.60 o
  10   1 -11       55.66       55.20      1.62 o
  10   1 -10       60.79       61.49      1.71 o
  10   1  -9       66.85       68.47      1.79 o
  10   1  -7      213.36      216.97      4.30 o
  10   1  -6       32.07       33.11      1.07 o
  10   1  -5      128.38      130.33      2.74 o
  10   1  -4        3.23        3.80      0.48 o
  10   1  -3       32.29       32.33      1.01 o
  10   1  -2      108.68      109.85      2.35 o
  10   1  -1       62.13       62.51      1.51 o
  10   1   0      327.69      331.47      6.05 o
  10   2 -18        4.74        4.54      0.68 o
  10   2 -17        8.01        7.71      0.79 o
  10   2 -16       17.19       17.11      1.02 o
  10   2 -15       11.14       11.09      0.88 o
  10   2 -14       58.24       59.31      1.83 o
  10   2 -13       42.37       43.63      1.53 o
  10   2 -12       26.16       26.44      1.18 o
  10   2 -11        2.24        2.50      0.60 o
  10   2 -10       55.44       56.30      1.62 o
  10   2  -9        2.91        3.79      0.58 o
  10   2  -8       77.05       78.62      1.95 o
  10   2  -7       47.20       48.27      1.38 o
  10   2  -6      192.49      194.83      3.86 o
  10   2  -5        8.19        8.44      0.60 o
  10   2  -4      141.84      142.47      2.93 o
  10   2  -3        3.14        2.88      0.46 o
  10   2  -2       67.26       67.45      1.61 o
  10   2  -1        7.10        7.43      0.53 o
  10   2   0       59.16       59.84      1.47 o
  10   3 -18        9.22        8.92      0.77 o
  10   3 -17       15.47       14.93      0.93 o
  10   3 -16        4.18        4.20      0.75 o
  10   3 -15        5.23        5.11      0.75 o
  10   3 -14       16.77       16.03      0.99 o
  10   3 -13        5.78        5.36      0.75 o
  10   3 -12       10.63       10.42      0.84 o
  10   3 -11       11.78       11.70      0.83 o
  10   3 -10       10.45       10.92      0.76 o
  10   3  -9       87.95       87.58      2.16 o
  10   3  -8       75.09       76.28      1.91 o
  10   3  -7       37.28       38.15      1.21 o
  10   3  -6        3.50        3.62      0.52 o
  10   3  -5       28.57       29.39      1.00 o
  10   3  -4       12.17       12.39      0.66 o
  10   3  -3       17.62       17.99      0.76 o
  10   3  -2       24.39       25.08      0.88 o
  10   3  -1       13.97       13.76      0.67 o
  10   3   0      160.06      159.79      3.18 o
  10   4 -17        7.52        6.84      0.76 o
  10   4 -16        6.95        6.21      0.78 o
  10   4 -15        8.63        8.57      0.82 o
  10   4 -14        3.63        3.77      0.74 o
  10   4 -13       66.68       67.70      1.97 o
  10   4 -12        7.29        7.35      0.78 o
  10   4 -11        6.93        7.08      0.73 o
  10   4 -10       30.95       32.39      1.19 o
  10   4  -9       19.80       19.78      0.93 o
  10   4  -8       14.31       14.70      0.80 o
  10   4  -7       54.88       55.17      1.53 o
  10   4  -6        9.40        9.53      0.65 o
  10   4  -5        2.79        3.10      0.50 o
  10   4  -4       25.71       24.88      0.91 o
  10   4  -3       42.70       43.00      1.23 o
  10   4  -2      114.79      114.84      2.46 o
  10   4  -1       26.99       26.64      0.92 o
  10   4   0       70.48       69.86      1.67 o
  10   5 -18        1.50        1.82      0.65 o
  10   5 -16        1.86        2.19      0.69 o
  10   5 -15        1.75        1.93      0.73 o
  10   5 -14        6.02        5.98      0.77 o
  10   5 -13       28.90       28.00      1.23 o
  10   5 -12       13.39       13.30      0.91 o
  10   5 -11        4.01        4.54      0.71 o
  10   5 -10       22.59       22.05      1.01 o
  10   5  -9        4.99        5.28      0.64 o
  10   5  -8        1.29        1.28      0.58 o
  10   5  -7       82.41       84.01      2.06 o
  10   5  -6       21.61       22.71      0.93 o
  10   5  -5       40.98       42.10      1.27 o
  10   5  -4       27.89       28.27      1.00 o
  10   5  -3      128.40      129.86      2.74 o
  10   5  -2        6.14        6.21      0.55 o
  10   5  -1       15.23       14.73      0.72 o
  10   5   0       17.66       17.05      0.75 o
  10   6 -16        9.02        8.65      0.81 o
  10   6 -15        3.87        3.66      0.74 o
  10   6 -14        2.29        2.26      0.71 o
  10   6 -12        4.92        5.47      0.75 o
  10   6 -11        1.71        1.80      0.68 o
  10   6 -10        7.56        7.37      0.74 o
  10   6  -9       11.37       11.26      0.78 o
  10   6  -8       60.30       59.83      1.67 o
  10   6  -7       11.77       11.41      0.74 o
  10   6  -6        9.61        9.41      0.68 o
  10   6  -5        1.74        1.88      0.53 o
  10   6  -4        1.43        1.43      0.52 o
  10   6  -3        7.08        7.25      0.60 o
  10   6  -2        3.59        3.68      0.52 o
  10   6  -1       30.82       30.57      1.03 o
  10   6   0       34.86       35.43      1.11 o
  10   7 -17        4.27        4.67      0.66 o
  10   7 -15       16.97       17.53      1.02 o
  10   7 -14        1.96        2.45      0.69 o
  10   7 -13       20.12       20.26      1.07 o
  10   7 -12        4.39        4.20      0.72 o
  10   7 -11        5.06        4.75      0.74 o
  10   7 -10        9.38        9.37      0.82 o
  10   7  -9        2.69        2.52      0.65 o
  10   7  -8       25.19       26.12      1.08 o
  10   7  -7        4.58        4.40      0.62 o
  10   7  -6        1.76        1.54      0.56 o
  10   7  -5        1.85        2.09      0.54 o
  10   7  -4        2.14        1.90      0.53 o
  10   7  -3      159.48      162.86      3.36 o
  10   7  -1       36.36       36.35      1.16 o
  10   7   0       19.40       19.99      0.85 o
  10   8 -17        1.08        1.41      0.65 o
  10   8 -16        1.42        1.51      0.67 o
  10   8 -15        4.60        4.35      0.72 o
  10   8 -14        5.32        5.29      0.77 o
  10   8 -13        1.21        1.60      0.71 o
  10   8 -11       10.06       10.50      0.86 o
  10   8 -10        2.23        2.63      0.68 o
  10   8  -9       32.31       32.01      1.29 o
  10   8  -8       24.29       24.84      1.07 o
  10   8  -7        3.50        3.40      0.62 o
  10   8  -5      104.19      107.00      2.48 o
  10   8  -4        5.55        5.61      0.62 o
  10   8  -3        7.50        8.04      0.65 o
  10   8  -2       22.46       22.94      0.95 o
  10   8  -1       20.88       22.00      0.92 o
  10   8   0       19.60       19.86      0.87 o
  10   9 -16        2.26        2.26      0.63 o
  10   9 -15        8.93        8.98      0.80 o
  10   9 -12        1.46        1.68      0.72 o
  10   9 -11        5.60        5.58      0.75 o
  10   9 -10        6.18        6.32      0.77 o
  10   9  -9        9.79        9.96      0.84 o
  10   9  -8       10.36       10.28      0.84 o
  10   9  -7       15.60       15.84      0.92 o
  10   9  -6       23.41       24.36      1.05 o
  10   9  -5        1.48        1.72      0.59 o
  10   9  -4       20.23       20.67      0.93 o
  10   9  -3        7.43        7.61      0.67 o
  10   9  -2        7.22        6.88      0.65 o
  10   9  -1        5.66        5.31      0.61 o
  10   9   0       43.84       43.71      1.35 o
  10  10 -15        2.63        2.24      0.67 o
  10  10 -13        5.87        6.56      0.79 o
  10  10 -12        4.43        4.33      0.72 o
  10  10 -11        1.57        1.80      0.72 o
  10  10  -8       12.61       12.96      0.91 o
  10  10  -7        1.96        2.18      0.68 o
  10  10  -6        4.93        5.59      0.70 o
  10  10  -5       35.11       35.28      1.26 o
  10  10  -4       21.88       22.30      1.00 o
  10  10  -3        7.14        7.34      0.69 o
  10  10  -2       83.21       84.11      2.11 o
  10  10  -1       33.04       33.93      1.21 o
  10  10   0        8.36        8.90      0.70 o
  10  11 -15        3.25        3.38      0.64 o
  10  11 -14        1.22        1.54      0.67 o
  10  11 -13        3.60        3.64      0.71 o
  10  11 -12        7.92        8.24      0.83 o
  10  11 -11        6.05        6.03      0.76 o
  10  11 -10       32.33       32.11      1.31 o
  10  11  -9        4.18        4.81      0.74 o
  10  11  -8        8.38        8.29      0.81 o
  10  11  -7        4.27        4.33      0.73 o
  10  11  -6       10.51       11.08      0.86 o
  10  11  -5       17.10       16.88      0.98 o
  10  11  -4       10.93       10.94      0.82 o
  10  11  -3        4.97        5.60      0.69 o
  10  11  -2       13.24       13.62      0.82 o
  10  11  -1        5.33        5.73      0.66 o
  10  11   0       12.96       12.94      0.81 o
  10  12 -14        1.54        1.41      0.65 o
  10  12 -12        2.24        2.05      0.70 o
  10  12 -11        1.81        1.58      0.75 o
  10  12 -10        8.47        8.35      0.82 o
  10  12  -9        4.37        4.38      0.75 o
  10  12  -8        9.72        9.16      0.86 o
  10  12  -7       14.48       13.75      0.93 o
  10  12  -6        5.25        4.99      0.76 o
  10  12  -5        5.90        5.85      0.76 o
  10  12  -4        3.05        3.02      0.71 o
  10  12  -3       10.39       10.42      0.84 o
  10  12  -2        4.01        3.63      0.70 o
  10  12  -1        2.30        2.14      0.68 o
  10  12   0       12.79       11.87      0.87 o
  10  13 -13        1.87        1.99      0.63 o
  10  13 -12        6.32        5.57      0.72 o
  10  13 -11        4.21        4.45      0.72 o
  10  13 -10        8.40        8.26      0.84 o
  10  13  -9       14.56       14.69      0.98 o
  10  13  -7        5.14        4.91      0.75 o
  10  13  -6        3.94        3.65      0.74 o
  10  13  -5       12.38       12.72      0.91 o
  10  13  -4        4.11        3.71      0.73 o
  10  13  -3       13.13       13.11      0.92 o
  10  13  -2        4.04        4.03      0.72 o
  10  13   0       61.50       60.11      1.83 o
  10  14 -11        1.63        1.69      0.68 o
  10  14 -10       23.24       22.37      1.09 o
  10  14  -8        5.85        6.30      0.80 o
  10  14  -7        1.73        1.80      0.71 o
  10  14  -6       26.51       25.49      1.18 o
  10  14  -4        6.18        6.02      0.76 o
  10  14  -3        5.46        5.37      0.76 o
  10  14  -2        5.98        6.59      0.78 o
  10  14  -1        4.57        4.99      0.76 o
  10  15 -11        2.41        2.04      0.63 o
  10  15 -10        3.54        2.99      0.68 o
  10  15  -9        3.82        3.53      0.70 o
  10  15  -8       10.93       11.65      0.88 o
  10  15  -7       25.72       25.93      1.20 o
  10  15  -6        3.13        3.05      0.75 o
  10  15  -5        2.79        2.37      0.74 o
  10  15  -4        2.32        2.76      0.69 o
  10  15  -3        3.45        3.54      0.72 o
  10  15  -2        3.34        3.15      0.71 o
  10  15   0        9.52       10.39      0.85 o
  10  16  -8        3.31        2.60      0.68 o
  10  16  -6        2.57        2.62      0.71 o
  10  16  -5        7.38        7.55      0.80 o
  10  16  -4        5.46        5.09      0.76 o
  10  16  -3       25.02       23.96      1.16 o
  10  16  -2        3.16        3.23      0.75 o
  10  16  -1       16.69       16.45      1.02 o
  10  16   0        4.90        5.20      0.76 o
  10  17  -8        6.62        6.67      0.73 o
  10  17  -7       12.85       13.07      0.85 o
  10  17  -6        5.10        5.06      0.71 o
  10  17  -5        2.71        3.22      0.67 o
  10  17  -4        3.07        2.96      0.68 o
  10  17  -3        2.10        2.01      0.68 o
  10  17  -2        2.24        2.51      0.68 o
  10  17  -1        7.69        7.55      0.79 o
  10  17   0       38.92       39.10      1.43 o
  10  18  -5        2.10        2.18      0.67 o
  10  18  -4       10.38        8.82      0.76 o
  10  18  -3        1.80        1.44      0.66 o
  10  18  -2        3.77        3.16      0.66 o
  10  18  -1        3.96        3.86      0.67 o
  11   0   1       87.52       87.48      2.00 o
  11   0   2        3.77        4.30      0.51 o
  11   0   3      101.02      100.71      2.25 o
  11   0   5       17.04       17.11      0.80 o
  11   0   6        1.30        1.60      0.51 o
  11   0   7        3.51        3.25      0.56 o
  11   0   8       28.03       27.97      1.07 o
  11   0   9        8.32        7.89      0.69 o
  11   0  10       45.45       45.68      1.45 o
  11   0  13       12.68       12.66      0.92 o
  11   0  15        9.92        9.08      0.86 o
  11   0  18        7.31        6.69      0.74 o
  11   1 -16       31.69       31.87      1.30 o
  11   1 -15       14.93       15.87      1.02 o
  11   1 -14        8.52        8.16      0.81 o
  11   1 -13       17.09       16.92      1.01 o
  11   1 -12       22.67       22.64      1.12 o
  11   1 -11        8.65        9.31      0.82 o
  11   1 -10       13.75       13.88      0.83 o
  11   1  -9        9.10        8.51      0.71 o
  11   1  -8       19.14       19.21      0.90 o
  11   1  -7       35.49       35.23      1.19 o
  11   1  -6        9.56       10.36      0.68 o
  11   1  -5       77.54       78.44      1.90 o
  11   1  -4       13.73       14.62      0.73 o
  11   1  -3       37.51       37.89      1.16 o
  11   1  -2       15.26       15.63      0.74 o
  11   1  -1       18.73       18.73      0.80 o
  11   1   0       37.36       36.72      1.11 o
  11   2 -17       10.15       10.68      0.82 o
  11   2 -16        2.75        3.10      0.71 o
  11   2 -15        2.05        2.24      0.72 o
  11   2 -14        5.04        5.43      0.76 o
  11   2 -13        6.81        6.76      0.79 o
  11   2 -12       33.54       34.74      1.36 o
  11   2 -11       22.03       23.43      1.12 o
  11   2 -10        3.38        3.62      0.62 o
  11   2  -9       23.62       23.64      1.01 o
  11   2  -8       51.17       50.78      1.50 o
  11   2  -7        8.69        9.03      0.68 o
  11   2  -6       33.85       34.53      1.15 o
  11   2  -5       35.57       35.68      1.15 o
  11   2  -4      177.18      179.78      3.64 o
  11   2  -3       17.93       17.73      0.81 o
  11   2  -2      134.16      135.13      2.83 o
  11   2  -1        1.93        2.26      0.49 o
  11   2   0       64.25       65.24      1.62 o
  11   3 -17        3.80        3.75      0.67 o
  11   3 -13       11.39       11.38      0.89 o
  11   3 -12        2.80        3.24      0.71 o
  11   3 -11        2.38        2.72      0.69 o
  11   3  -9       52.34       52.73      1.57 o
  11   3  -8       25.03       25.18      1.04 o
  11   3  -7      140.98      142.72      3.09 o
  11   3  -6       54.24       54.37      1.52 o
  11   3  -5      102.25      103.26      2.36 o
  11   3  -4       19.14       19.79      0.85 o
  11   3  -3       96.06       95.44      2.19 o
  11   3  -2      104.76      105.21      2.34 o
  11   3  -1       91.61       88.72      2.04 o
  11   4 -17       11.38       10.82      0.81 o
  11   4 -15        7.22        7.01      0.80 o
  11   4 -14       16.26       15.91      0.97 o
  11   4 -13       21.07       21.15      1.10 o
  11   4 -12        8.82        9.35      0.84 o
  11   4 -11       87.86       88.99      2.36 o
  11   4 -10       18.52       18.94      0.99 o
  11   4  -8       18.85       19.38      0.93 o
  11   4  -7        0.82        1.32      0.56 o
  11   4  -6       11.75       11.84      0.73 o
  11   4  -5        7.21        7.78      0.64 o
  11   4  -4       53.88       54.75      1.51 o
  11   4  -3       87.49       87.45      2.07 o
  11   4  -2      222.07      217.44      4.28 o
  11   4  -1      101.96      100.30      2.25 o
  11   4   0       13.04       13.13      0.71 o
  11   5 -16        7.53        7.74      0.77 o
  11   5 -15       10.86       10.71      0.87 o
  11   5 -14        1.69        1.57      0.71 o
  11   5 -13       26.49       26.95      1.22 o
  11   5 -12        1.84        1.82      0.72 o
  11   5 -11        3.94        3.69      0.71 o
  11   5 -10        1.80        1.75      0.68 o
  11   5  -9       51.87       53.44      1.66 o
  11   5  -8      128.80      131.78      2.96 o
  11   5  -7       51.93       54.01      1.57 o
  11   5  -6       49.49       50.36      1.48 o
  11   5  -5       13.03       13.09      0.76 o
  11   5  -4       25.12       25.52      0.99 o
  11   5  -3       45.75       46.19      1.35 o
  11   5  -2       90.87       90.25      2.12 o
  11   5  -1       17.26       17.05      0.81 o
  11   5   0        1.03        1.79      0.50 o
  11   6 -16       10.96       11.64      0.84 o
  11   6 -13        6.82        6.43      0.77 o
  11   6 -12       31.87       30.88      1.29 o
  11   6 -11        7.47        7.79      0.80 o
  11   6 -10       21.09       21.25      1.08 o
  11   6  -9        4.94        5.11      0.71 o
  11   6  -8       24.10       24.79      1.06 o
  11   6  -7        3.55        3.77      0.61 o
  11   6  -6        2.46        2.75      0.58 o
  11   6  -5       12.67       12.65      0.77 o
  11   6  -4        8.97        9.52      0.70 o
  11   6  -3       74.98       76.65      1.92 o
  11   6  -2       16.32       17.31      0.83 o
  11   6  -1       29.06       29.04      1.05 o
  11   6   0       40.95       40.64      1.26 o
  11   7 -15        7.74        7.97      0.78 o
  11   7 -14        9.77       10.25      0.87 o
  11   7 -13        4.10        4.51      0.71 o
  11   7 -12       10.39       10.51      0.89 o
  11   7 -11        8.01        8.39      0.83 o
  11   7 -10        3.88        4.00      0.73 o
  11   7  -9        6.87        7.71      0.78 o
  11   7  -8        4.04        4.25      0.68 o
  11   7  -7       26.11       27.06      1.10 o
  11   7  -6       19.53       19.71      0.95 o
  11   7  -5       13.27       13.45      0.80 o
  11   7  -4       12.67       12.70      0.77 o
  11   7  -3        1.01        1.37      0.55 o
  11   7  -2        2.53        2.49      0.55 o
  11   7  -1       74.20       74.20      1.88 o
  11   7   0       33.21       32.59      1.13 o
  11   8 -16        1.68        1.89      0.63 o
  11   8 -13        2.47        2.86      0.72 o
  11   8 -12       13.09       13.45      0.93 o
  11   8 -11        2.05        2.45      0.71 o
  11   8  -9       23.77       24.11      1.15 o
  11   8  -8        1.93        1.89      0.69 o
  11   8  -7       20.04       19.52      1.01 o
  11   8  -6       11.61       11.62      0.80 o
  11   8  -5       20.01       19.77      0.95 o
  11   8  -4        8.25        8.75      0.71 o
  11   8  -3       12.99       13.33      0.80 o
  11   8  -2        3.02        3.14      0.57 o
  11   8  -1        7.41        7.82      0.67 o
  11   8   0        1.74        1.81      0.55 o
  11   9 -15        9.78       10.31      0.80 o
  11   9 -13        5.27        5.17      0.76 o
  11   9 -12        5.67        5.77      0.80 o
  11   9 -11       18.60       18.33      1.03 o
  11   9  -9        1.47        1.65      0.72 o
  11   9  -8        7.63        7.74      0.81 o
  11   9  -7        9.17        9.17      0.82 o
  11   9  -6       12.43       12.41      0.86 o
  11   9  -4       10.00       10.47      0.76 o
  11   9  -3        1.44        1.42      0.61 o
  11   9  -2        2.54        2.66      0.59 o
  11   9  -1        3.15        3.15      0.60 o
  11   9   0        2.92        2.89      0.58 o
  11  10 -15        0.88        1.55      0.67 o
  11  10 -12        9.27        9.34      0.86 o
  11  10 -10        2.79        3.25      0.71 o
  11  10  -8        1.80        2.30      0.71 o
  11  10  -6       36.69       37.12      1.40 o
  11  10  -5        8.64        9.34      0.82 o
  11  10  -3        2.16        2.17      0.65 o
  11  10  -2       26.59       27.26      1.12 o
  11  10  -1        6.24        5.57      0.67 o
  11  10   0       76.17       74.87      1.97 o
  11  11 -14        2.20        2.47      0.63 o
  11  11 -13        3.19        2.92      0.68 o
  11  11 -12        8.57        9.05      0.83 o
  11  11 -11       13.60       13.55      0.95 o
  11  11 -10       10.95       11.46      0.89 o
  11  11  -9       16.34       17.00      1.00 o
  11  11  -8       10.25       10.84      0.89 o
  11  11  -7        8.16        7.47      0.81 o
  11  11  -6       21.76       21.74      1.11 o
  11  11  -5        1.38        1.77      0.71 o
  11  11  -4        2.29        2.46      0.69 o
  11  11  -3        3.95        3.74      0.71 o
  11  11  -2        3.46        3.06      0.69 o
  11  11  -1        2.39        2.49      0.68 o
  11  11   0       12.84       13.42      0.89 o
  11  12 -13        8.41        8.13      0.75 o
  11  12 -12        5.06        5.24      0.72 o
  11  12 -11        6.29        6.35      0.79 o
  11  12 -10        8.13        8.10      0.84 o
  11  12  -9        7.82        8.39      0.85 o
  11  12  -6       23.36       23.41      1.15 o
  11  12  -5       24.62       24.59      1.18 o
  11  12  -4       11.37       11.73      0.90 o
  11  12  -3       19.61       19.74      1.06 o
  11  12  -2       11.30       11.87      0.89 o
  11  12   0       21.08       21.83      1.09 o
  11  13 -12       11.82       12.40      0.83 o
  11  13 -11        8.38        8.83      0.79 o
  11  13  -9       11.11       10.24      0.88 o
  11  13  -8        6.79        7.31      0.84 o
  11  13  -7        3.04        2.74      0.71 o
  11  13  -6        7.34        7.68      0.81 o
  11  13  -5       27.42       27.08      1.22 o
  11  13  -4        9.98       10.06      0.87 o
  11  13  -3       16.93       18.09      1.04 o
  11  13  -2        3.30        3.41      0.72 o
  11  13  -1       44.86       44.72      1.55 o
  11  14 -10        1.70        1.54      0.68 o
  11  14  -9        3.08        3.24      0.70 o
  11  14  -8       16.96       17.02      1.00 o
  11  14  -7        1.61        1.55      0.75 o
  11  14  -6       12.01       11.77      0.92 o
  11  14  -5        7.12        6.60      0.79 o
  11  14  -4       19.19       18.79      1.06 o
  11  14  -3       24.46       24.80      1.17 o
  11  14  -2        6.82        6.86      0.80 o
  11  14  -1        7.29        7.60      0.81 o
  11  14   0       10.43        9.74      0.85 o
  11  15 -10        1.83        1.47      0.67 o
  11  15  -9        2.72        2.68      0.65 o
  11  15  -8        5.12        5.22      0.73 o
  11  15  -6        4.96        4.74      0.74 o
  11  15  -5       15.54       14.90      0.97 o
  11  15  -4        7.39        7.03      0.80 o
  11  15  -2       13.02       13.47      0.97 o
  11  15  -1        3.71        3.79      0.76 o
  11  15   0        8.99        9.10      0.86 o
  11  16  -8        2.41        2.38      0.64 o
  11  16  -5        2.74        1.83      0.70 o
  11  16  -2        3.10        3.22      0.72 o
  11  16  -1       10.82       10.48      0.86 o
  11  17  -5        1.56        1.33      0.65 o
  11  17  -4        2.53        2.74      0.65 o
  11  17  -3        1.51        1.76      0.66 o
  11  17  -2        8.77        8.14      0.78 o
  11  17  -1        2.36        2.54      0.67 o
  11  18  -2        2.68        2.19      0.65 o
  12   0   0       32.27       30.67      1.06 o
  12   0   1      113.99      114.82      2.53 o
  12   0   3       11.59       11.99      0.72 o
  12   0   4       28.97       29.00      1.05 o
  12   0   5      137.39      138.07      2.98 o
  12   0   6       45.25       45.43      1.39 o
  12   0   7        4.60        4.79      0.62 o
  12   0   9       23.41       23.90      1.08 o
  12   0  10        2.67        2.77      0.69 o
  12   0  11        1.62        1.78      0.70 o
  12   0  13        6.40        5.45      0.75 o
  12   0  14       13.34       13.50      0.91 o
  12   0  15        7.15        6.52      0.79 o
  12   0  16        8.42        8.08      0.78 o
  12   1 -15        9.91       10.16      0.86 o
  12   1 -13        4.90        4.94      0.74 o
  12   1 -12        8.34        8.25      0.82 o
  12   1 -11       27.46       27.66      1.22 o
  12   1 -10       12.40       12.68      0.89 o
  12   1  -9       38.81       38.66      1.38 o
  12   1  -8        8.12        8.49      0.71 o
  12   1  -7       12.36       12.60      0.78 o
  12   1  -6        3.49        3.94      0.59 o
  12   1  -5       33.45       33.77      1.17 o
  12   1  -4       14.08       14.63      0.79 o
  12   1  -2        1.57        1.94      0.51 o
  12   1  -1       19.50       19.20      0.85 o
  12   1   0       34.75       34.61      1.13 o
  12   2 -17        1.01        1.44      0.63 o
  12   2 -14        6.84        6.57      0.81 o
  12   2 -13        3.42        3.78      0.74 o
  12   2 -12        8.11        7.34      0.81 o
  12   2 -11       16.08       16.26      0.98 o
  12   2 -10        3.96        3.86      0.70 o
  12   2  -9        9.34        9.74      0.79 o
  12   2  -8       12.47       12.83      0.81 o
  12   2  -7        1.42        1.55      0.58 o
  12   2  -6       17.34       17.74      0.87 o
  12   2  -5       44.86       45.22      1.38 o
  12   2  -4       12.80       12.89      0.75 o
  12   2  -3        8.88        8.86      0.66 o
  12   2  -2       17.27       17.39      0.82 o
  12   2  -1       12.13       12.22      0.72 o
  12   2   0       11.70       11.89      0.71 o
  12   3 -17       11.98       12.02      0.84 o
  12   3 -16        2.13        2.18      0.66 o
  12   3 -15        7.03        7.03      0.78 o
  12   3 -14        2.83        2.70      0.74 o
  12   3 -12        6.61        6.81      0.79 o
  12   3 -11       22.72       23.16      1.14 o
  12   3 -10        5.38        5.55      0.75 o
  12   3  -9        3.63        3.57      0.67 o
  12   3  -8        4.17        4.13      0.63 o
  12   3  -7       21.02       21.03      0.97 o
  12   3  -6       31.67       31.80      1.17 o
  12   3  -4        8.83        9.13      0.68 o
  12   3  -3       10.06       10.39      0.70 o
  12   3  -2       27.02       27.08      1.02 o
  12   3  -1       32.00       31.64      1.09 o
  12   3   0      132.31      131.09      2.83 o
  12   4 -16        1.67        2.06      0.66 o
  12   4 -13       13.92       14.41      0.94 o
  12   4 -12       12.64       12.77      0.92 o
  12   4 -11        2.51        2.26      0.73 o
  12   4 -10        9.53        9.69      0.84 o
  12   4  -9        6.73        6.23      0.75 o
  12   4  -8        3.79        4.19      0.67 o
  12   4  -6       48.07       48.42      1.48 o
  12   4  -5        8.51        8.71      0.69 o
  12   4  -4        9.18        9.31      0.69 o
  12   4  -3       20.57       20.94      0.92 o
  12   4  -2       27.84       26.93      1.04 o
  12   4  -1        2.72        2.13      0.55 o
  12   4   0       13.32       13.09      0.76 o
  12   5 -15        4.87        5.03      0.73 o
  12   5 -14        6.66        5.91      0.78 o
  12   5 -13        1.69        1.91      0.70 o
  12   5 -12        7.70        7.51      0.81 o
  12   5 -11       14.57       15.02      0.97 o
  12   5 -10       32.83       32.99      1.34 o
  12   5  -9        4.62        4.96      0.76 o
  12   5  -8        1.83        2.28      0.66 o
  12   5  -7       49.03       50.64      1.55 o
  12   5  -6       21.26       20.43      0.97 o
  12   5  -5       24.18       24.46      1.03 o
  12   5  -4       50.24       50.12      1.49 o
  12   5  -3       43.35       42.74      1.35 o
  12   5  -2        9.70        9.77      0.71 o
  12   5  -1       24.39       25.08      1.01 o
  12   5   0       53.64       53.59      1.52 o
  12   6 -16       18.63       17.81      0.94 o
  12   6 -14        4.61        4.18      0.73 o
  12   6 -12        9.57        9.63      0.86 o
  12   6 -11        5.86        5.06      0.76 o
  12   6 -10       40.46       41.04      1.50 o
  12   6  -9       50.63       50.09      1.65 o
  12   6  -7       10.23       10.30      0.81 o
  12   6  -6       58.98       60.23      1.73 o
  12   6  -5        3.88        4.00      0.64 o
  12   6  -4       71.98       73.29      1.94 o
  12   6  -3       14.60       14.75      0.83 o
  12   6  -2       60.73       60.33      1.67 o
  12   6  -1       90.76       90.11      2.19 o
  12   6   0       16.90       16.72      0.85 o
  12   7 -15        1.66        1.41      0.69 o
  12   7 -14       19.62       20.51      1.06 o
  12   7 -13       16.34       15.68      1.00 o
  12   7 -12        2.37        2.28      0.71 o
  12   7 -11       34.61       34.93      1.36 o
  12   7 -10        3.86        3.85      0.74 o
  12   7  -9       45.29       46.13      1.60 o
  12   7  -8        2.78        2.64      0.71 o
  12   7  -7       29.50       29.31      1.24 o
  12   7  -6       30.66       31.82      1.26 o
  12   7  -5       21.55       21.62      1.02 o
  12   7  -4      107.28      107.84      2.55 o
  12   7  -3       40.33       40.49      1.34 o
  12   7  -2        6.92        6.80      0.67 o
  12   7  -1       11.07       11.59      0.78 o
  12   7   0        9.21       10.28      0.73 o
  12   8 -15        4.62        4.84      0.68 o
  12   8 -14       19.43       19.11      1.01 o
  12   8 -13        2.80        2.95      0.72 o
  12   8 -12       24.44       24.48      1.20 o
  12   8 -11       37.31       37.68      1.41 o
  12   8 -10        8.32        7.97      0.84 o
  12   8  -9        5.84        6.14      0.79 o
  12   8  -8       27.76       28.22      1.23 o
  12   8  -7        1.98        2.83      0.71 o
  12   8  -6       33.80       34.12      1.34 o
  12   8  -5        6.58        7.03      0.76 o
  12   8  -4       34.75       35.71      1.32 o
  12   8  -3       35.62       35.67      1.26 o
  12   8  -2        2.71        2.88      0.61 o
  12   8  -1       25.75       24.92      1.06 o
  12   9 -14       15.45       15.86      0.92 o
  12   9 -13        9.20        9.51      0.83 o
  12   9 -12       16.23       16.56      1.02 o
  12   9 -11       40.94       41.14      1.52 o
  12   9 -10       50.62       50.71      1.67 o
  12   9  -9       44.51       43.43      1.53 o
  12   9  -8        5.51        5.62      0.78 o
  12   9  -7       24.86       24.30      1.18 o
  12   9  -6        2.21        2.44      0.72 o
  12   9  -5        2.20        2.15      0.71 o
  12   9  -4       30.38       30.36      1.26 o
  12   9  -3        5.61        4.94      0.70 o
  12   9  -2       13.82       14.57      0.90 o
  12   9  -1        2.23        2.07      0.65 o
  12   9   0        7.10        6.90      0.72 o
  12  10 -14        5.84        5.96      0.71 o
  12  10 -13        5.35        5.02      0.72 o
  12  10 -12        4.42        4.67      0.74 o
  12  10 -10        7.02        6.60      0.83 o
  12  10  -9       12.34       13.12      0.93 o
  12  10  -8        2.49        2.43      0.73 o
  12  10  -7       22.88       23.35      1.15 o
  12  10  -5       35.52       35.33      1.39 o
  12  10  -4       58.76       59.03      1.81 o
  12  10  -3       11.38       11.99      0.89 o
  12  10  -2       29.26       29.47      1.25 o
  12  10   0        9.99       10.24      0.84 o
  12  11 -12        5.20        4.43      0.71 o
  12  11 -11        7.30        6.72      0.79 o
  12  11 -10       20.60       20.54      1.10 o
  12  11  -9        5.58        5.23      0.79 o
  12  11  -8        4.42        4.74      0.76 o
  12  11  -7       17.14       17.08      1.02 o
  12  11  -5       23.93       22.78      1.13 o
  12  11  -3       32.77       33.17      1.34 o
  12  11  -2       28.18       28.61      1.25 o
  12  11  -1        2.03        2.01      0.71 o
  12  11   0        1.81        2.00      0.71 o
  12  12 -11        2.27        2.09      0.67 o
  12  12 -10       11.80       11.70      0.89 o
  12  12  -9       21.59       21.95      1.12 o
  12  12  -8       19.42       19.18      1.09 o
  12  12  -7        3.72        3.62      0.73 o
  12  12  -6        7.62        7.32      0.80 o
  12  12  -5        1.83        1.84      0.72 o
  12  12  -3       19.02       19.28      1.06 o
  12  12  -2       18.93       19.12      1.07 o
  12  12  -1       11.56       11.32      0.89 o
  12  12   0       17.19       17.37      1.01 o
  12  13  -7        2.48        2.52      0.72 o
  12  13  -5        6.72        6.45      0.78 o
  12  13  -4        7.23        7.15      0.79 o
  12  13  -3       13.41       13.52      0.93 o
  12  13  -1        6.93        6.21      0.80 o
  12  13   0        9.35        9.29      0.85 o
  12  14  -9        3.06        2.75      0.66 o
  12  14  -7        4.01        3.78      0.71 o
  12  14  -4        4.26        3.70      0.74 o
  12  14  -3        2.82        2.65      0.74 o
  12  14  -1       12.12       11.75      0.94 o
  12  14   0        2.00        2.31      0.70 o
  12  15  -8        6.62        6.37      0.71 o
  12  15  -7        8.27        7.85      0.76 o
  12  15  -6        3.85        4.13      0.70 o
  12  15  -5        2.73        2.61      0.69 o
  12  15  -4        5.36        5.39      0.75 o
  12  15  -3        3.91        4.14      0.72 o
  12  15  -2        4.78        4.81      0.75 o
  12  15  -1        7.62        7.71      0.82 o
  12  16  -5        4.78        4.69      0.69 o
  12  16  -4        2.11        2.04      0.67 o
  12  16  -3        7.91        7.58      0.78 o
  12  16  -2        2.48        2.12      0.69 o
  12  16  -1        4.76        4.70      0.72 o
  12  17  -3        3.72        3.05      0.67 o
  12  17  -2        5.96        5.35      0.68 o
  12  17   0        2.33        2.39      0.63 o
  13   0   1        0.97        1.48      0.56 o
  13   0   2       59.72       60.11      1.66 o
  13   0   3      109.92      108.71      2.51 o
  13   0   4       34.16       33.76      1.19 o
  13   0   7        2.78        2.80      0.65 o
  13   0   8        4.26        3.96      0.72 o
  13   0  10       30.07       31.07      1.29 o
  13   0  12       23.47       24.75      1.16 o
  13   0  13       13.30       13.55      0.95 o
  13   0  15       11.78       11.03      0.85 o
  13   0  16        1.47        1.44      0.64 o
  13   1 -16        2.82        2.60      0.64 o
  13   1 -15       17.03       16.07      0.97 o
  13   1 -14        1.99        1.74      0.73 o
  13   1 -13        8.37        8.63      0.85 o
  13   1 -12        5.70        5.56      0.77 o
  13   1 -11        3.97        3.66      0.72 o
  13   1  -9       39.61       39.27      1.45 o
  13   1  -8       27.63       28.61      1.22 o
  13   1  -7       51.48       51.97      1.62 o
  13   1  -6       17.70       17.81      0.91 o
  13   1  -5       20.19       21.04      0.98 o
  13   1  -4       16.63       16.19      0.87 o
  13   1  -3       11.92       12.03      0.77 o
  13   1  -2        6.28        6.43      0.65 o
  13   1  -1       28.52       28.68      1.08 o
  13   1   0       37.26       35.97      1.21 o
  13   2 -16        1.97        2.22      0.63 o
  13   2 -15        2.27        1.88      0.70 o
  13   2 -14        3.47        3.42      0.72 o
  13   2 -13       23.14       24.43      1.19 o
  13   2 -12        4.81        4.90      0.75 o
  13   2 -11        3.02        3.98      0.72 o
  13   2 -10       37.35       36.70      1.41 o
  13   2  -9        2.18        1.98      0.72 o
  13   2  -8        7.07        7.12      0.77 o
  13   2  -7       42.43       42.44      1.45 o
  13   2  -6       56.29       56.66      1.65 o
  13   2  -5       21.72       21.57      0.98 o
  13   2  -4       27.63       27.73      1.10 o
  13   2  -3       54.92       55.38      1.59 o
  13   2  -2       30.19       30.03      1.12 o
  13   2  -1       53.90       53.33      1.55 o
  13   2   0       27.46       26.16      1.04 o
  13   3 -16        2.90        3.02      0.64 o
  13   3 -15        6.41        7.28      0.76 o
  13   3 -14        3.58        3.78      0.73 o
  13   3 -13        5.52        5.36      0.78 o
  13   3 -12       13.10       13.35      0.93 o
  13   3 -11        9.90       10.11      0.87 o
  13   3 -10        5.34        5.27      0.76 o
  13   3  -9       39.88       39.86      1.46 o
  13   3  -8       28.81       28.98      1.24 o
  13   3  -7       20.46       20.56      1.04 o
  13   3  -6       16.28       17.02      0.91 o
  13   3  -5       39.49       39.65      1.34 o
  13   3  -4        5.58        5.99      0.65 o
  13   3  -3       60.04       59.95      1.68 o
  13   3  -2      108.88      108.48      2.53 o
  13   3  -1      110.85      110.25      2.54 o
  13   3   0       26.92       27.27      1.07 o
  13   4 -14        5.47        6.09      0.75 o
  13   4 -13        1.18        1.70      0.71 o
  13   4 -12        3.60        3.87      0.72 o
  13   4 -11       12.66       13.30      0.93 o
  13   4 -10        3.23        3.21      0.74 o
  13   4  -9       17.24       17.39      1.02 o
  13   4  -8       30.63       30.83      1.29 o
  13   4  -6       45.14       45.87      1.51 o
  13   4  -5        4.30        4.17      0.66 o
  13   4  -4      101.05      101.69      2.44 o
  13   4  -3       36.02       36.19      1.26 o
  13   4  -2       50.70       50.57      1.52 o
  13   4  -1        3.38        3.84      0.64 o
  13   4   0      182.02      179.76      3.74 o
  13   5 -15        2.89        2.63      0.66 o
  13   5 -14       18.73       19.61      1.03 o
  13   5 -12        3.05        2.69      0.74 o
  13   5 -11        3.69        3.33      0.73 o
  13   5 -10        2.47        2.28      0.72 o
  13   5  -9       40.54       40.59      1.48 o
  13   5  -8       22.53       22.78      1.12 o
  13   5  -7       14.92       14.88      0.95 o
  13   5  -6       25.93       26.10      1.15 o
  13   5  -5       57.34       56.88      1.72 o
  13   5  -4       25.71       26.37      1.09 o
  13   5  -3       22.85       22.78      1.02 o
  13   5  -2        3.69        3.62      0.62 o
  13   5  -1       44.21       44.37      1.42 o
  13   6 -15        7.08        6.99      0.73 o
  13   6 -14       22.01       21.34      1.06 o
  13   6 -13        4.39        4.12      0.74 o
  13   6 -12        1.21        1.70      0.73 o
  13   6 -11       13.56       14.10      0.94 o
  13   6 -10        2.07        2.30      0.71 o
  13   6  -9       13.34       13.49      0.95 o
  13   6  -8        4.31        4.55      0.74 o
  13   6  -7       14.27       13.94      0.93 o
  13   6  -4       54.18       53.81      1.66 o
  13   6  -2       13.60       13.50      0.83 o
  13   6  -1       20.62       20.34      0.98 o
  13   6   0        2.90        2.64      0.61 o
  13   7 -15        3.55        3.65      0.68 o
  13   7 -14        6.93        6.61      0.74 o
  13   7 -13        5.60        5.35      0.75 o
  13   7 -11        4.57        4.42      0.78 o
  13   7 -10        6.49        6.88      0.80 o
  13   7  -9        5.38        5.33      0.77 o
  13   7  -8        7.09        7.30      0.81 o
  13   7  -6        6.71        6.72      0.79 o
  13   7  -5        3.49        3.86      0.72 o
  13   7  -4       13.11       13.17      0.91 o
  13   7  -3        2.49        3.00      0.66 o
  13   7  -2        4.89        4.55      0.68 o
  13   7  -1       18.58       18.96      0.99 o
  13   7   0        6.92        6.89      0.73 o
  13   8 -14        3.44        3.31      0.66 o
  13   8 -13        7.45        7.43      0.77 o
  13   8 -11        2.08        2.20      0.73 o
  13   8 -10        8.56        9.07      0.82 o
  13   8  -9        7.10        7.41      0.81 o
  13   8  -8        2.81        2.50      0.72 o
  13   8  -7       24.43       24.05      1.16 o
  13   8  -5        3.97        4.19      0.73 o
  13   8  -4        4.07        3.73      0.72 o
  13   8  -3        8.37        8.99      0.81 o
  13   8   0        2.62        2.43      0.67 o
  13   9 -13       11.97       12.28      0.86 o
  13   9 -12        5.39        5.24      0.74 o
  13   9 -11        2.39        2.46      0.72 o
  13   9 -10        3.67        3.64      0.75 o
  13   9  -8        8.44        8.42      0.83 o
  13   9  -7        7.25        7.08      0.81 o
  13   9  -6       22.30       21.61      1.11 o
  13   9  -5        1.84        1.90      0.72 o
  13   9  -3        1.46        1.82      0.71 o
  13   9  -2        7.38        7.34      0.80 o
  13   9  -1        4.14        4.05      0.71 o
  13   9   0        8.65        9.50      0.82 o
  13  10 -13        8.20        8.39      0.77 o
  13  10 -12        4.24        4.16      0.69 o
  13  10 -11        2.67        2.32      0.70 o
  13  10  -9        6.04        6.04      0.81 o
  13  10  -7        5.64        5.64      0.77 o
  13  10  -6        2.11        2.37      0.71 o
  13  10  -5        4.99        4.52      0.75 o
  13  10  -4       12.61       12.74      0.92 o
  13  10  -3       14.45       14.09      0.96 o
  13  10  -2       15.94       16.45      1.00 o
  13  10  -1        3.57        3.55      0.72 o
  13  10   0        8.34        8.72      0.81 o
  13  11 -12        5.98        5.82      0.70 o
  13  11 -10        8.63        8.76      0.81 o
  13  11  -9        6.49        6.43      0.79 o
  13  11  -8       18.35       17.72      1.05 o
  13  11  -7       11.11       11.58      0.93 o
  13  11  -6        3.48        3.62      0.73 o
  13  11  -5       19.41       19.30      1.06 o
  13  11  -3       12.51       12.42      0.91 o
  13  11   0        3.93        3.63      0.72 o
  13  12 -11       13.22       12.24      0.82 o
  13  12  -9        1.56        1.69      0.69 o
  13  12  -8        8.20        8.93      0.83 o
  13  12  -7       12.07       11.53      0.91 o
  13  12  -6        7.83        8.39      0.85 o
  13  12  -4        8.07        8.34      0.82 o
  13  12  -3        5.94        5.72      0.78 o
  13  12  -2       15.96       16.47      1.01 o
  13  12  -1       27.55       26.84      1.21 o
  13  12   0       20.82       20.36      1.08 o
  13  13 -10        3.87        3.79      0.69 o
  13  13  -8        6.93        6.92      0.77 o
  13  13  -7        8.91        9.47      0.84 o
  13  13  -6       19.76       18.91      1.05 o
  13  13  -5        2.27        2.14      0.73 o
  13  13  -4       13.39       12.92      0.94 o
  13  13  -3        5.65        5.50      0.80 o
  13  13  -2       32.34       32.42      1.35 o
  13  13  -1       10.99       11.77      0.93 o
  13  14  -8        1.88        1.82      0.65 o
  13  14  -7        7.70        8.08      0.77 o
  13  14  -5        1.61        1.80      0.70 o
  13  14  -4        3.42        3.22      0.71 o
  13  14  -3        6.15        6.66      0.79 o
  13  14  -2        2.76        2.63      0.74 o
  13  14  -1       49.99       46.02      1.59 o
  13  15  -6       13.38       12.48      0.83 o
  13  15  -5       10.96       10.52      0.82 o
  13  15  -4       10.27       11.21      0.85 o
  13  15  -2        3.13        3.16      0.70 o
  13  15   0        2.33        2.09      0.69 o
  13  16  -4        1.66        2.42      0.65 o
  13  16  -3        5.50        5.67      0.69 o
  13  16  -1        4.36        4.24      0.84 o
  13  16   0        3.29        2.16      0.65 o
  14   0   0      118.25      115.87      2.68 o
  14   0   1        1.92        1.84      0.61 o
  14   0   2       10.40       10.64      0.77 o
  14   0   3       44.24       44.14      1.43 o
  14   0   4       18.13       18.61      0.95 o
  14   0   5       60.03       59.58      1.78 o
  14   0   6       13.18       13.63      0.90 o
  14   0   7       32.49       32.26      1.30 o
  14   0   8       84.95       86.42      2.31 o
  14   0   9        9.57        9.85      0.85 o
  14   0  10        4.84        4.84      0.74 o
  14   0  12        4.85        4.79      0.76 o
  14   0  14       25.01       21.46      1.06 o
  14   0  15        4.00        3.51      0.67 o
  14   1 -15        3.62        3.29      0.67 o
  14   1 -14       28.74       28.11      1.20 o
  14   1 -13       31.42       31.86      1.30 o
  14   1 -12       17.78       19.11      1.07 o
  14   1 -11        8.39        8.66      0.81 o
  14   1 -10        9.10        9.31      0.85 o
  14   1  -9       41.92       40.82      1.49 o
  14   1  -8       29.09       29.00      1.25 o
  14   1  -7       17.18       17.48      1.01 o
  14   1  -6       21.58       21.61      1.08 o
  14   1  -5       44.77       45.29      1.52 o
  14   1  -4       56.14       55.67      1.68 o
  14   1  -3        2.19        2.30      0.63 o
  14   1  -2       81.97       81.40      2.09 o
  14   1  -1        9.21        8.95      0.75 o
  14   1   0        5.08        5.15      0.67 o
  14   2 -15       23.42       22.98      1.03 o
  14   2 -14        1.60        1.52      0.71 o
  14   2 -13        4.43        4.60      0.73 o
  14   2 -12       31.78       31.97      1.33 o
  14   2 -11       18.73       19.58      1.05 o
  14   2 -10        5.38        5.56      0.75 o
  14   2  -9       34.72       34.19      1.35 o
  14   2  -8        2.14        2.19      0.70 o
  14   2  -7       57.58       56.18      1.76 o
  14   2  -6       20.93       20.68      1.06 o
  14   2  -5       12.78       12.60      0.88 o
  14   2  -4       29.23       28.83      1.19 o
  14   2  -3        7.17        7.09      0.71 o
  14   2  -2       32.61       33.25      1.22 o
  14   2  -1       29.16       28.47      1.14 o
  14   3 -14       11.21       12.27      0.86 o
  14   3 -13        2.19        1.92      0.70 o
  14   3 -12       17.97       18.52      1.05 o
  14   3 -11        1.96        2.01      0.71 o
  14   3 -10       22.29       20.83      1.08 o
  14   3  -9        2.73        3.28      0.71 o
  14   3  -8        2.64        2.81      0.71 o
  14   3  -7       26.39       26.02      1.18 o
  14   3  -6        9.60       10.08      0.83 o
  14   3  -5        4.37        3.81      0.70 o
  14   3  -4       11.39       11.33      0.84 o
  14   3  -3       11.41       10.73      0.84 o
  14   3  -2        4.34        4.66      0.66 o
  14   3  -1       58.80       58.22      1.69 o
  14   3   0        6.73        6.64      0.70 o
  14   4 -14        1.42        1.66      0.69 o
  14   4 -12        4.70        4.59      0.75 o
  14   4 -11        3.90        3.76      0.73 o
  14   4 -10        1.39        1.80      0.72 o
  14   4  -9       32.35       31.94      1.32 o
  14   4  -8        5.04        4.97      0.73 o
  14   4  -7       11.04       11.23      0.87 o
  14   4  -6       50.27       50.63      1.66 o
  14   4  -5       26.19       25.18      1.15 o
  14   4  -4       46.52       45.55      1.54 o
  14   4  -3        6.60        6.50      0.74 o
  14   4  -2       12.60       12.27      0.86 o
  14   4  -1       20.30       19.94      1.00 o
  14   4   0        1.17        1.48      0.64 o
  14   5 -13        1.67        1.98      0.69 o
  14   5 -12        2.74        2.27      0.71 o
  14   5 -11       31.03       31.16      1.34 o
  14   5 -10       27.25       28.22      1.22 o
  14   5  -9        9.50        9.80      0.85 o
  14   5  -7        5.57        5.68      0.75 o
  14   5  -5        4.94        4.95      0.73 o
  14   5  -4        1.92        1.86      0.69 o
  14   5  -3        2.27        2.62      0.69 o
  14   5  -2       15.45       15.35      0.93 o
  14   5  -1       64.17       62.89      1.83 o
  14   5   0       29.05       29.70      1.22 o
  14   6 -13        1.88        2.01      0.68 o
  14   6 -11        2.48        2.84      0.72 o
  14   6 -10        5.09        4.95      0.73 o
  14   6  -9        4.49        4.22      0.74 o
  14   6  -8        7.41        6.81      0.79 o
  14   6  -7        9.47        9.62      0.84 o
  14   6  -6       19.85       20.41      1.07 o
  14   6  -5       13.50       14.12      0.94 o
  14   6  -4        9.69        9.27      0.83 o
  14   6  -3       16.71       16.76      0.99 o
  14   6  -2        8.65        8.63      0.80 o
  14   6   0       26.55       24.55      1.14 o
  14   7 -12        1.67        2.08      0.67 o
  14   7 -11       23.32       23.25      1.13 o
  14   7 -10        5.88        6.01      0.79 o
  14   7  -9        8.86        9.04      0.83 o
  14   7  -8        8.00        7.70      0.81 o
  14   7  -7       11.82       11.16      0.89 o
  14   7  -6       16.91       16.03      0.98 o
  14   7  -5        2.10        2.38      0.70 o
  14   7  -4        6.27        6.33      0.77 o
  14   7  -3        3.87        3.59      0.71 o
  14   7  -2       10.37       10.27      0.84 o
  14   7  -1       26.36       26.14      1.18 o
  14   7   0        5.94        5.86      0.76 o
  14   8 -12        4.75        4.50      0.71 o
  14   8 -11        4.56        4.11      0.72 o
  14   8  -9       11.28       11.05      0.90 o
  14   8  -8        2.91        2.70      0.70 o
  14   8  -7        2.24        2.31      0.72 o
  14   8  -6       17.21       17.42      1.02 o
  14   8  -5       18.88       19.82      1.06 o
  14   8  -4        3.26        3.58      0.72 o
  14   8  -3        3.64        3.15      0.72 o
  14   8  -2        2.25        1.65      0.72 o
  14   8  -1        2.98        2.71      0.72 o
  14   8   0        8.10        7.93      0.80 o
  14   9 -12        6.42        7.02      0.73 o
  14   9  -9        6.46        5.17      0.78 o
  14   9  -8       19.29       19.04      1.08 o
  14   9  -4        1.85        2.02      0.71 o
  14   9  -1        5.09        5.90      0.77 o
  14  10 -11        3.45        3.04      0.68 o
  14  10 -10        3.58        3.24      0.70 o
  14  10  -9        5.08        4.84      0.74 o
  14  10  -8        1.79        1.83      0.73 o
  14  10  -7       10.42       10.31      0.87 o
  14  10  -6        2.10        2.30      0.71 o
  14  10  -5        8.76        8.81      0.83 o
  14  10  -4        2.58        2.40      0.71 o
  14  10  -3       14.95       14.26      0.95 o
  14  10  -2        8.08        8.24      0.83 o
  14  10  -1        1.77        1.72      0.73 o
  14  11 -10        4.02        3.71      0.67 o
  14  11  -9        1.70        1.80      0.68 o
  14  11  -8        6.33        6.00      0.77 o
  14  11  -7        2.16        2.29      0.71 o
  14  11  -5        3.47        3.81      0.74 o
  14  11  -4        7.17        6.79      0.82 o
  14  11  -3        2.35        2.41      0.71 o
  14  11  -2        5.63        5.33      0.76 o
  14  11  -1       10.27       10.11      0.87 o
  14  11   0        5.43        6.34      0.77 o
  14  12  -9        6.08        6.24      0.71 o
  14  12  -8        1.71        1.59      0.69 o
  14  12  -7        2.04        1.88      0.70 o
  14  12  -4        4.56        4.54      0.76 o
  14  12  -3        2.61        2.94      0.74 o
  14  12  -2       12.03       12.68      0.94 o
  14  12   0        6.94        7.33      0.84 o
  14  13  -8        3.73        3.12      0.64 o
  14  13  -7        4.88        4.62      0.69 o
  14  13  -6        4.37        4.01      0.70 o
  14  13  -5       15.48       14.70      0.95 o
  14  13  -4       18.27       18.76      1.02 o
  14  13  -3        3.26        3.54      0.72 o
  14  13  -2        3.09        2.69      0.72 o
  14  13  -1        2.63        2.15      0.73 o
  14  13   0        2.00        2.93      0.71 o
  14  14  -6        5.55        6.31      0.75 o
  14  14  -4        2.46        2.26      0.68 o
  14  14  -3        1.99        2.37      0.68 o
  14  14  -2        3.21        2.70      0.70 o
  14  14  -1       18.83       17.51      0.99 o
  14  14   0       15.35       13.06      0.90 o
  14  15  -4        5.41        5.70      0.72 o
  14  15  -3        2.38        2.02      0.64 o
  15   0   1        1.16        1.48      0.70 o
  15   0   3        5.66        5.31      0.73 o
  15   0   4       10.92       10.49      0.85 o
  15   0   6       41.68       40.80      1.47 o
  15   0   7        4.68        4.55      0.73 o
  15   0   8        1.54        2.22      0.69 o
  15   0   9        3.66        3.91      0.70 o
  15   0  12       15.70       16.09      0.97 o
  15   0  14        1.77        1.99      0.63 o
  15   1 -14        3.39        3.43      0.65 o
  15   1 -13        5.93        5.34      0.72 o
  15   1 -12        3.79        4.05      0.71 o
  15   1 -11       14.60       14.69      0.96 o
  15   1 -10        2.64        2.55      0.69 o
  15   1  -9        4.84        5.21      0.73 o
  15   1  -8       14.61       14.19      0.93 o
  15   1  -6        6.11        6.21      0.76 o
  15   1  -4        2.49        2.31      0.70 o
  15   1  -3       10.52       11.18      0.87 o
  15   1  -2       43.02       40.67      1.47 o
  15   1  -1        5.99        5.48      0.75 o
  15   1   0        1.76        1.49      0.68 o
  15   2 -14        8.40        8.46      0.74 o
  15   2 -13        3.49        2.92      0.68 o
  15   2 -12        3.57        3.34      0.71 o
  15   2 -11        3.25        3.87      0.73 o
  15   2 -10       16.13       16.03      1.02 o
  15   2  -8       10.68       10.55      0.85 o
  15   2  -7        7.42        7.35      0.80 o
  15   2  -6        7.85        7.76      0.80 o
  15   2  -4       20.29       20.21      1.06 o
  15   2  -3       19.81       18.28      1.03 o
  15   2  -2        6.35        6.76      0.78 o
  15   2   0        5.96        5.29      0.72 o
  15   3 -14        2.68        2.75      0.67 o
  15   3 -12        2.36        2.45      0.68 o
  15   3 -11        6.84        6.81      0.80 o
  15   3 -10        9.48        9.62      0.87 o
  15   3  -7        3.65        3.86      0.73 o
  15   3  -6        2.04        1.95      0.70 o
  15   3  -5       23.91       23.11      1.13 o
  15   3  -4       14.60       14.15      0.93 o
  15   3  -3       16.81       16.99      0.98 o
  15   3  -2        5.70        5.34      0.75 o
  15   3  -1        5.62        4.90      0.74 o
  15   3   0        4.50        4.54      0.72 o
  15   4 -12        3.77        3.40      0.69 o
  15   4 -11       12.96       12.30      0.90 o
  15   4  -9        6.36        6.48      0.76 o
  15   4  -8       11.62       11.66      0.88 o
  15   4  -7       23.14       23.22      1.13 o
  15   4  -6        1.89        1.81      0.71 o
  15   4  -5        4.88        4.14      0.74 o
  15   4  -4       11.27       11.21      0.88 o
  15   4  -3        9.95        9.24      0.83 o
  15   4  -2       10.65       10.22      0.85 o
  15   4  -1       27.07       25.09      1.16 o
  15   4   0       12.28       12.25      0.88 o
  15   5 -13        8.23        7.86      0.75 o
  15   5 -12        8.82        8.32      0.80 o
  15   5 -11        4.97        4.61      0.74 o
  15   5 -10        9.44       10.12      0.87 o
  15   5  -9       23.44       23.60      1.18 o
  15   5  -8        7.01        6.63      0.78 o
  15   5  -7        1.89        2.07      0.70 o
  15   5  -6        4.95        4.73      0.74 o
  15   5  -5        3.40        3.10      0.72 o
  15   5  -4       21.61       20.17      1.07 o
  15   5  -3       21.24       19.91      1.06 o
  15   5  -2       12.13       11.64      0.90 o
  15   5  -1       15.97       16.27      1.00 o
  15   6 -13        2.08        1.79      0.67 o
  15   6 -11        9.35        9.05      0.80 o
  15   6 -10        2.17        2.00      0.72 o
  15   6  -9       13.23       13.30      0.95 o
  15   6  -8        3.71        3.66      0.72 o
  15   6  -7       12.70       12.29      0.91 o
  15   6  -5        3.98        4.03      0.73 o
  15   6  -4       25.94       25.31      1.20 o
  15   6  -3       44.77       43.00      1.54 o
  15   6  -2        2.28        2.10      0.74 o
  15   6  -1       63.13       60.88      1.86 o
  15   6   0       14.34       13.41      0.93 o
  15   7 -11        3.46        3.29      0.69 o
  15   7 -10        7.72        7.80      0.79 o
  15   7  -9        2.32        2.33      0.70 o
  15   7  -8       12.19       11.52      0.91 o
  15   7  -7        8.58        8.53      0.82 o
  15   7  -6       48.58       47.53      1.61 o
  15   7  -5        7.40        6.69      0.79 o
  15   7  -4       49.40       47.26      1.62 o
  15   7  -3        8.66        8.60      0.85 o
  15   7  -2       55.19       52.88      1.72 o
  15   7  -1        3.57        3.93      0.74 o
  15   8 -12        7.11        7.14      0.75 o
  15   8 -11        1.27        1.40      0.69 o
  15   8 -10       20.77       21.06      1.06 o
  15   8  -9       16.07       14.80      0.95 o
  15   8  -7       24.33       23.20      1.16 o
  15   8  -5        3.51        4.06      0.74 o
  15   8  -4        8.81        8.59      0.85 o
  15   8  -3       52.53       52.08      1.69 o
  15   8  -2        9.00        8.55      0.84 o
  15   8  -1       41.50       40.21      1.47 o
  15   8   0        2.98        2.46      0.73 o
  15   9 -11        1.67        1.41      0.69 o
  15   9 -10        6.32        6.16      0.74 o
  15   9  -9        3.20        3.15      0.72 o
  15   9  -8        7.83        7.50      0.80 o
  15   9  -7       15.71       16.00      1.00 o
  15   9  -6       26.61       26.97      1.25 o
  15   9  -5       12.54       13.24      0.96 o
  15   9  -4       49.57       49.14      1.64 o
  15   9  -3       13.48       12.86      0.92 o
  15   9  -2        8.18        7.42      0.81 o
  15   9  -1        5.88        5.71      0.78 o
  15   9   0       10.60        9.35      0.85 o
  15  10 -10        9.95        9.48      0.79 o
  15  10  -9        3.02        2.46      0.68 o
  15  10  -7       10.00       10.87      0.85 o
  15  10  -6        4.16        4.32      0.73 o
  15  10  -5        5.49        5.61      0.77 o
  15  10  -4       11.84       11.86      0.91 o
  15  10  -3       26.28       24.71      1.18 o
  15  10  -2       21.97       20.89      1.13 o
  15  10  -1       14.24       13.51      0.93 o
  15  10   0       41.51       41.64      1.48 o
  15  11  -9        9.74        9.87      0.79 o
  15  11  -8        4.36        4.24      0.72 o
  15  11  -7        8.63        8.67      0.81 o
  15  11  -6        2.40        2.52      0.69 o
  15  11  -5        6.93        6.86      0.78 o
  15  11  -4        1.59        1.59      0.73 o
  15  11  -3       23.41       22.19      1.13 o
  15  11  -2        5.66        5.18      0.77 o
  15  11  -1       23.79       24.11      1.16 o
  15  11   0        5.48        5.29      0.76 o
  15  12  -7        2.41        2.32      0.66 o
  15  12  -6        6.24        5.83      0.73 o
  15  12  -4        9.37        8.93      0.82 o
  15  12  -3        3.49        3.49      0.71 o
  15  12  -2        5.95        5.99      0.76 o
  15  12   0        8.14        7.82      0.79 o
  15  13  -6        6.07        5.23      0.73 o
  15  13  -5        2.10        1.89      0.66 o
  15  13  -4        4.41        4.01      0.69 o
  15  13  -2        3.70        4.10      0.69 o
  15  14   0       11.54       11.31      0.81 o
  16   0   2        4.07        4.65      0.73 o
  16   0   3        2.69        2.25      0.71 o
  16   0   4       12.84       12.66      0.92 o
  16   0   5       11.56       11.40      0.89 o
  16   0   6        2.13        2.16      0.71 o
  16   0   7       14.36       14.78      0.95 o
  16   0   8        3.65        4.11      0.71 o
  16   0   9        6.12        5.53      0.75 o
  16   0  10       11.39       12.30      0.89 o
  16   0  13        1.36        1.53      0.66 o
  16   1 -12        8.80        8.86      0.79 o
  16   1 -11        9.65        9.65      0.82 o
  16   1 -10        5.40        5.30      0.75 o
  16   1  -9        2.05        1.90      0.74 o
  16   1  -7        3.32        3.68      0.72 o
  16   1  -6       10.79       10.90      0.87 o
  16   1  -5        2.62        2.93      0.71 o
  16   1  -4        3.23        3.15      0.72 o
  16   1  -3        6.14        5.75      0.77 o
  16   1  -2       15.92       16.07      0.98 o
  16   1  -1        3.40        2.98      0.72 o
  16   2 -13        3.77        3.41      0.67 o
  16   2 -12        6.39        6.67      0.73 o
  16   2 -11        5.95        5.93      0.75 o
  16   2 -10        4.93        4.97      0.76 o
  16   2  -9        3.29        3.05      0.74 o
  16   2  -8        2.60        2.78      0.73 o
  16   2  -7        9.21        8.69      0.83 o
  16   2  -6        9.32        9.68      0.84 o
  16   2  -5       11.77       12.07      0.91 o
  16   2  -3        7.67        7.76      0.80 o
  16   2  -2        5.05        4.50      0.76 o
  16   2  -1        9.37        9.33      0.85 o
  16   2   0       12.35       11.72      0.90 o
  16   3 -12        5.80        5.00      0.70 o
  16   3 -11        4.53        3.92      0.71 o
  16   3 -10       24.04       21.59      1.08 o
  16   3  -9       17.10       16.78      1.00 o
  16   3  -8       29.65       29.23      1.28 o
  16   3  -7        8.83        9.36      0.84 o
  16   3  -5       10.99       10.99      0.89 o
  16   3  -4        2.27        2.08      0.71 o
  16   3  -2       13.05       12.44      0.92 o
  16   3  -1       34.56       33.92      1.34 o
  16   3   0        1.11        1.51      0.73 o
  16   4 -12        1.52        1.70      0.65 o
  16   4  -9        5.83        5.85      0.77 o
  16   4  -7       15.95       15.76      0.97 o
  16   4  -6        3.83        4.31      0.74 o
  16   4  -5       12.03       11.88      0.89 o
  16   4  -4       26.86       26.32      1.20 o
  16   4  -3       30.25       29.61      1.27 o
  16   4  -2        3.05        2.98      0.72 o
  16   4  -1        4.74        4.90      0.75 o
  16   5 -12       17.19       16.07      0.93 o
  16   5 -10        8.31        9.32      0.82 o
  16   5  -9        2.51        2.39      0.70 o
  16   5  -8       34.12       34.50      1.36 o
  16   5  -7        5.63        5.93      0.79 o
  16   5  -6        3.33        3.07      0.71 o
  16   5  -5        1.92        1.81      0.72 o
  16   5  -1        3.78        3.22      0.73 o
  16   6 -10        7.66        8.05      0.78 o
  16   6  -9        3.63        3.63      0.70 o
  16   6  -8       14.50       15.10      0.96 o
  16   6  -7       13.01       12.84      0.93 o
  16   6  -6        4.64        4.87      0.77 o
  16   6  -5        6.66        5.74      0.78 o
  16   6  -4        1.67        2.28      0.70 o
  16   6  -3       20.53       20.11      1.08 o
  16   6  -2       33.18       31.85      1.32 o
  16   6  -1        5.54        5.78      0.78 o
  16   6   0       14.93       14.01      0.95 o
  16   7 -11        2.27        2.13      0.68 o
  16   7 -10        2.53        2.68      0.67 o
  16   7  -9        6.04        5.67      0.75 o
  16   7  -8        7.44        6.64      0.78 o
  16   7  -7        3.26        3.44      0.73 o
  16   7  -6       14.24       13.89      0.95 o
  16   7  -5       18.58       18.09      1.06 o
  16   7  -4        6.97        6.27      0.79 o
  16   7  -3        3.90        3.40      0.76 o
  16   7  -2       32.26       30.99      1.29 o
  16   7  -1        2.26        2.61      0.73 o
  16   7   0        5.67        6.27      0.77 o
  16   8 -10        4.51        4.73      0.68 o
  16   8  -8        3.26        3.03      0.70 o
  16   8  -7       18.78       18.12      1.02 o
  16   8  -6        2.76        2.52      0.73 o
  16   8  -5       26.48       26.78      1.24 o
  16   8  -4        6.77        6.93      0.82 o
  16   8  -3       29.26       29.66      1.30 o
  16   8  -2        4.84        4.85      0.79 o
  16   8  -1        1.08        1.53      0.74 o
  16   9  -9       13.10       13.00      0.85 o
  16   9  -8        9.71        8.63      0.79 o
  16   9  -6        7.67        7.73      0.79 o
  16   9  -5        9.30        9.28      0.85 o
  16   9  -4        9.42        9.05      0.86 o
  16   9  -3        1.87        1.78      0.74 o
  16   9  -2       24.75       23.59      1.16 o
  16   9  -1       23.72       22.30      1.15 o
  16   9   0        1.30        2.70      0.72 o
  16  10  -8        1.46        1.67      0.64 o
  16  10  -7        3.93        3.72      0.69 o
  16  10  -5        7.57        7.77      0.80 o
  16  10  -4       16.45       14.99      0.96 o
  16  10  -2        4.69        4.67      0.74 o
  16  10  -1        1.91        1.77      0.73 o
  16  10   0       19.88       20.55      1.08 o
  16  11  -7        5.05        5.37      0.72 o
  16  11  -6        3.17        3.21      0.67 o
  16  11  -5       12.27       12.43      0.86 o
  16  11  -4        4.28        3.92      0.70 o
  16  11  -3        6.86        6.82      0.76 o
  16  11  -2        4.07        4.30      0.73 o
  16  11  -1        5.56        4.98      0.73 o
  16  12  -5        2.78        2.77      0.67 o
  16  12  -2        3.57        3.84      0.68 o
  16  12  -1        2.52        2.19      0.69 o
  16  12   0       21.38       21.76      1.05 o
  16  13  -2        3.66        3.40      0.66 o
  16  13  -1        1.93        2.25      0.66 o
  16  13   0        4.21        3.74      0.69 o
  17   0   1      130.62      128.60      3.04 o
  17   0   3       46.39       45.75      1.57 o
  17   0   4        0.96        1.75      0.74 o
  17   0   5       17.77       18.45      1.04 o
  17   0   6        2.21        2.53      0.75 o
  17   0   7       57.15       55.72      1.76 o
  17   0   9       30.69       31.63      1.26 o
  17   1 -11        3.32        3.30      0.66 o
  17   1 -10       14.81       15.20      0.92 o
  17   1  -8        8.58        8.46      0.83 o
  17   1  -7        5.95        5.77      0.78 o
  17   1  -6       51.81       50.09      1.68 o
  17   1  -5        6.20        5.92      0.78 o
  17   1  -4       91.54       90.74      2.37 o
  17   1  -3       15.98       16.40      1.00 o
  17   1  -2       18.92       18.22      1.04 o
  17   1  -1       21.17       20.57      1.10 o
  17   1   0        1.62        2.33      0.73 o
  17   2 -10        2.60        2.76      0.69 o
  17   2  -9       12.37       11.98      0.87 o
  17   2  -8       13.95       14.51      0.95 o
  17   2  -6        7.97        8.39      0.85 o
  17   2  -5       15.26       15.73      1.02 o
  17   2  -3       15.86       15.28      0.98 o
  17   2  -2        9.41        9.30      0.87 o
  17   2  -1       26.78       27.20      1.22 o
  17   2   0       41.80       40.57      1.47 o
  17   3 -11        5.58        4.96      0.71 o
  17   3 -10       25.36       24.92      1.10 o
  17   3  -9        3.41        3.38      0.72 o
  17   3  -8       19.32       18.87      1.04 o
  17   3  -7        2.68        2.45      0.73 o
  17   3  -6        3.35        2.89      0.73 o
  17   3  -4        6.82        6.40      0.78 o
  17   3  -3       14.88       14.65      0.96 o
  17   3  -1       10.73       11.38      0.89 o
  17   3   0        2.33        2.26      0.73 o
  17   4  -9        4.55        4.61      0.72 o
  17   4  -8        6.16        6.34      0.77 o
  17   4  -7        6.12        6.22      0.77 o
  17   4  -5        7.46        7.26      0.83 o
  17   4  -4        2.94        2.83      0.74 o
  17   4  -3        2.75        2.66      0.72 o
  17   4  -2       14.77       13.99      0.94 o
  17   4  -1        3.44        3.49      0.73 o
  17   4   0       15.38       14.20      0.95 o
  17   5 -10        3.77        4.05      0.67 o
  17   5  -7        2.46        2.49      0.70 o
  17   5  -5        8.57        8.23      0.83 o
  17   5  -1        9.47        9.29      0.86 o
  17   5   0        3.63        4.00      0.73 o
  17   6  -9        2.90        3.10      0.67 o
  17   6  -7        1.98        1.82      0.70 o
  17   6  -6       16.68       16.97      0.99 o
  17   6  -5        2.38        2.80      0.72 o
  17   6  -4        6.09        5.32      0.77 o
  17   6  -3        9.66        9.61      0.87 o
  17   6  -2        3.01        2.88      0.74 o
  17   6   0       17.40       16.63      1.03 o
  17   7  -9        7.98        7.83      0.78 o
  17   7  -8        6.88        6.29      0.74 o
  17   7  -6        1.19        1.55      0.70 o
  17   7  -5        2.44        2.68      0.70 o
  17   7  -4        2.43        2.97      0.72 o
  17   7  -3        2.85        2.74      0.73 o
  17   7  -2        8.66        8.04      0.83 o
  17   7  -1        7.33        7.22      0.82 o
  17   8  -7        1.74        1.52      0.69 o
  17   8  -6        9.20        9.42      0.82 o
  17   8  -3        1.36        1.76      0.71 o
  17   8  -2        3.65        3.77      0.73 o
  17   8  -1        8.35        8.41      0.83 o
  17   8   0       20.88       20.48      1.07 o
  17   9  -5       20.12       20.00      1.03 o
  17   9  -3        3.07        3.41      0.73 o
  17   9  -2       14.56       14.74      0.93 o
  17  10  -5        1.65        1.56      0.67 o
  17  10  -4        3.84        3.41      0.69 o
  17  10  -3        2.83        2.74      0.68 o
  17  10   0       19.11       17.72      0.99 o
  17  11  -1        7.14        6.47      0.73 o
  18   0   1       10.41       10.72      0.90 o
  18   0   7        4.66        5.06      0.73 o
  18   0   9        3.90        3.39      0.66 o
  18   1  -7        4.49        4.15      0.72 o
  18   1  -6       17.47       17.14      0.99 o
  18   1  -5       11.46       10.87      0.88 o
  18   1  -4       13.87       13.21      0.95 o
  18   1  -3        2.03        2.35      0.73 o
  18   1  -2        4.69        4.22      0.77 o
  18   1  -1        3.29        3.33      0.75 o
  18   1   0        3.37        3.38      0.76 o
  18   2  -8        2.09        2.06      0.69 o
  18   2  -7        7.37        7.62      0.79 o
  18   2  -6        3.28        3.15      0.70 o
  18   2  -5        2.68        3.00      0.72 o
  18   2  -3       24.11       23.28      1.15 o
  18   2  -2       16.92       15.62      1.00 o
  18   2  -1        7.83        7.65      0.85 o
  18   2   0       24.07       24.00      1.17 o
  18   3  -9        5.67        5.63      0.72 o
  18   3  -8       10.48       10.18      0.81 o
  18   3  -7        8.06        7.10      0.78 o
  18   3  -6        6.12        5.88      0.77 o
  18   3  -5       18.83       18.26      1.02 o
  18   3  -3       17.84       17.67      1.04 o
  18   3  -2        6.77        6.25      0.82 o
  18   3  -1       10.89       10.14      0.89 o
  18   3   0        5.74        6.41      0.81 o
  18   4  -8        2.00        2.23      0.67 o
  18   4  -7        6.04        6.13      0.75 o
  18   4  -5       20.75       21.56      1.08 o
  18   4  -4       14.44       14.76      0.95 o
  18   4  -3        9.07        9.34      0.85 o
  18   4  -2        9.96        9.92      0.87 o
  18   4  -1        5.36        5.42      0.78 o
  18   4   0       26.48       25.28      1.19 o
  18   5  -8       15.15       15.62      0.92 o
  18   5  -7        5.89        5.46      0.72 o
  18   5  -4        5.12        5.69      0.75 o
  18   5  -2        2.40        2.28      0.71 o
  18   5  -1        1.80        1.56      0.73 o
  18   6  -7        4.74        4.11      0.68 o
  18   6  -6        5.60        5.22      0.73 o
  18   6  -5        1.59        1.53      0.71 o
  18   6  -4        4.49        4.84      0.73 o
  18   6  -3        4.48        4.27      0.75 o
  18   6  -2        2.21        2.17      0.71 o
  18   6  -1        5.29        5.80      0.75 o
  18   7  -6        1.33        1.46      0.67 o
  18   7  -5        8.58        8.09      0.78 o
  18   7  -2       11.17       10.67      0.86 o
  18   8  -5        4.84        4.92      0.73 o
  18   8  -4        5.97        5.42      0.72 o
  18   8  -3        5.27        4.84      0.73 o
  18   8  -2        1.75        1.61      0.71 o
  18   8   0        2.26        1.98      0.69 o
  18   9  -2        8.65        8.06      0.77 o
  18   9  -1        3.05        2.99      0.68 o
  19   0   1        3.73        2.46      0.71 o
  19   0   2        3.25        3.58      0.73 o
  19   0   3       22.50       21.97      1.08 o
  19   0   4        7.01        6.17      0.77 o
  19   1  -3        3.91        3.95      0.73 o
  19   1  -2       18.71       18.74      1.03 o
  19   1   0        2.63        2.72      0.70 o
  19   2  -4        2.05        1.74      0.72 o
  19   2  -3       10.29       10.80      0.85 o
  19   2  -2        7.47        7.15      0.80 o
  19   3  -5        2.21        2.89      0.68 o
  19   3  -4        5.03        5.16      0.74 o
  19   3  -3        3.65        3.79      0.71 o
  19   3  -2        4.27        4.18      0.74 o
  19   3  -1        2.41        2.68      0.71 o
  19   3   0        2.28        2.54      0.70 o
  19   4  -4        9.29        9.09      0.80 o
  19   4  -3        3.32        3.31      0.69 o
  19   4  -2        1.87        2.08      0.70 o
  19   4  -1        4.22        4.01      0.73 o
  19   4   0        2.75        2.28      0.71 o
  19   5  -4        3.69        3.42      0.69 o
  19   5  -2        7.16        6.92      0.76 o
  19   5  -1       14.52       13.89      0.90 o
  19   5   0        3.35        3.68      0.71 o
  19   6  -3        7.70        7.46      0.78 o
  19   6  -1       10.89       11.14      0.83 o
  19   6   0        1.43        1.88      0.68 o
  19   7   0        4.15        5.02      0.72 o
  20   0   0       16.12       15.76      0.93 o
  20   0   2        7.83        7.39      0.78 o
  20   1  -2        1.85        2.45      0.68 o
  20   1  -1        1.75        1.77      0.70 o
