# Supplementary material for: Periodic Hirshfeld Atom Refinement
Source: J Phys Chem Lett. 2026 Feb 27;17(11):3170–9. doi: 10.1021/acs.jpclett.5c03918 (PMC13007019; doi:10.1021/acs.jpclett.5c03918)
Supplement: Supplementary file 2 [file jz5c03918_si_002.zip › Supple_Xylitol/Xylitol_pHAR.cif]

data_Xylitol_pHAR
_publ_contact_author_name           'PD Dr. Simon Grabowsky'
_publ_contact_author_address
;
    University of Bern
    Department of Chemistry, Biochemistry and Pharmaceutical Sciences
    Freiestrasse 3
    CH - 3012 Bern
    Switzerland
;
_publ_contact_author_email          simon.grabowsky@unibe.ch
_publ_contact_author_phone          '+41 31 684 4281'
loop_
   _publ_author_name
   _publ_author_address
   'Chu, Kanghyun'
;
    University of Bern
    Department of Chemistry, Biochemistry and Pharmaceutical Sciences
    Freiestrasse 3
    CH - 3012 Bern
    Switzerland
;
   'Jayatilaka, Dylan' ''
   'Malaspina, Lorraine A.' ''
   'Genoni, Alessandro' ''
   'Cametti, Georgia' ''
   'Mebs, Stefan' ''
   'Lentz, Dieter' ''
   'B\"urgi, Hans-Beat' ''
   'Churakov, Sergey V.' ''
   'Grabowsky, Simon' ''

_publ_section_title                 'periodic HAR for Xylitol'

_audit_creation_date                2025-10-6
_audit_creation_method              'Tonto 25.04.08 github v. 71242092'

# ============
# QCr software
# ============

_QCr_software                       'Tonto'
_QCr_software_version               '25.04.08 v. 71242092'
_QCr_software_platform              'Linux-6.8.0-52-generic'
_QCr_software_build_date            '2025.04.08 08:54'
_QCr_software_website               'https://github.com/dylan-jayatilaka/tonto'

# ========
# Chemical
# ========

_chemical_name_common               Xylitol_pHAR
_chemical_formula_sum               'C5 H12 O5'
_chemical_formula_moiety            'C5 H12 O5'
_chemical_formula_weight            152.1484
_chemical_compound_source           'see text'
_chemical_absolute_configuration    unk

# ==========
# QCr method
# ==========

_QCr_calc_method                    'Kohn-Sham/b3lyp'
_QCr_calc_spinorbital_genre          'r'
_QCr_calc_gaussian_basis_set        'pob-TZVP-rev2'
_QCr_calc_gaussian_basis_set_kind   'spherical-harmonic'
_QCr_calc_basis_max_l               '2'

_QCr_calc_unit                      'See _atom_site_* in tonto.cif2'
_QCr_calc_unit_spin_multiplicity    1
_QCr_calc_unit_n_electrons          328
_QCr_calc_unit_n_alpha_electrons    164
_QCr_calc_unit_n_beta_electrons     164

# =======
# Crystal
# =======

_exptl_crystal_description       prism
_exptl_crystal_colour            colourless
_exptl_crystal_size_max          0.37
_exptl_crystal_size_mid          0.32
_exptl_crystal_size_min          0.26
_exptl_crystal_density_diffrn    1.540
_exptl_crystal_density_method    'not measured'
_exptl_crystal_F_000             328

# ==============
# Absortion data
# ==============

_exptl_absorpt_coefficient_mu       0.139
_exptl_absorpt_correction_type      'none'
_exptl_absorpt_process_details      ?
_exptl_absorpt_correction_T_min     ?
_exptl_absorpt_correction_T_max     ?

# ========
# Symmetry
# ========

_symmetry_cell_setting              Orthorhombic
_symmetry_space_group_name_H-M      'p 21 21 21'
_symmetry_space_group_name_Hall     'p 2ac 2ab'
_symmetry_Int_Tables_number         '19'

loop_
    _symmetry_equiv_pos_as_xyz
'+x, +y, +z'
'-x+1/2, -y, +z+1/2'
'+x+1/2, -y+1/2, -z'
'-x, +y+1/2, -z+1/2'

# =========
# Unit cell
# =========

_cell_measurement_temperature    122.4(5)
_cell_measurement_reflns_used    20
_cell_measurement_theta_min      ?
_cell_measurement_theta_max      ?

_cell_length_a                      8.264(4)
_cell_length_b                      8.901(2)
_cell_length_c                      8.9223(14)
_cell_angle_alpha                  90.00
_cell_angle_beta                   90.00
_cell_angle_gamma                  90.00
_cell_volume                        656.3(4)

_cell_formula_units_Z               4

_atom_sites_solution_hydrogens      HAR

# ===============
# Refinement data
# ===============

_refine_ls_kind                     'Hirshfeld atom refinement (HAR)'
_refine_ls_method_description
;
   S.C. Capelli, H.-B. Burgi, B. Dittrich, S.Grabowsky
   and Dylan Jayatilaka, IUCrJ (2014). 1, 361-379
;
_refine_QCr_Psi_constraint          'none'

_refine_ls_SVD_threshold            0.1E-02
_refine_ls_coordinate_system        cartesian
_refine_ls_structure_factor_coef    F
_refine_ls_matrix_type              full
_refine_ls_R_factor_gt              0.0134
_refine_ls_R_factor_ref             0.0134
_refine_ls_R_factor_all             0.0134
_refine_ls_wR_factor_gt             0.0124
_refine_ls_wR_factor_ref            0.0124
_refine_ls_wR_factor_all            0.0124
_refine_ls_R_Fsqd_factor            0.0279
_refine_ls_chi2                     0.3967
_refine_ls_goodness_of_fit_gt       0.6299
_refine_ls_goodness_of_fit_ref      0.6299
_refine_ls_goodness_of_fit_all      0.6299
_refine_ls_number_reflns            4715
_refine_ls_number_parameters        199
_refine_ls_number_restraints        0
_refine_ls_number_constraints       0
_refine_ls_hydrogen_treatment       refall
_refine_ls_weighting_scheme         sigma
_refine_ls_weighting_details        'w=1/\s(F)'
_refine_ls_shift/su_conv_tol        0.0100
_refine_ls_shift/su_max             0.0000
_refine_ls_shift/su_max_mean        0.0000
_refine_ls_shift/su_max_par         ''
_refine_ls_extinction_method        none

_refine_diff_density_max            0.1312
_refine_diff_density_min            -0.2049
_refine_diff_density_rms            0.0356

_refine_special_details
;
. If constraints were applied they are defined by zero
  eigenvalues of the least-squares hessian, see the
  value of _refine_ls_SVD_threshold
;
# ======================
# Fractional coordinates
# ======================

loop_
_atom_site_label
_atom_site_fract_x
_atom_site_fract_y
_atom_site_fract_z
_atom_site_U_iso_or_equiv
_atom_site_adp_type
_atom_site_occupancy
_atom_site_disorder_group
   O1   0.678455(18)  0.228841(17)  0.421617(16)  0.01175(4)  Uani  1.000000  0
   O2   0.614737(17)  0.435980(17)  0.182495(16)  0.01198(4)  Uani  1.000000  0
   O3   0.318162(19)  0.431178(17)  0.040221(15)  0.01156(4)  Uani  1.000000  0
   O4   0.229111(17)  0.129592(17)  0.108568(16)  0.01135(4)  Uani  1.000000  0
   O5  -0.088634(17)  0.205149(18)  0.216030(17)  0.01309(5)  Uani  1.000000  0
   C1   0.52460(2)    0.29377(2)    0.39060(2)    0.01096(5)  Uani  1.000000  0
   C2   0.50069(2)    0.32287(2)    0.224431(18)  0.00915(5)  Uani  1.000000  0
   C3   0.32770(2)    0.37549(2)    0.189871(18)  0.00925(5)  Uani  1.000000  0
   C4   0.200841(19)  0.25173(2)    0.210079(19)  0.00932(5)  Uani  1.000000  0
   C5   0.03184(2)    0.31482(2)    0.18556(2)    0.01186(6)  Uani  1.000000  0
  H1A   0.5125(5)     0.4008(5)     0.4512(4)     0.028(2)    Uani  1.000000  0
  H1B   0.4342(5)     0.2181(5)     0.4326(4)     0.029(2)    Uani  1.000000  0
   H2   0.5266(5)     0.2186(4)     0.1626(4)     0.0192(18)  Uani  1.000000  0
   H3   0.2975(4)     0.4669(4)     0.2675(4)     0.0204(19)  Uani  1.000000  0
   H4   0.2068(5)     0.2102(5)     0.3247(4)     0.024(2)    Uani  1.000000  0
  H5B   0.0212(5)     0.3567(5)     0.0716(4)     0.028(2)    Uani  1.000000  0
  H5A   0.0132(5)     0.4098(5)     0.2614(6)     0.030(2)    Uani  1.000000  0
  H11   0.7533(5)     0.2430(5)     0.3422(5)     0.022(2)    Uani  1.000000  0
  H12   0.6503(6)     0.4169(5)     0.0848(5)     0.027(2)    Uani  1.000000  0
  H13   0.3286(5)     0.5380(5)     0.0451(5)     0.022(2)    Uani  1.000000  0
  H14   0.2775(5)     0.0525(4)     0.1643(5)     0.022(2)    Uani  1.000000  0
  H15  -0.1179(6)     0.1597(5)     0.1259(5)     0.025(2)    Uani  1.000000  0

# ====
# ADPs
# ====

loop_
_atom_site_aniso_label
_atom_site_aniso_U_11
_atom_site_aniso_U_22
_atom_site_aniso_U_33
_atom_site_aniso_U_12
_atom_site_aniso_U_13
_atom_site_aniso_U_23
   O1  0.00962(4)  0.01594(5)  0.00969(4)   0.00058(4)  -0.00089(3)   0.00051(4)
   O2  0.01057(4)  0.01393(5)  0.01146(4)  -0.00274(4)   0.00063(4)  -0.00058(4)
   O3  0.01280(5)  0.01238(5)  0.00950(4)   0.00062(4)  -0.00049(4)   0.00029(4)
   O4  0.01156(4)  0.01114(4)  0.01135(4)   0.00148(4)  -0.00156(4)  -0.00153(4)
   O5  0.00909(4)  0.01749(6)  0.01270(5)  -0.00139(4)   0.00144(4)  -0.00159(4)
   C1  0.00907(5)  0.01529(6)  0.00852(5)   0.00035(5)   0.00022(4)  -0.00038(5)
   C2  0.00810(4)  0.01109(5)  0.00826(4)  -0.00025(4)  -0.00024(4)  -0.00101(4)
   C3  0.00844(5)  0.01074(5)  0.00856(4)   0.00020(4)  -0.00024(4)  -0.00102(4)
   C4  0.00795(4)  0.01150(5)  0.00851(5)   0.00024(4)  -0.00031(4)  -0.00047(4)
   C5  0.00841(5)  0.01250(6)  0.01465(6)   0.00099(5)  -0.00011(5)  -0.00151(5)
  H1A  0.036(2)    0.026(2)    0.023(2)     0.006(2)    -0.0059(18)  -0.0088(19)
  H1B  0.0204(19)  0.039(2)    0.027(2)     0.001(2)     0.0027(18)   0.008(2)  
   H2  0.026(2)    0.0164(17)  0.0155(18)   0.0037(17)   0.0033(16)   0.0002(16)
   H3  0.026(2)    0.0213(19)  0.0143(17)   0.0037(17)   0.0022(18)  -0.0068(17)
   H4  0.027(2)    0.027(2)    0.0166(19)  -0.0046(18)   0.0016(18)  -0.0001(18)
  H5B  0.030(2)    0.031(2)    0.024(2)    -0.002(2)    -0.0010(19)   0.014(2)
  H5A  0.0178(18)  0.032(2)    0.041(2)     0.0041(19)   0.0002(18)  -0.012(2)
  H11  0.0123(19)  0.034(3)    0.021(2)     0.002(2)    -0.0036(18)   0.004(2)
  H12  0.035(3)    0.025(2)    0.021(2)    -0.003(2)     0.011(2)     0.001(2)
  H13  0.025(2)    0.022(2)    0.020(2)     0.002(2)    -0.001(2)     0.0021(19)
  H14  0.022(2)    0.019(2)    0.026(2)     0.0031(19)  -0.0027(19)   0.0015(19)
  H15  0.028(2)    0.026(2)    0.020(2)    -0.004(2)     0.003(2)    -0.002(2)

# ===========
# Reflections
# ===========

_diffrn_ambient_temperature      122.4(5)
_diffrn_radiation_type           MoK\a
_diffrn_radiation_wavelength     0.71073
_diffrn_radiation_monochromator  graphite
_diffrn_measurement_device_type  'Enraf Nonius CAD4'
_diffrn_measurement_method       '\w 2\q scans'
_diffrn_detector_area_resol_mean ?
_diffrn_reflns_number            33102
_diffrn_reflns_av_sigmaI/netI    0.0317
_diffrn_reflns_theta_min         3.23
_diffrn_reflns_theta_max         59.940
_diffrn_reflns_theta_full        59.940
_diffrn_measured_fraction_theta_max 1.000
_diffrn_measured_fraction_theta_full 1.000
_diffrn_reflns_limit_h_min       -18
_diffrn_reflns_limit_h_max       18
_diffrn_reflns_limit_k_min       -19
_diffrn_reflns_limit_k_max       19
_diffrn_reflns_limit_l_min       -19
_diffrn_reflns_limit_l_max       19
_diffrn_standards_number         5
_diffrn_standards_interval_count 100
_diffrn_standards_decay_%        10.4

_shelx_F_calc_maximum               79.132066

_reflns_d_resolution_low            0.410587
_reflns_d_resolution_high           6.301475
_reflns_limit_h_min                 0
_reflns_limit_h_max                 20
_reflns_limit_k_min                 0
_reflns_limit_k_max                 21
_reflns_limit_l_min                 -21
_reflns_limit_l_max                 21
_reflns_number_gt                   4715
_reflns_number_total                4715
_reflns_threshold_expression        'F>0 & F/u(F)>4.0 & |F_calc|>10^-3'

_reflns_special_details
;
* Specify symmetry and Friedel pair averaging *

. Only reflections which satisfy the threshold expression
  are listed below, and only they are considered observed,
  thus the *_gt, *_all, & *_total data are always the same
;

# ============
# Bond lengths
# ============

loop_
 _geom_bond_atom_site_label_1
 _geom_bond_site_symmetry_1
 _geom_bond_atom_site_label_2
 _geom_bond_site_symmetry_2
 _geom_bond_distance
 _geom_bond_publ_flag
   O1  .   C1  .  1.4238(2)  yes
   O2  .   C2  .  1.4289(2)  yes
   O3  .   C3  .  1.4264(2)  yes
   O4  .   C4  .  1.4341(2)  yes
   O5  .   C5  .  1.4206(2)  yes
   O1  .  H11  .   0.949(4)  yes
   O2  .  H12  .   0.935(4)  yes
   O3  .  H13  .   0.956(4)  yes
   O4  .  H14  .   0.937(4)  yes
   O5  .  H15  .   0.932(5)  yes
   C1  .   C2  .  1.5180(2)   yes
   C2  .   C3  .  1.5357(2)   yes
   C3  .   C4  .  1.5313(2)   yes
   C4  .   C5  .  1.5211(2)   yes
   C1  .  H1A  .    1.100(4)  yes
   C1  .  H1B  .    1.073(4)  yes
   C2  .   H2  .    1.101(4)  yes
   C3  .   H3  .    1.097(3)  yes
   C4  .   H4  .    1.089(4)  yes
   C5  .  H5B  .    1.087(4)  yes
   C5  .  H5A  .    1.094(4)  yes

# ===========
# Bond Angles
# ===========

loop_
 _geom_angle_atom_site_label_1
 _geom_angle_site_symmetry_1
 _geom_angle_atom_site_label_2
 _geom_angle_site_symmetry_2
 _geom_angle_atom_site_label_3
 _geom_angle_site_symmetry_3
 _geom_angle
 _geom_angle_publ_flag
   O1  .  C1  .   C2  .     112.046(14)  yes
   O2  .  C2  .   C1  .     106.868(14)  yes
   O2  .  C2  .   C3  .     110.279(14)  yes
   O3  .  C3  .   C2  .     110.204(14)  yes
   O3  .  C3  .   C4  .     108.807(13)  yes
   O4  .  C4  .   C3  .     111.065(14)  yes
   O4  .  C4  .   C5  .     109.792(14)  yes
   O5  .  C5  .   C4  .     111.242(16)  yes
   O1  .  C1  .  H1A  .      109.7(2)    yes
   O1  .  C1  .  H1B  .      107.4(2)    yes
   O2  .  C2  .   H2  .      109.55(19)  yes
   O3  .  C3  .   H3  .      108.7(2)    yes
   O4  .  C4  .   H4  .      109.2(2)    yes
   O5  .  C5  .  H5B  .      111.0(2)    yes
   O5  .  C5  .  H5A  .      108.3(2)    yes
   C1  .  O1  .  H11  .        112.5(3)  yes
   C2  .  O2  .  H12  .        108.9(3)  yes
   C3  .  O3  .  H13  .        107.3(3)  yes
   C4  .  O4  .  H14  .        106.8(3)  yes
   C5  .  O5  .  H15  .        108.4(3)  yes
   C1  .  C2  .   C3  .     111.674(14)  yes
   C2  .  C3  .   C4  .     113.223(14)  yes
   C3  .  C4  .   C5  .     110.247(14)  yes
   C1  .  C2  .   H2  .      108.66(19)  yes
   C2  .  C1  .  H1A  .      108.7(2)    yes
   C2  .  C1  .  H1B  .      111.0(2)    yes
   C2  .  C3  .   H3  .      108.13(19)  yes
   C3  .  C2  .   H2  .      109.7(2)    yes
   C3  .  C4  .   H4  .      108.9(2)    yes
   C4  .  C3  .   H3  .      107.6(2)    yes
   C4  .  C5  .  H5B  .      109.6(2)    yes
   C4  .  C5  .  H5A  .      109.0(2)    yes
   C5  .  C4  .   H4  .      107.6(2)    yes
  H1A  .  C1  .  H1B  .        108.0(3)  yes
  H5B  .  C5  .  H5A  .        107.6(4)  yes

# ==============
# Torsion angles
# ==============

loop_
 _geom_torsion_atom_site_label_1
 _geom_torsion_site_symmetry_1
 _geom_torsion_atom_site_label_2
 _geom_torsion_site_symmetry_2
 _geom_torsion_atom_site_label_3
 _geom_torsion_site_symmetry_3
 _geom_torsion_atom_site_label_4
 _geom_torsion_site_symmetry_4
 _geom_torsion
   O1  .  C1  .  C2  .   O2  .          -65.982(18)
   O2  .  C2  .  C3  .   O3  .           49.372(18)
   O3  .  C3  .  C4  .   O4  .           60.529(17)
   O4  .  C4  .  C5  .   O5  .           62.234(19)
   O1  .  C1  .  C2  .   C3  .          173.339(14)
   O2  .  C2  .  C3  .   C4  .          171.492(13)
   O3  .  C3  .  C2  .   C1  .          168.038(14)
   O3  .  C3  .  C4  .   C5  .          -61.397(18)
   O4  .  C4  .  C3  .   C2  .          -62.368(18)
   O5  .  C5  .  C4  .   C3  .         -175.090(14)
   O1  .  C1  .  C2  .   H2  .              52.2(2)
   O2  .  C2  .  C1  .  H1A  .              55.4(2)
   O2  .  C2  .  C1  .  H1B  .             174.0(2)
   O2  .  C2  .  C3  .   H3  .             -69.3(2)
   O3  .  C3  .  C2  .   H2  .             -71.4(2)
   O3  .  C3  .  C4  .   H4  .            -179.2(2)
   O4  .  C4  .  C3  .   H3  .             178.2(2)
   O4  .  C4  .  C5  .  H5B  .             -60.9(2)
   O4  .  C4  .  C5  .  H5A  .            -178.4(3)
   O5  .  C5  .  C4  .   H4  .             -56.5(2)
   C1  .  C2  .  O2  .  H12  .             145.3(3)
   C2  .  C1  .  O1  .  H11  .              18.7(3)
   C2  .  C3  .  O3  .  H13  .             -96.9(3)
   C3  .  C2  .  O2  .  H12  .             -93.1(3)
   C3  .  C4  .  O4  .  H14  .             102.5(3)
   C4  .  C3  .  O3  .  H13  .             138.4(3)
   C4  .  C5  .  O5  .  H15  .             -95.7(3)
   C5  .  C4  .  O4  .  H14  .            -135.3(3)
   C1  .  C2  .  C3  .   C4  .          -69.841(18)
   C2  .  C3  .  C4  .   C5  .          175.706(14)
   C1  .  C2  .  C3  .   H3  .              49.3(2)
   C2  .  C3  .  C4  .   H4  .              57.9(2)
   C3  .  C2  .  C1  .  H1A  .             -65.3(2)
   C3  .  C2  .  C1  .  H1B  .              53.3(2)
   C3  .  C4  .  C5  .  H5B  .              61.8(2)
   C3  .  C4  .  C5  .  H5A  .             -55.7(3)
   C4  .  C3  .  C2  .   H2  .              50.7(2)
   C5  .  C4  .  C3  .   H3  .              56.3(2)
  H11  .  O1  .  C1  .  H1B  .             140.8(4)
  H1A  .  C1  .  O1  .  H11  .            -102.1(4)
   H2  .  C2  .  O2  .  H12  .              27.7(4)
   H3  .  C3  .  O3  .  H13  .              21.5(4)
   H4  .  C4  .  O4  .  H14  .             -17.6(4)
  H5B  .  C5  .  O5  .  H15  .              26.7(4)
  H5A  .  C5  .  O5  .  H15  .             144.5(4)
  H1A  .  C1  .  C2  .   H2  .             173.5(3)
   H2  .  C2  .  C1  .  H1B  .             -67.9(3)
   H2  .  C2  .  C3  .   H3  .             169.9(3)
   H3  .  C3  .  C4  .   H4  .             -61.6(3)
   H4  .  C4  .  C5  .  H5B  .            -179.6(3)
   H4  .  C4  .  C5  .  H5A  .              62.9(4)

# start Validation Reply Form
_vrf_PLAT184_Xylitol_pHAR
;
PROBLEM: Missing _cell_measurement_theta_min   Value ....     Please Do !  
RESPONSE: This is a re-refinement of deposited data CCDC 1432562 (XYLTOL03). 
These values were not reported by the original authors.
;
_vrf_PLAT185_Xylitol_pHAR
;
PROBLEM: Missing _cell_measurement_theta_max   Value ....     Please Do !  
RESPONSE: This is a re-refinement of deposited data CCDC 1432562 (XYLTOL03). 
These values were not reported by the original authors.
;
_vrf_PLAT881_Xylitol_pHAR
;
PROBLEM: No Datum for _diffrn_reflns_av_R_equivalents ...     Please Do !  
RESPONSE: This is a re-refinement of deposited data CCDC 1432562 (XYLTOL03). 
These values were not reported by the original authors.
;
# end Validation Reply Form
