# Supplementary material for: Periodic Hirshfeld Atom Refinement
Source: J Phys Chem Lett. 2026 Feb 27;17(11):3170–9. doi: 10.1021/acs.jpclett.5c03918 (PMC13007019; doi:10.1021/acs.jpclett.5c03918)
Supplement: Supplementary file 2 [file jz5c03918_si_002.zip › Supple_Xylitol/Xylitol_pHAR.fcf]

data_Xylitol_pHAR

_audit_creation_date                2025-10-6
_audit_creation_method              'Tonto 25.04.08 github v. 71242092'

# ============
# QCr software
# ============

_QCr_software                       'Tonto'
_QCr_software_version               '25.04.08 v. 71242092'
_QCr_software_platform              'Linux-6.8.0-52-generic'
_QCr_software_build_date            '2025.04.08 08:54'
_QCr_software_website               'https://github.com/dylan-jayatilaka/tonto'

# ========
# Symmetry
# ========

_symmetry_cell_setting              Orthorhombic
_symmetry_space_group_name_H-M      'p 21 21 21'
_symmetry_space_group_name_Hall     'p 2ac 2ab'
_symmetry_Int_Tables_number         '19'

loop_
    _symmetry_equiv_pos_as_xyz
'+x, +y, +z'
'-x+1/2, -y, +z+1/2'
'+x+1/2, -y+1/2, -z'
'-x, +y+1/2, -z+1/2'

# =========
# Unit cell
# =========

_cell_measurement_temperature    122.4(5)
_cell_measurement_reflns_used    20
_cell_measurement_theta_min      ?
_cell_measurement_theta_max      ?

_cell_length_a                      8.264(4)
_cell_length_b                      8.901(2)
_cell_length_c                    8.9223(14)
_cell_angle_alpha               90.000000(0)
_cell_angle_beta                90.000000(0)
_cell_angle_gamma               90.000000(0)
_cell_volume                        656.3(4)

_cell_formula_units_Z               4.000000

_exptl_crystal_F_squared_000         107584.0000


# ======================
# XD fco reflection data
# ======================
_shelx_refln_list_code              4

_reflns_d_resolution_high           0.4106
_reflns_d_resolution_low            6.3015
_reflns_limit_h_max                 20
_reflns_limit_h_min                 0
_reflns_limit_k_max                 21
_reflns_limit_k_min                 0
_reflns_limit_l_max                 21
_reflns_limit_l_min                 -21

# NOTE: F_squared_meas is scaled to F_squared_calc
#       and so it is on an absolute scale
_reflns_tonto_F_scale_factor        1.1969

loop_
    _refln_index_h
    _refln_index_k
    _refln_index_l
    _refln_F_squared_calc
    _refln_F_squared_meas
    _refln_F_squared_sigma
    _refln_observed_status
   0   0   2     3659.02     3290.48     56.24 o
   0   0   4        0.54        0.55      0.17 o
   0   0   6      171.95      170.72      3.23 o
   0   0   8      584.98      583.63     10.74 o
   0   0  10      515.56      523.70      9.67 o
   0   0  12      136.99      139.25      2.99 o
   0   0  14       38.99       39.05      1.28 o
   0   0  16        3.90        4.24      0.65 o
   0   0  18        7.45        7.83      0.77 o
   0   0  20        4.79        5.22      0.73 o
   0   1   1      347.33      357.20      6.56 o
   0   1   2      622.92      617.24     11.42 o
   0   1   3     3654.20     3385.24     61.40 o
   0   1   4      299.38      292.98      5.39 o
   0   1   5     3869.61     3600.24     66.12 o
   0   1   6     1290.10     1279.93     23.19 o
   0   1   7      326.25      323.73      5.98 o
   0   1   8      159.10      153.41      3.00 o
   0   1   9      134.06      132.76      2.69 o
   0   1  10       61.83       60.18      1.46 o
   0   1  11       43.59       43.75      1.22 o
   0   1  12       14.94       15.30      0.72 o
   0   1  13       60.13       59.93      1.62 o
   0   1  14       12.39       12.43      0.74 o
   0   1  18        4.28        4.60      0.70 o
   0   1  19        4.75        4.62      0.70 o
   0   1  20       38.73       38.33      1.39 o
   0   2   0     6261.88     5214.55     93.47 o
   0   2   1     1668.88     1618.13     29.14 o
   0   2   2     1464.54     1440.42     25.69 o
   0   2   3      531.78      543.91     10.01 o
   0   2   4       16.70       16.82      0.45 o
   0   2   5       37.62       37.46      0.84 o
   0   2   6      561.30      552.00     10.16 o
   0   2   7      921.85      903.15     16.26 o
   0   2   8        2.30        2.84      0.30 o
   0   2   9       21.04       22.31      0.71 o
   0   2  10      239.88      242.66      4.73 o
   0   2  11        8.82        8.98      0.55 o
   0   2  12        7.10        6.83      0.55 o
   0   2  13        5.17        5.10      0.55 o
   0   2  14      115.24      115.19      2.69 o
   0   2  15       55.00       54.18      1.62 o
   0   2  16       21.13       20.81      1.03 o
   0   2  17        4.73        4.73      0.70 o
   0   2  18        8.44        8.89      0.80 o
   0   2  19        4.36        4.36      0.70 o
   0   2  20        3.74        3.92      0.69 o
   0   2  21       13.19       13.53      0.85 o
   0   3   1     4743.18     4350.35     74.64 o
   0   3   2      174.91      175.03      3.23 o
   0   3   3        0.52        0.50      0.18 o
   0   3   4      250.72      251.00      4.62 o
   0   3   5      604.17      596.02     10.98 o
   0   3   6      208.72      205.16      3.86 o
   0   3   7        2.03        2.39      0.28 o
   0   3   8        2.07        1.86      0.30 o
   0   3   9      127.71      123.76      2.55 o
   0   3  10       89.72       87.46      1.98 o
   0   3  11      129.96      128.50      2.77 o
   0   3  12       18.12       17.41      0.78 o
   0   3  13      102.71      101.13      2.39 o
   0   3  14        1.25        1.19      0.55 o
   0   3  15       21.31       21.27      0.98 o
   0   3  16       23.02       22.75      1.07 o
   0   3  17       16.82       16.11      0.96 o
   0   3  18       18.00       17.71      1.00 o
   0   3  19       21.36       20.79      1.08 o
   0   3  20       17.23       16.46      0.95 o
   0   3  21        8.39        8.55      0.73 o
   0   4   0       17.06       17.09      0.44 o
   0   4   1      426.37      435.69      8.00 o
   0   4   2       20.31       20.95      0.52 o
   0   4   3       79.34       81.03      1.60 o
   0   4   4       91.29       90.38      1.79 o
   0   4   5      238.82      238.18      4.43 o
   0   4   6       66.51       67.64      1.45 o
   0   4   7      232.06      229.74      4.36 o
   0   4   8       25.77       26.00      0.77 o
   0   4   9        0.29        0.75      0.36 o
   0   4  10        0.67        0.94      0.40 o
   0   4  11        5.21        5.38      0.50 o
   0   4  14      118.63      117.22      2.75 o
   0   4  16       18.50       17.41      0.97 o
   0   4  19        9.65        9.35      0.84 o
   0   4  20        2.59        2.62      0.65 o
   0   4  21        7.68        7.86      0.71 o
   0   5   1       69.54       71.59      1.44 o
   0   5   2        1.62        2.05      0.21 o
   0   5   3       28.17       28.48      0.70 o
   0   5   4       97.69       98.52      1.96 o
   0   5   5      624.89      614.84     11.31 o
   0   5   6       67.08       66.17      1.45 o
   0   5   7        8.51        8.01      0.42 o
   0   5   8       11.58       11.39      0.52 o
   0   5   9       61.95       61.36      1.50 o
   0   5  10       28.95       28.52      0.94 o
   0   5  11       45.86       46.63      1.32 o
   0   5  12       20.80       20.61      0.87 o
   0   5  13       21.40       21.93      0.95 o
   0   5  14       20.12       18.72      0.91 o
   0   5  16        4.49        4.61      0.70 o
   0   5  17        8.63        8.54      0.79 o
   0   5  18        7.87        7.67      0.77 o
   0   5  19        3.86        3.59      0.70 o
   0   6   0      498.35      512.98      9.42 o
   0   6   1       27.98       27.76      0.70 o
   0   6   2      143.61      144.44      2.77 o
   0   6   3      250.61      257.47      4.79 o
   0   6   4        1.60        1.47      0.26 o
   0   6   5       76.49       77.43      1.64 o
   0   6   6        1.79        1.64      0.30 o
   0   6   7       24.37       24.03      0.75 o
   0   6   8      113.36      110.55      2.37 o
   0   6   9       32.46       32.71      1.00 o
   0   6  10        0.73        0.91      0.44 o
   0   6  11       56.35       55.69      1.51 o
   0   6  12        5.74        5.66      0.58 o
   0   6  13       42.77       43.06      1.37 o
   0   6  15       86.76       84.04      2.22 o
   0   6  17       31.67       31.46      1.28 o
   0   6  18       12.11       12.52      0.87 o
   0   7   1        8.44        8.52      0.38 o
   0   7   2      249.01      252.86      4.72 o
   0   7   4      219.91      215.36      4.10 o
   0   7   5       41.31       39.69      1.00 o
   0   7   6       13.69       13.81      0.55 o
   0   7   7       33.10       33.64      0.97 o
   0   7   8       56.65       55.40      1.41 o
   0   7   9       27.19       27.74      0.94 o
   0   7  10       48.20       47.72      1.35 o
   0   7  11        2.96        3.43      0.51 o
   0   7  12       10.24       10.48      0.70 o
   0   7  13       56.79       57.13      1.66 o
   0   7  15        4.69        4.84      0.70 o
   0   7  16        3.60        3.18      0.68 o
   0   7  17        2.33        2.52      0.68 o
   0   7  19       15.32       15.38      0.92 o
   0   7  20       12.71       12.33      0.82 o
   0   8   0      132.78      130.91      2.59 o
   0   8   1       54.67       53.31      1.23 o
   0   8   2       38.21       38.28      0.96 o
   0   8   3       63.30       62.98      1.42 o
   0   8   4      124.37      123.80      2.51 o
   0   8   5       40.02       40.58      1.05 o
   0   8   6       55.23       55.12      1.37 o
   0   8   8       12.46       11.97      0.62 o
   0   8   9       24.02       23.41      0.88 o
   0   8  10       47.52       47.51      1.37 o
   0   8  11       19.97       19.97      0.88 o
   0   8  12        2.62        2.92      0.56 o
   0   8  13       14.71       15.11      0.85 o
   0   8  14       22.32       22.14      1.07 o
   0   8  15       44.49       42.57      1.49 o
   0   8  16        2.38        2.12      0.67 o
   0   8  17        2.69        2.74      0.68 o
   0   8  18        4.39        4.19      0.71 o
   0   8  19        2.27        2.72      0.65 o
   0   8  20        5.32        4.66      0.68 o
   0   9   1        1.73        1.81      0.32 o
   0   9   2      100.41       99.48      2.10 o
   0   9   3       15.83       15.99      0.61 o
   0   9   4       47.29       46.51      1.20 o
   0   9   5      139.57      138.08      2.86 o
   0   9   6       28.51       27.73      0.91 o
   0   9   7       15.57       15.71      0.70 o
   0   9   9       71.81       71.06      1.81 o
   0   9  10       83.21       83.09      2.07 o
   0   9  11       18.39       17.86      0.87 o
   0   9  12        7.27        7.50      0.67 o
   0   9  13       21.79       21.99      1.05 o
   0   9  15        1.74        1.91      0.67 o
   0   9  16       56.26       54.72      1.72 o
   0   9  18        2.14        2.00      0.67 o
   0   9  19       15.21       15.45      0.89 o
   0  10   0        2.07        2.51      0.39 o
   0  10   1      243.38      245.82      4.74 o
   0  10   2        8.04        8.01      0.50 o
   0  10   3       52.22       52.85      1.35 o
   0  10   4        1.19        1.51      0.40 o
   0  10   5       65.01       66.15      1.63 o
   0  10   6        3.28        3.44      0.46 o
   0  10   8       24.44       24.73      0.94 o
   0  10   9        2.10        1.99      0.51 o
   0  10  10        1.53        1.40      0.54 o
   0  10  11        0.89        1.19      0.57 o
   0  10  17        9.54       10.42      0.84 o
   0  10  18        2.93        2.90      0.65 o
   0  10  19        1.88        1.79      0.61 o
   0  11   1       45.00       46.22      1.26 o
   0  11   2        5.85        6.07      0.49 o
   0  11   3        1.81        1.77      0.43 o
   0  11   4        9.62        9.35      0.59 o
   0  11   5        3.23        4.01      0.49 o
   0  11   6        3.91        4.29      0.51 o
   0  11   8        8.27        8.22      0.64 o
   0  11   9        1.96        2.15      0.54 o
   0  11  10       53.36       53.06      1.58 o
   0  11  11        5.68        5.54      0.65 o
   0  11  13       11.89       11.47      0.86 o
   0  11  15        7.93        8.20      0.79 o
   0  11  16       22.05       21.63      1.10 o
   0  11  18        1.08        1.30      0.64 o
   0  12   0       32.15       32.09      1.04 o
   0  12   1       10.43       10.19      0.62 o
   0  12   3        2.36        2.07      0.47 o
   0  12   4       87.50       88.45      2.11 o
   0  12   6        3.45        3.51      0.54 o
   0  12   7       52.57       53.47      1.54 o
   0  12   8        7.50        7.01      0.64 o
   0  12   9       20.21       20.65      0.96 o
   0  12  10       40.75       41.54      1.40 o
   0  12  11        2.47        2.75      0.66 o
   0  12  14       19.72       19.30      1.03 o
   0  12  15        8.47        8.26      0.82 o
   0  12  16        5.38        5.89      0.73 o
   0  12  17        1.61        1.61      0.64 o
   0  13   1       13.09       13.41      0.73 o
   0  13   2       26.93       28.37      1.03 o
   0  13   4       75.25       75.00      1.93 o
   0  13   7        2.94        2.86      0.58 o
   0  13   8        1.90        2.18      0.59 o
   0  13   9       17.48       17.85      0.97 o
   0  13  10        4.19        3.83      0.69 o
   0  13  11        7.29        6.95      0.76 o
   0  13  13       22.61       21.64      1.08 o
   0  14   0       11.74       12.28      0.75 o
   0  14   1       13.58       12.94      0.77 o
   0  14   2       64.16       66.86      1.80 o
   0  14   3        1.75        2.37      0.56 o
   0  14   4       18.80       19.10      0.92 o
   0  14   6        0.87        1.24      0.59 o
   0  14   7       43.49       45.02      1.51 o
   0  14   9       24.38       23.78      1.12 o
   0  14  11        4.31        4.13      0.71 o
   0  14  13        5.18        4.54      0.74 o
   0  14  14       22.90       21.66      1.08 o
   0  14  15        5.16        4.91      0.70 o
   0  15   1       22.91       23.67      1.02 o
   0  15   2        9.59        9.72      0.74 o
   0  15   3       69.07       71.21      1.94 o
   0  15   4       11.55       12.08      0.80 o
   0  15   5       16.77       17.08      0.95 o
   0  15   6       30.50       30.19      1.23 o
   0  15   7       22.02       22.26      1.09 o
   0  15   8       87.01       86.56      2.29 o
   0  15   9        7.35        7.18      0.79 o
   0  15  10       13.49       13.93      0.92 o
   0  15  11        4.94        5.37      0.73 o
   0  15  12        4.96        5.29      0.75 o
   0  15  13        2.42        2.42      0.69 o
   0  15  14        9.93        9.56      0.80 o
   0  16   0      171.32      175.58      3.91 o
   0  16   1        8.58        8.75      0.79 o
   0  16   2       34.13       35.63      1.34 o
   0  16   3       42.48       41.28      1.45 o
   0  16   4        1.95        2.51      0.67 o
   0  16   6       13.14       13.93      0.92 o
   0  16   8       19.71       20.06      1.06 o
   0  16  10       11.80       11.71      0.87 o
   0  16  12       10.76       11.72      0.87 o
   0  16  13        1.68        1.93      0.66 o
   0  16  14       13.55       13.24      0.84 o
   0  17   1       48.60       49.17      1.62 o
   0  17   2       49.82       48.54      1.61 o
   0  17   3       19.34       19.18      1.04 o
   0  17   4       18.05       17.57      1.00 o
   0  17   5        6.99        6.42      0.77 o
   0  17   6       39.82       41.06      1.47 o
   0  17   7       17.80       18.50      1.03 o
   0  17   8        9.35        9.70      0.82 o
   0  17  11        1.80        1.52      0.68 o
   0  17  13       10.39       10.88      0.77 o
   0  18   0        1.83        2.28      0.68 o
   0  18   1       29.25       28.23      1.22 o
   0  18   2        2.24        2.42      0.69 o
   0  18   3       42.38       41.95      1.49 o
   0  18   5        3.67        3.84      0.71 o
   0  18   7       57.12       55.92      1.77 o
   0  18   9        1.37        1.42      0.68 o
   0  18  10        3.41        3.06      0.66 o
   0  18  12        3.84        4.20      0.66 o
   0  19   1        4.56        4.64      0.71 o
   0  19   2        4.54        3.98      0.74 o
   0  19   4        6.94        6.97      0.79 o
   0  19   5        1.98        1.86      0.70 o
   0  19   6       19.59       19.43      1.03 o
   0  19   9        1.86        1.84      0.63 o
   0  20   0       16.18       15.97      0.97 o
   0  20   3       11.63       11.11      0.85 o
   0  21   5        2.55        2.17      0.65 o
   1   0   1      454.34      449.90      8.32 o
   1   0   2     4134.63     3647.02     65.85 o
   1   0   3     1263.46     1245.77     22.89 o
   1   0   4     1557.97     1526.55     28.03 o
   1   0   5       28.67       28.71      0.68 o
   1   0   6       44.08       43.56      0.98 o
   1   0   7        2.90        2.62      0.27 o
   1   0   8       47.74       48.66      1.14 o
   1   0   9        0.63        0.82      0.31 o
   1   0  10        3.38        3.64      0.39 o
   1   0  12       39.18       39.45      1.18 o
   1   0  13       23.77       23.94      0.94 o
   1   0  14       12.31       12.98      0.75 o
   1   0  15       16.36       16.54      0.86 o
   1   0  18       11.82       11.76      0.87 o
   1   0  21        3.88        4.52      0.64 o
   1   1 -21        6.53        6.18      0.70 o
   1   1 -20       10.34        9.88      0.82 o
   1   1 -19        6.57        6.28      0.75 o
   1   1 -18       10.44       10.81      0.85 o
   1   1 -17        9.21        9.01      0.80 o
   1   1 -16        4.16        4.38      0.66 o
   1   1 -15       28.10       28.49      1.11 o
   1   1 -14        4.86        4.79      0.58 o
   1   1 -13        2.87        3.28      0.52 o
   1   1 -12       44.59       45.69      1.31 o
   1   1 -11      137.20      136.82      2.91 o
   1   1 -10       46.16       45.43      1.21 o
   1   1  -9        5.84        5.82      0.39 o
   1   1  -8      203.55      202.45      3.91 o
   1   1  -7       88.84       89.16      1.82 o
   1   1  -6        2.54        2.64      0.24 o
   1   1  -5      358.98      357.80      6.60 o
   1   1  -4      826.71      832.97     15.48 o
   1   1  -3      258.29      262.28      4.82 o
   1   1  -2     1633.73     1604.30     29.27 o
   1   1  -1      604.22      617.35     11.48 o
   1   1   0       98.94      100.36      1.83 o
   1   2 -21        4.14        3.93      0.65 o
   1   2 -20        1.73        1.98      0.66 o
   1   2 -19        4.64        4.26      0.74 o
   1   2 -18       14.60       14.29      0.93 o
   1   2 -17        7.74        7.90      0.78 o
   1   2 -16       27.75       27.47      1.17 o
   1   2 -15        4.69        4.59      0.62 o
   1   2 -14        3.38        3.23      0.55 o
   1   2 -13       12.52       12.48      0.72 o
   1   2 -12       37.98       38.83      1.18 o
   1   2 -11       41.79       41.25      1.18 o
   1   2 -10      103.47      103.75      2.26 o
   1   2  -9       57.01       56.68      1.34 o
   1   2  -8      149.52      149.34      2.94 o
   1   2  -7      421.95      423.16      7.80 o
   1   2  -6        5.07        5.28      0.30 o
   1   2  -5      759.27      752.72     13.87 o
   1   2  -4      109.73      111.21      2.14 o
   1   2  -3     1000.27      991.15     18.50 o
   1   2  -2      950.99      948.86     17.58 o
   1   2  -1      558.56      563.61     10.48 o
   1   2   0     3006.94     2756.18     47.40 o
   1   3 -21        3.65        3.79      0.63 o
   1   3 -20        2.97        3.17      0.68 o
   1   3 -19        2.84        3.11      0.70 o
   1   3 -18       10.52       10.17      0.84 o
   1   3 -17        4.60        4.77      0.71 o
   1   3 -16        5.24        5.39      0.71 o
   1   3 -15        3.78        3.53      0.60 o
   1   3 -14       26.04       26.05      1.04 o
   1   3 -13       88.21       88.25      2.16 o
   1   3 -12       47.07       47.86      1.39 o
   1   3 -11       93.65       94.18      2.17 o
   1   3 -10       11.67       11.97      0.59 o
   1   3  -9       93.36       90.82      1.97 o
   1   3  -8      183.76      186.33      3.63 o
   1   3  -7      154.98      154.44      3.03 o
   1   3  -6      346.48      350.52      6.49 o
   1   3  -5      372.99      373.29      6.91 o
   1   3  -4      247.40      251.00      4.63 o
   1   3  -3     1624.92     1601.40     29.32 o
   1   3  -2     2161.07     2099.91     38.21 o
   1   3  -1      310.17      316.27      5.86 o
   1   3   0       77.56       78.29      1.49 o
   1   4 -18       41.20       40.36      1.46 o
   1   4 -17        6.49        6.52      0.75 o
   1   4 -16       81.22       80.31      2.19 o
   1   4 -15        6.22        6.05      0.67 o
   1   4 -14       53.89       53.94      1.59 o
   1   4 -13       14.62       15.37      0.80 o
   1   4 -12      110.26      109.43      2.52 o
   1   4 -11       35.14       35.89      1.11 o
   1   4 -10       18.74       18.29      0.73 o
   1   4  -9       21.63       22.01      0.77 o
   1   4  -8      308.44      302.58      5.70 o
   1   4  -7       60.20       61.05      1.38 o
   1   4  -6      365.69      363.35      6.71 o
   1   4  -5      246.32      249.85      4.66 o
   1   4  -4       95.29       94.47      1.87 o
   1   4  -3     1492.23     1483.64     27.78 o
   1   4  -2      329.23      331.27      6.13 o
   1   4  -1      211.19      216.60      3.99 o
   1   4   0       13.98       13.87      0.39 o
   1   5 -21        4.89        4.65      0.67 o
   1   5 -20        6.13        5.77      0.71 o
   1   5 -19        3.38        2.79      0.69 o
   1   5 -18        3.02        3.33      0.69 o
   1   5 -17       31.62       30.89      1.28 o
   1   5 -16        8.49        8.33      0.79 o
   1   5 -15       12.07       12.01      0.83 o
   1   5 -14       18.13       18.33      0.91 o
   1   5 -13      210.15      210.37      4.40 o
   1   5 -12       39.62       39.48      1.25 o
   1   5 -11      118.62      119.82      2.66 o
   1   5 -10       56.26       56.73      1.46 o
   1   5  -9      191.20      190.69      3.82 o
   1   5  -8      136.19      139.08      2.82 o
   1   5  -7      132.97      132.08      2.66 o
   1   5  -6       82.06       80.84      1.73 o
   1   5  -5      146.40      148.48      2.88 o
   1   5  -4       80.26       77.75      1.61 o
   1   5  -3      262.02      263.85      4.88 o
   1   5  -2       78.97       80.77      1.62 o
   1   5  -1      345.54      354.88      6.52 o
   1   5   0      363.65      365.39      6.71 o
   1   6 -19       33.63       32.70      1.30 o
   1   6 -18       34.95       33.42      1.30 o
   1   6 -17       11.24       10.94      0.86 o
   1   6 -16       21.79       20.82      1.06 o
   1   6 -15       49.77       48.27      1.58 o
   1   6 -13       32.87       33.14      1.19 o
   1   6 -12       42.67       42.73      1.33 o
   1   6 -11       68.14       67.26      1.73 o
   1   6 -10       22.65       22.55      0.85 o
   1   6  -9      123.00      121.66      2.62 o
   1   6  -8       41.01       42.34      1.15 o
   1   6  -7      126.72      123.89      2.55 o
   1   6  -6      135.59      134.42      2.69 o
   1   6  -5       67.23       67.83      1.48 o
   1   6  -4      141.37      143.78      2.83 o
   1   6  -3      134.90      137.07      2.68 o
   1   6  -2      143.74      144.50      2.78 o
   1   6  -1       86.24       86.11      1.75 o
   1   6   0      223.22      226.86      4.22 o
   1   7 -19        2.83        2.56      0.69 o
   1   7 -18        2.04        1.86      0.69 o
   1   7 -17        5.45        5.16      0.74 o
   1   7 -16       28.95       29.07      1.24 o
   1   7 -15        2.29        2.21      0.67 o
   1   7 -14       14.56       14.06      0.87 o
   1   7 -13       13.77       13.52      0.80 o
   1   7 -12       56.96       56.73      1.62 o
   1   7 -11       87.06       87.40      2.14 o
   1   7 -10       20.71       20.62      0.84 o
   1   7  -9       33.90       34.11      1.06 o
   1   7  -8       24.73       25.34      0.86 o
   1   7  -7       45.19       44.36      1.18 o
   1   7  -6      198.45      201.87      3.92 o
   1   7  -5       98.65       96.20      2.02 o
   1   7  -4       21.43       21.87      0.67 o
   1   7  -3       58.50       59.05      1.32 o
   1   7  -2      243.60      240.97      4.54 o
   1   7  -1      196.50      194.81      3.70 o
   1   7   0      338.73      341.80      6.28 o
   1   8 -20        4.94        4.52      0.67 o
   1   8 -19        7.48        7.00      0.73 o
   1   8 -18        4.71        5.30      0.74 o
   1   8 -17       16.77       16.37      0.97 o
   1   8 -16        4.79        4.98      0.72 o
   1   8 -15        4.86        4.76      0.71 o
   1   8 -14       11.92       11.57      0.84 o
   1   8 -13       13.93       13.89      0.83 o
   1   8 -12       38.78       37.91      1.28 o
   1   8 -11       17.03       17.03      0.83 o
   1   8 -10       14.96       14.66      0.76 o
   1   8  -9       32.49       33.24      1.08 o
   1   8  -8      202.91      202.41      4.08 o
   1   8  -7       15.51       15.73      0.68 o
   1   8  -6        4.55        4.40      0.42 o
   1   8  -5       36.91       37.12      1.01 o
   1   8  -4      190.67      191.31      3.73 o
   1   8  -3        9.85        9.32      0.45 o
   1   8  -2      297.00      295.86      5.54 o
   1   8  -1       11.53       11.55      0.48 o
   1   8   0       25.60       25.42      0.72 o
   1   9 -19        1.77        2.13      0.63 o
   1   9 -18        7.72        7.82      0.78 o
   1   9 -17        4.86        4.89      0.75 o
   1   9 -16        5.43        5.75      0.74 o
   1   9 -15       13.74       14.20      0.93 o
   1   9 -14       17.90       17.44      0.98 o
   1   9 -13        2.45        2.70      0.63 o
   1   9 -12       40.73       40.41      1.37 o
   1   9 -11       73.28       73.42      1.95 o
   1   9 -10       22.60       21.91      0.93 o
   1   9  -9       59.88       59.88      1.62 o
   1   9  -8       75.01       74.79      1.85 o
   1   9  -7       21.46       21.39      0.82 o
   1   9  -6        4.46        4.50      0.46 o
   1   9  -5       21.08       21.18      0.77 o
   1   9  -4       29.68       29.92      0.91 o
   1   9  -3       41.05       42.34      1.10 o
   1   9  -2       84.58       85.74      1.87 o
   1   9  -1      192.38      191.27      3.75 o
   1   9   0       33.54       34.48      0.93 o
   1  10 -19        1.28        1.32      0.62 o
   1  10 -18       10.03       10.25      0.81 o
   1  10 -17        2.41        1.86      0.69 o
   1  10 -16        8.91        8.74      0.80 o
   1  10 -15       11.90       12.49      0.89 o
   1  10 -14        5.57        5.91      0.73 o
   1  10 -12        4.66        4.91      0.67 o
   1  10 -11       11.83       11.31      0.76 o
   1  10 -10       37.48       36.98      1.25 o
   1  10  -9       10.61        9.99      0.69 o
   1  10  -8       29.25       29.81      1.06 o
   1  10  -7       58.89       58.81      1.57 o
   1  10  -6       51.29       52.35      1.41 o
   1  10  -5      165.66      168.49      3.48 o
   1  10  -4       25.26       26.48      0.89 o
   1  10  -3      106.68      107.40      2.34 o
   1  10  -2       18.29       18.42      0.71 o
   1  10  -1      143.49      145.78      3.00 o
   1  10   0       12.29       12.30      0.58 o
   1  11 -18        8.61        8.37      0.76 o
   1  11 -17       16.40       16.80      0.96 o
   1  11 -16        9.98       10.81      0.88 o
   1  11 -15       19.42       19.84      1.05 o
   1  11 -14       15.73       15.95      0.97 o
   1  11 -13       37.90       37.26      1.40 o
   1  11 -12        7.31        7.15      0.76 o
   1  11 -11       52.61       53.18      1.63 o
   1  11 -10       11.08       11.39      0.77 o
   1  11  -9       45.24       45.47      1.44 o
   1  11  -8       39.75       39.78      1.27 o
   1  11  -7        1.08        1.06      0.51 o
   1  11  -6        8.97        8.84      0.61 o
   1  11  -5       78.59       79.82      1.95 o
   1  11  -4       12.75       13.62      0.68 o
   1  11  -3       17.14       17.46      0.75 o
   1  11  -2       69.34       70.06      1.71 o
   1  11  -1       12.61       12.63      0.63 o
   1  12 -18        6.66        6.80      0.72 o
   1  12 -17        3.74        3.48      0.66 o
   1  12 -16       10.72       11.07      0.85 o
   1  12 -15       10.37       10.56      0.89 o
   1  12 -14       22.64       22.54      1.11 o
   1  12 -13       12.68       12.46      0.90 o
   1  12 -12       29.14       27.63      1.20 o
   1  12 -11       38.05       37.72      1.39 o
   1  12 -10       10.36       10.82      0.81 o
   1  12  -9        4.63        4.58      0.63 o
   1  12  -8       28.94       29.23      1.11 o
   1  12  -7        7.15        6.87      0.63 o
   1  12  -6      114.47      114.47      2.69 o
   1  12  -5       29.43       29.81      1.06 o
   1  12  -4        3.81        3.87      0.52 o
   1  12  -3       59.08       59.40      1.57 o
   1  12  -2       15.98       16.71      0.76 o
   1  12  -1        6.33        6.28      0.54 o
   1  12   0        6.03        5.58      0.52 o
   1  13 -16        4.11        3.98      0.69 o
   1  13 -15       10.57       10.35      0.86 o
   1  13 -14        7.30        7.01      0.79 o
   1  13 -13       10.87       10.55      0.85 o
   1  13 -12       12.20       11.62      0.89 o
   1  13 -11        8.62        8.73      0.80 o
   1  13 -10       44.97       44.46      1.51 o
   1  13  -9       16.68       16.82      0.96 o
   1  13  -8       47.56       47.29      1.51 o
   1  13  -7        2.78        2.83      0.59 o
   1  13  -6       32.77       33.54      1.19 o
   1  13  -4       10.07       11.13      0.71 o
   1  13  -3       53.04       52.36      1.50 o
   1  13  -2       56.81       57.06      1.59 o
   1  13  -1       20.03       19.85      0.86 o
   1  13   0       11.05       11.16      0.68 o
   1  14 -16        4.00        3.93      0.65 o
   1  14 -15       16.58       15.50      0.94 o
   1  14 -13        9.82        9.25      0.85 o
   1  14 -10        4.85        4.84      0.73 o
   1  14  -9       12.01       11.71      0.87 o
   1  14  -8        9.13        8.65      0.79 o
   1  14  -7       31.24       31.69      1.26 o
   1  14  -6        9.38        9.24      0.73 o
   1  14  -5       20.12       20.41      0.97 o
   1  14  -4       82.94       84.55      2.17 o
   1  14  -3       21.72       22.19      0.97 o
   1  14  -1        4.19        4.37      0.58 o
   1  14   0       40.34       41.47      1.32 o
   1  15 -13        4.88        4.42      0.73 o
   1  15 -12       11.14       11.33      0.89 o
   1  15 -11        7.17        7.17      0.77 o
   1  15 -10       14.86       14.51      0.94 o
   1  15  -9       19.16       19.68      1.05 o
   1  15  -8       10.62       11.06      0.86 o
   1  15  -6        8.59        8.67      0.78 o
   1  15  -5       20.22       20.18      1.01 o
   1  15  -4       33.62       33.51      1.25 o
   1  15  -3        3.17        2.89      0.60 o
   1  15  -2        1.56        1.91      0.59 o
   1  15  -1       34.55       34.82      1.25 o
   1  15   0        4.54        3.76      0.61 o
   1  16 -14        6.10        6.04      0.69 o
   1  16 -12        4.36        4.09      0.72 o
   1  16 -11        2.06        2.44      0.70 o
   1  16 -10       12.94       13.02      0.89 o
   1  16  -8        2.99        2.74      0.69 o
   1  16  -7        6.80        6.84      0.77 o
   1  16  -6        7.99        7.60      0.78 o
   1  16  -4        5.91        5.63      0.73 o
   1  16  -3        5.79        5.95      0.74 o
   1  16  -2       20.34       19.70      1.03 o
   1  16  -1        4.50        4.39      0.69 o
   1  16   0       12.47       12.48      0.85 o
   1  17 -11        9.36        8.70      0.80 o
   1  17  -9        3.53        3.29      0.72 o
   1  17  -8        4.85        4.82      0.73 o
   1  17  -5        4.67        4.91      0.72 o
   1  17  -4        2.46        2.97      0.69 o
   1  17  -3        8.81        9.35      0.84 o
   1  17  -2        2.61        3.02      0.69 o
   1  17  -1       31.40       31.38      1.28 o
   1  17   0        2.87        3.08      0.70 o
   1  18 -12        1.69        1.85      0.64 o
   1  18 -11        1.65        1.70      0.63 o
   1  18 -10        2.58        2.67      0.66 o
   1  18  -9        8.97        9.65      0.82 o
   1  18  -8        1.63        1.79      0.70 o
   1  18  -5       13.21       13.05      0.90 o
   1  18  -4        8.81        9.00      0.81 o
   1  18  -3        4.56        4.53      0.73 o
   1  18  -2        2.41        2.19      0.69 o
   1  18  -1       10.31       10.53      0.86 o
   1  19 -10        1.76        1.84      0.61 o
   1  19  -9        6.40        6.32      0.71 o
   1  19  -8        7.48        7.58      0.76 o
   1  19  -6       10.68       11.58      0.88 o
   1  19  -5        4.07        3.93      0.72 o
   1  19  -4        9.81        9.65      0.86 o
   1  19  -3        1.92        1.88      0.71 o
   1  19  -2        5.96        6.11      0.78 o
   1  20  -8        3.29        3.05      0.64 o
   1  20  -5        6.71        6.95      0.75 o
   1  20  -4        2.78        3.07      0.68 o
   1  20  -3        5.61        6.02      0.73 o
   1  20  -2        8.15        8.62      0.80 o
   1  20  -1        8.76        8.05      0.80 o
   1  20   0       11.25       10.19      0.84 o
   1  21  -5        7.51        7.07      0.72 o
   1  21  -4        1.43        1.36      0.62 o
   1  21  -3        1.60        1.53      0.62 o
   1  21  -1        2.07        1.91      0.63 o
   2   0   0      279.68      270.27      4.89 o
   2   0   1     1010.10      994.63     17.90 o
   2   0   2     1631.11     1566.29     27.41 o
   2   0   3      532.06      534.90      9.70 o
   2   0   4      144.15      146.10      2.70 o
   2   0   5       25.75       26.44      0.64 o
   2   0   6       30.24       30.24      0.74 o
   2   0   7      175.64      178.32      3.37 o
   2   0   8       22.79       22.16      0.67 o
   2   0   9        3.43        3.73      0.35 o
   2   0  11       50.96       49.60      1.32 o
   2   0  12        3.35        3.55      0.48 o
   2   0  13        3.92        3.52      0.53 o
   2   0  17       12.65       12.25      0.87 o
   2   0  18       19.76       19.76      1.04 o
   2   0  20        6.53        6.67      0.75 o
   2   1 -20        4.71        4.58      0.71 o
   2   1 -19       40.06       39.58      1.47 o
   2   1 -18        3.59        3.46      0.70 o
   2   1 -17        1.82        1.79      0.68 o
   2   1 -16        4.34        4.51      0.67 o
   2   1 -15        2.07        2.05      0.57 o
   2   1 -14        5.35        5.35      0.60 o
   2   1 -13      161.18      158.32      3.39 o
   2   1 -12       38.67       39.63      1.20 o
   2   1 -11        5.34        5.40      0.48 o
   2   1 -10       17.95       18.07      0.69 o
   2   1  -9       99.71       97.55      2.06 o
   2   1  -8       81.50       78.70      1.68 o
   2   1  -7       98.59      100.95      2.03 o
   2   1  -6      183.66      184.80      3.46 o
   2   1  -5      603.82      601.55     11.02 o
   2   1  -4      618.85      625.25     11.40 o
   2   1  -3      417.13      421.32      7.71 o
   2   1  -2      193.51      196.72      3.60 o
   2   1  -1      375.84      373.89      6.84 o
   2   1   0      281.46      281.73      5.13 o
   2   2 -21        2.63        3.05      0.62 o
   2   2 -19       22.33       21.52      1.11 o
   2   2 -18       18.68       18.20      1.02 o
   2   2 -17       10.64       10.81      0.85 o
   2   2 -16        4.13        4.05      0.68 o
   2   2 -15        1.86        1.73      0.57 o
   2   2 -14       56.31       56.80      1.62 o
   2   2 -13       32.78       32.27      1.11 o
   2   2 -12       31.68       31.98      1.05 o
   2   2 -11       55.64       56.59      1.45 o
   2   2 -10       20.37       20.19      0.74 o
   2   2  -9       28.12       28.37      0.83 o
   2   2  -8       51.73       50.73      1.19 o
   2   2  -7      415.38      408.50      7.42 o
   2   2  -6       14.00       14.06      0.46 o
   2   2  -5       53.52       54.45      1.15 o
   2   2  -4      391.59      397.30      7.23 o
   2   2  -3      784.70      782.42     14.23 o
   2   2  -2       68.00       69.14      1.33 o
   2   2  -1     1200.43     1205.79     21.81 o
   2   2   0      611.19      624.23     11.34 o
   2   3 -21        1.98        1.97      0.60 o
   2   3 -19        9.34        8.72      0.82 o
   2   3 -18        8.78        8.80      0.81 o
   2   3 -17       15.70       15.69      0.96 o
   2   3 -16       13.82       13.35      0.89 o
   2   3 -15        8.43        8.75      0.72 o
   2   3 -14        3.83        4.11      0.58 o
   2   3 -13       13.40       13.53      0.75 o
   2   3 -12        6.65        6.92      0.57 o
   2   3 -11        6.94        7.24      0.53 o
   2   3 -10       18.90       18.73      0.73 o
   2   3  -9       53.54       51.65      1.26 o
   2   3  -8       19.84       19.95      0.65 o
   2   3  -7       33.02       32.77      0.84 o
   2   3  -6       77.62       80.57      1.65 o
   2   3  -5       68.28       69.29      1.42 o
   2   3  -4        6.70        6.51      0.29 o
   2   3  -3       70.49       69.71      1.39 o
   2   3  -2      754.34      756.91     13.83 o
   2   3  -1     1043.20     1042.06     18.60 o
   2   3   0      192.28      191.97      3.49 o
   2   4 -21        5.23        4.91      0.65 o
   2   4 -20        4.49        4.30      0.71 o
   2   4 -18       17.13       16.22      0.98 o
   2   4 -17        9.05        8.87      0.81 o
   2   4 -16        9.17        9.00      0.79 o
   2   4 -15       11.12       11.43      0.82 o
   2   4 -14       97.46       96.66      2.36 o
   2   4 -13       31.76       31.24      1.11 o
   2   4 -12       36.46       36.28      1.17 o
   2   4 -11       18.68       18.62      0.78 o
   2   4 -10       73.07       74.01      1.77 o
   2   4  -9        5.56        5.82      0.44 o
   2   4  -8       54.91       54.63      1.29 o
   2   4  -7        5.83        5.89      0.37 o
   2   4  -6      167.98      167.50      3.23 o
   2   4  -5      330.03      326.38      5.94 o
   2   4  -4      432.04      433.45      7.89 o
   2   4  -3      200.59      200.79      3.76 o
   2   4  -2       46.31       47.20      1.00 o
   2   4  -1      615.49      626.03     11.45 o
   2   4   0       44.84       46.28      0.96 o
   2   5 -20       19.01       19.27      0.99 o
   2   5 -19        2.91        2.76      0.68 o
   2   5 -18        7.62        7.47      0.77 o
   2   5 -17       12.54       12.32      0.89 o
   2   5 -16       13.10       12.70      0.89 o
   2   5 -15        4.00        4.20      0.66 o
   2   5 -14        5.43        5.47      0.63 o
   2   5 -13        7.00        7.02      0.63 o
   2   5 -12       25.62       25.93      0.99 o
   2   5 -11      161.65      161.89      3.40 o
   2   5 -10       71.62       72.85      1.76 o
   2   5  -9        2.08        2.42      0.40 o
   2   5  -8      199.51      200.32      3.91 o
   2   5  -7       24.01       23.77      0.72 o
   2   5  -6      274.73      269.63      5.04 o
   2   5  -5      300.38      296.42      5.48 o
   2   5  -4      138.55      137.62      2.64 o
   2   5  -3       93.32       92.78      1.85 o
   2   5  -2      429.93      426.69      7.78 o
   2   5  -1      267.69      270.98      4.94 o
   2   5   0      337.25      332.08      6.05 o
   2   6 -20        3.73        3.45      0.65 o
   2   6 -18        7.56        7.45      0.77 o
   2   6 -17       16.05       15.61      0.96 o
   2   6 -16       16.15       15.80      0.96 o
   2   6 -15        3.71        3.96      0.68 o
   2   6 -14        9.42        9.63      0.74 o
   2   6 -13        5.85        5.45      0.61 o
   2   6 -12       34.61       33.71      1.15 o
   2   6 -11        7.29        7.61      0.60 o
   2   6 -10       37.25       37.52      1.14 o
   2   6  -9       65.54       64.62      1.59 o
   2   6  -8      125.57      125.02      2.62 o
   2   6  -7       18.74       18.33      0.65 o
   2   6  -6      145.83      144.16      2.86 o
   2   6  -5      104.52      109.32      2.20 o
   2   6  -4      432.36      427.96      7.82 o
   2   6  -3      230.84      226.41      4.20 o
   2   6  -2      452.14      448.94      8.24 o
   2   6  -1       83.95       85.98      1.73 o
   2   6   0      880.85      863.48     15.68 o
   2   7 -20        4.38        4.34      0.65 o
   2   7 -19        4.03        3.76      0.70 o
   2   7 -18       10.25       10.81      0.87 o
   2   7 -17        1.61        1.96      0.68 o
   2   7 -16       29.87       28.99      1.23 o
   2   7 -15        8.74        8.58      0.79 o
   2   7 -14       32.60       32.43      1.26 o
   2   7 -13        5.25        5.08      0.63 o
   2   7 -12        7.96        8.22      0.66 o
   2   7 -11       42.91       42.79      1.31 o
   2   7 -10       47.83       48.12      1.36 o
   2   7  -9      132.43      131.65      2.84 o
   2   7  -8       65.89       65.94      1.60 o
   2   7  -7       92.36       93.72      2.05 o
   2   7  -6      101.32      101.72      2.13 o
   2   7  -5      342.86      338.76      6.26 o
   2   7  -4      209.83      207.28      3.93 o
   2   7  -3      511.01      500.94      9.16 o
   2   7  -2      353.50      349.05      6.38 o
   2   7  -1      362.44      361.19      6.58 o
   2   7   0       17.54       17.35      0.55 o
   2   8 -19       27.05       26.13      1.14 o
   2   8 -18        7.95        8.45      0.80 o
   2   8 -17       13.34       12.96      0.90 o
   2   8 -16        9.57        9.10      0.82 o
   2   8 -15       10.45       10.33      0.83 o
   2   8 -14        1.76        2.14      0.65 o
   2   8 -13        5.77        5.79      0.65 o
   2   8 -12       11.96       11.69      0.74 o
   2   8 -11      153.23      152.70      3.32 o
   2   8 -10      197.66      196.59      4.09 o
   2   8  -9       73.58       73.70      1.82 o
   2   8  -8       45.06       45.11      1.26 o
   2   8  -7       15.39       15.04      0.66 o
   2   8  -6       38.34       39.61      1.10 o
   2   8  -5       27.80       27.97      0.83 o
   2   8  -4       24.32       25.05      0.77 o
   2   8  -3      184.23      183.06      3.53 o
   2   8  -2      335.62      335.58      6.19 o
   2   8  -1       11.44       11.79      0.49 o
   2   8   0      826.26      817.86     14.84 o
   2   9 -18        6.73        6.57      0.76 o
   2   9 -17       25.10       24.49      1.17 o
   2   9 -16       26.96       27.14      1.20 o
   2   9 -15        5.40        5.53      0.74 o
   2   9 -14       21.67       20.70      1.05 o
   2   9 -13       18.33       18.62      0.98 o
   2   9 -12       18.98       18.67      0.93 o
   2   9 -11        9.42        9.29      0.70 o
   2   9 -10        7.39        8.23      0.65 o
   2   9  -9      121.25      121.17      2.70 o
   2   9  -8       64.00       63.51      1.63 o
   2   9  -7       69.67       70.56      1.73 o
   2   9  -6       79.34       79.80      1.86 o
   2   9  -5      137.61      138.26      2.89 o
   2   9  -4      102.36      102.14      2.20 o
   2   9  -3      182.86      179.34      3.51 o
   2   9  -2       62.77       63.36      1.46 o
   2   9  -1       55.70       54.26      1.29 o
   2   9   0       31.07       31.16      0.87 o
   2  10 -19        2.61        2.39      0.64 o
   2  10 -18       10.77       10.16      0.81 o
   2  10 -17        3.40        3.39      0.71 o
   2  10 -16        6.13        6.09      0.73 o
   2  10 -15        2.16        2.34      0.68 o
   2  10 -14        8.02        8.30      0.79 o
   2  10 -13        5.14        5.05      0.72 o
   2  10 -12       60.21       60.48      1.80 o
   2  10 -10       45.20       45.72      1.42 o
   2  10  -9       33.41       33.93      1.15 o
   2  10  -7       65.08       64.38      1.66 o
   2  10  -6       15.83       16.30      0.74 o
   2  10  -5       44.57       43.29      1.22 o
   2  10  -4      171.34      173.27      3.52 o
   2  10  -3      411.82      410.18      7.64 o
   2  10  -2       28.89       29.64      0.93 o
   2  10  -1       21.81       22.08      0.77 o
   2  10   0      262.41      259.62      4.96 o
   2  11 -18        3.23        3.37      0.64 o
   2  11 -17       14.88       14.01      0.92 o
   2  11 -16        5.50        5.60      0.75 o
   2  11 -14        8.20        7.95      0.80 o
   2  11 -13        1.62        1.72      0.67 o
   2  11 -12        5.46        5.57      0.72 o
   2  11 -11       19.35       18.64      0.98 o
   2  11 -10       42.50       42.56      1.39 o
   2  11  -9       24.99       25.45      1.04 o
   2  11  -8       44.30       43.91      1.36 o
   2  11  -7       13.70       13.53      0.74 o
   2  11  -6       93.39       93.22      2.21 o
   2  11  -5       71.49       71.33      1.78 o
   2  11  -4       53.54       54.59      1.45 o
   2  11  -3       22.36       22.92      0.86 o
   2  11  -2      192.36      192.04      3.86 o
   2  11  -1       20.15       20.45      0.79 o
   2  11   0       57.55       57.64      1.47 o
   2  12 -17        2.25        2.63      0.65 o
   2  12 -16        4.84        4.72      0.72 o
   2  12 -15        6.33        6.70      0.79 o
   2  12 -14        3.28        2.96      0.69 o
   2  12 -13        2.02        2.07      0.69 o
   2  12 -12        6.60        7.08      0.76 o
   2  12 -11        6.32        6.59      0.75 o
   2  12 -10       29.15       30.14      1.21 o
   2  12  -9       12.86       12.82      0.81 o
   2  12  -8        5.94        5.52      0.63 o
   2  12  -7       53.75       53.26      1.55 o
   2  12  -6        1.40        1.96      0.52 o
   2  12  -5       54.16       53.43      1.51 o
   2  12  -4        9.57        9.74      0.65 o
   2  12  -3       82.30       82.81      2.01 o
   2  12  -2       10.46       10.29      0.64 o
   2  12  -1       16.21       16.40      0.76 o
   2  13 -17        8.44        8.72      0.72 o
   2  13 -16        2.97        2.83      0.66 o
   2  13 -15       17.63       18.14      1.01 o
   2  13 -14        6.12        6.04      0.78 o
   2  13 -13       11.52       11.27      0.87 o
   2  13 -12       16.97       16.88      1.00 o
   2  13 -11        1.49        1.80      0.70 o
   2  13  -9       11.83       12.28      0.86 o
   2  13  -8        4.61        4.75      0.64 o
   2  13  -6        6.86        6.56      0.64 o
   2  13  -5       42.05       43.14      1.37 o
   2  13  -4       34.41       34.77      1.18 o
   2  13  -3       21.95       22.02      0.93 o
   2  13  -2       24.02       24.46      0.97 o
   2  13  -1       42.29       43.36      1.32 o
   2  13   0       12.37       13.04      0.72 o
   2  14 -15        6.45        6.46      0.74 o
   2  14 -14        3.42        2.83      0.70 o
   2  14 -13        3.27        3.75      0.73 o
   2  14 -11       21.30       21.42      1.09 o
   2  14 -10        6.26        6.16      0.76 o
   2  14  -9        4.31        4.50      0.71 o
   2  14  -8        2.36        2.36      0.65 o
   2  14  -7       24.19       24.12      1.09 o
   2  14  -5       14.39       14.93      0.84 o
   2  14  -4       16.70       17.32      0.89 o
   2  14  -3        9.96       10.17      0.72 o
   2  14  -2        8.40        8.32      0.68 o
   2  14  -1       12.53       13.18      0.78 o
   2  14   0       16.16       16.71      0.84 o
   2  15 -15        5.53        5.34      0.67 o
   2  15 -12        4.90        4.88      0.75 o
   2  15 -11        2.13        2.34      0.68 o
   2  15 -10        8.41        7.77      0.80 o
   2  15  -9       10.49       10.29      0.85 o
   2  15  -8        1.66        1.86      0.68 o
   2  15  -7        1.68        1.43      0.70 o
   2  15  -6       17.12       17.28      0.97 o
   2  15  -4        5.86        6.07      0.70 o
   2  15  -3        2.18        2.60      0.59 o
   2  15  -2        4.66        4.54      0.62 o
   2  15  -1        7.52        7.64      0.69 o
   2  15   0        4.59        4.12      0.62 o
   2  16 -14        1.81        2.01      0.61 o
   2  16 -13        3.04        2.23      0.67 o
   2  16 -12       10.89       10.81      0.85 o
   2  16 -11        6.36        6.33      0.79 o
   2  16 -10        4.52        4.35      0.71 o
   2  16  -9        1.89        1.53      0.69 o
   2  16  -8        1.55        1.75      0.69 o
   2  16  -7        8.33        7.92      0.79 o
   2  16  -6        1.24        1.60      0.67 o
   2  16  -5       12.30       12.24      0.88 o
   2  16  -4       15.30       15.16      0.94 o
   2  16  -3       22.93       23.40      1.11 o
   2  16  -2        4.78        4.52      0.70 o
   2  16  -1        4.30        4.46      0.68 o
   2  16   0       13.17       12.12      0.86 o
   2  17 -13        3.64        3.47      0.63 o
   2  17 -10       10.71       10.35      0.85 o
   2  17  -9        3.91        3.69      0.74 o
   2  17  -8        7.50        7.50      0.78 o
   2  17  -7        4.31        4.56      0.73 o
   2  17  -6        1.12        1.83      0.68 o
   2  17  -5        7.13        7.11      0.77 o
   2  17  -4        6.34        6.22      0.76 o
   2  17  -3        2.00        1.61      0.69 o
   2  17  -2       12.53       12.67      0.91 o
   2  17  -1       16.59       16.29      0.97 o
   2  18 -10        6.74        6.27      0.73 o
   2  18  -7        6.53        6.70      0.78 o
   2  18  -6        3.59        3.12      0.73 o
   2  18  -3        1.77        2.31      0.69 o
   2  18  -2        1.84        2.51      0.68 o
   2  18  -1        7.46        7.00      0.78 o
   2  18   0        1.70        1.49      0.70 o
   2  19 -10        2.79        2.66      0.65 o
   2  19  -9        3.77        3.87      0.66 o
   2  19  -8        5.45        5.79      0.71 o
   2  19  -7        2.83        2.34      0.67 o
   2  19  -6        2.10        2.07      0.68 o
   2  19  -4        1.96        1.56      0.72 o
   2  19  -3        2.08        1.95      0.71 o
   2  19  -2        7.89        7.79      0.82 o
   2  19  -1        4.05        4.24      0.73 o
   2  20  -7        1.77        1.77      0.62 o
   2  20  -5        1.51        1.46      0.66 o
   2  20  -4       10.38       10.30      0.81 o
   2  20  -2        6.62        6.51      0.75 o
   2  20  -1        4.06        3.85      0.71 o
   2  20   0        3.15        3.04      0.69 o
   2  21  -2        2.95        3.07      0.63 o
   3   0   1      145.67      148.53      2.69 o
   3   0   2     2149.19     2054.38     36.54 o
   3   0   3      447.40      453.58      8.18 o
   3   0   4      199.71      201.70      3.66 o
   3   0   5       96.22       99.83      1.93 o
   3   0   6      232.52      234.14      4.29 o
   3   0   7      968.41      941.69     16.93 o
   3   0   8      132.92      131.08      2.58 o
   3   0   9       83.67       84.21      1.81 o
   3   0  10       23.16       23.07      0.80 o
   3   0  11       77.69       77.22      1.82 o
   3   0  12        1.46        1.70      0.46 o
   3   0  13       39.91       39.92      1.25 o
   3   0  15       42.39       42.95      1.39 o
   3   0  17       94.70       89.71      2.35 o
   3   0  18        4.60        4.34      0.71 o
   3   0  19       36.79       35.71      1.38 o
   3   0  20        1.89        2.02      0.67 o
   3   0  21       21.50       21.22      0.99 o
   3   1 -21        7.27        7.33      0.72 o
   3   1 -20        7.37        6.92      0.75 o
   3   1 -19        4.76        4.54      0.75 o
   3   1 -18        4.39        4.07      0.72 o
   3   1 -17       30.19       30.26      1.26 o
   3   1 -16       39.29       39.05      1.41 o
   3   1 -15        1.55        1.71      0.58 o
   3   1 -14       64.09       63.21      1.73 o
   3   1 -13      137.75      136.85      3.00 o
   3   1 -12      209.89      209.66      4.20 o
   3   1 -11      159.53      159.95      3.28 o
   3   1 -10       25.86       25.56      0.85 o
   3   1  -9       59.56       59.76      1.39 o
   3   1  -8      326.69      322.02      5.91 o
   3   1  -7       62.36       62.72      1.36 o
   3   1  -6       99.64       98.78      1.95 o
   3   1  -5       54.04       53.37      1.13 o
   3   1  -4      138.17      139.75      2.60 o
   3   1  -3      132.90      133.32      2.46 o
   3   1  -2        3.42        3.75      0.22 o
   3   1  -1     3730.56     3424.47     60.86 o
   3   1   0        3.37        3.41      0.21 o
   3   2 -21        2.90        2.82      0.62 o
   3   2 -20       11.14       11.10      0.85 o
   3   2 -19       10.09        9.77      0.86 o
   3   2 -18       25.36       24.79      1.14 o
   3   2 -17       58.57       57.23      1.77 o
   3   2 -16       46.64       46.44      1.56 o
   3   2 -15        8.26        8.19      0.71 o
   3   2 -14       85.61       86.20      2.16 o
   3   2 -13       11.98       11.76      0.71 o
   3   2 -12       67.12       67.10      1.71 o
   3   2 -11      141.25      141.89      2.96 o
   3   2 -10       57.99       56.86      1.42 o
   3   2  -9      200.86      198.35      3.85 o
   3   2  -8      306.91      302.88      5.59 o
   3   2  -7       21.09       20.65      0.63 o
   3   2  -6      301.92      303.56      5.54 o
   3   2  -5      199.82      201.96      3.76 o
   3   2  -4        1.32        1.35      0.20 o
   3   2  -3      370.19      369.76      6.68 o
   3   2  -2       17.98       18.11      0.46 o
   3   2  -1     1030.80     1025.57     18.17 o
   3   2   0     1366.19     1353.17     24.30 o
   3   3 -21        2.53        2.39      0.61 o
   3   3 -20       14.01       14.50      0.90 o
   3   3 -18        3.33        3.87      0.70 o
   3   3 -17        6.52        6.28      0.76 o
   3   3 -16       15.68       15.65      0.94 o
   3   3 -15       53.19       53.02      1.60 o
   3   3 -14        4.59        4.26      0.60 o
   3   3 -13      103.44      102.70      2.39 o
   3   3 -12        8.01        8.08      0.60 o
   3   3 -11      154.72      154.06      3.19 o
   3   3 -10       45.10       44.14      1.21 o
   3   3  -9        3.74        3.85      0.39 o
   3   3  -8        6.01        6.01      0.40 o
   3   3  -7       37.68       37.41      0.94 o
   3   3  -6      820.50      803.59     14.51 o
   3   3  -5      140.24      139.88      2.66 o
   3   3  -4        0.94        1.06      0.21 o
   3   3  -3      696.88      698.76     12.69 o
   3   3  -2     1038.41     1044.50     18.81 o
   3   3  -1      320.45      317.72      5.81 o
   3   3   0     1407.37     1397.29     24.72 o
   3   4 -21        2.33        1.96      0.63 o
   3   4 -20        2.60        2.31      0.65 o
   3   4 -19        4.15        4.56      0.71 o
   3   4 -18        5.49        5.11      0.72 o
   3   4 -17        1.97        1.98      0.68 o
   3   4 -16       37.96       38.29      1.41 o
   3   4 -15       15.75       15.89      0.91 o
   3   4 -14        6.68        6.89      0.65 o
   3   4 -13       21.64       21.53      0.93 o
   3   4 -12       54.09       54.48      1.51 o
   3   4 -11       80.39       80.91      1.92 o
   3   4 -10        1.63        2.00      0.42 o
   3   4  -9       10.23       10.37      0.55 o
   3   4  -8        0.99        1.69      0.34 o
   3   4  -7      203.53      201.36      3.80 o
   3   4  -6      317.07      318.42      5.81 o
   3   4  -5      221.04      221.86      4.10 o
   3   4  -4      122.58      122.69      2.39 o
   3   4  -3      822.80      823.81     14.84 o
   3   4  -2       98.19      100.87      1.94 o
   3   4  -1      603.09      600.98     10.81 o
   3   4   0     1526.11     1530.62     27.65 o
   3   5 -18        2.37        2.04      0.69 o
   3   5 -16       66.68       66.79      1.96 o
   3   5 -15        3.22        2.91      0.66 o
   3   5 -14        9.55        9.49      0.72 o
   3   5 -13        6.50        6.77      0.63 o
   3   5 -12        3.94        4.09      0.53 o
   3   5 -11       40.32       39.67      1.20 o
   3   5 -10       77.71       78.72      1.87 o
   3   5  -9       11.43       11.35      0.59 o
   3   5  -8      137.49      138.21      2.82 o
   3   5  -7      193.34      192.02      3.68 o
   3   5  -6       60.97       61.62      1.38 o
   3   5  -5      188.94      188.30      3.53 o
   3   5  -4      261.54      258.24      4.71 o
   3   5  -3      263.08      263.38      4.80 o
   3   5  -2      312.63      317.66      5.72 o
   3   5  -1      141.68      144.21      2.72 o
   3   5   0      130.16      131.62      2.48 o
   3   6 -17        7.48        6.96      0.77 o
   3   6 -15        4.12        3.99      0.69 o
   3   6 -14        5.03        5.51      0.65 o
   3   6 -13       15.89       16.01      0.84 o
   3   6 -12        9.05        9.08      0.66 o
   3   6 -11       19.93       19.99      0.85 o
   3   6 -10       80.98       81.27      1.93 o
   3   6  -9       19.06       18.94      0.75 o
   3   6  -8        9.97       10.44      0.56 o
   3   6  -7       41.91       41.54      1.11 o
   3   6  -6      201.01      200.48      3.84 o
   3   6  -5      195.02      194.40      3.69 o
   3   6  -4      176.15      176.38      3.34 o
   3   6  -3      113.90      114.68      2.24 o
   3   6  -2      109.62      108.61      2.13 o
   3   6  -1       74.70       75.68      1.56 o
   3   6   0      190.01      186.45      3.46 o
   3   7 -20        2.06        1.77      0.62 o
   3   7 -16        7.21        7.27      0.78 o
   3   7 -15        9.89        9.53      0.83 o
   3   7 -14       61.23       59.94      1.79 o
   3   7 -13        2.13        2.40      0.58 o
   3   7 -12       15.90       16.27      0.83 o
   3   7 -11       14.27       14.72      0.77 o
   3   7 -10       23.15       23.47      0.91 o
   3   7  -9       11.11       11.59      0.64 o
   3   7  -8        1.63        1.74      0.41 o
   3   7  -7       23.00       22.50      0.78 o
   3   7  -6        2.22        2.60      0.37 o
   3   7  -5       10.48       10.91      0.49 o
   3   7  -4      153.81      157.11      3.04 o
   3   7  -3       11.07       11.12      0.47 o
   3   7  -2      169.06      167.86      3.18 o
   3   7  -1      282.30      280.72      5.13 o
   3   7   0      149.43      149.04      2.85 o
   3   8 -19        4.96        4.93      0.69 o
   3   8 -18        1.92        1.64      0.69 o
   3   8 -17        4.55        4.79      0.71 o
   3   8 -16        1.57        1.45      0.69 o
   3   8 -15        9.56        9.96      0.83 o
   3   8 -14        1.16        1.84      0.65 o
   3   8 -13        1.76        2.42      0.60 o
   3   8 -12       24.87       25.09      1.03 o
   3   8 -11       12.25       12.15      0.74 o
   3   8 -10       17.32       17.37      0.81 o
   3   8  -9       15.21       15.15      0.73 o
   3   8  -8       35.43       35.40      1.09 o
   3   8  -7      109.58      108.13      2.34 o
   3   8  -6       87.42       85.97      1.93 o
   3   8  -5        3.49        3.39      0.40 o
   3   8  -4      105.97      105.51      2.20 o
   3   8  -3       14.42       14.48      0.56 o
   3   8  -2       59.01       58.63      1.34 o
   3   8  -1        8.49        8.08      0.42 o
   3   8   0       16.59       16.38      0.57 o
   3   9 -18        5.23        5.03      0.70 o
   3   9 -15        2.10        2.55      0.67 o
   3   9 -14        6.44        6.27      0.74 o
   3   9 -13       21.04       20.11      1.03 o
   3   9 -12       22.63       22.95      1.01 o
   3   9 -11        7.27        7.16      0.66 o
   3   9 -10        2.17        2.56      0.53 o
   3   9  -9       66.75       67.36      1.76 o
   3   9  -8        1.74        2.00      0.47 o
   3   9  -7       46.60       45.51      1.30 o
   3   9  -6        6.24        6.06      0.49 o
   3   9  -5       45.32       46.17      1.24 o
   3   9  -4       16.35       16.67      0.68 o
   3   9  -3       32.84       32.74      0.95 o
   3   9  -2      146.25      147.14      2.95 o
   3   9  -1       13.05       13.38      0.56 o
   3   9   0       57.42       56.65      1.33 o
   3  10 -18        5.19        5.77      0.70 o
   3  10 -16        1.55        1.78      0.71 o
   3  10 -15        8.80        8.09      0.80 o
   3  10 -14        7.23        7.28      0.78 o
   3  10 -13       10.79       10.28      0.84 o
   3  10 -12       27.03       27.03      1.15 o
   3  10 -10       15.98       15.95      0.84 o
   3  10  -9       15.97       15.40      0.81 o
   3  10  -8       30.81       31.10      1.08 o
   3  10  -7        7.13        7.15      0.58 o
   3  10  -5       16.81       17.26      0.74 o
   3  10  -4        8.80        9.18      0.56 o
   3  10  -3       54.75       55.08      1.41 o
   3  10  -2      166.03      166.27      3.34 o
   3  10  -1       58.87       58.57      1.44 o
   3  10   0       29.28       29.76      0.92 o
   3  11 -18        2.69        2.33      0.64 o
   3  11 -17        3.09        3.15      0.69 o
   3  11 -16        5.84        5.74      0.75 o
   3  11 -15        1.67        1.50      0.69 o
   3  11 -13        8.39        8.66      0.81 o
   3  11 -12        3.14        2.86      0.67 o
   3  11 -11        3.31        3.11      0.64 o
   3  11 -10        1.08        1.20      0.59 o
   3  11  -9       15.87       15.22      0.83 o
   3  11  -8       95.18       93.80      2.27 o
   3  11  -7       99.52       99.80      2.34 o
   3  11  -6       13.72       13.76      0.73 o
   3  11  -5        4.98        5.22      0.53 o
   3  11  -4       54.81       55.28      1.48 o
   3  11  -3        9.13        9.68      0.61 o
   3  11  -2       17.07       17.45      0.75 o
   3  11  -1       30.46       30.36      0.99 o
   3  12 -17        3.81        3.45      0.65 o
   3  12 -16        4.54        4.74      0.72 o
   3  12 -15        8.43        8.18      0.82 o
   3  12 -14        8.37        8.01      0.79 o
   3  12 -13       13.77       14.21      0.94 o
   3  12 -12       19.07       19.24      1.04 o
   3  12 -10        8.74        9.00      0.76 o
   3  12  -9       24.32       24.06      1.04 o
   3  12  -8       13.16       13.31      0.79 o
   3  12  -7       13.97       13.89      0.79 o
   3  12  -6        1.96        2.25      0.53 o
   3  12  -5       49.35       50.11      1.44 o
   3  12  -4       18.45       18.73      0.84 o
   3  12  -3      125.20      125.89      2.77 o
   3  12  -2        8.11        8.69      0.63 o
   3  12  -1       21.51       22.12      0.88 o
   3  12   0        6.48        6.42      0.55 o
   3  13 -17        2.91        3.32      0.65 o
   3  13 -15        8.96        9.38      0.83 o
   3  13 -13       15.77       16.83      1.00 o
   3  13 -11       18.03       18.18      1.03 o
   3  13 -10       15.49       15.12      0.94 o
   3  13  -9        8.42        8.26      0.77 o
   3  13  -8       13.01       12.04      0.79 o
   3  13  -7        5.36        5.24      0.63 o
   3  13  -6       51.92       52.84      1.56 o
   3  13  -5        9.56        9.97      0.71 o
   3  13  -4       19.17       19.23      0.88 o
   3  13  -3       43.92       44.18      1.36 o
   3  13  -2       31.76       32.65      1.13 o
   3  13  -1       60.10       60.86      1.64 o
   3  13   0       45.80       45.80      1.36 o
   3  14 -16        2.85        2.75      0.63 o
   3  14 -15        4.19        4.34      0.69 o
   3  14 -13        8.50        8.87      0.83 o
   3  14 -12        3.33        2.98      0.69 o
   3  14 -11        1.89        1.79      0.70 o
   3  14 -10        9.82        9.43      0.83 o
   3  14  -9       26.06       26.26      1.18 o
   3  14  -8       36.64       36.73      1.37 o
   3  14  -7        8.79        8.31      0.77 o
   3  14  -6        5.32        5.75      0.65 o
   3  14  -5       43.67       44.53      1.43 o
   3  14  -4        2.91        2.61      0.58 o
   3  14  -3       11.33       10.74      0.73 o
   3  14  -2       16.76       16.81      0.87 o
   3  14  -1       22.38       22.44      0.97 o
   3  14   0       83.76       83.84      2.10 o
   3  15 -15        3.21        3.35      0.64 o
   3  15 -14        3.48        3.43      0.67 o
   3  15 -13       25.97       26.63      1.18 o
   3  15 -12        7.20        6.80      0.80 o
   3  15 -11        1.32        1.67      0.68 o
   3  15 -10       39.44       38.60      1.42 o
   3  15  -9        2.36        2.35      0.70 o
   3  15  -8       14.09       13.72      0.92 o
   3  15  -7        2.30        1.94      0.70 o
   3  15  -6       13.05       12.84      0.89 o
   3  15  -5       19.72       19.68      1.02 o
   3  15  -4        2.29        2.27      0.63 o
   3  15  -3       13.82       14.62      0.89 o
   3  15  -1       21.08       21.06      0.99 o
   3  15   0        3.27        2.99      0.60 o
   3  16 -14        2.74        2.64      0.62 o
   3  16 -13        3.21        3.44      0.65 o
   3  16 -12        4.01        3.76      0.70 o
   3  16  -9       11.85       11.16      0.87 o
   3  16  -8        5.00        5.00      0.74 o
   3  16  -7       45.37       45.60      1.56 o
   3  16  -6        4.11        4.20      0.71 o
   3  16  -5        3.42        3.19      0.70 o
   3  16  -4        9.16        9.24      0.81 o
   3  16  -3        3.60        3.45      0.68 o
   3  16  -2       14.28       14.70      0.92 o
   3  16  -1        4.08        3.75      0.69 o
   3  16   0       19.06       18.95      1.01 o
   3  17 -13        3.00        3.06      0.64 o
   3  17 -12        2.21        2.67      0.64 o
   3  17 -11       12.74       11.46      0.85 o
   3  17 -10        6.11        5.92      0.76 o
   3  17  -9       19.80       19.65      1.07 o
   3  17  -8       10.23        9.98      0.83 o
   3  17  -7        1.51        1.52      0.69 o
   3  17  -6       10.31        9.91      0.85 o
   3  17  -4        4.41        4.39      0.71 o
   3  17  -3        2.50        2.59      0.68 o
   3  17  -2        9.98       10.29      0.85 o
   3  17  -1       13.92       14.07      0.93 o
   3  17   0        4.25        3.74      0.70 o
   3  18 -10        4.83        4.83      0.69 o
   3  18  -9        1.77        1.68      0.68 o
   3  18  -8        7.50        8.01      0.80 o
   3  18  -7        1.80        2.07      0.70 o
   3  18  -6       10.20        9.48      0.85 o
   3  18  -5        8.96        8.60      0.81 o
   3  18  -4        3.35        3.69      0.71 o
   3  18  -3        2.06        2.55      0.68 o
   3  18  -1        1.86        1.55      0.69 o
   3  18   0       19.66       20.01      1.05 o
   3  19  -9        3.33        2.75      0.64 o
   3  19  -8        5.53        4.98      0.70 o
   3  19  -7        2.00        1.68      0.68 o
   3  19  -6        8.52        8.58      0.80 o
   3  19  -5        1.33        1.53      0.71 o
   3  19  -4        9.41        9.00      0.84 o
   3  19  -3        1.10        1.75      0.69 o
   3  19  -1        2.49        2.21      0.71 o
   3  19   0        2.60        3.26      0.71 o
   3  20  -7        6.37        6.09      0.69 o
   3  20  -6        3.61        3.67      0.66 o
   3  20  -4        5.19        5.25      0.71 o
   3  20  -3        2.31        2.28      0.68 o
   3  20  -2        1.68        1.51      0.68 o
   3  20  -1        5.58        4.86      0.72 o
   3  21  -4        4.53        3.78      0.66 o
   3  21  -3        3.40        3.32      0.64 o
   3  21  -2        1.56        1.75      0.62 o
   3  21  -1        4.44        4.50      0.66 o
   4   0   0      277.85      270.33      4.85 o
   4   0   1      869.15      842.36     15.15 o
   4   0   2       11.44       11.16      0.35 o
   4   0   3      173.07      174.48      3.19 o
   4   0   4      162.21      162.10      3.00 o
   4   0   5       16.21       15.88      0.49 o
   4   0   6      202.80      200.49      3.72 o
   4   0   7        6.74        7.23      0.39 o
   4   0   8      230.39      229.93      4.31 o
   4   0   9      621.85      619.02     11.09 o
   4   0  10       23.42       23.84      0.82 o
   4   0  11       70.79       71.19      1.73 o
   4   0  12       15.03       14.89      0.74 o
   4   0  13        8.93        8.66      0.65 o
   4   0  14        4.80        5.05      0.62 o
   4   0  16       11.64       12.64      0.87 o
   4   0  18       33.88       34.14      1.33 o
   4   0  19       74.89       75.95      2.12 o
   4   0  21       17.11       16.19      0.88 o
   4   1 -21        1.89        1.95      0.61 o
   4   1 -20        4.78        4.44      0.71 o
   4   1 -19        3.60        3.61      0.72 o
   4   1 -18        2.04        2.04      0.69 o
   4   1 -17        1.29        1.76      0.68 o
   4   1 -16       39.22       38.11      1.40 o
   4   1 -15       24.48       24.51      1.05 o
   4   1 -14      174.82      173.98      3.73 o
   4   1 -13       18.85       19.16      0.88 o
   4   1 -12       81.16       81.26      1.97 o
   4   1 -11       36.51       37.10      1.13 o
   4   1 -10       34.64       34.33      1.02 o
   4   1  -9       10.31       10.69      0.54 o
   4   1  -8        2.15        2.25      0.33 o
   4   1  -7      116.89      118.16      2.36 o
   4   1  -6      382.80      376.63      6.87 o
   4   1  -5       90.25       91.43      1.82 o
   4   1  -4       11.27       11.34      0.39 o
   4   1  -3       97.30       98.81      1.90 o
   4   1  -2      585.86      587.17     10.63 o
   4   1  -1      965.97      937.93     16.95 o
   4   1   0      429.54      422.72      7.59 o
   4   2 -21        1.44        1.32      0.63 o
   4   2 -20        5.44        5.35      0.72 o
   4   2 -19       34.13       34.37      1.36 o
   4   2 -18        3.76        4.02      0.71 o
   4   2 -17        6.67        7.35      0.77 o
   4   2 -16        9.28        8.90      0.81 o
   4   2 -15       40.43       41.07      1.42 o
   4   2 -14       56.18       56.18      1.62 o
   4   2 -13       71.82       71.53      1.86 o
   4   2 -12       43.93       44.21      1.30 o
   4   2 -11       97.92       98.77      2.23 o
   4   2 -10       29.54       29.37      0.94 o
   4   2  -9       95.82       96.01      2.08 o
   4   2  -8       13.18       12.79      0.54 o
   4   2  -7       23.05       23.55      0.70 o
   4   2  -6      271.88      273.62      4.99 o
   4   2  -5      451.71      447.23      8.08 o
   4   2  -4      149.05      150.97      2.83 o
   4   2  -3      237.30      239.23      4.33 o
   4   2  -2      513.72      522.57      9.38 o
   4   2  -1        5.52        5.91      0.27 o
   4   2   0      719.44      706.32     12.67 o
   4   3 -21        2.03        1.69      0.64 o
   4   3 -20        3.49        3.30      0.66 o
   4   3 -19       19.69       19.53      1.06 o
   4   3 -18       13.65       13.73      0.92 o
   4   3 -16        8.69        8.33      0.79 o
   4   3 -15        7.03        7.33      0.72 o
   4   3 -14       25.96       25.44      1.04 o
   4   3 -13        1.09        1.32      0.53 o
   4   3 -12       68.28       69.13      1.76 o
   4   3 -11       45.54       46.36      1.30 o
   4   3 -10        2.06        2.32      0.43 o
   4   3  -9      218.37      220.68      4.26 o
   4   3  -8      272.86      274.20      5.12 o
   4   3  -7       34.01       34.26      0.90 o
   4   3  -6      384.04      384.87      6.95 o
   4   3  -5      332.94      329.83      6.00 o
   4   3  -4      713.19      712.33     12.84 o
   4   3  -3       40.37       40.74      0.91 o
   4   3  -2       10.00       10.89      0.37 o
   4   3  -1      767.21      774.02     13.96 o
   4   3   0     2252.36     2192.66     39.07 o
   4   4 -20        3.94        3.30      0.67 o
   4   4 -19       11.10       11.54      0.87 o
   4   4 -18        5.49        5.49      0.74 o
   4   4 -17        5.19        4.78      0.73 o
   4   4 -16        8.58        8.02      0.79 o
   4   4 -15        7.29        7.37      0.73 o
   4   4 -13       37.24       36.46      1.22 o
   4   4 -12        4.04        4.56      0.55 o
   4   4 -11       37.73       38.54      1.18 o
   4   4 -10        1.07        1.20      0.43 o
   4   4  -9       69.30       69.00      1.65 o
   4   4  -8       56.14       56.08      1.36 o
   4   4  -7       42.49       43.90      1.10 o
   4   4  -6       70.59       72.58      1.57 o
   4   4  -5      546.90      553.88      9.96 o
   4   4  -4      475.73      477.53      8.47 o
   4   4  -3      202.47      206.07      3.78 o
   4   4  -2      101.74      105.41      2.03 o
   4   4  -1     1417.13     1412.93     25.30 o
   4   4   0      112.67      115.69      2.19 o
   4   5 -20        2.18        2.41      0.63 o
   4   5 -19        6.15        6.43      0.75 o
   4   5 -18        8.41        8.02      0.82 o
   4   5 -17       12.62       12.63      0.89 o
   4   5 -16        2.44        2.46      0.68 o
   4   5 -15       39.57       39.26      1.41 o
   4   5 -14       66.51       66.98      1.86 o
   4   5 -13       11.36       11.65      0.75 o
   4   5 -12        4.80        4.98      0.58 o
   4   5 -11        5.30        5.76      0.55 o
   4   5 -10       70.51       70.87      1.73 o
   4   5  -9       45.14       45.46      1.24 o
   4   5  -8       99.92      101.83      2.19 o
   4   5  -7       52.84       52.62      1.26 o
   4   5  -6      192.06      191.95      3.67 o
   4   5  -5        9.40        9.46      0.44 o
   4   5  -4      281.96      282.65      5.15 o
   4   5  -3      168.51      168.91      3.20 o
   4   5  -2      301.45      309.48      5.62 o
   4   5  -1      252.58      254.37      4.63 o
   4   5   0       48.13       48.47      1.07 o
   4   6 -20        4.06        3.98      0.64 o
   4   6 -19        7.10        7.15      0.75 o
   4   6 -18        5.22        4.96      0.73 o
   4   6 -17       10.57       10.11      0.83 o
   4   6 -16        1.43        1.70      0.67 o
   4   6 -15        9.80        9.86      0.83 o
   4   6 -14        7.96        8.16      0.74 o
   4   6 -12       28.18       27.94      1.06 o
   4   6 -11       70.52       70.80      1.81 o
   4   6 -10       29.99       30.72      1.03 o
   4   6  -9       43.27       43.72      1.23 o
   4   6  -8       60.55       61.99      1.52 o
   4   6  -7      127.02      126.27      2.62 o
   4   6  -6      111.21      112.48      2.30 o
   4   6  -5       70.21       71.69      1.57 o
   4   6  -4       54.78       54.89      1.25 o
   4   6  -3      132.74      130.52      2.54 o
   4   6  -2      161.31      160.76      3.04 o
   4   6  -1      395.30      399.71      7.16 o
   4   6   0      308.10      316.88      5.72 o
   4   7 -20        1.63        1.86      0.62 o
   4   7 -19        4.15        4.07      0.68 o
   4   7 -18        3.78        3.35      0.71 o
   4   7 -17        6.90        7.10      0.77 o
   4   7 -16        2.38        2.52      0.68 o
   4   7 -15        3.55        3.38      0.68 o
   4   7 -14        1.08        1.34      0.66 o
   4   7 -13        8.78        8.76      0.71 o
   4   7 -12        3.42        3.56      0.57 o
   4   7 -11        3.24        2.93      0.53 o
   4   7 -10       28.48       28.72      1.01 o
   4   7  -9        2.76        3.05      0.46 o
   4   7  -8       26.70       26.91      0.92 o
   4   7  -7       14.95       14.35      0.64 o
   4   7  -6       13.76       13.77      0.61 o
   4   7  -5      198.81      198.53      3.80 o
   4   7  -4       12.81       12.51      0.52 o
   4   7  -3       47.22       46.54      1.12 o
   4   7  -2        7.24        7.41      0.40 o
   4   7  -1       96.49       98.64      2.00 o
   4   7   0      184.75      182.63      3.44 o
   4   8 -19        4.43        4.11      0.66 o
   4   8 -18        2.37        2.25      0.69 o
   4   8 -15        6.54        6.61      0.77 o
   4   8 -14        6.23        5.91      0.73 o
   4   8 -13       23.94       24.21      1.09 o
   4   8 -12        3.20        3.55      0.59 o
   4   8 -11       22.45       22.53      0.96 o
   4   8 -10       29.67       30.33      1.08 o
   4   8  -9        5.96        6.04      0.56 o
   4   8  -8       11.49       11.21      0.64 o
   4   8  -7       16.66       16.43      0.72 o
   4   8  -6       27.23       27.50      0.89 o
   4   8  -5       16.58       16.98      0.68 o
   4   8  -4       49.00       48.68      1.23 o
   4   8  -3       24.47       24.06      0.75 o
   4   8  -2       41.01       41.25      1.05 o
   4   8  -1       43.71       42.57      1.06 o
   4   8   0       25.95       25.52      0.75 o
   4   9 -19        7.94        8.37      0.73 o
   4   9 -17        4.30        4.38      0.74 o
   4   9 -16        3.96        3.64      0.70 o
   4   9 -15        7.23        7.54      0.78 o
   4   9 -14        7.44        7.69      0.79 o
   4   9 -13       10.60       10.09      0.83 o
   4   9 -12        8.15        8.25      0.71 o
   4   9 -11        1.33        1.34      0.57 o
   4   9 -10       17.22       16.86      0.84 o
   4   9  -9       70.45       70.97      1.83 o
   4   9  -8       33.91       35.10      1.13 o
   4   9  -7       52.26       52.45      1.42 o
   4   9  -6       16.47       16.39      0.72 o
   4   9  -5       39.44       39.81      1.15 o
   4   9  -4       19.16       18.88      0.73 o
   4   9  -3       16.99       17.59      0.69 o
   4   9  -2       44.26       43.93      1.16 o
   4   9  -1       78.74       80.07      1.79 o
   4   9   0      143.93      143.53      2.88 o
   4  10 -17        4.52        4.76      0.71 o
   4  10 -16        6.66        6.47      0.90 o
   4  10 -15        3.74        3.82      0.70 o
   4  10 -14       20.15       19.09      1.04 o
   4  10 -12        7.32        7.19      0.75 o
   4  10 -11        8.51        8.77      0.72 o
   4  10 -10        3.64        3.39      0.58 o
   4  10  -8       11.07       11.29      0.69 o
   4  10  -7       18.76       19.03      0.83 o
   4  10  -6       29.64       29.89      1.02 o
   4  10  -5       11.88       11.89      0.65 o
   4  10  -4       79.07       80.00      1.87 o
   4  10  -3        8.38        8.94      0.56 o
   4  10  -2       13.72       13.64      0.64 o
   4  10  -1       35.97       36.02      1.05 o
   4  10   0       10.15       10.38      0.57 o
   4  11 -18        1.89        2.05      0.61 o
   4  11 -17        3.32        3.45      0.68 o
   4  11 -16       10.77       10.20      0.86 o
   4  11 -14        3.56        3.72      0.96 o
   4  11 -13        3.95        4.27      0.71 o
   4  11 -12        6.32        6.38      0.75 o
   4  11 -11       12.17       12.25      0.90 o
   4  11 -10       32.54       32.23      1.20 o
   4  11  -9       48.84       48.37      1.49 o
   4  11  -8       27.08       26.99      1.05 o
   4  11  -7       19.59       20.11      0.89 o
   4  11  -6        5.94        6.38      0.59 o
   4  11  -5        2.12        1.95      0.50 o
   4  11  -4       21.24       21.73      0.87 o
   4  11  -3       33.40       33.59      1.07 o
   4  11  -2      117.61      117.53      2.56 o
   4  11  -1       10.87       11.09      0.62 o
   4  12 -17        2.31        2.18      0.63 o
   4  12 -16       11.09       10.80      0.84 o
   4  12 -15       16.21       15.77      0.98 o
   4  12 -14       25.81       26.18      1.18 o
   4  12 -13        3.19        3.73      0.71 o
   4  12 -12        1.91        1.89      0.68 o
   4  12 -11       10.86       10.55      0.85 o
   4  12 -10       17.27       16.67      0.96 o
   4  12  -9       10.66       10.02      0.75 o
   4  12  -8       41.06       40.67      1.34 o
   4  12  -7       11.84       12.52      0.77 o
   4  12  -6        3.20        2.93      0.55 o
   4  12  -5       41.03       40.29      1.27 o
   4  12  -4       84.36       84.54      2.05 o
   4  12  -3       20.02       20.09      0.87 o
   4  12  -2       59.70       61.03      1.62 o
   4  12  -1       95.37       95.99      2.23 o
   4  12   0        0.89        1.49      0.49 o
   4  13 -15        3.19        2.85      0.68 o
   4  13 -14        1.62        1.65      0.70 o
   4  13 -12        8.05        8.16      0.79 o
   4  13 -11       12.58       12.41      0.90 o
   4  13 -10        2.43        3.13      0.69 o
   4  13  -9        7.66        7.63      0.77 o
   4  13  -8        8.11        8.96      0.78 o
   4  13  -7       26.46       26.53      1.09 o
   4  13  -6       23.89       24.84      1.03 o
   4  13  -5      112.62      112.47      2.63 o
   4  13  -4       13.20       13.28      0.78 o
   4  13  -3       83.66       82.67      2.06 o
   4  13  -2        1.23        1.40      0.54 o
   4  13  -1       23.47       24.00      0.97 o
   4  13   0       16.95       16.29      0.81 o
   4  14 -15        1.44        1.66      0.65 o
   4  14 -14        3.28        3.34      0.68 o
   4  14 -12        3.75        3.69      0.70 o
   4  14 -11        8.25        7.67      0.80 o
   4  14 -10        4.86        4.64      0.73 o
   4  14  -9        4.66        5.03      0.73 o
   4  14  -8       25.65       25.35      1.15 o
   4  14  -7        3.70        3.99      0.70 o
   4  14  -6       27.97       27.73      1.16 o
   4  14  -5        4.43        5.01      0.64 o
   4  14  -4       35.53       35.10      1.26 o
   4  14  -3       12.90       12.49      0.79 o
   4  14  -2       99.51       99.34      2.39 o
   4  14  -1       10.61       10.65      0.74 o
   4  14   0       44.75       44.14      1.39 o
   4  15 -15        7.06        7.22      0.73 o
   4  15 -12       17.75       18.29      1.03 o
   4  15 -11       25.71       24.39      1.17 o
   4  15  -9       14.56       14.06      0.94 o
   4  15  -8       13.85       14.30      0.94 o
   4  15  -7       12.00       12.01      0.87 o
   4  15  -6        5.17        4.68      0.71 o
   4  15  -5        2.91        2.77      0.67 o
   4  15  -4        2.05        1.86      0.67 o
   4  15  -3        9.37        9.23      0.78 o
   4  15  -2       34.71       34.40      1.29 o
   4  15  -1       32.14       32.18      1.24 o
   4  15   0        1.68        1.54      0.60 o
   4  16 -13        8.98        8.49      0.76 o
   4  16 -12        2.69        2.55      0.67 o
   4  16 -10        1.50        1.98      0.71 o
   4  16  -9       13.71       14.68      0.94 o
   4  16  -8        6.00        5.84      0.77 o
   4  16  -6       18.50       18.51      1.03 o
   4  16  -5       17.23       16.21      0.98 o
   4  16  -4        3.23        3.89      0.70 o
   4  16  -2        3.76        3.82      0.69 o
   4  16  -1        4.52        4.41      0.70 o
   4  16   0        4.48        4.58      0.70 o
   4  17 -12        1.82        1.79      0.64 o
   4  17 -10        5.65        5.39      0.74 o
   4  17  -9        7.38        7.76      0.80 o
   4  17  -8       11.23       11.54      0.90 o
   4  17  -7        8.36        8.44      0.81 o
   4  17  -6        2.15        2.07      0.68 o
   4  17  -5        2.47        1.92      0.69 o
   4  17  -3        4.34        3.98      0.71 o
   4  17  -2        4.09        4.03      0.72 o
   4  17  -1        3.88        3.80      0.70 o
   4  17   0        4.77        4.75      0.73 o
   4  18 -11        4.41        4.01      0.66 o
   4  18 -10        2.08        2.55      0.63 o
   4  18  -9        2.13        2.26      0.67 o
   4  18  -8        4.45        4.37      0.71 o
   4  18  -7        5.13        5.45      0.74 o
   4  18  -5        2.97        3.08      0.72 o
   4  18  -4        2.52        2.56      0.69 o
   4  18  -3        8.31        7.66      0.80 o
   4  18  -2        9.81       10.46      0.84 o
   4  18  -1        6.42        6.67      0.76 o
   4  18   0        7.04        6.48      0.76 o
   4  19  -9        4.99        4.71      0.67 o
   4  19  -8        3.54        2.69      0.65 o
   4  19  -6        4.04        3.86      0.69 o
   4  19  -5        3.06        3.24      0.69 o
   4  19  -4        8.58        8.49      0.82 o
   4  19  -3        2.44        2.34      0.71 o
   4  19  -2        3.08        3.11      0.71 o
   4  19  -1        1.72        1.63      0.71 o
   4  19   0        9.16        8.65      0.82 o
   4  20  -7       13.65       13.35      0.86 o
   4  20  -6        4.06        4.48      0.66 o
   4  20  -5        6.27        5.79      0.70 o
   4  20  -3        3.96        4.37      0.68 o
   4  20  -1        6.17        6.02      0.74 o
   4  20   0        0.96        1.56      0.67 o
   4  21  -3        3.89        3.80      0.66 o
   4  21  -2        9.20        9.00      0.79 o
   4  21  -1        5.20        5.08      0.66 o
   5   0   1      138.91      136.23      2.52 o
   5   0   2      117.44      114.85      2.17 o
   5   0   3       67.10       67.67      1.38 o
   5   0   4       88.87       88.34      1.75 o
   5   0   5      641.35      635.17     11.38 o
   5   0   6      279.29      282.91      5.15 o
   5   0   7       22.85       21.72      0.68 o
   5   0   8       11.59       11.77      0.52 o
   5   0   9       23.53       23.89      0.80 o
   5   0  10        1.33        1.58      0.41 o
   5   0  12       74.52       74.84      1.85 o
   5   0  13       16.31       16.57      0.81 o
   5   0  14        1.59        1.64      0.56 o
   5   0  15       23.86       24.15      1.08 o
   5   0  16       30.72       31.14      1.26 o
   5   0  17       13.68       13.93      0.92 o
   5   0  20        7.85        7.96      0.74 o
   5   0  21        8.82        8.96      0.74 o
   5   1 -20        4.47        4.05      0.69 o
   5   1 -17        9.45        9.21      0.83 o
   5   1 -16        4.45        4.59      0.71 o
   5   1 -15        5.36        5.88      0.69 o
   5   1 -14       14.77       15.02      0.83 o
   5   1 -13        8.03        8.54      0.65 o
   5   1 -12       81.54       81.09      1.98 o
   5   1 -11       61.60       62.37      1.59 o
   5   1 -10       86.97       86.50      1.97 o
   5   1  -9       40.87       39.95      1.10 o
   5   1  -8       22.54       21.89      0.72 o
   5   1  -7        3.84        3.99      0.35 o
   5   1  -6      181.98      184.52      3.46 o
   5   1  -5       44.68       45.84      1.05 o
   5   1  -4      172.70      171.90      3.19 o
   5   1  -3      359.98      362.53      6.47 o
   5   1  -2      503.05      496.26      8.87 o
   5   1  -1      112.00      112.06      2.11 o
   5   1   0      155.88      157.21      2.87 o
   5   2 -20        1.56        1.89      0.65 o
   5   2 -19       15.41       15.43      0.96 o
   5   2 -18        8.09        7.88      0.79 o
   5   2 -16       19.89       20.13      1.05 o
   5   2 -15        5.50        5.60      0.70 o
   5   2 -14       23.04       22.64      1.00 o
   5   2 -13       22.90       22.90      0.96 o
   5   2 -12       60.35       59.85      1.61 o
   5   2 -11        8.22        8.06      0.58 o
   5   2 -10       17.82       18.39      0.75 o
   5   2  -9       44.83       45.63      1.21 o
   5   2  -8       67.61       67.89      1.57 o
   5   2  -7       86.63       86.72      1.82 o
   5   2  -6       59.36       60.23      1.34 o
   5   2  -5       23.19       23.47      0.66 o
   5   2  -4        0.99        1.29      0.25 o
   5   2  -3       23.53       22.93      0.61 o
   5   2  -2      142.00      142.73      2.67 o
   5   2  -1      372.18      364.45      6.54 o
   5   2   0       94.64       94.22      1.81 o
   5   3 -20        1.47        1.55      0.64 o
   5   3 -19       11.85       11.15      0.87 o
   5   3 -18       11.23       10.75      0.84 o
   5   3 -17       12.38       12.05      0.87 o
   5   3 -16        9.57        9.87      0.83 o
   5   3 -15        2.33        2.76      0.65 o
   5   3 -14       11.92       12.47      0.78 o
   5   3 -13       10.88       11.23      0.73 o
   5   3 -11       19.94       20.00      0.83 o
   5   3 -10       29.78       29.99      0.99 o
   5   3  -9        3.73        3.65      0.44 o
   5   3  -8       12.95       13.16      0.59 o
   5   3  -7      101.38      103.55      2.13 o
   5   3  -6       84.59       84.49      1.76 o
   5   3  -5       95.13       97.06      1.96 o
   5   3  -4      440.37      442.33      7.88 o
   5   3  -3       22.94       23.56      0.64 o
   5   3  -2       66.24       65.65      1.35 o
   5   3  -1       20.74       21.12      0.58 o
   5   3   0       76.13       78.05      1.54 o
   5   4 -20        3.41        3.32      0.65 o
   5   4 -19        2.80        2.96      0.68 o
   5   4 -18        8.54        8.48      0.84 o
   5   4 -16        5.06        5.38      0.73 o
   5   4 -15        2.08        2.05      0.66 o
   5   4 -14       15.44       15.56      0.88 o
   5   4 -13       21.58       21.91      0.96 o
   5   4 -12       15.77       16.32      0.81 o
   5   4 -11        9.75        9.79      0.64 o
   5   4 -10       16.18       16.50      0.74 o
   5   4  -9        1.17        1.38      0.42 o
   5   4  -8       53.06       54.16      1.36 o
   5   4  -7      149.55      149.79      2.94 o
   5   4  -6       28.33       28.91      0.82 o
   5   4  -5        0.65        0.92      0.30 o
   5   4  -4      169.09      168.20      3.21 o
   5   4  -3      307.72      301.83      5.48 o
   5   4  -2      211.16      216.00      3.95 o
   5   4  -1      166.99      171.67      3.19 o
   5   4   0       23.05       22.95      0.62 o
   5   5 -19        9.87        9.94      0.82 o
   5   5 -18        6.53        6.19      0.78 o
   5   5 -17       20.96       20.60      1.06 o
   5   5 -16       16.75       17.22      0.99 o
   5   5 -15        4.02        3.76      0.70 o
   5   5 -14        5.42        5.27      0.68 o
   5   5 -13       82.09       80.41      2.06 o
   5   5 -12       12.38       12.36      0.75 o
   5   5 -11       16.45       16.55      0.80 o
   5   5 -10       20.85       21.14      0.85 o
   5   5  -9       57.72       59.15      1.50 o
   5   5  -8      120.20      120.42      2.53 o
   5   5  -7       16.66       16.69      0.66 o
   5   5  -6      124.37      123.47      2.48 o
   5   5  -5       12.63       12.37      0.51 o
   5   5  -4      254.55      258.06      4.73 o
   5   5  -3       84.58       84.92      1.75 o
   5   5  -2      110.78      111.21      2.18 o
   5   5  -1       79.18       79.05      1.63 o
   5   5   0       61.57       64.74      1.36 o
   5   6 -20        2.00        1.92      0.64 o
   5   6 -19        8.75        8.49      0.78 o
   5   6 -18        3.96        4.10      0.73 o
   5   6 -17        8.02        7.53      0.79 o
   5   6 -16        6.02        5.58      0.74 o
   5   6 -15        8.96        8.21      0.79 o
   5   6 -14        1.99        2.11      0.65 o
   5   6 -13       38.49       38.11      1.30 o
   5   6 -12        3.75        3.78      0.59 o
   5   6 -11       84.00       85.42      2.09 o
   5   6 -10       69.09       69.53      1.75 o
   5   6  -9       41.31       41.86      1.22 o
   5   6  -8       91.12       91.43      2.06 o
   5   6  -7       48.62       49.27      1.29 o
   5   6  -6       14.25       14.28      0.61 o
   5   6  -5        9.62        9.60      0.48 o
   5   6  -4       38.39       37.37      0.97 o
   5   6  -3      609.57      612.00     10.94 o
   5   6  -2      171.71      170.31      3.23 o
   5   6  -1      321.41      320.79      5.82 o
   5   6   0      338.99      332.75      5.98 o
   5   7 -19        3.89        3.87      0.66 o
   5   7 -18        6.02        5.79      0.76 o
   5   7 -17       16.26       15.68      1.00 o
   5   7 -16        6.78        6.79      0.77 o
   5   7 -15        5.99        5.84      0.74 o
   5   7 -14       13.82       13.83      0.91 o
   5   7 -13       22.60       21.69      1.03 o
   5   7 -12       60.79       60.59      1.70 o
   5   7 -11       26.72       27.39      1.04 o
   5   7 -10      112.42      113.11      2.56 o
   5   7  -9       79.93       79.26      1.92 o
   5   7  -8      135.67      135.03      2.84 o
   5   7  -7       97.03       98.76      2.18 o
   5   7  -6       67.72       68.76      1.62 o
   5   7  -5       77.68       79.28      1.78 o
   5   7  -4        4.67        4.68      0.40 o
   5   7  -3      461.41      459.96      8.27 o
   5   7  -2      152.92      150.60      2.92 o
   5   7  -1        7.63        8.30      0.44 o
   5   7   0       11.89       11.87      0.49 o
   5   8 -19        1.77        1.68      0.63 o
   5   8 -18       12.28       12.36      0.87 o
   5   8 -17       76.06       77.17      2.16 o
   5   8 -16        7.68        7.52      0.80 o
   5   8 -15       18.37       19.19      1.05 o
   5   8 -14       37.35       37.62      1.41 o
   5   8 -13       46.59       46.35      1.56 o
   5   8 -12       16.14       16.14      0.88 o
   5   8 -11       68.52       70.20      1.87 o
   5   8 -10       77.93       77.94      1.97 o
   5   8  -9       69.93       70.60      1.80 o
   5   8  -8        8.03        8.01      0.60 o
   5   8  -7      110.05      110.56      2.41 o
   5   8  -6       42.48       42.55      1.20 o
   5   8  -5      159.75      160.74      3.27 o
   5   8  -4      145.40      149.07      3.01 o
   5   8  -3        8.57        8.96      0.51 o
   5   8  -2       58.29       59.86      1.43 o
   5   8  -1       72.85       72.53      1.61 o
   5   8   0       46.50       46.47      1.14 o
   5   9 -19       12.00       11.63      0.82 o
   5   9 -18       11.81       12.25      0.86 o
   5   9 -17       17.80       18.55      1.03 o
   5   9 -16        8.65        8.63      0.85 o
   5   9 -15        9.28        9.14      0.84 o
   5   9 -14        9.20        9.18      0.83 o
   5   9 -13        1.57        1.78      0.68 o
   5   9 -12       43.42       43.29      1.49 o
   5   9 -11      121.16      121.14      2.81 o
   5   9 -10      111.32      111.12      2.58 o
   5   9  -9       56.80       57.03      1.59 o
   5   9  -8       60.80       61.37      1.62 o
   5   9  -7       85.95       87.21      2.05 o
   5   9  -6       66.69       67.58      1.69 o
   5   9  -5       27.22       27.48      0.93 o
   5   9  -4       41.09       41.57      1.17 o
   5   9  -3      110.63      110.94      2.36 o
   5   9  -2       24.92       25.03      0.84 o
   5   9  -1        4.30        4.60      0.45 o
   5   9   0      116.95      119.17      2.48 o
   5  10 -17       10.26       10.78      0.84 o
   5  10 -16       28.30       29.20      1.26 o
   5  10 -15        2.07        1.91      0.71 o
   5  10 -14       37.08       37.28      1.41 o
   5  10 -13       25.14       25.05      1.16 o
   5  10 -12        5.13        5.21      0.73 o
   5  10 -11       60.86       60.87      1.79 o
   5  10 -10       32.86       32.75      1.21 o
   5  10  -9       15.71       16.41      0.85 o
   5  10  -8        1.40        1.20      0.53 o
   5  10  -7        5.26        5.50      0.57 o
   5  10  -6       58.87       59.08      1.57 o
   5  10  -5       24.31       24.93      0.92 o
   5  10  -4       78.88       78.33      1.87 o
   5  10  -3      139.95      139.98      2.93 o
   5  10  -2       19.98       20.12      0.79 o
   5  10  -1      124.27      123.90      2.62 o
   5  10   0        2.29        2.44      0.43 o
   5  11 -16       16.92       17.07      0.98 o
   5  11 -15        2.87        2.72      0.73 o
   5  11 -14        4.11        4.37      0.72 o
   5  11 -13        4.35        4.34      0.73 o
   5  11 -11       28.35       27.57      1.20 o
   5  11 -10       31.87       31.61      1.24 o
   5  11  -9       21.95       21.67      1.00 o
   5  11  -8       30.58       30.85      1.14 o
   5  11  -6       59.23       58.87      1.62 o
   5  11  -5       33.56       33.68      1.13 o
   5  11  -4      186.18      184.90      3.78 o
   5  11  -3        8.76        8.71      0.61 o
   5  11  -2        3.26        3.36      0.50 o
   5  11  -1       38.25       36.99      1.14 o
   5  11   0      120.87      118.37      2.57 o
   5  12 -16        6.52        5.91      0.72 o
   5  12 -15        3.41        3.64      0.71 o
   5  12 -14        5.20        5.11      0.77 o
   5  12 -13       13.13       12.68      0.91 o
   5  12 -12       12.22       11.52      0.88 o
   5  12 -11       12.23       11.38      0.88 o
   5  12 -10       16.64       16.56      0.97 o
   5  12  -9       28.71       28.45      1.19 o
   5  12  -8        3.54        3.53      0.61 o
   5  12  -7        4.72        4.52      0.61 o
   5  12  -6       38.33       37.92      1.26 o
   5  12  -5        4.67        4.68      0.59 o
   5  12  -4       46.20       46.14      1.39 o
   5  12  -3       25.77       25.12      0.97 o
   5  12  -2       21.41       20.86      0.89 o
   5  12  -1       35.35       34.82      1.14 o
   5  12   0       11.73       11.27      0.69 o
   5  13 -16       11.82       10.57      0.78 o
   5  13 -14        7.56        7.61      0.79 o
   5  13 -13        1.48        1.84      0.72 o
   5  13 -12        2.06        1.94      0.69 o
   5  13 -11        2.40        2.60      0.70 o
   5  13 -10        3.80        3.78      0.71 o
   5  13  -9        1.75        2.06      0.67 o
   5  13  -8        5.16        5.31      0.72 o
   5  13  -7       14.22       14.07      0.87 o
   5  13  -6       47.67       47.26      1.47 o
   5  13  -5        4.18        3.88      0.60 o
   5  13  -4        9.62        9.47      0.71 o
   5  13  -3       14.91       14.84      0.81 o
   5  13  -2        7.41        7.66      0.66 o
   5  13  -1       15.56       14.74      0.80 o
   5  13   0        1.41        1.98      0.53 o
   5  14 -13        4.89        4.77      0.73 o
   5  14 -12        1.56        1.49      0.73 o
   5  14 -11       10.27        9.82      0.83 o
   5  14 -10        2.06        2.43      0.68 o
   5  14  -8        4.01        3.59      0.71 o
   5  14  -7        5.47        5.10      0.72 o
   5  14  -6       24.08       23.63      1.11 o
   5  14  -5        9.87       10.17      0.80 o
   5  14  -4       14.63       14.91      0.86 o
   5  14  -3        4.46        4.75      0.64 o
   5  14  -2       15.04       15.57      0.86 o
   5  14  -1       11.48       11.45      0.77 o
   5  14   0        9.87       10.12      0.73 o
   5  15 -14       11.39       10.82      0.80 o
   5  15 -13        9.66        9.33      0.80 o
   5  15 -12        6.28        5.89      0.76 o
   5  15 -11        3.12        2.72      0.72 o
   5  15 -10        1.13        1.49      0.69 o
   5  15  -9        2.55        3.09      0.70 o
   5  15  -8        4.51        5.05      0.74 o
   5  15  -7        8.87        8.94      0.82 o
   5  15  -6        4.21        3.65      0.70 o
   5  15  -5        3.18        3.60      0.69 o
   5  15  -4        9.77        9.61      0.82 o
   5  15  -3       14.74       14.41      0.93 o
   5  15  -2        5.08        4.94      0.69 o
   5  15  -1        1.63        1.60      0.65 o
   5  15   0        7.32        7.98      0.74 o
   5  16 -11        2.84        2.84      0.69 o
   5  16  -9       14.09       14.66      0.97 o
   5  16  -8        2.77        2.97      0.71 o
   5  16  -6        3.14        2.82      0.70 o
   5  16  -5        7.22        7.22      0.79 o
   5  16  -4       12.75       12.35      0.89 o
   5  16  -3        1.39        1.71      0.69 o
   5  16  -2       29.90       29.06      1.23 o
   5  16  -1       16.96       16.92      0.99 o
   5  17 -12        1.58        1.66      0.62 o
   5  17 -11        6.81        6.76      0.72 o
   5  17  -9       11.24       12.08      0.90 o
   5  17  -8        5.46        5.63      0.76 o
   5  17  -7       11.73       11.40      0.90 o
   5  17  -6        1.03        1.51      0.68 o
   5  17  -5        4.79        4.76      0.73 o
   5  17  -4       13.26       13.58      0.92 o
   5  17  -2        1.80        2.09      0.69 o
   5  17  -1        9.35        9.17      0.83 o
   5  18  -9        5.11        4.98      0.70 o
   5  18  -8        1.66        1.53      0.68 o
   5  18  -6        1.31        1.67      0.71 o
   5  18  -5        3.13        3.61      0.73 o
   5  18  -4        7.52        7.09      0.80 o
   5  18  -2        4.02        4.18      0.71 o
   5  18  -1        7.35        6.64      0.76 o
   5  18   0        7.20        7.13      0.77 o
   5  19  -7        4.96        4.68      0.69 o
   5  19  -6        7.55        6.69      0.75 o
   5  19  -3        1.83        1.56      0.69 o
   5  19  -1        6.61        5.97      0.76 o
   5  19   0        1.82        2.51      0.68 o
   5  20  -6        1.46        1.40      0.67 o
   5  20  -5        5.58        5.80      0.68 o
   5  20  -3        2.27        1.75      0.65 o
   5  20  -2        2.75        2.31      0.65 o
   5  20  -1        3.30        2.82      0.66 o
   6   0   0      549.40      530.28      9.39 o
   6   0   1       74.76       74.35      1.49 o
   6   0   2      113.41      117.69      2.24 o
   6   0   3       40.70       40.90      0.94 o
   6   0   4       24.68       25.12      0.69 o
   6   0   5       16.92       16.68      0.56 o
   6   0   6       21.00       21.66      0.68 o
   6   0   7        6.06        6.23      0.41 o
   6   0   8       93.92       94.26      2.03 o
   6   0   9       73.50       72.89      1.70 o
   6   0  10        0.98        1.30      0.44 o
   6   0  11        7.61        7.71      0.58 o
   6   0  13        1.72        1.79      0.54 o
   6   0  14        0.91        1.23      0.58 o
   6   0  15        7.60        7.43      0.74 o
   6   0  17        4.38        4.28      0.71 o
   6   0  18       10.07        9.91      0.86 o
   6   0  19       11.26       11.00      0.86 o
   6   0  20        1.78        1.46      0.65 o
   6   1 -20        1.81        1.71      0.64 o
   6   1 -19        3.03        2.99      0.69 o
   6   1 -18        7.11        7.45      0.81 o
   6   1 -16        4.84        5.02      0.72 o
   6   1 -15       10.56       11.07      0.83 o
   6   1 -14        2.43        2.38      0.58 o
   6   1 -13       10.64       11.03      0.73 o
   6   1 -12       12.76       13.27      0.74 o
   6   1 -11       19.24       19.65      0.83 o
   6   1 -10      136.11      135.99      2.84 o
   6   1  -9       32.09       31.57      0.98 o
   6   1  -8        7.13        7.50      0.49 o
   6   1  -7       44.74       45.13      1.12 o
   6   1  -6      152.25      152.71      2.94 o
   6   1  -5      301.58      298.88      5.41 o
   6   1  -4       64.57       65.87      1.40 o
   6   1  -3       19.48       20.41      0.59 o
   6   1  -2      228.40      230.05      4.17 o
   6   1  -1      295.78      294.20      5.24 o
   6   1   0      755.15      738.04     13.07 o
   6   2 -20        4.55        4.84      0.67 o
   6   2 -17       18.40       18.53      1.02 o
   6   2 -16       21.02       20.69      1.08 o
   6   2 -15        9.44        9.09      0.81 o
   6   2 -14        4.99        4.94      0.63 o
   6   2 -13       17.91       17.18      0.86 o
   6   2 -12       64.03       63.82      1.69 o
   6   2 -11      100.98      102.41      2.32 o
   6   2 -10       33.42       33.58      1.06 o
   6   2  -9        9.97        9.80      0.57 o
   6   2  -8       10.05       10.44      0.55 o
   6   2  -7       36.71       37.16      0.99 o
   6   2  -6       28.82       29.17      0.82 o
   6   2  -5      489.19      482.59      8.58 o
   6   2  -4      101.63      103.20      2.03 o
   6   2  -3      136.49      133.59      2.55 o
   6   2  -2      222.99      225.38      4.10 o
   6   2  -1      677.46      662.42     11.72 o
   6   2   0       66.61       64.78      1.33 o
   6   3 -19        2.03        2.46      0.67 o
   6   3 -18        3.58        3.35      0.72 o
   6   3 -17        6.31        6.51      0.76 o
   6   3 -15       10.32       10.14      0.83 o
   6   3 -14        3.30        3.67      0.64 o
   6   3 -13        4.09        3.85      0.60 o
   6   3 -12       11.83       11.46      0.72 o
   6   3 -11        2.20        2.36      0.50 o
   6   3 -10       30.08       30.32      1.01 o
   6   3  -9        9.25        9.59      0.57 o
   6   3  -8      295.77      295.42      5.52 o
   6   3  -7      123.90      122.97      2.53 o
   6   3  -6      145.89      145.57      2.83 o
   6   3  -5        5.10        5.22      0.38 o
   6   3  -4      201.52      201.28      3.75 o
   6   3  -3       34.42       34.80      0.86 o
   6   3  -2      321.35      322.39      5.74 o
   6   3  -1      223.96      223.32      4.07 o
   6   3   0      906.38      879.54     15.57 o
   6   4 -20       14.02       13.97      0.84 o
   6   4 -19       18.33       18.35      1.00 o
   6   4 -18        5.32        6.02      0.77 o
   6   4 -17       15.33       15.08      0.96 o
   6   4 -16        1.67        1.83      0.69 o
   6   4 -15       11.30       11.79      0.87 o
   6   4 -14        4.09        4.08      0.66 o
   6   4 -13        2.51        2.79      0.58 o
   6   4 -12       21.52       22.41      0.95 o
   6   4 -11       43.21       43.24      1.30 o
   6   4 -10       59.99       59.79      1.56 o
   6   4  -9       23.29       24.11      0.87 o
   6   4  -8       60.62       61.52      1.51 o
   6   4  -7       54.94       54.86      1.36 o
   6   4  -6      283.66      282.98      5.18 o
   6   4  -5      270.24      266.28      4.87 o
   6   4  -4      192.80      196.35      3.65 o
   6   4  -3      306.98      311.01      5.61 o
   6   4  -2      226.84      225.67      4.13 o
   6   4  -1      360.80      360.86      6.43 o
   6   4   0        8.82        9.10      0.40 o
   6   5 -19       13.26       13.01      0.87 o
   6   5 -18        1.55        1.91      0.70 o
   6   5 -17        2.23        1.92      0.70 o
   6   5 -16       18.68       18.81      1.03 o
   6   5 -15       50.52       50.60      1.65 o
   6   5 -14       95.27       95.07      2.43 o
   6   5 -13       32.76       33.49      1.22 o
   6   5 -12       86.96       87.43      2.16 o
   6   5 -11       64.48       65.34      1.71 o
   6   5 -10        3.91        3.76      0.51 o
   6   5  -9        8.24        8.65      0.58 o
   6   5  -8       70.92       71.08      1.69 o
   6   5  -7       57.90       58.12      1.43 o
   6   5  -6      130.76      131.67      2.67 o
   6   5  -5       61.65       61.94      1.41 o
   6   5  -4       70.98       71.62      1.57 o
   6   5  -3      114.04      115.65      2.29 o
   6   5  -2        6.42        6.69      0.39 o
   6   5  -1      121.79      122.39      2.39 o
   6   5   0       67.75       69.52      1.47 o
   6   6 -19       12.31       12.34      0.85 o
   6   6 -18        4.72        4.83      0.73 o
   6   6 -17       37.66       36.25      1.41 o
   6   6 -16        4.37        4.05      0.73 o
   6   6 -15       11.94       12.42      0.90 o
   6   6 -13       32.10       31.79      1.23 o
   6   6 -11       32.51       32.42      1.14 o
   6   6 -10        5.58        5.73      0.58 o
   6   6  -9      113.19      115.13      2.56 o
   6   6  -8       13.36       13.41      0.67 o
   6   6  -7        2.65        2.85      0.44 o
   6   6  -6       16.22       16.19      0.67 o
   6   6  -5       39.65       40.58      1.09 o
   6   6  -4        3.35        3.49      0.37 o
   6   6  -3       92.23       94.37      1.96 o
   6   6  -2      127.45      128.74      2.53 o
   6   6  -1       70.76       72.04      1.56 o
   6   6   0       30.67       30.36      0.82 o
   6   7 -18        4.16        4.52      0.70 o
   6   7 -17        2.92        3.07      0.73 o
   6   7 -16       12.79       12.73      0.90 o
   6   7 -15        6.07        5.96      0.76 o
   6   7 -14       13.92       13.34      0.91 o
   6   7 -13       18.80       18.68      1.00 o
   6   7 -12       62.16       61.91      1.74 o
   6   7 -11       25.34       24.85      1.01 o
   6   7 -10        5.96        6.25      0.59 o
   6   7  -9        4.27        4.53      0.55 o
   6   7  -8        1.72        1.57      0.48 o
   6   7  -7      113.08      113.14      2.44 o
   6   7  -6      128.50      129.51      2.69 o
   6   7  -5       48.49       48.29      1.26 o
   6   7  -4       38.88       39.81      1.09 o
   6   7  -3       25.17       26.22      0.82 o
   6   7  -2        2.88        3.27      0.37 o
   6   7  -1       12.20       12.28      0.54 o
   6   7   0       24.10       23.38      0.73 o
   6   8 -19        6.73        6.74      0.72 o
   6   8 -18       11.44       10.98      0.83 o
   6   8 -17        3.96        3.92      0.73 o
   6   8 -16       14.05       13.65      0.92 o
   6   8 -15        8.89        8.84      0.83 o
   6   8 -14       18.79       19.27      1.05 o
   6   8 -13       22.61       22.43      1.10 o
   6   8 -12       13.15       12.88      0.87 o
   6   8 -11       21.55       21.97      0.98 o
   6   8 -10       18.03       17.49      0.87 o
   6   8  -9       28.91       29.06      1.06 o
   6   8  -8       63.90       63.97      1.66 o
   6   8  -7        7.73        7.72      0.58 o
   6   8  -6       22.40       22.42      0.85 o
   6   8  -5        2.74        2.71      0.44 o
   6   8  -4        4.43        4.26      0.45 o
   6   8  -3       28.12       28.20      0.90 o
   6   8  -2       64.25       64.71      1.52 o
   6   8  -1       63.26       63.38      1.50 o
   6   8   0        3.31        3.30      0.40 o
   6   9 -18        3.34        3.39      0.65 o
   6   9 -16       15.41       15.11      0.98 o
   6   9 -15       12.61       13.17      0.92 o
   6   9 -14        2.34        2.27      0.70 o
   6   9 -12       13.65       13.16      0.90 o
   6   9 -11        2.46        2.33      0.60 o
   6   9 -10       49.73       49.63      1.52 o
   6   9  -9        5.80        6.29      0.62 o
   6   9  -8       11.72       11.78      0.72 o
   6   9  -7       11.72       11.61      0.69 o
   6   9  -6        4.20        4.45      0.52 o
   6   9  -5       31.39       31.44      1.03 o
   6   9  -4       10.50       10.51      0.62 o
   6   9  -3       30.38       30.92      0.99 o
   6   9  -2       24.25       24.46      0.85 o
   6   9  -1       15.98       15.80      0.68 o
   6   9   0       26.62       26.82      0.89 o
   6  10 -17        2.56        2.62      0.66 o
   6  10 -16        6.32        6.38      0.77 o
   6  10 -15       16.16       16.41      1.01 o
   6  10 -14       18.02       18.78      1.03 o
   6  10 -13        4.28        4.79      0.72 o
   6  10 -12       13.30       13.39      0.91 o
   6  10 -11       25.50       24.99      1.15 o
   6  10 -10        6.30        6.28      0.68 o
   6  10  -9       54.24       54.25      1.58 o
   6  10  -8       14.57       14.82      0.81 o
   6  10  -7        1.25        1.29      0.53 o
   6  10  -6       23.97       24.53      0.96 o
   6  10  -5      100.91      102.14      2.32 o
   6  10  -4       41.43       41.61      1.23 o
   6  10  -3        1.97        2.19      0.46 o
   6  10  -2        5.33        5.18      0.52 o
   6  11 -17        1.69        1.52      0.64 o
   6  11 -16        5.68        6.05      0.75 o
   6  11 -15        9.73        9.89      0.86 o
   6  11 -14       35.29       36.87      1.39 o
   6  11 -13        3.92        3.95      0.71 o
   6  11 -12        9.67        9.52      0.84 o
   6  11 -11       44.61       44.14      1.53 o
   6  11 -10       15.98       16.48      0.98 o
   6  11  -9       50.49       50.26      1.54 o
   6  11  -8        2.36        2.37      0.57 o
   6  11  -7       11.47       11.82      0.74 o
   6  11  -6        9.08        9.35      0.68 o
   6  11  -5        2.77        2.53      0.54 o
   6  11  -4       45.14       44.52      1.32 o
   6  11  -3        5.48        5.19      0.56 o
   6  11  -2       23.62       22.72      0.90 o
   6  11  -1       68.45       68.16      1.73 o
   6  11   0       51.63       52.22      1.43 o
   6  12 -16       18.02       17.62      0.95 o
   6  12 -15        5.51        5.50      0.74 o
   6  12 -14        7.90        7.10      0.82 o
   6  12 -12       21.43       21.33      1.09 o
   6  12 -11        4.56        4.60      0.73 o
   6  12 -10        2.97        3.39      0.71 o
   6  12  -9       21.18       21.44      1.07 o
   6  12  -8       11.23       10.84      0.81 o
   6  12  -7        5.96        5.92      0.65 o
   6  12  -6       30.44       29.90      1.13 o
   6  12  -5        8.11        8.47      0.68 o
   6  12  -4       40.77       41.27      1.31 o
   6  12  -3       18.86       19.32      0.88 o
   6  12  -2       23.12       23.26      0.95 o
   6  12  -1       31.48       31.30      1.10 o
   6  12   0       30.05       29.45      1.06 o
   6  13 -15        3.90        3.81      0.67 o
   6  13 -13        4.52        4.52      0.74 o
   6  13 -12        1.94        1.82      0.69 o
   6  13  -9       52.89       52.76      1.70 o
   6  13  -8       46.07       45.95      1.56 o
   6  13  -7       27.23       27.30      1.19 o
   6  13  -6       26.25       26.03      1.11 o
   6  13  -4       89.52       89.16      2.21 o
   6  13  -3       34.32       33.92      1.20 o
   6  13  -2       22.86       22.74      0.98 o
   6  13  -1       18.82       19.24      0.90 o
   6  13   0       12.56       12.29      0.76 o
   6  14 -14        4.67        4.21      0.68 o
   6  14 -13        7.49        7.31      0.79 o
   6  14 -12        3.93        3.99      0.73 o
   6  14 -11        5.40        4.86      0.73 o
   6  14 -10        7.81        7.21      0.79 o
   6  14  -9       11.76       11.60      0.88 o
   6  14  -8        5.29        4.95      0.75 o
   6  14  -7        8.58        8.21      0.81 o
   6  14  -5       23.88       23.59      1.11 o
   6  14  -4        6.13        6.46      0.72 o
   6  14  -3       26.11       25.75      1.12 o
   6  14  -2       83.51       81.75      2.11 o
   6  14  -1       56.34       56.24      1.65 o
   6  14   0       11.04       11.28      0.77 o
   6  15 -14        3.25        2.51      0.64 o
   6  15 -12        6.24        5.63      0.74 o
   6  15 -11        2.19        2.25      0.70 o
   6  15 -10        6.42        6.39      0.80 o
   6  15  -9        4.32        4.37      0.74 o
   6  15  -8        2.99        3.10      0.72 o
   6  15  -7       25.92       24.52      1.16 o
   6  15  -6        5.75        5.33      0.75 o
   6  15  -5       11.17       10.65      0.86 o
   6  15  -4        1.81        1.80      0.69 o
   6  15  -3       14.29       13.22      0.91 o
   6  15  -2        7.40        6.86      0.78 o
   6  15  -1       11.34       11.94      0.87 o
   6  15   0       10.07        9.44      0.81 o
   6  16 -12        6.52        6.57      0.71 o
   6  16  -9       12.55       13.03      0.93 o
   6  16  -8        8.30        8.61      0.81 o
   6  16  -7        2.09        1.92      0.71 o
   6  16  -6        4.86        4.86      0.73 o
   6  16  -5        2.75        2.59      0.70 o
   6  16  -4       17.16       16.74      1.00 o
   6  16  -3       19.21       18.73      1.04 o
   6  16  -2       20.12       19.55      1.05 o
   6  16  -1        4.39        4.47      0.73 o
   6  16   0        6.59        6.33      0.76 o
   6  17 -10        4.54        4.37      0.68 o
   6  17  -9        3.80        3.38      0.70 o
   6  17  -8        1.98        2.05      0.69 o
   6  17  -7        4.33        3.38      0.74 o
   6  17  -5        7.93        7.72      0.79 o
   6  17  -4        1.46        1.58      0.70 o
   6  17  -3        6.04        6.06      0.76 o
   6  17  -2       13.03       12.87      0.91 o
   6  17  -1        5.08        4.78      0.74 o
   6  17   0        2.52        2.51      0.70 o
   6  18  -8        1.65        2.00      0.65 o
   6  18  -7        6.33        6.10      0.73 o
   6  18  -6        4.41        4.33      0.72 o
   6  18  -5        3.26        3.07      0.71 o
   6  18  -3        5.30        5.73      0.77 o
   6  18  -1        7.08        7.64      0.82 o
   6  18   0        2.28        2.14      0.72 o
   6  19  -8        4.41        4.34      0.68 o
   6  19  -7        5.44        5.22      0.68 o
   6  19  -6        1.60        1.50      0.65 o
   6  19  -5        4.30        5.00      0.69 o
   6  19  -3        7.16        6.96      0.77 o
   6  19  -2       13.70       13.25      0.91 o
   6  19   0        9.50       10.07      0.84 o
   6  20  -5        6.24        6.21      0.72 o
   6  20  -4        7.13        6.81      0.70 o
   6  20  -2        5.48        5.03      0.69 o
   6  20   0        9.28        8.72      0.76 o
   7   0   1      778.32      760.92     13.41 o
   7   0   2     1012.17      991.61     17.48 o
   7   0   3       59.38       60.46      1.32 o
   7   0   4      109.80      107.38      2.14 o
   7   0   5       11.90       11.83      0.50 o
   7   0   6      626.23      624.26     11.04 o
   7   0   7       48.77       48.33      1.24 o
   7   0   8       18.76       18.76      0.73 o
   7   0   9       36.57       36.99      1.10 o
   7   0  10       37.16       37.39      1.15 o
   7   0  11      112.60      113.02      2.53 o
   7   0  12       54.70       55.14      1.55 o
   7   0  13       13.25       13.14      0.79 o
   7   0  14       22.21       22.79      1.05 o
   7   0  15        4.39        4.14      0.69 o
   7   0  17       21.32       21.32      1.07 o
   7   0  19       11.05       10.78      0.83 o
   7   0  20       10.13        9.68      0.76 o
   7   1 -20        3.03        2.78      0.63 o
   7   1 -19        7.28        6.61      0.75 o
   7   1 -18        6.70        6.77      0.78 o
   7   1 -16        7.09        6.66      0.76 o
   7   1 -15        5.23        4.74      0.72 o
   7   1 -14       57.15       58.05      1.73 o
   7   1 -13       20.02       20.04      0.95 o
   7   1 -12       13.76       13.74      0.78 o
   7   1 -11       27.82       28.55      1.03 o
   7   1 -10       67.52       67.26      1.69 o
   7   1  -9       13.10       13.27      0.66 o
   7   1  -8      282.42      280.55      5.27 o
   7   1  -7      403.05      404.73      7.31 o
   7   1  -6      190.99      190.73      3.62 o
   7   1  -5       56.70       56.84      1.31 o
   7   1  -4      141.35      142.37      2.74 o
   7   1  -3      649.19      634.62     11.22 o
   7   1  -2       88.73       89.26      1.80 o
   7   1  -1      183.58      177.02      3.29 o
   7   1   0      678.93      654.73     11.53 o
   7   2 -20        9.46        9.16      0.74 o
   7   2 -19        4.17        3.71      0.69 o
   7   2 -17       26.27       26.11      1.17 o
   7   2 -16       17.75       17.05      1.00 o
   7   2 -15       22.28       22.90      1.12 o
   7   2 -14        3.68        3.61      0.66 o
   7   2 -13      183.31      182.58      3.86 o
   7   2 -12        2.38        2.57      0.55 o
   7   2 -11       82.96       83.41      2.03 o
   7   2 -10        0.85        1.03      0.49 o
   7   2  -9       13.10       13.04      0.66 o
   7   2  -8      238.29      238.43      4.55 o
   7   2  -7       17.96       17.76      0.69 o
   7   2  -6        7.06        6.94      0.46 o
   7   2  -5       88.89       89.54      1.89 o
   7   2  -4       21.69       21.97      0.68 o
   7   2  -3      214.91      216.89      4.00 o
   7   2  -2      124.94      122.58      2.39 o
   7   2  -1      499.40      485.64      8.56 o
   7   2   0        4.78        4.84      0.34 o
   7   3 -19        6.68        6.37      0.73 o
   7   3 -18       16.25       16.05      0.98 o
   7   3 -17        7.81        7.86      0.80 o
   7   3 -16       20.04       20.49      1.07 o
   7   3 -15       24.67       25.47      1.17 o
   7   3 -14        1.93        1.87      0.68 o
   7   3 -13       44.48       44.98      1.44 o
   7   3 -12       54.61       54.36      1.57 o
   7   3 -11       18.53       18.52      0.85 o
   7   3 -10       32.18       32.13      1.08 o
   7   3  -9       15.89       15.79      0.73 o
   7   3  -8       47.18       47.26      1.28 o
   7   3  -7       80.80       80.75      1.82 o
   7   3  -6      110.10      112.82      2.35 o
   7   3  -5       49.95       49.84      1.20 o
   7   3  -4       34.73       35.73      0.93 o
   7   3  -3      211.53      210.25      3.89 o
   7   3  -2       14.65       14.12      0.52 o
   7   3  -1       99.89      102.16      2.03 o
   7   3   0        6.28        6.67      0.38 o
   7   4 -19        3.19        3.33      0.67 o
   7   4 -18        5.03        5.11      0.74 o
   7   4 -17        4.34        4.45      0.72 o
   7   4 -16        3.14        3.77      0.70 o
   7   4 -15       12.13       12.66      0.90 o
   7   4 -14        8.94        9.10      0.81 o
   7   4 -13       17.64       18.12      0.91 o
   7   4 -12        5.29        5.38      0.63 o
   7   4 -11       16.14       16.69      0.83 o
   7   4 -10        9.19        9.28      0.64 o
   7   4  -9       29.86       30.04      1.01 o
   7   4  -8      132.92      133.08      2.77 o
   7   4  -7       54.27       54.71      1.38 o
   7   4  -6       30.50       30.75      0.94 o
   7   4  -5       72.86       73.57      1.65 o
   7   4  -4       78.69       78.91      1.69 o
   7   4  -3       66.62       68.60      1.50 o
   7   4  -2       85.96       83.99      1.75 o
   7   4  -1       71.38       72.58      1.55 o
   7   4   0        0.50        0.91      0.30 o
   7   5 -18        8.45        8.20      0.81 o
   7   5 -17       24.68       24.70      1.18 o
   7   5 -16       14.00       13.28      0.92 o
   7   5 -15        7.16        6.67      0.77 o
   7   5 -14       25.22       25.54      1.17 o
   7   5 -13        4.05        4.39      0.66 o
   7   5 -12       49.08       49.36      1.51 o
   7   5 -11       34.17       35.32      1.20 o
   7   5 -10       20.95       21.09      0.90 o
   7   5  -9       24.68       25.32      0.94 o
   7   5  -8       10.31       10.71      0.62 o
   7   5  -7       13.87       13.68      0.66 o
   7   5  -6       22.53       22.45      0.80 o
   7   5  -5       17.56       17.70      0.68 o
   7   5  -4       27.20       27.54      0.84 o
   7   5  -3       19.21       19.33      0.66 o
   7   5  -2       21.41       21.11      0.68 o
   7   5  -1       20.04       20.03      0.65 o
   7   5   0      175.36      180.63      3.39 o
   7   6 -19        1.83        1.94      0.61 o
   7   6 -18        5.58        5.15      0.72 o
   7   6 -17       10.15        9.77      0.86 o
   7   6 -15       10.40       10.21      0.85 o
   7   6 -14       13.90       14.55      0.94 o
   7   6 -13       21.59       21.90      1.07 o
   7   6 -11        2.49        2.59      0.57 o
   7   6 -10        5.58        5.13      0.59 o
   7   6  -9       31.14       31.16      1.08 o
   7   6  -8       29.15       29.34      1.01 o
   7   6  -7       70.23       71.21      1.73 o
   7   6  -6       66.08       67.24      1.62 o
   7   6  -5       17.63       17.76      0.71 o
   7   6  -4       91.52       91.10      1.97 o
   7   6  -3        1.16        1.01      0.38 o
   7   6  -2       69.91       70.25      1.59 o
   7   6   0       15.37       15.46      0.59 o
   7   7 -18       13.55       13.00      0.87 o
   7   7 -14       13.76       13.76      0.92 o
   7   7 -13        6.24        5.75      0.74 o
   7   7 -12       39.11       38.28      1.37 o
   7   7 -11       17.55       17.85      0.90 o
   7   7 -10       54.33       54.27      1.55 o
   7   7  -9        6.19        6.00      0.60 o
   7   7  -8       78.06       78.59      1.92 o
   7   7  -7        9.89        9.97      0.65 o
   7   7  -6       19.81       20.18      0.80 o
   7   7  -5       13.60       13.63      0.66 o
   7   7  -4       14.70       14.64      0.66 o
   7   7  -3       16.75       16.97      0.69 o
   7   7  -2       72.78       73.80      1.68 o
   7   7  -1       10.89       11.26      0.57 o
   7   7   0        7.90        7.63      0.48 o
   7   8 -17        2.67        2.66      0.69 o
   7   8 -16       43.30       43.56      1.55 o
   7   8 -15        7.71        7.37      0.78 o
   7   8 -14       10.46       10.48      0.85 o
   7   8 -13       20.08       19.63      1.05 o
   7   8 -12       28.29       28.35      1.21 o
   7   8 -11       11.38       11.05      0.78 o
   7   8 -10        5.29        5.67      0.63 o
   7   8  -9        3.79        3.91      0.57 o
   7   8  -8       13.56       13.15      0.74 o
   7   8  -7       32.15       32.59      1.09 o
   7   8  -6        1.49        1.43      0.47 o
   7   8  -5        8.15        8.06      0.57 o
   7   8  -4       28.95       29.76      0.98 o
   7   8  -3       32.54       32.59      1.01 o
   7   8  -2       95.64       95.45      2.10 o
   7   8  -1        2.71        2.67      0.42 o
   7   8   0        2.43        2.62      0.42 o
   7   9 -18        6.04        5.67      0.67 o
   7   9 -17        1.76        1.50      0.67 o
   7   9 -15        4.22        4.25      0.72 o
   7   9 -14       25.18       24.57      1.16 o
   7   9 -13        2.36        2.45      0.69 o
   7   9 -12       34.34       34.46      1.35 o
   7   9 -11        5.19        4.91      0.69 o
   7   9 -10        1.43        1.49      0.58 o
   7   9  -9       34.74       34.12      1.20 o
   7   9  -8        1.85        1.70      0.55 o
   7   9  -7       22.95       22.82      0.94 o
   7   9  -6       38.29       38.47      1.21 o
   7   9  -5        8.09        7.91      0.60 o
   7   9  -4       13.10       13.16      0.69 o
   7   9  -3       25.93       25.86      0.92 o
   7   9  -2       29.56       29.93      0.99 o
   7   9  -1       21.88       21.84      0.83 o
   7   9   0       23.63       23.94      0.87 o
   7  10 -17        1.69        1.55      0.64 o
   7  10 -16        3.14        3.83      0.69 o
   7  10 -13        2.30        2.68      0.69 o
   7  10 -12        3.62        3.47      0.71 o
   7  10 -10        7.65        7.31      0.74 o
   7  10  -9       41.36       40.64      1.36 o
   7  10  -8       18.73       18.76      0.90 o
   7  10  -7       19.53       20.29      0.92 o
   7  10  -6       27.37       26.92      1.03 o
   7  10  -5       12.61       12.26      0.72 o
   7  10  -3        5.11        4.95      0.54 o
   7  10  -2       17.14       17.17      0.78 o
   7  10  -1       30.23       30.49      1.03 o
   7  10   0       40.52       40.36      1.20 o
   7  11 -17        6.82        7.25      0.74 o
   7  11 -15       12.34       12.33      0.90 o
   7  11 -13        2.86        2.56      0.69 o
   7  11 -12        2.49        2.60      0.69 o
   7  11 -11        9.04        9.31      0.83 o
   7  11 -10        4.84        5.00      0.73 o
   7  11  -9       27.04       26.22      1.14 o
   7  11  -8        3.49        3.18      0.62 o
   7  11  -7        3.17        3.49      0.59 o
   7  11  -6       19.12       19.29      0.90 o
   7  11  -5        4.15        4.02      0.58 o
   7  11  -4       13.84       13.84      0.77 o
   7  11  -3       37.64       37.67      1.22 o
   7  11  -2        4.82        4.83      0.56 o
   7  11  -1       12.38       12.61      0.72 o
   7  11   0       31.76       30.72      1.07 o
   7  12 -15       11.30       11.22      0.85 o
   7  12 -13       14.91       15.12      0.99 o
   7  12 -11       10.23       10.72      0.87 o
   7  12  -8        8.38        8.27      0.79 o
   7  12  -7        9.60        9.34      0.77 o
   7  12  -6        6.16        5.79      0.65 o
   7  12  -5       12.48       13.02      0.79 o
   7  12  -4       11.69       11.82      0.76 o
   7  12  -3       33.99       32.91      1.17 o
   7  12  -2        1.92        1.79      0.54 o
   7  13 -14        1.71        1.43      0.68 o
   7  13 -13        1.72        1.64      0.70 o
   7  13 -12        7.28        6.80      0.80 o
   7  13 -11        1.85        2.02      0.69 o
   7  13 -10        8.48        8.30      0.82 o
   7  13  -9        1.63        2.22      0.69 o
   7  13  -8        3.12        3.16      0.71 o
   7  13  -7       46.75       45.97      1.56 o
   7  13  -6       26.90       27.01      1.19 o
   7  13  -5        2.29        2.16      0.64 o
   7  13  -4        1.99        1.81      0.60 o
   7  13  -3       17.82       17.75      0.91 o
   7  13  -2       23.60       22.88      1.00 o
   7  13  -1        2.10        2.26      0.57 o
   7  13   0       11.18       10.40      0.74 o
   7  14 -13       13.34       13.29      0.89 o
   7  14 -12        1.59        1.72      0.73 o
   7  14 -11       20.81       21.07      1.11 o
   7  14 -10        2.71        2.31      0.71 o
   7  14  -9        1.95        1.94      0.71 o
   7  14  -8        3.36        3.27      0.71 o
   7  14  -7        5.79        5.61      0.74 o
   7  14  -6        5.51        5.35      0.74 o
   7  14  -5        8.18        7.52      0.78 o
   7  14  -4        9.14        9.62      0.81 o
   7  14  -3       34.51       34.79      1.33 o
   7  14  -2        4.86        4.77      0.69 o
   7  14  -1       43.67       42.84      1.46 o
   7  14   0        9.02        9.75      0.78 o
   7  15 -12        2.98        2.50      0.67 o
   7  15 -11        3.61        3.65      0.70 o
   7  15 -10        5.86        6.01      0.79 o
   7  15  -9       32.12       31.19      1.28 o
   7  15  -8       15.58       15.34      0.96 o
   7  15  -7        9.29        9.35      0.84 o
   7  15  -6       19.41       20.18      1.07 o
   7  15  -5        3.28        3.26      0.70 o
   7  15  -4        2.54        2.28      0.70 o
   7  15  -3        2.74        3.25      0.70 o
   7  15  -2        6.81        6.96      0.78 o
   7  15  -1       29.26       29.41      1.24 o
   7  15   0       11.10       10.65      0.85 o
   7  16 -12        6.23        5.86      0.68 o
   7  16 -11        4.14        4.28      0.68 o
   7  16 -10        3.16        3.10      0.69 o
   7  16  -8        6.49        6.67      0.79 o
   7  16  -6       41.07       40.62      1.47 o
   7  16  -5       12.97       13.41      0.93 o
   7  16  -4       36.20       37.41      1.42 o
   7  16  -3        2.74        2.86      0.71 o
   7  16  -2       12.93       12.96      0.91 o
   7  16  -1       28.84       28.40      1.24 o
   7  16   0        9.57        9.22      0.84 o
   7  17 -11        1.21        1.35      0.66 o
   7  17 -10        5.05        4.87      0.68 o
   7  17  -9        7.43        7.25      0.76 o
   7  17  -8       15.62       14.92      0.94 o
   7  17  -7       27.04       25.50      1.19 o
   7  17  -5        8.94        9.05      0.86 o
   7  17  -4        2.23        2.15      0.69 o
   7  17  -3        4.76        4.53      0.74 o
   7  17  -2        9.40        9.34      0.84 o
   7  17  -1       14.21       13.83      0.94 o
   7  17   0       61.75       59.35      1.81 o
   7  18  -9        1.84        1.63      0.63 o
   7  18  -8        2.24        1.85      0.66 o
   7  18  -7        2.01        2.39      0.64 o
   7  18  -5       21.58       20.99      1.06 o
   7  18  -4       11.34       11.10      0.87 o
   7  18  -3        7.56        8.06      0.81 o
   7  18  -2       11.45       10.76      0.88 o
   7  18  -1        6.82        6.56      0.78 o
   7  19  -7        8.72        8.52      0.76 o
   7  19  -5        4.46        4.17      0.67 o
   7  19   0       23.65       21.86      1.07 o
   7  20  -1        1.63        1.43      0.63 o
   8   0   0       36.53       36.57      0.93 o
   8   0   1      186.61      180.14      3.37 o
   8   0   2      106.07      104.32      2.09 o
   8   0   3        4.39        4.16      0.36 o
   8   0   4       36.62       37.67      0.98 o
   8   0   5      152.88      151.72      2.98 o
   8   0   6        6.41        6.33      0.48 o
   8   0   8       89.80       89.46      2.02 o
   8   0   9       11.91       11.34      0.65 o
   8   0  10        4.11        4.34      0.53 o
   8   0  11       23.83       24.00      0.97 o
   8   0  12        8.30        8.23      0.68 o
   8   0  13       41.32       42.41      1.39 o
   8   0  14       14.57       14.30      0.92 o
   8   0  15        2.66        1.99      0.69 o
   8   0  16        1.44        1.60      0.68 o
   8   0  17        2.41        1.76      0.68 o
   8   0  18       22.44       23.23      1.12 o
   8   1 -19        8.93        9.03      0.78 o
   8   1 -18        9.00        9.37      0.83 o
   8   1 -17        5.05        5.55      0.74 o
   8   1 -15        2.63        2.52      0.68 o
   8   1 -14        7.02        6.68      0.75 o
   8   1 -13       50.56       51.58      1.55 o
   8   1 -12        6.25        5.76      0.64 o
   8   1 -11        8.33        8.53      0.65 o
   8   1 -10        5.98        6.55      0.59 o
   8   1  -9        2.28        2.26      0.48 o
   8   1  -8       10.16       10.75      0.62 o
   8   1  -7       80.48       80.48      1.84 o
   8   1  -6       14.25       14.30      0.64 o
   8   1  -5       74.31       75.57      1.69 o
   8   1  -4      123.37      123.19      2.46 o
   8   1  -3       35.28       35.62      0.93 o
   8   1  -2       24.18       24.43      0.73 o
   8   1  -1       20.50       20.31      0.65 o
   8   1   0       89.11       85.92      1.77 o
   8   2 -19       13.57       13.68      0.87 o
   8   2 -18        6.02        5.36      0.74 o
   8   2 -16        2.60        2.77      0.70 o
   8   2 -15       14.55       14.61      0.94 o
   8   2 -14       21.19       21.23      1.07 o
   8   2 -13        1.44        1.77      0.64 o
   8   2 -12       14.04       14.13      0.81 o
   8   2 -11        9.98       10.13      0.70 o
   8   2 -10       32.26       32.99      1.11 o
   8   2  -9       19.45       19.77      0.83 o
   8   2  -8       61.42       62.35      1.56 o
   8   2  -7       15.45       15.66      0.69 o
   8   2  -6       49.89       51.22      1.30 o
   8   2  -5      169.36      169.76      3.30 o
   8   2  -4       40.14       39.95      1.04 o
   8   2  -3       85.98       85.46      1.82 o
   8   2  -2       23.61       23.88      0.73 o
   8   2  -1       21.45       20.91      0.67 o
   8   2   0       47.65       45.74      1.10 o
   8   3 -19        7.43        7.71      0.74 o
   8   3 -17        4.17        4.55      0.76 o
   8   3 -16        3.75        3.60      0.71 o
   8   3 -15       31.03       29.97      1.26 o
   8   3 -14       33.21       32.34      1.30 o
   8   3 -13       28.23       28.45      1.17 o
   8   3 -12       54.94       54.20      1.60 o
   8   3 -11       14.85       15.08      0.82 o
   8   3 -10       85.33       85.82      2.07 o
   8   3  -9       40.81       41.28      1.24 o
   8   3  -8        8.44        8.52      0.59 o
   8   3  -7       10.27       10.61      0.60 o
   8   3  -6       31.09       31.41      0.96 o
   8   3  -5       62.71       62.85      1.49 o
   8   3  -4       32.98       33.19      0.96 o
   8   3  -3      227.22      225.42      4.20 o
   8   3  -2       50.25       50.01      1.19 o
   8   3  -1       58.94       59.55      1.35 o
   8   3   0      398.42      382.24      6.70 o
   8   4 -18        6.86        7.06      0.77 o
   8   4 -17       19.53       19.49      1.08 o
   8   4 -16        9.33        9.59      0.83 o
   8   4 -15       11.87       12.24      0.91 o
   8   4 -14       22.37       22.06      1.10 o
   8   4 -13       25.31       25.53      1.14 o
   8   4 -12        8.95        8.94      0.72 o
   8   4 -11        2.73        3.12      0.57 o
   8   4 -10       81.28       81.19      2.02 o
   8   4  -9       22.77       22.71      0.92 o
   8   4  -8       52.47       53.26      1.43 o
   8   4  -7       13.86       14.53      0.69 o
   8   4  -6       94.73       96.98      2.13 o
   8   4  -5      164.35      165.92      3.27 o
   8   4  -4        6.41        6.13      0.47 o
   8   4  -3       25.65       25.47      0.82 o
   8   4  -2        4.68        5.05      0.41 o
   8   4  -1       28.61       29.63      0.85 o
   8   4   0       91.64       89.13      1.86 o
   8   5 -19       20.52       20.60      0.97 o
   8   5 -18        2.12        1.73      0.67 o
   8   5 -17        5.55        5.35      0.76 o
   8   5 -16        6.12        6.59      0.77 o
   8   5 -15       46.05       47.16      1.60 o
   8   5 -13       20.04       20.70      1.05 o
   8   5 -12        3.79        3.77      0.63 o
   8   5 -11      107.03      107.21      2.51 o
   8   5 -10       49.50       49.46      1.47 o
   8   5  -9       61.71       63.41      1.67 o
   8   5  -8       17.26       17.87      0.80 o
   8   5  -7       34.95       35.55      1.12 o
   8   5  -6       78.04       78.49      1.83 o
   8   5  -5       38.74       40.01      1.13 o
   8   5  -4       46.16       46.51      1.23 o
   8   5  -3       19.63       20.36      0.75 o
   8   5  -2       19.69       19.95      0.73 o
   8   5  -1        3.55        3.92      0.41 o
   8   6 -19        2.66        2.61      0.63 o
   8   6 -18        6.36        6.48      0.73 o
   8   6 -17        2.39        2.48      0.70 o
   8   6 -16       38.17       39.68      1.49 o
   8   6 -15        1.09        1.77      0.70 o
   8   6 -14       12.14       13.32      0.92 o
   8   6 -13        6.29        6.57      0.76 o
   8   6 -12       20.00       20.20      1.01 o
   8   6 -11        5.43        5.73      0.65 o
   8   6 -10       77.46       77.23      1.99 o
   8   6  -9       68.37       69.42      1.80 o
   8   6  -8       41.41       42.20      1.28 o
   8   6  -7       32.88       33.33      1.09 o
   8   6  -6       85.60       87.27      2.02 o
   8   6  -5       59.33       60.53      1.52 o
   8   6  -4       34.76       35.96      1.07 o
   8   6  -3       31.96       32.32      0.98 o
   8   6  -2       60.53       61.54      1.48 o
   8   6  -1      185.06      186.35      3.60 o
   8   6   0      156.46      161.44      3.16 o
   8   7 -18        5.81        5.51      0.68 o
   8   7 -17        2.24        2.51      0.68 o
   8   7 -15        6.21        6.05      0.75 o
   8   7 -14        4.20        4.69      0.73 o
   8   7 -13        2.56        2.92      0.69 o
   8   7 -12       31.72       32.14      1.29 o
   8   7 -11        6.26        6.14      0.68 o
   8   7 -10       49.04       49.96      1.51 o
   8   7  -9       13.54       13.46      0.79 o
   8   7  -8        6.63        6.50      0.61 o
   8   7  -7       19.97       20.31      0.87 o
   8   7  -6        3.19        2.88      0.50 o
   8   7  -5      146.61      146.82      3.05 o
   8   7  -4      162.19      161.92      3.28 o
   8   7  -3       48.89       49.54      1.33 o
   8   7  -2       64.25       65.61      1.59 o
   8   7  -1       23.49       23.53      0.85 o
   8   7   0      170.71      172.53      3.39 o
   8   8 -18        2.48        2.66      0.63 o
   8   8 -17        3.11        2.84      0.66 o
   8   8 -16        7.08        7.07      0.78 o
   8   8 -15        4.57        4.37      0.71 o
   8   8 -14       10.59       10.73      0.86 o
   8   8 -13        4.38        4.32      0.73 o
   8   8 -12        6.19        6.50      0.75 o
   8   8 -11        4.54        4.44      0.69 o
   8   8 -10       55.10       55.56      1.63 o
   8   8  -9       32.19       32.94      1.18 o
   8   8  -8       45.68       45.73      1.39 o
   8   8  -7       51.53       52.31      1.48 o
   8   8  -6        3.02        3.45      0.53 o
   8   8  -5       36.51       36.44      1.15 o
   8   8  -4       12.34       12.82      0.69 o
   8   8  -3      111.31      111.65      2.44 o
   8   8  -2      183.81      185.45      3.67 o
   8   8  -1       18.37       18.32      0.78 o
   8   8   0       88.30       89.98      2.03 o
   8   9 -17        4.10        4.17      0.66 o
   8   9 -15       12.88       12.79      0.93 o
   8   9 -14        3.35        3.12      0.71 o
   8   9 -13        5.03        4.93      0.74 o
   8   9 -12       17.96       17.20      0.99 o
   8   9 -11        3.24        3.13      0.70 o
   8   9 -10       78.38       78.68      2.13 o
   8   9  -9       15.24       14.93      0.87 o
   8   9  -8       47.64       48.17      1.48 o
   8   9  -7       20.63       21.06      0.95 o
   8   9  -6        5.35        5.76      0.60 o
   8   9  -5       86.41       86.45      2.08 o
   8   9  -4       32.32       32.33      1.10 o
   8   9  -3       72.86       72.50      1.79 o
   8   9  -2      125.28      125.42      2.70 o
   8   9  -1       19.47       20.13      0.84 o
   8   9   0      230.64      227.00      4.40 o
   8  10 -17        1.63        1.68      0.63 o
   8  10 -16        2.59        2.14      0.66 o
   8  10 -15        3.52        3.43      0.70 o
   8  10 -14        4.79        5.02      0.75 o
   8  10 -12        6.62        6.36      0.77 o
   8  10 -11        9.98       10.69      0.86 o
   8  10  -9        9.66        9.39      0.79 o
   8  10  -7       34.42       34.96      1.23 o
   8  10  -6       24.10       23.59      0.99 o
   8  10  -5      101.37      101.49      2.37 o
   8  10  -4       67.57       68.28      1.78 o
   8  10  -3      112.92      113.16      2.54 o
   8  10  -2        0.83        1.34      0.53 o
   8  10  -1       52.69       51.89      1.47 o
   8  10   0        6.35        6.65      0.59 o
   8  11 -16        3.79        3.32      0.65 o
   8  11 -14        2.80        2.58      0.70 o
   8  11 -12        9.15        9.12      0.83 o
   8  11 -11       21.36       21.19      1.09 o
   8  11 -10        5.79        5.34      0.75 o
   8  11  -9       18.75       18.34      1.02 o
   8  11  -8       38.19       37.99      1.38 o
   8  11  -7       43.44       43.11      1.41 o
   8  11  -6        6.83        7.02      0.68 o
   8  11  -5        2.08        2.19      0.58 o
   8  11  -4        5.35        5.74      0.63 o
   8  11  -3       45.65       45.00      1.39 o
   8  11  -2       48.70       48.12      1.43 o
   8  11  -1       20.58       20.87      0.92 o
   8  11   0       57.62       57.52      1.59 o
   8  12 -15        2.08        2.18      0.64 o
   8  12 -14        3.18        3.16      0.69 o
   8  12 -13       17.44       17.90      1.03 o
   8  12 -12        6.87        6.99      0.78 o
   8  12 -11       25.27       26.16      1.19 o
   8  12 -10        2.30        2.08      0.70 o
   8  12  -9       23.34       23.67      1.15 o
   8  12  -8        9.90        9.75      0.83 o
   8  12  -7       10.46       10.02      0.84 o
   8  12  -6       13.12       12.76      0.85 o
   8  12  -5       49.50       49.27      1.52 o
   8  12  -4       28.04       27.97      1.11 o
   8  12  -3        8.02        7.95      0.70 o
   8  12  -2       17.85       17.54      0.88 o
   8  12  -1       15.02       14.99      0.82 o
   8  13 -15        2.33        2.44      0.65 o
   8  13 -14       15.70       15.45      0.91 o
   8  13 -13        1.44        1.61      0.70 o
   8  13 -12       11.75       11.51      0.90 o
   8  13 -11       12.64       12.81      0.92 o
   8  13 -10        2.22        2.38      0.70 o
   8  13  -8        4.45        4.20      0.73 o
   8  13  -6       14.50       15.04      0.94 o
   8  13  -5        1.51        1.49      0.70 o
   8  13  -4       30.63       29.79      1.24 o
   8  13  -3       17.20       17.50      0.95 o
   8  13  -2        1.59        1.45      0.64 o
   8  13  -1        4.44        4.17      0.65 o
   8  14 -13        4.01        3.71      0.67 o
   8  14 -11        6.38        6.76      0.78 o
   8  14 -10       13.71       13.36      0.97 o
   8  14  -9        4.98        4.88      0.73 o
   8  14  -7        2.31        2.46      0.70 o
   8  14  -6       13.43       14.25      0.94 o
   8  14  -5        7.62        7.62      0.78 o
   8  14  -4       12.71       12.83      0.92 o
   8  14  -3        8.87        8.29      0.80 o
   8  14  -2        7.90        7.98      0.79 o
   8  14  -1       11.16       11.01      0.86 o
   8  15 -12        2.33        2.42      0.64 o
   8  15 -11        3.72        3.95      0.69 o
   8  15 -10       18.38       17.89      1.02 o
   8  15  -7       20.47       20.51      1.07 o
   8  15  -6        2.14        1.53      0.72 o
   8  15  -5        1.46        1.72      0.71 o
   8  15  -4        3.00        3.11      0.70 o
   8  15  -3       22.72       22.07      1.11 o
   8  15  -2        1.73        1.82      0.70 o
   8  15   0       15.23       15.57      0.95 o
   8  16  -9        2.13        1.89      0.69 o
   8  16  -8        2.96        3.25      0.70 o
   8  16  -6        2.12        1.71      0.74 o
   8  16  -5        8.61        8.73      0.81 o
   8  16  -4        3.80        3.77      0.72 o
   8  16  -3        5.75        5.01      0.74 o
   8  16  -2        2.85        2.30      0.70 o
   8  16  -1        4.96        4.94      0.75 o
   8  17 -10        3.44        3.62      0.66 o
   8  17  -7        4.75        4.49      0.72 o
   8  17  -6        1.81        1.55      0.71 o
   8  17  -5        3.45        4.20      0.73 o
   8  17  -4        4.91        4.72      0.76 o
   8  17  -3        3.19        3.01      0.73 o
   8  17  -1        2.34        2.58      0.72 o
   8  17   0        9.20        8.80      0.84 o
   8  18  -8        5.37        5.31      0.68 o
   8  18  -6        3.30        3.25      0.66 o
   8  18  -4        3.36        3.34      0.69 o
   8  18  -3        3.14        3.02      0.70 o
   8  18  -2       11.77       11.66      0.88 o
   8  19  -3        5.26        4.60      0.67 o
   8  19  -2        2.55        2.27      0.65 o
   8  19  -1        2.52        2.24      0.66 o
   8  19   0        3.23        2.56      0.66 o
   9   0   1        9.68        9.27      0.49 o
   9   0   2       11.77       11.85      0.56 o
   9   0   3      184.83      184.28      3.54 o
   9   0   4       42.94       43.13      1.15 o
   9   0   5       25.44       25.10      0.84 o
   9   0   6       65.38       65.84      1.59 o
   9   0   7        1.53        1.59      0.44 o
   9   0   8       25.17       25.59      0.94 o
   9   0   9       11.67       11.64      0.69 o
   9   0  10        9.11        9.80      0.68 o
   9   0  11       13.22       14.14      0.79 o
   9   0  12       14.66       15.71      0.86 o
   9   0  16       16.68       17.60      1.00 o
   9   0  18        1.03        1.40      0.68 o
   9   0  19        8.25        8.47      0.73 o
   9   1 -18        9.95       10.17      0.83 o
   9   1 -17       11.69       11.00      0.89 o
   9   1 -16        3.35        2.73      0.70 o
   9   1 -15        8.81        9.08      0.83 o
   9   1 -14       28.08       28.31      1.22 o
   9   1 -13        1.64        2.30      0.65 o
   9   1 -12       47.95       49.45      1.51 o
   9   1 -11       27.11       27.25      1.07 o
   9   1 -10       16.67       16.48      0.83 o
   9   1  -9       32.90       33.55      1.12 o
   9   1  -8        1.69        1.94      0.49 o
   9   1  -7        1.38        1.49      0.46 o
   9   1  -6       12.48       13.05      0.65 o
   9   1  -5        3.52        3.55      0.45 o
   9   1  -4        3.66        3.67      0.42 o
   9   1  -3       69.08       69.38      1.59 o
   9   1  -2        8.56        9.59      0.52 o
   9   1  -1        7.14        6.79      0.46 o
   9   1   0      106.10      105.93      2.16 o
   9   2 -18       13.94       14.01      0.91 o
   9   2 -17       12.16       11.86      0.90 o
   9   2 -16       28.46       27.96      1.21 o
   9   2 -15        2.74        2.71      0.72 o
   9   2 -14        3.09        2.28      0.69 o
   9   2 -12       18.56       20.03      0.95 o
   9   2 -11       17.22       17.24      0.88 o
   9   2 -10       27.08       27.90      1.06 o
   9   2  -9       62.25       64.40      1.68 o
   9   2  -8       18.11       17.96      0.80 o
   9   2  -7       11.43       11.69      0.66 o
   9   2  -6       30.63       30.84      0.99 o
   9   2  -5       19.63       20.10      0.77 o
   9   2  -4       26.93       27.01      0.88 o
   9   2  -3        5.35        5.62      0.46 o
   9   2  -2       51.87       50.76      1.26 o
   9   2  -1       31.66       30.57      0.91 o
   9   2   0      106.56      107.01      2.21 o
   9   3 -19        7.15        6.90      0.72 o
   9   3 -18        4.72        4.79      0.71 o
   9   3 -17        3.77        3.81      0.72 o
   9   3 -16        5.51        5.15      0.74 o
   9   3 -15       13.13       12.39      0.90 o
   9   3 -14        2.33        2.28      0.70 o
   9   3 -13        2.85        2.83      0.68 o
   9   3 -12        3.54        3.48      0.65 o
   9   3 -11       55.33       57.36      1.64 o
   9   3 -10       17.68       17.64      0.86 o
   9   3  -9       57.58       58.72      1.59 o
   9   3  -8       21.73       22.01      0.89 o
   9   3  -7       63.65       63.91      1.62 o
   9   3  -6       55.12       55.10      1.43 o
   9   3  -5       31.70       32.27      1.00 o
   9   3  -4      127.57      128.01      2.66 o
   9   3  -3        2.26        2.34      0.40 o
   9   3  -2       29.64       30.09      0.92 o
   9   3  -1        8.05        8.07      0.51 o
   9   3   0       43.49       42.63      1.12 o
   9   4 -19        2.19        2.14      0.64 o
   9   4 -18        2.33        1.99      0.66 o
   9   4 -17        2.25        2.96      0.69 o
   9   4 -16       23.21       23.51      1.17 o
   9   4 -15       38.89       38.19      1.42 o
   9   4 -14        7.93        8.30      0.81 o
   9   4 -13       46.94       47.76      1.60 o
   9   4 -12       13.34       13.56      0.87 o
   9   4 -11       40.69       40.57      1.34 o
   9   4 -10        3.00        3.44      0.60 o
   9   4  -9       20.09       20.35      0.90 o
   9   4  -8       18.03       19.13      0.85 o
   9   4  -7        1.39        1.41      0.50 o
   9   4  -6       64.78       65.74      1.64 o
   9   4  -5       46.40       47.68      1.29 o
   9   4  -4       25.72       26.33      0.89 o
   9   4  -3        7.65        8.01      0.53 o
   9   4  -2        8.47        8.56      0.54 o
   9   4  -1       99.04       98.96      2.13 o
   9   4   0       90.28       92.11      1.99 o
   9   5 -18       14.80       15.81      0.91 o
   9   5 -17        8.32        9.11      0.82 o
   9   5 -16        7.93        8.09      0.82 o
   9   5 -15        3.46        3.12      0.71 o
   9   5 -14       17.95       18.33      1.03 o
   9   5 -12       42.90       42.41      1.49 o
   9   5 -11       45.86       47.39      1.49 o
   9   5 -10       82.91       83.98      2.11 o
   9   5  -8       31.60       32.57      1.12 o
   9   5  -7       19.98       20.49      0.86 o
   9   5  -6       88.57       89.53      2.07 o
   9   5  -5      120.36      121.48      2.59 o
   9   5  -4        2.66        2.87      0.47 o
   9   5  -3        4.62        5.17      0.49 o
   9   5  -2       71.69       71.87      1.68 o
   9   5  -1       48.60       49.38      1.29 o
   9   5   0        7.19        7.25      0.52 o
   9   6 -18        6.30        6.24      0.71 o
   9   6 -17        6.07        6.88      0.76 o
   9   6 -16        5.15        5.65      0.76 o
   9   6 -15       11.89       11.87      0.89 o
   9   6 -14        5.38        5.34      0.75 o
   9   6 -13       18.53       19.05      1.05 o
   9   6 -12        9.20        9.33      0.82 o
   9   6 -11       52.13       52.54      1.64 o
   9   6 -10       10.47       10.45      0.75 o
   9   6  -8       85.09       87.52      2.12 o
   9   6  -7        4.54        4.59      0.57 o
   9   6  -6       86.23       87.29      2.08 o
   9   6  -5      130.72      133.68      2.84 o
   9   6  -4       19.18       20.10      0.82 o
   9   6  -3       17.33       18.07      0.77 o
   9   6  -2      179.10      184.55      3.63 o
   9   6  -1       49.22       49.26      1.31 o
   9   6   0       85.81       86.82      1.96 o
   9   7 -16        9.84       10.10      0.85 o
   9   7 -15        5.92        6.05      0.80 o
   9   7 -13        6.78        6.51      0.79 o
   9   7 -12       14.30       14.30      0.94 o
   9   7 -11       21.60       22.48      1.09 o
   9   7 -10        8.40        8.24      0.72 o
   9   7  -9       21.33       21.91      0.97 o
   9   7  -8       17.65       18.29      0.88 o
   9   7  -7       35.64       35.90      1.20 o
   9   7  -6       39.98       40.11      1.26 o
   9   7  -5      130.38      131.57      2.83 o
   9   7  -4       94.93       96.16      2.19 o
   9   7  -3      144.11      145.40      3.03 o
   9   7  -2       40.17       40.49      1.20 o
   9   7  -1       93.26       94.11      2.13 o
   9   7   0      120.41      123.35      2.60 o
   9   8 -17        2.32        2.64      0.63 o
   9   8 -16        6.86        6.57      0.76 o
   9   8 -15        4.37        4.76      0.73 o
   9   8 -14        3.02        2.96      0.70 o
   9   8 -13        3.90        3.44      0.71 o
   9   8 -12        3.74        3.43      0.71 o
   9   8 -11       20.60       20.67      1.07 o
   9   8  -9       70.32       71.64      1.93 o
   9   8  -8       56.79       57.74      1.65 o
   9   8  -7        1.58        1.80      0.56 o
   9   8  -6       24.38       24.29      0.99 o
   9   8  -5       80.28       80.45      1.97 o
   9   8  -4       91.81       92.51      2.17 o
   9   8  -3       10.73       10.96      0.68 o
   9   8  -2       37.65       38.32      1.19 o
   9   8  -1      229.57      231.48      4.49 o
   9   8   0        0.72        1.29      0.49 o
   9   9 -17        2.22        1.82      0.65 o
   9   9 -16        1.51        1.66      0.66 o
   9   9 -15        9.53        9.81      0.84 o
   9   9 -14        1.57        1.76      0.72 o
   9   9 -13       17.87       18.42      1.03 o
   9   9 -12       10.20       10.32      0.86 o
   9   9 -11       20.00       19.55      1.05 o
   9   9 -10       22.69       22.53      1.11 o
   9   9  -9       17.31       17.16      0.96 o
   9   9  -8       17.58       17.52      0.91 o
   9   9  -7       46.02       45.26      1.42 o
   9   9  -6        6.18        6.01      0.64 o
   9   9  -5       28.84       29.00      1.08 o
   9   9  -4       56.24       56.17      1.57 o
   9   9  -3      181.89      185.44      3.77 o
   9   9  -2       37.47       38.26      1.23 o
   9   9  -1       34.15       34.52      1.14 o
   9   9   0       44.87       44.47      1.32 o
   9  10 -16        3.44        3.87      0.65 o
   9  10 -14        1.64        1.54      0.71 o
   9  10 -11        4.28        4.25      0.72 o
   9  10 -10       11.23       10.87      0.87 o
   9  10  -9        3.11        3.35      0.69 o
   9  10  -8       42.34       41.73      1.44 o
   9  10  -7        4.98        5.04      0.66 o
   9  10  -6       72.06       73.71      1.95 o
   9  10  -5       19.58       19.65      0.93 o
   9  10  -4       44.14       44.58      1.39 o
   9  10  -3       28.70       28.87      1.10 o
   9  10  -2      166.02      166.74      3.49 o
   9  10  -1        7.54        8.14      0.66 o
   9  11 -15        4.78        4.72      0.68 o
   9  11 -13       19.86       20.09      1.07 o
   9  11 -12        9.29        8.88      0.82 o
   9  11 -11        5.54        5.62      0.77 o
   9  11 -10       14.42       13.77      0.94 o
   9  11  -8       15.39       15.15      0.94 o
   9  11  -7       46.50       47.33      1.59 o
   9  11  -5       32.50       32.31      1.21 o
   9  11  -4       40.37       39.92      1.33 o
   9  11  -3       27.19       27.58      1.10 o
   9  11  -2       24.78       25.19      1.04 o
   9  11  -1       27.75       27.27      1.07 o
   9  11   0       42.11       41.70      1.34 o
   9  12 -15        1.57        1.60      0.64 o
   9  12 -13       15.70       15.84      0.97 o
   9  12 -12       11.11       10.70      0.90 o
   9  12 -11        5.24        5.03      0.75 o
   9  12 -10       24.09       24.03      1.15 o
   9  12  -9        8.82        8.60      0.83 o
   9  12  -8       29.59       29.91      1.27 o
   9  12  -7        1.59        1.99      0.69 o
   9  12  -6        6.12        6.13      0.75 o
   9  12  -5        9.42        9.02      0.81 o
   9  12  -4       18.47       18.94      0.98 o
   9  12  -3        4.68        4.83      0.69 o
   9  12  -2       28.87       28.81      1.14 o
   9  12  -1       40.29       40.47      1.35 o
   9  12   0        2.58        2.83      0.60 o
   9  13 -13        7.96        8.10      0.77 o
   9  13 -11        5.66        5.56      0.77 o
   9  13 -10       15.19       15.61      0.96 o
   9  13  -9        3.19        3.31      0.71 o
   9  13  -8       21.05       20.99      1.09 o
   9  13  -7        5.17        5.24      0.75 o
   9  13  -6        1.72        2.17      0.70 o
   9  13  -5       12.51       12.72      0.90 o
   9  13  -3       18.70       18.02      1.01 o
   9  13  -2       11.77       11.43      0.85 o
   9  13  -1       10.33       10.24      0.83 o
   9  13   0        9.60        9.79      0.81 o
   9  14 -13        2.22        2.23      0.63 o
   9  14 -10        8.88        8.59      0.83 o
   9  14  -9        2.19        2.55      0.72 o
   9  14  -8       32.13       32.00      1.29 o
   9  14  -7        6.63        6.71      0.78 o
   9  14  -5       12.99       13.52      0.92 o
   9  14  -4        5.50        4.97      0.74 o
   9  14  -1        4.13        4.30      0.73 o
   9  15 -12        7.29        7.28      0.73 o
   9  15 -11        8.14        8.07      0.76 o
   9  15 -10        2.30        1.63      0.70 o
   9  15  -6        1.23        1.70      0.70 o
   9  15  -5       10.42       10.65      0.86 o
   9  15  -3        7.78        7.11      0.79 o
   9  15  -1        2.34        2.30      0.69 o
   9  15   0       18.80       20.26      1.06 o
   9  16 -10        4.38        4.23      0.67 o
   9  16  -7        3.87        4.15      0.71 o
   9  16  -6        6.53        6.52      0.79 o
   9  16  -5        2.30        2.31      0.74 o
   9  16  -4        3.03        2.70      0.73 o
   9  16  -3        4.08        3.86      0.71 o
   9  16  -1        2.60        2.88      0.71 o
   9  16   0        2.50        2.88      0.70 o
   9  17  -9        2.16        2.04      0.65 o
   9  17  -8        2.18        2.18      0.63 o
   9  17  -7        2.31        2.27      0.66 o
   9  17  -5        3.13        2.87      0.69 o
   9  17  -4        2.59        2.49      0.70 o
   9  17  -3        3.06        3.01      0.70 o
   9  17  -2        9.35        9.17      0.85 o
   9  18  -6        2.55        3.05      0.64 o
   9  18  -4        2.27        2.81      0.65 o
   9  18  -3        1.43        1.39      0.68 o
   9  18  -2        1.85        2.28      0.67 o
   9  18  -1        4.19        3.74      0.70 o
   9  18   0        2.65        2.58      0.67 o
   9  19  -2        1.64        1.72      0.62 o
  10   0   0      304.81      304.16      5.60 o
  10   0   1      260.87      260.67      4.86 o
  10   0   2      121.19      119.72      2.49 o
  10   0   3      111.87      112.03      2.37 o
  10   0   4       98.09       99.70      2.18 o
  10   0   5      126.52      128.75      2.70 o
  10   0   6       10.95       11.46      0.67 o
  10   0   7      143.10      141.69      2.98 o
  10   0   8        9.18        8.80      0.65 o
  10   0   9       20.91       21.63      0.92 o
  10   0  10        5.21        5.06      0.63 o
  10   0  11       26.47       27.76      1.10 o
  10   0  12       32.51       31.85      1.27 o
  10   0  13       17.30       17.98      1.01 o
  10   0  14       23.27       25.05      1.17 o
  10   0  16       17.71       18.03      1.04 o
  10   0  18        4.13        3.70      0.67 o
  10   1 -18        8.79        9.10      0.78 o
  10   1 -17        5.35        5.57      0.74 o
  10   1 -16        4.88        5.35      0.77 o
  10   1 -15       13.96       14.27      0.94 o
  10   1 -14       59.28       60.53      1.86 o
  10   1 -13        7.07        7.36      0.79 o
  10   1 -12       48.22       47.76      1.59 o
  10   1 -11       55.75       55.05      1.62 o
  10   1 -10       61.07       61.32      1.71 o
  10   1  -9       66.68       68.28      1.78 o
  10   1  -7      213.67      216.38      4.29 o
  10   1  -6       31.93       33.02      1.07 o
  10   1  -5      128.53      129.97      2.73 o
  10   1  -4        3.15        3.79      0.48 o
  10   1  -3       32.46       32.24      1.01 o
  10   1  -2      108.84      109.55      2.34 o
  10   1  -1       62.03       62.34      1.51 o
  10   1   0      328.91      330.56      6.04 o
  10   2 -18        4.73        4.52      0.68 o
  10   2 -17        7.91        7.69      0.79 o
  10   2 -16       17.02       17.06      1.02 o
  10   2 -15       11.09       11.06      0.88 o
  10   2 -14       58.14       59.15      1.83 o
  10   2 -13       42.51       43.51      1.52 o
  10   2 -12       26.10       26.37      1.17 o
  10   2 -11        2.17        2.50      0.59 o
  10   2 -10       55.28       56.15      1.62 o
  10   2  -9        2.91        3.78      0.58 o
  10   2  -8       77.10       78.40      1.95 o
  10   2  -7       46.93       48.13      1.38 o
  10   2  -6      193.23      194.29      3.85 o
  10   2  -5        8.29        8.42      0.60 o
  10   2  -4      141.34      142.07      2.92 o
  10   2  -3        3.24        2.87      0.46 o
  10   2  -2       66.81       67.27      1.61 o
  10   2  -1        7.18        7.41      0.53 o
  10   2   0       58.52       59.68      1.47 o
  10   3 -18        9.35        8.90      0.77 o
  10   3 -17       15.54       14.89      0.93 o
  10   3 -16        4.18        4.19      0.75 o
  10   3 -15        5.17        5.10      0.75 o
  10   3 -14       16.49       15.98      0.99 o
  10   3 -13        5.69        5.34      0.75 o
  10   3 -12       10.58       10.39      0.84 o
  10   3 -11       11.70       11.67      0.82 o
  10   3 -10       10.34       10.89      0.75 o
  10   3  -9       87.70       87.34      2.15 o
  10   3  -8       74.94       76.07      1.90 o
  10   3  -7       37.45       38.05      1.20 o
  10   3  -6        3.54        3.61      0.52 o
  10   3  -5       28.81       29.31      0.99 o
  10   3  -4       12.22       12.35      0.66 o
  10   3  -3       17.66       17.94      0.75 o
  10   3  -2       24.40       25.01      0.87 o
  10   3  -1       13.80       13.72      0.66 o
  10   3   0      158.95      159.36      3.17 o
  10   4 -17        7.44        6.82      0.75 o
  10   4 -16        6.86        6.19      0.78 o
  10   4 -15        8.75        8.55      0.82 o
  10   4 -14        3.63        3.76      0.73 o
  10   4 -13       66.64       67.51      1.97 o
  10   4 -12        7.22        7.33      0.78 o
  10   4 -11        7.02        7.06      0.73 o
  10   4 -10       30.89       32.30      1.19 o
  10   4  -9       19.65       19.72      0.93 o
  10   4  -8       14.22       14.66      0.80 o
  10   4  -7       54.57       55.02      1.53 o
  10   4  -6        9.43        9.51      0.65 o
  10   4  -5        2.78        3.10      0.50 o
  10   4  -4       25.43       24.81      0.91 o
  10   4  -3       42.52       42.88      1.22 o
  10   4  -2      114.63      114.52      2.46 o
  10   4  -1       27.11       26.57      0.92 o
  10   4   0       70.10       69.66      1.66 o
  10   5 -18        1.48        1.82      0.64 o
  10   5 -16        1.82        2.19      0.69 o
  10   5 -15        1.71        1.93      0.73 o
  10   5 -14        5.99        5.97      0.77 o
  10   5 -13       28.73       27.93      1.23 o
  10   5 -12       13.39       13.27      0.91 o
  10   5 -11        4.05        4.53      0.70 o
  10   5 -10       22.42       21.99      1.01 o
  10   5  -9        5.02        5.26      0.64 o
  10   5  -8        1.24        1.27      0.57 o
  10   5  -7       82.22       83.78      2.06 o
  10   5  -6       21.43       22.65      0.93 o
  10   5  -5       41.30       41.98      1.27 o
  10   5  -4       28.04       28.19      1.00 o
  10   5  -3      128.50      129.51      2.74 o
  10   5  -2        6.09        6.19      0.55 o
  10   5  -1       15.27       14.69      0.71 o
  10   5   0       17.66       17.01      0.75 o
  10   6 -16        8.95        8.63      0.81 o
  10   6 -15        3.88        3.65      0.74 o
  10   6 -14        2.25        2.25      0.70 o
  10   6 -12        5.04        5.45      0.75 o
  10   6 -11        1.67        1.79      0.68 o
  10   6 -10        7.53        7.35      0.74 o
  10   6  -9       11.30       11.23      0.78 o
  10   6  -8       59.93       59.67      1.67 o
  10   6  -7       11.69       11.38      0.74 o
  10   6  -6        9.58        9.39      0.68 o
  10   6  -5        1.75        1.88      0.53 o
  10   6  -4        1.45        1.43      0.51 o
  10   6  -3        7.07        7.23      0.60 o
  10   6  -2        3.60        3.67      0.51 o
  10   6  -1       30.77       30.48      1.03 o
  10   6   0       34.77       35.33      1.10 o
  10   7 -17        4.17        4.65      0.66 o
  10   7 -15       16.77       17.48      1.01 o
  10   7 -14        2.00        2.45      0.69 o
  10   7 -13       20.04       20.21      1.07 o
  10   7 -12        4.37        4.19      0.71 o
  10   7 -11        5.04        4.74      0.73 o
  10   7 -10        9.33        9.35      0.81 o
  10   7  -9        2.70        2.52      0.65 o
  10   7  -8       25.06       26.05      1.08 o
  10   7  -7        4.53        4.39      0.61 o
  10   7  -6        1.72        1.53      0.56 o
  10   7  -5        1.87        2.08      0.54 o
  10   7  -4        2.13        1.90      0.53 o
  10   7  -3      159.29      162.42      3.35 o
  10   7  -1       36.34       36.25      1.15 o
  10   7   0       19.25       19.93      0.85 o
  10   8 -17        1.08        1.41      0.65 o
  10   8 -16        1.44        1.50      0.67 o
  10   8 -15        4.56        4.34      0.72 o
  10   8 -14        5.32        5.27      0.77 o
  10   8 -13        1.21        1.59      0.71 o
  10   8 -11       10.03       10.47      0.86 o
  10   8 -10        2.26        2.62      0.68 o
  10   8  -9       32.20       31.92      1.28 o
  10   8  -8       24.18       24.77      1.07 o
  10   8  -7        3.49        3.39      0.61 o
  10   8  -5      104.01      106.71      2.47 o
  10   8  -4        5.43        5.60      0.62 o
  10   8  -3        7.52        8.01      0.65 o
  10   8  -2       22.44       22.87      0.95 o
  10   8  -1       20.89       21.94      0.92 o
  10   8   0       19.61       19.81      0.87 o
  10   9 -16        2.27        2.26      0.63 o
  10   9 -15        8.93        8.96      0.80 o
  10   9 -12        1.45        1.68      0.72 o
  10   9 -11        5.65        5.57      0.75 o
  10   9 -10        6.20        6.31      0.77 o
  10   9  -9        9.69        9.93      0.83 o
  10   9  -8       10.31       10.25      0.83 o
  10   9  -7       15.63       15.79      0.92 o
  10   9  -6       23.34       24.30      1.04 o
  10   9  -5        1.48        1.71      0.59 o
  10   9  -4       20.24       20.61      0.93 o
  10   9  -3        7.40        7.58      0.66 o
  10   9  -2        7.17        6.86      0.64 o
  10   9  -1        5.65        5.30      0.60 o
  10   9   0       44.00       43.59      1.34 o
  10  10 -15        2.56        2.23      0.66 o
  10  10 -13        5.92        6.54      0.79 o
  10  10 -12        4.44        4.32      0.72 o
  10  10 -11        1.58        1.79      0.71 o
  10  10  -8       12.59       12.92      0.91 o
  10  10  -7        1.93        2.17      0.68 o
  10  10  -6        4.91        5.57      0.70 o
  10  10  -5       35.03       35.19      1.26 o
  10  10  -4       21.85       22.24      1.00 o
  10  10  -3        7.07        7.32      0.69 o
  10  10  -2       82.74       83.88      2.10 o
  10  10  -1       33.01       33.84      1.20 o
  10  10   0        8.49        8.88      0.70 o
  10  11 -15        3.22        3.38      0.64 o
  10  11 -14        1.20        1.54      0.67 o
  10  11 -13        3.61        3.63      0.71 o
  10  11 -12        7.84        8.22      0.82 o
  10  11 -11        6.02        6.01      0.76 o
  10  11 -10       32.11       32.02      1.30 o
  10  11  -9        4.17        4.80      0.73 o
  10  11  -8        8.36        8.27      0.81 o
  10  11  -7        4.21        4.31      0.73 o
  10  11  -6       10.45       11.05      0.86 o
  10  11  -5       17.10       16.83      0.98 o
  10  11  -4       10.98       10.91      0.82 o
  10  11  -3        4.95        5.58      0.68 o
  10  11  -2       13.12       13.59      0.82 o
  10  11  -1        5.29        5.71      0.65 o
  10  11   0       13.09       12.91      0.81 o
  10  12 -14        1.53        1.40      0.65 o
  10  12 -12        2.21        2.05      0.70 o
  10  12 -11        1.85        1.58      0.74 o
  10  12 -10        8.48        8.33      0.82 o
  10  12  -9        4.35        4.37      0.74 o
  10  12  -8        9.59        9.13      0.86 o
  10  12  -7       14.31       13.71      0.93 o
  10  12  -6        5.29        4.97      0.76 o
  10  12  -5        5.90        5.83      0.76 o
  10  12  -4        3.07        3.01      0.70 o
  10  12  -3       10.38       10.39      0.84 o
  10  12  -2        3.92        3.62      0.70 o
  10  12  -1        2.28        2.13      0.68 o
  10  12   0       12.90       11.84      0.87 o
  10  13 -13        1.85        1.99      0.63 o
  10  13 -12        6.25        5.56      0.72 o
  10  13 -11        4.17        4.44      0.72 o
  10  13 -10        8.42        8.24      0.84 o
  10  13  -9       14.51       14.65      0.98 o
  10  13  -7        5.04        4.89      0.75 o
  10  13  -6        3.90        3.64      0.74 o
  10  13  -5       12.42       12.68      0.91 o
  10  13  -4        4.10        3.70      0.73 o
  10  13  -3       12.96       13.08      0.92 o
  10  13  -2        3.98        4.02      0.72 o
  10  13   0       60.98       59.95      1.82 o
  10  14 -11        1.63        1.69      0.67 o
  10  14 -10       23.15       22.30      1.09 o
  10  14  -8        5.86        6.29      0.80 o
  10  14  -7        1.72        1.80      0.71 o
  10  14  -6       26.42       25.42      1.18 o
  10  14  -4        6.32        6.00      0.76 o
  10  14  -3        5.43        5.35      0.76 o
  10  14  -2        5.87        6.57      0.78 o
  10  14  -1        4.60        4.98      0.75 o
  10  15 -11        2.40        2.03      0.63 o
  10  15 -10        3.58        2.98      0.67 o
  10  15  -9        3.80        3.52      0.70 o
  10  15  -8       10.84       11.62      0.88 o
  10  15  -7       25.62       25.86      1.19 o
  10  15  -6        3.12        3.04      0.74 o
  10  15  -5        2.73        2.36      0.73 o
  10  15  -4        2.33        2.75      0.69 o
  10  15  -3        3.44        3.53      0.72 o
  10  15  -2        3.39        3.14      0.71 o
  10  15   0        9.39       10.36      0.85 o
  10  16  -8        3.38        2.59      0.68 o
  10  16  -6        2.62        2.61      0.70 o
  10  16  -5        7.37        7.53      0.80 o
  10  16  -4        5.40        5.08      0.76 o
  10  16  -3       25.03       23.90      1.16 o
  10  16  -2        3.12        3.23      0.75 o
  10  16  -1       16.73       16.41      1.01 o
  10  16   0        4.91        5.19      0.76 o
  10  17  -8        6.52        6.65      0.73 o
  10  17  -7       12.70       13.03      0.84 o
  10  17  -6        5.12        5.05      0.71 o
  10  17  -5        2.63        3.21      0.67 o
  10  17  -4        3.04        2.96      0.68 o
  10  17  -3        2.15        2.00      0.68 o
  10  17  -2        2.16        2.50      0.68 o
  10  17  -1        7.61        7.53      0.79 o
  10  17   0       38.98       39.00      1.42 o
  10  18  -5        2.10        2.17      0.67 o
  10  18  -4       10.15        8.80      0.76 o
  10  18  -3        1.78        1.43      0.65 o
  10  18  -2        3.78        3.16      0.66 o
  10  18  -1        3.90        3.85      0.67 o
  11   0   1       87.46       87.24      1.99 o
  11   0   2        3.74        4.29      0.51 o
  11   0   3      101.39      100.43      2.24 o
  11   0   5       16.99       17.06      0.80 o
  11   0   6        1.29        1.60      0.51 o
  11   0   7        3.44        3.24      0.55 o
  11   0   8       27.90       27.90      1.06 o
  11   0   9        8.15        7.87      0.69 o
  11   0  10       45.48       45.55      1.44 o
  11   0  13       12.50       12.62      0.92 o
  11   0  15        9.77        9.05      0.86 o
  11   0  18        7.23        6.67      0.74 o
  11   1 -16       31.55       31.78      1.30 o
  11   1 -15       14.88       15.82      1.01 o
  11   1 -14        8.42        8.14      0.81 o
  11   1 -13       16.98       16.87      1.01 o
  11   1 -12       22.89       22.57      1.12 o
  11   1 -11        8.61        9.29      0.81 o
  11   1 -10       13.81       13.84      0.83 o
  11   1  -9        9.02        8.49      0.71 o
  11   1  -8       19.03       19.16      0.90 o
  11   1  -7       35.53       35.13      1.18 o
  11   1  -6        9.62       10.34      0.68 o
  11   1  -5       77.49       78.22      1.90 o
  11   1  -4       13.70       14.58      0.73 o
  11   1  -3       37.74       37.79      1.16 o
  11   1  -2       15.23       15.59      0.73 o
  11   1  -1       18.99       18.67      0.80 o
  11   1   0       37.23       36.62      1.11 o
  11   2 -17       10.35       10.65      0.82 o
  11   2 -16        2.73        3.09      0.70 o
  11   2 -15        2.02        2.24      0.72 o
  11   2 -14        5.07        5.41      0.76 o
  11   2 -13        6.68        6.74      0.78 o
  11   2 -12       33.31       34.64      1.35 o
  11   2 -11       22.08       23.37      1.12 o
  11   2 -10        3.41        3.61      0.62 o
  11   2  -9       23.49       23.57      1.01 o
  11   2  -8       51.42       50.64      1.49 o
  11   2  -7        8.62        9.00      0.68 o
  11   2  -6       34.03       34.43      1.15 o
  11   2  -5       35.62       35.59      1.15 o
  11   2  -4      177.12      179.29      3.63 o
  11   2  -3       17.93       17.68      0.80 o
  11   2  -2      134.00      134.76      2.82 o
  11   2  -1        1.90        2.25      0.49 o
  11   2   0       64.25       65.06      1.62 o
  11   3 -17        3.87        3.74      0.67 o
  11   3 -13       11.32       11.35      0.88 o
  11   3 -12        2.73        3.23      0.71 o
  11   3 -11        2.38        2.72      0.69 o
  11   3  -9       52.39       52.59      1.56 o
  11   3  -8       25.06       25.11      1.04 o
  11   3  -7      140.98      142.33      3.08 o
  11   3  -6       53.84       54.22      1.52 o
  11   3  -5      102.16      102.98      2.35 o
  11   3  -4       19.11       19.73      0.85 o
  11   3  -3       96.19       95.18      2.18 o
  11   3  -2      105.08      104.92      2.34 o
  11   3  -1       91.81       88.48      2.04 o
  11   4 -17       11.45       10.79      0.80 o
  11   4 -15        7.18        6.99      0.80 o
  11   4 -14       16.18       15.87      0.97 o
  11   4 -13       20.90       21.09      1.10 o
  11   4 -12        8.81        9.33      0.84 o
  11   4 -11       87.75       88.75      2.35 o
  11   4 -10       18.48       18.89      0.99 o
  11   4  -8       18.80       19.33      0.93 o
  11   4  -7        0.81        1.32      0.56 o
  11   4  -6       11.72       11.80      0.73 o
  11   4  -5        7.25        7.76      0.63 o
  11   4  -4       53.99       54.60      1.50 o
  11   4  -3       87.64       87.21      2.06 o
  11   4  -2      222.16      216.84      4.27 o
  11   4  -1      101.75      100.02      2.25 o
  11   4   0       12.85       13.10      0.71 o
  11   5 -16        7.56        7.71      0.77 o
  11   5 -15       10.91       10.68      0.87 o
  11   5 -14        1.66        1.57      0.71 o
  11   5 -13       26.51       26.88      1.21 o
  11   5 -12        1.78        1.82      0.72 o
  11   5 -11        3.93        3.68      0.71 o
  11   5 -10        1.83        1.75      0.68 o
  11   5  -9       51.63       53.30      1.65 o
  11   5  -8      128.03      131.41      2.96 o
  11   5  -7       51.78       53.86      1.57 o
  11   5  -6       49.49       50.22      1.48 o
  11   5  -5       12.94       13.06      0.76 o
  11   5  -4       25.20       25.45      0.99 o
  11   5  -3       45.75       46.06      1.35 o
  11   5  -2       90.99       90.01      2.11 o
  11   5  -1       17.24       17.00      0.81 o
  11   5   0        1.05        1.79      0.50 o
  11   6 -16       11.02       11.61      0.84 o
  11   6 -13        6.74        6.41      0.77 o
  11   6 -12       31.48       30.80      1.28 o
  11   6 -11        7.49        7.77      0.80 o
  11   6 -10       20.91       21.19      1.08 o
  11   6  -9        4.97        5.10      0.71 o
  11   6  -8       24.13       24.73      1.06 o
  11   6  -7        3.54        3.76      0.61 o
  11   6  -6        2.47        2.75      0.57 o
  11   6  -5       12.62       12.62      0.77 o
  11   6  -4        9.02        9.49      0.70 o
  11   6  -3       74.94       76.44      1.91 o
  11   6  -2       16.37       17.26      0.83 o
  11   6  -1       29.02       28.96      1.04 o
  11   6   0       40.88       40.52      1.25 o
  11   7 -15        7.74        7.95      0.78 o
  11   7 -14        9.65       10.22      0.87 o
  11   7 -13        4.02        4.50      0.71 o
  11   7 -12       10.38       10.49      0.88 o
  11   7 -11        8.00        8.37      0.82 o
  11   7 -10        3.87        3.99      0.72 o
  11   7  -9        6.76        7.69      0.77 o
  11   7  -8        4.03        4.24      0.68 o
  11   7  -7       26.03       26.98      1.10 o
  11   7  -6       19.44       19.66      0.95 o
  11   7  -5       13.22       13.41      0.80 o
  11   7  -4       12.60       12.67      0.77 o
  11   7  -3        1.01        1.37      0.55 o
  11   7  -2        2.52        2.48      0.55 o
  11   7  -1       74.32       74.00      1.88 o
  11   7   0       33.26       32.50      1.13 o
  11   8 -16        1.69        1.89      0.63 o
  11   8 -13        2.43        2.86      0.71 o
  11   8 -12       13.00       13.41      0.92 o
  11   8 -11        2.01        2.44      0.71 o
  11   8  -9       23.79       24.04      1.14 o
  11   8  -8        1.94        1.89      0.69 o
  11   8  -7       19.86       19.47      1.00 o
  11   8  -6       11.62       11.59      0.80 o
  11   8  -5       19.85       19.71      0.95 o
  11   8  -4        8.19        8.72      0.71 o
  11   8  -3       12.95       13.29      0.79 o
  11   8  -2        3.01        3.13      0.57 o
  11   8  -1        7.42        7.80      0.66 o
  11   8   0        1.73        1.81      0.55 o
  11   9 -15        9.83       10.28      0.80 o
  11   9 -13        5.23        5.15      0.76 o
  11   9 -12        5.65        5.75      0.80 o
  11   9 -11       18.42       18.28      1.03 o
  11   9  -9        1.47        1.64      0.72 o
  11   9  -8        7.69        7.72      0.81 o
  11   9  -7        9.11        9.15      0.81 o
  11   9  -6       12.39       12.38      0.86 o
  11   9  -4       10.06       10.44      0.75 o
  11   9  -3        1.44        1.41      0.61 o
  11   9  -2        2.52        2.65      0.59 o
  11   9  -1        3.09        3.14      0.59 o
  11   9   0        2.84        2.88      0.58 o
  11  10 -15        0.87        1.55      0.66 o
  11  10 -12        9.29        9.31      0.86 o
  11  10 -10        2.76        3.24      0.71 o
  11  10  -8        1.77        2.30      0.71 o
  11  10  -6       36.56       37.02      1.40 o
  11  10  -5        8.61        9.32      0.82 o
  11  10  -3        2.14        2.16      0.65 o
  11  10  -2       26.55       27.18      1.12 o
  11  10  -1        6.31        5.55      0.67 o
  11  10   0       76.10       74.67      1.97 o
  11  11 -14        2.25        2.47      0.63 o
  11  11 -13        3.16        2.91      0.67 o
  11  11 -12        8.58        9.02      0.83 o
  11  11 -11       13.42       13.51      0.95 o
  11  11 -10       11.01       11.43      0.88 o
  11  11  -9       16.32       16.95      1.00 o
  11  11  -8       10.22       10.81      0.88 o
  11  11  -7        8.02        7.45      0.81 o
  11  11  -6       21.65       21.68      1.10 o
  11  11  -5        1.34        1.77      0.71 o
  11  11  -4        2.28        2.46      0.69 o
  11  11  -3        3.90        3.73      0.71 o
  11  11  -2        3.38        3.05      0.69 o
  11  11  -1        2.44        2.49      0.68 o
  11  11   0       13.07       13.38      0.89 o
  11  12 -13        8.44        8.11      0.74 o
  11  12 -12        5.00        5.22      0.72 o
  11  12 -11        6.25        6.33      0.79 o
  11  12 -10        8.06        8.08      0.84 o
  11  12  -9        7.93        8.37      0.85 o
  11  12  -6       23.42       23.35      1.14 o
  11  12  -5       24.57       24.52      1.17 o
  11  12  -4       11.30       11.70      0.90 o
  11  12  -3       19.41       19.69      1.06 o
  11  12  -2       11.21       11.83      0.89 o
  11  12   0       21.24       21.77      1.09 o
  11  13 -12       11.81       12.37      0.82 o
  11  13 -11        8.38        8.81      0.79 o
  11  13  -9       11.09       10.21      0.88 o
  11  13  -8        6.74        7.29      0.83 o
  11  13  -7        3.03        2.73      0.71 o
  11  13  -6        7.40        7.66      0.80 o
  11  13  -5       27.03       27.00      1.21 o
  11  13  -4        9.91       10.03      0.87 o
  11  13  -3       16.79       18.04      1.03 o
  11  13  -2        3.27        3.40      0.72 o
  11  13  -1       44.82       44.60      1.55 o
  11  14 -10        1.66        1.54      0.67 o
  11  14  -9        3.06        3.23      0.69 o
  11  14  -8       16.76       16.97      1.00 o
  11  14  -7        1.59        1.54      0.75 o
  11  14  -6       11.97       11.74      0.92 o
  11  14  -5        7.13        6.58      0.79 o
  11  14  -4       19.00       18.73      1.06 o
  11  14  -3       24.46       24.73      1.17 o
  11  14  -2        6.77        6.84      0.80 o
  11  14  -1        7.26        7.57      0.80 o
  11  14   0       10.22        9.72      0.85 o
  11  15 -10        1.81        1.47      0.67 o
  11  15  -9        2.69        2.67      0.65 o
  11  15  -8        5.16        5.21      0.73 o
  11  15  -6        4.90        4.72      0.74 o
  11  15  -5       15.32       14.86      0.97 o
  11  15  -4        7.43        7.01      0.80 o
  11  15  -2       12.78       13.43      0.97 o
  11  15  -1        3.68        3.78      0.76 o
  11  15   0        8.95        9.08      0.86 o
  11  16  -8        2.41        2.37      0.64 o
  11  16  -5        2.72        1.82      0.69 o
  11  16  -2        3.09        3.21      0.72 o
  11  16  -1       10.76       10.45      0.86 o
  11  17  -5        1.57        1.33      0.65 o
  11  17  -4        2.54        2.73      0.65 o
  11  17  -3        1.54        1.75      0.66 o
  11  17  -2        8.70        8.12      0.78 o
  11  17  -1        2.35        2.53      0.67 o
  11  18  -2        2.67        2.19      0.65 o
  12   0   0       32.47       30.58      1.06 o
  12   0   1      113.67      114.50      2.53 o
  12   0   3       11.65       11.96      0.72 o
  12   0   4       28.93       28.92      1.05 o
  12   0   5      137.33      137.69      2.98 o
  12   0   6       45.17       45.31      1.39 o
  12   0   7        4.63        4.78      0.62 o
  12   0   9       23.37       23.83      1.08 o
  12   0  10        2.69        2.76      0.68 o
  12   0  11        1.70        1.77      0.70 o
  12   0  13        6.26        5.44      0.74 o
  12   0  14       13.28       13.46      0.91 o
  12   0  15        6.94        6.51      0.78 o
  12   0  16        8.51        8.06      0.78 o
  12   1 -15        9.91       10.13      0.86 o
  12   1 -13        4.92        4.93      0.74 o
  12   1 -12        8.15        8.23      0.82 o
  12   1 -11       27.27       27.59      1.22 o
  12   1 -10       12.16       12.65      0.89 o
  12   1  -9       38.68       38.55      1.37 o
  12   1  -8        8.07        8.46      0.71 o
  12   1  -7       12.33       12.57      0.78 o
  12   1  -6        3.43        3.93      0.59 o
  12   1  -5       33.33       33.68      1.16 o
  12   1  -4       14.14       14.59      0.79 o
  12   1  -2        1.59        1.93      0.51 o
  12   1  -1       19.49       19.15      0.85 o
  12   1   0       34.87       34.51      1.13 o
  12   2 -17        1.05        1.44      0.63 o
  12   2 -14        6.80        6.55      0.81 o
  12   2 -13        3.43        3.77      0.73 o
  12   2 -12        8.04        7.32      0.80 o
  12   2 -11       15.85       16.22      0.98 o
  12   2 -10        3.98        3.85      0.70 o
  12   2  -9        9.35        9.71      0.78 o
  12   2  -8       12.49       12.80      0.81 o
  12   2  -7        1.41        1.55      0.58 o
  12   2  -6       17.31       17.69      0.87 o
  12   2  -5       44.77       45.10      1.37 o
  12   2  -4       12.74       12.86      0.75 o
  12   2  -3        8.90        8.83      0.66 o
  12   2  -2       17.29       17.34      0.82 o
  12   2  -1       12.15       12.19      0.72 o
  12   2   0       11.86       11.85      0.71 o
  12   3 -17       11.95       11.98      0.84 o
  12   3 -16        2.06        2.17      0.66 o
  12   3 -15        6.86        7.01      0.78 o
  12   3 -14        2.70        2.69      0.73 o
  12   3 -12        6.46        6.80      0.79 o
  12   3 -11       22.59       23.10      1.14 o
  12   3 -10        5.35        5.54      0.74 o
  12   3  -9        3.67        3.56      0.67 o
  12   3  -8        4.22        4.12      0.63 o
  12   3  -7       20.97       20.97      0.97 o
  12   3  -6       31.58       31.71      1.16 o
  12   3  -4        8.87        9.11      0.68 o
  12   3  -3       10.01       10.36      0.70 o
  12   3  -2       27.09       27.01      1.01 o
  12   3  -1       31.94       31.55      1.09 o
  12   3   0      131.98      130.73      2.82 o
  12   4 -16        1.69        2.05      0.66 o
  12   4 -13       13.96       14.37      0.94 o
  12   4 -12       12.60       12.74      0.92 o
  12   4 -11        2.44        2.25      0.73 o
  12   4 -10        9.61        9.67      0.83 o
  12   4  -9        6.69        6.22      0.75 o
  12   4  -8        3.75        4.17      0.67 o
  12   4  -6       47.86       48.29      1.48 o
  12   4  -5        8.55        8.69      0.69 o
  12   4  -4        9.23        9.28      0.69 o
  12   4  -3       20.57       20.88      0.92 o
  12   4  -2       27.85       26.85      1.04 o
  12   4  -1        2.73        2.13      0.55 o
  12   4   0       13.26       13.05      0.76 o
  12   5 -15        4.93        5.02      0.72 o
  12   5 -14        6.62        5.90      0.78 o
  12   5 -13        1.66        1.91      0.70 o
  12   5 -12        7.68        7.49      0.80 o
  12   5 -11       14.58       14.98      0.96 o
  12   5 -10       32.60       32.90      1.34 o
  12   5  -9        4.52        4.95      0.75 o
  12   5  -8        1.86        2.27      0.65 o
  12   5  -7       48.95       50.50      1.55 o
  12   5  -6       21.17       20.37      0.97 o
  12   5  -5       24.41       24.39      1.02 o
  12   5  -4       50.24       49.98      1.48 o
  12   5  -3       43.45       42.62      1.35 o
  12   5  -2        9.68        9.74      0.71 o
  12   5  -1       24.33       25.01      1.01 o
  12   5   0       53.78       53.45      1.52 o
  12   6 -16       18.42       17.76      0.93 o
  12   6 -14        4.57        4.16      0.73 o
  12   6 -12        9.65        9.61      0.86 o
  12   6 -11        5.88        5.04      0.75 o
  12   6 -10       40.03       40.92      1.49 o
  12   6  -9       50.39       49.95      1.65 o
  12   6  -7       10.15       10.27      0.80 o
  12   6  -6       59.27       60.07      1.72 o
  12   6  -5        3.77        3.99      0.64 o
  12   6  -4       71.73       73.08      1.94 o
  12   6  -3       14.56       14.71      0.83 o
  12   6  -2       60.72       60.17      1.67 o
  12   6  -1       90.83       89.86      2.18 o
  12   6   0       16.74       16.67      0.85 o
  12   7 -15        1.66        1.41      0.68 o
  12   7 -14       19.67       20.46      1.05 o
  12   7 -13       16.35       15.64      0.99 o
  12   7 -12        2.34        2.28      0.70 o
  12   7 -11       34.41       34.84      1.36 o
  12   7 -10        3.86        3.84      0.74 o
  12   7  -9       45.14       46.01      1.59 o
  12   7  -8        2.78        2.63      0.71 o
  12   7  -7       29.46       29.23      1.23 o
  12   7  -6       30.62       31.73      1.26 o
  12   7  -5       21.46       21.56      1.02 o
  12   7  -4      106.80      107.54      2.54 o
  12   7  -3       40.25       40.38      1.34 o
  12   7  -2        6.85        6.78      0.67 o
  12   7  -1       11.12       11.56      0.77 o
  12   7   0        9.26       10.25      0.73 o
  12   8 -15        4.65        4.82      0.68 o
  12   8 -14       19.26       19.06      1.00 o
  12   8 -13        2.80        2.94      0.71 o
  12   8 -12       24.43       24.42      1.19 o
  12   8 -11       37.07       37.58      1.41 o
  12   8 -10        8.31        7.95      0.84 o
  12   8  -9        5.83        6.12      0.79 o
  12   8  -8       27.77       28.14      1.23 o
  12   8  -7        2.03        2.82      0.71 o
  12   8  -6       33.74       34.03      1.34 o
  12   8  -5        6.62        7.01      0.75 o
  12   8  -4       34.62       35.61      1.32 o
  12   8  -3       35.60       35.57      1.26 o
  12   8  -2        2.70        2.88      0.61 o
  12   8  -1       25.62       24.85      1.06 o
  12   9 -14       15.36       15.82      0.91 o
  12   9 -13        9.10        9.49      0.83 o
  12   9 -12       16.36       16.51      1.02 o
  12   9 -11       40.79       41.03      1.51 o
  12   9 -10       50.69       50.57      1.66 o
  12   9  -9       44.22       43.31      1.53 o
  12   9  -8        5.45        5.61      0.78 o
  12   9  -7       24.61       24.23      1.17 o
  12   9  -6        2.17        2.43      0.72 o
  12   9  -5        2.19        2.14      0.71 o
  12   9  -4       30.31       30.28      1.26 o
  12   9  -3        5.57        4.93      0.69 o
  12   9  -2       13.92       14.53      0.90 o
  12   9  -1        2.22        2.07      0.64 o
  12   9   0        7.09        6.88      0.72 o
  12  10 -14        5.79        5.95      0.71 o
  12  10 -13        5.26        5.00      0.72 o
  12  10 -12        4.40        4.66      0.73 o
  12  10 -10        6.96        6.59      0.83 o
  12  10  -9       12.30       13.09      0.93 o
  12  10  -8        2.48        2.42      0.73 o
  12  10  -7       22.64       23.29      1.14 o
  12  10  -5       35.47       35.23      1.38 o
  12  10  -4       58.68       58.87      1.81 o
  12  10  -3       11.32       11.95      0.89 o
  12  10  -2       29.23       29.39      1.24 o
  12  10   0        9.91       10.21      0.83 o
  12  11 -12        5.16        4.42      0.71 o
  12  11 -11        7.26        6.70      0.79 o
  12  11 -10       20.42       20.49      1.10 o
  12  11  -9        5.48        5.22      0.79 o
  12  11  -8        4.39        4.73      0.76 o
  12  11  -7       16.92       17.04      1.01 o
  12  11  -5       24.00       22.71      1.13 o
  12  11  -3       32.57       33.08      1.33 o
  12  11  -2       27.97       28.53      1.24 o
  12  11  -1        1.99        2.01      0.70 o
  12  11   0        1.77        2.00      0.70 o
  12  12 -11        2.24        2.08      0.67 o
  12  12 -10       11.68       11.67      0.89 o
  12  12  -9       21.60       21.89      1.12 o
  12  12  -8       19.44       19.12      1.08 o
  12  12  -7        3.72        3.61      0.73 o
  12  12  -6        7.56        7.30      0.80 o
  12  12  -5        1.84        1.83      0.72 o
  12  12  -3       18.79       19.22      1.05 o
  12  12  -2       18.71       19.07      1.07 o
  12  12  -1       11.45       11.29      0.89 o
  12  12   0       17.20       17.32      1.01 o
  12  13  -7        2.40        2.52      0.71 o
  12  13  -5        6.63        6.44      0.78 o
  12  13  -4        7.19        7.13      0.79 o
  12  13  -3       13.33       13.48      0.93 o
  12  13  -1        6.93        6.19      0.79 o
  12  13   0        9.29        9.26      0.84 o
  12  14  -9        3.04        2.74      0.66 o
  12  14  -7        3.98        3.77      0.71 o
  12  14  -4        4.14        3.69      0.74 o
  12  14  -3        2.81        2.64      0.74 o
  12  14  -1       12.13       11.71      0.93 o
  12  14   0        1.95        2.30      0.69 o
  12  15  -8        6.63        6.36      0.71 o
  12  15  -7        8.23        7.83      0.76 o
  12  15  -6        3.85        4.12      0.70 o
  12  15  -5        2.71        2.60      0.69 o
  12  15  -4        5.33        5.38      0.74 o
  12  15  -3        3.89        4.13      0.72 o
  12  15  -2        4.71        4.79      0.75 o
  12  15  -1        7.53        7.69      0.82 o
  12  16  -5        4.78        4.68      0.69 o
  12  16  -4        2.07        2.03      0.67 o
  12  16  -3        7.86        7.56      0.77 o
  12  16  -2        2.47        2.12      0.68 o
  12  16  -1        4.70        4.69      0.72 o
  12  17  -3        3.66        3.04      0.67 o
  12  17  -2        5.96        5.33      0.68 o
  12  17   0        2.33        2.38      0.63 o
  13   0   1        1.00        1.48      0.56 o
  13   0   2       59.53       59.95      1.65 o
  13   0   3      109.43      108.42      2.50 o
  13   0   4       33.95       33.66      1.19 o
  13   0   7        2.76        2.79      0.65 o
  13   0   8        4.30        3.94      0.72 o
  13   0  10       30.08       30.99      1.28 o
  13   0  12       23.49       24.68      1.16 o
  13   0  13       13.32       13.52      0.95 o
  13   0  15       11.62       11.00      0.85 o
  13   0  16        1.44        1.44      0.64 o
  13   1 -16        2.81        2.59      0.64 o
  13   1 -15       16.94       16.02      0.96 o
  13   1 -14        1.93        1.73      0.73 o
  13   1 -13        8.44        8.61      0.85 o
  13   1 -12        5.73        5.54      0.77 o
  13   1 -11        3.85        3.65      0.72 o
  13   1  -9       39.44       39.17      1.44 o
  13   1  -8       27.63       28.53      1.21 o
  13   1  -7       51.37       51.83      1.62 o
  13   1  -6       17.62       17.76      0.91 o
  13   1  -5       20.03       20.98      0.97 o
  13   1  -4       16.67       16.15      0.86 o
  13   1  -3       11.91       12.00      0.77 o
  13   1  -2        6.27        6.42      0.64 o
  13   1  -1       28.54       28.60      1.08 o
  13   1   0       37.20       35.88      1.21 o
  13   2 -16        2.00        2.22      0.63 o
  13   2 -15        2.21        1.88      0.70 o
  13   2 -14        3.47        3.41      0.72 o
  13   2 -13       22.97       24.37      1.19 o
  13   2 -12        4.62        4.88      0.75 o
  13   2 -11        3.04        3.97      0.72 o
  13   2 -10       37.25       36.60      1.41 o
  13   2  -9        2.21        1.98      0.71 o
  13   2  -8        6.97        7.10      0.77 o
  13   2  -7       42.30       42.32      1.45 o
  13   2  -6       56.13       56.50      1.65 o
  13   2  -5       21.75       21.51      0.98 o
  13   2  -4       27.53       27.66      1.09 o
  13   2  -3       54.83       55.23      1.59 o
  13   2  -2       30.27       29.95      1.12 o
  13   2  -1       53.62       53.18      1.55 o
  13   2   0       27.32       26.09      1.04 o
  13   3 -16        2.78        3.02      0.63 o
  13   3 -15        6.52        7.26      0.76 o
  13   3 -14        3.55        3.77      0.73 o
  13   3 -13        5.48        5.34      0.78 o
  13   3 -12       12.94       13.32      0.93 o
  13   3 -11        9.75       10.08      0.86 o
  13   3 -10        5.27        5.26      0.75 o
  13   3  -9       39.91       39.75      1.45 o
  13   3  -8       28.82       28.90      1.23 o
  13   3  -7       20.51       20.50      1.03 o
  13   3  -6       16.13       16.97      0.91 o
  13   3  -5       39.43       39.54      1.34 o
  13   3  -4        5.58        5.97      0.65 o
  13   3  -3       59.82       59.79      1.67 o
  13   3  -2      108.47      108.18      2.52 o
  13   3  -1      110.65      109.94      2.53 o
  13   3   0       26.99       27.20      1.06 o
  13   4 -14        5.44        6.07      0.75 o
  13   4 -13        1.17        1.70      0.71 o
  13   4 -12        3.58        3.86      0.72 o
  13   4 -11       12.63       13.26      0.92 o
  13   4 -10        3.26        3.20      0.73 o
  13   4  -9       17.17       17.34      1.02 o
  13   4  -8       30.37       30.74      1.29 o
  13   4  -6       45.18       45.75      1.51 o
  13   4  -5        4.25        4.15      0.65 o
  13   4  -4      100.65      101.41      2.43 o
  13   4  -3       35.88       36.09      1.26 o
  13   4  -2       50.87       50.43      1.51 o
  13   4  -1        3.36        3.83      0.63 o
  13   4   0      181.58      179.27      3.73 o
  13   5 -15        2.89        2.62      0.66 o
  13   5 -14       18.73       19.56      1.03 o
  13   5 -12        3.11        2.68      0.73 o
  13   5 -11        3.62        3.32      0.72 o
  13   5 -10        2.43        2.27      0.72 o
  13   5  -9       40.25       40.48      1.48 o
  13   5  -8       22.29       22.71      1.12 o
  13   5  -7       14.86       14.84      0.95 o
  13   5  -6       25.71       26.03      1.15 o
  13   5  -5       57.10       56.72      1.72 o
  13   5  -4       25.61       26.30      1.09 o
  13   5  -3       22.77       22.71      1.02 o
  13   5  -2        3.67        3.61      0.62 o
  13   5  -1       44.42       44.25      1.41 o
  13   6 -15        7.03        6.97      0.72 o
  13   6 -14       21.95       21.28      1.06 o
  13   6 -13        4.27        4.11      0.74 o
  13   6 -12        1.19        1.70      0.73 o
  13   6 -11       13.51       14.06      0.94 o
  13   6 -10        2.15        2.30      0.71 o
  13   6  -9       13.30       13.45      0.95 o
  13   6  -8        4.26        4.54      0.73 o
  13   6  -7       14.27       13.90      0.93 o
  13   6  -4       54.06       53.67      1.66 o
  13   6  -2       13.53       13.46      0.83 o
  13   6  -1       20.56       20.28      0.98 o
  13   6   0        2.91        2.63      0.61 o
  13   7 -15        3.50        3.64      0.67 o
  13   7 -14        6.94        6.59      0.74 o
  13   7 -13        5.61        5.34      0.75 o
  13   7 -11        4.55        4.41      0.77 o
  13   7 -10        6.45        6.86      0.80 o
  13   7  -9        5.37        5.32      0.77 o
  13   7  -8        7.11        7.28      0.80 o
  13   7  -6        6.66        6.71      0.79 o
  13   7  -5        3.40        3.85      0.72 o
  13   7  -4       13.01       13.14      0.91 o
  13   7  -3        2.49        2.99      0.66 o
  13   7  -2        4.82        4.54      0.68 o
  13   7  -1       18.45       18.91      0.98 o
  13   7   0        7.00        6.87      0.73 o
  13   8 -14        3.46        3.31      0.65 o
  13   8 -13        7.48        7.41      0.77 o
  13   8 -11        2.10        2.20      0.73 o
  13   8 -10        8.58        9.04      0.82 o
  13   8  -9        7.05        7.39      0.80 o
  13   8  -8        2.73        2.50      0.72 o
  13   8  -7       24.24       23.98      1.16 o
  13   8  -5        4.00        4.18      0.73 o
  13   8  -4        4.07        3.72      0.72 o
  13   8  -3        8.34        8.96      0.81 o
  13   8   0        2.65        2.42      0.67 o
  13   9 -13       11.89       12.24      0.86 o
  13   9 -12        5.40        5.23      0.74 o
  13   9 -11        2.40        2.45      0.72 o
  13   9 -10        3.64        3.63      0.75 o
  13   9  -8        8.38        8.40      0.82 o
  13   9  -7        7.23        7.06      0.81 o
  13   9  -6       22.13       21.55      1.11 o
  13   9  -5        1.85        1.90      0.72 o
  13   9  -3        1.42        1.82      0.70 o
  13   9  -2        7.34        7.32      0.80 o
  13   9  -1        4.11        4.04      0.71 o
  13   9   0        8.74        9.47      0.82 o
  13  10 -13        8.11        8.37      0.77 o
  13  10 -12        4.20        4.15      0.68 o
  13  10 -11        2.64        2.32      0.69 o
  13  10  -9        6.08        6.02      0.81 o
  13  10  -7        5.59        5.62      0.77 o
  13  10  -6        2.06        2.36      0.71 o
  13  10  -5        4.98        4.51      0.75 o
  13  10  -4       12.53       12.71      0.92 o
  13  10  -3       14.44       14.06      0.96 o
  13  10  -2       15.96       16.41      0.99 o
  13  10  -1        3.57        3.54      0.72 o
  13  10   0        8.17        8.69      0.81 o
  13  11 -12        5.93        5.80      0.70 o
  13  11 -10        8.48        8.73      0.81 o
  13  11  -9        6.47        6.41      0.79 o
  13  11  -8       18.22       17.67      1.05 o
  13  11  -7       11.19       11.55      0.93 o
  13  11  -6        3.46        3.61      0.73 o
  13  11  -5       19.62       19.25      1.05 o
  13  11  -3       12.50       12.38      0.91 o
  13  11   0        3.90        3.62      0.72 o
  13  12 -11       13.04       12.20      0.82 o
  13  12  -9        1.58        1.69      0.69 o
  13  12  -8        8.20        8.90      0.83 o
  13  12  -7       11.95       11.49      0.90 o
  13  12  -6        7.77        8.36      0.85 o
  13  12  -4        8.09        8.32      0.82 o
  13  12  -3        5.86        5.70      0.77 o
  13  12  -2       15.72       16.42      1.01 o
  13  12  -1       27.37       26.77      1.21 o
  13  12   0       20.88       20.31      1.08 o
  13  13 -10        3.80        3.78      0.69 o
  13  13  -8        6.91        6.90      0.77 o
  13  13  -7        8.90        9.45      0.84 o
  13  13  -6       19.62       18.86      1.05 o
  13  13  -5        2.27        2.13      0.72 o
  13  13  -4       13.23       12.88      0.94 o
  13  13  -3        5.55        5.49      0.80 o
  13  13  -2       32.35       32.33      1.35 o
  13  13  -1       10.90       11.74      0.93 o
  13  14  -8        1.90        1.82      0.65 o
  13  14  -7        7.61        8.06      0.77 o
  13  14  -5        1.60        1.79      0.70 o
  13  14  -4        3.43        3.21      0.71 o
  13  14  -3        6.13        6.64      0.78 o
  13  14  -2        2.77        2.62      0.74 o
  13  14  -1       49.90       45.90      1.58 o
  13  15  -6       13.20       12.45      0.83 o
  13  15  -5       10.92       10.49      0.82 o
  13  15  -4       10.09       11.18      0.85 o
  13  15  -2        3.09        3.16      0.69 o
  13  15   0        2.38        2.09      0.68 o
  13  16  -4        1.68        2.42      0.65 o
  13  16  -3        5.44        5.66      0.68 o
  13  16  -1        4.30        4.23      0.84 o
  13  16   0        3.27        2.16      0.65 o
  14   0   0      117.64      115.55      2.68 o
  14   0   1        1.91        1.84      0.61 o
  14   0   2       10.40       10.61      0.77 o
  14   0   3       44.21       44.02      1.43 o
  14   0   4       18.16       18.56      0.95 o
  14   0   5       60.08       59.42      1.77 o
  14   0   6       13.11       13.59      0.90 o
  14   0   7       32.34       32.17      1.30 o
  14   0   8       84.69       86.19      2.31 o
  14   0   9        9.63        9.82      0.85 o
  14   0  10        4.84        4.83      0.74 o
  14   0  12        4.89        4.78      0.76 o
  14   0  14       24.84       21.40      1.06 o
  14   0  15        4.01        3.50      0.67 o
  14   1 -15        3.61        3.28      0.67 o
  14   1 -14       28.69       28.03      1.20 o
  14   1 -13       31.28       31.77      1.30 o
  14   1 -12       17.67       19.06      1.07 o
  14   1 -11        8.26        8.63      0.81 o
  14   1 -10        9.08        9.28      0.85 o
  14   1  -9       41.61       40.71      1.49 o
  14   1  -8       28.77       28.92      1.25 o
  14   1  -7       17.13       17.43      1.01 o
  14   1  -6       21.37       21.55      1.07 o
  14   1  -5       44.67       45.17      1.52 o
  14   1  -4       55.99       55.51      1.67 o
  14   1  -3        2.15        2.30      0.63 o
  14   1  -2       81.84       81.17      2.09 o
  14   1  -1        9.24        8.92      0.75 o
  14   1   0        5.10        5.14      0.66 o
  14   2 -15       23.09       22.92      1.03 o
  14   2 -14        1.64        1.51      0.71 o
  14   2 -13        4.47        4.59      0.73 o
  14   2 -12       31.59       31.88      1.33 o
  14   2 -11       18.70       19.52      1.05 o
  14   2 -10        5.28        5.54      0.74 o
  14   2  -9       34.67       34.10      1.35 o
  14   2  -8        2.17        2.19      0.70 o
  14   2  -7       57.17       56.03      1.75 o
  14   2  -6       20.70       20.62      1.05 o
  14   2  -5       12.88       12.56      0.87 o
  14   2  -4       29.22       28.75      1.19 o
  14   2  -3        7.14        7.07      0.71 o
  14   2  -2       32.54       33.16      1.22 o
  14   2  -1       29.11       28.40      1.14 o
  14   3 -14       11.13       12.23      0.86 o
  14   3 -13        2.14        1.92      0.70 o
  14   3 -12       17.68       18.47      1.05 o
  14   3 -11        1.96        2.01      0.71 o
  14   3 -10       22.32       20.77      1.08 o
  14   3  -9        2.69        3.27      0.71 o
  14   3  -8        2.67        2.80      0.71 o
  14   3  -7       26.33       25.94      1.18 o
  14   3  -6        9.60       10.06      0.83 o
  14   3  -5        4.35        3.80      0.70 o
  14   3  -4       11.30       11.30      0.84 o
  14   3  -3       11.42       10.71      0.83 o
  14   3  -2        4.32        4.65      0.66 o
  14   3  -1       58.62       58.06      1.68 o
  14   3   0        6.72        6.62      0.70 o
  14   4 -14        1.45        1.65      0.69 o
  14   4 -12        4.70        4.57      0.75 o
  14   4 -11        3.86        3.75      0.73 o
  14   4 -10        1.40        1.79      0.71 o
  14   4  -9       32.16       31.85      1.31 o
  14   4  -8        5.01        4.96      0.73 o
  14   4  -7       11.01       11.20      0.87 o
  14   4  -6       50.19       50.49      1.65 o
  14   4  -5       25.99       25.11      1.15 o
  14   4  -4       46.35       45.43      1.53 o
  14   4  -3        6.57        6.49      0.74 o
  14   4  -2       12.51       12.24      0.86 o
  14   4  -1       20.23       19.89      1.00 o
  14   4   0        1.20        1.47      0.63 o
  14   5 -13        1.63        1.98      0.69 o
  14   5 -12        2.76        2.27      0.71 o
  14   5 -11       30.92       31.08      1.33 o
  14   5 -10       27.23       28.15      1.22 o
  14   5  -9        9.39        9.77      0.85 o
  14   5  -7        5.48        5.67      0.75 o
  14   5  -5        4.89        4.94      0.73 o
  14   5  -4        1.91        1.86      0.68 o
  14   5  -3        2.28        2.61      0.69 o
  14   5  -2       15.45       15.31      0.93 o
  14   5  -1       63.94       62.72      1.83 o
  14   5   0       28.97       29.62      1.21 o
  14   6 -13        1.93        2.00      0.68 o
  14   6 -11        2.50        2.83      0.72 o
  14   6 -10        5.00        4.94      0.73 o
  14   6  -9        4.45        4.21      0.74 o
  14   6  -8        7.36        6.80      0.79 o
  14   6  -7        9.46        9.59      0.83 o
  14   6  -6       19.81       20.35      1.07 o
  14   6  -5       13.55       14.08      0.94 o
  14   6  -4        9.65        9.24      0.83 o
  14   6  -3       16.69       16.71      0.99 o
  14   6  -2        8.64        8.60      0.80 o
  14   6   0       26.57       24.48      1.14 o
  14   7 -12        1.70        2.07      0.67 o
  14   7 -11       23.05       23.19      1.12 o
  14   7 -10        5.90        5.99      0.79 o
  14   7  -9        8.82        9.02      0.83 o
  14   7  -8        8.00        7.68      0.80 o
  14   7  -7       11.78       11.13      0.88 o
  14   7  -6       16.88       15.99      0.98 o
  14   7  -5        2.09        2.38      0.70 o
  14   7  -4        6.20        6.31      0.77 o
  14   7  -3        3.85        3.58      0.71 o
  14   7  -2       10.29       10.24      0.84 o
  14   7  -1       26.13       26.07      1.17 o
  14   7   0        5.93        5.84      0.76 o
  14   8 -12        4.68        4.49      0.71 o
  14   8 -11        4.57        4.10      0.72 o
  14   8  -9       11.22       11.02      0.90 o
  14   8  -8        2.87        2.69      0.70 o
  14   8  -7        2.21        2.30      0.72 o
  14   8  -6       17.00       17.37      1.02 o
  14   8  -5       18.57       19.76      1.06 o
  14   8  -4        3.21        3.57      0.72 o
  14   8  -3        3.51        3.14      0.72 o
  14   8  -2        2.24        1.64      0.72 o
  14   8  -1        2.98        2.70      0.72 o
  14   8   0        8.00        7.91      0.80 o
  14   9 -12        6.38        7.00      0.72 o
  14   9  -9        6.39        5.15      0.78 o
  14   9  -8       19.10       18.99      1.08 o
  14   9  -4        1.87        2.02      0.70 o
  14   9  -1        5.10        5.88      0.76 o
  14  10 -11        3.46        3.03      0.68 o
  14  10 -10        3.50        3.23      0.70 o
  14  10  -9        5.00        4.82      0.74 o
  14  10  -8        1.76        1.83      0.73 o
  14  10  -7       10.44       10.28      0.87 o
  14  10  -6        2.09        2.29      0.70 o
  14  10  -5        8.87        8.78      0.83 o
  14  10  -4        2.56        2.39      0.71 o
  14  10  -3       14.86       14.22      0.94 o
  14  10  -2        7.99        8.21      0.82 o
  14  10  -1        1.77        1.71      0.73 o
  14  11 -10        4.06        3.70      0.67 o
  14  11  -9        1.69        1.79      0.68 o
  14  11  -8        6.22        5.99      0.76 o
  14  11  -7        2.16        2.29      0.71 o
  14  11  -5        3.55        3.80      0.74 o
  14  11  -4        7.10        6.77      0.82 o
  14  11  -3        2.35        2.40      0.71 o
  14  11  -2        5.54        5.32      0.76 o
  14  11  -1       10.21       10.08      0.86 o
  14  11   0        5.43        6.32      0.77 o
  14  12  -9        6.05        6.22      0.71 o
  14  12  -8        1.71        1.58      0.69 o
  14  12  -7        2.04        1.88      0.70 o
  14  12  -4        4.53        4.53      0.76 o
  14  12  -3        2.61        2.94      0.74 o
  14  12  -2       12.02       12.64      0.94 o
  14  12   0        6.85        7.31      0.83 o
  14  13  -8        3.67        3.11      0.64 o
  14  13  -7        4.84        4.61      0.69 o
  14  13  -6        4.35        4.00      0.70 o
  14  13  -5       15.48       14.66      0.94 o
  14  13  -4       18.22       18.71      1.02 o
  14  13  -3        3.25        3.53      0.71 o
  14  13  -2        3.05        2.68      0.72 o
  14  13  -1        2.59        2.14      0.72 o
  14  13   0        2.00        2.93      0.71 o
  14  14  -6        5.52        6.29      0.75 o
  14  14  -4        2.45        2.25      0.68 o
  14  14  -3        1.95        2.36      0.68 o
  14  14  -2        3.15        2.69      0.69 o
  14  14  -1       19.00       17.46      0.99 o
  14  14   0       15.24       13.02      0.89 o
  14  15  -4        5.34        5.69      0.71 o
  14  15  -3        2.34        2.02      0.64 o
  15   0   1        1.13        1.48      0.70 o
  15   0   3        5.73        5.30      0.73 o
  15   0   4       10.91       10.46      0.85 o
  15   0   6       41.30       40.69      1.47 o
  15   0   7        4.63        4.54      0.73 o
  15   0   8        1.53        2.21      0.69 o
  15   0   9        3.67        3.90      0.70 o
  15   0  12       15.82       16.05      0.96 o
  15   0  14        1.82        1.98      0.63 o
  15   1 -14        3.45        3.42      0.64 o
  15   1 -13        5.72        5.33      0.72 o
  15   1 -12        3.73        4.04      0.71 o
  15   1 -11       14.63       14.65      0.96 o
  15   1 -10        2.57        2.54      0.69 o
  15   1  -9        4.88        5.19      0.72 o
  15   1  -8       14.71       14.15      0.93 o
  15   1  -6        6.03        6.19      0.76 o
  15   1  -4        2.52        2.30      0.69 o
  15   1  -3       10.53       11.15      0.87 o
  15   1  -2       42.75       40.56      1.47 o
  15   1  -1        5.87        5.47      0.74 o
  15   1   0        1.74        1.49      0.68 o
  15   2 -14        8.28        8.44      0.74 o
  15   2 -13        3.48        2.91      0.68 o
  15   2 -12        3.50        3.33      0.71 o
  15   2 -11        3.23        3.86      0.73 o
  15   2 -10       16.12       15.99      1.01 o
  15   2  -8       10.54       10.52      0.85 o
  15   2  -7        7.40        7.33      0.80 o
  15   2  -6        7.85        7.74      0.80 o
  15   2  -4       20.12       20.15      1.05 o
  15   2  -3       19.71       18.23      1.03 o
  15   2  -2        6.42        6.74      0.78 o
  15   2   0        5.91        5.27      0.72 o
  15   3 -14        2.63        2.74      0.67 o
  15   3 -12        2.30        2.45      0.68 o
  15   3 -11        6.93        6.80      0.80 o
  15   3 -10        9.43        9.60      0.86 o
  15   3  -7        3.65        3.85      0.73 o
  15   3  -6        1.99        1.94      0.70 o
  15   3  -5       23.76       23.05      1.12 o
  15   3  -4       14.51       14.12      0.93 o
  15   3  -3       16.76       16.95      0.98 o
  15   3  -2        5.72        5.33      0.75 o
  15   3  -1        5.56        4.89      0.74 o
  15   3   0        4.52        4.53      0.72 o
  15   4 -12        3.81        3.39      0.69 o
  15   4 -11       12.80       12.27      0.90 o
  15   4  -9        6.30        6.46      0.76 o
  15   4  -8       11.52       11.62      0.88 o
  15   4  -7       22.90       23.16      1.13 o
  15   4  -6        1.90        1.80      0.71 o
  15   4  -5        4.89        4.13      0.74 o
  15   4  -4       11.21       11.18      0.88 o
  15   4  -3        9.87        9.22      0.83 o
  15   4  -2       10.60       10.20      0.85 o
  15   4  -1       26.87       25.02      1.16 o
  15   4   0       12.23       12.22      0.88 o
  15   5 -13        8.15        7.84      0.74 o
  15   5 -12        8.62        8.30      0.79 o
  15   5 -11        5.02        4.59      0.73 o
  15   5 -10        9.35       10.09      0.86 o
  15   5  -9       23.36       23.54      1.18 o
  15   5  -8        6.81        6.61      0.78 o
  15   5  -7        1.91        2.07      0.70 o
  15   5  -6        4.94        4.72      0.73 o
  15   5  -5        3.37        3.09      0.72 o
  15   5  -4       21.43       20.11      1.07 o
  15   5  -3       21.10       19.86      1.06 o
  15   5  -2       12.09       11.61      0.90 o
  15   5  -1       16.02       16.22      1.00 o
  15   6 -13        2.04        1.79      0.67 o
  15   6 -11        9.21        9.03      0.80 o
  15   6 -10        2.18        2.00      0.72 o
  15   6  -9       13.05       13.26      0.95 o
  15   6  -8        3.78        3.65      0.72 o
  15   6  -7       12.70       12.26      0.90 o
  15   6  -5        3.96        4.02      0.72 o
  15   6  -4       25.80       25.24      1.20 o
  15   6  -3       44.44       42.88      1.54 o
  15   6  -2        2.27        2.09      0.73 o
  15   6  -1       62.83       60.71      1.86 o
  15   6   0       14.33       13.38      0.93 o
  15   7 -11        3.45        3.28      0.69 o
  15   7 -10        7.75        7.78      0.79 o
  15   7  -9        2.28        2.32      0.70 o
  15   7  -8       12.20       11.48      0.90 o
  15   7  -7        8.58        8.51      0.82 o
  15   7  -6       48.16       47.40      1.61 o
  15   7  -5        7.34        6.67      0.78 o
  15   7  -4       48.86       47.13      1.61 o
  15   7  -3        8.62        8.58      0.84 o
  15   7  -2       54.92       52.73      1.72 o
  15   7  -1        3.57        3.92      0.74 o
  15   8 -12        7.06        7.12      0.75 o
  15   8 -11        1.26        1.40      0.68 o
  15   8 -10       20.57       21.00      1.06 o
  15   8  -9       15.92       14.76      0.95 o
  15   8  -7       24.21       23.14      1.15 o
  15   8  -5        3.47        4.05      0.74 o
  15   8  -4        8.79        8.57      0.84 o
  15   8  -3       52.20       51.94      1.69 o
  15   8  -2        9.10        8.53      0.84 o
  15   8  -1       41.14       40.10      1.47 o
  15   8   0        2.96        2.45      0.72 o
  15   9 -11        1.65        1.40      0.68 o
  15   9 -10        6.25        6.14      0.74 o
  15   9  -9        3.22        3.14      0.72 o
  15   9  -8        7.85        7.48      0.80 o
  15   9  -7       15.76       15.96      1.00 o
  15   9  -6       26.41       26.89      1.24 o
  15   9  -5       12.52       13.21      0.96 o
  15   9  -4       49.05       49.00      1.63 o
  15   9  -3       13.51       12.83      0.92 o
  15   9  -2        8.25        7.40      0.81 o
  15   9  -1        5.84        5.69      0.77 o
  15   9   0       10.70        9.32      0.85 o
  15  10 -10        9.85        9.45      0.78 o
  15  10  -9        2.96        2.46      0.68 o
  15  10  -7        9.94       10.84      0.85 o
  15  10  -6        4.17        4.31      0.73 o
  15  10  -5        5.43        5.60      0.77 o
  15  10  -4       11.72       11.83      0.91 o
  15  10  -3       26.25       24.64      1.18 o
  15  10  -2       22.10       20.83      1.13 o
  15  10  -1       14.08       13.48      0.93 o
  15  10   0       41.52       41.52      1.47 o
  15  11  -9        9.67        9.84      0.79 o
  15  11  -8        4.32        4.23      0.71 o
  15  11  -7        8.69        8.65      0.81 o
  15  11  -6        2.42        2.52      0.69 o
  15  11  -5        6.91        6.84      0.78 o
  15  11  -4        1.55        1.58      0.73 o
  15  11  -3       23.34       22.13      1.13 o
  15  11  -2        5.56        5.16      0.77 o
  15  11  -1       23.64       24.05      1.16 o
  15  11   0        5.43        5.27      0.76 o
  15  12  -7        2.40        2.31      0.65 o
  15  12  -6        6.13        5.81      0.73 o
  15  12  -4        9.28        8.90      0.81 o
  15  12  -3        3.40        3.48      0.71 o
  15  12  -2        5.97        5.97      0.76 o
  15  12   0        8.11        7.80      0.79 o
  15  13  -6        5.93        5.21      0.72 o
  15  13  -5        2.06        1.88      0.66 o
  15  13  -4        4.43        4.00      0.69 o
  15  13  -2        3.69        4.09      0.69 o
  15  14   0       11.35       11.28      0.80 o
  16   0   2        4.01        4.64      0.73 o
  16   0   3        2.65        2.25      0.70 o
  16   0   4       12.75       12.62      0.92 o
  16   0   5       11.46       11.37      0.88 o
  16   0   6        2.11        2.15      0.71 o
  16   0   7       14.42       14.74      0.94 o
  16   0   8        3.72        4.10      0.71 o
  16   0   9        6.01        5.51      0.75 o
  16   0  10       11.22       12.27      0.89 o
  16   0  13        1.34        1.52      0.66 o
  16   1 -12        8.88        8.83      0.79 o
  16   1 -11        9.55        9.62      0.81 o
  16   1 -10        5.40        5.28      0.75 o
  16   1  -9        2.10        1.90      0.73 o
  16   1  -7        3.29        3.67      0.72 o
  16   1  -6       10.86       10.87      0.87 o
  16   1  -5        2.59        2.92      0.71 o
  16   1  -4        3.20        3.14      0.72 o
  16   1  -3        6.08        5.73      0.77 o
  16   1  -2       15.92       16.02      0.98 o
  16   1  -1        3.38        2.97      0.72 o
  16   2 -13        3.71        3.40      0.67 o
  16   2 -12        6.31        6.65      0.73 o
  16   2 -11        5.89        5.92      0.75 o
  16   2 -10        4.93        4.96      0.75 o
  16   2  -9        3.26        3.04      0.74 o
  16   2  -8        2.52        2.77      0.72 o
  16   2  -7        9.34        8.66      0.83 o
  16   2  -6        9.27        9.65      0.84 o
  16   2  -5       11.71       12.04      0.90 o
  16   2  -3        7.64        7.74      0.80 o
  16   2  -2        5.03        4.49      0.76 o
  16   2  -1        9.36        9.30      0.84 o
  16   2   0       12.15       11.69      0.90 o
  16   3 -12        5.85        4.98      0.69 o
  16   3 -11        4.46        3.91      0.71 o
  16   3 -10       23.97       21.53      1.08 o
  16   3  -9       17.05       16.73      1.00 o
  16   3  -8       29.47       29.15      1.28 o
  16   3  -7        8.82        9.34      0.84 o
  16   3  -5       10.95       10.96      0.88 o
  16   3  -4        2.23        2.07      0.71 o
  16   3  -2       13.03       12.41      0.92 o
  16   3  -1       34.41       33.82      1.34 o
  16   3   0        1.07        1.50      0.73 o
  16   4 -12        1.52        1.69      0.65 o
  16   4  -9        5.79        5.84      0.77 o
  16   4  -7       15.94       15.72      0.97 o
  16   4  -6        3.80        4.30      0.74 o
  16   4  -5       11.98       11.85      0.89 o
  16   4  -4       26.73       26.25      1.19 o
  16   4  -3       29.95       29.53      1.27 o
  16   4  -2        3.06        2.97      0.72 o
  16   4  -1        4.73        4.89      0.75 o
  16   5 -12       17.13       16.03      0.93 o
  16   5 -10        8.20        9.30      0.82 o
  16   5  -9        2.43        2.38      0.70 o
  16   5  -8       33.93       34.41      1.35 o
  16   5  -7        5.68        5.92      0.79 o
  16   5  -6        3.31        3.06      0.70 o
  16   5  -5        1.89        1.80      0.72 o
  16   5  -1        3.70        3.21      0.73 o
  16   6 -10        7.72        8.03      0.78 o
  16   6  -9        3.61        3.62      0.70 o
  16   6  -8       14.46       15.05      0.96 o
  16   6  -7       12.96       12.81      0.92 o
  16   6  -6        4.61        4.86      0.76 o
  16   6  -5        6.59        5.72      0.77 o
  16   6  -4        1.65        2.27      0.70 o
  16   6  -3       20.48       20.05      1.08 o
  16   6  -2       33.12       31.76      1.31 o
  16   6  -1        5.54        5.76      0.77 o
  16   6   0       14.72       13.98      0.95 o
  16   7 -11        2.23        2.12      0.67 o
  16   7 -10        2.47        2.67      0.67 o
  16   7  -9        6.01        5.65      0.75 o
  16   7  -8        7.42        6.62      0.78 o
  16   7  -7        3.25        3.43      0.73 o
  16   7  -6       14.17       13.85      0.95 o
  16   7  -5       18.34       18.04      1.06 o
  16   7  -4        6.95        6.25      0.79 o
  16   7  -3        3.90        3.39      0.75 o
  16   7  -2       32.16       30.90      1.29 o
  16   7  -1        2.25        2.61      0.73 o
  16   7   0        5.72        6.25      0.77 o
  16   8 -10        4.35        4.72      0.68 o
  16   8  -8        3.29        3.03      0.70 o
  16   8  -7       18.50       18.07      1.01 o
  16   8  -6        2.71        2.51      0.73 o
  16   8  -5       26.29       26.70      1.24 o
  16   8  -4        6.75        6.91      0.82 o
  16   8  -3       29.14       29.58      1.29 o
  16   8  -2        4.77        4.84      0.79 o
  16   8  -1        1.08        1.53      0.74 o
  16   9  -9       13.01       12.96      0.84 o
  16   9  -8        9.58        8.60      0.79 o
  16   9  -6        7.61        7.71      0.79 o
  16   9  -5        9.12        9.25      0.84 o
  16   9  -4        9.28        9.02      0.86 o
  16   9  -3        1.85        1.77      0.74 o
  16   9  -2       24.54       23.53      1.16 o
  16   9  -1       23.53       22.24      1.15 o
  16   9   0        1.29        2.69      0.72 o
  16  10  -8        1.46        1.67      0.64 o
  16  10  -7        3.88        3.71      0.69 o
  16  10  -5        7.53        7.75      0.80 o
  16  10  -4       16.34       14.95      0.96 o
  16  10  -2        4.62        4.66      0.73 o
  16  10  -1        1.86        1.76      0.73 o
  16  10   0       19.91       20.49      1.08 o
  16  11  -7        5.02        5.36      0.71 o
  16  11  -6        3.16        3.20      0.67 o
  16  11  -5       12.12       12.39      0.86 o
  16  11  -4        4.25        3.91      0.70 o
  16  11  -3        6.83        6.80      0.76 o
  16  11  -2        4.03        4.29      0.73 o
  16  11  -1        5.46        4.96      0.72 o
  16  12  -5        2.75        2.76      0.67 o
  16  12  -2        3.49        3.83      0.68 o
  16  12  -1        2.49        2.18      0.69 o
  16  12   0       21.22       21.70      1.05 o
  16  13  -2        3.56        3.39      0.66 o
  16  13  -1        1.92        2.24      0.66 o
  16  13   0        4.21        3.73      0.69 o
  17   0   1      129.92      128.25      3.03 o
  17   0   3       45.96       45.62      1.56 o
  17   0   4        0.94        1.75      0.74 o
  17   0   5       17.64       18.39      1.03 o
  17   0   6        2.17        2.52      0.75 o
  17   0   7       56.36       55.57      1.76 o
  17   0   9       30.49       31.55      1.26 o
  17   1 -11        3.39        3.29      0.66 o
  17   1 -10       14.93       15.16      0.91 o
  17   1  -8        8.47        8.44      0.82 o
  17   1  -7        5.88        5.76      0.78 o
  17   1  -6       51.36       49.95      1.68 o
  17   1  -5        6.22        5.90      0.78 o
  17   1  -4       91.25       90.49      2.37 o
  17   1  -3       15.91       16.36      1.00 o
  17   1  -2       18.79       18.17      1.04 o
  17   1  -1       20.95       20.52      1.10 o
  17   1   0        1.60        2.32      0.73 o
  17   2 -10        2.61        2.75      0.68 o
  17   2  -9       12.22       11.95      0.87 o
  17   2  -8       13.78       14.48      0.94 o
  17   2  -6        7.97        8.37      0.85 o
  17   2  -5       15.33       15.69      1.01 o
  17   2  -3       15.71       15.24      0.98 o
  17   2  -2        9.51        9.28      0.86 o
  17   2  -1       26.65       27.13      1.21 o
  17   2   0       41.36       40.45      1.47 o
  17   3 -11        5.59        4.95      0.71 o
  17   3 -10       25.11       24.85      1.09 o
  17   3  -9        3.38        3.38      0.72 o
  17   3  -8       19.01       18.82      1.03 o
  17   3  -7        2.74        2.44      0.73 o
  17   3  -6        3.33        2.89      0.73 o
  17   3  -4        6.77        6.38      0.78 o
  17   3  -3       14.78       14.61      0.96 o
  17   3  -1       10.75       11.35      0.89 o
  17   3   0        2.29        2.25      0.73 o
  17   4  -9        4.58        4.59      0.72 o
  17   4  -8        6.09        6.32      0.77 o
  17   4  -7        6.03        6.21      0.77 o
  17   4  -5        7.43        7.24      0.83 o
  17   4  -4        2.96        2.82      0.74 o
  17   4  -3        2.74        2.65      0.72 o
  17   4  -2       14.75       13.95      0.94 o
  17   4  -1        3.39        3.48      0.73 o
  17   4   0       15.24       14.16      0.94 o
  17   5 -10        3.79        4.04      0.67 o
  17   5  -7        2.41        2.49      0.70 o
  17   5  -5        8.54        8.21      0.82 o
  17   5  -1        9.44        9.26      0.86 o
  17   5   0        3.61        3.99      0.73 o
  17   6  -9        2.95        3.09      0.67 o
  17   6  -7        1.94        1.81      0.69 o
  17   6  -6       16.70       16.93      0.99 o
  17   6  -5        2.35        2.79      0.72 o
  17   6  -4        6.07        5.31      0.77 o
  17   6  -3        9.67        9.59      0.87 o
  17   6  -2        3.02        2.88      0.74 o
  17   6   0       17.31       16.58      1.03 o
  17   7  -9        7.86        7.81      0.78 o
  17   7  -8        6.78        6.28      0.73 o
  17   7  -6        1.21        1.55      0.70 o
  17   7  -5        2.42        2.68      0.69 o
  17   7  -4        2.39        2.96      0.72 o
  17   7  -3        2.86        2.73      0.73 o
  17   7  -2        8.52        8.01      0.83 o
  17   7  -1        7.34        7.20      0.82 o
  17   8  -7        1.68        1.52      0.68 o
  17   8  -6        9.22        9.39      0.81 o
  17   8  -3        1.39        1.76      0.71 o
  17   8  -2        3.58        3.76      0.73 o
  17   8  -1        8.21        8.39      0.82 o
  17   8   0       20.78       20.42      1.07 o
  17   9  -5       20.01       19.95      1.03 o
  17   9  -3        3.09        3.40      0.73 o
  17   9  -2       14.35       14.70      0.93 o
  17  10  -5        1.66        1.56      0.67 o
  17  10  -4        3.76        3.40      0.68 o
  17  10  -3        2.72        2.73      0.68 o
  17  10   0       18.97       17.67      0.99 o
  17  11  -1        7.05        6.45      0.73 o
  18   0   1       10.37       10.69      0.90 o
  18   0   7        4.64        5.05      0.73 o
  18   0   9        3.88        3.38      0.66 o
  18   1  -7        4.41        4.14      0.71 o
  18   1  -6       17.47       17.09      0.99 o
  18   1  -5       11.24       10.84      0.88 o
  18   1  -4       13.70       13.17      0.95 o
  18   1  -3        2.00        2.35      0.73 o
  18   1  -2        4.74        4.21      0.77 o
  18   1  -1        3.24        3.32      0.75 o
  18   1   0        3.36        3.37      0.75 o
  18   2  -8        2.07        2.06      0.69 o
  18   2  -7        7.39        7.60      0.79 o
  18   2  -6        3.26        3.14      0.70 o
  18   2  -5        2.64        2.99      0.72 o
  18   2  -3       24.04       23.22      1.15 o
  18   2  -2       16.69       15.57      1.00 o
  18   2  -1        7.85        7.63      0.85 o
  18   2   0       23.75       23.93      1.17 o
  18   3  -9        5.63        5.62      0.72 o
  18   3  -8       10.38       10.15      0.80 o
  18   3  -7        7.99        7.08      0.78 o
  18   3  -6        6.07        5.86      0.76 o
  18   3  -5       18.51       18.21      1.01 o
  18   3  -3       17.71       17.62      1.03 o
  18   3  -2        6.77        6.24      0.82 o
  18   3  -1       10.82       10.11      0.89 o
  18   3   0        5.70        6.39      0.81 o
  18   4  -8        1.98        2.22      0.66 o
  18   4  -7        6.05        6.11      0.75 o
  18   4  -5       20.57       21.50      1.07 o
  18   4  -4       14.25       14.72      0.95 o
  18   4  -3        9.04        9.32      0.84 o
  18   4  -2        9.84        9.89      0.86 o
  18   4  -1        5.34        5.41      0.77 o
  18   4   0       26.17       25.21      1.19 o
  18   5  -8       15.17       15.57      0.92 o
  18   5  -7        5.78        5.44      0.72 o
  18   5  -4        5.07        5.68      0.74 o
  18   5  -2        2.39        2.27      0.70 o
  18   5  -1        1.80        1.56      0.73 o
  18   6  -7        4.68        4.10      0.68 o
  18   6  -6        5.47        5.20      0.72 o
  18   6  -5        1.59        1.53      0.71 o
  18   6  -4        4.47        4.83      0.73 o
  18   6  -3        4.45        4.26      0.74 o
  18   6  -2        2.21        2.17      0.71 o
  18   6  -1        5.23        5.78      0.75 o
  18   7  -6        1.35        1.45      0.67 o
  18   7  -5        8.51        8.06      0.78 o
  18   7  -2       11.05       10.64      0.85 o
  18   8  -5        4.77        4.90      0.72 o
  18   8  -4        5.86        5.41      0.71 o
  18   8  -3        5.24        4.82      0.73 o
  18   8  -2        1.75        1.61      0.71 o
  18   8   0        2.24        1.98      0.69 o
  18   9  -2        8.60        8.04      0.77 o
  18   9  -1        3.04        2.98      0.67 o
  19   0   1        3.66        2.45      0.71 o
  19   0   2        3.22        3.57      0.73 o
  19   0   3       22.29       21.91      1.07 o
  19   0   4        7.01        6.16      0.76 o
  19   1  -3        3.88        3.94      0.73 o
  19   1  -2       18.56       18.68      1.03 o
  19   1   0        2.59        2.71      0.69 o
  19   2  -4        2.05        1.74      0.72 o
  19   2  -3       10.25       10.77      0.85 o
  19   2  -2        7.40        7.13      0.80 o
  19   3  -5        2.18        2.89      0.67 o
  19   3  -4        5.00        5.15      0.74 o
  19   3  -3        3.65        3.78      0.71 o
  19   3  -2        4.26        4.16      0.74 o
  19   3  -1        2.40        2.68      0.71 o
  19   3   0        2.19        2.53      0.70 o
  19   4  -4        9.24        9.07      0.80 o
  19   4  -3        3.27        3.31      0.69 o
  19   4  -2        1.84        2.07      0.69 o
  19   4  -1        4.20        4.00      0.72 o
  19   4   0        2.71        2.28      0.71 o
  19   5  -4        3.70        3.41      0.68 o
  19   5  -2        7.08        6.90      0.76 o
  19   5  -1       14.32       13.85      0.90 o
  19   5   0        3.25        3.67      0.71 o
  19   6  -3        7.60        7.43      0.78 o
  19   6  -1       10.86       11.11      0.83 o
  19   6   0        1.44        1.88      0.67 o
  19   7   0        4.06        5.01      0.72 o
  20   0   0       16.03       15.71      0.93 o
  20   0   2        7.75        7.37      0.77 o
  20   1  -2        1.84        2.44      0.68 o
  20   1  -1        1.78        1.77      0.70 o
