# Supplementary material for: Periodic Hirshfeld Atom Refinement
Source: J Phys Chem Lett. 2026 Feb 27;17(11):3170–9. doi: 10.1021/acs.jpclett.5c03918 (PMC13007019; doi:10.1021/acs.jpclett.5c03918)
Supplement: Supplementary file 2 [file jz5c03918_si_002.zip › Supple_Xylitol/Xylitol__IAM.cif]

data_Xylitol__IAM

_publ_contact_author_name           'PD Dr. Simon Grabowsky'
_publ_contact_author_address
;
    University of Bern
    Department of Chemistry, Biochemistry and Pharmaceutical Sciences
    Freiestrasse 3
    CH - 3012 Bern
    Switzerland
;
_publ_contact_author_email          simon.grabowsky@unibe.ch
_publ_contact_author_phone          '+41 31 684 4281'
loop_
   _publ_author_name
   _publ_author_address
   'Chu, Kanghyun'
;
    University of Bern
    Department of Chemistry, Biochemistry and Pharmaceutical Sciences
    Freiestrasse 3
    CH - 3012 Bern
    Switzerland
;
   'Jayatilaka, Dylan' ''
   'Malaspina, Lorraine A.' ''
   'Genoni, Alessandro' ''
   'Cametti, Georgia' ''
   'Mebs, Stefan' ''
   'Lentz, Dieter' ''
   'B\"urgi, Hans-Beat' ''
   'Churakov, Sergey V.' ''
   'Grabowsky, Simon' ''

_publ_section_title                 'IAM for Xylitol'

_audit_creation_date                2025-10-5
_audit_creation_method              'Tonto 25.04.08 github v. 71242092'

# ============
# QCr software
# ============

_QCr_software                       'Tonto'
_QCr_software_version               '25.04.08 v. 71242092'
_QCr_software_platform              'Linux-6.8.0-52-generic'
_QCr_software_build_date            '2025.04.08 08:54'
_QCr_software_website               'https://github.com/dylan-jayatilaka/tonto'

# ========
# Chemical
# ========

_chemical_name_common               Xylitol__IAM
_chemical_formula_sum               'C5 H12 O5'
_chemical_formula_moiety            'C5 H12 O5'
_chemical_formula_weight            152.1484
_chemical_compound_source           'see text'
_chemical_absolute_configuration    unk

# =======
# Crystal
# =======

_exptl_crystal_description       prism
_exptl_crystal_colour            colourless
_exptl_crystal_size_max          0.37
_exptl_crystal_size_mid          0.32
_exptl_crystal_size_min          0.26
_exptl_crystal_density_diffrn    1.540
_exptl_crystal_density_method    'not measured'
_exptl_crystal_F_000             328

# ==============
# Absortion data
# ==============

_exptl_absorpt_coefficient_mu       0.139
_exptl_absorpt_correction_type      'none'
_exptl_absorpt_process_details      ?
_exptl_absorpt_correction_T_min     ?
_exptl_absorpt_correction_T_max     ?

# ========
# Symmetry
# ========

_symmetry_cell_setting              Orthorhombic
_symmetry_space_group_name_H-M      'p 21 21 21'
_symmetry_space_group_name_Hall     'p 2ac 2ab'
_symmetry_Int_Tables_number         '19'

loop_
    _symmetry_equiv_pos_as_xyz
'+x, +y, +z'
'-x+1/2, -y, +z+1/2'
'+x+1/2, -y+1/2, -z'
'-x, +y+1/2, -z+1/2'

# =========
# Unit cell
# =========

_cell_measurement_temperature    122.4(5)
_cell_measurement_reflns_used    20
_cell_measurement_theta_min      ?
_cell_measurement_theta_max      ?

_cell_length_a                      8.264(4)
_cell_length_b                      8.901(2)
_cell_length_c                      8.9223(14)
_cell_angle_alpha                  90.00
_cell_angle_beta                   90.00
_cell_angle_gamma                  90.00
_cell_volume                        656.3(4)

_cell_formula_units_Z               4

_atom_sites_solution_hydrogens      HAR

# ===============
# Refinement data
# ===============

_refine_ls_kind                     IAM
_refine_ls_method_description
;
   S.C. Capelli, H.-B. Burgi, B. Dittrich, S.Grabowsky
   and Dylan Jayatilaka, IUCrJ (2014). 1, 361-379
;
_refine_QCr_Psi_constraint          'none'

_refine_ls_SVD_threshold            0.1E-02
_refine_ls_coordinate_system        cartesian
_refine_ls_structure_factor_coef    F
_refine_ls_matrix_type              full
_refine_ls_R_factor_gt              0.0224
_refine_ls_R_factor_ref             0.0224
_refine_ls_R_factor_all             0.0224
_refine_ls_wR_factor_gt             0.0271
_refine_ls_wR_factor_ref            0.0271
_refine_ls_wR_factor_all            0.0271
_refine_ls_R_Fsqd_factor            0.0452
_refine_ls_chi2                     1.8837
_refine_ls_goodness_of_fit_gt       1.3725
_refine_ls_goodness_of_fit_ref      1.3725
_refine_ls_goodness_of_fit_all      1.3725
_refine_ls_number_reflns            4715
_refine_ls_number_parameters        139
_refine_ls_number_restraints        0
_refine_ls_number_constraints       60
_refine_ls_hydrogen_treatment       refall
_refine_ls_weighting_scheme         sigma
_refine_ls_weighting_details        'w=1/\s(F)'
_refine_ls_shift/su_conv_tol        0.0100
_refine_ls_shift/su_max             0.0000
_refine_ls_shift/su_max_mean        0.0000
_refine_ls_shift/su_max_par         'H13 Uxx'
_refine_ls_extinction_method        none

_refine_diff_density_max            0.3017
_refine_diff_density_min            -0.2323
_refine_diff_density_rms            0.0524

_refine_special_details
;
. If constraints were applied they are defined by zero
  eigenvalues of the least-squares hessian, see the
  value of _refine_ls_SVD_threshold
;
# ======================
# Fractional coordinates
# ======================

loop_
_atom_site_label
_atom_site_fract_x
_atom_site_fract_y
_atom_site_fract_z
_atom_site_U_iso_or_equiv
_atom_site_adp_type
_atom_site_occupancy
_atom_site_disorder_group
   O1   0.67856(4)  0.22870(4)  0.42194(3)  0.01214(9)   Uani  1.000000  0
   O2   0.61484(4)  0.43639(4)  0.18274(4)  0.01229(10)  Uani  1.000000  0
   O3   0.31807(4)  0.43088(3)  0.03991(3)  0.01181(9)   Uani  1.000000  0
   O4   0.22901(4)  0.12962(4)  0.10816(3)  0.01165(9)   Uani  1.000000  0
   O5  -0.08884(4)  0.20500(4)  0.21643(4)  0.01350(10)  Uani  1.000000  0
   C1   0.52435(4)  0.29376(5)  0.39064(4)  0.01139(11)  Uani  1.000000  0
   C2   0.50064(4)  0.32281(4)  0.22431(4)  0.00951(10)  Uani  1.000000  0
   C3   0.32761(4)  0.37548(4)  0.19011(4)  0.00968(10)  Uani  1.000000  0
   C4   0.20082(4)  0.25187(4)  0.21017(4)  0.00970(10)  Uani  1.000000  0
   C5   0.03185(4)  0.31482(4)  0.18556(5)  0.01220(12)  Uani  1.000000  0
  H1A   0.5109(10)  0.3913(9)   0.4477(8)   0.0130(16)   Uiso  1.000000  0
  H1B   0.4458(10)  0.2226(9)   0.4300(9)   0.0171(18)   Uiso  1.000000  0
   H2   0.5233(9)   0.2331(9)   0.1669(9)   0.0136(17)   Uiso  1.000000  0
   H3   0.3006(8)   0.4575(8)   0.2602(9)   0.0109(16)   Uiso  1.000000  0
   H4   0.2063(10)  0.2146(9)   0.3118(9)   0.0168(18)   Uiso  1.000000  0
  H5B   0.0218(10)  0.3519(9)   0.0840(8)   0.0144(17)   Uiso  1.000000  0
  H5A   0.0099(11)  0.4004(10)  0.2539(12)  0.0221(19)   Uiso  1.000000  0
  H11   0.7430(12)  0.2385(11)  0.3415(12)  0.034(3)     Uiso  1.000000  0
  H12   0.6489(11)  0.4175(10)  0.0947(10)  0.026(2)     Uiso  1.000000  0
  H13   0.3264(12)  0.5320(11)  0.0437(12)  0.040(3)     Uiso  1.000000  0
  H14   0.2713(11)  0.0623(9)   0.1593(11)  0.026(2)     Uiso  1.000000  0
  H15  -0.1163(12)  0.1612(11)  0.1314(11)  0.030(2)     Uiso  1.000000  0

# ====
# ADPs
# ====

loop_
_atom_site_aniso_label
_atom_site_aniso_U_11
_atom_site_aniso_U_22
_atom_site_aniso_U_33
_atom_site_aniso_U_12
_atom_site_aniso_U_13
_atom_site_aniso_U_23
  O1  0.00923(8)   0.01695(11)  0.01023(8)    0.00111(9)   -0.00073(7)    0.00083(8)
  O2  0.01095(9)   0.01428(10)  0.01163(9)   -0.00354(8)    0.00121(8)   -0.00067(9)
  O3  0.01398(10)  0.01231(10)  0.00914(8)    0.00070(9)   -0.00057(8)    0.00075(8)
  O4  0.01260(10)  0.01073(9)   0.01163(9)    0.00210(8)   -0.00168(8)   -0.00188(8)
  O5  0.00932(9)   0.01799(12)  0.01321(10)  -0.00228(9)    0.00146(8)   -0.00179(10)
  C1  0.00896(10)  0.01598(13)  0.00921(10)   0.00069(10)   0.00014(9)   -0.00023(11)
  C2  0.00829(9)   0.01143(11)  0.00882(10)  -0.00060(9)   -0.00007(9)   -0.00082(9)
  C3  0.00897(10)  0.01147(11)  0.00860(9)    0.00035(9)   -0.00020(9)   -0.00089(9)
  C4  0.00864(10)  0.01175(11)  0.00872(10)   0.00029(9)   -0.00023(8)   -0.00086(9)
  C5  0.00878(10)  0.01270(12)  0.01511(13)   0.00078(10)  -0.00011(10)  -0.00137(11)

# ===========
# Reflections
# ===========

_diffrn_ambient_temperature      122.4(5)
_diffrn_radiation_type           MoK\a
_diffrn_radiation_wavelength     0.71073
_diffrn_radiation_monochromator  graphite
_diffrn_measurement_device_type  'Enraf Nonius CAD4'
_diffrn_measurement_method       '\w 2\q scans'
_diffrn_detector_area_resol_mean ?
_diffrn_reflns_number            33102
_diffrn_reflns_av_sigmaI/netI    0.0317
_diffrn_reflns_theta_min         3.23
_diffrn_reflns_theta_max         59.940
_diffrn_reflns_theta_full        59.940
_diffrn_measured_fraction_theta_max 1.000
_diffrn_measured_fraction_theta_full 1.000
_diffrn_reflns_limit_h_min       -18
_diffrn_reflns_limit_h_max       18
_diffrn_reflns_limit_k_min       -19
_diffrn_reflns_limit_k_max       19
_diffrn_reflns_limit_l_min       -19
_diffrn_reflns_limit_l_max       19
_diffrn_standards_number         5
_diffrn_standards_interval_count 100
_diffrn_standards_decay_%        10.4

_shelx_F_calc_maximum               78.729063

_reflns_d_resolution_low            0.410587
_reflns_d_resolution_high           6.301475
_reflns_limit_h_min                 0
_reflns_limit_h_max                 20
_reflns_limit_k_min                 0
_reflns_limit_k_max                 21
_reflns_limit_l_min                 -21
_reflns_limit_l_max                 21
_reflns_number_gt                   4715
_reflns_number_total                4715
_reflns_threshold_expression        'F>0 & F/u(F)>4.0 & |F_calc|>10^-3'

_reflns_special_details
;
* Specify symmetry and Friedel pair averaging *

. Only reflections which satisfy the threshold expression
  are listed below, and only they are considered observed,
  thus the *_gt, *_all, & *_total data are always the same
;

# ============
# Bond lengths
# ============

loop_
 _geom_bond_atom_site_label_1
 _geom_bond_site_symmetry_1
 _geom_bond_atom_site_label_2
 _geom_bond_site_symmetry_2
 _geom_bond_distance
 _geom_bond_publ_flag
   O1  .   C1  .  1.4274(5)  yes
   O2  .   C2  .  1.4319(5)  yes
   O3  .   C3  .  1.4301(5)  yes
   O4  .   C4  .  1.4376(5)  yes
   O5  .   C5  .  1.4234(5)  yes
   O1  .  H11  .  0.898(10)  yes
   O2  .  H12  .  0.851(9)   yes
   O3  .  H13  .  0.904(10)  yes
   O4  .  H14  .  0.831(9)   yes
   O5  .  H15  .  0.883(10)  yes
   C1  .   C2  .  1.5191(5)   yes
   C2  .   C3  .  1.5355(5)   yes
   C3  .   C4  .  1.5299(5)   yes
   C4  .   C5  .  1.5205(5)   yes
   C1  .  H1A  .    1.012(8)  yes
   C1  .  H1B  .    0.973(8)  yes
   C2  .   H2  .    0.967(8)  yes
   C3  .   H3  .    0.987(7)  yes
   C4  .   H4  .    0.967(8)  yes
   C5  .  H5B  .    0.968(7)  yes
   C5  .  H5A  .    0.993(9)  yes

# ===========
# Bond Angles
# ===========

loop_
 _geom_angle_atom_site_label_1
 _geom_angle_site_symmetry_1
 _geom_angle_atom_site_label_2
 _geom_angle_site_symmetry_2
 _geom_angle_atom_site_label_3
 _geom_angle_site_symmetry_3
 _geom_angle
 _geom_angle_publ_flag
   O1  .  C1  .   C2  .       112.04(3)  yes
   O2  .  C2  .   C1  .       106.75(3)  yes
   O2  .  C2  .   C3  .       110.29(3)  yes
   O3  .  C3  .   C2  .       110.05(3)  yes
   O3  .  C3  .   C4  .       108.66(3)  yes
   O4  .  C4  .   C3  .       111.05(3)  yes
   O4  .  C4  .   C5  .       109.65(3)  yes
   O5  .  C5  .   C4  .       111.25(3)  yes
   O1  .  C1  .  H1A  .        110.3(4)  yes
   O1  .  C1  .  H1B  .        105.1(5)  yes
   O2  .  C2  .   H2  .        108.6(5)  yes
   O3  .  C3  .   H3  .        109.0(4)  yes
   O4  .  C4  .   H4  .        109.0(5)  yes
   O5  .  C5  .  H5B  .        110.8(5)  yes
   O5  .  C5  .  H5A  .        106.3(6)  yes
   C1  .  O1  .  H11  .        109.5(6)  yes
   C2  .  O2  .  H12  .        108.5(6)  yes
   C3  .  O3  .  H13  .        107.7(7)  yes
   C4  .  O4  .  H14  .        105.5(6)  yes
   C5  .  O5  .  H15  .        108.5(6)  yes
   C1  .  C2  .   C3  .      111.48(3)   yes
   C2  .  C3  .   C4  .      113.27(3)   yes
   C3  .  C4  .   C5  .      110.31(3)   yes
   C1  .  C2  .   H2  .        110.6(5)  yes
   C2  .  C1  .  H1A  .        109.3(4)  yes
   C2  .  C1  .  H1B  .        112.2(5)  yes
   C2  .  C3  .   H3  .        108.1(4)  yes
   C3  .  C2  .   H2  .        109.1(5)  yes
   C3  .  C4  .   H4  .        108.9(5)  yes
   C4  .  C3  .   H3  .        107.6(4)  yes
   C4  .  C5  .  H5B  .        109.9(5)  yes
   C4  .  C5  .  H5A  .        111.2(5)  yes
   C5  .  C4  .   H4  .        107.8(5)  yes
  H1A  .  C1  .  H1B  .        107.7(6)  yes
  H5B  .  C5  .  H5A  .        107.3(7)  yes

# ==============
# Torsion angles
# ==============

loop_
 _geom_torsion_atom_site_label_1
 _geom_torsion_site_symmetry_1
 _geom_torsion_atom_site_label_2
 _geom_torsion_site_symmetry_2
 _geom_torsion_atom_site_label_3
 _geom_torsion_site_symmetry_3
 _geom_torsion_atom_site_label_4
 _geom_torsion_site_symmetry_4
 _geom_torsion
   O1  .  C1  .  C2  .   O2  .            -66.11(4)
   O2  .  C2  .  C3  .   O3  .             49.80(4)
   O3  .  C3  .  C4  .   O4  .             60.28(4)
   O4  .  C4  .  C5  .   O5  .             62.48(4)
   O1  .  C1  .  C2  .   C3  .            173.39(3)
   O2  .  C2  .  C3  .   C4  .            171.64(3)
   O3  .  C3  .  C2  .   C1  .            168.20(3)
   O3  .  C3  .  C4  .   C5  .            -61.50(4)
   O4  .  C4  .  C3  .   C2  .            -62.33(4)
   O5  .  C5  .  C4  .   C3  .           -174.91(3)
   O1  .  C1  .  C2  .   H2  .              51.8(5)
   O2  .  C2  .  C1  .  H1A  .              56.5(5)
   O2  .  C2  .  C1  .  H1B  .             175.9(5)
   O2  .  C2  .  C3  .   H3  .             -69.2(4)
   O3  .  C3  .  C2  .   H2  .             -69.4(5)
   O3  .  C3  .  C4  .   H4  .            -179.6(5)
   O4  .  C4  .  C3  .   H3  .             178.2(4)
   O4  .  C4  .  C5  .  H5B  .             -60.6(5)
   O4  .  C4  .  C5  .  H5A  .            -179.3(6)
   O5  .  C5  .  C4  .   H4  .             -56.1(5)
   C1  .  C2  .  O2  .  H12  .             143.9(6)
   C2  .  C1  .  O1  .  H11  .              14.5(7)
   C2  .  C3  .  O3  .  H13  .             -97.8(7)
   C3  .  C2  .  O2  .  H12  .             -94.8(6)
   C3  .  C4  .  O4  .  H14  .             102.8(7)
   C4  .  C3  .  O3  .  H13  .             137.7(7)
   C4  .  C5  .  O5  .  H15  .             -95.4(7)
   C5  .  C4  .  O4  .  H14  .            -135.0(7)
   C1  .  C2  .  C3  .   C4  .            -69.95(4)
   C2  .  C3  .  C4  .   C5  .            175.88(3)
   C1  .  C2  .  C3  .   H3  .              49.2(5)
   C2  .  C3  .  C4  .   H4  .              57.8(5)
   C3  .  C2  .  C1  .  H1A  .             -64.0(5)
   C3  .  C2  .  C1  .  H1B  .              55.4(5)
   C3  .  C4  .  C5  .  H5B  .              62.0(5)
   C3  .  C4  .  C5  .  H5A  .             -56.7(6)
   C4  .  C3  .  C2  .   H2  .              52.5(5)
   C5  .  C4  .  C3  .   H3  .              56.4(4)
  H1A  .  C1  .  O1  .  H11  .            -107.6(8)
  H1B  .  C1  .  O1  .  H11  .             136.5(8)
   H2  .  C2  .  O2  .  H12  .              24.7(8)
   H3  .  C3  .  O3  .  H13  .              20.6(8)
   H4  .  C4  .  O4  .  H14  .             -17.2(8)
  H5B  .  C5  .  O5  .  H15  .              27.2(8)
  H5A  .  C5  .  O5  .  H15  .             143.5(8)
  H1A  .  C1  .  C2  .   H2  .             174.4(7)
  H1B  .  C1  .  C2  .   H2  .             -66.2(7)
   H2  .  C2  .  C3  .   H3  .             171.6(7)
   H3  .  C3  .  C4  .   H4  .             -61.7(7)
   H4  .  C4  .  C5  .  H5B  .            -179.2(7)
   H4  .  C4  .  C5  .  H5A  .              62.1(8)

# start Validation Reply Form
_vrf_PLAT184_Xylitol__IAM
;
PROBLEM: Missing _cell_measurement_theta_min   Value ....     Please Do !  
RESPONSE: This is a re-refinement of deposited data CCDC 1432562 (XYLTOL03). 
These values were not reported by the original authors.
;
_vrf_PLAT185_Xylitol__IAM
;
PROBLEM: Missing _cell_measurement_theta_max   Value ....     Please Do !  
RESPONSE: This is a re-refinement of deposited data CCDC 1432562 (XYLTOL03). 
These values were not reported by the original authors.
;
_vrf_PLAT881_Xylitol__IAM
;
PROBLEM: No Datum for _diffrn_reflns_av_R_equivalents ...     Please Do !  
RESPONSE: This is a re-refinement of deposited data CCDC 1432562 (XYLTOL03). 
These values were not reported by the original authors.
;
# end Validation Reply Form
