# Supplementary material for: Periodic Hirshfeld Atom Refinement
Source: J Phys Chem Lett. 2026 Feb 27;17(11):3170–9. doi: 10.1021/acs.jpclett.5c03918 (PMC13007019; doi:10.1021/acs.jpclett.5c03918)
Supplement: Supplementary file 2 [file jz5c03918_si_002.zip › Supple_Xylitol/Xylitol__IAM.fcf]

data_Xylitol__IAM

_audit_creation_date                2025-10-5
_audit_creation_method              'Tonto 25.04.08 github v. 71242092'

# ============
# QCr software
# ============

_QCr_software                       'Tonto'
_QCr_software_version               '25.04.08 v. 71242092'
_QCr_software_platform              'Linux-6.8.0-52-generic'
_QCr_software_build_date            '2025.04.08 08:54'
_QCr_software_website               'https://github.com/dylan-jayatilaka/tonto'

# ========
# Symmetry
# ========

_symmetry_cell_setting              Orthorhombic
_symmetry_space_group_name_H-M      'p 21 21 21'
_symmetry_space_group_name_Hall     'p 2ac 2ab'
_symmetry_Int_Tables_number         '19'

loop_
    _symmetry_equiv_pos_as_xyz
'+x, +y, +z'
'-x+1/2, -y, +z+1/2'
'+x+1/2, -y+1/2, -z'
'-x, +y+1/2, -z+1/2'

# =========
# Unit cell
# =========

_cell_measurement_temperature    122.4(5)
_cell_measurement_reflns_used    20
_cell_measurement_theta_min      ?
_cell_measurement_theta_max      ?

_cell_length_a                      8.264(4)
_cell_length_b                      8.901(2)
_cell_length_c                    8.9223(14)
_cell_angle_alpha               90.000000(0)
_cell_angle_beta                90.000000(0)
_cell_angle_gamma               90.000000(0)
_cell_volume                        656.3(4)

_cell_formula_units_Z               4.000000

_exptl_crystal_F_squared_000         107584.0000


# ======================
# XD fco reflection data
# ======================

_shelx_refln_list_code              4

_reflns_d_resolution_high           0.4106
_reflns_d_resolution_low            6.3015
_reflns_limit_h_max                 20
_reflns_limit_h_min                 0
_reflns_limit_k_max                 21
_reflns_limit_k_min                 0
_reflns_limit_l_max                 21
_reflns_limit_l_min                 -21

# NOTE: F_squared_meas is scaled to F_squared_calc
#       and so it is on an absolute scale
_reflns_tonto_F_scale_factor        1.2138

loop_
    _refln_index_h
    _refln_index_k
    _refln_index_l
    _refln_F_squared_calc
    _refln_F_squared_meas
    _refln_F_squared_sigma
    _refln_observed_status
   0   0   2     3668.68     3199.05     54.68 o
   0   0   4        2.15        0.54      0.17 o
   0   0   6      170.65      165.98      3.14 o
   0   0   8      532.01      567.42     10.44 o
   0   0  10      483.55      509.15      9.40 o
   0   0  12      125.32      135.38      2.91 o
   0   0  14       37.69       37.97      1.25 o
   0   0  16        4.06        4.12      0.64 o
   0   0  18        6.13        7.62      0.75 o
   0   0  20        4.22        5.08      0.71 o
   0   1   1      348.10      347.28      6.38 o
   0   1   2      610.22      600.09     11.10 o
   0   1   3     3507.51     3291.17     59.70 o
   0   1   4      249.71      284.84      5.24 o
   0   1   5     3441.52     3500.20     64.28 o
   0   1   6     1177.98     1244.36     22.55 o
   0   1   7      300.39      314.74      5.81 o
   0   1   8      163.28      149.15      2.92 o
   0   1   9      127.85      129.07      2.61 o
   0   1  10       66.88       58.50      1.42 o
   0   1  11       42.50       42.53      1.18 o
   0   1  12       14.66       14.88      0.70 o
   0   1  13       56.33       58.27      1.57 o
   0   1  14       12.38       12.08      0.72 o
   0   1  18        3.91        4.47      0.68 o
   0   1  19        4.36        4.49      0.68 o
   0   1  20       38.18       37.27      1.36 o
   0   2   0     6198.27     5069.66     90.87 o
   0   2   1     1655.65     1573.17     28.33 o
   0   2   2     1432.75     1400.40     24.97 o
   0   2   3      462.14      528.80      9.73 o
   0   2   4       16.43       16.36      0.44 o
   0   2   5       32.38       36.42      0.82 o
   0   2   6      571.43      536.66      9.87 o
   0   2   7      868.11      878.06     15.80 o
   0   2   8        1.05        2.76      0.29 o
   0   2   9       15.45       21.69      0.69 o
   0   2  10      229.18      235.92      4.60 o
   0   2  11        6.25        8.73      0.54 o
   0   2  12        7.25        6.64      0.53 o
   0   2  13        5.14        4.95      0.53 o
   0   2  14      114.05      111.99      2.61 o
   0   2  15       54.07       52.67      1.57 o
   0   2  16       19.86       20.23      1.00 o
   0   2  17        5.13        4.60      0.68 o
   0   2  18        9.16        8.64      0.78 o
   0   2  19        5.03        4.24      0.68 o
   0   2  20        3.79        3.81      0.67 o
   0   2  21       12.77       13.15      0.83 o
   0   3   1     4445.51     4229.47     72.57 o
   0   3   2      170.28      170.17      3.14 o
   0   3   3        5.21        0.48      0.17 o
   0   3   4      206.04      244.03      4.49 o
   0   3   5      561.01      579.46     10.68 o
   0   3   6      191.34      199.46      3.76 o
   0   3   7        1.48        2.32      0.27 o
   0   3   8        3.63        1.81      0.29 o
   0   3   9      135.55      120.32      2.48 o
   0   3  10       90.59       85.03      1.92 o
   0   3  11      131.70      124.93      2.69 o
   0   3  12       17.66       16.93      0.75 o
   0   3  13      102.20       98.32      2.32 o
   0   3  14        0.87        1.16      0.54 o
   0   3  15       19.28       20.68      0.95 o
   0   3  16       23.37       22.12      1.04 o
   0   3  17       14.51       15.66      0.93 o
   0   3  18       17.09       17.22      0.97 o
   0   3  19       20.95       20.21      1.05 o
   0   3  20       15.26       16.00      0.92 o
   0   3  21        8.61        8.31      0.71 o
   0   4   0       18.78       16.61      0.43 o
   0   4   1      428.98      423.59      7.78 o
   0   4   2       15.18       20.37      0.51 o
   0   4   3       66.53       78.78      1.56 o
   0   4   4       90.19       87.86      1.74 o
   0   4   5      223.61      231.56      4.31 o
   0   4   6       65.02       65.76      1.41 o
   0   4   7      247.79      223.35      4.23 o
   0   4   8       23.70       25.28      0.75 o
   0   4   9        1.09        0.73      0.35 o
   0   4  10        0.42        0.91      0.39 o
   0   4  11        4.86        5.23      0.49 o
   0   4  14      116.92      113.96      2.68 o
   0   4  16       16.32       16.93      0.94 o
   0   4  19        9.68        9.09      0.81 o
   0   4  20        3.07        2.55      0.63 o
   0   4  21        8.00        7.64      0.69 o
   0   5   1       67.60       69.60      1.40 o
   0   5   2        2.34        2.00      0.20 o
   0   5   3       26.31       27.68      0.68 o
   0   5   4       96.88       95.78      1.91 o
   0   5   5      593.89      597.75     10.99 o
   0   5   6       72.06       64.33      1.41 o
   0   5   7        8.62        7.78      0.41 o
   0   5   8       11.19       11.08      0.50 o
   0   5   9       61.38       59.66      1.45 o
   0   5  10       28.80       27.73      0.91 o
   0   5  11       46.23       45.34      1.29 o
   0   5  12       20.51       20.04      0.85 o
   0   5  13       20.69       21.32      0.92 o
   0   5  14       19.11       18.20      0.89 o
   0   5  16        4.37        4.49      0.68 o
   0   5  17        8.49        8.30      0.77 o
   0   5  18        7.41        7.45      0.75 o
   0   5  19        3.36        3.49      0.68 o
   0   6   0      507.43      498.72      9.16 o
   0   6   1       21.59       26.99      0.68 o
   0   6   2      128.38      140.42      2.69 o
   0   6   3      233.28      250.32      4.66 o
   0   6   4        2.02        1.43      0.25 o
   0   6   5       78.60       75.27      1.60 o
   0   6   6        2.25        1.59      0.29 o
   0   6   7       27.59       23.36      0.73 o
   0   6   8      118.64      107.48      2.30 o
   0   6   9       35.28       31.80      0.97 o
   0   6  10        1.29        0.89      0.42 o
   0   6  11       53.98       54.15      1.47 o
   0   6  12        5.84        5.50      0.56 o
   0   6  13       43.38       41.86      1.33 o
   0   6  15       81.49       81.70      2.16 o
   0   6  17       31.11       30.59      1.24 o
   0   6  18       11.60       12.17      0.85 o
   0   7   1        8.31        8.29      0.37 o
   0   7   2      247.74      245.83      4.59 o
   0   7   4      212.81      209.38      3.98 o
   0   7   5       41.57       38.59      0.98 o
   0   7   6       13.31       13.42      0.53 o
   0   7   7       35.56       32.71      0.94 o
   0   7   8       56.85       53.86      1.37 o
   0   7   9       25.64       26.96      0.91 o
   0   7  10       47.20       46.39      1.31 o
   0   7  11        2.64        3.33      0.50 o
   0   7  12       10.23       10.19      0.68 o
   0   7  13       54.45       55.54      1.61 o
   0   7  15        4.21        4.71      0.68 o
   0   7  16        3.22        3.09      0.66 o
   0   7  17        3.09        2.45      0.66 o
   0   7  19       14.65       14.95      0.90 o
   0   7  20       12.21       11.99      0.79 o
   0   8   0      126.47      127.28      2.52 o
   0   8   1       55.83       51.83      1.19 o
   0   8   2       33.51       37.21      0.94 o
   0   8   3       56.32       61.23      1.38 o
   0   8   4      125.61      120.36      2.44 o
   0   8   5       37.68       39.45      1.02 o
   0   8   6       48.97       53.59      1.33 o
   0   8   8       12.01       11.64      0.61 o
   0   8   9       25.87       22.76      0.86 o
   0   8  10       43.91       46.19      1.33 o
   0   8  11       20.33       19.42      0.86 o
   0   8  12        2.49        2.84      0.54 o
   0   8  13       13.75       14.69      0.83 o
   0   8  14       22.56       21.52      1.04 o
   0   8  15       40.49       41.39      1.44 o
   0   8  16        2.40        2.06      0.66 o
   0   8  17        2.76        2.66      0.66 o
   0   8  18        3.66        4.07      0.69 o
   0   8  19        2.88        2.65      0.64 o
   0   8  20        5.67        4.53      0.66 o
   0   9   1        0.82        1.76      0.31 o
   0   9   2       98.61       96.72      2.04 o
   0   9   3       15.59       15.54      0.59 o
   0   9   4       49.18       45.22      1.17 o
   0   9   5      140.47      134.25      2.78 o
   0   9   6       28.61       26.96      0.88 o
   0   9   7       17.04       15.28      0.68 o
   0   9   9       69.52       69.09      1.76 o
   0   9  10       77.89       80.79      2.01 o
   0   9  11       19.22       17.37      0.85 o
   0   9  12        7.49        7.30      0.65 o
   0   9  13       20.04       21.38      1.02 o
   0   9  15        1.86        1.85      0.66 o
   0   9  16       55.35       53.20      1.67 o
   0   9  18        1.98        1.95      0.65 o
   0   9  19       15.52       15.02      0.86 o
   0  10   0        2.38        2.44      0.38 o
   0  10   1      241.07      238.99      4.61 o
   0  10   2        7.47        7.79      0.48 o
   0  10   3       51.12       51.38      1.31 o
   0  10   4        0.78        1.47      0.38 o
   0  10   5       60.19       64.31      1.58 o
   0  10   6        3.99        3.35      0.45 o
   0  10   8       23.04       24.04      0.92 o
   0  10   9        2.33        1.93      0.49 o
   0  10  10        1.26        1.36      0.53 o
   0  10  11        1.03        1.15      0.56 o
   0  10  17       10.23       10.13      0.82 o
   0  10  18        2.58        2.82      0.63 o
   0  10  19        1.64        1.74      0.59 o
   0  11   1       47.07       44.94      1.22 o
   0  11   2        5.28        5.90      0.48 o
   0  11   3        1.57        1.72      0.42 o
   0  11   4       10.83        9.09      0.57 o
   0  11   5        2.85        3.90      0.48 o
   0  11   6        3.72        4.17      0.50 o
   0  11   8        7.63        8.00      0.62 o
   0  11   9        2.08        2.09      0.53 o
   0  11  10       52.01       51.58      1.54 o
   0  11  11        4.84        5.39      0.63 o
   0  11  13       11.46       11.15      0.84 o
   0  11  15        7.94        7.97      0.77 o
   0  11  16       21.64       21.03      1.07 o
   0  11  18        1.31        1.26      0.62 o
   0  12   0       33.09       31.20      1.01 o
   0  12   1       11.01        9.91      0.60 o
   0  12   3        2.61        2.01      0.46 o
   0  12   4       82.77       85.99      2.06 o
   0  12   6        3.98        3.41      0.52 o
   0  12   7       49.55       51.99      1.50 o
   0  12   8        7.31        6.81      0.63 o
   0  12   9       19.77       20.08      0.93 o
   0  12  10       39.56       40.38      1.36 o
   0  12  11        2.63        2.67      0.64 o
   0  12  14       18.17       18.76      1.00 o
   0  12  15        8.32        8.03      0.80 o
   0  12  16        6.05        5.73      0.71 o
   0  12  17        1.34        1.56      0.62 o
   0  13   1       12.32       13.04      0.71 o
   0  13   2       26.04       27.58      1.00 o
   0  13   4       76.69       72.91      1.87 o
   0  13   7        3.05        2.78      0.56 o
   0  13   8        1.69        2.12      0.58 o
   0  13   9       16.81       17.35      0.94 o
   0  13  10        4.71        3.72      0.67 o
   0  13  11        7.44        6.75      0.74 o
   0  13  13       21.63       21.04      1.05 o
   0  14   0       10.78       11.94      0.73 o
   0  14   1       13.76       12.58      0.74 o
   0  14   2       64.49       65.00      1.75 o
   0  14   3        1.40        2.30      0.55 o
   0  14   4       18.46       18.57      0.89 o
   0  14   6        0.96        1.20      0.57 o
   0  14   7       43.34       43.77      1.46 o
   0  14   9       23.78       23.12      1.09 o
   0  14  11        4.47        4.01      0.69 o
   0  14  13        3.93        4.41      0.72 o
   0  14  14       21.39       21.06      1.05 o
   0  14  15        4.63        4.78      0.68 o
   0  15   1       22.02       23.01      0.99 o
   0  15   2        9.48        9.45      0.72 o
   0  15   3       70.14       69.23      1.89 o
   0  15   4       10.94       11.74      0.78 o
   0  15   5       17.27       16.61      0.92 o
   0  15   6       29.56       29.35      1.19 o
   0  15   7       22.31       21.64      1.06 o
   0  15   8       84.17       84.15      2.23 o
   0  15   9        7.42        6.98      0.77 o
   0  15  10       12.30       13.55      0.90 o
   0  15  11        5.00        5.22      0.71 o
   0  15  12        4.53        5.14      0.72 o
   0  15  13        2.22        2.35      0.67 o
   0  15  14        8.89        9.29      0.78 o
   0  16   0      167.85      170.70      3.80 o
   0  16   1        9.31        8.51      0.77 o
   0  16   2       33.68       34.64      1.30 o
   0  16   3       40.65       40.13      1.41 o
   0  16   4        1.92        2.44      0.65 o
   0  16   6       12.15       13.55      0.89 o
   0  16   8       19.13       19.50      1.03 o
   0  16  10       12.41       11.38      0.84 o
   0  16  12       11.47       11.40      0.84 o
   0  16  13        1.35        1.87      0.64 o
   0  16  14       12.57       12.87      0.81 o
   0  17   1       48.01       47.80      1.57 o
   0  17   2       46.54       47.19      1.57 o
   0  17   3       18.20       18.64      1.01 o
   0  17   4       18.55       17.08      0.97 o
   0  17   5        6.69        6.24      0.75 o
   0  17   6       39.27       39.92      1.42 o
   0  17   7       17.69       17.99      1.00 o
   0  17   8        9.08        9.43      0.80 o
   0  17  11        1.43        1.48      0.66 o
   0  17  13       10.73       10.57      0.75 o
   0  18   0        2.04        2.22      0.66 o
   0  18   1       27.52       27.45      1.19 o
   0  18   2        1.88        2.35      0.67 o
   0  18   3       40.51       40.78      1.44 o
   0  18   5        3.89        3.73      0.69 o
   0  18   7       55.38       54.37      1.72 o
   0  18   9        1.36        1.38      0.66 o
   0  18  10        3.44        2.98      0.65 o
   0  18  12        3.69        4.08      0.64 o
   0  19   1        4.36        4.51      0.69 o
   0  19   2        3.65        3.87      0.72 o
   0  19   4        6.76        6.77      0.77 o
   0  19   5        1.74        1.81      0.68 o
   0  19   6       19.83       18.89      1.00 o
   0  19   9        1.69        1.78      0.62 o
   0  20   0       15.49       15.52      0.94 o
   0  20   3       11.15       10.80      0.82 o
   0  21   5        2.73        2.11      0.63 o
   1   0   1      455.66      437.40      8.09 o
   1   0   2     4023.22     3545.69     64.02 o
   1   0   3     1204.67     1211.16     22.26 o
   1   0   4     1412.18     1484.13     27.25 o
   1   0   5       27.78       27.91      0.66 o
   1   0   6       35.00       42.35      0.95 o
   1   0   7        2.06        2.55      0.26 o
   1   0   8       47.40       47.31      1.11 o
   1   0   9        0.03        0.80      0.30 o
   1   0  10        2.78        3.54      0.38 o
   1   0  12       36.54       38.35      1.15 o
   1   0  13       21.02       23.27      0.91 o
   1   0  14       11.22       12.62      0.73 o
   1   0  15       15.74       16.09      0.84 o
   1   0  18       12.68       11.44      0.84 o
   1   0  21        3.52        4.40      0.63 o
   1   1 -21        5.99        6.01      0.68 o
   1   1 -20        9.66        9.60      0.80 o
   1   1 -19        7.35        6.10      0.73 o
   1   1 -18       10.07       10.51      0.82 o
   1   1 -17        9.30        8.76      0.78 o
   1   1 -16        3.73        4.26      0.64 o
   1   1 -15       25.67       27.69      1.08 o
   1   1 -14        4.35        4.66      0.57 o
   1   1 -13        2.72        3.19      0.50 o
   1   1 -12       42.16       44.42      1.27 o
   1   1 -11      133.63      133.02      2.82 o
   1   1 -10       45.14       44.16      1.18 o
   1   1  -9        7.44        5.66      0.38 o
   1   1  -8      194.63      196.82      3.81 o
   1   1  -7       80.55       86.69      1.77 o
   1   1  -6        2.61        2.57      0.23 o
   1   1  -5      325.58      347.86      6.42 o
   1   1  -4      754.48      809.83     15.05 o
   1   1  -3      248.57      254.99      4.68 o
   1   1  -2     1602.14     1559.72     28.45 o
   1   1  -1      602.02      600.20     11.16 o
   1   1   0      100.23       97.57      1.78 o
   1   2 -21        3.94        3.82      0.63 o
   1   2 -20        1.88        1.93      0.64 o
   1   2 -19        4.77        4.14      0.72 o
   1   2 -18       13.48       13.89      0.90 o
   1   2 -17        7.59        7.68      0.76 o
   1   2 -16       26.99       26.71      1.14 o
   1   2 -15        4.69        4.46      0.60 o
   1   2 -14        3.10        3.14      0.54 o
   1   2 -13       12.10       12.13      0.70 o
   1   2 -12       38.21       37.75      1.15 o
   1   2 -11       41.70       40.10      1.15 o
   1   2 -10       96.72      100.87      2.20 o
   1   2  -9       61.21       55.10      1.30 o
   1   2  -8      140.75      145.19      2.86 o
   1   2  -7      407.92      411.41      7.58 o
   1   2  -6        5.95        5.13      0.29 o
   1   2  -5      675.68      731.80     13.49 o
   1   2  -4       84.28      108.12      2.08 o
   1   2  -3      934.40      963.61     17.99 o
   1   2  -2      894.23      922.49     17.09 o
   1   2  -1      541.24      547.95     10.19 o
   1   2   0     2937.17     2679.60     46.08 o
   1   3 -21        3.57        3.69      0.62 o
   1   3 -20        3.09        3.08      0.66 o
   1   3 -19        3.06        3.03      0.68 o
   1   3 -18       10.02        9.89      0.82 o
   1   3 -17        4.25        4.64      0.69 o
   1   3 -16        5.57        5.24      0.69 o
   1   3 -15        3.84        3.43      0.58 o
   1   3 -14       25.29       25.33      1.01 o
   1   3 -13       86.36       85.79      2.10 o
   1   3 -12       44.25       46.53      1.35 o
   1   3 -11       94.28       91.56      2.11 o
   1   3 -10       10.32       11.64      0.57 o
   1   3  -9       88.77       88.30      1.91 o
   1   3  -8      173.65      181.15      3.53 o
   1   3  -7      151.29      150.15      2.95 o
   1   3  -6      313.65      340.78      6.31 o
   1   3  -5      347.87      362.92      6.72 o
   1   3  -4      211.68      244.02      4.50 o
   1   3  -3     1481.83     1556.90     28.51 o
   1   3  -2     2028.66     2041.56     37.15 o
   1   3  -1      298.41      307.48      5.69 o
   1   3   0       71.57       76.11      1.45 o
   1   4 -18       39.87       39.24      1.42 o
   1   4 -17        6.71        6.34      0.73 o
   1   4 -16       77.53       78.08      2.13 o
   1   4 -15        6.35        5.88      0.65 o
   1   4 -14       52.37       52.44      1.55 o
   1   4 -13       14.72       14.95      0.78 o
   1   4 -12      109.28      106.39      2.45 o
   1   4 -11       34.27       34.89      1.08 o
   1   4 -10       17.87       17.78      0.71 o
   1   4  -9       20.83       21.40      0.75 o
   1   4  -8      313.36      294.17      5.54 o
   1   4  -7       57.23       59.35      1.34 o
   1   4  -6      358.02      353.25      6.53 o
   1   4  -5      212.36      242.91      4.53 o
   1   4  -4       83.95       91.85      1.82 o
   1   4  -3     1318.46     1442.41     27.01 o
   1   4  -2      273.90      322.07      5.96 o
   1   4  -1      187.24      210.58      3.88 o
   1   4   0       12.13       13.49      0.38 o
   1   5 -21        4.71        4.52      0.65 o
   1   5 -20        6.02        5.61      0.69 o
   1   5 -19        3.14        2.71      0.67 o
   1   5 -18        3.20        3.24      0.67 o
   1   5 -17       29.99       30.03      1.24 o
   1   5 -16        8.12        8.10      0.77 o
   1   5 -15       11.88       11.67      0.81 o
   1   5 -14       17.42       17.82      0.89 o
   1   5 -13      205.38      204.52      4.28 o
   1   5 -12       41.16       38.39      1.21 o
   1   5 -11      116.16      116.49      2.59 o
   1   5 -10       55.70       55.15      1.42 o
   1   5  -9      183.41      185.39      3.71 o
   1   5  -8      128.94      135.21      2.74 o
   1   5  -7      134.05      128.41      2.59 o
   1   5  -6       80.21       78.60      1.68 o
   1   5  -5      144.10      144.35      2.80 o
   1   5  -4       81.61       75.59      1.57 o
   1   5  -3      241.15      256.52      4.75 o
   1   5  -2       70.67       78.52      1.58 o
   1   5  -1      316.60      345.02      6.34 o
   1   5   0      332.49      355.24      6.53 o
   1   6 -19       32.03       31.79      1.26 o
   1   6 -18       32.76       32.49      1.26 o
   1   6 -17       10.67       10.63      0.84 o
   1   6 -16       20.74       20.24      1.03 o
   1   6 -15       49.68       46.93      1.53 o
   1   6 -13       31.36       32.22      1.16 o
   1   6 -12       40.80       41.54      1.29 o
   1   6 -11       64.70       65.39      1.68 o
   1   6 -10       21.30       21.92      0.83 o
   1   6  -9      122.32      118.28      2.55 o
   1   6  -8       40.88       41.16      1.11 o
   1   6  -7      132.52      120.45      2.48 o
   1   6  -6      142.49      130.68      2.62 o
   1   6  -5       67.61       65.95      1.44 o
   1   6  -4      129.47      139.79      2.75 o
   1   6  -3      124.78      133.26      2.61 o
   1   6  -2      146.91      140.49      2.70 o
   1   6  -1       84.31       83.72      1.71 o
   1   6   0      214.92      220.56      4.10 o
   1   7 -19        2.77        2.48      0.67 o
   1   7 -18        1.90        1.81      0.67 o
   1   7 -17        5.17        5.01      0.72 o
   1   7 -16       29.50       28.26      1.21 o
   1   7 -15        1.83        2.14      0.65 o
   1   7 -14       13.01       13.67      0.85 o
   1   7 -13       13.22       13.14      0.78 o
   1   7 -12       55.07       55.15      1.57 o
   1   7 -11       85.20       84.97      2.08 o
   1   7 -10       20.90       20.05      0.82 o
   1   7  -9       34.36       33.16      1.03 o
   1   7  -8       23.96       24.64      0.84 o
   1   7  -7       47.62       43.13      1.15 o
   1   7  -6      192.69      196.26      3.81 o
   1   7  -5      104.57       93.53      1.96 o
   1   7  -4       19.83       21.26      0.65 o
   1   7  -3       57.54       57.41      1.28 o
   1   7  -2      238.22      234.28      4.41 o
   1   7  -1      198.23      189.40      3.60 o
   1   7   0      321.98      332.30      6.11 o
   1   8 -20        4.93        4.39      0.66 o
   1   8 -19        6.40        6.80      0.71 o
   1   8 -18        4.33        5.15      0.72 o
   1   8 -17       16.20       15.92      0.94 o
   1   8 -16        4.74        4.84      0.70 o
   1   8 -15        4.98        4.63      0.69 o
   1   8 -14       11.52       11.25      0.82 o
   1   8 -13       14.06       13.50      0.81 o
   1   8 -12       36.86       36.86      1.25 o
   1   8 -11       16.61       16.55      0.81 o
   1   8 -10       14.52       14.25      0.74 o
   1   8  -9       31.04       32.32      1.05 o
   1   8  -8      199.05      196.78      3.97 o
   1   8  -7       16.28       15.29      0.66 o
   1   8  -6        5.58        4.28      0.41 o
   1   8  -5       35.29       36.09      0.98 o
   1   8  -4      198.15      186.00      3.63 o
   1   8  -3       10.60        9.06      0.44 o
   1   8  -2      292.76      287.63      5.39 o
   1   8  -1       10.74       11.23      0.47 o
   1   8   0       24.88       24.71      0.70 o
   1   9 -19        1.54        2.07      0.62 o
   1   9 -18        7.59        7.60      0.76 o
   1   9 -17        4.46        4.75      0.73 o
   1   9 -16        5.81        5.59      0.72 o
   1   9 -15       12.77       13.80      0.90 o
   1   9 -14       17.32       16.95      0.95 o
   1   9 -13        2.50        2.62      0.61 o
   1   9 -12       38.30       39.29      1.33 o
   1   9 -11       71.03       71.38      1.89 o
   1   9 -10       21.87       21.30      0.91 o
   1   9  -9       57.82       58.22      1.57 o
   1   9  -8       73.26       72.71      1.80 o
   1   9  -7       21.57       20.80      0.79 o
   1   9  -6        4.50        4.37      0.45 o
   1   9  -5       21.48       20.59      0.75 o
   1   9  -4       26.73       29.09      0.88 o
   1   9  -3       40.46       41.17      1.07 o
   1   9  -2       82.88       83.36      1.82 o
   1   9  -1      191.38      185.95      3.65 o
   1   9   0       32.50       33.52      0.90 o
   1  10 -19        1.20        1.28      0.60 o
   1  10 -18        9.77        9.97      0.79 o
   1  10 -17        2.30        1.81      0.67 o
   1  10 -16        8.61        8.50      0.78 o
   1  10 -15       13.36       12.14      0.86 o
   1  10 -14        5.57        5.75      0.71 o
   1  10 -12        4.80        4.77      0.65 o
   1  10 -11       11.60       11.00      0.74 o
   1  10 -10       36.66       35.95      1.21 o
   1  10  -9        9.20        9.72      0.67 o
   1  10  -8       29.30       28.98      1.03 o
   1  10  -7       57.32       57.18      1.53 o
   1  10  -6       49.10       50.89      1.37 o
   1  10  -5      161.98      163.81      3.38 o
   1  10  -4       23.68       25.74      0.86 o
   1  10  -3      106.19      104.41      2.27 o
   1  10  -2       18.41       17.91      0.69 o
   1  10  -1      138.73      141.73      2.91 o
   1  10   0       11.97       11.96      0.56 o
   1  11 -18        7.77        8.14      0.74 o
   1  11 -17       16.69       16.33      0.94 o
   1  11 -16       10.34       10.51      0.85 o
   1  11 -15       19.77       19.29      1.02 o
   1  11 -14       16.15       15.51      0.94 o
   1  11 -13       35.34       36.23      1.36 o
   1  11 -12        6.61        6.95      0.74 o
   1  11 -11       51.08       51.70      1.58 o
   1  11 -10       10.33       11.08      0.75 o
   1  11  -9       45.15       44.21      1.40 o
   1  11  -8       36.67       38.68      1.24 o
   1  11  -7        0.99        1.04      0.49 o
   1  11  -6        9.08        8.59      0.59 o
   1  11  -5       74.81       77.60      1.89 o
   1  11  -4       13.00       13.24      0.66 o
   1  11  -3       15.87       16.97      0.73 o
   1  11  -2       69.07       68.12      1.66 o
   1  11  -1       12.98       12.28      0.61 o
   1  12 -18        6.43        6.61      0.70 o
   1  12 -17        4.00        3.39      0.64 o
   1  12 -16       10.33       10.76      0.83 o
   1  12 -15        9.82       10.26      0.87 o
   1  12 -14       22.26       21.92      1.08 o
   1  12 -13       11.81       12.11      0.87 o
   1  12 -12       27.36       26.86      1.17 o
   1  12 -11       35.89       36.67      1.35 o
   1  12 -10       10.35       10.52      0.79 o
   1  12  -9        5.08        4.46      0.61 o
   1  12  -8       27.22       28.41      1.08 o
   1  12  -7        7.02        6.68      0.61 o
   1  12  -6      112.53      111.29      2.61 o
   1  12  -5       27.17       28.98      1.03 o
   1  12  -4        3.50        3.76      0.51 o
   1  12  -3       57.48       57.75      1.53 o
   1  12  -2       15.22       16.24      0.74 o
   1  12  -1        6.04        6.10      0.53 o
   1  12   0        5.36        5.42      0.51 o
   1  13 -16        4.14        3.87      0.67 o
   1  13 -15       10.23       10.07      0.83 o
   1  13 -14        7.08        6.82      0.77 o
   1  13 -13       10.29       10.26      0.82 o
   1  13 -12       12.02       11.30      0.86 o
   1  13 -11        7.93        8.49      0.78 o
   1  13 -10       43.17       43.22      1.47 o
   1  13  -9       16.19       16.36      0.93 o
   1  13  -8       44.54       45.98      1.47 o
   1  13  -7        3.02        2.75      0.57 o
   1  13  -6       30.59       32.61      1.16 o
   1  13  -4       10.12       10.82      0.69 o
   1  13  -3       50.63       50.91      1.46 o
   1  13  -2       55.25       55.47      1.54 o
   1  13  -1       19.36       19.30      0.84 o
   1  13   0       10.87       10.85      0.66 o
   1  14 -16        3.90        3.82      0.63 o
   1  14 -15       15.15       15.07      0.91 o
   1  14 -13        9.23        8.99      0.83 o
   1  14 -10        4.75        4.70      0.71 o
   1  14  -9       11.47       11.39      0.84 o
   1  14  -8        9.30        8.41      0.76 o
   1  14  -7       29.37       30.81      1.22 o
   1  14  -6        9.14        8.98      0.71 o
   1  14  -5       18.64       19.84      0.94 o
   1  14  -4       80.39       82.20      2.11 o
   1  14  -3       20.32       21.57      0.94 o
   1  14  -1        3.72        4.25      0.56 o
   1  14   0       41.08       40.31      1.29 o
   1  15 -13        5.00        4.29      0.71 o
   1  15 -12       10.61       11.02      0.87 o
   1  15 -11        6.93        6.97      0.75 o
   1  15 -10       14.69       14.11      0.92 o
   1  15  -9       17.95       19.14      1.02 o
   1  15  -8       10.03       10.76      0.84 o
   1  15  -6        8.25        8.43      0.76 o
   1  15  -5       19.38       19.61      0.98 o
   1  15  -4       32.32       32.58      1.21 o
   1  15  -3        3.21        2.81      0.59 o
   1  15  -2        1.59        1.85      0.57 o
   1  15  -1       32.61       33.85      1.21 o
   1  15   0        4.62        3.66      0.59 o
   1  16 -14        5.66        5.87      0.67 o
   1  16 -12        4.43        3.98      0.70 o
   1  16 -11        2.53        2.38      0.68 o
   1  16 -10       12.46       12.65      0.87 o
   1  16  -8        3.06        2.66      0.67 o
   1  16  -7        5.94        6.65      0.75 o
   1  16  -6        7.39        7.39      0.76 o
   1  16  -4        5.25        5.48      0.71 o
   1  16  -3        5.77        5.79      0.72 o
   1  16  -2       19.92       19.15      1.00 o
   1  16  -1        4.21        4.27      0.67 o
   1  16   0       11.44       12.13      0.83 o
   1  17 -11        9.76        8.46      0.78 o
   1  17  -9        3.28        3.20      0.70 o
   1  17  -8        4.86        4.69      0.71 o
   1  17  -5        4.46        4.77      0.70 o
   1  17  -4        2.64        2.89      0.67 o
   1  17  -3        8.94        9.09      0.81 o
   1  17  -2        2.25        2.93      0.67 o
   1  17  -1       30.43       30.50      1.25 o
   1  17   0        2.44        2.99      0.68 o
   1  18 -12        1.98        1.80      0.62 o
   1  18 -11        1.55        1.66      0.61 o
   1  18 -10        2.26        2.59      0.64 o
   1  18  -9        8.95        9.38      0.80 o
   1  18  -8        1.59        1.74      0.68 o
   1  18  -5       13.14       12.69      0.88 o
   1  18  -4        8.23        8.75      0.79 o
   1  18  -3        4.47        4.40      0.71 o
   1  18  -2        2.60        2.13      0.67 o
   1  18  -1       10.14       10.24      0.84 o
   1  19 -10        1.83        1.79      0.59 o
   1  19  -9        6.48        6.15      0.69 o
   1  19  -8        7.58        7.37      0.74 o
   1  19  -6       10.82       11.26      0.85 o
   1  19  -5        3.86        3.82      0.70 o
   1  19  -4        9.57        9.39      0.83 o
   1  19  -3        2.15        1.83      0.69 o
   1  19  -2        5.49        5.94      0.76 o
   1  20  -8        3.21        2.96      0.62 o
   1  20  -5        6.89        6.76      0.73 o
   1  20  -4        2.78        2.98      0.66 o
   1  20  -3        5.36        5.85      0.71 o
   1  20  -2        8.10        8.38      0.78 o
   1  20  -1        7.93        7.82      0.78 o
   1  20   0       10.46        9.90      0.82 o
   1  21  -5        6.71        6.87      0.70 o
   1  21  -4        1.34        1.33      0.61 o
   1  21  -3        1.49        1.49      0.60 o
   1  21  -1        2.18        1.86      0.61 o
   2   0   0      270.94      262.76      4.75 o
   2   0   1      989.82      967.00     17.41 o
   2   0   2     1475.70     1522.77     26.65 o
   2   0   3      479.53      520.04      9.43 o
   2   0   4      155.43      142.04      2.63 o
   2   0   5       23.88       25.71      0.62 o
   2   0   6       28.99       29.40      0.72 o
   2   0   7      171.84      173.37      3.27 o
   2   0   8       27.55       21.54      0.65 o
   2   0   9        3.10        3.62      0.34 o
   2   0  11       49.03       48.22      1.28 o
   2   0  12        3.50        3.45      0.46 o
   2   0  13        3.84        3.42      0.51 o
   2   0  17       11.86       11.91      0.85 o
   2   0  18       19.47       19.21      1.01 o
   2   0  20        6.67        6.49      0.73 o
   2   1 -20        4.65        4.45      0.69 o
   2   1 -19       38.50       38.48      1.43 o
   2   1 -18        3.21        3.36      0.68 o
   2   1 -17        1.89        1.74      0.66 o
   2   1 -16        4.39        4.39      0.66 o
   2   1 -15        2.09        2.00      0.55 o
   2   1 -14        5.63        5.21      0.58 o
   2   1 -13      155.01      153.92      3.30 o
   2   1 -12       37.79       38.53      1.17 o
   2   1 -11        4.05        5.25      0.47 o
   2   1 -10       17.64       17.57      0.67 o
   2   1  -9       95.77       94.84      2.00 o
   2   1  -8       78.35       76.51      1.63 o
   2   1  -7      102.35       98.14      1.97 o
   2   1  -6      170.93      179.66      3.37 o
   2   1  -5      586.27      584.84     10.72 o
   2   1  -4      581.65      607.87     11.08 o
   2   1  -3      381.73      409.61      7.49 o
   2   1  -2      184.75      191.26      3.50 o
   2   1  -1      363.76      363.50      6.65 o
   2   1   0      282.31      273.90      4.98 o
   2   2 -21        2.51        2.97      0.60 o
   2   2 -19       21.20       20.92      1.08 o
   2   2 -18       17.42       17.70      0.99 o
   2   2 -17       11.07       10.51      0.82 o
   2   2 -16        3.74        3.93      0.66 o
   2   2 -15        1.77        1.69      0.55 o
   2   2 -14       55.80       55.22      1.57 o
   2   2 -13       32.25       31.37      1.08 o
   2   2 -12       28.95       31.09      1.02 o
   2   2 -11       53.54       55.02      1.41 o
   2   2 -10       19.97       19.63      0.72 o
   2   2  -9       25.21       27.58      0.81 o
   2   2  -8       54.10       49.32      1.15 o
   2   2  -7      407.84      397.15      7.21 o
   2   2  -6       14.91       13.67      0.45 o
   2   2  -5       54.03       52.94      1.12 o
   2   2  -4      375.87      386.26      7.03 o
   2   2  -3      716.40      760.68     13.83 o
   2   2  -2       64.45       67.22      1.29 o
   2   2  -1     1183.54     1172.29     21.20 o
   2   2   0      637.90      606.88     11.02 o
   2   3 -21        2.01        1.92      0.59 o
   2   3 -19        9.06        8.48      0.80 o
   2   3 -18        8.53        8.56      0.79 o
   2   3 -17       15.35       15.26      0.94 o
   2   3 -16       13.37       12.98      0.87 o
   2   3 -15        8.37        8.51      0.70 o
   2   3 -14        4.38        4.00      0.56 o
   2   3 -13       12.42       13.16      0.73 o
   2   3 -12        6.64        6.73      0.55 o
   2   3 -11        6.66        7.03      0.52 o
   2   3 -10       17.42       18.21      0.71 o
   2   3  -9       52.00       50.22      1.23 o
   2   3  -8       20.61       19.40      0.63 o
   2   3  -7       35.38       31.86      0.82 o
   2   3  -6       82.42       78.34      1.60 o
   2   3  -5       64.28       67.36      1.38 o
   2   3  -4        5.75        6.33      0.28 o
   2   3  -3       66.57       67.77      1.35 o
   2   3  -2      712.58      735.88     13.45 o
   2   3  -1      976.22     1013.10     18.08 o
   2   3   0      180.70      186.64      3.39 o
   2   4 -21        5.09        4.78      0.63 o
   2   4 -20        4.54        4.18      0.69 o
   2   4 -18       15.67       15.77      0.95 o
   2   4 -17        8.98        8.63      0.78 o
   2   4 -16        7.88        8.75      0.77 o
   2   4 -15       10.40       11.11      0.79 o
   2   4 -14       95.21       93.97      2.29 o
   2   4 -13       31.39       30.37      1.08 o
   2   4 -12       35.35       35.28      1.14 o
   2   4 -11       18.51       18.10      0.75 o
   2   4 -10       67.38       71.96      1.72 o
   2   4  -9        6.06        5.66      0.43 o
   2   4  -8       56.62       53.11      1.26 o
   2   4  -7        6.10        5.72      0.36 o
   2   4  -6      165.60      162.84      3.14 o
   2   4  -5      298.05      317.31      5.77 o
   2   4  -4      394.79      421.40      7.67 o
   2   4  -3      190.54      195.22      3.65 o
   2   4  -2       36.55       45.88      0.97 o
   2   4  -1      581.26      608.64     11.13 o
   2   4   0       43.87       45.00      0.93 o
   2   5 -20       17.93       18.74      0.96 o
   2   5 -19        2.69        2.68      0.66 o
   2   5 -18        6.81        7.26      0.75 o
   2   5 -17       12.24       11.98      0.86 o
   2   5 -16       13.53       12.35      0.86 o
   2   5 -15        3.85        4.08      0.64 o
   2   5 -14        5.95        5.32      0.62 o
   2   5 -13        6.42        6.83      0.61 o
   2   5 -12       23.76       25.21      0.96 o
   2   5 -11      154.40      157.39      3.30 o
   2   5 -10       69.09       70.82      1.71 o
   2   5  -9        1.97        2.36      0.39 o
   2   5  -8      190.80      194.75      3.80 o
   2   5  -7       25.52       23.11      0.70 o
   2   5  -6      287.28      262.14      4.90 o
   2   5  -5      299.43      288.18      5.33 o
   2   5  -4      146.23      133.80      2.57 o
   2   5  -3       89.02       90.21      1.80 o
   2   5  -2      379.05      414.83      7.56 o
   2   5  -1      239.69      263.45      4.81 o
   2   5   0      320.62      322.85      5.88 o
   2   6 -20        3.69        3.35      0.63 o
   2   6 -18        7.46        7.24      0.75 o
   2   6 -17       15.99       15.18      0.94 o
   2   6 -16       15.69       15.36      0.93 o
   2   6 -15        3.67        3.85      0.66 o
   2   6 -14        9.07        9.37      0.72 o
   2   6 -13        4.59        5.30      0.59 o
   2   6 -12       34.01       32.78      1.12 o
   2   6 -11        6.21        7.40      0.58 o
   2   6 -10       36.52       36.47      1.11 o
   2   6  -9       67.47       62.82      1.54 o
   2   6  -8      126.63      121.55      2.54 o
   2   6  -7       17.99       17.82      0.63 o
   2   6  -6      138.69      140.15      2.78 o
   2   6  -5       97.51      106.28      2.14 o
   2   6  -4      405.04      416.07      7.60 o
   2   6  -3      217.07      220.12      4.08 o
   2   6  -2      413.83      436.47      8.01 o
   2   6  -1       85.01       83.59      1.68 o
   2   6   0      823.80      839.49     15.25 o
   2   7 -20        3.49        4.22      0.63 o
   2   7 -19        3.74        3.65      0.68 o
   2   7 -18       10.69       10.51      0.85 o
   2   7 -17        1.47        1.90      0.66 o
   2   7 -16       28.59       28.19      1.20 o
   2   7 -15        8.31        8.34      0.76 o
   2   7 -14       31.87       31.53      1.23 o
   2   7 -13        5.12        4.94      0.61 o
   2   7 -12        8.24        7.99      0.64 o
   2   7 -11       41.29       41.60      1.27 o
   2   7 -10       44.50       46.78      1.33 o
   2   7  -9      126.13      127.99      2.76 o
   2   7  -8       62.75       64.11      1.56 o
   2   7  -7       94.54       91.12      1.99 o
   2   7  -6       98.50       98.89      2.07 o
   2   7  -5      349.46      329.35      6.09 o
   2   7  -4      207.53      201.52      3.82 o
   2   7  -3      508.20      487.02      8.90 o
   2   7  -2      340.22      339.36      6.20 o
   2   7  -1      336.46      351.16      6.40 o
   2   7   0       17.17       16.87      0.53 o
   2   8 -19       25.14       25.40      1.11 o
   2   8 -18        7.91        8.22      0.78 o
   2   8 -17       13.09       12.60      0.87 o
   2   8 -16        8.79        8.85      0.80 o
   2   8 -15       11.48       10.04      0.80 o
   2   8 -14        1.59        2.08      0.63 o
   2   8 -13        5.09        5.63      0.63 o
   2   8 -12       12.07       11.36      0.72 o
   2   8 -11      147.29      148.45      3.23 o
   2   8 -10      197.39      191.12      3.98 o
   2   8  -9       70.70       71.65      1.77 o
   2   8  -8       44.44       43.86      1.22 o
   2   8  -7       15.28       14.62      0.65 o
   2   8  -6       33.99       38.51      1.07 o
   2   8  -5       26.40       27.19      0.81 o
   2   8  -4       23.58       24.36      0.75 o
   2   8  -3      179.05      177.97      3.43 o
   2   8  -2      334.39      326.25      6.02 o
   2   8  -1       10.25       11.46      0.47 o
   2   8   0      805.23      795.13     14.43 o
   2   9 -18        6.72        6.38      0.74 o
   2   9 -17       24.03       23.81      1.14 o
   2   9 -16       26.41       26.38      1.17 o
   2   9 -15        5.27        5.37      0.72 o
   2   9 -14       18.84       20.12      1.02 o
   2   9 -13       16.64       18.10      0.96 o
   2   9 -12       18.03       18.15      0.90 o
   2   9 -11        8.30        9.03      0.68 o
   2   9 -10        7.73        8.00      0.63 o
   2   9  -9      122.92      117.80      2.63 o
   2   9  -8       62.31       61.75      1.58 o
   2   9  -7       69.44       68.60      1.68 o
   2   9  -6       77.29       77.59      1.81 o
   2   9  -5      141.78      134.42      2.81 o
   2   9  -4       98.35       99.30      2.14 o
   2   9  -3      185.64      174.36      3.41 o
   2   9  -2       63.71       61.60      1.42 o
   2   9  -1       55.12       52.75      1.26 o
   2   9   0       29.55       30.30      0.85 o
   2  10 -19        2.13        2.32      0.63 o
   2  10 -18       10.05        9.88      0.79 o
   2  10 -17        3.64        3.30      0.69 o
   2  10 -16        5.61        5.92      0.71 o
   2  10 -15        2.05        2.28      0.66 o
   2  10 -14        7.68        8.07      0.77 o
   2  10 -13        5.21        4.91      0.70 o
   2  10 -12       57.40       58.80      1.75 o
   2  10 -10       43.24       44.45      1.38 o
   2  10  -9       32.77       32.98      1.12 o
   2  10  -7       63.17       62.59      1.61 o
   2  10  -6       16.06       15.85      0.72 o
   2  10  -5       44.02       42.09      1.19 o
   2  10  -4      168.69      168.45      3.42 o
   2  10  -3      404.96      398.79      7.43 o
   2  10  -2       28.34       28.82      0.90 o
   2  10  -1       23.22       21.46      0.75 o
   2  10   0      263.76      252.40      4.82 o
   2  11 -18        3.14        3.28      0.62 o
   2  11 -17       13.76       13.62      0.89 o
   2  11 -16        5.85        5.44      0.73 o
   2  11 -14        8.17        7.73      0.78 o
   2  11 -13        1.46        1.67      0.65 o
   2  11 -12        5.40        5.42      0.70 o
   2  11 -11       19.29       18.12      0.96 o
   2  11 -10       41.42       41.37      1.35 o
   2  11  -9       23.41       24.75      1.01 o
   2  11  -8       42.67       42.69      1.33 o
   2  11  -7       12.75       13.16      0.72 o
   2  11  -6       93.10       90.63      2.14 o
   2  11  -5       70.24       69.35      1.73 o
   2  11  -4       55.35       53.08      1.41 o
   2  11  -3       20.94       22.28      0.84 o
   2  11  -2      188.09      186.70      3.75 o
   2  11  -1       20.16       19.88      0.77 o
   2  11   0       57.04       56.03      1.43 o
   2  12 -17        2.11        2.56      0.63 o
   2  12 -16        5.02        4.58      0.70 o
   2  12 -15        6.72        6.52      0.77 o
   2  12 -14        2.97        2.87      0.67 o
   2  12 -13        1.87        2.01      0.67 o
   2  12 -12        6.90        6.88      0.74 o
   2  12 -11        6.26        6.41      0.73 o
   2  12 -10       28.29       29.30      1.18 o
   2  12  -9       12.78       12.47      0.79 o
   2  12  -8        5.76        5.37      0.61 o
   2  12  -7       52.58       51.78      1.50 o
   2  12  -6        1.20        1.91      0.51 o
   2  12  -5       52.10       51.95      1.47 o
   2  12  -4        9.69        9.47      0.63 o
   2  12  -3       79.75       80.51      1.95 o
   2  12  -2       10.50       10.00      0.62 o
   2  12  -1       17.09       15.94      0.73 o
   2  13 -17        8.20        8.48      0.70 o
   2  13 -16        2.87        2.76      0.64 o
   2  13 -15       16.90       17.64      0.98 o
   2  13 -14        5.92        5.87      0.76 o
   2  13 -13       11.06       10.96      0.84 o
   2  13 -12       16.63       16.41      0.97 o
   2  13 -11        1.64        1.75      0.68 o
   2  13  -9       11.65       11.94      0.84 o
   2  13  -8        3.83        4.62      0.62 o
   2  13  -6        7.24        6.37      0.62 o
   2  13  -5       40.09       41.94      1.33 o
   2  13  -4       32.42       33.81      1.15 o
   2  13  -3       21.77       21.41      0.91 o
   2  13  -2       23.03       23.78      0.95 o
   2  13  -1       41.27       42.16      1.29 o
   2  13   0       11.81       12.68      0.70 o
   2  14 -15        5.95        6.28      0.72 o
   2  14 -14        3.95        2.76      0.68 o
   2  14 -13        3.53        3.64      0.71 o
   2  14 -11       21.16       20.83      1.06 o
   2  14 -10        5.46        5.99      0.74 o
   2  14  -9        3.66        4.38      0.69 o
   2  14  -8        2.53        2.29      0.63 o
   2  14  -7       22.24       23.45      1.06 o
   2  14  -5       13.89       14.51      0.82 o
   2  14  -4       16.27       16.84      0.87 o
   2  14  -3       10.02        9.89      0.70 o
   2  14  -2        7.57        8.09      0.66 o
   2  14  -1       12.64       12.81      0.76 o
   2  14   0       17.24       16.25      0.82 o
   2  15 -15        5.40        5.19      0.65 o
   2  15 -12        4.92        4.74      0.73 o
   2  15 -11        2.18        2.27      0.66 o
   2  15 -10        8.07        7.55      0.78 o
   2  15  -9        9.55       10.01      0.82 o
   2  15  -8        1.76        1.81      0.67 o
   2  15  -7        1.63        1.39      0.68 o
   2  15  -6       16.69       16.80      0.94 o
   2  15  -4        5.31        5.90      0.69 o
   2  15  -3        2.35        2.52      0.58 o
   2  15  -2        4.60        4.41      0.60 o
   2  15  -1        6.98        7.43      0.67 o
   2  15   0        5.06        4.00      0.60 o
   2  16 -14        1.86        1.95      0.60 o
   2  16 -13        3.05        2.17      0.65 o
   2  16 -12       10.66       10.51      0.83 o
   2  16 -11        6.04        6.15      0.76 o
   2  16 -10        4.20        4.23      0.69 o
   2  16  -9        1.93        1.48      0.67 o
   2  16  -8        1.85        1.70      0.67 o
   2  16  -7        8.61        7.70      0.77 o
   2  16  -6        1.27        1.56      0.65 o
   2  16  -5       11.83       11.90      0.86 o
   2  16  -4       13.92       14.74      0.92 o
   2  16  -3       22.66       22.75      1.08 o
   2  16  -2        4.90        4.39      0.68 o
   2  16  -1        3.97        4.34      0.66 o
   2  16   0       12.42       11.78      0.84 o
   2  17 -13        3.90        3.37      0.61 o
   2  17 -10       10.17       10.06      0.82 o
   2  17  -9        3.81        3.58      0.72 o
   2  17  -8        7.05        7.30      0.76 o
   2  17  -7        4.29        4.43      0.71 o
   2  17  -6        0.90        1.78      0.66 o
   2  17  -5        6.94        6.91      0.75 o
   2  17  -4        6.02        6.05      0.73 o
   2  17  -3        1.85        1.57      0.67 o
   2  17  -2       12.13       12.32      0.88 o
   2  17  -1       16.11       15.83      0.94 o
   2  18 -10        6.41        6.09      0.71 o
   2  18  -7        6.73        6.52      0.75 o
   2  18  -6        3.24        3.03      0.71 o
   2  18  -3        1.62        2.25      0.67 o
   2  18  -2        1.56        2.44      0.66 o
   2  18  -1        7.03        6.81      0.75 o
   2  18   0        1.95        1.45      0.68 o
   2  19 -10        2.41        2.58      0.63 o
   2  19  -9        3.41        3.77      0.64 o
   2  19  -8        5.88        5.63      0.69 o
   2  19  -7        2.72        2.27      0.65 o
   2  19  -6        2.26        2.02      0.67 o
   2  19  -4        1.80        1.51      0.70 o
   2  19  -3        1.96        1.90      0.69 o
   2  19  -2        7.82        7.58      0.79 o
   2  19  -1        3.81        4.13      0.71 o
   2  20  -7        1.50        1.72      0.60 o
   2  20  -5        1.71        1.42      0.64 o
   2  20  -4        9.74       10.02      0.79 o
   2  20  -2        6.52        6.33      0.73 o
   2  20  -1        3.89        3.74      0.69 o
   2  20   0        3.23        2.96      0.67 o
   2  21  -2        2.74        2.99      0.62 o
   3   0   1      152.39      144.41      2.61 o
   3   0   2     2124.40     1997.29     35.53 o
   3   0   3      428.13      440.98      7.96 o
   3   0   4      208.67      196.09      3.56 o
   3   0   5       82.55       97.05      1.88 o
   3   0   6      228.54      227.64      4.17 o
   3   0   7      956.39      915.52     16.46 o
   3   0   8      138.96      127.44      2.51 o
   3   0   9       88.62       81.87      1.76 o
   3   0  10       22.75       22.42      0.77 o
   3   0  11       79.90       75.08      1.77 o
   3   0  12        1.36        1.65      0.45 o
   3   0  13       40.72       38.82      1.22 o
   3   0  15       42.34       41.75      1.35 o
   3   0  17       94.29       87.21      2.29 o
   3   0  18        4.48        4.21      0.69 o
   3   0  19       36.58       34.72      1.34 o
   3   0  20        1.53        1.96      0.65 o
   3   0  21       20.37       20.63      0.96 o
   3   1 -21        6.98        7.13      0.70 o
   3   1 -20        8.36        6.73      0.73 o
   3   1 -19        4.53        4.41      0.73 o
   3   1 -18        4.32        3.96      0.70 o
   3   1 -17       29.53       29.42      1.23 o
   3   1 -16       36.94       37.97      1.37 o
   3   1 -15        1.62        1.66      0.56 o
   3   1 -14       62.96       61.46      1.68 o
   3   1 -13      133.75      133.04      2.92 o
   3   1 -12      206.36      203.84      4.08 o
   3   1 -11      157.95      155.51      3.19 o
   3   1 -10       27.17       24.85      0.83 o
   3   1  -9       59.21       58.10      1.35 o
   3   1  -8      328.66      313.07      5.74 o
   3   1  -7       59.84       60.98      1.32 o
   3   1  -6       98.24       96.03      1.90 o
   3   1  -5       50.21       51.89      1.10 o
   3   1  -4      129.98      135.86      2.53 o
   3   1  -3      113.59      129.61      2.39 o
   3   1  -2        3.22        3.64      0.21 o
   3   1  -1     3588.65     3329.32     59.17 o
   3   1   0        3.16        3.32      0.20 o
   3   2 -21        2.34        2.75      0.60 o
   3   2 -20       10.99       10.79      0.82 o
   3   2 -19        9.49        9.50      0.83 o
   3   2 -18       25.24       24.10      1.11 o
   3   2 -17       56.40       55.64      1.72 o
   3   2 -16       43.07       45.15      1.51 o
   3   2 -15        7.84        7.96      0.69 o
   3   2 -14       84.69       83.81      2.10 o
   3   2 -13       11.30       11.44      0.69 o
   3   2 -12       65.49       65.23      1.66 o
   3   2 -11      137.17      137.95      2.88 o
   3   2 -10       56.94       55.28      1.38 o
   3   2  -9      197.41      192.84      3.74 o
   3   2  -8      314.15      294.46      5.43 o
   3   2  -7       19.33       20.08      0.61 o
   3   2  -6      289.41      295.12      5.39 o
   3   2  -5      192.94      196.35      3.65 o
   3   2  -4        3.00        1.31      0.20 o
   3   2  -3      311.07      359.48      6.50 o
   3   2  -2       15.41       17.60      0.45 o
   3   2  -1      924.57      997.07     17.66 o
   3   2   0     1323.75     1315.57     23.62 o
   3   3 -21        2.32        2.33      0.59 o
   3   3 -20       13.44       14.09      0.88 o
   3   3 -18        3.33        3.76      0.68 o
   3   3 -17        6.29        6.11      0.74 o
   3   3 -16       15.48       15.22      0.92 o
   3   3 -15       51.01       51.55      1.56 o
   3   3 -14        4.90        4.14      0.58 o
   3   3 -13      101.09       99.85      2.33 o
   3   3 -12        7.67        7.86      0.59 o
   3   3 -11      148.74      149.78      3.10 o
   3   3 -10       47.09       42.92      1.18 o
   3   3  -9        3.83        3.75      0.38 o
   3   3  -8        5.76        5.84      0.39 o
   3   3  -7       35.22       36.37      0.92 o
   3   3  -6      800.19      781.26     14.11 o
   3   3  -5      139.68      136.00      2.58 o
   3   3  -4        0.89        1.03      0.21 o
   3   3  -3      621.34      679.34     12.34 o
   3   3  -2      968.56     1015.48     18.29 o
   3   3  -1      290.82      308.89      5.65 o
   3   3   0     1231.42     1358.47     24.03 o
   3   4 -21        1.92        1.90      0.61 o
   3   4 -20        2.37        2.25      0.64 o
   3   4 -19        4.56        4.43      0.69 o
   3   4 -18        4.44        4.96      0.70 o
   3   4 -17        1.95        1.92      0.66 o
   3   4 -16       36.04       37.22      1.37 o
   3   4 -15       14.71       15.45      0.89 o
   3   4 -14        6.75        6.70      0.63 o
   3   4 -13       20.49       20.93      0.91 o
   3   4 -12       52.68       52.96      1.47 o
   3   4 -11       79.20       78.67      1.87 o
   3   4 -10        2.36        1.94      0.41 o
   3   4  -9        9.39       10.08      0.54 o
   3   4  -8        1.19        1.64      0.33 o
   3   4  -7      201.10      195.77      3.70 o
   3   4  -6      305.17      309.57      5.65 o
   3   4  -5      209.28      215.70      3.98 o
   3   4  -4      116.28      119.28      2.33 o
   3   4  -3      753.67      800.92     14.43 o
   3   4  -2      105.55       98.07      1.88 o
   3   4  -1      535.35      584.28     10.51 o
   3   4   0     1360.31     1488.09     26.88 o
   3   5 -18        2.41        1.98      0.67 o
   3   5 -16       63.76       64.93      1.90 o
   3   5 -15        3.06        2.83      0.64 o
   3   5 -14        8.98        9.22      0.70 o
   3   5 -13        6.92        6.58      0.61 o
   3   5 -12        4.20        3.97      0.52 o
   3   5 -11       40.34       38.56      1.16 o
   3   5 -10       75.02       76.54      1.82 o
   3   5  -9       11.23       11.04      0.57 o
   3   5  -8      136.19      134.37      2.74 o
   3   5  -7      190.41      186.69      3.58 o
   3   5  -6       59.32       59.91      1.34 o
   3   5  -5      187.28      183.07      3.43 o
   3   5  -4      252.03      251.07      4.58 o
   3   5  -3      241.34      256.06      4.67 o
   3   5  -2      303.75      308.84      5.56 o
   3   5  -1      129.90      140.20      2.65 o
   3   5   0      116.72      127.96      2.41 o
   3   6 -17        6.48        6.76      0.75 o
   3   6 -15        3.92        3.88      0.67 o
   3   6 -14        5.04        5.36      0.64 o
   3   6 -13       15.94       15.57      0.82 o
   3   6 -12        8.75        8.82      0.64 o
   3   6 -11       19.81       19.43      0.83 o
   3   6 -10       79.02       79.01      1.88 o
   3   6  -9       18.40       18.42      0.73 o
   3   6  -8       11.14       10.15      0.54 o
   3   6  -7       43.75       40.39      1.08 o
   3   6  -6      200.61      194.91      3.74 o
   3   6  -5      197.14      189.00      3.59 o
   3   6  -4      171.83      171.47      3.25 o
   3   6  -3      111.33      111.49      2.18 o
   3   6  -2      105.30      105.59      2.07 o
   3   6  -1       74.95       73.58      1.51 o
   3   6   0      171.66      181.27      3.36 o
   3   7 -20        2.31        1.72      0.60 o
   3   7 -16        6.05        7.07      0.76 o
   3   7 -15        9.92        9.26      0.80 o
   3   7 -14       58.21       58.27      1.74 o
   3   7 -13        2.25        2.33      0.56 o
   3   7 -12       15.39       15.81      0.80 o
   3   7 -11       13.94       14.31      0.75 o
   3   7 -10       23.30       22.82      0.88 o
   3   7  -9       11.48       11.27      0.62 o
   3   7  -8        1.44        1.69      0.40 o
   3   7  -7       22.23       21.88      0.76 o
   3   7  -6        2.92        2.52      0.36 o
   3   7  -5       11.10       10.61      0.48 o
   3   7  -4      153.06      152.75      2.95 o
   3   7  -3       11.99       10.81      0.45 o
   3   7  -2      165.04      163.20      3.10 o
   3   7  -1      276.58      272.92      4.99 o
   3   7   0      145.92      144.90      2.77 o
   3   8 -19        4.93        4.79      0.67 o
   3   8 -18        1.94        1.59      0.67 o
   3   8 -17        4.50        4.66      0.69 o
   3   8 -16        1.77        1.40      0.67 o
   3   8 -15        8.96        9.69      0.80 o
   3   8 -14        0.98        1.79      0.63 o
   3   8 -13        1.91        2.35      0.58 o
   3   8 -12       24.63       24.40      1.00 o
   3   8 -11       11.41       11.81      0.72 o
   3   8 -10       16.34       16.89      0.79 o
   3   8  -9       14.39       14.73      0.71 o
   3   8  -8       34.01       34.42      1.06 o
   3   8  -7      111.43      105.13      2.27 o
   3   8  -6       87.70       83.58      1.88 o
   3   8  -5        3.44        3.30      0.38 o
   3   8  -4      100.85      102.58      2.14 o
   3   8  -3       13.46       14.08      0.55 o
   3   8  -2       59.19       57.00      1.30 o
   3   8  -1        8.59        7.86      0.41 o
   3   8   0       19.89       15.92      0.55 o
   3   9 -18        5.21        4.89      0.68 o
   3   9 -15        2.07        2.48      0.65 o
   3   9 -14        6.23        6.09      0.72 o
   3   9 -13       20.61       19.55      1.00 o
   3   9 -12       21.88       22.31      0.98 o
   3   9 -11        6.45        6.96      0.64 o
   3   9 -10        2.06        2.49      0.52 o
   3   9  -9       63.38       65.48      1.71 o
   3   9  -8        1.35        1.95      0.46 o
   3   9  -7       45.95       44.24      1.26 o
   3   9  -6        6.02        5.89      0.48 o
   3   9  -5       43.61       44.89      1.20 o
   3   9  -4       16.17       16.21      0.66 o
   3   9  -3       32.58       31.83      0.92 o
   3   9  -2      146.15      143.05      2.86 o
   3   9  -1       12.59       13.01      0.55 o
   3   9   0       56.98       55.08      1.29 o
   3  10 -18        5.08        5.61      0.68 o
   3  10 -16        1.29        1.73      0.69 o
   3  10 -15        8.81        7.86      0.78 o
   3  10 -14        7.28        7.08      0.76 o
   3  10 -13        9.75       10.00      0.82 o
   3  10 -12       26.21       26.28      1.12 o
   3  10 -10       16.44       15.51      0.82 o
   3  10  -9       14.86       14.97      0.79 o
   3  10  -8       30.13       30.24      1.05 o
   3  10  -7        7.35        6.95      0.57 o
   3  10  -5       16.97       16.78      0.72 o
   3  10  -4        8.36        8.92      0.54 o
   3  10  -3       54.94       53.55      1.37 o
   3  10  -2      161.84      161.65      3.25 o
   3  10  -1       57.88       56.95      1.40 o
   3  10   0       27.94       28.93      0.90 o
   3  11 -18        2.50        2.26      0.62 o
   3  11 -17        2.80        3.06      0.67 o
   3  11 -16        6.07        5.58      0.73 o
   3  11 -15        1.46        1.46      0.68 o
   3  11 -13        8.32        8.42      0.79 o
   3  11 -12        2.70        2.78      0.65 o
   3  11 -11        2.85        3.02      0.62 o
   3  11 -10        1.01        1.16      0.57 o
   3  11  -9       15.29       14.79      0.81 o
   3  11  -8       91.76       91.19      2.21 o
   3  11  -7       95.76       97.02      2.27 o
   3  11  -6       13.25       13.37      0.71 o
   3  11  -5        4.73        5.08      0.52 o
   3  11  -4       53.70       53.75      1.44 o
   3  11  -3        9.41        9.41      0.59 o
   3  11  -2       17.79       16.96      0.73 o
   3  11  -1       30.39       29.52      0.96 o
   3  12 -17        3.70        3.35      0.63 o
   3  12 -16        5.17        4.61      0.70 o
   3  12 -15        8.09        7.95      0.80 o
   3  12 -14        7.95        7.79      0.77 o
   3  12 -13       14.52       13.82      0.91 o
   3  12 -12       18.33       18.71      1.01 o
   3  12 -10        7.71        8.75      0.74 o
   3  12  -9       23.31       23.39      1.01 o
   3  12  -8       12.48       12.94      0.77 o
   3  12  -7       13.11       13.50      0.77 o
   3  12  -6        1.98        2.19      0.51 o
   3  12  -5       49.13       48.71      1.40 o
   3  12  -4       17.08       18.21      0.82 o
   3  12  -3      123.26      122.39      2.69 o
   3  12  -2        8.11        8.45      0.61 o
   3  12  -1       21.33       21.51      0.86 o
   3  12   0        7.03        6.24      0.53 o
   3  13 -17        2.81        3.22      0.63 o
   3  13 -15        9.39        9.12      0.81 o
   3  13 -13       16.16       16.36      0.97 o
   3  13 -11       18.19       17.67      1.00 o
   3  13 -10       14.76       14.70      0.92 o
   3  13  -9        8.45        8.03      0.75 o
   3  13  -8       12.03       11.70      0.77 o
   3  13  -7        4.82        5.09      0.62 o
   3  13  -6       50.48       51.37      1.52 o
   3  13  -5        8.85        9.70      0.69 o
   3  13  -4       19.12       18.70      0.86 o
   3  13  -3       42.36       42.95      1.32 o
   3  13  -2       30.90       31.75      1.10 o
   3  13  -1       58.59       59.17      1.60 o
   3  13   0       43.44       44.52      1.33 o
   3  14 -16        3.43        2.68      0.61 o
   3  14 -15        4.68        4.22      0.67 o
   3  14 -13        8.49        8.62      0.81 o
   3  14 -12        3.43        2.90      0.67 o
   3  14 -11        2.00        1.74      0.69 o
   3  14 -10        9.25        9.17      0.80 o
   3  14  -9       25.48       25.53      1.15 o
   3  14  -8       34.57       35.71      1.34 o
   3  14  -7        8.75        8.08      0.75 o
   3  14  -6        4.96        5.59      0.64 o
   3  14  -5       42.61       43.29      1.39 o
   3  14  -4        2.46        2.54      0.57 o
   3  14  -3       10.19       10.45      0.71 o
   3  14  -2       16.76       16.34      0.85 o
   3  14  -1       21.53       21.82      0.95 o
   3  14   0       79.79       81.51      2.04 o
   3  15 -15        3.34        3.26      0.62 o
   3  15 -14        3.40        3.34      0.65 o
   3  15 -13       25.54       25.89      1.15 o
   3  15 -12        6.52        6.61      0.78 o
   3  15 -11        1.08        1.62      0.67 o
   3  15 -10       37.94       37.53      1.38 o
   3  15  -9        2.28        2.28      0.68 o
   3  15  -8       13.17       13.34      0.90 o
   3  15  -7        2.50        1.89      0.68 o
   3  15  -6       12.85       12.48      0.86 o
   3  15  -5       18.41       19.13      0.99 o
   3  15  -4        2.31        2.21      0.61 o
   3  15  -3       13.03       14.21      0.86 o
   3  15  -1       20.87       20.48      0.96 o
   3  15   0        3.46        2.90      0.58 o
   3  16 -14        2.48        2.56      0.61 o
   3  16 -13        2.99        3.34      0.63 o
   3  16 -12        3.94        3.65      0.68 o
   3  16  -9       10.82       10.85      0.84 o
   3  16  -8        5.04        4.86      0.72 o
   3  16  -7       44.24       44.33      1.52 o
   3  16  -6        3.60        4.08      0.69 o
   3  16  -5        3.26        3.11      0.68 o
   3  16  -4        9.33        8.98      0.79 o
   3  16  -3        3.81        3.36      0.66 o
   3  16  -2       14.04       14.29      0.90 o
   3  16  -1        3.83        3.64      0.67 o
   3  16   0       18.06       18.43      0.98 o
   3  17 -13        3.09        2.98      0.62 o
   3  17 -12        2.09        2.59      0.62 o
   3  17 -11       11.37       11.14      0.82 o
   3  17 -10        5.16        5.76      0.74 o
   3  17  -9       18.57       19.11      1.04 o
   3  17  -8       10.54        9.71      0.81 o
   3  17  -7        1.79        1.48      0.67 o
   3  17  -6       10.07        9.63      0.83 o
   3  17  -4        4.22        4.27      0.69 o
   3  17  -3        2.65        2.51      0.66 o
   3  17  -2        9.29       10.01      0.82 o
   3  17  -1       13.22       13.68      0.90 o
   3  17   0        4.18        3.64      0.68 o
   3  18 -10        4.71        4.69      0.67 o
   3  18  -9        1.90        1.64      0.66 o
   3  18  -8        7.34        7.78      0.78 o
   3  18  -7        1.73        2.02      0.68 o
   3  18  -6        9.12        9.22      0.83 o
   3  18  -5        8.67        8.36      0.79 o
   3  18  -4        3.46        3.59      0.69 o
   3  18  -3        1.65        2.48      0.66 o
   3  18  -1        1.79        1.51      0.67 o
   3  18   0       19.16       19.46      1.02 o
   3  19  -9        3.14        2.67      0.62 o
   3  19  -8        5.11        4.84      0.68 o
   3  19  -7        1.85        1.64      0.66 o
   3  19  -6        8.41        8.34      0.78 o
   3  19  -5        1.30        1.49      0.69 o
   3  19  -4        9.27        8.75      0.82 o
   3  19  -3        1.00        1.70      0.67 o
   3  19  -1        2.46        2.15      0.69 o
   3  19   0        2.89        3.17      0.69 o
   3  20  -7        6.42        5.92      0.67 o
   3  20  -6        3.61        3.57      0.64 o
   3  20  -4        5.43        5.10      0.69 o
   3  20  -3        2.13        2.22      0.66 o
   3  20  -2        1.56        1.47      0.66 o
   3  20  -1        5.13        4.73      0.70 o
   3  21  -4        4.09        3.68      0.65 o
   3  21  -3        3.63        3.23      0.62 o
   3  21  -2        1.47        1.70      0.60 o
   3  21  -1        4.34        4.38      0.64 o
   4   0   0      246.15      262.82      4.71 o
   4   0   1      787.27      818.96     14.73 o
   4   0   2       10.27       10.85      0.34 o
   4   0   3      162.23      169.63      3.10 o
   4   0   4      149.55      157.59      2.92 o
   4   0   5       16.70       15.44      0.48 o
   4   0   6      203.23      194.92      3.61 o
   4   0   7        6.98        7.03      0.38 o
   4   0   8      226.79      223.54      4.19 o
   4   0   9      606.70      601.82     10.79 o
   4   0  10       23.23       23.18      0.80 o
   4   0  11       72.07       69.21      1.68 o
   4   0  12       13.57       14.48      0.71 o
   4   0  13        9.33        8.42      0.63 o
   4   0  14        4.79        4.91      0.60 o
   4   0  16       12.03       12.28      0.85 o
   4   0  18       32.41       33.19      1.30 o
   4   0  19       72.14       73.84      2.06 o
   4   0  21       15.86       15.74      0.86 o
   4   1 -21        2.07        1.90      0.59 o
   4   1 -20        4.80        4.32      0.69 o
   4   1 -19        3.80        3.51      0.70 o
   4   1 -18        2.27        1.98      0.68 o
   4   1 -17        1.22        1.71      0.66 o
   4   1 -16       36.77       37.05      1.36 o
   4   1 -15       23.35       23.83      1.02 o
   4   1 -14      170.00      169.15      3.62 o
   4   1 -13       18.74       18.63      0.85 o
   4   1 -12       78.73       79.00      1.91 o
   4   1 -11       34.82       36.07      1.09 o
   4   1 -10       35.16       33.38      0.99 o
   4   1  -9       10.62       10.39      0.53 o
   4   1  -8        2.62        2.19      0.32 o
   4   1  -7      112.88      114.87      2.29 o
   4   1  -6      373.07      366.16      6.67 o
   4   1  -5       84.81       88.89      1.77 o
   4   1  -4        9.24       11.03      0.38 o
   4   1  -3       88.57       96.06      1.85 o
   4   1  -2      560.10      570.85     10.34 o
   4   1  -1      869.20      911.86     16.48 o
   4   1   0      397.88      410.98      7.38 o
   4   2 -21        1.38        1.28      0.61 o
   4   2 -20        5.92        5.21      0.70 o
   4   2 -19       31.85       33.42      1.32 o
   4   2 -18        3.35        3.91      0.69 o
   4   2 -17        6.72        7.15      0.75 o
   4   2 -16        8.95        8.65      0.78 o
   4   2 -15       38.78       39.92      1.38 o
   4   2 -14       53.21       54.62      1.57 o
   4   2 -13       68.18       69.54      1.80 o
   4   2 -12       43.24       42.98      1.26 o
   4   2 -11       97.14       96.02      2.16 o
   4   2 -10       29.54       28.55      0.91 o
   4   2  -9       95.69       93.35      2.02 o
   4   2  -8       12.26       12.43      0.52 o
   4   2  -7       23.25       22.90      0.68 o
   4   2  -6      266.68      266.01      4.85 o
   4   2  -5      439.67      434.80      7.85 o
   4   2  -4      143.15      146.77      2.75 o
   4   2  -3      231.38      232.58      4.21 o
   4   2  -2      503.60      508.05      9.12 o
   4   2  -1       10.05        5.74      0.26 o
   4   2   0      669.23      686.70     12.32 o
   4   3 -21        1.86        1.64      0.62 o
   4   3 -20        3.36        3.21      0.64 o
   4   3 -19       18.44       18.99      1.03 o
   4   3 -18       13.51       13.35      0.90 o
   4   3 -16        8.36        8.10      0.76 o
   4   3 -15        7.21        7.13      0.70 o
   4   3 -14       24.87       24.74      1.01 o
   4   3 -13        1.05        1.29      0.51 o
   4   3 -12       66.08       67.21      1.71 o
   4   3 -11       43.02       45.08      1.26 o
   4   3 -10        1.68        2.26      0.42 o
   4   3  -9      216.41      214.54      4.14 o
   4   3  -8      271.91      266.58      4.98 o
   4   3  -7       31.07       33.31      0.87 o
   4   3  -6      384.77      374.18      6.76 o
   4   3  -5      325.79      320.67      5.83 o
   4   3  -4      700.67      692.54     12.48 o
   4   3  -3       41.13       39.61      0.89 o
   4   3  -2        9.07       10.59      0.36 o
   4   3  -1      717.28      752.51     13.57 o
   4   3   0     2129.96     2131.74     37.98 o
   4   4 -20        3.78        3.21      0.65 o
   4   4 -19       10.07       11.22      0.84 o
   4   4 -18        5.64        5.34      0.72 o
   4   4 -17        5.31        4.65      0.71 o
   4   4 -16        7.85        7.79      0.77 o
   4   4 -15        6.83        7.16      0.71 o
   4   4 -13       36.21       35.45      1.19 o
   4   4 -12        4.03        4.44      0.53 o
   4   4 -11       37.80       37.46      1.15 o
   4   4 -10        0.98        1.16      0.42 o
   4   4  -9       67.64       67.08      1.60 o
   4   4  -8       56.49       54.52      1.32 o
   4   4  -7       43.13       42.68      1.07 o
   4   4  -6       67.33       70.56      1.52 o
   4   4  -5      540.27      538.49      9.69 o
   4   4  -4      462.29      464.26      8.24 o
   4   4  -3      198.41      200.34      3.68 o
   4   4  -2       92.25      102.48      1.97 o
   4   4  -1     1335.01     1373.67     24.60 o
   4   4   0       99.34      112.47      2.13 o
   4   5 -20        2.07        2.34      0.61 o
   4   5 -19        6.86        6.25      0.73 o
   4   5 -18        7.43        7.79      0.79 o
   4   5 -17       11.34       12.28      0.86 o
   4   5 -16        2.71        2.39      0.66 o
   4   5 -15       37.64       38.17      1.37 o
   4   5 -14       65.80       65.11      1.80 o
   4   5 -13       11.18       11.32      0.73 o
   4   5 -12        4.46        4.84      0.56 o
   4   5 -11        6.26        5.60      0.54 o
   4   5 -10       68.81       68.90      1.68 o
   4   5  -9       45.25       44.19      1.20 o
   4   5  -8       99.33       99.00      2.13 o
   4   5  -7       53.48       51.16      1.23 o
   4   5  -6      195.71      186.61      3.57 o
   4   5  -5       10.13        9.19      0.43 o
   4   5  -4      279.84      274.80      5.01 o
   4   5  -3      162.88      164.22      3.11 o
   4   5  -2      315.32      300.88      5.47 o
   4   5  -1      231.02      247.31      4.50 o
   4   5   0       50.57       47.12      1.04 o
   4   6 -20        3.51        3.87      0.62 o
   4   6 -19        6.79        6.95      0.73 o
   4   6 -18        4.41        4.82      0.71 o
   4   6 -17       10.61        9.83      0.81 o
   4   6 -16        1.78        1.65      0.66 o
   4   6 -15        9.76        9.58      0.80 o
   4   6 -14        7.90        7.94      0.72 o
   4   6 -12       27.21       27.16      1.03 o
   4   6 -11       69.01       68.83      1.76 o
   4   6 -10       30.36       29.86      1.01 o
   4   6  -9       43.30       42.50      1.20 o
   4   6  -8       59.14       60.27      1.48 o
   4   6  -7      126.22      122.76      2.54 o
   4   6  -6      105.82      109.36      2.24 o
   4   6  -5       70.38       69.70      1.53 o
   4   6  -4       53.09       53.36      1.22 o
   4   6  -3      129.96      126.89      2.47 o
   4   6  -2      152.66      156.30      2.96 o
   4   6  -1      379.31      388.60      6.96 o
   4   6   0      280.90      308.08      5.56 o
   4   7 -20        1.61        1.81      0.61 o
   4   7 -19        3.83        3.96      0.66 o
   4   7 -18        3.98        3.26      0.69 o
   4   7 -17        6.80        6.90      0.75 o
   4   7 -16        2.10        2.45      0.66 o
   4   7 -15        3.25        3.28      0.66 o
   4   7 -14        1.11        1.30      0.64 o
   4   7 -13        8.14        8.52      0.69 o
   4   7 -12        3.52        3.46      0.56 o
   4   7 -11        3.24        2.85      0.52 o
   4   7 -10       28.08       27.92      0.99 o
   4   7  -9        2.57        2.96      0.45 o
   4   7  -8       24.97       26.16      0.89 o
   4   7  -7       16.28       13.95      0.62 o
   4   7  -6       14.27       13.39      0.59 o
   4   7  -5      195.98      193.02      3.70 o
   4   7  -4       11.28       12.16      0.51 o
   4   7  -3       48.80       45.24      1.09 o
   4   7  -2        6.66        7.20      0.39 o
   4   7  -1       92.87       95.90      1.94 o
   4   7   0      180.18      177.56      3.35 o
   4   8 -19        4.38        3.99      0.64 o
   4   8 -18        2.30        2.19      0.67 o
   4   8 -15        7.20        6.43      0.75 o
   4   8 -14        5.91        5.74      0.71 o
   4   8 -13       23.23       23.54      1.06 o
   4   8 -12        2.86        3.45      0.57 o
   4   8 -11       21.03       21.91      0.93 o
   4   8 -10       29.73       29.49      1.05 o
   4   8  -9        4.95        5.87      0.55 o
   4   8  -8       12.42       10.90      0.63 o
   4   8  -7       16.53       15.97      0.70 o
   4   8  -6       26.10       26.74      0.87 o
   4   8  -5       17.01       16.51      0.66 o
   4   8  -4       48.99       47.33      1.20 o
   4   8  -3       24.74       23.39      0.73 o
   4   8  -2       40.44       40.10      1.02 o
   4   8  -1       43.20       41.38      1.03 o
   4   8   0       27.71       24.81      0.73 o
   4   9 -19        7.99        8.13      0.71 o
   4   9 -17        4.25        4.26      0.72 o
   4   9 -16        4.42        3.54      0.68 o
   4   9 -15        7.16        7.33      0.76 o
   4   9 -14        7.19        7.48      0.77 o
   4   9 -13        9.80        9.81      0.80 o
   4   9 -12        8.15        8.02      0.69 o
   4   9 -11        1.28        1.31      0.55 o
   4   9 -10       16.28       16.39      0.82 o
   4   9  -9       68.45       68.99      1.78 o
   4   9  -8       33.57       34.13      1.09 o
   4   9  -7       48.64       50.99      1.38 o
   4   9  -6       15.32       15.94      0.70 o
   4   9  -5       39.64       38.71      1.11 o
   4   9  -4       19.91       18.36      0.71 o
   4   9  -3       17.77       17.10      0.67 o
   4   9  -2       43.84       42.71      1.13 o
   4   9  -1       76.81       77.84      1.74 o
   4   9   0      134.89      139.54      2.80 o
   4  10 -17        4.75        4.63      0.69 o
   4  10 -16        6.77        6.29      0.87 o
   4  10 -15        3.41        3.71      0.68 o
   4  10 -14       18.74       18.56      1.01 o
   4  10 -12        6.67        6.99      0.73 o
   4  10 -11        8.00        8.52      0.70 o
   4  10 -10        3.44        3.30      0.57 o
   4  10  -8       11.27       10.97      0.68 o
   4  10  -7       17.94       18.50      0.80 o
   4  10  -6       29.57       29.06      0.99 o
   4  10  -5       11.21       11.56      0.63 o
   4  10  -4       76.70       77.78      1.82 o
   4  10  -3        8.25        8.69      0.54 o
   4  10  -2       14.22       13.27      0.62 o
   4  10  -1       34.94       35.02      1.03 o
   4  10   0       11.00       10.09      0.55 o
   4  11 -18        1.56        1.99      0.59 o
   4  11 -17        2.99        3.36      0.66 o
   4  11 -16       10.51        9.92      0.83 o
   4  11 -14        4.13        3.62      0.94 o
   4  11 -13        3.96        4.15      0.69 o
   4  11 -12        6.12        6.21      0.73 o
   4  11 -11       11.84       11.91      0.87 o
   4  11 -10       31.03       31.33      1.16 o
   4  11  -9       46.47       47.03      1.45 o
   4  11  -8       26.56       26.24      1.02 o
   4  11  -7       19.16       19.55      0.86 o
   4  11  -6        5.99        6.21      0.57 o
   4  11  -5        2.20        1.90      0.49 o
   4  11  -4       21.25       21.12      0.84 o
   4  11  -3       32.30       32.66      1.04 o
   4  11  -2      113.58      114.26      2.49 o
   4  11  -1       11.29       10.78      0.61 o
   4  12 -17        1.96        2.12      0.61 o
   4  12 -16       10.20       10.50      0.82 o
   4  12 -15       15.98       15.33      0.95 o
   4  12 -14       23.89       25.45      1.15 o
   4  12 -13        3.31        3.62      0.69 o
   4  12 -12        1.89        1.84      0.66 o
   4  12 -11       10.63       10.26      0.82 o
   4  12 -10       16.26       16.21      0.94 o
   4  12  -9       10.17        9.75      0.73 o
   4  12  -8       39.97       39.54      1.31 o
   4  12  -7       12.07       12.17      0.74 o
   4  12  -6        3.50        2.84      0.53 o
   4  12  -5       39.23       39.17      1.24 o
   4  12  -4       80.75       82.19      1.99 o
   4  12  -3       19.60       19.53      0.84 o
   4  12  -2       58.16       59.34      1.57 o
   4  12  -1       94.57       93.32      2.16 o
   4  12   0        0.83        1.45      0.47 o
   4  13 -15        3.04        2.77      0.66 o
   4  13 -14        1.37        1.61      0.68 o
   4  13 -12        8.33        7.93      0.77 o
   4  13 -11       12.02       12.07      0.88 o
   4  13 -10        1.95        3.05      0.67 o
   4  13  -9        8.16        7.42      0.75 o
   4  13  -8        7.76        8.71      0.76 o
   4  13  -7       25.85       25.79      1.06 o
   4  13  -6       22.95       24.15      1.00 o
   4  13  -5      110.63      109.35      2.55 o
   4  13  -4       13.54       12.91      0.76 o
   4  13  -3       82.78       80.37      2.00 o
   4  13  -2        1.15        1.36      0.53 o
   4  13  -1       23.62       23.34      0.94 o
   4  13   0       15.80       15.84      0.79 o
   4  14 -15        1.64        1.62      0.63 o
   4  14 -14        3.67        3.25      0.67 o
   4  14 -12        3.72        3.59      0.68 o
   4  14 -11        8.45        7.45      0.77 o
   4  14 -10        4.60        4.51      0.71 o
   4  14  -9        4.37        4.89      0.71 o
   4  14  -8       25.13       24.64      1.12 o
   4  14  -7        3.75        3.88      0.68 o
   4  14  -6       26.98       26.95      1.13 o
   4  14  -5        4.29        4.87      0.62 o
   4  14  -4       35.70       34.13      1.23 o
   4  14  -3       12.63       12.15      0.77 o
   4  14  -2       96.58       96.58      2.33 o
   4  14  -1       10.63       10.35      0.72 o
   4  14   0       43.03       42.91      1.35 o
   4  15 -15        6.55        7.02      0.71 o
   4  15 -12       17.90       17.78      1.01 o
   4  15 -11       24.68       23.71      1.14 o
   4  15  -9       14.52       13.67      0.91 o
   4  15  -8       14.51       13.90      0.91 o
   4  15  -7       11.33       11.68      0.85 o
   4  15  -6        4.91        4.55      0.69 o
   4  15  -5        2.96        2.69      0.65 o
   4  15  -4        1.82        1.81      0.65 o
   4  15  -3        9.05        8.97      0.76 o
   4  15  -2       33.96       33.45      1.25 o
   4  15  -1       31.21       31.28      1.21 o
   4  15   0        1.63        1.49      0.59 o
   4  16 -13        8.35        8.25      0.74 o
   4  16 -12        2.35        2.48      0.65 o
   4  16 -10        1.66        1.92      0.69 o
   4  16  -9       14.11       14.28      0.92 o
   4  16  -8        5.46        5.67      0.74 o
   4  16  -6       18.34       18.00      1.00 o
   4  16  -5       16.82       15.76      0.95 o
   4  16  -4        3.25        3.78      0.68 o
   4  16  -2        3.56        3.72      0.68 o
   4  16  -1        4.04        4.29      0.68 o
   4  16   0        4.72        4.45      0.68 o
   4  17 -12        1.56        1.74      0.62 o
   4  17 -10        5.35        5.24      0.72 o
   4  17  -9        7.01        7.54      0.78 o
   4  17  -8       10.80       11.22      0.88 o
   4  17  -7        7.67        8.20      0.79 o
   4  17  -6        2.20        2.01      0.67 o
   4  17  -5        2.29        1.87      0.67 o
   4  17  -3        4.34        3.87      0.69 o
   4  17  -2        4.27        3.92      0.70 o
   4  17  -1        3.93        3.70      0.68 o
   4  17   0        4.33        4.62      0.71 o
   4  18 -11        4.01        3.90      0.64 o
   4  18 -10        2.39        2.48      0.62 o
   4  18  -9        2.08        2.20      0.65 o
   4  18  -8        4.18        4.25      0.69 o
   4  18  -7        5.30        5.30      0.72 o
   4  18  -5        2.67        2.99      0.70 o
   4  18  -4        2.40        2.49      0.67 o
   4  18  -3        8.60        7.45      0.77 o
   4  18  -2        9.56       10.17      0.82 o
   4  18  -1        5.75        6.49      0.74 o
   4  18   0        7.41        6.30      0.73 o
   4  19  -9        4.50        4.58      0.65 o
   4  19  -8        3.47        2.62      0.63 o
   4  19  -6        3.94        3.76      0.68 o
   4  19  -5        2.90        3.15      0.67 o
   4  19  -4        8.96        8.26      0.79 o
   4  19  -3        2.41        2.28      0.69 o
   4  19  -2        2.79        3.02      0.69 o
   4  19  -1        1.61        1.58      0.69 o
   4  19   0        8.42        8.41      0.80 o
   4  20  -7       13.15       12.98      0.83 o
   4  20  -6        3.65        4.35      0.64 o
   4  20  -5        6.42        5.63      0.68 o
   4  20  -3        3.84        4.25      0.66 o
   4  20  -1        5.71        5.85      0.72 o
   4  20   0        1.19        1.52      0.65 o
   4  21  -3        4.08        3.70      0.65 o
   4  21  -2        8.46        8.75      0.76 o
   4  21  -1        5.12        4.94      0.65 o
   5   0   1      123.95      132.45      2.45 o
   5   0   2      119.94      111.66      2.11 o
   5   0   3       67.08       65.79      1.34 o
   5   0   4       81.95       85.88      1.71 o
   5   0   5      625.99      617.52     11.06 o
   5   0   6      269.97      275.04      5.01 o
   5   0   7       23.20       21.11      0.66 o
   5   0   8       10.74       11.44      0.51 o
   5   0   9       23.07       23.23      0.78 o
   5   0  10        1.04        1.53      0.40 o
   5   0  12       73.93       72.76      1.80 o
   5   0  13       15.97       16.11      0.79 o
   5   0  14        1.27        1.59      0.54 o
   5   0  15       22.02       23.48      1.05 o
   5   0  16       28.78       30.28      1.23 o
   5   0  17       12.69       13.54      0.90 o
   5   0  20        7.23        7.74      0.72 o
   5   0  21        8.79        8.71      0.72 o
   5   1 -20        4.79        3.94      0.67 o
   5   1 -17        9.09        8.95      0.81 o
   5   1 -16        4.62        4.46      0.69 o
   5   1 -15        5.38        5.71      0.67 o
   5   1 -14       13.82       14.60      0.81 o
   5   1 -13        7.83        8.30      0.64 o
   5   1 -12       78.54       78.83      1.93 o
   5   1 -11       58.98       60.64      1.55 o
   5   1 -10       85.33       84.10      1.91 o
   5   1  -9       40.88       38.84      1.07 o
   5   1  -8       23.30       21.28      0.70 o
   5   1  -7        3.84        3.88      0.34 o
   5   1  -6      185.48      179.39      3.36 o
   5   1  -5       42.83       44.57      1.02 o
   5   1  -4      159.47      167.12      3.10 o
   5   1  -3      347.82      352.46      6.29 o
   5   1  -2      458.60      482.47      8.62 o
   5   1  -1      111.19      108.95      2.05 o
   5   1   0      162.97      152.84      2.79 o
   5   2 -20        1.64        1.84      0.63 o
   5   2 -19       15.45       15.00      0.94 o
   5   2 -18        7.36        7.66      0.77 o
   5   2 -16       18.94       19.57      1.02 o
   5   2 -15        5.04        5.44      0.68 o
   5   2 -14       22.11       22.01      0.97 o
   5   2 -13       21.94       22.27      0.93 o
   5   2 -12       60.31       58.19      1.56 o
   5   2 -11        8.64        7.84      0.57 o
   5   2 -10       17.09       17.88      0.73 o
   5   2  -9       42.64       44.36      1.18 o
   5   2  -8       63.51       66.00      1.53 o
   5   2  -7       86.56       84.31      1.77 o
   5   2  -6       57.11       58.56      1.30 o
   5   2  -5       22.18       22.81      0.64 o
   5   2  -4        0.92        1.26      0.24 o
   5   2  -3       16.82       22.30      0.59 o
   5   2  -2      145.37      138.76      2.59 o
   5   2  -1      338.76      354.32      6.35 o
   5   2   0       89.45       91.60      1.76 o
   5   3 -20        1.50        1.51      0.62 o
   5   3 -19       10.70       10.84      0.84 o
   5   3 -18       10.78       10.46      0.82 o
   5   3 -17       11.33       11.72      0.85 o
   5   3 -16        9.47        9.59      0.81 o
   5   3 -15        2.10        2.68      0.63 o
   5   3 -14       11.24       12.13      0.76 o
   5   3 -13       10.67       10.92      0.71 o
   5   3 -11       18.62       19.44      0.80 o
   5   3 -10       27.58       29.15      0.96 o
   5   3  -9        3.42        3.55      0.43 o
   5   3  -8       12.82       12.80      0.58 o
   5   3  -7      100.02      100.67      2.07 o
   5   3  -6       82.63       82.14      1.71 o
   5   3  -5       94.60       94.36      1.91 o
   5   3  -4      412.79      430.04      7.66 o
   5   3  -3       20.80       22.90      0.62 o
   5   3  -2       61.14       63.82      1.31 o
   5   3  -1       20.51       20.53      0.56 o
   5   3   0       80.32       75.89      1.50 o
   5   4 -20        3.18        3.23      0.63 o
   5   4 -19        2.92        2.88      0.66 o
   5   4 -18        8.08        8.24      0.81 o
   5   4 -16        5.01        5.23      0.71 o
   5   4 -15        2.13        1.99      0.64 o
   5   4 -14       14.78       15.12      0.85 o
   5   4 -13       21.87       21.30      0.93 o
   5   4 -12       14.46       15.86      0.78 o
   5   4 -11       10.29        9.52      0.62 o
   5   4 -10       16.47       16.04      0.72 o
   5   4  -9        0.88        1.34      0.40 o
   5   4  -8       53.56       52.65      1.32 o
   5   4  -7      154.96      145.63      2.86 o
   5   4  -6       30.54       28.11      0.79 o
   5   4  -5        0.18        0.89      0.30 o
   5   4  -4      166.66      163.53      3.12 o
   5   4  -3      302.55      293.45      5.32 o
   5   4  -2      197.06      209.99      3.84 o
   5   4  -1      153.34      166.90      3.10 o
   5   4   0       28.39       22.32      0.60 o
   5   5 -19        8.55        9.66      0.80 o
   5   5 -18        6.84        6.01      0.76 o
   5   5 -17       20.60       20.03      1.03 o
   5   5 -16       16.15       16.74      0.96 o
   5   5 -15        3.74        3.65      0.68 o
   5   5 -14        5.30        5.13      0.66 o
   5   5 -13       80.35       78.17      2.00 o
   5   5 -12       12.19       12.02      0.73 o
   5   5 -11       15.52       16.09      0.78 o
   5   5 -10       19.12       20.55      0.82 o
   5   5  -9       55.89       57.51      1.45 o
   5   5  -8      120.16      117.07      2.46 o
   5   5  -7       16.43       16.22      0.64 o
   5   5  -6      126.35      120.04      2.41 o
   5   5  -5       12.74       12.03      0.50 o
   5   5  -4      262.42      250.89      4.60 o
   5   5  -3       82.64       82.56      1.70 o
   5   5  -2      116.21      108.12      2.12 o
   5   5  -1       75.88       76.85      1.58 o
   5   5   0       66.04       62.94      1.32 o
   5   6 -20        1.77        1.86      0.62 o
   5   6 -19        8.49        8.25      0.76 o
   5   6 -18        3.77        3.98      0.71 o
   5   6 -17        7.23        7.32      0.77 o
   5   6 -16        6.00        5.43      0.72 o
   5   6 -15        8.85        7.98      0.77 o
   5   6 -14        1.79        2.05      0.63 o
   5   6 -13       37.15       37.05      1.26 o
   5   6 -12        3.64        3.67      0.57 o
   5   6 -11       82.34       83.05      2.03 o
   5   6 -10       66.59       67.60      1.70 o
   5   6  -9       39.40       40.70      1.18 o
   5   6  -8       92.92       88.89      2.00 o
   5   6  -7       47.45       47.90      1.25 o
   5   6  -6       14.01       13.88      0.59 o
   5   6  -5       10.13        9.34      0.47 o
   5   6  -4       39.01       36.33      0.94 o
   5   6  -3      607.28      595.00     10.64 o
   5   6  -2      181.21      165.58      3.14 o
   5   6  -1      312.10      311.88      5.66 o
   5   6   0      354.71      323.50      5.82 o
   5   7 -19        3.81        3.77      0.65 o
   5   7 -18        5.72        5.63      0.74 o
   5   7 -17       15.86       15.24      0.97 o
   5   7 -16        6.46        6.60      0.75 o
   5   7 -15        5.70        5.68      0.72 o
   5   7 -14       13.44       13.45      0.88 o
   5   7 -13       21.60       21.09      1.00 o
   5   7 -12       61.68       58.90      1.65 o
   5   7 -11       26.37       26.63      1.01 o
   5   7 -10      111.19      109.97      2.48 o
   5   7  -9       80.03       77.06      1.86 o
   5   7  -8      132.82      131.28      2.76 o
   5   7  -7       95.02       96.02      2.12 o
   5   7  -6       67.89       66.85      1.58 o
   5   7  -5       80.17       77.08      1.73 o
   5   7  -4        3.96        4.55      0.39 o
   5   7  -3      469.63      447.18      8.04 o
   5   7  -2      160.81      146.42      2.84 o
   5   7  -1        6.13        8.07      0.43 o
   5   7   0       12.53       11.54      0.48 o
   5   8 -19        1.60        1.63      0.61 o
   5   8 -18       12.12       12.02      0.85 o
   5   8 -17       77.31       75.03      2.10 o
   5   8 -16        7.39        7.31      0.77 o
   5   8 -15       19.47       18.65      1.02 o
   5   8 -14       38.35       36.58      1.37 o
   5   8 -13       43.46       45.06      1.51 o
   5   8 -12       15.78       15.69      0.85 o
   5   8 -11       66.33       68.25      1.82 o
   5   8 -10       75.00       75.78      1.92 o
   5   8  -9       69.16       68.63      1.75 o
   5   8  -8        7.22        7.78      0.58 o
   5   8  -7      110.68      107.49      2.35 o
   5   8  -6       40.49       41.36      1.17 o
   5   8  -5      154.22      156.27      3.18 o
   5   8  -4      139.33      144.93      2.93 o
   5   8  -3        8.42        8.71      0.50 o
   5   8  -2       61.33       58.20      1.39 o
   5   8  -1       67.63       70.51      1.56 o
   5   8   0       52.87       45.18      1.11 o
   5   9 -19       11.71       11.31      0.79 o
   5   9 -18       12.03       11.91      0.84 o
   5   9 -17       18.62       18.03      1.00 o
   5   9 -16        8.69        8.39      0.83 o
   5   9 -15        9.50        8.88      0.81 o
   5   9 -14        9.04        8.92      0.81 o
   5   9 -13        1.55        1.73      0.66 o
   5   9 -12       41.54       42.09      1.44 o
   5   9 -11      116.68      117.78      2.73 o
   5   9 -10      108.60      108.03      2.51 o
   5   9  -9       55.00       55.45      1.54 o
   5   9  -8       59.18       59.67      1.58 o
   5   9  -7       82.15       84.79      1.99 o
   5   9  -6       64.44       65.70      1.64 o
   5   9  -5       25.38       26.71      0.90 o
   5   9  -4       41.94       40.42      1.13 o
   5   9  -3      107.68      107.86      2.29 o
   5   9  -2       21.40       24.33      0.81 o
   5   9  -1        3.08        4.47      0.44 o
   5   9   0      109.02      115.86      2.41 o
   5  10 -17        9.99       10.48      0.82 o
   5  10 -16       27.64       28.39      1.22 o
   5  10 -15        2.34        1.86      0.69 o
   5  10 -14       34.88       36.25      1.37 o
   5  10 -13       23.98       24.36      1.13 o
   5  10 -12        4.89        5.07      0.71 o
   5  10 -11       59.50       59.18      1.74 o
   5  10 -10       32.72       31.84      1.18 o
   5  10  -9       16.16       15.95      0.83 o
   5  10  -8        1.45        1.16      0.52 o
   5  10  -7        4.96        5.35      0.56 o
   5  10  -6       55.38       57.44      1.52 o
   5  10  -5       22.83       24.24      0.90 o
   5  10  -4       76.23       76.15      1.82 o
   5  10  -3      129.85      136.09      2.85 o
   5  10  -2       19.53       19.56      0.77 o
   5  10  -1      115.43      120.46      2.55 o
   5  10   0        2.10        2.38      0.42 o
   5  11 -16       16.38       16.60      0.96 o
   5  11 -15        2.66        2.64      0.71 o
   5  11 -14        3.71        4.25      0.70 o
   5  11 -13        3.37        4.22      0.71 o
   5  11 -11       26.49       26.81      1.17 o
   5  11 -10       30.31       30.73      1.21 o
   5  11  -9       21.15       21.06      0.97 o
   5  11  -8       30.65       29.99      1.11 o
   5  11  -6       57.64       57.24      1.57 o
   5  11  -5       33.08       32.74      1.10 o
   5  11  -4      181.20      179.76      3.67 o
   5  11  -3        8.35        8.47      0.59 o
   5  11  -2        2.68        3.27      0.49 o
   5  11  -1       35.89       35.96      1.11 o
   5  11   0      116.34      115.08      2.50 o
   5  12 -16        6.45        5.75      0.70 o
   5  12 -15        3.84        3.54      0.69 o
   5  12 -14        5.32        4.97      0.75 o
   5  12 -13       12.61       12.33      0.88 o
   5  12 -12       10.80       11.20      0.85 o
   5  12 -11       10.93       11.06      0.86 o
   5  12 -10       16.19       16.10      0.94 o
   5  12  -9       27.58       27.66      1.15 o
   5  12  -8        3.47        3.43      0.60 o
   5  12  -7        3.65        4.40      0.60 o
   5  12  -6       36.28       36.87      1.23 o
   5  12  -5        3.98        4.55      0.57 o
   5  12  -4       44.01       44.86      1.35 o
   5  12  -3       24.87       24.42      0.95 o
   5  12  -2       20.61       20.28      0.86 o
   5  12  -1       33.50       33.85      1.11 o
   5  12   0       11.54       10.96      0.67 o
   5  13 -16       10.64       10.28      0.76 o
   5  13 -14        6.92        7.39      0.77 o
   5  13 -13        1.57        1.78      0.70 o
   5  13 -12        2.32        1.89      0.67 o
   5  13 -11        2.35        2.53      0.68 o
   5  13 -10        4.04        3.67      0.69 o
   5  13  -9        2.16        2.01      0.65 o
   5  13  -8        4.97        5.16      0.70 o
   5  13  -7       13.54       13.68      0.85 o
   5  13  -6       45.02       45.95      1.43 o
   5  13  -5        3.78        3.78      0.59 o
   5  13  -4        9.25        9.21      0.69 o
   5  13  -3       15.37       14.43      0.79 o
   5  13  -2        7.57        7.45      0.64 o
   5  13  -1       14.84       14.33      0.78 o
   5  13   0        1.43        1.92      0.52 o
   5  14 -13        4.28        4.64      0.71 o
   5  14 -12        1.44        1.45      0.71 o
   5  14 -11        9.80        9.54      0.81 o
   5  14 -10        2.24        2.36      0.66 o
   5  14  -8        4.21        3.49      0.69 o
   5  14  -7        5.51        4.95      0.70 o
   5  14  -6       23.33       22.97      1.08 o
   5  14  -5        9.37        9.89      0.78 o
   5  14  -4       14.03       14.50      0.83 o
   5  14  -3        4.29        4.62      0.62 o
   5  14  -2       13.98       15.14      0.84 o
   5  14  -1       11.08       11.13      0.75 o
   5  14   0        9.72        9.83      0.71 o
   5  15 -14       10.62       10.52      0.77 o
   5  15 -13        9.64        9.07      0.78 o
   5  15 -12        5.84        5.72      0.74 o
   5  15 -11        2.65        2.64      0.70 o
   5  15 -10        1.22        1.45      0.67 o
   5  15  -9        2.57        3.00      0.68 o
   5  15  -8        4.52        4.91      0.72 o
   5  15  -7        8.02        8.69      0.80 o
   5  15  -6        4.45        3.55      0.68 o
   5  15  -5        3.06        3.50      0.67 o
   5  15  -4        9.65        9.35      0.80 o
   5  15  -3       13.31       14.01      0.90 o
   5  15  -2        5.31        4.81      0.67 o
   5  15  -1        1.45        1.56      0.63 o
   5  15   0        7.49        7.76      0.72 o
   5  16 -11        2.86        2.77      0.67 o
   5  16  -9       13.72       14.26      0.94 o
   5  16  -8        2.90        2.89      0.69 o
   5  16  -6        2.88        2.74      0.68 o
   5  16  -5        6.95        7.02      0.77 o
   5  16  -4       11.78       12.01      0.86 o
   5  16  -3        1.29        1.66      0.67 o
   5  16  -2       28.33       28.25      1.20 o
   5  16  -1       16.53       16.45      0.96 o
   5  17 -12        1.41        1.62      0.60 o
   5  17 -11        6.98        6.57      0.70 o
   5  17  -9       11.78       11.74      0.88 o
   5  17  -8        5.82        5.47      0.74 o
   5  17  -7       10.82       11.09      0.87 o
   5  17  -6        1.10        1.47      0.67 o
   5  17  -5        5.02        4.63      0.71 o
   5  17  -4       11.99       13.20      0.89 o
   5  17  -2        1.63        2.04      0.67 o
   5  17  -1        8.50        8.91      0.81 o
   5  18  -9        5.21        4.84      0.68 o
   5  18  -8        1.81        1.49      0.66 o
   5  18  -6        1.48        1.62      0.69 o
   5  18  -5        3.30        3.51      0.71 o
   5  18  -4        6.96        6.90      0.78 o
   5  18  -2        3.84        4.06      0.69 o
   5  18  -1        6.75        6.46      0.74 o
   5  18   0        7.39        6.94      0.75 o
   5  19  -7        4.54        4.55      0.67 o
   5  19  -6        7.56        6.50      0.73 o
   5  19  -3        1.61        1.51      0.67 o
   5  19  -1        6.79        5.80      0.74 o
   5  19   0        1.73        2.44      0.66 o
   5  20  -6        1.39        1.36      0.65 o
   5  20  -5        5.62        5.64      0.66 o
   5  20  -3        2.35        1.70      0.64 o
   5  20  -2        2.46        2.24      0.64 o
   5  20  -1        3.20        2.75      0.64 o
   6   0   0      533.50      515.55      9.13 o
   6   0   1       68.99       72.29      1.45 o
   6   0   2      110.97      114.42      2.18 o
   6   0   3       44.03       39.77      0.91 o
   6   0   4       24.50       24.42      0.67 o
   6   0   5       17.11       16.22      0.55 o
   6   0   6       20.83       21.05      0.66 o
   6   0   7        7.25        6.05      0.40 o
   6   0   8       90.94       91.64      1.97 o
   6   0   9       74.03       70.86      1.65 o
   6   0  10        0.96        1.26      0.43 o
   6   0  11        7.66        7.50      0.57 o
   6   0  13        2.13        1.74      0.53 o
   6   0  14        0.83        1.19      0.56 o
   6   0  15        6.49        7.23      0.72 o
   6   0  17        4.05        4.16      0.69 o
   6   0  18       10.22        9.63      0.84 o
   6   0  19       11.46       10.69      0.84 o
   6   0  20        1.51        1.42      0.63 o
   6   1 -20        2.02        1.67      0.62 o
   6   1 -19        2.95        2.90      0.67 o
   6   1 -18        7.37        7.24      0.79 o
   6   1 -16        4.54        4.88      0.70 o
   6   1 -15       10.09       10.76      0.81 o
   6   1 -14        2.40        2.31      0.56 o
   6   1 -13       11.04       10.72      0.71 o
   6   1 -12       11.95       12.90      0.72 o
   6   1 -11       18.40       19.10      0.81 o
   6   1 -10      135.17      132.21      2.76 o
   6   1  -9       31.64       30.69      0.95 o
   6   1  -8        7.62        7.30      0.48 o
   6   1  -7       40.20       43.87      1.09 o
   6   1  -6      149.97      148.47      2.86 o
   6   1  -5      310.79      290.58      5.26 o
   6   1  -4       64.30       64.04      1.36 o
   6   1  -3       18.72       19.84      0.57 o
   6   1  -2      229.53      223.66      4.05 o
   6   1  -1      288.35      286.02      5.09 o
   6   1   0      715.29      717.53     12.71 o
   6   2 -20        4.00        4.71      0.65 o
   6   2 -17       17.58       18.02      0.99 o
   6   2 -16       20.17       20.12      1.05 o
   6   2 -15        8.50        8.84      0.78 o
   6   2 -14        4.89        4.80      0.61 o
   6   2 -13       17.09       16.70      0.84 o
   6   2 -12       60.58       62.05      1.65 o
   6   2 -11       98.26       99.56      2.25 o
   6   2 -10       32.93       32.65      1.03 o
   6   2  -9        9.56        9.53      0.56 o
   6   2  -8        9.14       10.15      0.54 o
   6   2  -7       36.51       36.13      0.96 o
   6   2  -6       28.54       28.36      0.79 o
   6   2  -5      491.58      469.18      8.34 o
   6   2  -4      103.41      100.34      1.98 o
   6   2  -3      134.77      129.88      2.48 o
   6   2  -2      214.59      219.12      3.98 o
   6   2  -1      667.14      644.01     11.40 o
   6   2   0       63.98       62.98      1.30 o
   6   3 -19        2.22        2.39      0.66 o
   6   3 -18        3.54        3.26      0.70 o
   6   3 -17        5.91        6.33      0.74 o
   6   3 -15       10.33        9.86      0.80 o
   6   3 -14        3.23        3.57      0.62 o
   6   3 -13        4.39        3.75      0.58 o
   6   3 -12       12.09       11.14      0.70 o
   6   3 -11        2.08        2.29      0.49 o
   6   3 -10       30.22       29.48      0.99 o
   6   3  -9        8.84        9.33      0.56 o
   6   3  -8      295.16      287.21      5.37 o
   6   3  -7      120.88      119.55      2.46 o
   6   3  -6      150.76      141.53      2.76 o
   6   3  -5        4.75        5.08      0.37 o
   6   3  -4      207.28      195.68      3.65 o
   6   3  -3       36.39       33.83      0.84 o
   6   3  -2      323.17      313.44      5.58 o
   6   3  -1      213.92      217.11      3.95 o
   6   3   0      899.73      855.10     15.13 o
   6   4 -20       13.58       13.58      0.82 o
   6   4 -19       17.94       17.84      0.97 o
   6   4 -18        5.26        5.85      0.75 o
   6   4 -17       15.03       14.66      0.93 o
   6   4 -16        1.74        1.78      0.67 o
   6   4 -15       10.89       11.46      0.85 o
   6   4 -14        4.43        3.97      0.64 o
   6   4 -13        2.37        2.71      0.57 o
   6   4 -12       22.42       21.79      0.92 o
   6   4 -11       44.07       42.04      1.27 o
   6   4 -10       59.25       58.12      1.52 o
   6   4  -9       23.41       23.44      0.85 o
   6   4  -8       61.44       59.81      1.47 o
   6   4  -7       55.43       53.34      1.32 o
   6   4  -6      271.60      275.11      5.04 o
   6   4  -5      273.74      258.88      4.73 o
   6   4  -4      210.72      190.90      3.55 o
   6   4  -3      310.42      302.37      5.45 o
   6   4  -2      228.28      219.40      4.02 o
   6   4  -1      358.11      350.84      6.25 o
   6   4   0        8.60        8.85      0.39 o
   6   5 -19       12.34       12.65      0.85 o
   6   5 -18        1.60        1.86      0.68 o
   6   5 -17        2.46        1.87      0.68 o
   6   5 -16       16.99       18.29      1.00 o
   6   5 -15       48.98       49.19      1.60 o
   6   5 -14       93.91       92.43      2.36 o
   6   5 -13       31.40       32.56      1.18 o
   6   5 -12       87.60       85.00      2.10 o
   6   5 -11       61.71       63.53      1.67 o
   6   5 -10        3.77        3.66      0.50 o
   6   5  -9        7.84        8.41      0.57 o
   6   5  -8       68.98       69.11      1.65 o
   6   5  -7       59.91       56.51      1.39 o
   6   5  -6      125.99      128.01      2.59 o
   6   5  -5       60.27       60.22      1.37 o
   6   5  -4       73.85       69.63      1.52 o
   6   5  -3      116.67      112.44      2.23 o
   6   5  -2        5.88        6.51      0.38 o
   6   5  -1      131.31      118.99      2.32 o
   6   5   0       62.27       67.59      1.43 o
   6   6 -19       12.19       11.99      0.82 o
   6   6 -18        4.36        4.69      0.71 o
   6   6 -17       35.16       35.25      1.37 o
   6   6 -16        4.00        3.93      0.71 o
   6   6 -15       11.10       12.07      0.87 o
   6   6 -13       30.50       30.91      1.20 o
   6   6 -11       31.97       31.52      1.11 o
   6   6 -10        5.78        5.58      0.56 o
   6   6  -9      110.47      111.93      2.48 o
   6   6  -8       12.83       13.03      0.65 o
   6   6  -7        2.53        2.77      0.42 o
   6   6  -6       15.42       15.74      0.65 o
   6   6  -5       37.39       39.45      1.06 o
   6   6  -4        2.86        3.40      0.36 o
   6   6  -3       86.40       91.75      1.91 o
   6   6  -2      137.10      125.16      2.46 o
   6   6  -1       69.84       70.04      1.51 o
   6   6   0       27.06       29.52      0.80 o
   6   7 -18        3.66        4.40      0.69 o
   6   7 -17        2.74        2.98      0.71 o
   6   7 -16       11.29       12.37      0.88 o
   6   7 -15        5.19        5.80      0.74 o
   6   7 -14       13.35       12.97      0.88 o
   6   7 -13       17.93       18.17      0.98 o
   6   7 -12       59.96       60.19      1.70 o
   6   7 -11       23.61       24.16      0.98 o
   6   7 -10        5.61        6.07      0.58 o
   6   7  -9        3.86        4.41      0.53 o
   6   7  -8        2.18        1.53      0.47 o
   6   7  -7      109.73      110.00      2.37 o
   6   7  -6      124.82      125.91      2.61 o
   6   7  -5       46.54       46.95      1.22 o
   6   7  -4       38.95       38.70      1.06 o
   6   7  -3       22.52       25.49      0.80 o
   6   7  -2        3.05        3.18      0.36 o
   6   7  -1       13.29       11.93      0.52 o
   6   7   0       23.98       22.73      0.71 o
   6   8 -19        6.42        6.55      0.70 o
   6   8 -18        9.90       10.68      0.80 o
   6   8 -17        3.56        3.81      0.71 o
   6   8 -16       14.48       13.27      0.90 o
   6   8 -15        8.91        8.59      0.81 o
   6   8 -14       18.24       18.74      1.02 o
   6   8 -13       21.83       21.81      1.06 o
   6   8 -12       11.87       12.53      0.84 o
   6   8 -11       20.79       21.36      0.95 o
   6   8 -10       16.81       17.00      0.85 o
   6   8  -9       28.53       28.25      1.03 o
   6   8  -8       61.25       62.20      1.61 o
   6   8  -7        7.19        7.51      0.57 o
   6   8  -6       21.08       21.80      0.82 o
   6   8  -5        2.35        2.64      0.43 o
   6   8  -4        3.34        4.14      0.44 o
   6   8  -3       26.32       27.42      0.88 o
   6   8  -2       62.19       62.91      1.48 o
   6   8  -1       61.00       61.62      1.46 o
   6   8   0        3.24        3.20      0.39 o
   6   9 -18        3.46        3.29      0.63 o
   6   9 -16       15.47       14.69      0.95 o
   6   9 -15       12.54       12.81      0.89 o
   6   9 -14        2.53        2.21      0.68 o
   6   9 -12       13.10       12.79      0.88 o
   6   9 -11        2.29        2.26      0.58 o
   6   9 -10       48.02       48.25      1.48 o
   6   9  -9        5.90        6.12      0.61 o
   6   9  -8       11.13       11.46      0.70 o
   6   9  -7       11.26       11.28      0.67 o
   6   9  -6        3.91        4.33      0.50 o
   6   9  -5       29.45       30.56      1.00 o
   6   9  -4       10.22       10.22      0.60 o
   6   9  -3       29.18       30.06      0.96 o
   6   9  -2       22.48       23.79      0.83 o
   6   9  -1       15.36       15.36      0.67 o
   6   9   0       26.62       26.08      0.86 o
   6  10 -17        3.07        2.55      0.64 o
   6  10 -16        5.98        6.20      0.75 o
   6  10 -15       15.54       15.95      0.98 o
   6  10 -14       17.40       18.25      1.00 o
   6  10 -13        4.14        4.65      0.70 o
   6  10 -12       12.43       13.02      0.88 o
   6  10 -11       23.94       24.30      1.12 o
   6  10 -10        6.08        6.10      0.66 o
   6  10  -9       52.21       52.74      1.54 o
   6  10  -8       13.80       14.41      0.78 o
   6  10  -7        1.47        1.26      0.51 o
   6  10  -6       23.40       23.85      0.93 o
   6  10  -5       96.76       99.30      2.25 o
   6  10  -4       39.32       40.45      1.20 o
   6  10  -3        1.97        2.12      0.45 o
   6  10  -2        5.51        5.03      0.50 o
   6  11 -17        1.69        1.48      0.62 o
   6  11 -16        5.64        5.88      0.73 o
   6  11 -15       10.32        9.62      0.84 o
   6  11 -14       34.76       35.85      1.35 o
   6  11 -13        3.99        3.84      0.69 o
   6  11 -12        8.90        9.25      0.81 o
   6  11 -11       41.49       42.91      1.49 o
   6  11 -10       15.72       16.02      0.95 o
   6  11  -9       48.67       48.86      1.50 o
   6  11  -8        2.30        2.30      0.56 o
   6  11  -7       10.96       11.49      0.72 o
   6  11  -6        9.22        9.09      0.66 o
   6  11  -5        3.09        2.46      0.52 o
   6  11  -4       43.49       43.29      1.29 o
   6  11  -3        5.03        5.05      0.54 o
   6  11  -2       22.19       22.09      0.88 o
   6  11  -1       68.47       66.27      1.68 o
   6  11   0       49.35       50.77      1.39 o
   6  12 -16       17.59       17.13      0.92 o
   6  12 -15        5.40        5.35      0.72 o
   6  12 -14        6.50        6.90      0.80 o
   6  12 -12       20.17       20.74      1.06 o
   6  12 -11        4.54        4.47      0.71 o
   6  12 -10        2.96        3.30      0.69 o
   6  12  -9       19.72       20.85      1.04 o
   6  12  -8       10.39       10.54      0.79 o
   6  12  -7        5.41        5.76      0.64 o
   6  12  -6       28.42       29.07      1.10 o
   6  12  -5        8.39        8.23      0.66 o
   6  12  -4       39.88       40.12      1.27 o
   6  12  -3       19.37       18.78      0.86 o
   6  12  -2       22.31       22.61      0.93 o
   6  12  -1       30.56       30.43      1.07 o
   6  12   0       29.01       28.63      1.03 o
   6  13 -15        3.86        3.70      0.65 o
   6  13 -13        4.24        4.39      0.72 o
   6  13 -12        1.51        1.77      0.68 o
   6  13  -9       50.84       51.29      1.66 o
   6  13  -8       45.37       44.67      1.52 o
   6  13  -7       26.65       26.54      1.15 o
   6  13  -6       25.25       25.31      1.08 o
   6  13  -4       86.93       86.69      2.14 o
   6  13  -3       33.71       32.97      1.17 o
   6  13  -2       22.86       22.11      0.95 o
   6  13  -1       18.20       18.70      0.88 o
   6  13   0       12.68       11.95      0.74 o
   6  14 -14        4.67        4.09      0.66 o
   6  14 -13        7.46        7.10      0.77 o
   6  14 -12        4.15        3.88      0.71 o
   6  14 -11        4.91        4.72      0.71 o
   6  14 -10        7.43        7.01      0.77 o
   6  14  -9       10.97       11.27      0.86 o
   6  14  -8        5.36        4.81      0.73 o
   6  14  -7        8.03        7.98      0.79 o
   6  14  -5       23.89       22.93      1.08 o
   6  14  -4        5.80        6.28      0.70 o
   6  14  -3       24.92       25.03      1.09 o
   6  14  -2       81.13       79.48      2.05 o
   6  14  -1       53.42       54.68      1.60 o
   6  14   0       10.56       10.97      0.75 o
   6  15 -14        2.45        2.44      0.62 o
   6  15 -12        6.31        5.47      0.72 o
   6  15 -11        2.45        2.19      0.68 o
   6  15 -10        6.10        6.21      0.78 o
   6  15  -9        4.68        4.25      0.72 o
   6  15  -8        2.50        3.01      0.70 o
   6  15  -7       24.46       23.84      1.13 o
   6  15  -6        5.18        5.18      0.72 o
   6  15  -5        9.89       10.35      0.84 o
   6  15  -4        1.59        1.75      0.67 o
   6  15  -3       13.69       12.85      0.88 o
   6  15  -2        6.94        6.67      0.75 o
   6  15  -1       11.00       11.61      0.84 o
   6  15   0       10.29        9.18      0.79 o
   6  16 -12        6.57        6.38      0.69 o
   6  16  -9       12.20       12.66      0.91 o
   6  16  -8        7.85        8.38      0.79 o
   6  16  -7        1.71        1.87      0.69 o
   6  16  -6        4.73        4.73      0.71 o
   6  16  -5        2.62        2.52      0.68 o
   6  16  -4       16.86       16.27      0.97 o
   6  16  -3       18.73       18.21      1.01 o
   6  16  -2       18.94       19.01      1.03 o
   6  16  -1        4.41        4.35      0.71 o
   6  16   0        6.05        6.16      0.73 o
   6  17 -10        4.83        4.25      0.66 o
   6  17  -9        3.87        3.28      0.68 o
   6  17  -8        1.84        2.00      0.67 o
   6  17  -7        3.88        3.28      0.72 o
   6  17  -5        8.31        7.51      0.77 o
   6  17  -4        1.35        1.54      0.68 o
   6  17  -3        5.86        5.89      0.74 o
   6  17  -2       11.89       12.51      0.88 o
   6  17  -1        4.90        4.65      0.72 o
   6  17   0        2.77        2.44      0.68 o
   6  18  -8        1.51        1.95      0.63 o
   6  18  -7        5.98        5.93      0.71 o
   6  18  -6        4.62        4.21      0.70 o
   6  18  -5        3.24        2.99      0.69 o
   6  18  -3        5.23        5.58      0.75 o
   6  18  -1        7.06        7.43      0.79 o
   6  18   0        2.12        2.08      0.70 o
   6  19  -8        4.22        4.22      0.66 o
   6  19  -7        5.22        5.07      0.66 o
   6  19  -6        1.47        1.46      0.63 o
   6  19  -5        4.06        4.86      0.67 o
   6  19  -3        7.42        6.77      0.75 o
   6  19  -2       13.45       12.88      0.88 o
   6  19   0        8.85        9.79      0.82 o
   6  20  -5        6.14        6.04      0.70 o
   6  20  -4        7.34        6.62      0.68 o
   6  20  -2        5.26        4.89      0.67 o
   6  20   0        9.04        8.48      0.74 o
   7   0   1      777.67      739.77     13.03 o
   7   0   2      988.73      964.06     16.99 o
   7   0   3       55.69       58.78      1.28 o
   7   0   4      115.05      104.40      2.08 o
   7   0   5       10.91       11.50      0.49 o
   7   0   6      621.99      606.91     10.74 o
   7   0   7       46.19       46.99      1.20 o
   7   0   8       20.05       18.24      0.71 o
   7   0   9       36.34       35.96      1.07 o
   7   0  10       34.52       36.35      1.11 o
   7   0  11      112.66      109.88      2.46 o
   7   0  12       53.11       53.61      1.51 o
   7   0  13       12.97       12.77      0.77 o
   7   0  14       22.32       22.16      1.02 o
   7   0  15        4.24        4.02      0.67 o
   7   0  17       20.84       20.73      1.04 o
   7   0  19        9.95       10.48      0.80 o
   7   0  20        9.96        9.41      0.74 o
   7   1 -20        2.78        2.70      0.61 o
   7   1 -19        7.21        6.42      0.73 o
   7   1 -18        7.13        6.58      0.76 o
   7   1 -16        6.51        6.47      0.74 o
   7   1 -15        5.12        4.61      0.70 o
   7   1 -14       55.63       56.44      1.68 o
   7   1 -13       19.05       19.48      0.92 o
   7   1 -12       13.82       13.36      0.76 o
   7   1 -11       28.52       27.76      1.00 o
   7   1 -10       65.30       65.39      1.64 o
   7   1  -9       13.43       12.90      0.65 o
   7   1  -8      277.39      272.75      5.12 o
   7   1  -7      400.71      393.49      7.11 o
   7   1  -6      190.06      185.43      3.52 o
   7   1  -5       57.62       55.26      1.27 o
   7   1  -4      150.51      138.41      2.66 o
   7   1  -3      654.96      616.98     10.91 o
   7   1  -2       94.85       86.78      1.75 o
   7   1  -1      192.38      172.10      3.20 o
   7   1   0      671.53      636.54     11.21 o
   7   2 -20        9.51        8.91      0.72 o
   7   2 -19        4.12        3.61      0.67 o
   7   2 -17       24.27       25.38      1.14 o
   7   2 -16       16.69       16.57      0.97 o
   7   2 -15       21.01       22.26      1.09 o
   7   2 -14        3.73        3.51      0.64 o
   7   2 -13      177.48      177.51      3.75 o
   7   2 -12        2.38        2.50      0.54 o
   7   2 -11       81.69       81.09      1.97 o
   7   2 -10        0.79        1.00      0.48 o
   7   2  -9       12.86       12.68      0.65 o
   7   2  -8      237.00      231.80      4.42 o
   7   2  -7       18.52       17.27      0.67 o
   7   2  -6        7.28        6.74      0.45 o
   7   2  -5       90.14       87.05      1.84 o
   7   2  -4       23.00       21.36      0.66 o
   7   2  -3      207.98      210.86      3.89 o
   7   2  -2      134.20      119.17      2.32 o
   7   2  -1      495.81      472.15      8.32 o
   7   2   0        2.96        4.70      0.33 o
   7   3 -19        6.49        6.20      0.71 o
   7   3 -18       15.34       15.61      0.95 o
   7   3 -17        8.07        7.64      0.78 o
   7   3 -16       18.72       19.92      1.04 o
   7   3 -15       24.59       24.77      1.13 o
   7   3 -14        2.07        1.82      0.66 o
   7   3 -13       41.95       43.73      1.40 o
   7   3 -12       54.00       52.85      1.52 o
   7   3 -11       18.22       18.01      0.83 o
   7   3 -10       31.07       31.23      1.05 o
   7   3  -9       14.81       15.35      0.71 o
   7   3  -8       46.48       45.95      1.24 o
   7   3  -7       78.44       78.50      1.77 o
   7   3  -6      110.40      109.68      2.29 o
   7   3  -5       53.39       48.46      1.17 o
   7   3  -4       34.71       34.74      0.91 o
   7   3  -3      212.79      204.41      3.78 o
   7   3  -2       14.60       13.73      0.51 o
   7   3  -1       90.98       99.32      1.97 o
   7   3   0        8.50        6.48      0.37 o
   7   4 -19        3.33        3.24      0.65 o
   7   4 -18        4.82        4.96      0.72 o
   7   4 -17        4.17        4.32      0.70 o
   7   4 -16        3.12        3.66      0.68 o
   7   4 -15       11.46       12.31      0.87 o
   7   4 -14        9.16        8.84      0.78 o
   7   4 -13       17.05       17.62      0.89 o
   7   4 -12        5.72        5.23      0.61 o
   7   4 -11       16.51       16.22      0.80 o
   7   4 -10        8.72        9.02      0.62 o
   7   4  -9       28.53       29.20      0.99 o
   7   4  -8      130.96      129.38      2.69 o
   7   4  -7       51.66       53.19      1.35 o
   7   4  -6       31.74       29.89      0.91 o
   7   4  -5       70.04       71.53      1.60 o
   7   4  -4       74.24       76.72      1.64 o
   7   4  -3       63.57       66.69      1.45 o
   7   4  -2       89.14       81.65      1.71 o
   7   4  -1       68.54       70.56      1.51 o
   7   4   0        0.29        0.88      0.30 o
   7   5 -18        7.19        7.97      0.79 o
   7   5 -17       24.32       24.01      1.15 o
   7   5 -16       14.25       12.91      0.89 o
   7   5 -15        6.28        6.49      0.75 o
   7   5 -14       24.55       24.83      1.13 o
   7   5 -13        3.70        4.27      0.64 o
   7   5 -12       47.94       47.98      1.46 o
   7   5 -11       33.37       34.34      1.17 o
   7   5 -10       20.62       20.50      0.87 o
   7   5  -9       24.41       24.62      0.92 o
   7   5  -8        9.70       10.41      0.61 o
   7   5  -7       14.42       13.30      0.65 o
   7   5  -6       21.98       21.83      0.78 o
   7   5  -5       16.01       17.21      0.66 o
   7   5  -4       26.34       26.78      0.82 o
   7   5  -3       18.13       18.80      0.64 o
   7   5  -2       17.48       20.53      0.66 o
   7   5  -1       18.19       19.47      0.64 o
   7   5   0      170.16      175.61      3.29 o
   7   6 -19        1.61        1.88      0.60 o
   7   6 -18        5.16        5.01      0.70 o
   7   6 -17        9.60        9.50      0.83 o
   7   6 -15        9.82        9.93      0.82 o
   7   6 -14       13.18       14.14      0.91 o
   7   6 -13       21.67       21.29      1.04 o
   7   6 -11        2.45        2.52      0.55 o
   7   6 -10        6.01        4.99      0.57 o
   7   6  -9       30.71       30.29      1.05 o
   7   6  -8       28.21       28.53      0.98 o
   7   6  -7       67.79       69.23      1.69 o
   7   6  -6       64.26       65.37      1.58 o
   7   6  -5       16.91       17.26      0.69 o
   7   6  -4       91.52       88.57      1.92 o
   7   6  -3        1.21        0.98      0.37 o
   7   6  -2       74.66       68.30      1.54 o
   7   6   0       13.34       15.03      0.58 o
   7   7 -18       12.74       12.63      0.84 o
   7   7 -14       12.58       13.37      0.90 o
   7   7 -13        6.12        5.59      0.72 o
   7   7 -12       36.89       37.22      1.34 o
   7   7 -11       18.13       17.36      0.87 o
   7   7 -10       53.15       52.77      1.51 o
   7   7  -9        6.11        5.84      0.58 o
   7   7  -8       75.45       76.41      1.86 o
   7   7  -7        9.15        9.69      0.63 o
   7   7  -6       20.45       19.62      0.78 o
   7   7  -5       13.40       13.25      0.64 o
   7   7  -4       15.82       14.23      0.64 o
   7   7  -3       17.50       16.50      0.67 o
   7   7  -2       66.19       71.75      1.63 o
   7   7  -1       12.31       10.95      0.55 o
   7   7   0        8.60        7.42      0.47 o
   7   8 -17        1.81        2.58      0.67 o
   7   8 -16       40.27       42.35      1.51 o
   7   8 -15        7.15        7.16      0.76 o
   7   8 -14        9.17       10.19      0.82 o
   7   8 -13       19.73       19.09      1.02 o
   7   8 -12       28.18       27.56      1.18 o
   7   8 -11       10.87       10.74      0.76 o
   7   8 -10        5.14        5.51      0.61 o
   7   8  -9        3.38        3.80      0.56 o
   7   8  -8       13.25       12.79      0.72 o
   7   8  -7       30.15       31.69      1.06 o
   7   8  -6        1.27        1.39      0.46 o
   7   8  -5        7.51        7.84      0.55 o
   7   8  -4       28.89       28.93      0.95 o
   7   8  -3       30.86       31.69      0.98 o
   7   8  -2       91.86       92.80      2.04 o
   7   8  -1        1.98        2.60      0.41 o
   7   8   0        2.69        2.55      0.41 o
   7   9 -18        5.82        5.51      0.65 o
   7   9 -17        1.87        1.46      0.65 o
   7   9 -15        4.18        4.13      0.70 o
   7   9 -14       23.74       23.89      1.13 o
   7   9 -13        2.40        2.39      0.67 o
   7   9 -12       32.39       33.50      1.31 o
   7   9 -11        4.90        4.78      0.67 o
   7   9 -10        1.28        1.45      0.56 o
   7   9  -9       32.96       33.17      1.17 o
   7   9  -8        1.76        1.66      0.53 o
   7   9  -7       22.56       22.19      0.91 o
   7   9  -6       36.81       37.40      1.18 o
   7   9  -5        7.60        7.69      0.58 o
   7   9  -4       12.26       12.80      0.67 o
   7   9  -3       25.61       25.15      0.90 o
   7   9  -2       29.08       29.10      0.96 o
   7   9  -1       22.46       21.23      0.81 o
   7   9   0       23.49       23.27      0.84 o
   7  10 -17        1.58        1.51      0.62 o
   7  10 -16        3.04        3.73      0.68 o
   7  10 -13        2.08        2.61      0.67 o
   7  10 -12        3.32        3.37      0.69 o
   7  10 -10        7.58        7.11      0.72 o
   7  10  -9       39.10       39.51      1.32 o
   7  10  -8       17.66       18.24      0.88 o
   7  10  -7       18.47       19.73      0.89 o
   7  10  -6       26.06       26.17      1.00 o
   7  10  -5       12.37       11.91      0.70 o
   7  10  -3        5.29        4.82      0.52 o
   7  10  -2       16.93       16.69      0.76 o
   7  10  -1       28.16       29.64      1.00 o
   7  10   0       38.91       39.24      1.17 o
   7  11 -17        6.95        7.04      0.72 o
   7  11 -15       11.53       11.99      0.87 o
   7  11 -13        2.86        2.49      0.67 o
   7  11 -12        2.57        2.52      0.67 o
   7  11 -11        8.76        9.05      0.81 o
   7  11 -10        4.95        4.86      0.71 o
   7  11  -9       25.59       25.50      1.11 o
   7  11  -8        3.59        3.09      0.60 o
   7  11  -7        3.10        3.40      0.57 o
   7  11  -6       18.67       18.76      0.88 o
   7  11  -5        4.42        3.91      0.56 o
   7  11  -4       13.38       13.46      0.75 o
   7  11  -3       36.64       36.63      1.19 o
   7  11  -2        4.24        4.69      0.55 o
   7  11  -1       11.78       12.26      0.70 o
   7  11   0       32.05       29.86      1.04 o
   7  12 -15       11.17       10.91      0.82 o
   7  12 -13       14.78       14.70      0.97 o
   7  12 -11        9.25       10.42      0.85 o
   7  12  -8        7.98        8.04      0.76 o
   7  12  -7        9.36        9.08      0.75 o
   7  12  -6        5.88        5.63      0.64 o
   7  12  -5       11.68       12.66      0.76 o
   7  12  -4       11.89       11.49      0.74 o
   7  12  -3       34.15       31.99      1.14 o
   7  12  -2        1.90        1.74      0.52 o
   7  13 -14        1.43        1.39      0.66 o
   7  13 -13        1.81        1.59      0.68 o
   7  13 -12        7.34        6.61      0.78 o
   7  13 -11        1.90        1.97      0.67 o
   7  13 -10        8.60        8.07      0.79 o
   7  13  -9        1.66        2.15      0.67 o
   7  13  -8        3.12        3.07      0.69 o
   7  13  -7       44.74       44.70      1.52 o
   7  13  -6       26.09       26.26      1.15 o
   7  13  -5        2.04        2.10      0.62 o
   7  13  -4        2.17        1.76      0.58 o
   7  13  -3       17.93       17.26      0.89 o
   7  13  -2       23.15       22.24      0.97 o
   7  13  -1        2.13        2.20      0.56 o
   7  13   0       10.83       10.11      0.72 o
   7  14 -13       13.42       12.92      0.87 o
   7  14 -12        1.34        1.68      0.71 o
   7  14 -11       20.47       20.49      1.08 o
   7  14 -10        2.99        2.25      0.69 o
   7  14  -9        2.12        1.89      0.69 o
   7  14  -8        3.41        3.18      0.69 o
   7  14  -7        5.42        5.45      0.72 o
   7  14  -6        5.54        5.21      0.72 o
   7  14  -5        7.99        7.31      0.76 o
   7  14  -4        9.22        9.35      0.79 o
   7  14  -3       33.82       33.82      1.30 o
   7  14  -2        4.38        4.64      0.67 o
   7  14  -1       41.08       41.65      1.42 o
   7  14   0        9.16        9.47      0.75 o
   7  15 -12        2.81        2.43      0.66 o
   7  15 -11        3.33        3.55      0.68 o
   7  15 -10        6.30        5.84      0.76 o
   7  15  -9       31.81       30.32      1.24 o
   7  15  -8       15.01       14.91      0.94 o
   7  15  -7        8.68        9.09      0.82 o
   7  15  -6       18.05       19.61      1.04 o
   7  15  -5        3.52        3.17      0.68 o
   7  15  -4        2.44        2.22      0.68 o
   7  15  -3        2.73        3.16      0.68 o
   7  15  -2        7.11        6.77      0.75 o
   7  15  -1       28.70       28.59      1.21 o
   7  15   0       10.83       10.36      0.83 o
   7  16 -12        6.19        5.69      0.66 o
   7  16 -11        4.42        4.16      0.66 o
   7  16 -10        3.12        3.01      0.67 o
   7  16  -8        6.03        6.49      0.77 o
   7  16  -6       38.90       39.49      1.42 o
   7  16  -5       13.05       13.04      0.90 o
   7  16  -4       35.35       36.37      1.38 o
   7  16  -3        3.10        2.78      0.69 o
   7  16  -2       11.99       12.60      0.88 o
   7  16  -1       28.49       27.61      1.21 o
   7  16   0        9.43        8.97      0.81 o
   7  17 -11        1.26        1.31      0.64 o
   7  17 -10        4.77        4.73      0.66 o
   7  17  -9        6.22        7.05      0.74 o
   7  17  -8       15.34       14.51      0.92 o
   7  17  -7       25.52       24.79      1.15 o
   7  17  -5        9.07        8.80      0.83 o
   7  17  -4        2.13        2.09      0.67 o
   7  17  -3        4.44        4.40      0.72 o
   7  17  -2        9.99        9.08      0.81 o
   7  17  -1       12.47       13.44      0.91 o
   7  17   0       58.20       57.70      1.76 o
   7  18  -9        1.53        1.58      0.61 o
   7  18  -8        2.26        1.80      0.64 o
   7  18  -7        1.91        2.32      0.63 o
   7  18  -5       20.32       20.41      1.03 o
   7  18  -4       11.00       10.79      0.84 o
   7  18  -3        6.96        7.84      0.79 o
   7  18  -2       11.30       10.46      0.86 o
   7  18  -1        6.84        6.38      0.76 o
   7  19  -7        7.52        8.29      0.74 o
   7  19  -5        4.47        4.05      0.65 o
   7  19   0       22.49       21.26      1.04 o
   7  20  -1        1.39        1.39      0.61 o
   8   0   0       40.66       35.55      0.90 o
   8   0   1      186.49      175.14      3.27 o
   8   0   2       96.43      101.42      2.03 o
   8   0   3        4.99        4.05      0.35 o
   8   0   4       36.48       36.62      0.96 o
   8   0   5      148.99      147.50      2.90 o
   8   0   6        5.80        6.16      0.46 o
   8   0   8       86.28       86.98      1.97 o
   8   0   9       12.09       11.03      0.63 o
   8   0  10        4.30        4.22      0.52 o
   8   0  11       22.43       23.33      0.95 o
   8   0  12        7.97        8.00      0.67 o
   8   0  13       40.42       41.23      1.35 o
   8   0  14       14.03       13.91      0.89 o
   8   0  15        2.36        1.93      0.67 o
   8   0  16        1.23        1.55      0.66 o
   8   0  17        1.80        1.71      0.66 o
   8   0  18       21.61       22.59      1.09 o
   8   1 -19        8.18        8.78      0.76 o
   8   1 -18        9.16        9.10      0.81 o
   8   1 -17        4.93        5.40      0.72 o
   8   1 -15        2.14        2.45      0.66 o
   8   1 -14        6.15        6.50      0.73 o
   8   1 -13       50.66       50.15      1.51 o
   8   1 -12        6.33        5.60      0.62 o
   8   1 -11        8.04        8.29      0.64 o
   8   1 -10        5.48        6.37      0.57 o
   8   1  -9        2.16        2.20      0.47 o
   8   1  -8        9.83       10.46      0.60 o
   8   1  -7       77.89       78.24      1.79 o
   8   1  -6       14.39       13.90      0.62 o
   8   1  -5       74.26       73.47      1.64 o
   8   1  -4      123.67      119.76      2.39 o
   8   1  -3       38.89       34.63      0.91 o
   8   1  -2       21.37       23.75      0.71 o
   8   1  -1       20.50       19.74      0.63 o
   8   1   0       80.13       83.53      1.72 o
   8   2 -19       14.00       13.30      0.84 o
   8   2 -18        5.56        5.22      0.72 o
   8   2 -16        3.03        2.69      0.68 o
   8   2 -15       13.16       14.20      0.91 o
   8   2 -14       21.04       20.64      1.04 o
   8   2 -13        1.43        1.72      0.62 o
   8   2 -12       13.72       13.73      0.79 o
   8   2 -11        9.60        9.85      0.68 o
   8   2 -10       30.91       32.07      1.07 o
   8   2  -9       19.29       19.22      0.80 o
   8   2  -8       61.26       60.62      1.52 o
   8   2  -7       15.52       15.23      0.67 o
   8   2  -6       53.14       49.80      1.26 o
   8   2  -5      170.74      165.05      3.21 o
   8   2  -4       41.57       38.84      1.01 o
   8   2  -3       84.71       83.09      1.77 o
   8   2  -2       27.21       23.22      0.71 o
   8   2  -1       19.03       20.33      0.65 o
   8   2   0       53.49       44.47      1.07 o
   8   3 -19        7.07        7.50      0.72 o
   8   3 -17        4.03        4.43      0.74 o
   8   3 -16        3.57        3.50      0.69 o
   8   3 -15       29.09       29.14      1.23 o
   8   3 -14       31.78       31.44      1.27 o
   8   3 -13       28.13       27.66      1.14 o
   8   3 -12       53.09       52.69      1.55 o
   8   3 -11       14.40       14.66      0.80 o
   8   3 -10       82.79       83.44      2.01 o
   8   3  -9       41.39       40.13      1.20 o
   8   3  -8        7.95        8.28      0.57 o
   8   3  -7       10.16       10.31      0.59 o
   8   3  -6       29.55       30.54      0.94 o
   8   3  -5       61.23       61.11      1.45 o
   8   3  -4       32.32       32.27      0.93 o
   8   3  -3      232.28      219.16      4.08 o
   8   3  -2       49.03       48.62      1.16 o
   8   3  -1       55.15       57.89      1.31 o
   8   3   0      415.40      371.62      6.51 o
   8   4 -18        6.61        6.87      0.75 o
   8   4 -17       19.25       18.95      1.05 o
   8   4 -16        8.92        9.32      0.81 o
   8   4 -15       11.69       11.90      0.89 o
   8   4 -14       22.52       21.45      1.07 o
   8   4 -13       23.36       24.82      1.11 o
   8   4 -12        9.05        8.69      0.70 o
   8   4 -11        2.64        3.03      0.55 o
   8   4 -10       78.38       78.93      1.96 o
   8   4  -9       22.44       22.08      0.89 o
   8   4  -8       51.71       51.78      1.39 o
   8   4  -7       13.65       14.13      0.67 o
   8   4  -6       93.79       94.28      2.07 o
   8   4  -5      160.75      161.31      3.18 o
   8   4  -4        6.26        5.96      0.46 o
   8   4  -3       28.53       24.76      0.79 o
   8   4  -2        4.27        4.91      0.39 o
   8   4  -1       25.12       28.81      0.83 o
   8   4   0       98.22       86.66      1.81 o
   8   5 -19       20.23       20.03      0.94 o
   8   5 -18        2.11        1.69      0.65 o
   8   5 -17        5.95        5.20      0.74 o
   8   5 -16        5.80        6.40      0.75 o
   8   5 -15       45.92       45.85      1.55 o
   8   5 -13       18.72       20.13      1.02 o
   8   5 -12        3.65        3.66      0.61 o
   8   5 -11      103.10      104.23      2.44 o
   8   5 -10       47.47       48.08      1.43 o
   8   5  -9       61.37       61.64      1.63 o
   8   5  -8       17.25       17.37      0.78 o
   8   5  -7       34.51       34.56      1.09 o
   8   5  -6       77.40       76.31      1.78 o
   8   5  -5       36.57       38.90      1.10 o
   8   5  -4       44.72       45.22      1.20 o
   8   5  -3       19.51       19.79      0.73 o
   8   5  -2       17.66       19.40      0.71 o
   8   5  -1        3.74        3.81      0.40 o
   8   6 -19        2.38        2.54      0.61 o
   8   6 -18        6.17        6.30      0.71 o
   8   6 -17        2.47        2.41      0.68 o
   8   6 -16       38.54       38.57      1.45 o
   8   6 -15        1.05        1.72      0.68 o
   8   6 -14       12.05       12.95      0.89 o
   8   6 -13        6.06        6.39      0.74 o
   8   6 -12       19.52       19.64      0.98 o
   8   6 -11        5.23        5.57      0.64 o
   8   6 -10       73.54       75.08      1.93 o
   8   6  -9       67.45       67.49      1.75 o
   8   6  -8       41.17       41.03      1.24 o
   8   6  -7       32.01       32.40      1.06 o
   8   6  -6       82.96       84.84      1.96 o
   8   6  -5       56.00       58.84      1.48 o
   8   6  -4       34.43       34.96      1.04 o
   8   6  -3       30.01       31.42      0.96 o
   8   6  -2       60.47       59.83      1.44 o
   8   6  -1      177.19      181.18      3.50 o
   8   6   0      155.59      156.96      3.08 o
   8   7 -18        5.40        5.36      0.67 o
   8   7 -17        2.30        2.44      0.66 o
   8   7 -15        6.13        5.88      0.73 o
   8   7 -14        3.91        4.56      0.71 o
   8   7 -13        2.21        2.84      0.67 o
   8   7 -12       29.74       31.24      1.25 o
   8   7 -11        6.17        5.97      0.66 o
   8   7 -10       48.26       48.57      1.47 o
   8   7  -9       13.41       13.09      0.76 o
   8   7  -8        6.32        6.32      0.59 o
   8   7  -7       20.15       19.75      0.84 o
   8   7  -6        2.93        2.80      0.49 o
   8   7  -5      145.00      142.74      2.97 o
   8   7  -4      159.64      157.43      3.19 o
   8   7  -3       46.57       48.17      1.29 o
   8   7  -2       63.47       63.79      1.55 o
   8   7  -1       23.34       22.88      0.82 o
   8   7   0      156.51      167.73      3.29 o
   8   8 -18        2.41        2.59      0.61 o
   8   8 -17        2.79        2.77      0.64 o
   8   8 -16        7.02        6.87      0.76 o
   8   8 -15        3.97        4.25      0.69 o
   8   8 -14       10.65       10.43      0.84 o
   8   8 -13        4.13        4.20      0.71 o
   8   8 -12        5.40        6.32      0.73 o
   8   8 -11        4.29        4.32      0.67 o
   8   8 -10       53.97       54.01      1.59 o
   8   8  -9       31.57       32.02      1.15 o
   8   8  -8       45.04       44.46      1.35 o
   8   8  -7       51.45       50.86      1.44 o
   8   8  -6        2.91        3.35      0.52 o
   8   8  -5       34.06       35.43      1.12 o
   8   8  -4       11.43       12.47      0.67 o
   8   8  -3      106.22      108.55      2.37 o
   8   8  -2      180.84      180.30      3.57 o
   8   8  -1       18.32       17.81      0.76 o
   8   8   0       83.26       87.48      1.97 o
   8   9 -17        3.83        4.06      0.64 o
   8   9 -15       12.74       12.44      0.91 o
   8   9 -14        2.80        3.03      0.69 o
   8   9 -13        4.95        4.79      0.72 o
   8   9 -12       16.07       16.73      0.96 o
   8   9 -11        3.03        3.04      0.68 o
   8   9 -10       75.63       76.49      2.07 o
   8   9  -9       14.75       14.52      0.85 o
   8   9  -8       47.37       46.83      1.44 o
   8   9  -7       20.45       20.48      0.92 o
   8   9  -6        6.02        5.60      0.59 o
   8   9  -5       85.14       84.05      2.02 o
   8   9  -4       30.92       31.43      1.07 o
   8   9  -3       71.25       70.48      1.74 o
   8   9  -2      123.34      121.94      2.62 o
   8   9  -1       19.57       19.57      0.82 o
   8   9   0      218.77      220.69      4.28 o
   8  10 -17        1.23        1.63      0.61 o
   8  10 -16        2.56        2.08      0.64 o
   8  10 -15        2.75        3.33      0.68 o
   8  10 -14        5.33        4.88      0.73 o
   8  10 -12        6.57        6.19      0.75 o
   8  10 -11       10.05       10.40      0.84 o
   8  10  -9       10.41        9.13      0.77 o
   8  10  -7       33.22       33.99      1.19 o
   8  10  -6       24.48       22.93      0.97 o
   8  10  -5       98.96       98.67      2.30 o
   8  10  -4       65.55       66.38      1.73 o
   8  10  -3      111.99      110.02      2.47 o
   8  10  -2        0.70        1.31      0.52 o
   8  10  -1       51.24       50.45      1.43 o
   8  10   0        6.43        6.47      0.58 o
   8  11 -16        4.07        3.23      0.63 o
   8  11 -14        2.59        2.51      0.68 o
   8  11 -12        8.29        8.87      0.81 o
   8  11 -11       20.81       20.60      1.06 o
   8  11 -10        5.09        5.19      0.72 o
   8  11  -9       18.12       17.83      0.99 o
   8  11  -8       38.79       36.93      1.34 o
   8  11  -7       43.04       41.91      1.38 o
   8  11  -6        6.94        6.82      0.66 o
   8  11  -5        1.81        2.13      0.56 o
   8  11  -4        5.47        5.58      0.61 o
   8  11  -3       44.66       43.75      1.35 o
   8  11  -2       47.74       46.78      1.39 o
   8  11  -1       19.93       20.29      0.89 o
   8  11   0       55.74       55.92      1.54 o
   8  12 -15        1.85        2.12      0.62 o
   8  12 -14        3.19        3.07      0.67 o
   8  12 -13       17.09       17.40      1.01 o
   8  12 -12        6.85        6.79      0.75 o
   8  12 -11       26.26       25.43      1.15 o
   8  12 -10        2.15        2.02      0.68 o
   8  12  -9       21.81       23.01      1.12 o
   8  12  -8        9.48        9.48      0.81 o
   8  12  -7        9.66        9.74      0.82 o
   8  12  -6       12.75       12.40      0.83 o
   8  12  -5       47.74       47.90      1.48 o
   8  12  -4       27.74       27.19      1.08 o
   8  12  -3        8.13        7.73      0.68 o
   8  12  -2       17.83       17.05      0.86 o
   8  12  -1       15.28       14.57      0.80 o
   8  13 -15        2.15        2.37      0.63 o
   8  13 -14       15.76       15.02      0.88 o
   8  13 -13        1.35        1.56      0.68 o
   8  13 -12       10.89       11.19      0.87 o
   8  13 -11       12.20       12.45      0.90 o
   8  13 -10        2.36        2.31      0.68 o
   8  13  -8        4.35        4.09      0.71 o
   8  13  -6       14.90       14.62      0.92 o
   8  13  -5        1.31        1.45      0.68 o
   8  13  -4       28.68       28.97      1.21 o
   8  13  -3       16.25       17.02      0.92 o
   8  13  -2        1.75        1.40      0.62 o
   8  13  -1        4.44        4.06      0.63 o
   8  14 -13        3.54        3.60      0.65 o
   8  14 -11        6.26        6.57      0.76 o
   8  14 -10       13.74       12.99      0.94 o
   8  14  -9        4.53        4.74      0.71 o
   8  14  -7        2.26        2.39      0.68 o
   8  14  -6       12.38       13.85      0.91 o
   8  14  -5        7.49        7.41      0.76 o
   8  14  -4       12.58       12.48      0.90 o
   8  14  -3        8.37        8.06      0.78 o
   8  14  -2        7.40        7.76      0.77 o
   8  14  -1       10.23       10.71      0.84 o
   8  15 -12        2.32        2.35      0.63 o
   8  15 -11        3.57        3.84      0.67 o
   8  15 -10       17.54       17.40      0.99 o
   8  15  -7       18.93       19.94      1.04 o
   8  15  -6        2.03        1.49      0.70 o
   8  15  -5        1.39        1.67      0.69 o
   8  15  -4        3.20        3.03      0.68 o
   8  15  -3       21.05       21.45      1.08 o
   8  15  -2        1.64        1.77      0.68 o
   8  15   0       15.15       15.14      0.92 o
   8  16  -9        2.23        1.84      0.67 o
   8  16  -8        2.33        3.16      0.68 o
   8  16  -6        1.69        1.66      0.72 o
   8  16  -5        8.31        8.48      0.79 o
   8  16  -4        3.58        3.67      0.70 o
   8  16  -3        5.42        4.87      0.72 o
   8  16  -2        2.18        2.23      0.68 o
   8  16  -1        4.98        4.80      0.73 o
   8  17 -10        3.19        3.52      0.64 o
   8  17  -7        4.56        4.37      0.70 o
   8  17  -6        2.07        1.50      0.69 o
   8  17  -5        4.04        4.08      0.71 o
   8  17  -4        4.73        4.59      0.74 o
   8  17  -3        2.75        2.92      0.71 o
   8  17  -1        2.21        2.50      0.70 o
   8  17   0        8.11        8.56      0.81 o
   8  18  -8        4.96        5.16      0.66 o
   8  18  -6        3.35        3.16      0.64 o
   8  18  -4        3.57        3.25      0.67 o
   8  18  -3        3.40        2.93      0.68 o
   8  18  -2       11.70       11.34      0.85 o
   8  19  -3        5.14        4.47      0.66 o
   8  19  -2        2.52        2.21      0.64 o
   8  19  -1        2.90        2.18      0.64 o
   8  19   0        3.21        2.49      0.64 o
   9   0   1        9.17        9.01      0.47 o
   9   0   2       11.42       11.52      0.54 o
   9   0   3      185.00      179.16      3.44 o
   9   0   4       40.25       41.93      1.12 o
   9   0   5       25.75       24.41      0.82 o
   9   0   6       61.90       64.02      1.55 o
   9   0   7        2.00        1.55      0.43 o
   9   0   8       25.86       24.88      0.91 o
   9   0   9       11.31       11.32      0.68 o
   9   0  10        8.87        9.53      0.66 o
   9   0  11       12.44       13.75      0.77 o
   9   0  12       13.75       15.27      0.83 o
   9   0  16       17.07       17.11      0.97 o
   9   0  18        1.07        1.36      0.67 o
   9   0  19        8.12        8.24      0.71 o
   9   1 -18        9.92        9.89      0.81 o
   9   1 -17       11.23       10.69      0.87 o
   9   1 -16        3.23        2.65      0.68 o
   9   1 -15        8.59        8.83      0.81 o
   9   1 -14       26.11       27.52      1.19 o
   9   1 -13        1.74        2.23      0.64 o
   9   1 -12       47.02       48.08      1.47 o
   9   1 -11       28.12       26.49      1.04 o
   9   1 -10       16.58       16.02      0.80 o
   9   1  -9       31.64       32.62      1.09 o
   9   1  -8        1.46        1.88      0.48 o
   9   1  -7        1.10        1.45      0.45 o
   9   1  -6       12.11       12.69      0.63 o
   9   1  -5        3.03        3.45      0.43 o
   9   1  -4        2.93        3.56      0.41 o
   9   1  -3       70.69       67.45      1.55 o
   9   1  -2        8.10        9.33      0.51 o
   9   1  -1        7.70        6.60      0.45 o
   9   1   0      106.20      102.99      2.10 o
   9   2 -18       13.42       13.62      0.88 o
   9   2 -17       11.65       11.53      0.87 o
   9   2 -16       26.78       27.18      1.18 o
   9   2 -15        2.64        2.64      0.70 o
   9   2 -14        2.81        2.22      0.67 o
   9   2 -12       19.18       19.47      0.93 o
   9   2 -11       16.73       16.76      0.85 o
   9   2 -10       26.50       27.12      1.03 o
   9   2  -9       60.63       62.61      1.63 o
   9   2  -8       17.12       17.46      0.78 o
   9   2  -7       10.68       11.36      0.64 o
   9   2  -6       29.89       29.99      0.96 o
   9   2  -5       18.98       19.54      0.75 o
   9   2  -4       26.16       26.26      0.86 o
   9   2  -3        5.42        5.46      0.44 o
   9   2  -2       51.22       49.35      1.23 o
   9   2  -1       31.88       29.72      0.89 o
   9   2   0      105.43      104.04      2.15 o
   9   3 -19        6.98        6.71      0.70 o
   9   3 -18        4.36        4.65      0.69 o
   9   3 -17        3.63        3.70      0.70 o
   9   3 -16        5.03        5.00      0.72 o
   9   3 -15       12.93       12.04      0.88 o
   9   3 -14        2.10        2.22      0.68 o
   9   3 -13        3.10        2.75      0.66 o
   9   3 -12        3.24        3.38      0.63 o
   9   3 -11       53.54       55.77      1.59 o
   9   3 -10       16.50       17.15      0.84 o
   9   3  -9       56.23       57.09      1.54 o
   9   3  -8       20.69       21.40      0.86 o
   9   3  -7       62.15       62.14      1.58 o
   9   3  -6       53.38       53.57      1.39 o
   9   3  -5       31.69       31.38      0.97 o
   9   3  -4      128.45      124.45      2.59 o
   9   3  -3        1.61        2.27      0.39 o
   9   3  -2       31.83       29.25      0.90 o
   9   3  -1        8.59        7.85      0.50 o
   9   3   0       41.62       41.45      1.09 o
   9   4 -19        2.38        2.08      0.62 o
   9   4 -18        2.26        1.94      0.64 o
   9   4 -17        1.72        2.87      0.67 o
   9   4 -16       23.03       22.86      1.13 o
   9   4 -15       35.94       37.13      1.38 o
   9   4 -14        7.69        8.07      0.79 o
   9   4 -13       46.78       46.43      1.55 o
   9   4 -12       13.25       13.18      0.85 o
   9   4 -11       40.50       39.44      1.31 o
   9   4 -10        2.98        3.35      0.58 o
   9   4  -9       19.61       19.79      0.88 o
   9   4  -8       17.73       18.60      0.82 o
   9   4  -7        1.30        1.37      0.48 o
   9   4  -6       63.67       63.91      1.60 o
   9   4  -5       45.17       46.36      1.26 o
   9   4  -4       24.78       25.59      0.86 o
   9   4  -3        6.34        7.79      0.51 o
   9   4  -2        8.72        8.32      0.52 o
   9   4  -1       96.12       96.21      2.07 o
   9   4   0       83.99       89.55      1.94 o
   9   5 -18       15.31       15.37      0.88 o
   9   5 -17        8.39        8.85      0.80 o
   9   5 -16        7.45        7.87      0.80 o
   9   5 -15        3.02        3.04      0.69 o
   9   5 -14       17.70       17.82      1.00 o
   9   5 -12       40.93       41.23      1.44 o
   9   5 -11       45.90       46.08      1.45 o
   9   5 -10       80.61       81.65      2.05 o
   9   5  -8       32.00       31.67      1.09 o
   9   5  -7       19.41       19.92      0.84 o
   9   5  -6       86.31       87.04      2.01 o
   9   5  -5      117.29      118.11      2.52 o
   9   5  -4        2.61        2.79      0.45 o
   9   5  -3        3.37        5.03      0.48 o
   9   5  -2       71.92       69.87      1.63 o
   9   5  -1       46.24       48.01      1.25 o
   9   5   0        6.65        7.05      0.50 o
   9   6 -18        6.32        6.07      0.69 o
   9   6 -17        6.10        6.69      0.74 o
   9   6 -16        5.56        5.49      0.74 o
   9   6 -15       11.50       11.54      0.86 o
   9   6 -14        5.28        5.19      0.73 o
   9   6 -13       18.33       18.52      1.03 o
   9   6 -12        8.25        9.07      0.80 o
   9   6 -11       51.04       51.08      1.59 o
   9   6 -10       10.67       10.16      0.73 o
   9   6  -8       81.50       85.09      2.06 o
   9   6  -7        4.16        4.46      0.55 o
   9   6  -6       82.97       84.87      2.02 o
   9   6  -5      126.82      129.96      2.76 o
   9   6  -4       18.24       19.54      0.80 o
   9   6  -3       16.29       17.57      0.75 o
   9   6  -2      172.01      179.42      3.53 o
   9   6  -1       46.40       47.89      1.27 o
   9   6   0       79.46       84.40      1.90 o
   9   7 -16        9.08        9.82      0.82 o
   9   7 -15        6.23        5.88      0.78 o
   9   7 -13        6.41        6.33      0.77 o
   9   7 -12       14.16       13.91      0.91 o
   9   7 -11       20.81       21.85      1.06 o
   9   7 -10        8.11        8.02      0.70 o
   9   7  -9       20.21       21.30      0.95 o
   9   7  -8       17.36       17.78      0.86 o
   9   7  -7       35.03       34.90      1.17 o
   9   7  -6       40.52       38.99      1.22 o
   9   7  -5      127.47      127.92      2.75 o
   9   7  -4       92.78       93.48      2.13 o
   9   7  -3      136.12      141.36      2.95 o
   9   7  -2       38.22       39.36      1.16 o
   9   7  -1       91.25       91.49      2.08 o
   9   7   0      118.76      119.92      2.53 o
   9   8 -17        2.21        2.57      0.61 o
   9   8 -16        6.26        6.39      0.74 o
   9   8 -15        4.10        4.63      0.71 o
   9   8 -14        3.07        2.87      0.68 o
   9   8 -13        3.39        3.35      0.69 o
   9   8 -12        3.14        3.33      0.69 o
   9   8 -11       20.33       20.10      1.04 o
   9   8  -9       69.04       69.65      1.87 o
   9   8  -8       54.67       56.14      1.61 o
   9   8  -7        1.61        1.75      0.54 o
   9   8  -6       23.90       23.62      0.97 o
   9   8  -5       78.22       78.22      1.92 o
   9   8  -4       90.49       89.94      2.11 o
   9   8  -3       10.13       10.66      0.66 o
   9   8  -2       36.76       37.25      1.16 o
   9   8  -1      223.00      225.05      4.36 o
   9   8   0        0.76        1.26      0.48 o
   9   9 -17        1.95        1.76      0.63 o
   9   9 -16        1.20        1.62      0.64 o
   9   9 -15        9.16        9.54      0.82 o
   9   9 -14        1.51        1.71      0.70 o
   9   9 -13       16.76       17.90      1.00 o
   9   9 -12        9.41       10.03      0.83 o
   9   9 -11       19.04       19.00      1.03 o
   9   9 -10       21.15       21.91      1.08 o
   9   9  -9       16.18       16.68      0.94 o
   9   9  -8       18.24       17.03      0.89 o
   9   9  -7       45.09       44.00      1.38 o
   9   9  -6        6.18        5.85      0.62 o
   9   9  -5       28.27       28.20      1.05 o
   9   9  -4       53.97       54.61      1.52 o
   9   9  -3      178.33      180.29      3.66 o
   9   9  -2       35.50       37.20      1.20 o
   9   9  -1       33.78       33.57      1.11 o
   9   9   0       43.67       43.23      1.28 o
   9  10 -16        3.55        3.76      0.63 o
   9  10 -14        1.66        1.50      0.69 o
   9  10 -11        4.33        4.13      0.70 o
   9  10 -10       10.40       10.57      0.84 o
   9  10  -9        3.02        3.26      0.67 o
   9  10  -8       40.23       40.57      1.40 o
   9  10  -7        4.99        4.90      0.65 o
   9  10  -6       69.27       71.66      1.89 o
   9  10  -5       18.83       19.11      0.91 o
   9  10  -4       43.67       43.34      1.35 o
   9  10  -3       28.79       28.07      1.07 o
   9  10  -2      162.78      162.11      3.39 o
   9  10  -1        7.60        7.91      0.64 o
   9  11 -15        4.64        4.58      0.66 o
   9  11 -13       18.27       19.54      1.04 o
   9  11 -12        8.71        8.63      0.80 o
   9  11 -11        5.46        5.46      0.74 o
   9  11 -10       13.45       13.38      0.91 o
   9  11  -8       15.43       14.73      0.92 o
   9  11  -7       45.03       46.02      1.55 o
   9  11  -5       30.49       31.41      1.18 o
   9  11  -4       38.22       38.81      1.29 o
   9  11  -3       27.04       26.82      1.07 o
   9  11  -2       24.35       24.49      1.01 o
   9  11  -1       26.35       26.51      1.04 o
   9  11   0       40.64       40.54      1.30 o
   9  12 -15        1.27        1.55      0.63 o
   9  12 -13       16.21       15.40      0.94 o
   9  12 -12       10.47       10.40      0.87 o
   9  12 -11        4.98        4.89      0.73 o
   9  12 -10       22.58       23.36      1.12 o
   9  12  -9        8.61        8.36      0.81 o
   9  12  -8       27.22       29.08      1.23 o
   9  12  -7        1.87        1.93      0.67 o
   9  12  -6        6.05        5.96      0.73 o
   9  12  -5        8.95        8.77      0.78 o
   9  12  -4       17.33       18.42      0.96 o
   9  12  -3        4.80        4.70      0.67 o
   9  12  -2       28.18       28.01      1.11 o
   9  12  -1       38.67       39.34      1.31 o
   9  12   0        2.48        2.75      0.58 o
   9  13 -13        6.75        7.87      0.75 o
   9  13 -11        5.08        5.41      0.75 o
   9  13 -10       15.08       15.18      0.94 o
   9  13  -9        2.70        3.21      0.69 o
   9  13  -8       21.44       20.41      1.06 o
   9  13  -7        4.85        5.09      0.72 o
   9  13  -6        1.91        2.11      0.68 o
   9  13  -5       11.32       12.36      0.88 o
   9  13  -3       16.39       17.52      0.98 o
   9  13  -2       11.34       11.11      0.83 o
   9  13  -1       10.14        9.96      0.80 o
   9  13   0        9.77        9.52      0.78 o
   9  14 -13        2.36        2.17      0.61 o
   9  14 -10        8.48        8.35      0.81 o
   9  14  -9        1.89        2.48      0.70 o
   9  14  -8       30.38       31.12      1.25 o
   9  14  -7        6.32        6.52      0.76 o
   9  14  -5       12.84       13.14      0.90 o
   9  14  -4        5.12        4.83      0.72 o
   9  14  -1        4.21        4.18      0.71 o
   9  15 -12        6.68        7.08      0.71 o
   9  15 -11        7.80        7.85      0.74 o
   9  15 -10        2.24        1.58      0.68 o
   9  15  -6        1.52        1.65      0.68 o
   9  15  -5        9.84       10.35      0.84 o
   9  15  -3        7.20        6.92      0.77 o
   9  15  -1        2.21        2.24      0.68 o
   9  15   0       19.11       19.70      1.03 o
   9  16 -10        4.16        4.11      0.65 o
   9  16  -7        3.92        4.04      0.70 o
   9  16  -6        5.97        6.34      0.77 o
   9  16  -5        2.40        2.25      0.72 o
   9  16  -4        2.92        2.63      0.71 o
   9  16  -3        4.40        3.75      0.69 o
   9  16  -1        2.87        2.80      0.69 o
   9  16   0        2.46        2.80      0.68 o
   9  17  -9        1.96        1.99      0.63 o
   9  17  -8        2.07        2.12      0.61 o
   9  17  -7        2.50        2.21      0.64 o
   9  17  -5        3.01        2.79      0.67 o
   9  17  -4        2.71        2.42      0.68 o
   9  17  -3        3.15        2.93      0.68 o
   9  17  -2        8.77        8.92      0.83 o
   9  18  -6        2.82        2.97      0.62 o
   9  18  -4        2.33        2.74      0.63 o
   9  18  -3        1.16        1.35      0.66 o
   9  18  -2        1.72        2.21      0.65 o
   9  18  -1        4.05        3.63      0.68 o
   9  18   0        2.37        2.50      0.65 o
   9  19  -2        1.43        1.67      0.60 o
  10   0   0      299.27      295.70      5.44 o
  10   0   1      256.31      253.43      4.73 o
  10   0   2      120.10      116.39      2.42 o
  10   0   3      109.85      108.92      2.31 o
  10   0   4       97.49       96.93      2.12 o
  10   0   5      121.62      125.17      2.63 o
  10   0   6       10.89       11.14      0.65 o
  10   0   7      139.31      137.76      2.90 o
  10   0   8        8.24        8.55      0.64 o
  10   0   9       19.99       21.03      0.90 o
  10   0  10        4.97        4.92      0.61 o
  10   0  11       25.83       26.99      1.07 o
  10   0  12       30.85       30.96      1.23 o
  10   0  13       16.41       17.48      0.98 o
  10   0  14       22.49       24.35      1.14 o
  10   0  16       17.65       17.53      1.01 o
  10   0  18        4.51        3.60      0.65 o
  10   1 -18        7.37        8.85      0.76 o
  10   1 -17        5.54        5.42      0.72 o
  10   1 -16        4.45        5.20      0.75 o
  10   1 -15       13.79       13.87      0.92 o
  10   1 -14       59.79       58.85      1.81 o
  10   1 -13        7.03        7.16      0.77 o
  10   1 -12       44.73       46.43      1.55 o
  10   1 -11       55.02       53.52      1.57 o
  10   1 -10       59.99       59.62      1.66 o
  10   1  -9       65.86       66.38      1.74 o
  10   1  -7      209.89      210.36      4.17 o
  10   1  -6       30.52       32.11      1.04 o
  10   1  -5      125.87      126.36      2.65 o
  10   1  -4        3.04        3.69      0.47 o
  10   1  -3       30.74       31.34      0.98 o
  10   1  -2      102.93      106.51      2.28 o
  10   1  -1       58.36       60.60      1.47 o
  10   1   0      323.27      321.37      5.87 o
  10   2 -18        4.47        4.40      0.66 o
  10   2 -17        6.75        7.48      0.77 o
  10   2 -16       16.29       16.59      0.99 o
  10   2 -15       10.30       10.75      0.85 o
  10   2 -14       58.33       57.51      1.78 o
  10   2 -13       42.54       42.30      1.48 o
  10   2 -12       26.58       25.64      1.14 o
  10   2 -11        1.89        2.43      0.58 o
  10   2 -10       53.26       54.59      1.57 o
  10   2  -9        2.88        3.67      0.56 o
  10   2  -8       74.07       76.22      1.89 o
  10   2  -7       45.03       46.80      1.34 o
  10   2  -6      188.49      188.89      3.74 o
  10   2  -5        8.17        8.19      0.58 o
  10   2  -4      135.29      138.13      2.84 o
  10   2  -3        3.36        2.79      0.45 o
  10   2  -2       65.91       65.40      1.56 o
  10   2  -1        7.95        7.20      0.52 o
  10   2   0       53.96       58.02      1.43 o
  10   3 -18        9.18        8.65      0.75 o
  10   3 -17       14.50       14.48      0.90 o
  10   3 -16        3.67        4.07      0.72 o
  10   3 -15        4.91        4.95      0.73 o
  10   3 -14       15.07       15.54      0.96 o
  10   3 -13        5.60        5.19      0.73 o
  10   3 -12        9.93       10.10      0.82 o
  10   3 -11       11.94       11.34      0.80 o
  10   3 -10        9.86       10.58      0.73 o
  10   3  -9       84.53       84.91      2.09 o
  10   3  -8       73.24       73.95      1.85 o
  10   3  -7       37.52       36.99      1.17 o
  10   3  -6        3.13        3.51      0.51 o
  10   3  -5       26.71       28.50      0.97 o
  10   3  -4       10.69       12.01      0.64 o
  10   3  -3       16.22       17.45      0.73 o
  10   3  -2       25.20       24.31      0.85 o
  10   3  -1       12.46       13.34      0.65 o
  10   3   0      154.02      154.93      3.08 o
  10   4 -17        5.62        6.63      0.73 o
  10   4 -16        6.05        6.02      0.76 o
  10   4 -15        8.19        8.31      0.79 o
  10   4 -14        3.64        3.65      0.71 o
  10   4 -13       64.26       65.64      1.91 o
  10   4 -12        6.90        7.13      0.76 o
  10   4 -11        7.07        6.86      0.71 o
  10   4 -10       30.30       31.40      1.16 o
  10   4  -9       19.03       19.17      0.90 o
  10   4  -8       13.57       14.25      0.78 o
  10   4  -7       52.06       53.49      1.48 o
  10   4  -6        9.17        9.24      0.63 o
  10   4  -5        2.28        3.01      0.49 o
  10   4  -4       24.91       24.12      0.88 o
  10   4  -3       39.88       41.69      1.19 o
  10   4  -2      111.38      111.34      2.39 o
  10   4  -1       26.97       25.83      0.89 o
  10   4   0       64.82       67.73      1.62 o
  10   5 -18        1.30        1.77      0.63 o
  10   5 -16        1.71        2.13      0.67 o
  10   5 -15        1.37        1.87      0.71 o
  10   5 -14        5.42        5.80      0.75 o
  10   5 -13       26.83       27.15      1.19 o
  10   5 -12       12.58       12.90      0.88 o
  10   5 -11        3.62        4.40      0.68 o
  10   5 -10       21.25       21.38      0.98 o
  10   5  -9        5.18        5.12      0.62 o
  10   5  -8        1.31        1.24      0.56 o
  10   5  -7       80.52       81.45      2.00 o
  10   5  -6       21.80       22.02      0.91 o
  10   5  -5       40.16       40.82      1.23 o
  10   5  -4       27.01       27.41      0.97 o
  10   5  -3      123.90      125.91      2.66 o
  10   5  -2        5.90        6.02      0.53 o
  10   5  -1       15.11       14.28      0.69 o
  10   5   0       15.83       16.53      0.73 o
  10   6 -16        8.31        8.39      0.79 o
  10   6 -15        3.89        3.55      0.71 o
  10   6 -14        1.99        2.19      0.68 o
  10   6 -12        4.94        5.30      0.73 o
  10   6 -11        1.33        1.74      0.66 o
  10   6 -10        6.82        7.14      0.72 o
  10   6  -9       10.67       10.91      0.76 o
  10   6  -8       57.42       58.01      1.62 o
  10   6  -7       10.64       11.06      0.72 o
  10   6  -6        9.27        9.13      0.66 o
  10   6  -5        1.55        1.83      0.51 o
  10   6  -4        1.39        1.39      0.50 o
  10   6  -3        7.04        7.02      0.58 o
  10   6  -2        3.31        3.56      0.50 o
  10   6  -1       29.80       29.64      1.00 o
  10   6   0       33.88       34.35      1.07 o
  10   7 -17        4.51        4.52      0.64 o
  10   7 -15       15.17       17.00      0.98 o
  10   7 -14        2.06        2.38      0.67 o
  10   7 -13       19.44       19.65      1.04 o
  10   7 -12        4.13        4.07      0.69 o
  10   7 -11        5.05        4.61      0.71 o
  10   7 -10        8.93        9.09      0.79 o
  10   7  -9        2.65        2.45      0.63 o
  10   7  -8       24.58       25.33      1.05 o
  10   7  -7        4.43        4.27      0.60 o
  10   7  -6        1.79        1.49      0.55 o
  10   7  -5        1.79        2.03      0.52 o
  10   7  -4        1.90        1.85      0.52 o
  10   7  -3      155.17      157.90      3.26 o
  10   7  -1       34.85       35.24      1.12 o
  10   7   0       17.79       19.38      0.82 o
  10   8 -17        1.03        1.37      0.63 o
  10   8 -16        1.30        1.46      0.65 o
  10   8 -15        4.32        4.21      0.70 o
  10   8 -14        5.06        5.13      0.75 o
  10   8 -13        1.08        1.55      0.69 o
  10   8 -11        9.50       10.18      0.83 o
  10   8 -10        2.34        2.55      0.66 o
  10   8  -9       30.51       31.03      1.25 o
  10   8  -8       22.81       24.08      1.04 o
  10   8  -7        3.24        3.29      0.60 o
  10   8  -5      101.38      103.74      2.40 o
  10   8  -4        5.77        5.44      0.60 o
  10   8  -3        7.98        7.79      0.63 o
  10   8  -2       22.37       22.24      0.92 o
  10   8  -1       20.27       21.33      0.89 o
  10   8   0       19.14       19.25      0.84 o
  10   9 -16        2.44        2.20      0.61 o
  10   9 -15        8.91        8.71      0.78 o
  10   9 -12        1.49        1.63      0.70 o
  10   9 -11        5.70        5.41      0.73 o
  10   9 -10        6.30        6.13      0.75 o
  10   9  -9        9.05        9.66      0.81 o
  10   9  -8        9.65        9.96      0.81 o
  10   9  -7       15.04       15.36      0.90 o
  10   9  -6       21.88       23.62      1.02 o
  10   9  -5        1.60        1.66      0.57 o
  10   9  -4       19.27       20.04      0.91 o
  10   9  -3        7.40        7.37      0.65 o
  10   9  -2        7.49        6.67      0.63 o
  10   9  -1        5.35        5.15      0.59 o
  10   9   0       41.06       42.38      1.31 o
  10  10 -15        2.35        2.17      0.65 o
  10  10 -13        5.99        6.36      0.77 o
  10  10 -12        4.61        4.20      0.70 o
  10  10 -11        1.73        1.74      0.69 o
  10  10  -8       12.66       12.56      0.88 o
  10  10  -7        1.74        2.11      0.66 o
  10  10  -6        5.08        5.42      0.68 o
  10  10  -5       33.87       34.21      1.23 o
  10  10  -4       21.47       21.62      0.97 o
  10  10  -3        7.01        7.12      0.67 o
  10  10  -2       80.55       81.55      2.04 o
  10  10  -1       31.29       32.90      1.17 o
  10  10   0        7.95        8.63      0.68 o
  10  11 -15        2.86        3.28      0.62 o
  10  11 -14        1.29        1.49      0.65 o
  10  11 -13        3.93        3.53      0.69 o
  10  11 -12        7.93        7.99      0.80 o
  10  11 -11        5.58        5.84      0.74 o
  10  11 -10       30.92       31.13      1.27 o
  10  11  -9        3.98        4.67      0.71 o
  10  11  -8        8.46        8.04      0.79 o
  10  11  -7        3.91        4.19      0.71 o
  10  11  -6       10.35       10.74      0.84 o
  10  11  -5       16.36       16.36      0.95 o
  10  11  -4       10.26       10.61      0.80 o
  10  11  -3        4.68        5.43      0.67 o
  10  11  -2       12.75       13.21      0.80 o
  10  11  -1        4.87        5.55      0.64 o
  10  11   0       11.80       12.55      0.79 o
  10  12 -14        1.62        1.36      0.63 o
  10  12 -12        2.17        1.99      0.68 o
  10  12 -11        1.97        1.53      0.72 o
  10  12 -10        8.11        8.10      0.79 o
  10  12  -9        4.33        4.25      0.72 o
  10  12  -8        8.60        8.88      0.83 o
  10  12  -7       13.58       13.33      0.90 o
  10  12  -6        5.22        4.84      0.74 o
  10  12  -5        5.50        5.67      0.74 o
  10  12  -4        3.18        2.93      0.68 o
  10  12  -3       10.27       10.10      0.82 o
  10  12  -2        3.37        3.52      0.68 o
  10  12  -1        2.38        2.07      0.66 o
  10  12   0       11.13       11.51      0.84 o
  10  13 -13        1.62        1.93      0.61 o
  10  13 -12        5.83        5.40      0.70 o
  10  13 -11        3.88        4.32      0.70 o
  10  13 -10        8.17        8.01      0.81 o
  10  13  -9       14.59       14.24      0.95 o
  10  13  -7        4.62        4.76      0.73 o
  10  13  -6        3.59        3.54      0.71 o
  10  13  -5       11.78       12.33      0.88 o
  10  13  -4        3.85        3.59      0.71 o
  10  13  -3       12.26       12.72      0.89 o
  10  13  -2        3.86        3.91      0.70 o
  10  13   0       57.69       58.28      1.77 o
  10  14 -11        1.45        1.64      0.66 o
  10  14 -10       21.84       21.68      1.06 o
  10  14  -8        5.47        6.11      0.78 o
  10  14  -7        1.65        1.75      0.69 o
  10  14  -6       25.51       24.71      1.15 o
  10  14  -4        6.11        5.84      0.74 o
  10  14  -3        5.10        5.21      0.74 o
  10  14  -2        5.71        6.39      0.76 o
  10  14  -1        4.46        4.84      0.73 o
  10  15 -11        2.06        1.98      0.61 o
  10  15 -10        3.46        2.89      0.65 o
  10  15  -9        3.81        3.42      0.68 o
  10  15  -8       10.52       11.30      0.85 o
  10  15  -7       24.78       25.14      1.16 o
  10  15  -6        2.94        2.95      0.72 o
  10  15  -5        2.49        2.30      0.71 o
  10  15  -4        2.24        2.68      0.67 o
  10  15  -3        3.79        3.43      0.70 o
  10  15  -2        3.64        3.05      0.69 o
  10  15   0        9.97       10.07      0.82 o
  10  16  -8        3.67        2.52      0.66 o
  10  16  -6        2.67        2.54      0.68 o
  10  16  -5        7.17        7.32      0.77 o
  10  16  -4        4.74        4.93      0.74 o
  10  16  -3       24.69       23.23      1.13 o
  10  16  -2        2.89        3.14      0.73 o
  10  16  -1       16.69       15.95      0.99 o
  10  16   0        4.79        5.04      0.74 o
  10  17  -8        6.34        6.47      0.71 o
  10  17  -7       12.89       12.67      0.82 o
  10  17  -6        5.39        4.91      0.69 o
  10  17  -5        2.38        3.12      0.65 o
  10  17  -4        3.02        2.87      0.66 o
  10  17  -3        2.12        1.95      0.66 o
  10  17  -2        2.09        2.43      0.66 o
  10  17  -1        6.90        7.32      0.77 o
  10  17   0       39.70       37.91      1.38 o
  10  18  -5        2.16        2.11      0.65 o
  10  18  -4        9.37        8.55      0.74 o
  10  18  -3        1.78        1.39      0.64 o
  10  18  -2        3.24        3.07      0.64 o
  10  18  -1        3.51        3.74      0.65 o
  11   0   1       85.63       84.82      1.94 o
  11   0   2        3.79        4.17      0.50 o
  11   0   3       99.35       97.64      2.18 o
  11   0   5       16.28       16.59      0.78 o
  11   0   6        1.53        1.55      0.49 o
  11   0   7        3.46        3.15      0.54 o
  11   0   8       27.17       27.12      1.03 o
  11   0   9        8.48        7.65      0.67 o
  11   0  10       43.59       44.29      1.40 o
  11   0  13       11.96       12.27      0.89 o
  11   0  15        8.88        8.80      0.83 o
  11   0  18        7.16        6.48      0.72 o
  11   1 -16       29.40       30.89      1.26 o
  11   1 -15       14.17       15.38      0.99 o
  11   1 -14        7.79        7.91      0.79 o
  11   1 -13       15.83       16.40      0.98 o
  11   1 -12       22.57       21.95      1.09 o
  11   1 -11        8.53        9.03      0.79 o
  11   1 -10       13.12       13.46      0.81 o
  11   1  -9        8.26        8.25      0.69 o
  11   1  -8       18.57       18.62      0.87 o
  11   1  -7       33.81       34.16      1.15 o
  11   1  -6        9.17       10.05      0.66 o
  11   1  -5       76.98       76.05      1.84 o
  11   1  -4       13.16       14.18      0.71 o
  11   1  -3       36.27       36.74      1.13 o
  11   1  -2       15.34       15.16      0.71 o
  11   1  -1       17.81       18.16      0.78 o
  11   1   0       35.68       35.60      1.08 o
  11   2 -17       10.27       10.36      0.80 o
  11   2 -16        2.62        3.00      0.68 o
  11   2 -15        1.92        2.18      0.70 o
  11   2 -14        4.74        5.26      0.74 o
  11   2 -13        5.87        6.55      0.76 o
  11   2 -12       33.34       33.68      1.32 o
  11   2 -11       20.66       22.72      1.09 o
  11   2 -10        3.22        3.51      0.60 o
  11   2  -9       23.16       22.92      0.98 o
  11   2  -8       48.96       49.24      1.45 o
  11   2  -7        8.09        8.75      0.66 o
  11   2  -6       31.97       33.47      1.12 o
  11   2  -5       34.80       34.60      1.12 o
  11   2  -4      173.34      174.30      3.53 o
  11   2  -3       17.69       17.19      0.78 o
  11   2  -2      129.39      131.01      2.74 o
  11   2  -1        1.91        2.19      0.47 o
  11   2   0       65.11       63.25      1.57 o
  11   3 -17        3.76        3.64      0.65 o
  11   3 -13       11.05       11.03      0.86 o
  11   3 -12        2.61        3.14      0.69 o
  11   3 -11        2.63        2.64      0.67 o
  11   3  -9       50.49       51.13      1.52 o
  11   3  -8       24.74       24.41      1.01 o
  11   3  -7      138.01      138.37      3.00 o
  11   3  -6       52.12       52.72      1.48 o
  11   3  -5      101.75      100.12      2.29 o
  11   3  -4       18.39       19.18      0.82 o
  11   3  -3       94.82       92.53      2.12 o
  11   3  -2      102.29      102.01      2.27 o
  11   3  -1       88.94       86.02      1.98 o
  11   4 -17       10.25       10.49      0.78 o
  11   4 -15        6.02        6.79      0.78 o
  11   4 -14       15.11       15.43      0.94 o
  11   4 -13       20.43       20.50      1.07 o
  11   4 -12        8.47        9.07      0.81 o
  11   4 -11       84.75       86.28      2.29 o
  11   4 -10       18.14       18.36      0.96 o
  11   4  -8       18.21       18.79      0.90 o
  11   4  -7        1.05        1.28      0.55 o
  11   4  -6       10.83       11.48      0.71 o
  11   4  -5        6.76        7.54      0.62 o
  11   4  -4       51.47       53.08      1.46 o
  11   4  -3       85.32       84.79      2.01 o
  11   4  -2      216.26      210.82      4.15 o
  11   4  -1      100.60       97.24      2.18 o
  11   4   0       12.90       12.73      0.69 o
  11   5 -16        7.11        7.50      0.74 o
  11   5 -15        9.88       10.38      0.85 o
  11   5 -14        1.28        1.52      0.69 o
  11   5 -13       25.70       26.13      1.18 o
  11   5 -12        1.44        1.76      0.70 o
  11   5 -11        3.50        3.58      0.69 o
  11   5 -10        1.90        1.70      0.66 o
  11   5  -9       48.95       51.82      1.61 o
  11   5  -8      126.01      127.76      2.87 o
  11   5  -7       51.39       52.37      1.52 o
  11   5  -6       47.59       48.83      1.44 o
  11   5  -5       12.92       12.70      0.74 o
  11   5  -4       25.39       24.75      0.96 o
  11   5  -3       44.89       44.78      1.31 o
  11   5  -2       89.45       87.51      2.05 o
  11   5  -1       16.02       16.53      0.78 o
  11   5   0        1.12        1.74      0.49 o
  11   6 -16       11.17       11.29      0.82 o
  11   6 -13        6.42        6.23      0.75 o
  11   6 -12       28.40       29.94      1.25 o
  11   6 -11        7.14        7.55      0.78 o
  11   6 -10       19.64       20.60      1.05 o
  11   6  -9        5.75        4.96      0.69 o
  11   6  -8       23.61       24.04      1.03 o
  11   6  -7        3.39        3.65      0.59 o
  11   6  -6        2.56        2.67      0.56 o
  11   6  -5       12.42       12.27      0.75 o
  11   6  -4        8.71        9.23      0.68 o
  11   6  -3       74.32       74.32      1.86 o
  11   6  -2       15.64       16.78      0.80 o
  11   6  -1       28.58       28.16      1.01 o
  11   6   0       40.71       39.40      1.22 o
  11   7 -15        7.70        7.73      0.76 o
  11   7 -14        8.92        9.94      0.85 o
  11   7 -13        3.41        4.37      0.69 o
  11   7 -12       10.18       10.19      0.86 o
  11   7 -11        8.10        8.14      0.80 o
  11   7 -10        3.90        3.88      0.70 o
  11   7  -9        6.15        7.48      0.75 o
  11   7  -8        3.88        4.12      0.66 o
  11   7  -7       24.45       26.23      1.07 o
  11   7  -6       19.12       19.11      0.92 o
  11   7  -5       12.51       13.04      0.78 o
  11   7  -4       12.73       12.32      0.75 o
  11   7  -3        1.20        1.33      0.54 o
  11   7  -2        2.61        2.41      0.53 o
  11   7  -1       70.92       71.94      1.82 o
  11   7   0       32.09       31.60      1.10 o
  11   8 -16        1.98        1.84      0.61 o
  11   8 -13        2.26        2.78      0.70 o
  11   8 -12       12.35       13.04      0.90 o
  11   8 -11        1.79        2.38      0.69 o
  11   8  -9       23.07       23.37      1.11 o
  11   8  -8        2.16        1.84      0.67 o
  11   8  -7       18.97       18.93      0.98 o
  11   8  -6       10.90       11.27      0.78 o
  11   8  -5       18.03       19.17      0.92 o
  11   8  -4        7.66        8.48      0.69 o
  11   8  -3       12.62       12.92      0.77 o
  11   8  -2        2.51        3.05      0.55 o
  11   8  -1        7.48        7.58      0.64 o
  11   8   0        1.60        1.76      0.54 o
  11   9 -15       10.05        9.99      0.78 o
  11   9 -13        5.08        5.01      0.74 o
  11   9 -12        5.56        5.59      0.77 o
  11   9 -11       17.12       17.77      1.00 o
  11   9  -9        1.54        1.59      0.70 o
  11   9  -8        8.10        7.51      0.79 o
  11   9  -7        9.32        8.89      0.79 o
  11   9  -6       12.43       12.04      0.84 o
  11   9  -4        9.92       10.15      0.73 o
  11   9  -3        1.18        1.37      0.59 o
  11   9  -2        2.73        2.58      0.58 o
  11   9  -1        2.92        3.05      0.58 o
  11   9   0        2.83        2.80      0.56 o
  11  10 -15        0.72        1.50      0.65 o
  11  10 -12        9.72        9.05      0.83 o
  11  10 -10        2.78        3.15      0.69 o
  11  10  -8        1.80        2.23      0.69 o
  11  10  -6       34.93       35.99      1.36 o
  11  10  -5        7.82        9.06      0.80 o
  11  10  -3        1.79        2.10      0.63 o
  11  10  -2       26.19       26.43      1.09 o
  11  10  -1        6.11        5.40      0.65 o
  11  10   0       72.16       72.59      1.91 o
  11  11 -14        2.67        2.40      0.61 o
  11  11 -13        3.26        2.83      0.66 o
  11  11 -12        8.21        8.77      0.81 o
  11  11 -11       12.71       13.13      0.92 o
  11  11 -10       10.79       11.11      0.86 o
  11  11  -9       16.43       16.48      0.97 o
  11  11  -8       10.03       10.51      0.86 o
  11  11  -7        7.58        7.25      0.79 o
  11  11  -6       20.14       21.08      1.07 o
  11  11  -5        1.35        1.72      0.69 o
  11  11  -4        2.44        2.39      0.67 o
  11  11  -3        3.52        3.62      0.69 o
  11  11  -2        3.13        2.97      0.67 o
  11  11  -1        2.28        2.42      0.66 o
  11  11   0       11.62       13.01      0.86 o
  11  12 -13        8.01        7.88      0.72 o
  11  12 -12        4.53        5.08      0.70 o
  11  12 -11        6.24        6.16      0.77 o
  11  12 -10        7.69        7.85      0.82 o
  11  12  -9        9.00        8.13      0.83 o
  11  12  -6       23.52       22.70      1.11 o
  11  12  -5       23.53       23.84      1.14 o
  11  12  -4       11.34       11.37      0.87 o
  11  12  -3       18.38       19.14      1.03 o
  11  12  -2       11.21       11.50      0.86 o
  11  12   0       20.29       21.17      1.06 o
  11  13 -12       11.20       12.03      0.80 o
  11  13 -11        8.70        8.56      0.77 o
  11  13  -9       10.75        9.93      0.85 o
  11  13  -8        6.23        7.09      0.81 o
  11  13  -7        2.98        2.66      0.69 o
  11  13  -6        7.07        7.45      0.78 o
  11  13  -5       25.88       26.25      1.18 o
  11  13  -4        9.34        9.75      0.85 o
  11  13  -3       17.78       17.54      1.01 o
  11  13  -2        3.01        3.30      0.70 o
  11  13  -1       43.21       43.36      1.51 o
  11  14 -10        1.41        1.49      0.66 o
  11  14  -9        2.78        3.14      0.67 o
  11  14  -8       16.71       16.50      0.97 o
  11  14  -7        1.68        1.50      0.73 o
  11  14  -6       11.46       11.42      0.89 o
  11  14  -5        7.39        6.40      0.77 o
  11  14  -4       17.91       18.21      1.03 o
  11  14  -3       24.88       24.04      1.13 o
  11  14  -2        7.35        6.65      0.78 o
  11  14  -1        7.24        7.36      0.78 o
  11  14   0        9.60        9.45      0.83 o
  11  15 -10        1.91        1.43      0.65 o
  11  15  -9        2.47        2.60      0.63 o
  11  15  -8        5.40        5.06      0.71 o
  11  15  -6        4.30        4.59      0.72 o
  11  15  -5       14.21       14.44      0.95 o
  11  15  -4        7.24        6.82      0.78 o
  11  15  -2       13.21       13.06      0.94 o
  11  15  -1        3.80        3.68      0.74 o
  11  15   0        9.35        8.82      0.83 o
  11  16  -8        2.30        2.30      0.62 o
  11  16  -5        2.78        1.77      0.68 o
  11  16  -2        3.12        3.12      0.70 o
  11  16  -1       10.76       10.16      0.84 o
  11  17  -5        1.36        1.29      0.63 o
  11  17  -4        2.73        2.65      0.63 o
  11  17  -3        1.55        1.70      0.64 o
  11  17  -2        8.37        7.89      0.76 o
  11  17  -1        2.29        2.46      0.65 o
  11  18  -2        2.44        2.13      0.63 o
  12   0   0       31.66       29.73      1.03 o
  12   0   1      111.82      111.32      2.46 o
  12   0   3       11.53       11.63      0.70 o
  12   0   4       28.50       28.12      1.02 o
  12   0   5      133.15      133.86      2.89 o
  12   0   6       44.53       44.05      1.35 o
  12   0   7        5.02        4.64      0.60 o
  12   0   9       23.45       23.17      1.05 o
  12   0  10        2.73        2.68      0.67 o
  12   0  11        1.53        1.72      0.68 o
  12   0  13        5.23        5.29      0.72 o
  12   0  14       12.32       13.09      0.88 o
  12   0  15        6.26        6.33      0.76 o
  12   0  16        8.16        7.83      0.76 o
  12   1 -15        9.47        9.85      0.83 o
  12   1 -13        4.84        4.79      0.72 o
  12   1 -12        7.75        8.00      0.79 o
  12   1 -11       26.23       26.82      1.19 o
  12   1 -10       11.85       12.30      0.86 o
  12   1  -9       37.79       37.48      1.34 o
  12   1  -8        7.72        8.23      0.69 o
  12   1  -7       12.02       12.22      0.76 o
  12   1  -6        3.38        3.82      0.57 o
  12   1  -5       32.48       32.74      1.13 o
  12   1  -4       14.33       14.18      0.76 o
  12   1  -2        1.34        1.88      0.49 o
  12   1  -1       18.67       18.61      0.82 o
  12   1   0       33.48       33.56      1.09 o
  12   2 -17        1.26        1.40      0.61 o
  12   2 -14        6.41        6.37      0.78 o
  12   2 -13        3.52        3.66      0.71 o
  12   2 -12        7.16        7.12      0.78 o
  12   2 -11       15.11       15.77      0.95 o
  12   2 -10        4.26        3.74      0.68 o
  12   2  -9        9.09        9.44      0.76 o
  12   2  -8       12.22       12.44      0.79 o
  12   2  -7        1.65        1.50      0.56 o
  12   2  -6       17.22       17.20      0.85 o
  12   2  -5       44.04       43.85      1.33 o
  12   2  -4       12.37       12.50      0.73 o
  12   2  -3        8.53        8.59      0.64 o
  12   2  -2       16.71       16.86      0.80 o
  12   2  -1       11.81       11.85      0.70 o
  12   2   0       11.87       11.52      0.69 o
  12   3 -17       11.61       11.65      0.82 o
  12   3 -16        1.80        2.11      0.64 o
  12   3 -15        6.43        6.82      0.75 o
  12   3 -14        2.56        2.61      0.71 o
  12   3 -12        6.08        6.61      0.77 o
  12   3 -11       21.36       22.46      1.11 o
  12   3 -10        5.36        5.38      0.72 o
  12   3  -9        3.36        3.46      0.65 o
  12   3  -8        4.15        4.01      0.61 o
  12   3  -7       20.90       20.38      0.94 o
  12   3  -6       30.75       30.83      1.13 o
  12   3  -4        8.80        8.85      0.66 o
  12   3  -3       10.17       10.07      0.68 o
  12   3  -2       26.19       26.26      0.99 o
  12   3  -1       30.29       30.68      1.06 o
  12   3   0      130.13      127.09      2.74 o
  12   4 -16        1.72        2.00      0.64 o
  12   4 -13       13.51       13.97      0.91 o
  12   4 -12       12.37       12.38      0.89 o
  12   4 -11        1.90        2.19      0.71 o
  12   4 -10        9.03        9.40      0.81 o
  12   4  -9        5.73        6.04      0.73 o
  12   4  -8        3.86        4.06      0.65 o
  12   4  -6       46.77       46.95      1.44 o
  12   4  -5        9.01        8.45      0.67 o
  12   4  -4        9.38        9.03      0.67 o
  12   4  -3       19.94       20.30      0.89 o
  12   4  -2       26.82       26.11      1.01 o
  12   4  -1        2.48        2.07      0.54 o
  12   4   0       13.22       12.69      0.74 o
  12   5 -15        4.86        4.88      0.70 o
  12   5 -14        5.83        5.73      0.76 o
  12   5 -13        1.31        1.86      0.68 o
  12   5 -12        7.73        7.29      0.78 o
  12   5 -11       14.56       14.56      0.94 o
  12   5 -10       30.93       31.99      1.30 o
  12   5  -9        4.94        4.81      0.73 o
  12   5  -8        2.06        2.21      0.64 o
  12   5  -7       48.23       49.09      1.50 o
  12   5  -6       19.56       19.81      0.94 o
  12   5  -5       23.75       23.71      0.99 o
  12   5  -4       48.63       48.59      1.44 o
  12   5  -3       41.98       41.43      1.31 o
  12   5  -2        9.65        9.47      0.69 o
  12   5  -1       23.85       24.31      0.98 o
  12   5   0       53.20       51.96      1.48 o
  12   6 -16       16.53       17.26      0.91 o
  12   6 -14        4.32        4.05      0.71 o
  12   6 -12        9.37        9.34      0.83 o
  12   6 -11        5.45        4.90      0.73 o
  12   6 -10       38.04       39.79      1.45 o
  12   6  -9       48.90       48.56      1.60 o
  12   6  -7        9.69        9.98      0.78 o
  12   6  -6       59.10       58.40      1.67 o
  12   6  -5        3.48        3.88      0.62 o
  12   6  -4       70.75       71.05      1.89 o
  12   6  -3       14.74       14.30      0.81 o
  12   6  -2       59.32       58.49      1.62 o
  12   6  -1       88.82       87.37      2.12 o
  12   6   0       16.75       16.21      0.82 o
  12   7 -15        1.77        1.37      0.66 o
  12   7 -14       19.60       19.89      1.02 o
  12   7 -13       15.38       15.20      0.97 o
  12   7 -12        2.47        2.21      0.68 o
  12   7 -11       34.41       33.87      1.32 o
  12   7 -10        4.09        3.74      0.72 o
  12   7  -9       44.26       44.73      1.55 o
  12   7  -8        2.82        2.56      0.69 o
  12   7  -7       27.65       28.42      1.20 o
  12   7  -6       29.92       30.85      1.22 o
  12   7  -5       20.76       20.97      0.99 o
  12   7  -4      103.80      104.55      2.47 o
  12   7  -3       39.11       39.26      1.30 o
  12   7  -2        6.88        6.59      0.65 o
  12   7  -1       11.35       11.24      0.75 o
  12   7   0        8.84        9.96      0.71 o
  12   8 -15        4.36        4.69      0.66 o
  12   8 -14       18.54       18.53      0.98 o
  12   8 -13        2.63        2.86      0.69 o
  12   8 -12       23.44       23.74      1.16 o
  12   8 -11       35.11       36.53      1.37 o
  12   8 -10        7.63        7.73      0.82 o
  12   8  -9        5.71        5.95      0.76 o
  12   8  -8       27.58       27.36      1.19 o
  12   8  -7        1.74        2.74      0.69 o
  12   8  -6       33.47       33.08      1.30 o
  12   8  -5        6.58        6.81      0.73 o
  12   8  -4       32.60       34.62      1.28 o
  12   8  -3       33.56       34.58      1.23 o
  12   8  -2        2.70        2.80      0.59 o
  12   8  -1       24.21       24.16      1.03 o
  12   9 -14       14.80       15.38      0.89 o
  12   9 -13        9.22        9.22      0.80 o
  12   9 -12       15.80       16.05      0.99 o
  12   9 -11       40.71       39.89      1.47 o
  12   9 -10       47.70       49.17      1.62 o
  12   9  -9       42.37       42.11      1.49 o
  12   9  -8        5.19        5.45      0.76 o
  12   9  -7       24.10       23.56      1.14 o
  12   9  -6        1.90        2.36      0.70 o
  12   9  -5        2.20        2.08      0.69 o
  12   9  -4       28.93       29.44      1.22 o
  12   9  -3        4.89        4.79      0.68 o
  12   9  -2       13.18       14.13      0.88 o
  12   9  -1        1.85        2.01      0.63 o
  12   9   0        6.63        6.69      0.70 o
  12  10 -14        5.91        5.78      0.69 o
  12  10 -13        5.06        4.86      0.70 o
  12  10 -12        4.12        4.53      0.71 o
  12  10 -10        6.54        6.40      0.81 o
  12  10  -9       11.90       12.72      0.91 o
  12  10  -8        2.55        2.35      0.71 o
  12  10  -7       21.11       22.64      1.11 o
  12  10  -5       33.46       34.25      1.34 o
  12  10  -4       54.81       57.23      1.76 o
  12  10  -3       10.93       11.62      0.86 o
  12  10  -2       28.18       28.57      1.21 o
  12  10   0       10.01        9.93      0.81 o
  12  11 -12        4.45        4.29      0.69 o
  12  11 -11        7.04        6.52      0.77 o
  12  11 -10       18.91       19.92      1.07 o
  12  11  -9        4.84        5.07      0.77 o
  12  11  -8        4.39        4.59      0.74 o
  12  11  -7       15.95       16.56      0.99 o
  12  11  -5       23.90       22.08      1.10 o
  12  11  -3       30.78       32.16      1.30 o
  12  11  -2       26.17       27.74      1.21 o
  12  11  -1        1.52        1.95      0.68 o
  12  11   0        1.55        1.94      0.68 o
  12  12 -11        1.90        2.03      0.65 o
  12  12 -10       11.10       11.34      0.86 o
  12  12  -9       21.64       21.28      1.09 o
  12  12  -8       18.75       18.59      1.05 o
  12  12  -7        3.50        3.51      0.71 o
  12  12  -6        6.38        7.10      0.77 o
  12  12  -5        2.06        1.78      0.70 o
  12  12  -3       18.17       18.69      1.03 o
  12  12  -2       17.80       18.54      1.04 o
  12  12  -1       10.81       10.97      0.87 o
  12  12   0       15.78       16.84      0.98 o
  12  13  -7        1.82        2.45      0.69 o
  12  13  -5        6.09        6.26      0.76 o
  12  13  -4        6.82        6.93      0.77 o
  12  13  -3       12.83       13.11      0.90 o
  12  13  -1        6.52        6.02      0.77 o
  12  13   0        8.50        9.01      0.82 o
  12  14  -9        3.13        2.67      0.64 o
  12  14  -7        3.99        3.67      0.69 o
  12  14  -4        4.08        3.59      0.72 o
  12  14  -3        3.04        2.57      0.71 o
  12  14  -1       11.68       11.39      0.91 o
  12  14   0        1.92        2.24      0.68 o
  12  15  -8        6.67        6.18      0.69 o
  12  15  -7        8.24        7.61      0.74 o
  12  15  -6        3.92        4.01      0.68 o
  12  15  -5        2.19        2.53      0.67 o
  12  15  -4        5.71        5.23      0.72 o
  12  15  -3        4.04        4.02      0.70 o
  12  15  -2        5.10        4.66      0.73 o
  12  15  -1        7.06        7.48      0.79 o
  12  16  -5        5.02        4.55      0.67 o
  12  16  -4        1.82        1.98      0.65 o
  12  16  -3        7.51        7.35      0.75 o
  12  16  -2        2.56        2.06      0.66 o
  12  16  -1        4.89        4.56      0.70 o
  12  17  -3        3.48        2.96      0.65 o
  12  17  -2        6.10        5.19      0.66 o
  12  17   0        2.32        2.31      0.61 o
  13   0   1        0.89        1.44      0.55 o
  13   0   2       58.69       58.28      1.61 o
  13   0   3      104.88      105.40      2.43 o
  13   0   4       33.11       32.73      1.16 o
  13   0   7        2.60        2.71      0.63 o
  13   0   8        3.50        3.83      0.70 o
  13   0  10       29.58       30.13      1.25 o
  13   0  12       23.42       24.00      1.13 o
  13   0  13       12.39       13.14      0.93 o
  13   0  15       10.01       10.69      0.82 o
  13   0  16        0.74        1.40      0.62 o
  13   1 -16        2.81        2.52      0.62 o
  13   1 -15       15.05       15.58      0.94 o
  13   1 -14        1.56        1.68      0.71 o
  13   1 -13        7.98        8.37      0.83 o
  13   1 -12        5.94        5.39      0.75 o
  13   1 -11        3.42        3.55      0.70 o
  13   1  -9       37.15       38.08      1.40 o
  13   1  -8       26.83       27.74      1.18 o
  13   1  -7       51.05       50.39      1.57 o
  13   1  -6       17.35       17.27      0.89 o
  13   1  -5       19.69       20.40      0.95 o
  13   1  -4       16.21       15.70      0.84 o
  13   1  -3       12.17       11.67      0.74 o
  13   1  -2        6.19        6.24      0.63 o
  13   1  -1       28.28       27.81      1.05 o
  13   1   0       35.38       34.88      1.18 o
  13   2 -16        2.11        2.15      0.61 o
  13   2 -15        2.03        1.83      0.68 o
  13   2 -14        3.28        3.32      0.70 o
  13   2 -13       23.14       23.69      1.15 o
  13   2 -12        4.58        4.75      0.73 o
  13   2 -11        3.65        3.86      0.70 o
  13   2 -10       36.22       35.58      1.37 o
  13   2  -9        2.50        1.92      0.69 o
  13   2  -8        6.37        6.91      0.75 o
  13   2  -7       40.95       41.14      1.41 o
  13   2  -6       54.56       54.93      1.60 o
  13   2  -5       20.89       20.91      0.95 o
  13   2  -4       27.67       26.89      1.06 o
  13   2  -3       54.07       53.69      1.54 o
  13   2  -2       29.74       29.11      1.09 o
  13   2  -1       53.30       51.71      1.50 o
  13   2   0       26.78       25.36      1.01 o
  13   3 -16        2.41        2.93      0.62 o
  13   3 -15        6.57        7.06      0.74 o
  13   3 -14        3.65        3.67      0.71 o
  13   3 -13        5.20        5.20      0.75 o
  13   3 -12       12.11       12.95      0.90 o
  13   3 -11        9.63        9.80      0.84 o
  13   3 -10        4.92        5.11      0.73 o
  13   3  -9       38.21       38.65      1.41 o
  13   3  -8       28.12       28.09      1.20 o
  13   3  -7       20.22       19.93      1.00 o
  13   3  -6       16.53       16.50      0.88 o
  13   3  -5       38.99       38.45      1.30 o
  13   3  -4        5.76        5.81      0.63 o
  13   3  -3       58.06       58.13      1.63 o
  13   3  -2      105.11      105.18      2.45 o
  13   3  -1      107.06      106.89      2.46 o
  13   3   0       26.74       26.44      1.03 o
  13   4 -14        5.21        5.90      0.73 o
  13   4 -13        1.02        1.65      0.69 o
  13   4 -12        3.34        3.76      0.70 o
  13   4 -11       12.18       12.89      0.90 o
  13   4 -10        3.33        3.11      0.71 o
  13   4  -9       16.60       16.86      0.99 o
  13   4  -8       29.06       29.89      1.26 o
  13   4  -6       44.91       44.48      1.46 o
  13   4  -5        3.88        4.04      0.64 o
  13   4  -4       98.46       98.59      2.36 o
  13   4  -3       34.61       35.09      1.23 o
  13   4  -2       49.91       49.03      1.47 o
  13   4  -1        3.12        3.72      0.62 o
  13   4   0      177.59      174.28      3.62 o
  13   5 -15        2.76        2.55      0.64 o
  13   5 -14       18.75       19.02      1.00 o
  13   5 -12        3.18        2.61      0.71 o
  13   5 -11        3.49        3.23      0.70 o
  13   5 -10        2.31        2.21      0.70 o
  13   5  -9       39.09       39.35      1.44 o
  13   5  -8       21.69       22.08      1.09 o
  13   5  -7       14.23       14.43      0.92 o
  13   5  -6       23.81       25.30      1.12 o
  13   5  -5       55.48       55.15      1.67 o
  13   5  -4       25.75       25.57      1.06 o
  13   5  -3       21.87       22.08      0.99 o
  13   5  -2        3.53        3.51      0.60 o
  13   5  -1       43.94       43.02      1.38 o
  13   6 -15        6.71        6.78      0.70 o
  13   6 -14       19.63       20.69      1.03 o
  13   6 -13        3.78        3.99      0.72 o
  13   6 -12        0.96        1.65      0.71 o
  13   6 -11       13.18       13.67      0.91 o
  13   6 -10        2.20        2.23      0.69 o
  13   6  -9       13.67       13.08      0.92 o
  13   6  -8        4.04        4.41      0.71 o
  13   6  -7       13.82       13.51      0.90 o
  13   6  -4       50.96       52.18      1.61 o
  13   6  -2       12.63       13.09      0.81 o
  13   6  -1       19.66       19.72      0.95 o
  13   6   0        2.57        2.56      0.59 o
  13   7 -15        3.21        3.54      0.65 o
  13   7 -14        6.60        6.41      0.72 o
  13   7 -13        5.34        5.19      0.72 o
  13   7 -11        4.34        4.29      0.75 o
  13   7 -10        6.39        6.67      0.78 o
  13   7  -9        4.80        5.17      0.75 o
  13   7  -8        6.88        7.08      0.78 o
  13   7  -6        6.17        6.52      0.77 o
  13   7  -5        3.27        3.74      0.70 o
  13   7  -4       13.09       12.77      0.88 o
  13   7  -3        2.46        2.91      0.64 o
  13   7  -2        4.48        4.41      0.66 o
  13   7  -1       17.86       18.38      0.96 o
  13   7   0        6.41        6.68      0.71 o
  13   8 -14        2.99        3.21      0.64 o
  13   8 -13        7.44        7.21      0.75 o
  13   8 -11        2.05        2.13      0.71 o
  13   8 -10        7.98        8.79      0.80 o
  13   8  -9        7.11        7.18      0.78 o
  13   8  -8        2.46        2.43      0.70 o
  13   8  -7       22.25       23.32      1.13 o
  13   8  -5        3.62        4.07      0.71 o
  13   8  -4        3.64        3.61      0.70 o
  13   8  -3        8.49        8.71      0.78 o
  13   8   0        2.37        2.36      0.65 o
  13   9 -13       11.77       11.90      0.84 o
  13   9 -12        5.52        5.08      0.72 o
  13   9 -11        2.46        2.39      0.70 o
  13   9 -10        3.08        3.53      0.73 o
  13   9  -8        7.89        8.17      0.80 o
  13   9  -7        8.06        6.87      0.79 o
  13   9  -6       20.94       20.95      1.08 o
  13   9  -5        1.53        1.85      0.70 o
  13   9  -3        1.29        1.76      0.68 o
  13   9  -2        6.78        7.12      0.77 o
  13   9  -1        3.60        3.93      0.69 o
  13   9   0        8.73        9.21      0.80 o
  13  10 -13        7.60        8.13      0.75 o
  13  10 -12        4.28        4.03      0.67 o
  13  10 -11        2.39        2.25      0.67 o
  13  10  -9        6.47        5.85      0.79 o
  13  10  -7        5.67        5.47      0.74 o
  13  10  -6        2.02        2.29      0.69 o
  13  10  -5        4.27        4.38      0.73 o
  13  10  -4       11.92       12.35      0.89 o
  13  10  -3       13.12       13.67      0.93 o
  13  10  -2       16.52       15.95      0.96 o
  13  10  -1        3.37        3.44      0.70 o
  13  10   0        7.05        8.45      0.79 o
  13  11 -12        5.91        5.64      0.68 o
  13  11 -10        7.62        8.49      0.79 o
  13  11  -9        5.42        6.23      0.77 o
  13  11  -8       17.30       17.18      1.02 o
  13  11  -7       11.88       11.23      0.90 o
  13  11  -6        3.74        3.51      0.71 o
  13  11  -5       19.22       18.71      1.03 o
  13  11  -3       12.83       12.04      0.89 o
  13  11   0        3.35        3.52      0.70 o
  13  12 -11       11.97       11.86      0.79 o
  13  12  -9        1.58        1.64      0.67 o
  13  12  -8        7.93        8.65      0.81 o
  13  12  -7       11.04       11.17      0.88 o
  13  12  -6        7.75        8.13      0.82 o
  13  12  -4        7.72        8.09      0.79 o
  13  12  -3        5.72        5.55      0.75 o
  13  12  -2       16.64       15.97      0.98 o
  13  12  -1       26.12       26.02      1.17 o
  13  12   0       20.19       19.74      1.05 o
  13  13 -10        3.31        3.67      0.67 o
  13  13  -8        6.93        6.71      0.75 o
  13  13  -7        8.56        9.18      0.81 o
  13  13  -6       17.52       18.34      1.02 o
  13  13  -5        2.13        2.07      0.70 o
  13  13  -4       12.70       12.53      0.91 o
  13  13  -3        5.57        5.33      0.77 o
  13  13  -2       31.02       31.43      1.31 o
  13  13  -1       10.63       11.41      0.90 o
  13  14  -8        2.00        1.76      0.63 o
  13  14  -7        7.08        7.84      0.74 o
  13  14  -5        1.35        1.74      0.68 o
  13  14  -4        3.30        3.13      0.69 o
  13  14  -3        6.11        6.46      0.76 o
  13  14  -2        3.12        2.55      0.72 o
  13  14  -1       43.40       44.62      1.54 o
  13  15  -6       11.69       12.10      0.81 o
  13  15  -5       10.78       10.20      0.80 o
  13  15  -4        9.44       10.87      0.82 o
  13  15  -2        3.06        3.07      0.68 o
  13  15   0        1.97        2.03      0.67 o
  13  16  -4        1.95        2.35      0.63 o
  13  16  -3        5.53        5.50      0.66 o
  13  16  -1        3.78        4.11      0.81 o
  13  16   0        2.87        2.10      0.63 o
  14   0   0      112.78      112.34      2.60 o
  14   0   1        2.07        1.78      0.59 o
  14   0   2        9.81       10.32      0.75 o
  14   0   3       43.34       42.80      1.39 o
  14   0   4       17.24       18.05      0.92 o
  14   0   5       56.33       57.76      1.72 o
  14   0   6       12.64       13.21      0.88 o
  14   0   7       31.55       31.27      1.26 o
  14   0   8       82.69       83.79      2.24 o
  14   0   9       10.88        9.55      0.83 o
  14   0  10        4.96        4.70      0.72 o
  14   0  12        4.83        4.64      0.73 o
  14   0  14       19.90       20.80      1.03 o
  14   0  15        3.43        3.40      0.65 o
  14   1 -15        2.81        3.19      0.65 o
  14   1 -14       26.14       27.25      1.17 o
  14   1 -13       29.97       30.89      1.26 o
  14   1 -12       17.81       18.53      1.04 o
  14   1 -11        8.42        8.39      0.79 o
  14   1 -10        8.74        9.03      0.83 o
  14   1  -9       39.00       39.58      1.45 o
  14   1  -8       27.06       28.12      1.21 o
  14   1  -7       16.91       16.95      0.98 o
  14   1  -6       20.04       20.95      1.04 o
  14   1  -5       43.71       43.91      1.48 o
  14   1  -4       55.29       53.97      1.63 o
  14   1  -3        2.18        2.23      0.61 o
  14   1  -2       79.75       78.92      2.03 o
  14   1  -1        8.85        8.67      0.73 o
  14   1   0        4.53        5.00      0.65 o
  14   2 -15       21.82       22.28      1.00 o
  14   2 -14        1.84        1.47      0.69 o
  14   2 -13        4.71        4.46      0.71 o
  14   2 -12       30.54       31.00      1.29 o
  14   2 -11       18.42       18.98      1.02 o
  14   2 -10        4.83        5.39      0.72 o
  14   2  -9       33.18       33.15      1.31 o
  14   2  -8        2.44        2.12      0.68 o
  14   2  -7       53.79       54.47      1.70 o
  14   2  -6       19.52       20.05      1.02 o
  14   2  -5       12.32       12.21      0.85 o
  14   2  -4       27.57       27.95      1.15 o
  14   2  -3        6.89        6.87      0.69 o
  14   2  -2       31.60       32.24      1.19 o
  14   2  -1       27.61       27.61      1.10 o
  14   3 -14       11.81       11.89      0.84 o
  14   3 -13        1.87        1.86      0.68 o
  14   3 -12       15.79       17.96      1.02 o
  14   3 -11        1.93        1.95      0.69 o
  14   3 -10       20.60       20.19      1.05 o
  14   3  -9        2.73        3.18      0.69 o
  14   3  -8        2.57        2.72      0.69 o
  14   3  -7       25.21       25.22      1.15 o
  14   3  -6        9.25        9.78      0.80 o
  14   3  -5        3.93        3.69      0.68 o
  14   3  -4       11.13       10.99      0.82 o
  14   3  -3       10.01       10.41      0.81 o
  14   3  -2        4.09        4.52      0.64 o
  14   3  -1       56.03       56.44      1.63 o
  14   3   0        5.97        6.43      0.68 o
  14   4 -14        1.56        1.61      0.67 o
  14   4 -12        4.64        4.45      0.73 o
  14   4 -11        3.37        3.64      0.71 o
  14   4 -10        1.26        1.74      0.69 o
  14   4  -9       30.26       30.97      1.28 o
  14   4  -8        4.45        4.82      0.71 o
  14   4  -7       10.05       10.89      0.84 o
  14   4  -6       49.40       49.09      1.61 o
  14   4  -5       25.10       24.41      1.12 o
  14   4  -4       44.14       44.16      1.49 o
  14   4  -3        6.11        6.31      0.72 o
  14   4  -2       11.53       11.90      0.84 o
  14   4  -1       19.67       19.33      0.97 o
  14   4   0        1.48        1.43      0.62 o
  14   5 -13        1.56        1.92      0.67 o
  14   5 -12        2.37        2.20      0.69 o
  14   5 -11       28.42       30.21      1.30 o
  14   5 -10       27.56       27.37      1.19 o
  14   5  -9        9.15        9.50      0.83 o
  14   5  -7        5.65        5.51      0.73 o
  14   5  -5        4.94        4.80      0.71 o
  14   5  -4        1.92        1.81      0.67 o
  14   5  -3        1.90        2.54      0.67 o
  14   5  -2       14.20       14.88      0.90 o
  14   5  -1       61.76       60.98      1.78 o
  14   5   0       27.10       28.80      1.18 o
  14   6 -13        2.20        1.94      0.66 o
  14   6 -11        2.43        2.75      0.70 o
  14   6 -10        4.76        4.80      0.71 o
  14   6  -9        4.50        4.09      0.72 o
  14   6  -8        6.87        6.61      0.77 o
  14   6  -7        9.10        9.33      0.81 o
  14   6  -6       19.16       19.79      1.04 o
  14   6  -5       13.32       13.69      0.91 o
  14   6  -4        9.57        8.99      0.81 o
  14   6  -3       16.09       16.25      0.96 o
  14   6  -2        7.33        8.37      0.78 o
  14   6   0       25.15       23.80      1.11 o
  14   7 -12        1.50        2.02      0.65 o
  14   7 -11       22.22       22.54      1.09 o
  14   7 -10        6.03        5.82      0.76 o
  14   7  -9        9.11        8.77      0.81 o
  14   7  -8        7.52        7.47      0.78 o
  14   7  -7       12.19       10.82      0.86 o
  14   7  -6       14.55       15.54      0.95 o
  14   7  -5        2.27        2.31      0.68 o
  14   7  -4        6.37        6.14      0.75 o
  14   7  -3        3.84        3.48      0.69 o
  14   7  -2        9.59        9.95      0.82 o
  14   7  -1       25.07       25.35      1.14 o
  14   7   0        5.77        5.68      0.74 o
  14   8 -12        4.39        4.37      0.69 o
  14   8 -11        4.66        3.98      0.70 o
  14   8  -9       11.18       10.71      0.87 o
  14   8  -8        2.48        2.61      0.68 o
  14   8  -7        1.74        2.24      0.70 o
  14   8  -6       16.66       16.89      0.99 o
  14   8  -5       18.11       19.21      1.03 o
  14   8  -4        3.56        3.47      0.70 o
  14   8  -3        3.32        3.05      0.70 o
  14   8  -2        2.26        1.60      0.70 o
  14   8  -1        2.97        2.62      0.70 o
  14   8   0        7.16        7.69      0.78 o
  14   9 -12        6.14        6.80      0.70 o
  14   9  -9        6.09        5.01      0.75 o
  14   9  -8       17.57       18.46      1.05 o
  14   9  -4        2.28        1.96      0.68 o
  14   9  -1        4.69        5.72      0.74 o
  14  10 -11        3.12        2.95      0.66 o
  14  10 -10        3.01        3.14      0.68 o
  14  10  -9        4.57        4.69      0.72 o
  14  10  -8        1.76        1.77      0.71 o
  14  10  -7        9.73       10.00      0.85 o
  14  10  -6        2.03        2.23      0.68 o
  14  10  -5        9.21        8.54      0.81 o
  14  10  -4        2.52        2.32      0.69 o
  14  10  -3       13.61       13.83      0.92 o
  14  10  -2        7.34        7.98      0.80 o
  14  10  -1        1.98        1.67      0.71 o
  14  11 -10        4.19        3.60      0.65 o
  14  11  -9        1.52        1.74      0.66 o
  14  11  -8        5.90        5.82      0.74 o
  14  11  -7        2.30        2.22      0.69 o
  14  11  -5        3.56        3.70      0.72 o
  14  11  -4        6.67        6.58      0.80 o
  14  11  -3        2.08        2.33      0.69 o
  14  11  -2        5.55        5.17      0.74 o
  14  11  -1        9.77        9.80      0.84 o
  14  11   0        6.09        6.14      0.75 o
  14  12  -9        5.85        6.05      0.69 o
  14  12  -8        2.02        1.54      0.67 o
  14  12  -7        2.02        1.83      0.68 o
  14  12  -4        4.50        4.40      0.74 o
  14  12  -3        2.74        2.85      0.72 o
  14  12  -2       12.86       12.29      0.91 o
  14  12   0        7.41        7.11      0.81 o
  14  13  -8        3.40        3.02      0.62 o
  14  13  -7        4.77        4.48      0.67 o
  14  13  -6        4.41        3.89      0.68 o
  14  13  -5       15.02       14.25      0.92 o
  14  13  -4       18.66       18.19      0.99 o
  14  13  -3        3.84        3.43      0.69 o
  14  13  -2        2.91        2.61      0.70 o
  14  13  -1        2.78        2.08      0.70 o
  14  13   0        2.11        2.84      0.69 o
  14  14  -6        5.42        6.12      0.73 o
  14  14  -4        2.65        2.19      0.66 o
  14  14  -3        1.94        2.30      0.66 o
  14  14  -2        2.90        2.61      0.67 o
  14  14  -1       18.12       16.98      0.96 o
  14  14   0       13.97       12.66      0.87 o
  14  15  -4        5.60        5.53      0.69 o
  14  15  -3        2.49        1.96      0.62 o
  15   0   1        1.36        1.44      0.68 o
  15   0   3        6.26        5.15      0.71 o
  15   0   4       10.03       10.17      0.82 o
  15   0   6       39.67       39.56      1.42 o
  15   0   7        4.09        4.41      0.71 o
  15   0   8        1.28        2.15      0.67 o
  15   0   9        3.19        3.79      0.68 o
  15   0  12       16.19       15.60      0.94 o
  15   0  14        1.78        1.93      0.61 o
  15   1 -14        3.39        3.33      0.63 o
  15   1 -13        4.56        5.18      0.70 o
  15   1 -12        3.35        3.93      0.69 o
  15   1 -11       14.68       14.25      0.93 o
  15   1 -10        2.33        2.47      0.67 o
  15   1  -9        5.07        5.05      0.70 o
  15   1  -8       14.69       13.76      0.90 o
  15   1  -6        5.20        6.02      0.74 o
  15   1  -4        2.14        2.24      0.68 o
  15   1  -3        9.91       10.84      0.84 o
  15   1  -2       41.54       39.43      1.42 o
  15   1  -1        5.74        5.31      0.72 o
  15   1   0        1.62        1.45      0.66 o
  15   2 -14        7.65        8.21      0.72 o
  15   2 -13        3.41        2.83      0.66 o
  15   2 -12        3.55        3.24      0.69 o
  15   2 -11        2.81        3.75      0.71 o
  15   2 -10       15.36       15.54      0.99 o
  15   2  -8        9.80       10.22      0.82 o
  15   2  -7        7.11        7.13      0.77 o
  15   2  -6        8.40        7.52      0.77 o
  15   2  -4       18.68       19.59      1.02 o
  15   2  -3       19.48       17.72      1.00 o
  15   2  -2        6.15        6.55      0.75 o
  15   2   0        4.85        5.12      0.70 o
  15   3 -14        2.76        2.66      0.65 o
  15   3 -12        2.03        2.38      0.66 o
  15   3 -11        6.74        6.61      0.78 o
  15   3 -10        8.35        9.33      0.84 o
  15   3  -7        3.66        3.74      0.71 o
  15   3  -6        1.93        1.89      0.68 o
  15   3  -5       22.98       22.41      1.09 o
  15   3  -4       14.33       13.72      0.90 o
  15   3  -3       15.93       16.48      0.95 o
  15   3  -2        5.86        5.18      0.72 o
  15   3  -1        5.67        4.75      0.72 o
  15   3   0        4.79        4.40      0.70 o
  15   4 -12        4.03        3.29      0.67 o
  15   4 -11       11.30       11.92      0.87 o
  15   4  -9        6.73        6.28      0.74 o
  15   4  -8       11.31       11.30      0.86 o
  15   4  -7       20.72       22.51      1.10 o
  15   4  -6        1.82        1.75      0.69 o
  15   4  -5        5.15        4.01      0.72 o
  15   4  -4       10.93       10.87      0.85 o
  15   4  -3        9.29        8.96      0.81 o
  15   4  -2       10.05        9.91      0.82 o
  15   4  -1       25.72       24.32      1.13 o
  15   4   0       11.68       11.88      0.86 o
  15   5 -13        6.96        7.62      0.72 o
  15   5 -12        7.89        8.07      0.77 o
  15   5 -11        4.60        4.47      0.71 o
  15   5 -10        8.35        9.81      0.84 o
  15   5  -9       23.11       22.89      1.15 o
  15   5  -8        6.50        6.43      0.76 o
  15   5  -7        2.05        2.01      0.68 o
  15   5  -6        4.59        4.59      0.71 o
  15   5  -5        2.86        3.00      0.70 o
  15   5  -4       20.77       19.55      1.04 o
  15   5  -3       19.47       19.31      1.03 o
  15   5  -2       11.61       11.29      0.87 o
  15   5  -1       14.93       15.77      0.97 o
  15   6 -13        1.82        1.74      0.65 o
  15   6 -11        8.97        8.78      0.78 o
  15   6 -10        2.13        1.94      0.70 o
  15   6  -9       12.41       12.90      0.92 o
  15   6  -8        3.89        3.55      0.70 o
  15   6  -7       12.14       11.91      0.88 o
  15   6  -5        3.57        3.91      0.70 o
  15   6  -4       24.57       24.54      1.17 o
  15   6  -3       42.60       41.69      1.49 o
  15   6  -2        1.98        2.04      0.71 o
  15   6  -1       60.11       59.02      1.81 o
  15   6   0       13.09       13.00      0.90 o
  15   7 -11        3.59        3.19      0.67 o
  15   7 -10        7.29        7.56      0.77 o
  15   7  -9        1.92        2.26      0.68 o
  15   7  -8       11.85       11.16      0.88 o
  15   7  -7        8.64        8.27      0.79 o
  15   7  -6       44.42       46.08      1.56 o
  15   7  -5        7.09        6.49      0.76 o
  15   7  -4       46.19       45.82      1.57 o
  15   7  -3        8.20        8.34      0.82 o
  15   7  -2       52.26       51.27      1.67 o
  15   7  -1        3.32        3.81      0.72 o
  15   8 -12        7.22        6.92      0.72 o
  15   8 -11        1.47        1.36      0.66 o
  15   8 -10       20.07       20.42      1.03 o
  15   8  -9       13.85       14.35      0.92 o
  15   8  -7       22.17       22.49      1.12 o
  15   8  -5        3.68        3.94      0.72 o
  15   8  -4        8.34        8.33      0.82 o
  15   8  -3       50.48       50.50      1.64 o
  15   8  -2        9.29        8.29      0.81 o
  15   8  -1       39.80       38.98      1.42 o
  15   8   0        2.77        2.38      0.70 o
  15   9 -11        1.48        1.36      0.66 o
  15   9 -10        6.34        5.97      0.72 o
  15   9  -9        3.31        3.05      0.70 o
  15   9  -8        7.66        7.27      0.77 o
  15   9  -7       16.62       15.52      0.97 o
  15   9  -6       26.53       26.15      1.21 o
  15   9  -5       13.34       12.84      0.93 o
  15   9  -4       47.14       47.64      1.59 o
  15   9  -3       12.56       12.47      0.89 o
  15   9  -2        8.41        7.20      0.79 o
  15   9  -1        5.88        5.53      0.75 o
  15   9   0       12.41        9.06      0.83 o
  15  10 -10        9.53        9.19      0.76 o
  15  10  -9        2.49        2.39      0.66 o
  15  10  -7        9.91       10.54      0.82 o
  15  10  -6        4.71        4.19      0.71 o
  15  10  -5        5.54        5.44      0.74 o
  15  10  -4       11.66       11.50      0.89 o
  15  10  -3       25.08       23.95      1.15 o
  15  10  -2       21.96       20.26      1.09 o
  15  10  -1       13.41       13.10      0.90 o
  15  10   0       41.64       40.37      1.43 o
  15  11  -9        9.17        9.57      0.77 o
  15  11  -8        4.32        4.11      0.69 o
  15  11  -7        9.57        8.41      0.79 o
  15  11  -6        2.57        2.45      0.67 o
  15  11  -5        6.65        6.65      0.75 o
  15  11  -4        1.38        1.54      0.71 o
  15  11  -3       22.66       21.52      1.10 o
  15  11  -2        5.19        5.02      0.75 o
  15  11  -1       23.96       23.38      1.13 o
  15  11   0        5.47        5.12      0.74 o
  15  12  -7        2.45        2.25      0.64 o
  15  12  -6        5.85        5.65      0.71 o
  15  12  -4        8.80        8.65      0.79 o
  15  12  -3        3.16        3.38      0.69 o
  15  12  -2        6.34        5.80      0.74 o
  15  12   0        8.62        7.58      0.77 o
  15  13  -6        5.05        5.07      0.70 o
  15  13  -5        1.82        1.83      0.64 o
  15  13  -4        4.55        3.89      0.67 o
  15  13  -2        3.57        3.97      0.67 o
  15  14   0       10.15       10.97      0.78 o
  16   0   2        3.67        4.51      0.71 o
  16   0   3        2.44        2.19      0.68 o
  16   0   4       12.36       12.27      0.89 o
  16   0   5       10.91       11.05      0.86 o
  16   0   6        2.05        2.09      0.69 o
  16   0   7       13.90       14.33      0.92 o
  16   0   8        3.93        3.98      0.69 o
  16   0   9        5.48        5.36      0.73 o
  16   0  10        9.90       11.92      0.86 o
  16   0  13        1.27        1.48      0.64 o
  16   1 -12        9.27        8.59      0.76 o
  16   1 -11        8.84        9.36      0.79 o
  16   1 -10        5.43        5.14      0.72 o
  16   1  -9        2.26        1.84      0.71 o
  16   1  -7        3.38        3.56      0.70 o
  16   1  -6       10.22       10.56      0.84 o
  16   1  -5        2.39        2.84      0.69 o
  16   1  -4        2.55        3.05      0.70 o
  16   1  -3        5.43        5.58      0.74 o
  16   1  -2       15.16       15.58      0.95 o
  16   1  -1        3.14        2.88      0.70 o
  16   2 -13        3.83        3.31      0.65 o
  16   2 -12        6.05        6.47      0.71 o
  16   2 -11        5.45        5.75      0.73 o
  16   2 -10        4.53        4.82      0.73 o
  16   2  -9        3.25        2.96      0.72 o
  16   2  -8        2.12        2.69      0.70 o
  16   2  -7        9.24        8.42      0.81 o
  16   2  -6        9.10        9.39      0.82 o
  16   2  -5       11.59       11.70      0.88 o
  16   2  -3        7.56        7.53      0.78 o
  16   2  -2        4.53        4.36      0.74 o
  16   2  -1        9.26        9.04      0.82 o
  16   2   0       11.21       11.36      0.87 o
  16   3 -12        5.38        4.85      0.68 o
  16   3 -11        3.75        3.80      0.69 o
  16   3 -10       21.90       20.93      1.05 o
  16   3  -9       16.04       16.27      0.97 o
  16   3  -8       28.49       28.34      1.24 o
  16   3  -7        9.02        9.08      0.81 o
  16   3  -5       10.53       10.66      0.86 o
  16   3  -4        2.06        2.01      0.69 o
  16   3  -2       12.70       12.06      0.89 o
  16   3  -1       33.26       32.88      1.30 o
  16   3   0        1.15        1.46      0.71 o
  16   4 -12        1.50        1.65      0.63 o
  16   4  -9        5.49        5.67      0.75 o
  16   4  -7       15.39       15.28      0.94 o
  16   4  -6        3.95        4.18      0.72 o
  16   4  -5       11.23       11.52      0.86 o
  16   4  -4       25.47       25.52      1.16 o
  16   4  -3       29.40       28.71      1.23 o
  16   4  -2        3.35        2.89      0.70 o
  16   4  -1        4.16        4.75      0.73 o
  16   5 -12       16.19       15.58      0.90 o
  16   5 -10        8.62        9.04      0.80 o
  16   5  -9        2.24        2.32      0.68 o
  16   5  -8       33.57       33.45      1.32 o
  16   5  -7        6.25        5.75      0.77 o
  16   5  -6        3.21        2.97      0.68 o
  16   5  -5        1.92        1.75      0.70 o
  16   5  -1        3.22        3.12      0.70 o
  16   6 -10        8.08        7.81      0.76 o
  16   6  -9        3.85        3.52      0.68 o
  16   6  -8       14.59       14.64      0.93 o
  16   6  -7       12.08       12.45      0.90 o
  16   6  -6        4.01        4.72      0.74 o
  16   6  -5        6.34        5.56      0.75 o
  16   6  -4        1.58        2.21      0.68 o
  16   6  -3       20.74       19.50      1.05 o
  16   6  -2       32.70       30.88      1.28 o
  16   6  -1        5.21        5.60      0.75 o
  16   6   0       14.04       13.59      0.93 o
  16   7 -11        2.25        2.06      0.66 o
  16   7 -10        2.84        2.60      0.65 o
  16   7  -9        5.93        5.49      0.73 o
  16   7  -8        7.01        6.44      0.76 o
  16   7  -7        3.59        3.34      0.71 o
  16   7  -6       13.33       13.47      0.93 o
  16   7  -5       17.49       17.54      1.03 o
  16   7  -4        6.54        6.08      0.76 o
  16   7  -3        4.08        3.30      0.73 o
  16   7  -2       31.42       30.04      1.26 o
  16   7  -1        2.16        2.53      0.71 o
  16   7   0        6.43        6.07      0.75 o
  16   8 -10        3.63        4.58      0.66 o
  16   8  -8        3.30        2.94      0.68 o
  16   8  -7       16.90       17.56      0.98 o
  16   8  -6        2.71        2.44      0.71 o
  16   8  -5       25.43       25.96      1.20 o
  16   8  -4        7.33        6.72      0.80 o
  16   8  -3       28.06       28.76      1.26 o
  16   8  -2        4.64        4.71      0.76 o
  16   8  -1        1.20        1.49      0.72 o
  16   9  -9       11.86       12.60      0.82 o
  16   9  -8        8.48        8.37      0.76 o
  16   9  -6        7.17        7.49      0.77 o
  16   9  -5        8.86        9.00      0.82 o
  16   9  -4        9.06        8.77      0.83 o
  16   9  -3        1.90        1.72      0.72 o
  16   9  -2       22.48       22.87      1.13 o
  16   9  -1       22.58       21.62      1.11 o
  16   9   0        1.13        2.62      0.70 o
  16  10  -8        1.25        1.62      0.62 o
  16  10  -7        3.46        3.61      0.67 o
  16  10  -5        7.21        7.53      0.78 o
  16  10  -4       14.56       14.54      0.93 o
  16  10  -2        3.84        4.53      0.71 o
  16  10  -1        1.71        1.71      0.71 o
  16  10   0       19.77       19.92      1.05 o
  16  11  -7        5.11        5.21      0.70 o
  16  11  -6        2.83        3.11      0.65 o
  16  11  -5       11.91       12.05      0.84 o
  16  11  -4        3.77        3.80      0.68 o
  16  11  -3        7.31        6.61      0.74 o
  16  11  -2        3.65        4.17      0.71 o
  16  11  -1        4.55        4.83      0.70 o
  16  12  -5        2.50        2.68      0.65 o
  16  12  -2        3.51        3.73      0.66 o
  16  12  -1        2.42        2.12      0.67 o
  16  12   0       22.78       21.10      1.02 o
  16  13  -2        3.21        3.30      0.64 o
  16  13  -1        1.87        2.18      0.64 o
  16  13   0        4.14        3.62      0.67 o
  17   0   1      125.63      124.68      2.94 o
  17   0   3       44.06       44.35      1.52 o
  17   0   4        1.00        1.70      0.72 o
  17   0   5       17.26       17.88      1.01 o
  17   0   6        1.83        2.45      0.73 o
  17   0   7       51.68       54.02      1.71 o
  17   0   9       30.00       30.67      1.22 o
  17   1 -11        3.36        3.20      0.64 o
  17   1 -10       15.49       14.73      0.89 o
  17   1  -8        8.70        8.21      0.80 o
  17   1  -7        5.94        5.60      0.76 o
  17   1  -6       46.73       48.56      1.63 o
  17   1  -5        6.06        5.74      0.76 o
  17   1  -4       88.24       87.98      2.30 o
  17   1  -3       16.03       15.90      0.97 o
  17   1  -2       17.71       17.67      1.01 o
  17   1  -1       19.32       19.95      1.07 o
  17   1   0        1.38        2.26      0.71 o
  17   2 -10        2.66        2.67      0.67 o
  17   2  -9       11.25       11.62      0.84 o
  17   2  -8       14.32       14.07      0.92 o
  17   2  -6        7.87        8.14      0.82 o
  17   2  -5       15.66       15.25      0.99 o
  17   2  -3       14.34       14.82      0.95 o
  17   2  -2        9.82        9.02      0.84 o
  17   2  -1       25.76       26.37      1.18 o
  17   2   0       37.58       39.33      1.42 o
  17   3 -11        5.33        4.81      0.69 o
  17   3 -10       23.58       24.16      1.06 o
  17   3  -9        3.11        3.28      0.70 o
  17   3  -8       16.99       18.29      1.00 o
  17   3  -7        2.80        2.37      0.71 o
  17   3  -6        3.07        2.81      0.71 o
  17   3  -4        6.24        6.20      0.76 o
  17   3  -3       14.62       14.21      0.93 o
  17   3  -1       10.71       11.04      0.87 o
  17   3   0        2.47        2.19      0.71 o
  17   4  -9        4.46        4.47      0.70 o
  17   4  -8        6.19        6.15      0.75 o
  17   4  -7        5.45        6.03      0.75 o
  17   4  -5        7.48        7.03      0.80 o
  17   4  -4        2.89        2.74      0.72 o
  17   4  -3        2.69        2.58      0.70 o
  17   4  -2       14.57       13.56      0.91 o
  17   4  -1        2.89        3.38      0.71 o
  17   4   0       14.25       13.76      0.92 o
  17   5 -10        3.62        3.93      0.65 o
  17   5  -7        2.34        2.42      0.68 o
  17   5  -5        8.55        7.98      0.80 o
  17   5  -1        8.77        9.01      0.83 o
  17   5   0        3.69        3.88      0.71 o
  17   6  -9        2.88        3.01      0.65 o
  17   6  -7        1.64        1.76      0.68 o
  17   6  -6       16.37       16.46      0.96 o
  17   6  -5        1.80        2.71      0.70 o
  17   6  -4        5.40        5.16      0.75 o
  17   6  -3        9.67        9.32      0.85 o
  17   6  -2        2.79        2.80      0.72 o
  17   6   0       16.96       16.12      1.00 o
  17   7  -9        7.24        7.59      0.76 o
  17   7  -8        6.18        6.10      0.71 o
  17   7  -6        1.37        1.51      0.68 o
  17   7  -5        2.47        2.60      0.67 o
  17   7  -4        2.04        2.88      0.70 o
  17   7  -3        2.79        2.66      0.71 o
  17   7  -2        8.38        7.79      0.81 o
  17   7  -1        7.22        7.00      0.80 o
  17   8  -7        1.78        1.48      0.67 o
  17   8  -6        9.66        9.13      0.79 o
  17   8  -3        1.91        1.71      0.69 o
  17   8  -2        3.07        3.65      0.71 o
  17   8  -1        8.09        8.16      0.80 o
  17   8   0       21.28       19.85      1.04 o
  17   9  -5       19.80       19.39      1.00 o
  17   9  -3        3.43        3.31      0.71 o
  17   9  -2       13.74       14.29      0.90 o
  17  10  -5        1.76        1.52      0.65 o
  17  10  -4        3.49        3.30      0.66 o
  17  10  -3        2.52        2.65      0.66 o
  17  10   0       18.87       17.18      0.96 o
  17  11  -1        6.72        6.27      0.71 o
  18   0   1       10.69       10.40      0.87 o
  18   0   7        4.19        4.91      0.71 o
  18   0   9        3.51        3.28      0.64 o
  18   1  -7        3.81        4.03      0.70 o
  18   1  -6       17.43       16.61      0.96 o
  18   1  -5       10.29       10.54      0.85 o
  18   1  -4       12.80       12.80      0.92 o
  18   1  -3        1.66        2.28      0.71 o
  18   1  -2        4.70        4.10      0.75 o
  18   1  -1        2.93        3.23      0.73 o
  18   1   0        4.16        3.28      0.73 o
  18   2  -8        1.83        2.00      0.67 o
  18   2  -7        6.97        7.38      0.77 o
  18   2  -6        2.97        3.06      0.68 o
  18   2  -5        2.92        2.90      0.70 o
  18   2  -3       22.90       22.57      1.11 o
  18   2  -2       14.90       15.14      0.97 o
  18   2  -1        8.00        7.41      0.82 o
  18   2   0       22.52       23.27      1.13 o
  18   3  -9        5.56        5.46      0.70 o
  18   3  -8       10.34        9.87      0.78 o
  18   3  -7        7.22        6.88      0.75 o
  18   3  -6        6.03        5.70      0.74 o
  18   3  -5       17.27       17.70      0.98 o
  18   3  -3       16.04       17.13      1.01 o
  18   3  -2        6.28        6.06      0.79 o
  18   3  -1       10.07        9.83      0.87 o
  18   3   0        6.37        6.22      0.78 o
  18   4  -8        2.04        2.16      0.65 o
  18   4  -7        5.83        5.94      0.73 o
  18   4  -5       20.39       20.91      1.04 o
  18   4  -4       13.82       14.31      0.92 o
  18   4  -3        9.24        9.06      0.82 o
  18   4  -2        8.97        9.61      0.84 o
  18   4  -1        5.28        5.26      0.75 o
  18   4   0       23.94       24.51      1.15 o
  18   5  -8       15.24       15.14      0.90 o
  18   5  -7        5.29        5.29      0.70 o
  18   5  -4        4.83        5.52      0.72 o
  18   5  -2        2.58        2.21      0.68 o
  18   5  -1        1.83        1.52      0.71 o
  18   6  -7        3.85        3.99      0.66 o
  18   6  -6        4.74        5.06      0.70 o
  18   6  -5        1.88        1.48      0.69 o
  18   6  -4        4.44        4.69      0.71 o
  18   6  -3        4.78        4.14      0.72 o
  18   6  -2        1.81        2.11      0.69 o
  18   6  -1        4.90        5.62      0.73 o
  18   7  -6        1.24        1.41      0.65 o
  18   7  -5        7.94        7.84      0.76 o
  18   7  -2       10.17       10.34      0.83 o
  18   8  -5        4.39        4.77      0.70 o
  18   8  -4        5.56        5.26      0.69 o
  18   8  -3        4.78        4.69      0.71 o
  18   8  -2        1.63        1.56      0.69 o
  18   8   0        2.06        1.92      0.67 o
  18   9  -2        8.30        7.82      0.74 o
  18   9  -1        3.03        2.90      0.65 o
  19   0   1        3.05        2.38      0.69 o
  19   0   2        3.21        3.47      0.71 o
  19   0   3       22.49       21.30      1.04 o
  19   0   4        6.75        5.99      0.74 o
  19   1  -3        3.91        3.83      0.71 o
  19   1  -2       18.38       18.17      1.00 o
  19   1   0        2.49        2.63      0.67 o
  19   2  -4        1.99        1.69      0.70 o
  19   2  -3       10.51       10.47      0.82 o
  19   2  -2        6.92        6.93      0.78 o
  19   3  -5        1.84        2.81      0.66 o
  19   3  -4        4.90        5.01      0.72 o
  19   3  -3        3.86        3.68      0.69 o
  19   3  -2        4.58        4.05      0.72 o
  19   3  -1        2.20        2.60      0.69 o
  19   3   0        1.97        2.46      0.68 o
  19   4  -4        9.27        8.82      0.78 o
  19   4  -3        3.21        3.21      0.67 o
  19   4  -2        1.44        2.02      0.67 o
  19   4  -1        4.04        3.89      0.70 o
  19   4   0        2.44        2.21      0.69 o
  19   5  -4        3.74        3.31      0.66 o
  19   5  -2        7.02        6.71      0.74 o
  19   5  -1       13.47       13.47      0.88 o
  19   5   0        3.24        3.56      0.69 o
  19   6  -3        7.21        7.23      0.76 o
  19   6  -1       11.29       10.80      0.80 o
  19   6   0        1.53        1.83      0.66 o
  19   7   0        4.49        4.87      0.70 o
  20   0   0       15.01       15.28      0.90 o
  20   0   2        7.56        7.17      0.75 o
  20   1  -2        1.82        2.38      0.66 o
  20   1  -1        2.10        1.72      0.68 o
